# Supplementary material for: A machine-compiled database of genome-wide association studies
Source: Nat Commun. 2019 Jul 26;10:3341. doi: 10.1038/s41467-019-11026-x (PMC6659642; doi:10.1038/s41467-019-11026-x)
Supplement: Supplementary file 3 — Source Data [file 41467_2019_11026_MOESM3_ESM.zip]

Archive with 804 entries (575 files):
- Supplementary Files/
- Supplementary Files/.DS_Store
- __MACOSX/
- __MACOSX/Supplementary Files/
- __MACOSX/Supplementary Files/._.DS_Store
- Supplementary Files/Icon
- __MACOSX/Supplementary Files/._Icon
- Supplementary Files/requirements.txt
- Supplementary Files/snorkel-tables/
- Supplementary Files/snorkel-tables/Icon
- __MACOSX/Supplementary Files/snorkel-tables/
- __MACOSX/Supplementary Files/snorkel-tables/._Icon
- __MACOSX/Supplementary Files/._snorkel-tables
- Supplementary Files/.gitmodules
- Supplementary Files/README.md
- __MACOSX/Supplementary Files/._README.md
- Supplementary Files/annotations/
- Supplementary Files/annotations/not_in_gwasc.xlsx
- Supplementary Files/annotations/Icon
- __MACOSX/Supplementary Files/annotations/
- __MACOSX/Supplementary Files/annotations/._Icon
- __MACOSX/Supplementary Files/._annotations
- Supplementary Files/results.md
- Supplementary Files/.gitignore
- Supplementary Files/set_env.sh
- Supplementary Files/.git/
- Supplementary Files/.git/ORIG_HEAD
- Supplementary Files/.git/Icon
- __MACOSX/Supplementary Files/.git/
- __MACOSX/Supplementary Files/.git/._Icon
- Supplementary Files/.git/config
- Supplementary Files/.git/objects/
- Supplementary Files/.git/objects/61/
- Supplementary Files/.git/objects/61/b01263a78dd2976686c4da2f374192d0513279
- Supplementary Files/.git/objects/61/Icon
- __MACOSX/Supplementary Files/.git/objects/
- __MACOSX/Supplementary Files/.git/objects/61/
- __MACOSX/Supplementary Files/.git/objects/61/._Icon
- __MACOSX/Supplementary Files/.git/objects/._61
- Supplementary Files/.git/objects/92/
- Supplementary Files/.git/objects/92/Icon
- __MACOSX/Supplementary Files/.git/objects/92/
- __MACOSX/Supplementary Files/.git/objects/92/._Icon
- Supplementary Files/.git/objects/92/6b5246cab441f474099a7d251aa00e26a37357
- __MACOSX/Supplementary Files/.git/objects/._92
- Supplementary Files/.git/objects/0c/
- Supplementary Files/.git/objects/0c/c01d5ccf47c7d608da7dd48862f8dcffd41588
- Supplementary Files/.git/objects/0c/Icon
- __MACOSX/Supplementary Files/.git/objects/0c/
- __MACOSX/Supplementary Files/.git/objects/0c/._Icon
- __MACOSX/Supplementary Files/.git/objects/._0c
- Supplementary Files/.git/objects/66/
- Supplementary Files/.git/objects/66/Icon
- __MACOSX/Supplementary Files/.git/objects/66/
- __MACOSX/Supplementary Files/.git/objects/66/._Icon
- Supplementary Files/.git/objects/66/9d5a832c0932a6364e0a128417eaafb8c4396a
- __MACOSX/Supplementary Files/.git/objects/._66
- Supplementary Files/.git/objects/9e/
- Supplementary Files/.git/objects/9e/Icon
- __MACOSX/Supplementary Files/.git/objects/9e/
- __MACOSX/Supplementary Files/.git/objects/9e/._Icon
- Supplementary Files/.git/objects/9e/db31fe09545c94dad351dfb50034088ec66dc5
- __MACOSX/Supplementary Files/.git/objects/._9e
- Supplementary Files/.git/objects/04/
- Supplementary Files/.git/objects/04/Icon
- __MACOSX/Supplementary Files/.git/objects/04/
- __MACOSX/Supplementary Files/.git/objects/04/._Icon
- Supplementary Files/.git/objects/04/6fcc8804ff463b573b72669b4e70809de1429d
- Supplementary Files/.git/objects/04/751ab66819f5de711069c69885607ec741970f
- __MACOSX/Supplementary Files/.git/objects/._04
- Supplementary Files/.git/objects/35/
- Supplementary Files/.git/objects/35/Icon
- __MACOSX/Supplementary Files/.git/objects/35/
- __MACOSX/Supplementary Files/.git/objects/35/._Icon
- Supplementary Files/.git/objects/35/1eabc9ca8487c7f81abb4856fd494c7d8d7316
- __MACOSX/Supplementary Files/.git/objects/._35
- Supplementary Files/.git/objects/5a/
- Supplementary Files/.git/objects/5a/fd8b3e92dfa2c565d9670baee68bcdd27ba660
- Supplementary Files/.git/objects/5a/Icon
- __MACOSX/Supplementary Files/.git/objects/5a/
- __MACOSX/Supplementary Files/.git/objects/5a/._Icon
- __MACOSX/Supplementary Files/.git/objects/._5a
- Supplementary Files/.git/objects/33/
- Supplementary Files/.git/objects/33/8f4f6cfb3b6c79a312e0ab901abff038134a45
- Supplementary Files/.git/objects/33/Icon
- __MACOSX/Supplementary Files/.git/objects/33/
- __MACOSX/Supplementary Files/.git/objects/33/._Icon
- __MACOSX/Supplementary Files/.git/objects/._33
- Supplementary Files/.git/objects/05/
- Supplementary Files/.git/objects/05/Icon
- __MACOSX/Supplementary Files/.git/objects/05/
- __MACOSX/Supplementary Files/.git/objects/05/._Icon
- Supplementary Files/.git/objects/05/7ddffc9447e7467611899e4eb742424e544a1a
- __MACOSX/Supplementary Files/.git/objects/._05
- Supplementary Files/.git/objects/9d/
- Supplementary Files/.git/objects/9d/Icon
- __MACOSX/Supplementary Files/.git/objects/9d/
- __MACOSX/Supplementary Files/.git/objects/9d/._Icon
- Supplementary Files/.git/objects/9d/091dfcd1e1f75ef13de5d0864ccb8f2f189534
- __MACOSX/Supplementary Files/.git/objects/._9d
- Supplementary Files/.git/objects/02/
- Supplementary Files/.git/objects/02/Icon
- __MACOSX/Supplementary Files/.git/objects/02/
- __MACOSX/Supplementary Files/.git/objects/02/._Icon
- Supplementary Files/.git/objects/02/6327dc46b9121aaf1ee49172a5c2decd48673b
- __MACOSX/Supplementary Files/.git/objects/._02
- Supplementary Files/.git/objects/b5/
- Supplementary Files/.git/objects/b5/Icon
- __MACOSX/Supplementary Files/.git/objects/b5/
- __MACOSX/Supplementary Files/.git/objects/b5/._Icon
- Supplementary Files/.git/objects/b5/ccf7deb9dbfd91aabe5f64aae01f0ffe8daf1d
- __MACOSX/Supplementary Files/.git/objects/._b5
- Supplementary Files/.git/objects/b2/
- Supplementary Files/.git/objects/b2/Icon
- __MACOSX/Supplementary Files/.git/objects/b2/
- __MACOSX/Supplementary Files/.git/objects/b2/._Icon
- Supplementary Files/.git/objects/b2/efa06f1f3decc37b71c67bd15e429eb088f1a2
- __MACOSX/Supplementary Files/.git/objects/._b2
- Supplementary Files/.git/objects/bb/
- Supplementary Files/.git/objects/bb/Icon
- __MACOSX/Supplementary Files/.git/objects/bb/
- __MACOSX/Supplementary Files/.git/objects/bb/._Icon
- Supplementary Files/.git/objects/bb/2167975158917d5349684f2eff86f7f0b8bef1
- __MACOSX/Supplementary Files/.git/objects/._bb
- Supplementary Files/.git/objects/d7/
- Supplementary Files/.git/objects/d7/Icon
- __MACOSX/Supplementary Files/.git/objects/d7/
- __MACOSX/Supplementary Files/.git/objects/d7/._Icon
- Supplementary Files/.git/objects/d7/5f6d78185dd5b98bf1dcdc540516ec114a54b6
- __MACOSX/Supplementary Files/.git/objects/._d7
- Supplementary Files/.git/objects/be/
- Supplementary Files/.git/objects/be/Icon
- __MACOSX/Supplementary Files/.git/objects/be/
- __MACOSX/Supplementary Files/.git/objects/be/._Icon
- Supplementary Files/.git/objects/be/12df0fb7cc34506e41ea6acd1b42365622d185
- __MACOSX/Supplementary Files/.git/objects/._be
- Supplementary Files/.git/objects/Icon
- __MACOSX/Supplementary Files/.git/objects/._Icon
- Supplementary Files/.git/objects/ae/
- Supplementary Files/.git/objects/ae/Icon
- __MACOSX/Supplementary Files/.git/objects/ae/
- __MACOSX/Supplementary Files/.git/objects/ae/._Icon
- Supplementary Files/.git/objects/ae/676bfb3c1a3f4503647685cd883c83cfba4ec1
- Supplementary Files/.git/objects/ae/96b367d631ffc73d27aeac3f4ebf50fa5913c8
- __MACOSX/Supplementary Files/.git/objects/._ae
- Supplementary Files/.git/objects/c0/
- Supplementary Files/.git/objects/c0/Icon
- __MACOSX/Supplementary Files/.git/objects/c0/
- __MACOSX/Supplementary Files/.git/objects/c0/._Icon
- Supplementary Files/.git/objects/c0/c497db82ab57514338086168856c551cf5e08d
- __MACOSX/Supplementary Files/.git/objects/._c0
- Supplementary Files/.git/objects/ee/
- Supplementary Files/.git/objects/ee/67cd4168cbc89df5de482c1644b6a4166782e1
- Supplementary Files/.git/objects/ee/Icon
- __MACOSX/Supplementary Files/.git/objects/ee/
- __MACOSX/Supplementary Files/.git/objects/ee/._Icon
- __MACOSX/Supplementary Files/.git/objects/._ee
- Supplementary Files/.git/objects/c9/
- Supplementary Files/.git/objects/c9/Icon
- __MACOSX/Supplementary Files/.git/objects/c9/
- __MACOSX/Supplementary Files/.git/objects/c9/._Icon
- Supplementary Files/.git/objects/c9/c764b8977c8c70e54661c65aceece938d84816
- __MACOSX/Supplementary Files/.git/objects/._c9
- Supplementary Files/.git/objects/e3/
- Supplementary Files/.git/objects/e3/Icon
- __MACOSX/Supplementary Files/.git/objects/e3/
- __MACOSX/Supplementary Files/.git/objects/e3/._Icon
- Supplementary Files/.git/objects/e3/626948f7f8461d4b0f6dcb561e188765d55cb0
- __MACOSX/Supplementary Files/.git/objects/._e3
- Supplementary Files/.git/objects/18/
- Supplementary Files/.git/objects/18/Icon
- __MACOSX/Supplementary Files/.git/objects/18/
- __MACOSX/Supplementary Files/.git/objects/18/._Icon
- Supplementary Files/.git/objects/18/6111d0c999e35a702ca34b8700b871ab7d9eac
- Supplementary Files/.git/objects/18/4b1c0d1718ef068504520097f72257acbeef06
- __MACOSX/Supplementary Files/.git/objects/._18
- Supplementary Files/.git/objects/pack/
- Supplementary Files/.git/objects/pack/pack-35a7b860da35707aaa1d5a5c4b0ebde56472b53d.idx
- Supplementary Files/.git/objects/pack/Icon
- __MACOSX/Supplementary Files/.git/objects/pack/
- __MACOSX/Supplementary Files/.git/objects/pack/._Icon
- Supplementary Files/.git/objects/pack/pack-35a7b860da35707aaa1d5a5c4b0ebde56472b53d.pack
- __MACOSX/Supplementary Files/.git/objects/._pack
- Supplementary Files/.git/objects/7d/
- Supplementary Files/.git/objects/7d/Icon
- __MACOSX/Supplementary Files/.git/objects/7d/
- __MACOSX/Supplementary Files/.git/objects/7d/._Icon
- Supplementary Files/.git/objects/7d/010d5b7514c34f46a365f020b239bc8c272d06
- __MACOSX/Supplementary Files/.git/objects/._7d
- Supplementary Files/.git/objects/1f/
- Supplementary Files/.git/objects/1f/Icon
- __MACOSX/Supplementary Files/.git/objects/1f/
- __MACOSX/Supplementary Files/.git/objects/1f/._Icon
- Supplementary Files/.git/objects/1f/e1a6c21991da1217cd4076dd0584c2f49e914c
- __MACOSX/Supplementary Files/.git/objects/._1f
- Supplementary Files/.git/objects/87/
- Supplementary Files/.git/objects/87/Icon
- __MACOSX/Supplementary Files/.git/objects/87/
- __MACOSX/Supplementary Files/.git/objects/87/._Icon
- Supplementary Files/.git/objects/87/a3b33b771f28c688207fe19f1c6c201419fb75
- __MACOSX/Supplementary Files/.git/objects/._87
- Supplementary Files/.git/objects/7b/
- Supplementary Files/.git/objects/7b/Icon
- __MACOSX/Supplementary Files/.git/objects/7b/
- __MACOSX/Supplementary Files/.git/objects/7b/._Icon
- Supplementary Files/.git/objects/7b/706dd1f9b54c307f21398bf32c5bf64c78659c
- __MACOSX/Supplementary Files/.git/objects/._7b
- Supplementary Files/.git/objects/8f/
- Supplementary Files/.git/objects/8f/8951e45eaad50b98924556bd9d0c34d705911d
- Supplementary Files/.git/objects/8f/Icon
- __MACOSX/Supplementary Files/.git/objects/8f/
- __MACOSX/Supplementary Files/.git/objects/8f/._Icon
- __MACOSX/Supplementary Files/.git/objects/._8f
- Supplementary Files/.git/objects/8a/
- Supplementary Files/.git/objects/8a/Icon
- __MACOSX/Supplementary Files/.git/objects/8a/
- __MACOSX/Supplementary Files/.git/objects/8a/._Icon
- Supplementary Files/.git/objects/8a/bdd9772d0f85b5bb1ad0d2b5b823351c41f1ca
- __MACOSX/Supplementary Files/.git/objects/._8a
- Supplementary Files/.git/objects/21/
- Supplementary Files/.git/objects/21/Icon
- __MACOSX/Supplementary Files/.git/objects/21/
- __MACOSX/Supplementary Files/.git/objects/21/._Icon
- Supplementary Files/.git/objects/21/a2a4e239a2462ab3712ad7e5aabe88d3ce296a
- __MACOSX/Supplementary Files/.git/objects/._21
- Supplementary Files/.git/objects/86/
- Supplementary Files/.git/objects/86/Icon
- __MACOSX/Supplementary Files/.git/objects/86/
- __MACOSX/Supplementary Files/.git/objects/86/._Icon
- Supplementary Files/.git/objects/86/499194cd9cc0697ea081462dc5584686f907f8
- __MACOSX/Supplementary Files/.git/objects/._86
- Supplementary Files/.git/objects/72/
- Supplementary Files/.git/objects/72/Icon
- __MACOSX/Supplementary Files/.git/objects/72/
- __MACOSX/Supplementary Files/.git/objects/72/._Icon
- Supplementary Files/.git/objects/72/6c8f6a7b05d3f7dd0d47283428cb871395174b
- __MACOSX/Supplementary Files/.git/objects/._72
- Supplementary Files/.git/objects/9f/
- Supplementary Files/.git/objects/9f/Icon
- __MACOSX/Supplementary Files/.git/objects/9f/
- __MACOSX/Supplementary Files/.git/objects/9f/._Icon
- Supplementary Files/.git/objects/9f/3cbec17d618f3a3b39fd1daedc9ee916252051
- __MACOSX/Supplementary Files/.git/objects/._9f
- Supplementary Files/.git/objects/00/
- Supplementary Files/.git/objects/00/Icon
- __MACOSX/Supplementary Files/.git/objects/00/
- __MACOSX/Supplementary Files/.git/objects/00/._Icon
- Supplementary Files/.git/objects/00/1f9a7e68318d03020c77a790e0160ea90eec08
- __MACOSX/Supplementary Files/.git/objects/._00
- Supplementary Files/.git/objects/31/
- Supplementary Files/.git/objects/31/Icon
- __MACOSX/Supplementary Files/.git/objects/31/
- __MACOSX/Supplementary Files/.git/objects/31/._Icon
- Supplementary Files/.git/objects/31/5b7133ce32ed2c861e3c354d2e99b371b3d517
- __MACOSX/Supplementary Files/.git/objects/._31
- Supplementary Files/.git/objects/info/
- Supplementary Files/.git/objects/info/Icon
- __MACOSX/Supplementary Files/.git/objects/info/
- __MACOSX/Supplementary Files/.git/objects/info/._Icon
- __MACOSX/Supplementary Files/.git/objects/._info
- Supplementary Files/.git/objects/96/
- Supplementary Files/.git/objects/96/Icon
- __MACOSX/Supplementary Files/.git/objects/96/
- __MACOSX/Supplementary Files/.git/objects/96/._Icon
- Supplementary Files/.git/objects/96/7e1f0dc5c3ea3b20e03adc233560bd5bfc6da2
- __MACOSX/Supplementary Files/.git/objects/._96
- Supplementary Files/.git/objects/3a/
- Supplementary Files/.git/objects/3a/Icon
- __MACOSX/Supplementary Files/.git/objects/3a/
- __MACOSX/Supplementary Files/.git/objects/3a/._Icon
- Supplementary Files/.git/objects/3a/226bd8cf3c99589475aa546b5864dfa347e900
- __MACOSX/Supplementary Files/.git/objects/._3a
- Supplementary Files/.git/objects/98/
- Supplementary Files/.git/objects/98/Icon
- __MACOSX/Supplementary Files/.git/objects/98/
- __MACOSX/Supplementary Files/.git/objects/98/._Icon
- Supplementary Files/.git/objects/98/ed0493fe41053a6467453e694cb4dce21d9dd3
- __MACOSX/Supplementary Files/.git/objects/._98
- Supplementary Files/.git/objects/53/
- Supplementary Files/.git/objects/53/Icon
- __MACOSX/Supplementary Files/.git/objects/53/
- __MACOSX/Supplementary Files/.git/objects/53/._Icon
- Supplementary Files/.git/objects/53/faa95dd03f7c1039e7fcbb50e845ccb4830254
- __MACOSX/Supplementary Files/.git/objects/._53
- Supplementary Files/.git/objects/3f/
- Supplementary Files/.git/objects/3f/Icon
- __MACOSX/Supplementary Files/.git/objects/3f/
- __MACOSX/Supplementary Files/.git/objects/3f/._Icon
- Supplementary Files/.git/objects/3f/338b471eca6cec8c472b5d90e645c5c7715153
- __MACOSX/Supplementary Files/.git/objects/._3f
- Supplementary Files/.git/objects/30/
- Supplementary Files/.git/objects/30/Icon
- __MACOSX/Supplementary Files/.git/objects/30/
- __MACOSX/Supplementary Files/.git/objects/30/._Icon
- Supplementary Files/.git/objects/30/29bd7b7ff3587641c6a5690a0d75ed6978a6fc
- __MACOSX/Supplementary Files/.git/objects/._30
- Supplementary Files/.git/objects/5b/
- Supplementary Files/.git/objects/5b/9131647c252eeff823c156d35826da5bb1f948
- Supplementary Files/.git/objects/5b/Icon
- __MACOSX/Supplementary Files/.git/objects/5b/
[truncated: 504 more entries]
