# Supplementary material for: A machine-compiled database of genome-wide association studies
Source: Nat Commun. 2019 Jul 26;10:3341. doi: 10.1038/s41467-019-11026-x (PMC6659642; doi:10.1038/s41467-019-11026-x)
Supplement: Supplementary file 3 — Source Data [file 41467_2019_11026_MOESM3_ESM.zip › Supplementary Files/requirements.txt]

Jinja2==2.8
MarkupSafe==0.23
Pygments==2.1.3
Theano==0.8.2
appnope==0.1.0
backports-abc==0.4
backports.shutil-get-terminal-size==1.0.0
beautifulsoup4==4.5.0
bs4==0.0.1
certifi==2016.2.28
configparser==3.5.0
cycler==0.10.0
decorator==4.0.10
entrypoints==0.2.2
functools32==3.2.3.post2
ipykernel==4.3.1
ipython==5.0.0
ipython-genutils==0.1.0
ipywidgets==5.2.2
jsonschema==2.5.1
jupyter==1.0.0
jupyter-client==4.3.0
jupyter-console==5.0.0
jupyter-core==4.1.0
lxml==3.6.1
matplotlib==1.5.1
mistune==0.7.3
nbconvert==4.2.0
nbformat==4.0.1
nltk==3.2.1
notebook==4.2.1
numpy==1.11.1
pathlib2==2.1.0
pexpect==4.2.0
pickleshare==0.7.3
prompt-toolkit==1.0.3
ptyprocess==0.5.1
pyparsing==2.1.5
python-dateutil==2.5.3
pytz==2016.6.1
pyzmq==15.3.0
qtconsole==4.2.1
requests==2.10.0
scipy==0.14.0
simplegeneric==0.8.1
singledispatch==3.4.0.3
six==1.10.0
terminado==0.6
tornado==4.4.1
traitlets==4.2.2
wcwidth==0.1.7
widgetsnbextension==1.2.6
wsgiref==0.1.2
