# Supplementary material for: A machine-compiled database of genome-wide association studies
Source: Nat Commun. 2019 Jul 26;10:3341. doi: 10.1038/s41467-019-11026-x (PMC6659642; doi:10.1038/s41467-019-11026-x)
Supplement: Supplementary file 3 — Source Data [file 41467_2019_11026_MOESM3_ESM.zip › Supplementary Files/annotations/not_in_gwasc.xlsx]

## Sheet: 100-SNP Analysis
Pubmed ID	URL	Variant ID	Simple Phenotype	Detailed Phenotype	Smallest Log P-Value Extracted by GwasKB	Is reported association valid according to GwasKB Specs?	LD to most correlated variant in GWAS Catalog (R^2)	Reason not in GWAS Catalog	Recommended for inclusion in Gwas Catalog?
21437268	https://www.ncbi.nlm.nih.gov/pmc/articles/pmid/21437268	rs2287802	Cancers|Conducted|Upper Aerodigestive Tract		-5.39794	Yes	0	Variant is not significant at 1E-0.5 in the meta-analysis	No
19812673	https://www.ncbi.nlm.nih.gov/pmc/articles/pmid/19812673	rs4742409	Autism		-5.10237	Yes	0	Variant is not significant at 1E-0.5 in the meta-analysis	No
19557197	https://www.ncbi.nlm.nih.gov/pmc/articles/pmid/19557197	rs17008958	Distribution|Adiposity|Waist Circumference		-5.34679	Yes	0	Variant is not significant at 1E-0.5 in the meta-analysis	No
21980299	https://www.ncbi.nlm.nih.gov/pmc/articles/pmid/21980299	rs1701704	Type 1 Diabetes		-29.9666	Yes	0	Variant appears in previous paper, but is also found to be significant in this paper	Yes
19668339	https://www.ncbi.nlm.nih.gov/pmc/articles/pmid/19668339	rs429358	Hippocampal Atrophy|Quantitative Trait|Alzheimer's Disease		-15.6383	Yes	0	This appears to be a curator error	Yes
23966867	https://www.ncbi.nlm.nih.gov/pmc/articles/pmid/23966867	rs12777819	Body Fat Distribution	WC_BMI_pooled	-6.55284	Yes	0	Variant is not significant at 1E-0.5 in the meta-analysis	No
22368281	https://www.ncbi.nlm.nih.gov/pmc/articles/pmid/22368281	rs6857	LDL-c Response|Lpa		-5.73283	Yes	0	This appears to be a curator error	Yes
24513273	https://www.ncbi.nlm.nih.gov/pmc/articles/pmid/24513273	rs2544390	Serum Uric Acid		-7.42713	No	0	Variant appears in previous paper, but is not found to be significant in this paper	No
24755620	https://www.ncbi.nlm.nih.gov/pmc/articles/pmid/24755620	rs439401	Glutamate|Alzheimer's Disease		-28.0545	Yes	0.04758	Variant is in the same locus as a more significant variant that is in also in the GWAS Catalog. However, the LD between these two variants is weak.	Yes
22170493	https://www.ncbi.nlm.nih.gov/pmc/articles/pmid/22170493	rs171511	Psoriatic Arthritis		-5.03152	Yes	0	Variant is not significant at 1E-0.5 in the meta-analysis	No
20953186	https://www.ncbi.nlm.nih.gov/pmc/articles/pmid/20953186	rs13196377	Psoriasis|Psoriatic Arthritis		-8.26122	Yes	0.239526	Variant is in the same locus as a more significant variant that is in also in the GWAS Catalog. The LD between these two variants is strong.	No
23118974	https://www.ncbi.nlm.nih.gov/pmc/articles/pmid/23118974	rs2033739	Pigmentation|Skin	Skin M	-5.34008	Yes	0	Variant is not significant at 1E-0.5 in the meta-analysis	No
23886662	https://www.ncbi.nlm.nih.gov/pmc/articles/pmid/23886662	rs2158177	Psoriasis|Atopic Dermatitis|Asthma		-10.2291	Yes	0.072651	Variant is in the same locus as a more significant variant that is in also in the GWAS Catalog. However, the LD between these two variants is weak.	Yes
20838585	https://www.ncbi.nlm.nih.gov/pmc/articles/pmid/20838585	rs12069004	Cardiovascular Disease	glucose	-6.23657	Yes	0	Variant is not significant at 1E-0.5 in the meta-analysis	No
22291604	https://www.ncbi.nlm.nih.gov/pmc/articles/pmid/22291604	rs548234	Lupus		-5.63827	Yes	0	Variant appears in previous paper, but is also found to be significant in this paper	Yes
20463881	https://www.ncbi.nlm.nih.gov/pmc/articles/pmid/20463881	rs12452184	Eye Color	C HS1	-9.04576	Yes	0.001876	Variant is in the same locus as a more significant variant that is in also in the GWAS Catalog. However, the LD between these two variants is weak.	Yes
24740154	https://www.ncbi.nlm.nih.gov/pmc/articles/pmid/24740154	rs4665609	Prostate Cancer|Early-Onset		-5.37675	Yes	0	Variant is not significant at 1E-0.5 in the meta-analysis	No
21935397	https://www.ncbi.nlm.nih.gov/pmc/articles/pmid/21935397	rs6758546	Extremely|Overweight|Body Mass Index		-5.03621	Yes	0	Variant is not significant at 1E-0.5 in the meta-analysis	No
21980299	https://www.ncbi.nlm.nih.gov/pmc/articles/pmid/21980299	rs3184504	Type 1 Diabetes		-20.752	Yes	0	Variant appears in previous paper, but is also found to be significant in this paper	Yes
25340798	https://www.ncbi.nlm.nih.gov/pmc/articles/pmid/25340798	rs4343	Proteins Involved|Inflammation|Alzheimer's Disease		-18.3507	Yes	0.193067	Variant is in the same locus as a more significant variant that is in also in the GWAS Catalog. However, the LD between these two variants is weak.	Yes
24025145	https://www.ncbi.nlm.nih.gov/pmc/articles/pmid/24025145	rs857369	Chemotherapy-Induced Alopecia|Breast Cancer		-5.64016	Yes	0.406161	Variant is in the same locus as a more significant variant that is in also in the GWAS Catalog. However, the LD between these two variants is weak.	Yes
20838585	https://www.ncbi.nlm.nih.gov/pmc/articles/pmid/20838585	rs8073909	Cardiovascular Disease	LDL	-5.92082	Yes	0	Variant is not significant at 1E-0.5 in the meta-analysis	No
24023777	https://www.ncbi.nlm.nih.gov/pmc/articles/pmid/24023777	rs6570507	Adolescent Idiopathic Scoliosis		-7.42251	Yes	0	This appears to be a curator error	Yes
23703922	https://www.ncbi.nlm.nih.gov/pmc/articles/pmid/23703922	rs7660895	Uric Acid Levels		-8.83268	Yes	0.242694	Variant is in the same locus as a more significant variant that is in also in the GWAS Catalog. The LD between these two variants is strong.	No
18483556	https://www.ncbi.nlm.nih.gov/pmc/articles/pmid/18483556	rs7174027	Hair Color|Skin Pigmentation		-9.58503	Yes	0.301957	Variant is in the same locus as a more significant variant that is in also in the GWAS Catalog. The LD between these two variants is strong.	No
22666496	https://www.ncbi.nlm.nih.gov/pmc/articles/pmid/22666496	rs1524962	Cardiovascular Event		-5.44733	Yes	0	Variant is not significant at 1E-0.5 in the meta-analysis	No
25241909	https://www.ncbi.nlm.nih.gov/pmc/articles/pmid/25241909	rs17184313	Chronic Obstructive Pulmonary Disease|Chronic Bronchitis		-5.36051	No	0	Variant appears in previous paper, but is not found to be significant in this paper	No
18483556	https://www.ncbi.nlm.nih.gov/pmc/articles/pmid/18483556	rs7183877	Hair Color|Skin Pigmentation		-8.45593	Yes	0.097252	Variant is in the same locus as a more significant variant that is in also in the GWAS Catalog. However, the LD between these two variants is weak.	Yes
20838585	https://www.ncbi.nlm.nih.gov/pmc/articles/pmid/20838585	rs6726786	Cardiovascular Disease	triglycerides	-5.40893	Yes	0	Variant is not significant at 1E-0.5 in the meta-analysis	No
21573004	https://www.ncbi.nlm.nih.gov/pmc/articles/pmid/21573004	rs16847897	Telomere Length		-12.7959	Yes	0.343333	Variant is in the same locus as a more significant variant that is in also in the GWAS Catalog. However, the LD between these two variants is weak.	Yes
20861866	https://www.ncbi.nlm.nih.gov/pmc/articles/pmid/20861866	rs1061170	Age-Related Macular Degeneration		-41.585	Yes	0.39	Variant is in the same locus as a more significant variant that is in also in the GWAS Catalog. However, the LD between these two variants is weak.	Yes
22085899	https://www.ncbi.nlm.nih.gov/pmc/articles/pmid/22085899	rs4149056	Bilirubin Levels		-12.1549	Yes	0	Variant appears in previous paper, but is not found to be significant in this paper	No
19936222	https://www.ncbi.nlm.nih.gov/pmc/articles/pmid/19936222	rs7307277	Cholesterol|Plasma Lipoprotein Size		-12.0458	Yes	0	Variant appears in previous paper, but is also found to be significant in this paper	Yes
20838585	https://www.ncbi.nlm.nih.gov/pmc/articles/pmid/20838585	rs16892328	Cardiovascular Disease	insulin	-6.88606	Yes	0	Variant is not significant at 1E-0.5 in the meta-analysis	No
22843504	https://www.ncbi.nlm.nih.gov/pmc/articles/pmid/22843504	rs9302952	Autism Spectrum		-6.39373	Yes	0	Variant is not significant at 1E-0.5 in the meta-analysis	No
21390209	https://www.ncbi.nlm.nih.gov/pmc/articles/pmid/21390209	rs9369240	Late-Onset Alzheimer's Disease		-5.31247	Yes	0	Variant is not significant at 1E-0.5 in the meta-analysis	No
22558097	https://www.ncbi.nlm.nih.gov/pmc/articles/pmid/22558097	rs2070959	Total Bilirubin|Sickle Cell Anemia|Sickle Cell		-14.9066	Yes	0.28	Variant is not significant at 1E-0.5 in the meta-analysis	Yes
24513273	https://www.ncbi.nlm.nih.gov/pmc/articles/pmid/24513273	rs6598541	Serum Uric Acid		-14.3188	Yes		Variant is not significant at 1E-0.5 in the meta-analysis	No
24166486	https://www.ncbi.nlm.nih.gov/pmc/articles/pmid/24166486	rs7749305	Schizophrenia		-7.59007	Yes	0.16	Variant is in the same locus as a more significant variant that is in also in the GWAS Catalog. However, the LD between these two variants is weak.	Yes
22685421	https://www.ncbi.nlm.nih.gov/pmc/articles/pmid/22685421	rs4428898	Ocular Axial Length|High Myopia		-7.10458	Yes	0.856667	Variant is in the same locus as a more significant variant that is in also in the GWAS Catalog. The LD between these two variants is strong.	No
21602797	https://www.ncbi.nlm.nih.gov/pmc/articles/pmid/21602797	rs10836312	Cystic Fibrosis|Lung Disease		-6.80687	Yes	0.213333	Variant is in the same locus as a more significant variant that is in also in the GWAS Catalog. However, the LD between these two variants is weak.	Yes
19197348	https://www.ncbi.nlm.nih.gov/pmc/articles/pmid/19197348	rs10983893	Complex Disease	Thyroid Stimulating Hormone	-5.79588	Yes		Variant is in the same locus as a more significant variant that is in also in the GWAS Catalog. However, the LD between these two variants is weak.	Yes
21935397	https://www.ncbi.nlm.nih.gov/pmc/articles/pmid/21935397	rs1558902	Extremely|Overweight|Body Mass Index		-119.319	Yes		Variant appears in previous paper, but is also found to be significant in this paper	Yes
24094242	https://www.ncbi.nlm.nih.gov/pmc/articles/pmid/24094242	rs2236653	Serum Alkaline Phosphatase Levels		-8.74473	Yes		Variant is not significant at 1E-0.5 in the meta-analysis	No
23382691	https://www.ncbi.nlm.nih.gov/pmc/articles/pmid/23382691	rs4510766	Immunoglobulin G|Human Immunoglobulin|-Glycosylation		-15.699	No		GWASkb extraction error	No
23565137	https://www.ncbi.nlm.nih.gov/pmc/articles/pmid/23565137	rs913360	Late-Onset Alzheimer‚Äôs Disease		-6.73755	Yes		Variant is not significant at 1E-0.5 in the meta-analysis	No
23382691	https://www.ncbi.nlm.nih.gov/pmc/articles/pmid/23382691	rs968451	Immunoglobulin G|Human Immunoglobulin|-Glycosylation		-9	No		GWASkb extraction error	No
24094242	https://www.ncbi.nlm.nih.gov/pmc/articles/pmid/24094242	rs1383023	Serum Alkaline Phosphatase Levels		-5.63827	Yes		Variant is not significant at 1E-0.5 in the meta-analysis	No
22570697	https://www.ncbi.nlm.nih.gov/pmc/articles/pmid/22570697	rs17421624	Multiple Sclerosis		-14.0123	Yes		Variant is in the same locus as a more significant variant that is in also in the GWAS Catalog. However, the LD between these two variants is weak.	Yes
23936387	https://www.ncbi.nlm.nih.gov/pmc/articles/pmid/23936387	rs4426448	Celiac Disease		-5.02228	Yes		Variant is not significant at 1E-0.5 in the meta-analysis	No
25390645	https://www.ncbi.nlm.nih.gov/pmc/articles/pmid/25390645	rs10016872	Anxiety		-5.40121	Yes	0.1694	Variant is in the same locus as a more significant variant that is in also in the GWAS Catalog. The LD between these two variants is strong.	No
21383967	https://www.ncbi.nlm.nih.gov/pmc/articles/pmid/21383967	rs243323	Rheumatoid Arthritis|Celiac Disease		-5.18046	Yes		Variant is not significant at 1E-0.5 in the meta-analysis	No
20066028	https://www.ncbi.nlm.nih.gov/pmc/articles/pmid/20066028	rs10513684	Serum Cholesterol Levels		-5.96658	Yes		Variant is not significant at 1E-0.5 in the meta-analysis	No
19961619	https://www.ncbi.nlm.nih.gov/pmc/articles/pmid/19961619	rs9376221	Respiratory|Atopy		-6.4045	Yes		Variant is not significant at 1E-0.5 in the meta-analysis	No
24516586	https://www.ncbi.nlm.nih.gov/pmc/articles/pmid/24516586	rs733175	Tobacco Smoke|Chromosome 4|Cleft Palate		-5.72354	Yes	0.39	Variant is in the same locus as a more significant variant that is in also in the GWAS Catalog. However, the LD between these two variants is weak.	Yes
18604267	https://www.ncbi.nlm.nih.gov/pmc/articles/pmid/18604267	rs281440	Antigen|Icam-1		-15.8239	Yes	0.22	Variant is in the same locus as a more significant variant that is in also in the GWAS Catalog. However, the LD between these two variants is weak.	Yes
22470424	https://www.ncbi.nlm.nih.gov/pmc/articles/pmid/22470424	rs11688631	Amyotrophic Lateral Sclerosis		-5.34679	Yes		Variant is not significant at 1E-0.5 in the meta-analysis	No
25340798	https://www.ncbi.nlm.nih.gov/pmc/articles/pmid/25340798	rs11575821	Proteins Involved|Inflammation|Alzheimer's Disease		-8.9914	Yes	0.38	Variant is in the same locus as a more significant variant that is in also in the GWAS Catalog. However, the LD between these two variants is weak.	Yes
21738491	https://www.ncbi.nlm.nih.gov/pmc/articles/pmid/21738491	rs3193970	Sudden Cardiac Death		-5.95468	Yes		Variant is not significant at 1E-0.5 in the meta-analysis	No
23028483	https://www.ncbi.nlm.nih.gov/pmc/articles/pmid/23028483	rs2244012	Asthma		-6.52288	Yes		Variant is not significant at 1E-0.5 in the meta-analysis	No
19448621	https://www.ncbi.nlm.nih.gov/pmc/articles/pmid/19448621	rs7246479	Age Menarche|Menopause		-11.6383	Yes	0.273333	Variant is in the same locus as a more significant variant that is in also in the GWAS Catalog. However, the LD between these two variants is weak.	Yes
23703922	https://www.ncbi.nlm.nih.gov/pmc/articles/pmid/23703922	rs3733585	Uric Acid Levels		-6.14327	Yes	0.17	Variant is not significant at 1E-0.5 in the meta-analysis	No
20174558	https://www.ncbi.nlm.nih.gov/pmc/articles/pmid/20174558	rs7192960	Type 2 Diabetes		-5.11577	Yes		Variant is not significant at 1E-0.5 in the meta-analysis	Yes
23382809	https://www.ncbi.nlm.nih.gov/pmc/articles/pmid/23382809	rs6674938	Schizophrenia		-5.20621	Yes	0.55	Variant is in the same locus as a more significant variant that is in also in the GWAS Catalog. The LD between these two variants is strong.	No
23667675	https://www.ncbi.nlm.nih.gov/pmc/articles/pmid/23667675	rs9404590	Age Menarche		-5.18776	Yes	0.556667	Variant is in the same locus as a more significant variant that is in also in the GWAS Catalog. The LD between these two variants is strong.	No
22570627	https://www.ncbi.nlm.nih.gov/pmc/articles/pmid/22570627	rs9841621	Primary Open-Angle Glaucoma|Intraocular Pressure		-5.05061	Yes		Variant is not significant at 1E-0.5 in the meta-analysis	No
21602797	https://www.ncbi.nlm.nih.gov/pmc/articles/pmid/21602797	rs10466455	Cystic Fibrosis|Lung Disease		-6.41341	Yes	0.203333	Variant is in the same locus as a more significant variant that is in also in the GWAS Catalog. However, the LD between these two variants is weak.	Yes
23028483	https://www.ncbi.nlm.nih.gov/pmc/articles/pmid/23028483	rs7216389	Asthma		-8.58503	Yes		Variant appears in previous paper, but is not found to be significant in this paper	No
21931564	https://www.ncbi.nlm.nih.gov/pmc/articles/pmid/21931564	rs2014355	Metabolite Quantitative Trait	C3/C4	-95.2924	Yes		Variant appears in previous paper, but is also found to be significant in this paper	Yes
21935397	https://www.ncbi.nlm.nih.gov/pmc/articles/pmid/21935397	rs4836133	Extremely|Overweight|Body Mass Index		-8.69897	Yes		Variant is not significant at 1E-0.5 in the meta-analysis	No
24379826	https://www.ncbi.nlm.nih.gov/pmc/articles/pmid/24379826	rs938553	Serum Uric Acid Levels	Body weight	-5.25964	No		GWASkb extraction error	No
18483556	https://www.ncbi.nlm.nih.gov/pmc/articles/pmid/18483556	rs8049897	Hair Color|Skin Pigmentation		-15.8539	Yes	0.505	Variant is in the same locus as a more significant variant that is in also in the GWAS Catalog. The LD between these two variants is strong.	No
22719876	https://www.ncbi.nlm.nih.gov/pmc/articles/pmid/22719876	rs738407	Non-Alcoholic Fatty Liver Disease|Liver Disease		-7	Yes	0.443333	Variant is in the same locus as a more significant variant that is in also in the GWAS Catalog. However, the LD between these two variants is weak.	Yes
23028483	https://www.ncbi.nlm.nih.gov/pmc/articles/pmid/23028483	rs2305480	Asthma		-7.01773	Yes		Variant is not significant at 1E-0.5 in the meta-analysis	No
24892410	https://www.ncbi.nlm.nih.gov/pmc/articles/pmid/24892410	rs6556114	Onset|Hypertension|Cardiovascular Events	Daytime pressure	-5.21538	Yes		Variant is not significant at 1E-0.5 in the meta-analysis	No
21935397	https://www.ncbi.nlm.nih.gov/pmc/articles/pmid/21935397	rs13107325	Extremely|Overweight|Body Mass Index		-12.8239	Yes		Variant is not significant at 1E-0.5 in the meta-analysis	No
21460840	https://www.ncbi.nlm.nih.gov/pmc/articles/pmid/21460840	rs9349407	Alzheimer‚Äôs Disease		-8.0655	Yes		Variant appears in previous paper, but is also found to be significant in this paper	Yes
24836286	https://www.ncbi.nlm.nih.gov/pmc/articles/pmid/24836286	rs11632715	Colorectal Cancer		-5.39255	Yes		Variant is not significant at 1E-0.5 in the meta-analysis	No
18840781	https://www.ncbi.nlm.nih.gov/pmc/articles/pmid/18840781	rs13330041	Type 1 Diabetes		-7.83863	Yes		Variant is not significant at 1E-0.5 in the meta-analysis	No
18483556	https://www.ncbi.nlm.nih.gov/pmc/articles/pmid/18483556	rs7196459	Hair Color|Skin Pigmentation		-16.699	Yes		Variant is in the same locus as a more significant variant that is in also in the GWAS Catalog. However, the LD between these two variants is weak.	Yes
22452962	https://www.ncbi.nlm.nih.gov/pmc/articles/pmid/22452962	rs1562430	Breast Cancer		-6.22185	Yes		Variant is not significant at 1E-0.5 in the meta-analysis	No
23565137	https://www.ncbi.nlm.nih.gov/pmc/articles/pmid/23565137	rs4598682	Late-Onset Alzheimer‚Äôs Disease		-5.02228	Yes	0.0566667	Variant is in the same locus as a more significant variant that is in also in the GWAS Catalog. However, the LD between these two variants is weak.	Yes
23636237	https://www.ncbi.nlm.nih.gov/pmc/articles/pmid/23636237	rs7086704	Analysis		-5.01728	No		GWASkb extraction error	No
23118974	https://www.ncbi.nlm.nih.gov/pmc/articles/pmid/23118974	rs9809315	Pigmentation|Skin	Skin M	-6.74715	Yes		Variant is not significant at 1E-0.5 in the meta-analysis	No
19197348	https://www.ncbi.nlm.nih.gov/pmc/articles/pmid/19197348	rs7804166	Complex Disease	Thyroid Stimulating Hormone	-5.46852	Yes		Variant is in the same locus as a more significant variant that is in also in the GWAS Catalog. The LD between these two variants is strong.	No
23326517	https://www.ncbi.nlm.nih.gov/pmc/articles/pmid/23326517	rs1329428	Age-Related Macular Degeneration		-24.6778	Yes	0.403333	Variant is in the same locus as a more significant variant that is in also in the GWAS Catalog. However, the LD between these two variants is weak.	Yes
19197348	https://www.ncbi.nlm.nih.gov/pmc/articles/pmid/19197348	rs6589567	Complex Disease		-8.0655	No		GWASkb extraction error	No
19448621	https://www.ncbi.nlm.nih.gov/pmc/articles/pmid/19448621	rs12684013	Age Menarche|Menopause	Age at Menarche	-7.4437	Yes	0.303333	Variant is in the same locus as a more significant variant that is in also in the GWAS Catalog. However, the LD between these two variants is weak.	Yes
21738491	https://www.ncbi.nlm.nih.gov/pmc/articles/pmid/21738491	rs7218928	Sudden Cardiac Death		-5.36251	Yes		Variant is not significant at 1E-0.5 in the meta-analysis	No
21483430	https://www.ncbi.nlm.nih.gov/pmc/articles/pmid/21483430	rs3806372	Neurocognitive Phenotypes		-5.24489	Yes	0.055	Variant is in the same locus as a more significant variant that is in also in the GWAS Catalog. However, the LD between these two variants is weak.	Yes
20838585	https://www.ncbi.nlm.nih.gov/pmc/articles/pmid/20838585	rs10044666	Cardiovascular Disease	LDL-cholesterol	-6.3279	Yes		Variant is not significant at 1E-0.5 in the meta-analysis	No
18483556	https://www.ncbi.nlm.nih.gov/pmc/articles/pmid/18483556	rs4408545	Hair Color|Skin Pigmentation		-14.7212	Yes		Variant is in the same locus as a more significant variant that is in also in the GWAS Catalog. However, the LD between these two variants is weak.	Yes
24516586	https://www.ncbi.nlm.nih.gov/pmc/articles/pmid/24516586	rs6834555	Tobacco Smoke|Chromosome 4|Cleft Palate		-5.64206	Yes	0.336667	Variant is in the same locus as a more significant variant that is in also in the GWAS Catalog. However, the LD between these two variants is weak.	Yes
22511988	https://www.ncbi.nlm.nih.gov/pmc/articles/pmid/22511988	rs1105879	Cell-Free Dna|Cardiovascular		-17.0862	No		GWASkb extraction error	No
24755620	https://www.ncbi.nlm.nih.gov/pmc/articles/pmid/24755620	rs346763	Glutamate|Alzheimer's Disease		-6.43533	Yes	0.000166667	Variant is in the same locus as a more significant variant that is in also in the GWAS Catalog. However, the LD between these two variants is weak.	Yes
24740154	https://www.ncbi.nlm.nih.gov/pmc/articles/pmid/24740154	rs11839053	Prostate Cancer|Early-Onset		-9.06048	Yes		Variant is not significant at 1E-0.5 in the meta-analysis	No
24513273	https://www.ncbi.nlm.nih.gov/pmc/articles/pmid/24513273	rs506338	Serum Uric Acid		-30.6308	Yes		Variant appears in previous paper, but is not found to be significant in this paper	No
22291609	https://www.ncbi.nlm.nih.gov/pmc/articles/pmid/22291609	rs2259816	Inflammation	high-sensitivity c-reactive protein	-5.2668	Yes		Variant is not significant at 1E-0.5 in the meta-analysis	No
23989986	https://www.ncbi.nlm.nih.gov/pmc/articles/pmid/23989986	rs1577792	Hip|Osteoarthritis		-7.13668	Yes		Variant is not significant at 1E-0.5 in the meta-analysis	No
19197348	https://www.ncbi.nlm.nih.gov/pmc/articles/pmid/19197348	rs4628581	Complex Disease		-5.4318	No		GWASkb extraction error	No
