# Supplementary material for: A machine-compiled database of genome-wide association studies
Source: Nat Commun. 2019 Jul 26;10:3341. doi: 10.1038/s41467-019-11026-x (PMC6659642; doi:10.1038/s41467-019-11026-x)
Supplement: Supplementary file 3 — Source Data [file 41467_2019_11026_MOESM3_ESM.zip › Supplementary Files/set_env.sh]

export SNORKELHOME="`pwd`/snorkel-tables"
echo "Snorkel home directory: $SNORKELHOME"
export GWASKBHOME="`pwd`/src"
echo "GWASkb home directory: $GWASKBHOME"
# export PYTHONPATH="$PYTHONPATH:$SNORKELHOME:$SNORKELHOME/treedlib:$GWASKBHOME"
export PYTHONPATH="$PYTHONPATH:$SNORKELHOME:$SNORKELHOME/treedlib:$SNORKELHOME/treedlib/treedlib:$GWASKBHOME"
export PATH="$PATH:$SNORKELHOME:$SNORKELHOME/treedlib"
echo "Environment variables set!"
