# Supplementary material for: A machine-compiled database of genome-wide association studies
Source: Nat Commun. 2019 Jul 26;10:3341. doi: 10.1038/s41467-019-11026-x (PMC6659642; doi:10.1038/s41467-019-11026-x)
Supplement: Supplementary file 3 — Source Data [file 41467_2019_11026_MOESM3_ESM.zip › Supplementary Files/data/associations/snpedia/Makefile]

snps:
	[ -e $@ ] || mkdir $@
	python ./dl_snps.py --folder $@

genotypes:
	[ -e $@ ] || mkdir $@
	python ./dl_genotypes.py --folder $@
