# Supplementary material for: A machine-compiled database of genome-wide association studies
Source: Nat Commun. 2019 Jul 26;10:3341. doi: 10.1038/s41467-019-11026-x (PMC6659642; doi:10.1038/s41467-019-11026-x)
Supplement: Supplementary file 3 — Source Data [file 41467_2019_11026_MOESM3_ESM.zip › Supplementary Files/data/associations/gwas_central/Makefile]

SRC:=../../../src/crawler
PAPERS:=../../db/papers

init:
	python $(SRC)/parse_gwas_central.py --init

run: first-15-paper-ids.txt
	python $(SRC)/parse_gwas_central.py \
	  --ids $< \
	  --min-neg-log-pval 5

first-15-paper-ids.txt:
	ls $(PAPERS) | grep xml | cut -f 1 -d '.' | head -n 15 > $@
