# Supplementary material for: A machine-compiled database of genome-wide association studies
Source: Nat Commun. 2019 Jul 26;10:3341. doi: 10.1038/s41467-019-11026-x (PMC6659642; doi:10.1038/s41467-019-11026-x)
Supplement: Supplementary file 3 — Source Data [file 41467_2019_11026_MOESM3_ESM.zip › Supplementary Files/data/associations/gwas_catalog/Makefile]

DATABASEURL:=https://www.ebi.ac.uk/gwas/api/search/downloads/full
TRAITMAPURL:=https://www.ebi.ac.uk/gwas/api/search/downloads/trait_mappings

all:
	make gwas_catalog.tsv trait_mappings.tsv

gwas_catalog.tsv:
	wget $(DATABASEURL) -O $@.tmp
	mv $@.tmp $@

trait_mappings.tsv:
	wget $(TRAITMAPURL) -O $@.tmp
	mv $@.tmp $@
