# Supplementary material for: A machine-compiled database of genome-wide association studies
Source: Nat Commun. 2019 Jul 26;10:3341. doi: 10.1038/s41467-019-11026-x (PMC6659642; doi:10.1038/s41467-019-11026-x)
Supplement: Supplementary file 3 — Source Data [file 41467_2019_11026_MOESM3_ESM.zip › Supplementary Files/data/phenotypes/snorkel/Makefile]

PARSEDIR:=../../../src/crawler
PARSER:=$(PARSEDIR)/parse_snorkel_diseases.py
URL:=https://github.com/HazyResearch/snorkel/raw/master/tutorials/disease_tagging/data/dicts.tar.gz
SNOMED:= ./dicts/snomedct.disease_or_syndrome.txt ./dicts/snomedct.enzyme.txt ./dicts/snomedct.finding.txt ./dicts/snomedct.lab_procedure.txt ./dicts/snomedct.neoplastic_process.txt ./dicts/snomedct.proteins.txt ./dicts/snomedct.sign_or_symptom.txt

clean:
	-rm -r dicts dicts.tar.gz
	-rm load-ontology

dicts:
	wget $(URL) -O $@.tar.gz
	tar -zxvf $@.tar.gz

load-ontology: dicts
	python $(PARSER) \
	  --snomed $(SNOMED) \
	  --mesh $</CTD_diseases.tsv \
	  --chemicals $</mention_chemical.txt
	touch $@

init:
	python $(PARSER) --init
