# Supplementary material for: A machine-compiled database of genome-wide association studies
Source: Nat Commun. 2019 Jul 26;10:3341. doi: 10.1038/s41467-019-11026-x (PMC6659642; doi:10.1038/s41467-019-11026-x)
Supplement: Supplementary file 3 — Source Data [file 41467_2019_11026_MOESM3_ESM.zip › Supplementary Files/data/phenotypes/efo/biological-process.txt]

'biological process'
  'reproductive process'
    pollination
    pregnancy
  'vitamin metabolic process'
    'biotin metabolic process'
    'thiamine metabolic process'
    'vitamin A metabolic process'
    'cobalamin metabolic process'
    'pantothenate metabolic process'
    'carotene metabolic process'
    'vitamin E metabolic process'
    'folic acid metabolic process'
  aging
    'skin aging'
  'sensory perception'
    'visual perception'
    'sensory perception of sound'
    'sensory perception of smell'
    'sensory perception of taste'
      'sensory perception of bitter taste'
  behavior
    fasting
    'aggressive behavior'
    'drinking behavior'
      'alcohol drinking'
      'coffee consumption'
    'exploratory behavior'
    extraversion
    'smoking behavior'
    'smoking cessation'
    'addictive behaviour'
    'gambling behaviour'
    'chewing tobacco behavior'
    'anti-social behavior'
    'callous character'
    'callous-unemotional behaviour'
    'nicotine use'
    'illegal drug consumption'
    'non-substance related disinhibited behaviour'
    'smoking initiation'
    'medication adherence behavior'
    'Cannabis use'
    'Cannabis use initiation'
    'suicide behaviour'
      'suicidal ideation'
      'attempted suicide'
      suicide
  'protein localization'
  'metabolic process'
    'nitrogen compound metabolic process'
      'cellular nitrogen compound metabolic process'
        'nucleobase-containing compound metabolic process'
          'nucleobase-containing compound biosynthetic process'
            'nucleoside biosynthetic process'
              'purine nucleoside biosynthetic process'
                'purine ribonucleoside biosynthetic process'
                  'ATP biosynthetic process'
              'ribonucleoside biosynthetic process'
                'purine ribonucleoside biosynthetic process'
                  'ATP biosynthetic process'
            'nucleoside phosphate biosynthetic process'
              'nucleoside monophosphate biosynthetic process'
                'purine nucleoside monophosphate biosynthetic process'
                  'purine ribonucleoside monophosphate biosynthetic process'
                    'ATP biosynthetic process'
                'ribonucleoside monophosphate biosynthetic process'
                  'purine ribonucleoside monophosphate biosynthetic process'
                    'ATP biosynthetic process'
              'nucleoside triphosphate biosynthetic process'
                'purine nucleoside triphosphate biosynthetic process'
                  'purine ribonucleoside triphosphate biosynthetic process'
                    'ATP biosynthetic process'
                'ribonucleoside triphosphate biosynthetic process'
                  'purine ribonucleoside triphosphate biosynthetic process'
                    'ATP biosynthetic process'
              'nucleotide biosynthetic process'
                'purine nucleotide biosynthetic process'
                  'purine ribonucleotide biosynthetic process'
                    'ATP biosynthetic process'
                'ribonucleotide biosynthetic process'
                  'purine ribonucleotide biosynthetic process'
                    'ATP biosynthetic process'
          'nucleobase-containing small molecule metabolic process'
            'nucleoside phosphate metabolic process'
              'nucleotide metabolic process'
                'purine nucleotide metabolic process'
                  'purine nucleotide biosynthetic process'
                    'purine ribonucleotide biosynthetic process'
                      'ATP biosynthetic process'
                  'purine ribonucleotide metabolic process'
                    'purine ribonucleotide biosynthetic process'
                      'ATP biosynthetic process'
                    'ATP metabolic process'
                      'ATP biosynthetic process'
                'nucleotide biosynthetic process'
                  'purine nucleotide biosynthetic process'
                    'purine ribonucleotide biosynthetic process'
                      'ATP biosynthetic process'
                  'ribonucleotide biosynthetic process'
                    'purine ribonucleotide biosynthetic process'
                      'ATP biosynthetic process'
                'ribonucleotide metabolic process'
                  'purine ribonucleotide metabolic process'
                    'purine ribonucleotide biosynthetic process'
                      'ATP biosynthetic process'
                    'ATP metabolic process'
                      'ATP biosynthetic process'
                  'ribonucleotide biosynthetic process'
                    'purine ribonucleotide biosynthetic process'
                      'ATP biosynthetic process'
              'nucleoside monophosphate metabolic process'
                'nucleoside monophosphate biosynthetic process'
                  'purine nucleoside monophosphate biosynthetic process'
                    'purine ribonucleoside monophosphate biosynthetic process'
                      'ATP biosynthetic process'
                  'ribonucleoside monophosphate biosynthetic process'
                    'purine ribonucleoside monophosphate biosynthetic process'
                      'ATP biosynthetic process'
                'purine nucleoside monophosphate metabolic process'
                  'purine nucleoside monophosphate biosynthetic process'
                    'purine ribonucleoside monophosphate biosynthetic process'
                      'ATP biosynthetic process'
                  'purine ribonucleoside monophosphate metabolic process'
                    'purine ribonucleoside monophosphate biosynthetic process'
                      'ATP biosynthetic process'
                    'ATP metabolic process'
                      'ATP biosynthetic process'
                'ribonucleoside monophosphate metabolic process'
                  'ribonucleoside monophosphate biosynthetic process'
                    'purine ribonucleoside monophosphate biosynthetic process'
                      'ATP biosynthetic process'
                  'purine ribonucleoside monophosphate metabolic process'
                    'purine ribonucleoside monophosphate biosynthetic process'
                      'ATP biosynthetic process'
                    'ATP metabolic process'
                      'ATP biosynthetic process'
              'nucleoside triphosphate metabolic process'
                'nucleoside triphosphate biosynthetic process'
                  'purine nucleoside triphosphate biosynthetic process'
                    'purine ribonucleoside triphosphate biosynthetic process'
                      'ATP biosynthetic process'
                  'ribonucleoside triphosphate biosynthetic process'
                    'purine ribonucleoside triphosphate biosynthetic process'
                      'ATP biosynthetic process'
                'purine nucleoside triphosphate metabolic process'
                  'purine nucleoside triphosphate biosynthetic process'
                    'purine ribonucleoside triphosphate biosynthetic process'
                      'ATP biosynthetic process'
                  'purine ribonucleoside triphosphate metabolic process'
                    'purine ribonucleoside triphosphate biosynthetic process'
                      'ATP biosynthetic process'
                    'ATP metabolic process'
                      'ATP biosynthetic process'
                'ribonucleoside triphosphate metabolic process'
                  'ribonucleoside triphosphate biosynthetic process'
                    'purine ribonucleoside triphosphate biosynthetic process'
                      'ATP biosynthetic process'
                  'purine ribonucleoside triphosphate metabolic process'
                    'purine ribonucleoside triphosphate biosynthetic process'
                      'ATP biosynthetic process'
                    'ATP metabolic process'
                      'ATP biosynthetic process'
              'nucleoside phosphate biosynthetic process'
                'nucleoside monophosphate biosynthetic process'
                  'purine nucleoside monophosphate biosynthetic process'
                    'purine ribonucleoside monophosphate biosynthetic process'
                      'ATP biosynthetic process'
                  'ribonucleoside monophosphate biosynthetic process'
                    'purine ribonucleoside monophosphate biosynthetic process'
                      'ATP biosynthetic process'
                'nucleoside triphosphate biosynthetic process'
                  'purine nucleoside triphosphate biosynthetic process'
                    'purine ribonucleoside triphosphate biosynthetic process'
                      'ATP biosynthetic process'
                  'ribonucleoside triphosphate biosynthetic process'
                    'purine ribonucleoside triphosphate biosynthetic process'
                      'ATP biosynthetic process'
                'nucleotide biosynthetic process'
                  'purine nucleotide biosynthetic process'
                    'purine ribonucleotide biosynthetic process'
                      'ATP biosynthetic process'
                  'ribonucleotide biosynthetic process'
                    'purine ribonucleotide biosynthetic process'
                      'ATP biosynthetic process'
            'nucleoside metabolic process'
              'ribonucleoside metabolic process'
                'ribonucleoside biosynthetic process'
                  'purine ribonucleoside biosynthetic process'
                    'ATP biosynthetic process'
                'purine ribonucleoside metabolic process'
                  'ATP metabolic process'
                    'ATP biosynthetic process'
                  'purine ribonucleoside biosynthetic process'
                    'ATP biosynthetic process'
              'nucleoside biosynthetic process'
                'purine nucleoside biosynthetic process'
                  'purine ribonucleoside biosynthetic process'
                    'ATP biosynthetic process'
                'ribonucleoside biosynthetic process'
                  'purine ribonucleoside biosynthetic process'
                    'ATP biosynthetic process'
              'purine nucleoside metabolic process'
                'purine nucleoside biosynthetic process'
                  'purine ribonucleoside biosynthetic process'
                    'ATP biosynthetic process'
                'purine ribonucleoside metabolic process'
                  'ATP metabolic process'
                    'ATP biosynthetic process'
                  'purine ribonucleoside biosynthetic process'
                    'ATP biosynthetic process'
        'cellular nitrogen compound biosynthetic process'
          'nucleobase-containing compound biosynthetic process'
            'nucleoside biosynthetic process'
              'purine nucleoside biosynthetic process'
                'purine ribonucleoside biosynthetic process'
                  'ATP biosynthetic process'
              'ribonucleoside biosynthetic process'
                'purine ribonucleoside biosynthetic process'
                  'ATP biosynthetic process'
            'nucleoside phosphate biosynthetic process'
              'nucleoside monophosphate biosynthetic process'
                'purine nucleoside monophosphate biosynthetic process'
                  'purine ribonucleoside monophosphate biosynthetic process'
                    'ATP biosynthetic process'
                'ribonucleoside monophosphate biosynthetic process'
                  'purine ribonucleoside monophosphate biosynthetic process'
                    'ATP biosynthetic process'
              'nucleoside triphosphate biosynthetic process'
                'purine nucleoside triphosphate biosynthetic process'
                  'purine ribonucleoside triphosphate biosynthetic process'
                    'ATP biosynthetic process'
                'ribonucleoside triphosphate biosynthetic process'
                  'purine ribonucleoside triphosphate biosynthetic process'
                    'ATP biosynthetic process'
              'nucleotide biosynthetic process'
                'purine nucleotide biosynthetic process'
                  'purine ribonucleotide biosynthetic process'
                    'ATP biosynthetic process'
                'ribonucleotide biosynthetic process'
                  'purine ribonucleotide biosynthetic process'
                    'ATP biosynthetic process'
          'purine-containing compound biosynthetic process'
            'purine nucleotide biosynthetic process'
              'purine ribonucleotide biosynthetic process'
                'ATP biosynthetic process'
            'purine nucleoside biosynthetic process'
              'purine ribonucleoside biosynthetic process'
                'ATP biosynthetic process'
        'purine-containing compound metabolic process'
          'purine nucleotide metabolic process'
            'purine nucleotide biosynthetic process'
              'purine ribonucleotide biosynthetic process'
                'ATP biosynthetic process'
            'purine ribonucleotide metabolic process'
              'purine ribonucleotide biosynthetic process'
                'ATP biosynthetic process'
              'ATP metabolic process'
                'ATP biosynthetic process'
          'purine nucleoside metabolic process'
            'purine nucleoside biosynthetic process'
              'purine ribonucleoside biosynthetic process'
                'ATP biosynthetic process'
            'purine ribonucleoside metabolic process'
              'ATP metabolic process'
                'ATP biosynthetic process'
              'purine ribonucleoside biosynthetic process'
                'ATP biosynthetic process'
          'purine-containing compound biosynthetic process'
            'purine nucleotide biosynthetic process'
              'purine ribonucleotide biosynthetic process'
                'ATP biosynthetic process'
            'purine nucleoside biosynthetic process'
              'purine ribonucleoside biosynthetic process'
                'ATP biosynthetic process'
      'organonitrogen compound metabolic process'
        'biotin metabolic process'
        'nucleoside metabolic process'
          'ribonucleoside metabolic process'
            'ribonucleoside biosynthetic process'
              'purine ribonucleoside biosynthetic process'
                'ATP biosynthetic process'
            'purine ribonucleoside metabolic process'
              'ATP metabolic process'
                'ATP biosynthetic process'
              'purine ribonucleoside biosynthetic process'
                'ATP biosynthetic process'
          'nucleoside biosynthetic process'
            'purine nucleoside biosynthetic process'
              'purine ribonucleoside biosynthetic process'
                'ATP biosynthetic process'
            'ribonucleoside biosynthetic process'
              'purine ribonucleoside biosynthetic process'
                'ATP biosynthetic process'
          'purine nucleoside metabolic process'
            'purine nucleoside biosynthetic process'
              'purine ribonucleoside biosynthetic process'
                'ATP biosynthetic process'
            'purine ribonucleoside metabolic process'
              'ATP metabolic process'
                'ATP biosynthetic process'
              'purine ribonucleoside biosynthetic process'
                'ATP biosynthetic process'
        'pantothenate metabolic process'
        'purine-containing compound metabolic process'
          'purine nucleotide metabolic process'
            'purine nucleotide biosynthetic process'
              'purine ribonucleotide biosynthetic process'
                'ATP biosynthetic process'
            'purine ribonucleotide metabolic process'
              'purine ribonucleotide biosynthetic process'
                'ATP biosynthetic process'
              'ATP metabolic process'
                'ATP biosynthetic process'
          'purine nucleoside metabolic process'
            'purine nucleoside biosynthetic process'
              'purine ribonucleoside biosynthetic process'
                'ATP biosynthetic process'
            'purine ribonucleoside metabolic process'
              'ATP metabolic process'
                'ATP biosynthetic process'
              'purine ribonucleoside biosynthetic process'
                'ATP biosynthetic process'
          'purine-containing compound biosynthetic process'
            'purine nucleotide biosynthetic process'
              'purine ribonucleotide biosynthetic process'
                'ATP biosynthetic process'
            'purine nucleoside biosynthetic process'
              'purine ribonucleoside biosynthetic process'
                'ATP biosynthetic process'
        'organonitrogen compound biosynthetic process'
          'nucleoside biosynthetic process'
            'purine nucleoside biosynthetic process'
              'purine ribonucleoside biosynthetic process'
                'ATP biosynthetic process'
            'ribonucleoside biosynthetic process'
              'purine ribonucleoside biosynthetic process'
                'ATP biosynthetic process'
          'purine-containing compound biosynthetic process'
            'purine nucleotide biosynthetic process'
              'purine ribonucleotide biosynthetic process'
                'ATP biosynthetic process'
            'purine nucleoside biosynthetic process'
              'purine ribonucleoside biosynthetic process'
                'ATP biosynthetic process'
    'biosynthetic process'
      'cellular biosynthetic process'
        'glycoprotein biosynthetic process'
        'heterocycle biosynthetic process'
          'nucleobase-containing compound biosynthetic process'
            'nucleoside biosynthetic process'
              'purine nucleoside biosynthetic process'
                'purine ribonucleoside biosynthetic process'
                  'ATP biosynthetic process'
              'ribonucleoside biosynthetic process'
                'purine ribonucleoside biosynthetic process'
                  'ATP biosynthetic process'
            'nucleoside phosphate biosynthetic process'
              'nucleoside monophosphate biosynthetic process'
                'purine nucleoside monophosphate biosynthetic process'
                  'purine ribonucleoside monophosphate biosynthetic process'
                    'ATP biosynthetic process'
                'ribonucleoside monophosphate biosynthetic process'
                  'purine ribonucleoside monophosphate biosynthetic process'
                    'ATP biosynthetic process'
              'nucleoside triphosphate biosynthetic process'
                'purine nucleoside triphosphate biosynthetic process'
                  'purine ribonucleoside triphosphate biosynthetic process'
                    'ATP biosynthetic process'
                'ribonucleoside triphosphate biosynthetic process'
                  'purine ribonucleoside triphosphate biosynthetic process'
                    'ATP biosynthetic process'
              'nucleotide biosynthetic process'
                'purine nucleotide biosynthetic process'
                  'purine ribonucleotide biosynthetic process'
                    'ATP biosynthetic process'
                'ribonucleotide biosynthetic process'
                  'purine ribonucleotide biosynthetic process'
                    'ATP biosynthetic process'
          'purine-containing compound biosynthetic process'
            'purine nucleotide biosynthetic process'
              'purine ribonucleotide biosynthetic process'
                'ATP biosynthetic process'
            'purine nucleoside biosynthetic process'
              'purine ribonucleoside biosynthetic process'
                'ATP biosynthetic process'
        'aromatic compound biosynthetic process'
          'nucleobase-containing compound biosynthetic process'
            'nucleoside biosynthetic process'
              'purine nucleoside biosynthetic process'
                'purine ribonucleoside biosynthetic process'
                  'ATP biosynthetic process'
              'ribonucleoside biosynthetic process'
                'purine ribonucleoside biosynthetic process'
                  'ATP biosynthetic process'
            'nucleoside phosphate biosynthetic process'
              'nucleoside monophosphate biosynthetic process'
                'purine nucleoside monophosphate biosynthetic process'
                  'purine ribonucleoside monophosphate biosynthetic process'
                    'ATP biosynthetic process'
                'ribonucleoside monophosphate biosynthetic process'
                  'purine ribonucleoside monophosphate biosynthetic process'
                    'ATP biosynthetic process'
              'nucleoside triphosphate biosynthetic process'
                'purine nucleoside triphosphate biosynthetic process'
                  'purine ribonucleoside triphosphate biosynthetic process'
                    'ATP biosynthetic process'
                'ribonucleoside triphosphate biosynthetic process'
                  'purine ribonucleoside triphosphate biosynthetic process'
                    'ATP biosynthetic process'
              'nucleotide biosynthetic process'
                'purine nucleotide biosynthetic process'
                  'purine ribonucleotide biosynthetic process'
                    'ATP biosynthetic process'
                'ribonucleotide biosynthetic process'
                  'purine ribonucleotide biosynthetic process'
                    'ATP biosynthetic process'
          'purine-containing compound biosynthetic process'
            'purine nucleotide biosynthetic process'
              'purine ribonucleotide biosynthetic process'
                'ATP biosynthetic process'
            'purine nucleoside biosynthetic process'
              'purine ribonucleoside biosynthetic process'
                'ATP biosynthetic process'
        'cellular nitrogen compound biosynthetic process'
          'nucleobase-containing compound biosynthetic process'
            'nucleoside biosynthetic process'
              'purine nucleoside biosynthetic process'
                'purine ribonucleoside biosynthetic process'
                  'ATP biosynthetic process'
              'ribonucleoside biosynthetic process'
                'purine ribonucleoside biosynthetic process'
                  'ATP biosynthetic process'
            'nucleoside phosphate biosynthetic process'
              'nucleoside monophosphate biosynthetic process'
                'purine nucleoside monophosphate biosynthetic process'
                  'purine ribonucleoside monophosphate biosynthetic process'
                    'ATP biosynthetic process'
                'ribonucleoside monophosphate biosynthetic process'
                  'purine ribonucleoside monophosphate biosynthetic process'
                    'ATP biosynthetic process'
              'nucleoside triphosphate biosynthetic process'
                'purine nucleoside triphosphate biosynthetic process'
                  'purine ribonucleoside triphosphate biosynthetic process'
                    'ATP biosynthetic process'
                'ribonucleoside triphosphate biosynthetic process'
                  'purine ribonucleoside triphosphate biosynthetic process'
                    'ATP biosynthetic process'
              'nucleotide biosynthetic process'
                'purine nucleotide biosynthetic process'
                  'purine ribonucleotide biosynthetic process'
                    'ATP biosynthetic process'
                'ribonucleotide biosynthetic process'
                  'purine ribonucleotide biosynthetic process'
                    'ATP biosynthetic process'
          'purine-containing compound biosynthetic process'
            'purine nucleotide biosynthetic process'
              'purine ribonucleotide biosynthetic process'
                'ATP biosynthetic process'
            'purine nucleoside biosynthetic process'
              'purine ribonucleoside biosynthetic process'
                'ATP biosynthetic process'
      'organic substance biosynthetic process'
        'organophosphate biosynthetic process'
          'ribose phosphate biosynthetic process'
            'ribonucleotide biosynthetic process'
              'purine ribonucleotide biosynthetic process'
                'ATP biosynthetic process'
          'nucleoside phosphate biosynthetic process'
            'nucleoside monophosphate biosynthetic process'
              'purine nucleoside monophosphate biosynthetic process'
                'purine ribonucleoside monophosphate biosynthetic process'
                  'ATP biosynthetic process'
              'ribonucleoside monophosphate biosynthetic process'
                'purine ribonucleoside monophosphate biosynthetic process'
                  'ATP biosynthetic process'
            'nucleoside triphosphate biosynthetic process'
              'purine nucleoside triphosphate biosynthetic process'
                'purine ribonucleoside triphosphate biosynthetic process'
                  'ATP biosynthetic process'
              'ribonucleoside triphosphate biosynthetic process'
                'purine ribonucleoside triphosphate biosynthetic process'
                  'ATP biosynthetic process'
            'nucleotide biosynthetic process'
              'purine nucleotide biosynthetic process'
                'purine ribonucleotide biosynthetic process'
                  'ATP biosynthetic process'
              'ribonucleotide biosynthetic process'
                'purine ribonucleotide biosynthetic process'
                  'ATP biosynthetic process'
        'carbohydrate derivative biosynthetic process'
          'glycoprotein biosynthetic process'
          'nucleoside biosynthetic process'
            'purine nucleoside biosynthetic process'
              'purine ribonucleoside biosynthetic process'
                'ATP biosynthetic process'
            'ribonucleoside biosynthetic process'
              'purine ribonucleoside biosynthetic process'
                'ATP biosynthetic process'
          'ribose phosphate biosynthetic process'
            'ribonucleotide biosynthetic process'
              'purine ribonucleotide biosynthetic process'
                'ATP biosynthetic process'
        'organic cyclic compound biosynthetic process'
          'nucleobase-containing compound biosynthetic process'
            'nucleoside biosynthetic process'
              'purine nucleoside biosynthetic process'
                'purine ribonucleoside biosynthetic process'
                  'ATP biosynthetic process'
              'ribonucleoside biosynthetic process'
                'purine ribonucleoside biosynthetic process'
                  'ATP biosynthetic process'
            'nucleoside phosphate biosynthetic process'
              'nucleoside monophosphate biosynthetic process'
                'purine nucleoside monophosphate biosynthetic process'
                  'purine ribonucleoside monophosphate biosynthetic process'
                    'ATP biosynthetic process'
                'ribonucleoside monophosphate biosynthetic process'
                  'purine ribonucleoside monophosphate biosynthetic process'
                    'ATP biosynthetic process'
              'nucleoside triphosphate biosynthetic process'
                'purine nucleoside triphosphate biosynthetic process'
                  'purine ribonucleoside triphosphate biosynthetic process'
                    'ATP biosynthetic process'
                'ribonucleoside triphosphate biosynthetic process'
                  'purine ribonucleoside triphosphate biosynthetic process'
                    'ATP biosynthetic process'
              'nucleotide biosynthetic process'
                'purine nucleotide biosynthetic process'
                  'purine ribonucleotide biosynthetic process'
                    'ATP biosynthetic process'
                'ribonucleotide biosynthetic process'
                  'purine ribonucleotide biosynthetic process'
                    'ATP biosynthetic process'
          'purine-containing compound biosynthetic process'
            'purine nucleotide biosynthetic process'
              'purine ribonucleotide biosynthetic process'
                'ATP biosynthetic process'
            'purine nucleoside biosynthetic process'
              'purine ribonucleoside biosynthetic process'
                'ATP biosynthetic process'
        'organonitrogen compound biosynthetic process'
          'nucleoside biosynthetic process'
            'purine nucleoside biosynthetic process'
              'purine ribonucleoside biosynthetic process'
                'ATP biosynthetic process'
            'ribonucleoside biosynthetic process'
              'purine ribonucleoside biosynthetic process'
                'ATP biosynthetic process'
          'purine-containing compound biosynthetic process'
            'purine nucleotide biosynthetic process'
              'purine ribonucleotide biosynthetic process'
                'ATP biosynthetic process'
            'purine nucleoside biosynthetic process'
              'purine ribonucleoside biosynthetic process'
                'ATP biosynthetic process'
        'glycosyl compound biosynthetic process'
          'nucleoside biosynthetic process'
            'purine nucleoside biosynthetic process'
              'purine ribonucleoside biosynthetic process'
                'ATP biosynthetic process'
            'ribonucleoside biosynthetic process'
              'purine ribonucleoside biosynthetic process'
                'ATP biosynthetic process'
    'cellular metabolic process'
      'cellular aromatic compound metabolic process'
        'nucleobase-containing compound metabolic process'
          'nucleobase-containing compound biosynthetic process'
            'nucleoside biosynthetic process'
              'purine nucleoside biosynthetic process'
                'purine ribonucleoside biosynthetic process'
                  'ATP biosynthetic process'
              'ribonucleoside biosynthetic process'
                'purine ribonucleoside biosynthetic process'
                  'ATP biosynthetic process'
            'nucleoside phosphate biosynthetic process'
              'nucleoside monophosphate biosynthetic process'
                'purine nucleoside monophosphate biosynthetic process'
                  'purine ribonucleoside monophosphate biosynthetic process'
                    'ATP biosynthetic process'
                'ribonucleoside monophosphate biosynthetic process'
                  'purine ribonucleoside monophosphate biosynthetic process'
                    'ATP biosynthetic process'
              'nucleoside triphosphate biosynthetic process'
                'purine nucleoside triphosphate biosynthetic process'
                  'purine ribonucleoside triphosphate biosynthetic process'
                    'ATP biosynthetic process'
                'ribonucleoside triphosphate biosynthetic process'
                  'purine ribonucleoside triphosphate biosynthetic process'
                    'ATP biosynthetic process'
              'nucleotide biosynthetic process'
                'purine nucleotide biosynthetic process'
                  'purine ribonucleotide biosynthetic process'
                    'ATP biosynthetic process'
                'ribonucleotide biosynthetic process'
                  'purine ribonucleotide biosynthetic process'
                    'ATP biosynthetic process'
          'nucleobase-containing small molecule metabolic process'
            'nucleoside phosphate metabolic process'
              'nucleotide metabolic process'
                'purine nucleotide metabolic process'
                  'purine nucleotide biosynthetic process'
                    'purine ribonucleotide biosynthetic process'
                      'ATP biosynthetic process'
                  'purine ribonucleotide metabolic process'
                    'purine ribonucleotide biosynthetic process'
                      'ATP biosynthetic process'
                    'ATP metabolic process'
                      'ATP biosynthetic process'
                'nucleotide biosynthetic process'
                  'purine nucleotide biosynthetic process'
                    'purine ribonucleotide biosynthetic process'
                      'ATP biosynthetic process'
                  'ribonucleotide biosynthetic process'
                    'purine ribonucleotide biosynthetic process'
                      'ATP biosynthetic process'
                'ribonucleotide metabolic process'
                  'purine ribonucleotide metabolic process'
                    'purine ribonucleotide biosynthetic process'
                      'ATP biosynthetic process'
                    'ATP metabolic process'
                      'ATP biosynthetic process'
                  'ribonucleotide biosynthetic process'
                    'purine ribonucleotide biosynthetic process'
                      'ATP biosynthetic process'
              'nucleoside monophosphate metabolic process'
                'nucleoside monophosphate biosynthetic process'
                  'purine nucleoside monophosphate biosynthetic process'
                    'purine ribonucleoside monophosphate biosynthetic process'
                      'ATP biosynthetic process'
                  'ribonucleoside monophosphate biosynthetic process'
                    'purine ribonucleoside monophosphate biosynthetic process'
                      'ATP biosynthetic process'
                'purine nucleoside monophosphate metabolic process'
                  'purine nucleoside monophosphate biosynthetic process'
                    'purine ribonucleoside monophosphate biosynthetic process'
                      'ATP biosynthetic process'
                  'purine ribonucleoside monophosphate metabolic process'
                    'purine ribonucleoside monophosphate biosynthetic process'
                      'ATP biosynthetic process'
                    'ATP metabolic process'
                      'ATP biosynthetic process'
                'ribonucleoside monophosphate metabolic process'
                  'ribonucleoside monophosphate biosynthetic process'
                    'purine ribonucleoside monophosphate biosynthetic process'
                      'ATP biosynthetic process'
                  'purine ribonucleoside monophosphate metabolic process'
                    'purine ribonucleoside monophosphate biosynthetic process'
                      'ATP biosynthetic process'
                    'ATP metabolic process'
                      'ATP biosynthetic process'
              'nucleoside triphosphate metabolic process'
                'nucleoside triphosphate biosynthetic process'
                  'purine nucleoside triphosphate biosynthetic process'
                    'purine ribonucleoside triphosphate biosynthetic process'
                      'ATP biosynthetic process'
                  'ribonucleoside triphosphate biosynthetic process'
                    'purine ribonucleoside triphosphate biosynthetic process'
                      'ATP biosynthetic process'
                'purine nucleoside triphosphate metabolic process'
                  'purine nucleoside triphosphate biosynthetic process'
                    'purine ribonucleoside triphosphate biosynthetic process'
                      'ATP biosynthetic process'
                  'purine ribonucleoside triphosphate metabolic process'
                    'purine ribonucleoside triphosphate biosynthetic process'
                      'ATP biosynthetic process'
                    'ATP metabolic process'
                      'ATP biosynthetic process'
                'ribonucleoside triphosphate metabolic process'
                  'ribonucleoside triphosphate biosynthetic process'
                    'purine ribonucleoside triphosphate biosynthetic process'
                      'ATP biosynthetic process'
                  'purine ribonucleoside triphosphate metabolic process'
                    'purine ribonucleoside triphosphate biosynthetic process'
                      'ATP biosynthetic process'
                    'ATP metabolic process'
                      'ATP biosynthetic process'
              'nucleoside phosphate biosynthetic process'
                'nucleoside monophosphate biosynthetic process'
                  'purine nucleoside monophosphate biosynthetic process'
                    'purine ribonucleoside monophosphate biosynthetic process'
                      'ATP biosynthetic process'
                  'ribonucleoside monophosphate biosynthetic process'
                    'purine ribonucleoside monophosphate biosynthetic process'
                      'ATP biosynthetic process'
                'nucleoside triphosphate biosynthetic process'
                  'purine nucleoside triphosphate biosynthetic process'
                    'purine ribonucleoside triphosphate biosynthetic process'
                      'ATP biosynthetic process'
                  'ribonucleoside triphosphate biosynthetic process'
                    'purine ribonucleoside triphosphate biosynthetic process'
                      'ATP biosynthetic process'
                'nucleotide biosynthetic process'
                  'purine nucleotide biosynthetic process'
                    'purine ribonucleotide biosynthetic process'
                      'ATP biosynthetic process'
                  'ribonucleotide biosynthetic process'
                    'purine ribonucleotide biosynthetic process'
                      'ATP biosynthetic process'
            'nucleoside metabolic process'
              'ribonucleoside metabolic process'
                'ribonucleoside biosynthetic process'
                  'purine ribonucleoside biosynthetic process'
                    'ATP biosynthetic process'
                'purine ribonucleoside metabolic process'
                  'ATP metabolic process'
                    'ATP biosynthetic process'
                  'purine ribonucleoside biosynthetic process'
                    'ATP biosynthetic process'
              'nucleoside biosynthetic process'
                'purine nucleoside biosynthetic process'
                  'purine ribonucleoside biosynthetic process'
                    'ATP biosynthetic process'
                'ribonucleoside biosynthetic process'
                  'purine ribonucleoside biosynthetic process'
                    'ATP biosynthetic process'
              'purine nucleoside metabolic process'
                'purine nucleoside biosynthetic process'
                  'purine ribonucleoside biosynthetic process'
                    'ATP biosynthetic process'
                'purine ribonucleoside metabolic process'
                  'ATP metabolic process'
                    'ATP biosynthetic process'
                  'purine ribonucleoside biosynthetic process'
                    'ATP biosynthetic process'
        'aromatic compound biosynthetic process'
          'nucleobase-containing compound biosynthetic process'
            'nucleoside biosynthetic process'
              'purine nucleoside biosynthetic process'
                'purine ribonucleoside biosynthetic process'
                  'ATP biosynthetic process'
              'ribonucleoside biosynthetic process'
                'purine ribonucleoside biosynthetic process'
                  'ATP biosynthetic process'
            'nucleoside phosphate biosynthetic process'
              'nucleoside monophosphate biosynthetic process'
                'purine nucleoside monophosphate biosynthetic process'
                  'purine ribonucleoside monophosphate biosynthetic process'
                    'ATP biosynthetic process'
                'ribonucleoside monophosphate biosynthetic process'
                  'purine ribonucleoside monophosphate biosynthetic process'
                    'ATP biosynthetic process'
              'nucleoside triphosphate biosynthetic process'
                'purine nucleoside triphosphate biosynthetic process'
                  'purine ribonucleoside triphosphate biosynthetic process'
                    'ATP biosynthetic process'
                'ribonucleoside triphosphate biosynthetic process'
                  'purine ribonucleoside triphosphate biosynthetic process'
                    'ATP biosynthetic process'
              'nucleotide biosynthetic process'
                'purine nucleotide biosynthetic process'
                  'purine ribonucleotide biosynthetic process'
                    'ATP biosynthetic process'
                'ribonucleotide biosynthetic process'
                  'purine ribonucleotide biosynthetic process'
                    'ATP biosynthetic process'
          'purine-containing compound biosynthetic process'
            'purine nucleotide biosynthetic process'
              'purine ribonucleotide biosynthetic process'
                'ATP biosynthetic process'
            'purine nucleoside biosynthetic process'
              'purine ribonucleoside biosynthetic process'
                'ATP biosynthetic process'
        'purine-containing compound metabolic process'
          'purine nucleotide metabolic process'
            'purine nucleotide biosynthetic process'
              'purine ribonucleotide biosynthetic process'
                'ATP biosynthetic process'
            'purine ribonucleotide metabolic process'
              'purine ribonucleotide biosynthetic process'
                'ATP biosynthetic process'
              'ATP metabolic process'
                'ATP biosynthetic process'
          'purine nucleoside metabolic process'
            'purine nucleoside biosynthetic process'
              'purine ribonucleoside biosynthetic process'
                'ATP biosynthetic process'
            'purine ribonucleoside metabolic process'
              'ATP metabolic process'
                'ATP biosynthetic process'
              'purine ribonucleoside biosynthetic process'
                'ATP biosynthetic process'
          'purine-containing compound biosynthetic process'
            'purine nucleotide biosynthetic process'
              'purine ribonucleotide biosynthetic process'
                'ATP biosynthetic process'
            'purine nucleoside biosynthetic process'
              'purine ribonucleoside biosynthetic process'
                'ATP biosynthetic process'
      'phosphorus metabolic process'
        'phosphate-containing compound metabolic process'
          'nucleoside phosphate metabolic process'
            'nucleotide metabolic process'
              'purine nucleotide metabolic process'
                'purine nucleotide biosynthetic process'
                  'purine ribonucleotide biosynthetic process'
                    'ATP biosynthetic process'
                'purine ribonucleotide metabolic process'
                  'purine ribonucleotide biosynthetic process'
                    'ATP biosynthetic process'
                  'ATP metabolic process'
                    'ATP biosynthetic process'
              'nucleotide biosynthetic process'
                'purine nucleotide biosynthetic process'
                  'purine ribonucleotide biosynthetic process'
                    'ATP biosynthetic process'
                'ribonucleotide biosynthetic process'
                  'purine ribonucleotide biosynthetic process'
                    'ATP biosynthetic process'
              'ribonucleotide metabolic process'
                'purine ribonucleotide metabolic process'
                  'purine ribonucleotide biosynthetic process'
                    'ATP biosynthetic process'
                  'ATP metabolic process'
                    'ATP biosynthetic process'
                'ribonucleotide biosynthetic process'
                  'purine ribonucleotide biosynthetic process'
                    'ATP biosynthetic process'
            'nucleoside monophosphate metabolic process'
              'nucleoside monophosphate biosynthetic process'
                'purine nucleoside monophosphate biosynthetic process'
                  'purine ribonucleoside monophosphate biosynthetic process'
                    'ATP biosynthetic process'
                'ribonucleoside monophosphate biosynthetic process'
                  'purine ribonucleoside monophosphate biosynthetic process'
                    'ATP biosynthetic process'
              'purine nucleoside monophosphate metabolic process'
                'purine nucleoside monophosphate biosynthetic process'
                  'purine ribonucleoside monophosphate biosynthetic process'
                    'ATP biosynthetic process'
                'purine ribonucleoside monophosphate metabolic process'
                  'purine ribonucleoside monophosphate biosynthetic process'
                    'ATP biosynthetic process'
                  'ATP metabolic process'
                    'ATP biosynthetic process'
              'ribonucleoside monophosphate metabolic process'
                'ribonucleoside monophosphate biosynthetic process'
                  'purine ribonucleoside monophosphate biosynthetic process'
                    'ATP biosynthetic process'
                'purine ribonucleoside monophosphate metabolic process'
                  'purine ribonucleoside monophosphate biosynthetic process'
                    'ATP biosynthetic process'
                  'ATP metabolic process'
                    'ATP biosynthetic process'
            'nucleoside triphosphate metabolic process'
              'nucleoside triphosphate biosynthetic process'
                'purine nucleoside triphosphate biosynthetic process'
                  'purine ribonucleoside triphosphate biosynthetic process'
                    'ATP biosynthetic process'
                'ribonucleoside triphosphate biosynthetic process'
                  'purine ribonucleoside triphosphate biosynthetic process'
                    'ATP biosynthetic process'
              'purine nucleoside triphosphate metabolic process'
                'purine nucleoside triphosphate biosynthetic process'
                  'purine ribonucleoside triphosphate biosynthetic process'
                    'ATP biosynthetic process'
                'purine ribonucleoside triphosphate metabolic process'
                  'purine ribonucleoside triphosphate biosynthetic process'
                    'ATP biosynthetic process'
                  'ATP metabolic process'
                    'ATP biosynthetic process'
              'ribonucleoside triphosphate metabolic process'
                'ribonucleoside triphosphate biosynthetic process'
                  'purine ribonucleoside triphosphate biosynthetic process'
                    'ATP biosynthetic process'
                'purine ribonucleoside triphosphate metabolic process'
                  'purine ribonucleoside triphosphate biosynthetic process'
                    'ATP biosynthetic process'
                  'ATP metabolic process'
                    'ATP biosynthetic process'
            'nucleoside phosphate biosynthetic process'
              'nucleoside monophosphate biosynthetic process'
                'purine nucleoside monophosphate biosynthetic process'
                  'purine ribonucleoside monophosphate biosynthetic process'
                    'ATP biosynthetic process'
                'ribonucleoside monophosphate biosynthetic process'
                  'purine ribonucleoside monophosphate biosynthetic process'
                    'ATP biosynthetic process'
              'nucleoside triphosphate biosynthetic process'
                'purine nucleoside triphosphate biosynthetic process'
                  'purine ribonucleoside triphosphate biosynthetic process'
                    'ATP biosynthetic process'
                'ribonucleoside triphosphate biosynthetic process'
                  'purine ribonucleoside triphosphate biosynthetic process'
                    'ATP biosynthetic process'
              'nucleotide biosynthetic process'
                'purine nucleotide biosynthetic process'
                  'purine ribonucleotide biosynthetic process'
                    'ATP biosynthetic process'
                'ribonucleotide biosynthetic process'
                  'purine ribonucleotide biosynthetic process'
                    'ATP biosynthetic process'
          'ribose phosphate metabolic process'
            'ribonucleotide metabolic process'
              'purine ribonucleotide metabolic process'
                'purine ribonucleotide biosynthetic process'
                  'ATP biosynthetic process'
                'ATP metabolic process'
                  'ATP biosynthetic process'
              'ribonucleotide biosynthetic process'
                'purine ribonucleotide biosynthetic process'
                  'ATP biosynthetic process'
            'ribose phosphate biosynthetic process'
              'ribonucleotide biosynthetic process'
                'purine ribonucleotide biosynthetic process'
                  'ATP biosynthetic process'
          'signal transduction by phosphorylation'
        'organophosphate metabolic process'
          'nucleoside phosphate metabolic process'
            'nucleotide metabolic process'
              'purine nucleotide metabolic process'
                'purine nucleotide biosynthetic process'
                  'purine ribonucleotide biosynthetic process'
                    'ATP biosynthetic process'
                'purine ribonucleotide metabolic process'
                  'purine ribonucleotide biosynthetic process'
                    'ATP biosynthetic process'
                  'ATP metabolic process'
                    'ATP biosynthetic process'
              'nucleotide biosynthetic process'
                'purine nucleotide biosynthetic process'
                  'purine ribonucleotide biosynthetic process'
                    'ATP biosynthetic process'
                'ribonucleotide biosynthetic process'
                  'purine ribonucleotide biosynthetic process'
                    'ATP biosynthetic process'
              'ribonucleotide metabolic process'
                'purine ribonucleotide metabolic process'
                  'purine ribonucleotide biosynthetic process'
                    'ATP biosynthetic process'
                  'ATP metabolic process'
                    'ATP biosynthetic process'
                'ribonucleotide biosynthetic process'
                  'purine ribonucleotide biosynthetic process'
                    'ATP biosynthetic process'
            'nucleoside monophosphate metabolic process'
              'nucleoside monophosphate biosynthetic process'
                'purine nucleoside monophosphate biosynthetic process'
                  'purine ribonucleoside monophosphate biosynthetic process'
                    'ATP biosynthetic process'
                'ribonucleoside monophosphate biosynthetic process'
                  'purine ribonucleoside monophosphate biosynthetic process'
                    'ATP biosynthetic process'
              'purine nucleoside monophosphate metabolic process'
                'purine nucleoside monophosphate biosynthetic process'
                  'purine ribonucleoside monophosphate biosynthetic process'
                    'ATP biosynthetic process'
                'purine ribonucleoside monophosphate metabolic process'
                  'purine ribonucleoside monophosphate biosynthetic process'
                    'ATP biosynthetic process'
                  'ATP metabolic process'
                    'ATP biosynthetic process'
              'ribonucleoside monophosphate metabolic process'
                'ribonucleoside monophosphate biosynthetic process'
                  'purine ribonucleoside monophosphate biosynthetic process'
                    'ATP biosynthetic process'
                'purine ribonucleoside monophosphate metabolic process'
                  'purine ribonucleoside monophosphate biosynthetic process'
                    'ATP biosynthetic process'
                  'ATP metabolic process'
                    'ATP biosynthetic process'
            'nucleoside triphosphate metabolic process'
              'nucleoside triphosphate biosynthetic process'
                'purine nucleoside triphosphate biosynthetic process'
                  'purine ribonucleoside triphosphate biosynthetic process'
                    'ATP biosynthetic process'
                'ribonucleoside triphosphate biosynthetic process'
                  'purine ribonucleoside triphosphate biosynthetic process'
                    'ATP biosynthetic process'
              'purine nucleoside triphosphate metabolic process'
                'purine nucleoside triphosphate biosynthetic process'
                  'purine ribonucleoside triphosphate biosynthetic process'
                    'ATP biosynthetic process'
                'purine ribonucleoside triphosphate metabolic process'
                  'purine ribonucleoside triphosphate biosynthetic process'
                    'ATP biosynthetic process'
                  'ATP metabolic process'
                    'ATP biosynthetic process'
              'ribonucleoside triphosphate metabolic process'
                'ribonucleoside triphosphate biosynthetic process'
                  'purine ribonucleoside triphosphate biosynthetic process'
                    'ATP biosynthetic process'
                'purine ribonucleoside triphosphate metabolic process'
                  'purine ribonucleoside triphosphate biosynthetic process'
                    'ATP biosynthetic process'
                  'ATP metabolic process'
                    'ATP biosynthetic process'
            'nucleoside phosphate biosynthetic process'
              'nucleoside monophosphate biosynthetic process'
                'purine nucleoside monophosphate biosynthetic process'
                  'purine ribonucleoside monophosphate biosynthetic process'
                    'ATP biosynthetic process'
                'ribonucleoside monophosphate biosynthetic process'
                  'purine ribonucleoside monophosphate biosynthetic process'
                    'ATP biosynthetic process'
              'nucleoside triphosphate biosynthetic process'
                'purine nucleoside triphosphate biosynthetic process'
                  'purine ribonucleoside triphosphate biosynthetic process'
                    'ATP biosynthetic process'
                'ribonucleoside triphosphate biosynthetic process'
                  'purine ribonucleoside triphosphate biosynthetic process'
                    'ATP biosynthetic process'
              'nucleotide biosynthetic process'
                'purine nucleotide biosynthetic process'
                  'purine ribonucleotide biosynthetic process'
                    'ATP biosynthetic process'
                'ribonucleotide biosynthetic process'
                  'purine ribonucleotide biosynthetic process'
                    'ATP biosynthetic process'
          'ribose phosphate metabolic process'
            'ribonucleotide metabolic process'
              'purine ribonucleotide metabolic process'
                'purine ribonucleotide biosynthetic process'
                  'ATP biosynthetic process'
                'ATP metabolic process'
                  'ATP biosynthetic process'
              'ribonucleotide biosynthetic process'
                'purine ribonucleotide biosynthetic process'
                  'ATP biosynthetic process'
            'ribose phosphate biosynthetic process'
              'ribonucleotide biosynthetic process'
                'purine ribonucleotide biosynthetic process'
                  'ATP biosynthetic process'
          'organophosphate biosynthetic process'
            'ribose phosphate biosynthetic process'
              'ribonucleotide biosynthetic process'
                'purine ribonucleotide biosynthetic process'
                  'ATP biosynthetic process'
            'nucleoside phosphate biosynthetic process'
              'nucleoside monophosphate biosynthetic process'
                'purine nucleoside monophosphate biosynthetic process'
                  'purine ribonucleoside monophosphate biosynthetic process'
                    'ATP biosynthetic process'
                'ribonucleoside monophosphate biosynthetic process'
                  'purine ribonucleoside monophosphate biosynthetic process'
                    'ATP biosynthetic process'
              'nucleoside triphosphate biosynthetic process'
                'purine nucleoside triphosphate biosynthetic process'
                  'purine ribonucleoside triphosphate biosynthetic process'
                    'ATP biosynthetic process'
                'ribonucleoside triphosphate biosynthetic process'
                  'purine ribonucleoside triphosphate biosynthetic process'
                    'ATP biosynthetic process'
              'nucleotide biosynthetic process'
                'purine nucleotide biosynthetic process'
                  'purine ribonucleotide biosynthetic process'
                    'ATP biosynthetic process'
                'ribonucleotide biosynthetic process'
                  'purine ribonucleotide biosynthetic process'
                    'ATP biosynthetic process'
      'cellular nitrogen compound metabolic process'
        'nucleobase-containing compound metabolic process'
          'nucleobase-containing compound biosynthetic process'
            'nucleoside biosynthetic process'
              'purine nucleoside biosynthetic process'
                'purine ribonucleoside biosynthetic process'
                  'ATP biosynthetic process'
              'ribonucleoside biosynthetic process'
                'purine ribonucleoside biosynthetic process'
                  'ATP biosynthetic process'
            'nucleoside phosphate biosynthetic process'
              'nucleoside monophosphate biosynthetic process'
                'purine nucleoside monophosphate biosynthetic process'
                  'purine ribonucleoside monophosphate biosynthetic process'
                    'ATP biosynthetic process'
                'ribonucleoside monophosphate biosynthetic process'
                  'purine ribonucleoside monophosphate biosynthetic process'
                    'ATP biosynthetic process'
              'nucleoside triphosphate biosynthetic process'
                'purine nucleoside triphosphate biosynthetic process'
                  'purine ribonucleoside triphosphate biosynthetic process'
                    'ATP biosynthetic process'
                'ribonucleoside triphosphate biosynthetic process'
                  'purine ribonucleoside triphosphate biosynthetic process'
                    'ATP biosynthetic process'
              'nucleotide biosynthetic process'
                'purine nucleotide biosynthetic process'
                  'purine ribonucleotide biosynthetic process'
                    'ATP biosynthetic process'
                'ribonucleotide biosynthetic process'
                  'purine ribonucleotide biosynthetic process'
                    'ATP biosynthetic process'
          'nucleobase-containing small molecule metabolic process'
            'nucleoside phosphate metabolic process'
              'nucleotide metabolic process'
                'purine nucleotide metabolic process'
                  'purine nucleotide biosynthetic process'
                    'purine ribonucleotide biosynthetic process'
                      'ATP biosynthetic process'
                  'purine ribonucleotide metabolic process'
                    'purine ribonucleotide biosynthetic process'
                      'ATP biosynthetic process'
                    'ATP metabolic process'
                      'ATP biosynthetic process'
                'nucleotide biosynthetic process'
                  'purine nucleotide biosynthetic process'
                    'purine ribonucleotide biosynthetic process'
                      'ATP biosynthetic process'
                  'ribonucleotide biosynthetic process'
                    'purine ribonucleotide biosynthetic process'
                      'ATP biosynthetic process'
                'ribonucleotide metabolic process'
                  'purine ribonucleotide metabolic process'
                    'purine ribonucleotide biosynthetic process'
                      'ATP biosynthetic process'
                    'ATP metabolic process'
                      'ATP biosynthetic process'
                  'ribonucleotide biosynthetic process'
                    'purine ribonucleotide biosynthetic process'
                      'ATP biosynthetic process'
              'nucleoside monophosphate metabolic process'
                'nucleoside monophosphate biosynthetic process'
                  'purine nucleoside monophosphate biosynthetic process'
                    'purine ribonucleoside monophosphate biosynthetic process'
                      'ATP biosynthetic process'
                  'ribonucleoside monophosphate biosynthetic process'
                    'purine ribonucleoside monophosphate biosynthetic process'
                      'ATP biosynthetic process'
                'purine nucleoside monophosphate metabolic process'
                  'purine nucleoside monophosphate biosynthetic process'
                    'purine ribonucleoside monophosphate biosynthetic process'
                      'ATP biosynthetic process'
                  'purine ribonucleoside monophosphate metabolic process'
                    'purine ribonucleoside monophosphate biosynthetic process'
                      'ATP biosynthetic process'
                    'ATP metabolic process'
                      'ATP biosynthetic process'
                'ribonucleoside monophosphate metabolic process'
                  'ribonucleoside monophosphate biosynthetic process'
                    'purine ribonucleoside monophosphate biosynthetic process'
                      'ATP biosynthetic process'
                  'purine ribonucleoside monophosphate metabolic process'
                    'purine ribonucleoside monophosphate biosynthetic process'
                      'ATP biosynthetic process'
                    'ATP metabolic process'
                      'ATP biosynthetic process'
              'nucleoside triphosphate metabolic process'
                'nucleoside triphosphate biosynthetic process'
                  'purine nucleoside triphosphate biosynthetic process'
                    'purine ribonucleoside triphosphate biosynthetic process'
                      'ATP biosynthetic process'
                  'ribonucleoside triphosphate biosynthetic process'
                    'purine ribonucleoside triphosphate biosynthetic process'
                      'ATP biosynthetic process'
                'purine nucleoside triphosphate metabolic process'
                  'purine nucleoside triphosphate biosynthetic process'
                    'purine ribonucleoside triphosphate biosynthetic process'
                      'ATP biosynthetic process'
                  'purine ribonucleoside triphosphate metabolic process'
                    'purine ribonucleoside triphosphate biosynthetic process'
                      'ATP biosynthetic process'
                    'ATP metabolic process'
                      'ATP biosynthetic process'
                'ribonucleoside triphosphate metabolic process'
                  'ribonucleoside triphosphate biosynthetic process'
                    'purine ribonucleoside triphosphate biosynthetic process'
                      'ATP biosynthetic process'
                  'purine ribonucleoside triphosphate metabolic process'
                    'purine ribonucleoside triphosphate biosynthetic process'
                      'ATP biosynthetic process'
                    'ATP metabolic process'
                      'ATP biosynthetic process'
              'nucleoside phosphate biosynthetic process'
                'nucleoside monophosphate biosynthetic process'
                  'purine nucleoside monophosphate biosynthetic process'
                    'purine ribonucleoside monophosphate biosynthetic process'
                      'ATP biosynthetic process'
                  'ribonucleoside monophosphate biosynthetic process'
                    'purine ribonucleoside monophosphate biosynthetic process'
                      'ATP biosynthetic process'
                'nucleoside triphosphate biosynthetic process'
                  'purine nucleoside triphosphate biosynthetic process'
                    'purine ribonucleoside triphosphate biosynthetic process'
                      'ATP biosynthetic process'
                  'ribonucleoside triphosphate biosynthetic process'
                    'purine ribonucleoside triphosphate biosynthetic process'
                      'ATP biosynthetic process'
                'nucleotide biosynthetic process'
                  'purine nucleotide biosynthetic process'
                    'purine ribonucleotide biosynthetic process'
                      'ATP biosynthetic process'
                  'ribonucleotide biosynthetic process'
                    'purine ribonucleotide biosynthetic process'
                      'ATP biosynthetic process'
            'nucleoside metabolic process'
              'ribonucleoside metabolic process'
                'ribonucleoside biosynthetic process'
                  'purine ribonucleoside biosynthetic process'
                    'ATP biosynthetic process'
                'purine ribonucleoside metabolic process'
                  'ATP metabolic process'
                    'ATP biosynthetic process'
                  'purine ribonucleoside biosynthetic process'
                    'ATP biosynthetic process'
              'nucleoside biosynthetic process'
                'purine nucleoside biosynthetic process'
                  'purine ribonucleoside biosynthetic process'
                    'ATP biosynthetic process'
                'ribonucleoside biosynthetic process'
                  'purine ribonucleoside biosynthetic process'
                    'ATP biosynthetic process'
              'purine nucleoside metabolic process'
                'purine nucleoside biosynthetic process'
                  'purine ribonucleoside biosynthetic process'
                    'ATP biosynthetic process'
                'purine ribonucleoside metabolic process'
                  'ATP metabolic process'
                    'ATP biosynthetic process'
                  'purine ribonucleoside biosynthetic process'
                    'ATP biosynthetic process'
        'cellular nitrogen compound biosynthetic process'
          'nucleobase-containing compound biosynthetic process'
            'nucleoside biosynthetic process'
              'purine nucleoside biosynthetic process'
                'purine ribonucleoside biosynthetic process'
                  'ATP biosynthetic process'
              'ribonucleoside biosynthetic process'
                'purine ribonucleoside biosynthetic process'
                  'ATP biosynthetic process'
            'nucleoside phosphate biosynthetic process'
              'nucleoside monophosphate biosynthetic process'
                'purine nucleoside monophosphate biosynthetic process'
                  'purine ribonucleoside monophosphate biosynthetic process'
                    'ATP biosynthetic process'
                'ribonucleoside monophosphate biosynthetic process'
                  'purine ribonucleoside monophosphate biosynthetic process'
                    'ATP biosynthetic process'
              'nucleoside triphosphate biosynthetic process'
                'purine nucleoside triphosphate biosynthetic process'
                  'purine ribonucleoside triphosphate biosynthetic process'
                    'ATP biosynthetic process'
                'ribonucleoside triphosphate biosynthetic process'
                  'purine ribonucleoside triphosphate biosynthetic process'
                    'ATP biosynthetic process'
              'nucleotide biosynthetic process'
                'purine nucleotide biosynthetic process'
                  'purine ribonucleotide biosynthetic process'
                    'ATP biosynthetic process'
                'ribonucleotide biosynthetic process'
                  'purine ribonucleotide biosynthetic process'
                    'ATP biosynthetic process'
          'purine-containing compound biosynthetic process'
            'purine nucleotide biosynthetic process'
              'purine ribonucleotide biosynthetic process'
                'ATP biosynthetic process'
            'purine nucleoside biosynthetic process'
              'purine ribonucleoside biosynthetic process'
                'ATP biosynthetic process'
        'purine-containing compound metabolic process'
          'purine nucleotide metabolic process'
            'purine nucleotide biosynthetic process'
              'purine ribonucleotide biosynthetic process'
                'ATP biosynthetic process'
            'purine ribonucleotide metabolic process'
              'purine ribonucleotide biosynthetic process'
                'ATP biosynthetic process'
              'ATP metabolic process'
                'ATP biosynthetic process'
          'purine nucleoside metabolic process'
            'purine nucleoside biosynthetic process'
              'purine ribonucleoside biosynthetic process'
                'ATP biosynthetic process'
            'purine ribonucleoside metabolic process'
              'ATP metabolic process'
                'ATP biosynthetic process'
              'purine ribonucleoside biosynthetic process'
                'ATP biosynthetic process'
          'purine-containing compound biosynthetic process'
            'purine nucleotide biosynthetic process'
              'purine ribonucleotide biosynthetic process'
                'ATP biosynthetic process'
            'purine nucleoside biosynthetic process'
              'purine ribonucleoside biosynthetic process'
                'ATP biosynthetic process'
      'cellular biosynthetic process'
        'glycoprotein biosynthetic process'
        'heterocycle biosynthetic process'
          'nucleobase-containing compound biosynthetic process'
            'nucleoside biosynthetic process'
              'purine nucleoside biosynthetic process'
                'purine ribonucleoside biosynthetic process'
                  'ATP biosynthetic process'
              'ribonucleoside biosynthetic process'
                'purine ribonucleoside biosynthetic process'
                  'ATP biosynthetic process'
            'nucleoside phosphate biosynthetic process'
              'nucleoside monophosphate biosynthetic process'
                'purine nucleoside monophosphate biosynthetic process'
                  'purine ribonucleoside monophosphate biosynthetic process'
                    'ATP biosynthetic process'
                'ribonucleoside monophosphate biosynthetic process'
                  'purine ribonucleoside monophosphate biosynthetic process'
                    'ATP biosynthetic process'
              'nucleoside triphosphate biosynthetic process'
                'purine nucleoside triphosphate biosynthetic process'
                  'purine ribonucleoside triphosphate biosynthetic process'
                    'ATP biosynthetic process'
                'ribonucleoside triphosphate biosynthetic process'
                  'purine ribonucleoside triphosphate biosynthetic process'
                    'ATP biosynthetic process'
              'nucleotide biosynthetic process'
                'purine nucleotide biosynthetic process'
                  'purine ribonucleotide biosynthetic process'
                    'ATP biosynthetic process'
                'ribonucleotide biosynthetic process'
                  'purine ribonucleotide biosynthetic process'
                    'ATP biosynthetic process'
          'purine-containing compound biosynthetic process'
            'purine nucleotide biosynthetic process'
              'purine ribonucleotide biosynthetic process'
                'ATP biosynthetic process'
            'purine nucleoside biosynthetic process'
              'purine ribonucleoside biosynthetic process'
                'ATP biosynthetic process'
        'aromatic compound biosynthetic process'
          'nucleobase-containing compound biosynthetic process'
            'nucleoside biosynthetic process'
              'purine nucleoside biosynthetic process'
                'purine ribonucleoside biosynthetic process'
                  'ATP biosynthetic process'
              'ribonucleoside biosynthetic process'
                'purine ribonucleoside biosynthetic process'
                  'ATP biosynthetic process'
            'nucleoside phosphate biosynthetic process'
              'nucleoside monophosphate biosynthetic process'
                'purine nucleoside monophosphate biosynthetic process'
                  'purine ribonucleoside monophosphate biosynthetic process'
                    'ATP biosynthetic process'
                'ribonucleoside monophosphate biosynthetic process'
                  'purine ribonucleoside monophosphate biosynthetic process'
                    'ATP biosynthetic process'
              'nucleoside triphosphate biosynthetic process'
                'purine nucleoside triphosphate biosynthetic process'
                  'purine ribonucleoside triphosphate biosynthetic process'
                    'ATP biosynthetic process'
                'ribonucleoside triphosphate biosynthetic process'
                  'purine ribonucleoside triphosphate biosynthetic process'
                    'ATP biosynthetic process'
              'nucleotide biosynthetic process'
                'purine nucleotide biosynthetic process'
                  'purine ribonucleotide biosynthetic process'
                    'ATP biosynthetic process'
                'ribonucleotide biosynthetic process'
                  'purine ribonucleotide biosynthetic process'
                    'ATP biosynthetic process'
          'purine-containing compound biosynthetic process'
            'purine nucleotide biosynthetic process'
              'purine ribonucleotide biosynthetic process'
                'ATP biosynthetic process'
            'purine nucleoside biosynthetic process'
              'purine ribonucleoside biosynthetic process'
                'ATP biosynthetic process'
        'cellular nitrogen compound biosynthetic process'
          'nucleobase-containing compound biosynthetic process'
            'nucleoside biosynthetic process'
              'purine nucleoside biosynthetic process'
                'purine ribonucleoside biosynthetic process'
                  'ATP biosynthetic process'
              'ribonucleoside biosynthetic process'
                'purine ribonucleoside biosynthetic process'
                  'ATP biosynthetic process'
            'nucleoside phosphate biosynthetic process'
              'nucleoside monophosphate biosynthetic process'
                'purine nucleoside monophosphate biosynthetic process'
                  'purine ribonucleoside monophosphate biosynthetic process'
                    'ATP biosynthetic process'
                'ribonucleoside monophosphate biosynthetic process'
                  'purine ribonucleoside monophosphate biosynthetic process'
                    'ATP biosynthetic process'
              'nucleoside triphosphate biosynthetic process'
                'purine nucleoside triphosphate biosynthetic process'
                  'purine ribonucleoside triphosphate biosynthetic process'
                    'ATP biosynthetic process'
                'ribonucleoside triphosphate biosynthetic process'
                  'purine ribonucleoside triphosphate biosynthetic process'
                    'ATP biosynthetic process'
              'nucleotide biosynthetic process'
                'purine nucleotide biosynthetic process'
                  'purine ribonucleotide biosynthetic process'
                    'ATP biosynthetic process'
                'ribonucleotide biosynthetic process'
                  'purine ribonucleotide biosynthetic process'
                    'ATP biosynthetic process'
          'purine-containing compound biosynthetic process'
            'purine nucleotide biosynthetic process'
              'purine ribonucleotide biosynthetic process'
                'ATP biosynthetic process'
            'purine nucleoside biosynthetic process'
              'purine ribonucleoside biosynthetic process'
                'ATP biosynthetic process'
      'cellular macromolecule metabolic process'
        'glycoprotein biosynthetic process'
        'cellular protein metabolic process'
          'cellular protein modification process'
            'protein glycosylation'
              'protein N-linked glycosylation'
              'protein glycosylation in endoplasmic reticulum'
      'heterocycle metabolic process'
        'nucleobase-containing compound metabolic process'
          'nucleobase-containing compound biosynthetic process'
            'nucleoside biosynthetic process'
              'purine nucleoside biosynthetic process'
                'purine ribonucleoside biosynthetic process'
                  'ATP biosynthetic process'
              'ribonucleoside biosynthetic process'
                'purine ribonucleoside biosynthetic process'
                  'ATP biosynthetic process'
            'nucleoside phosphate biosynthetic process'
              'nucleoside monophosphate biosynthetic process'
                'purine nucleoside monophosphate biosynthetic process'
                  'purine ribonucleoside monophosphate biosynthetic process'
                    'ATP biosynthetic process'
                'ribonucleoside monophosphate biosynthetic process'
                  'purine ribonucleoside monophosphate biosynthetic process'
                    'ATP biosynthetic process'
              'nucleoside triphosphate biosynthetic process'
                'purine nucleoside triphosphate biosynthetic process'
                  'purine ribonucleoside triphosphate biosynthetic process'
                    'ATP biosynthetic process'
                'ribonucleoside triphosphate biosynthetic process'
                  'purine ribonucleoside triphosphate biosynthetic process'
                    'ATP biosynthetic process'
              'nucleotide biosynthetic process'
                'purine nucleotide biosynthetic process'
                  'purine ribonucleotide biosynthetic process'
                    'ATP biosynthetic process'
                'ribonucleotide biosynthetic process'
                  'purine ribonucleotide biosynthetic process'
                    'ATP biosynthetic process'
          'nucleobase-containing small molecule metabolic process'
            'nucleoside phosphate metabolic process'
              'nucleotide metabolic process'
                'purine nucleotide metabolic process'
                  'purine nucleotide biosynthetic process'
                    'purine ribonucleotide biosynthetic process'
                      'ATP biosynthetic process'
                  'purine ribonucleotide metabolic process'
                    'purine ribonucleotide biosynthetic process'
                      'ATP biosynthetic process'
                    'ATP metabolic process'
                      'ATP biosynthetic process'
                'nucleotide biosynthetic process'
                  'purine nucleotide biosynthetic process'
                    'purine ribonucleotide biosynthetic process'
                      'ATP biosynthetic process'
                  'ribonucleotide biosynthetic process'
                    'purine ribonucleotide biosynthetic process'
                      'ATP biosynthetic process'
                'ribonucleotide metabolic process'
                  'purine ribonucleotide metabolic process'
                    'purine ribonucleotide biosynthetic process'
                      'ATP biosynthetic process'
                    'ATP metabolic process'
                      'ATP biosynthetic process'
                  'ribonucleotide biosynthetic process'
                    'purine ribonucleotide biosynthetic process'
                      'ATP biosynthetic process'
              'nucleoside monophosphate metabolic process'
                'nucleoside monophosphate biosynthetic process'
                  'purine nucleoside monophosphate biosynthetic process'
                    'purine ribonucleoside monophosphate biosynthetic process'
                      'ATP biosynthetic process'
                  'ribonucleoside monophosphate biosynthetic process'
                    'purine ribonucleoside monophosphate biosynthetic process'
                      'ATP biosynthetic process'
                'purine nucleoside monophosphate metabolic process'
                  'purine nucleoside monophosphate biosynthetic process'
                    'purine ribonucleoside monophosphate biosynthetic process'
                      'ATP biosynthetic process'
                  'purine ribonucleoside monophosphate metabolic process'
                    'purine ribonucleoside monophosphate biosynthetic process'
                      'ATP biosynthetic process'
                    'ATP metabolic process'
                      'ATP biosynthetic process'
                'ribonucleoside monophosphate metabolic process'
                  'ribonucleoside monophosphate biosynthetic process'
                    'purine ribonucleoside monophosphate biosynthetic process'
                      'ATP biosynthetic process'
                  'purine ribonucleoside monophosphate metabolic process'
                    'purine ribonucleoside monophosphate biosynthetic process'
                      'ATP biosynthetic process'
                    'ATP metabolic process'
                      'ATP biosynthetic process'
              'nucleoside triphosphate metabolic process'
                'nucleoside triphosphate biosynthetic process'
                  'purine nucleoside triphosphate biosynthetic process'
                    'purine ribonucleoside triphosphate biosynthetic process'
                      'ATP biosynthetic process'
                  'ribonucleoside triphosphate biosynthetic process'
                    'purine ribonucleoside triphosphate biosynthetic process'
                      'ATP biosynthetic process'
                'purine nucleoside triphosphate metabolic process'
                  'purine nucleoside triphosphate biosynthetic process'
                    'purine ribonucleoside triphosphate biosynthetic process'
                      'ATP biosynthetic process'
                  'purine ribonucleoside triphosphate metabolic process'
                    'purine ribonucleoside triphosphate biosynthetic process'
                      'ATP biosynthetic process'
                    'ATP metabolic process'
                      'ATP biosynthetic process'
                'ribonucleoside triphosphate metabolic process'
                  'ribonucleoside triphosphate biosynthetic process'
                    'purine ribonucleoside triphosphate biosynthetic process'
                      'ATP biosynthetic process'
                  'purine ribonucleoside triphosphate metabolic process'
                    'purine ribonucleoside triphosphate biosynthetic process'
                      'ATP biosynthetic process'
                    'ATP metabolic process'
                      'ATP biosynthetic process'
              'nucleoside phosphate biosynthetic process'
                'nucleoside monophosphate biosynthetic process'
                  'purine nucleoside monophosphate biosynthetic process'
                    'purine ribonucleoside monophosphate biosynthetic process'
                      'ATP biosynthetic process'
                  'ribonucleoside monophosphate biosynthetic process'
                    'purine ribonucleoside monophosphate biosynthetic process'
                      'ATP biosynthetic process'
                'nucleoside triphosphate biosynthetic process'
                  'purine nucleoside triphosphate biosynthetic process'
                    'purine ribonucleoside triphosphate biosynthetic process'
                      'ATP biosynthetic process'
                  'ribonucleoside triphosphate biosynthetic process'
                    'purine ribonucleoside triphosphate biosynthetic process'
                      'ATP biosynthetic process'
                'nucleotide biosynthetic process'
                  'purine nucleotide biosynthetic process'
                    'purine ribonucleotide biosynthetic process'
                      'ATP biosynthetic process'
                  'ribonucleotide biosynthetic process'
                    'purine ribonucleotide biosynthetic process'
                      'ATP biosynthetic process'
            'nucleoside metabolic process'
              'ribonucleoside metabolic process'
                'ribonucleoside biosynthetic process'
                  'purine ribonucleoside biosynthetic process'
                    'ATP biosynthetic process'
                'purine ribonucleoside metabolic process'
                  'ATP metabolic process'
                    'ATP biosynthetic process'
                  'purine ribonucleoside biosynthetic process'
                    'ATP biosynthetic process'
              'nucleoside biosynthetic process'
                'purine nucleoside biosynthetic process'
                  'purine ribonucleoside biosynthetic process'
                    'ATP biosynthetic process'
                'ribonucleoside biosynthetic process'
                  'purine ribonucleoside biosynthetic process'
                    'ATP biosynthetic process'
              'purine nucleoside metabolic process'
                'purine nucleoside biosynthetic process'
                  'purine ribonucleoside biosynthetic process'
                    'ATP biosynthetic process'
                'purine ribonucleoside metabolic process'
                  'ATP metabolic process'
                    'ATP biosynthetic process'
                  'purine ribonucleoside biosynthetic process'
                    'ATP biosynthetic process'
        'biotin metabolic process'
        'heterocycle biosynthetic process'
          'nucleobase-containing compound biosynthetic process'
            'nucleoside biosynthetic process'
              'purine nucleoside biosynthetic process'
                'purine ribonucleoside biosynthetic process'
                  'ATP biosynthetic process'
              'ribonucleoside biosynthetic process'
                'purine ribonucleoside biosynthetic process'
                  'ATP biosynthetic process'
            'nucleoside phosphate biosynthetic process'
              'nucleoside monophosphate biosynthetic process'
                'purine nucleoside monophosphate biosynthetic process'
                  'purine ribonucleoside monophosphate biosynthetic process'
                    'ATP biosynthetic process'
                'ribonucleoside monophosphate biosynthetic process'
                  'purine ribonucleoside monophosphate biosynthetic process'
                    'ATP biosynthetic process'
              'nucleoside triphosphate biosynthetic process'
                'purine nucleoside triphosphate biosynthetic process'
                  'purine ribonucleoside triphosphate biosynthetic process'
                    'ATP biosynthetic process'
                'ribonucleoside triphosphate biosynthetic process'
                  'purine ribonucleoside triphosphate biosynthetic process'
                    'ATP biosynthetic process'
              'nucleotide biosynthetic process'
                'purine nucleotide biosynthetic process'
                  'purine ribonucleotide biosynthetic process'
                    'ATP biosynthetic process'
                'ribonucleotide biosynthetic process'
                  'purine ribonucleotide biosynthetic process'
                    'ATP biosynthetic process'
          'purine-containing compound biosynthetic process'
            'purine nucleotide biosynthetic process'
              'purine ribonucleotide biosynthetic process'
                'ATP biosynthetic process'
            'purine nucleoside biosynthetic process'
              'purine ribonucleoside biosynthetic process'
                'ATP biosynthetic process'
        'vitamin E metabolic process'
        'purine-containing compound metabolic process'
          'purine nucleotide metabolic process'
            'purine nucleotide biosynthetic process'
              'purine ribonucleotide biosynthetic process'
                'ATP biosynthetic process'
            'purine ribonucleotide metabolic process'
              'purine ribonucleotide biosynthetic process'
                'ATP biosynthetic process'
              'ATP metabolic process'
                'ATP biosynthetic process'
          'purine nucleoside metabolic process'
            'purine nucleoside biosynthetic process'
              'purine ribonucleoside biosynthetic process'
                'ATP biosynthetic process'
            'purine ribonucleoside metabolic process'
              'ATP metabolic process'
                'ATP biosynthetic process'
              'purine ribonucleoside biosynthetic process'
                'ATP biosynthetic process'
          'purine-containing compound biosynthetic process'
            'purine nucleotide biosynthetic process'
              'purine ribonucleotide biosynthetic process'
                'ATP biosynthetic process'
            'purine nucleoside biosynthetic process'
              'purine ribonucleoside biosynthetic process'
                'ATP biosynthetic process'
      'cofactor metabolic process'
    'primary metabolic process'
      'carbohydrate metabolic process'
        glycosylation
          'macromolecule glycosylation'
            'protein glycosylation'
              'protein N-linked glycosylation'
              'protein glycosylation in endoplasmic reticulum'
      'nucleobase-containing compound metabolic process'
        'nucleobase-containing compound biosynthetic process'
          'nucleoside biosynthetic process'
            'purine nucleoside biosynthetic process'
              'purine ribonucleoside biosynthetic process'
                'ATP biosynthetic process'
            'ribonucleoside biosynthetic process'
              'purine ribonucleoside biosynthetic process'
                'ATP biosynthetic process'
          'nucleoside phosphate biosynthetic process'
            'nucleoside monophosphate biosynthetic process'
              'purine nucleoside monophosphate biosynthetic process'
                'purine ribonucleoside monophosphate biosynthetic process'
                  'ATP biosynthetic process'
              'ribonucleoside monophosphate biosynthetic process'
                'purine ribonucleoside monophosphate biosynthetic process'
                  'ATP biosynthetic process'
            'nucleoside triphosphate biosynthetic process'
              'purine nucleoside triphosphate biosynthetic process'
                'purine ribonucleoside triphosphate biosynthetic process'
                  'ATP biosynthetic process'
              'ribonucleoside triphosphate biosynthetic process'
                'purine ribonucleoside triphosphate biosynthetic process'
                  'ATP biosynthetic process'
            'nucleotide biosynthetic process'
              'purine nucleotide biosynthetic process'
                'purine ribonucleotide biosynthetic process'
                  'ATP biosynthetic process'
              'ribonucleotide biosynthetic process'
                'purine ribonucleotide biosynthetic process'
                  'ATP biosynthetic process'
        'nucleobase-containing small molecule metabolic process'
          'nucleoside phosphate metabolic process'
            'nucleotide metabolic process'
              'purine nucleotide metabolic process'
                'purine nucleotide biosynthetic process'
                  'purine ribonucleotide biosynthetic process'
                    'ATP biosynthetic process'
                'purine ribonucleotide metabolic process'
                  'purine ribonucleotide biosynthetic process'
                    'ATP biosynthetic process'
                  'ATP metabolic process'
                    'ATP biosynthetic process'
              'nucleotide biosynthetic process'
                'purine nucleotide biosynthetic process'
                  'purine ribonucleotide biosynthetic process'
                    'ATP biosynthetic process'
                'ribonucleotide biosynthetic process'
                  'purine ribonucleotide biosynthetic process'
                    'ATP biosynthetic process'
              'ribonucleotide metabolic process'
                'purine ribonucleotide metabolic process'
                  'purine ribonucleotide biosynthetic process'
                    'ATP biosynthetic process'
                  'ATP metabolic process'
                    'ATP biosynthetic process'
                'ribonucleotide biosynthetic process'
                  'purine ribonucleotide biosynthetic process'
                    'ATP biosynthetic process'
            'nucleoside monophosphate metabolic process'
              'nucleoside monophosphate biosynthetic process'
                'purine nucleoside monophosphate biosynthetic process'
                  'purine ribonucleoside monophosphate biosynthetic process'
                    'ATP biosynthetic process'
                'ribonucleoside monophosphate biosynthetic process'
                  'purine ribonucleoside monophosphate biosynthetic process'
                    'ATP biosynthetic process'
              'purine nucleoside monophosphate metabolic process'
                'purine nucleoside monophosphate biosynthetic process'
                  'purine ribonucleoside monophosphate biosynthetic process'
                    'ATP biosynthetic process'
                'purine ribonucleoside monophosphate metabolic process'
                  'purine ribonucleoside monophosphate biosynthetic process'
                    'ATP biosynthetic process'
                  'ATP metabolic process'
                    'ATP biosynthetic process'
              'ribonucleoside monophosphate metabolic process'
                'ribonucleoside monophosphate biosynthetic process'
                  'purine ribonucleoside monophosphate biosynthetic process'
                    'ATP biosynthetic process'
                'purine ribonucleoside monophosphate metabolic process'
                  'purine ribonucleoside monophosphate biosynthetic process'
                    'ATP biosynthetic process'
                  'ATP metabolic process'
                    'ATP biosynthetic process'
            'nucleoside triphosphate metabolic process'
              'nucleoside triphosphate biosynthetic process'
                'purine nucleoside triphosphate biosynthetic process'
                  'purine ribonucleoside triphosphate biosynthetic process'
                    'ATP biosynthetic process'
                'ribonucleoside triphosphate biosynthetic process'
                  'purine ribonucleoside triphosphate biosynthetic process'
                    'ATP biosynthetic process'
              'purine nucleoside triphosphate metabolic process'
                'purine nucleoside triphosphate biosynthetic process'
                  'purine ribonucleoside triphosphate biosynthetic process'
                    'ATP biosynthetic process'
                'purine ribonucleoside triphosphate metabolic process'
                  'purine ribonucleoside triphosphate biosynthetic process'
                    'ATP biosynthetic process'
                  'ATP metabolic process'
                    'ATP biosynthetic process'
              'ribonucleoside triphosphate metabolic process'
                'ribonucleoside triphosphate biosynthetic process'
                  'purine ribonucleoside triphosphate biosynthetic process'
                    'ATP biosynthetic process'
                'purine ribonucleoside triphosphate metabolic process'
                  'purine ribonucleoside triphosphate biosynthetic process'
                    'ATP biosynthetic process'
                  'ATP metabolic process'
                    'ATP biosynthetic process'
            'nucleoside phosphate biosynthetic process'
              'nucleoside monophosphate biosynthetic process'
                'purine nucleoside monophosphate biosynthetic process'
                  'purine ribonucleoside monophosphate biosynthetic process'
                    'ATP biosynthetic process'
                'ribonucleoside monophosphate biosynthetic process'
                  'purine ribonucleoside monophosphate biosynthetic process'
                    'ATP biosynthetic process'
              'nucleoside triphosphate biosynthetic process'
                'purine nucleoside triphosphate biosynthetic process'
                  'purine ribonucleoside triphosphate biosynthetic process'
                    'ATP biosynthetic process'
                'ribonucleoside triphosphate biosynthetic process'
                  'purine ribonucleoside triphosphate biosynthetic process'
                    'ATP biosynthetic process'
              'nucleotide biosynthetic process'
                'purine nucleotide biosynthetic process'
                  'purine ribonucleotide biosynthetic process'
                    'ATP biosynthetic process'
                'ribonucleotide biosynthetic process'
                  'purine ribonucleotide biosynthetic process'
                    'ATP biosynthetic process'
          'nucleoside metabolic process'
            'ribonucleoside metabolic process'
              'ribonucleoside biosynthetic process'
                'purine ribonucleoside biosynthetic process'
                  'ATP biosynthetic process'
              'purine ribonucleoside metabolic process'
                'ATP metabolic process'
                  'ATP biosynthetic process'
                'purine ribonucleoside biosynthetic process'
                  'ATP biosynthetic process'
            'nucleoside biosynthetic process'
              'purine nucleoside biosynthetic process'
                'purine ribonucleoside biosynthetic process'
                  'ATP biosynthetic process'
              'ribonucleoside biosynthetic process'
                'purine ribonucleoside biosynthetic process'
                  'ATP biosynthetic process'
            'purine nucleoside metabolic process'
              'purine nucleoside biosynthetic process'
                'purine ribonucleoside biosynthetic process'
                  'ATP biosynthetic process'
              'purine ribonucleoside metabolic process'
                'ATP metabolic process'
                  'ATP biosynthetic process'
                'purine ribonucleoside biosynthetic process'
                  'ATP biosynthetic process'
      'lipid metabolic process'
      'protein metabolic process'
        'glycoprotein biosynthetic process'
        'protein modification process'
          'cellular protein modification process'
            'protein glycosylation'
              'protein N-linked glycosylation'
              'protein glycosylation in endoplasmic reticulum'
        'cellular protein metabolic process'
          'cellular protein modification process'
            'protein glycosylation'
              'protein N-linked glycosylation'
              'protein glycosylation in endoplasmic reticulum'
    'single-organism metabolic process'
      'lipid metabolic process'
      'nucleobase-containing small molecule metabolic process'
        'nucleoside phosphate metabolic process'
          'nucleotide metabolic process'
            'purine nucleotide metabolic process'
              'purine nucleotide biosynthetic process'
                'purine ribonucleotide biosynthetic process'
                  'ATP biosynthetic process'
              'purine ribonucleotide metabolic process'
                'purine ribonucleotide biosynthetic process'
                  'ATP biosynthetic process'
                'ATP metabolic process'
                  'ATP biosynthetic process'
            'nucleotide biosynthetic process'
              'purine nucleotide biosynthetic process'
                'purine ribonucleotide biosynthetic process'
                  'ATP biosynthetic process'
              'ribonucleotide biosynthetic process'
                'purine ribonucleotide biosynthetic process'
                  'ATP biosynthetic process'
            'ribonucleotide metabolic process'
              'purine ribonucleotide metabolic process'
                'purine ribonucleotide biosynthetic process'
                  'ATP biosynthetic process'
                'ATP metabolic process'
                  'ATP biosynthetic process'
              'ribonucleotide biosynthetic process'
                'purine ribonucleotide biosynthetic process'
                  'ATP biosynthetic process'
          'nucleoside monophosphate metabolic process'
            'nucleoside monophosphate biosynthetic process'
              'purine nucleoside monophosphate biosynthetic process'
                'purine ribonucleoside monophosphate biosynthetic process'
                  'ATP biosynthetic process'
              'ribonucleoside monophosphate biosynthetic process'
                'purine ribonucleoside monophosphate biosynthetic process'
                  'ATP biosynthetic process'
            'purine nucleoside monophosphate metabolic process'
              'purine nucleoside monophosphate biosynthetic process'
                'purine ribonucleoside monophosphate biosynthetic process'
                  'ATP biosynthetic process'
              'purine ribonucleoside monophosphate metabolic process'
                'purine ribonucleoside monophosphate biosynthetic process'
                  'ATP biosynthetic process'
                'ATP metabolic process'
                  'ATP biosynthetic process'
            'ribonucleoside monophosphate metabolic process'
              'ribonucleoside monophosphate biosynthetic process'
                'purine ribonucleoside monophosphate biosynthetic process'
                  'ATP biosynthetic process'
              'purine ribonucleoside monophosphate metabolic process'
                'purine ribonucleoside monophosphate biosynthetic process'
                  'ATP biosynthetic process'
                'ATP metabolic process'
                  'ATP biosynthetic process'
          'nucleoside triphosphate metabolic process'
            'nucleoside triphosphate biosynthetic process'
              'purine nucleoside triphosphate biosynthetic process'
                'purine ribonucleoside triphosphate biosynthetic process'
                  'ATP biosynthetic process'
              'ribonucleoside triphosphate biosynthetic process'
                'purine ribonucleoside triphosphate biosynthetic process'
                  'ATP biosynthetic process'
            'purine nucleoside triphosphate metabolic process'
              'purine nucleoside triphosphate biosynthetic process'
                'purine ribonucleoside triphosphate biosynthetic process'
                  'ATP biosynthetic process'
              'purine ribonucleoside triphosphate metabolic process'
                'purine ribonucleoside triphosphate biosynthetic process'
                  'ATP biosynthetic process'
                'ATP metabolic process'
                  'ATP biosynthetic process'
            'ribonucleoside triphosphate metabolic process'
              'ribonucleoside triphosphate biosynthetic process'
                'purine ribonucleoside triphosphate biosynthetic process'
                  'ATP biosynthetic process'
              'purine ribonucleoside triphosphate metabolic process'
                'purine ribonucleoside triphosphate biosynthetic process'
                  'ATP biosynthetic process'
                'ATP metabolic process'
                  'ATP biosynthetic process'
          'nucleoside phosphate biosynthetic process'
            'nucleoside monophosphate biosynthetic process'
              'purine nucleoside monophosphate biosynthetic process'
                'purine ribonucleoside monophosphate biosynthetic process'
                  'ATP biosynthetic process'
              'ribonucleoside monophosphate biosynthetic process'
                'purine ribonucleoside monophosphate biosynthetic process'
                  'ATP biosynthetic process'
            'nucleoside triphosphate biosynthetic process'
              'purine nucleoside triphosphate biosynthetic process'
                'purine ribonucleoside triphosphate biosynthetic process'
                  'ATP biosynthetic process'
              'ribonucleoside triphosphate biosynthetic process'
                'purine ribonucleoside triphosphate biosynthetic process'
                  'ATP biosynthetic process'
            'nucleotide biosynthetic process'
              'purine nucleotide biosynthetic process'
                'purine ribonucleotide biosynthetic process'
                  'ATP biosynthetic process'
              'ribonucleotide biosynthetic process'
                'purine ribonucleotide biosynthetic process'
                  'ATP biosynthetic process'
        'nucleoside metabolic process'
          'ribonucleoside metabolic process'
            'ribonucleoside biosynthetic process'
              'purine ribonucleoside biosynthetic process'
                'ATP biosynthetic process'
            'purine ribonucleoside metabolic process'
              'ATP metabolic process'
                'ATP biosynthetic process'
              'purine ribonucleoside biosynthetic process'
                'ATP biosynthetic process'
          'nucleoside biosynthetic process'
            'purine nucleoside biosynthetic process'
              'purine ribonucleoside biosynthetic process'
                'ATP biosynthetic process'
            'ribonucleoside biosynthetic process'
              'purine ribonucleoside biosynthetic process'
                'ATP biosynthetic process'
          'purine nucleoside metabolic process'
            'purine nucleoside biosynthetic process'
              'purine ribonucleoside biosynthetic process'
                'ATP biosynthetic process'
            'purine ribonucleoside metabolic process'
              'ATP metabolic process'
                'ATP biosynthetic process'
              'purine ribonucleoside biosynthetic process'
                'ATP biosynthetic process'
      'glycosyl compound metabolic process'
        'nucleoside metabolic process'
          'ribonucleoside metabolic process'
            'ribonucleoside biosynthetic process'
              'purine ribonucleoside biosynthetic process'
                'ATP biosynthetic process'
            'purine ribonucleoside metabolic process'
              'ATP metabolic process'
                'ATP biosynthetic process'
              'purine ribonucleoside biosynthetic process'
                'ATP biosynthetic process'
          'nucleoside biosynthetic process'
            'purine nucleoside biosynthetic process'
              'purine ribonucleoside biosynthetic process'
                'ATP biosynthetic process'
            'ribonucleoside biosynthetic process'
              'purine ribonucleoside biosynthetic process'
                'ATP biosynthetic process'
          'purine nucleoside metabolic process'
            'purine nucleoside biosynthetic process'
              'purine ribonucleoside biosynthetic process'
                'ATP biosynthetic process'
            'purine ribonucleoside metabolic process'
              'ATP metabolic process'
                'ATP biosynthetic process'
              'purine ribonucleoside biosynthetic process'
                'ATP biosynthetic process'
        'glycosyl compound biosynthetic process'
          'nucleoside biosynthetic process'
            'purine nucleoside biosynthetic process'
              'purine ribonucleoside biosynthetic process'
                'ATP biosynthetic process'
            'ribonucleoside biosynthetic process'
              'purine ribonucleoside biosynthetic process'
                'ATP biosynthetic process'
    'organic substance metabolic process'
      'carbohydrate metabolic process'
        glycosylation
          'macromolecule glycosylation'
            'protein glycosylation'
              'protein N-linked glycosylation'
              'protein glycosylation in endoplasmic reticulum'
      'lipid metabolic process'
      'organophosphate metabolic process'
        'nucleoside phosphate metabolic process'
          'nucleotide metabolic process'
            'purine nucleotide metabolic process'
              'purine nucleotide biosynthetic process'
                'purine ribonucleotide biosynthetic process'
                  'ATP biosynthetic process'
              'purine ribonucleotide metabolic process'
                'purine ribonucleotide biosynthetic process'
                  'ATP biosynthetic process'
                'ATP metabolic process'
                  'ATP biosynthetic process'
            'nucleotide biosynthetic process'
              'purine nucleotide biosynthetic process'
                'purine ribonucleotide biosynthetic process'
                  'ATP biosynthetic process'
              'ribonucleotide biosynthetic process'
                'purine ribonucleotide biosynthetic process'
                  'ATP biosynthetic process'
            'ribonucleotide metabolic process'
              'purine ribonucleotide metabolic process'
                'purine ribonucleotide biosynthetic process'
                  'ATP biosynthetic process'
                'ATP metabolic process'
                  'ATP biosynthetic process'
              'ribonucleotide biosynthetic process'
                'purine ribonucleotide biosynthetic process'
                  'ATP biosynthetic process'
          'nucleoside monophosphate metabolic process'
            'nucleoside monophosphate biosynthetic process'
              'purine nucleoside monophosphate biosynthetic process'
                'purine ribonucleoside monophosphate biosynthetic process'
                  'ATP biosynthetic process'
              'ribonucleoside monophosphate biosynthetic process'
                'purine ribonucleoside monophosphate biosynthetic process'
                  'ATP biosynthetic process'
            'purine nucleoside monophosphate metabolic process'
              'purine nucleoside monophosphate biosynthetic process'
                'purine ribonucleoside monophosphate biosynthetic process'
                  'ATP biosynthetic process'
              'purine ribonucleoside monophosphate metabolic process'
                'purine ribonucleoside monophosphate biosynthetic process'
                  'ATP biosynthetic process'
                'ATP metabolic process'
                  'ATP biosynthetic process'
            'ribonucleoside monophosphate metabolic process'
              'ribonucleoside monophosphate biosynthetic process'
                'purine ribonucleoside monophosphate biosynthetic process'
                  'ATP biosynthetic process'
              'purine ribonucleoside monophosphate metabolic process'
                'purine ribonucleoside monophosphate biosynthetic process'
                  'ATP biosynthetic process'
                'ATP metabolic process'
                  'ATP biosynthetic process'
          'nucleoside triphosphate metabolic process'
            'nucleoside triphosphate biosynthetic process'
              'purine nucleoside triphosphate biosynthetic process'
                'purine ribonucleoside triphosphate biosynthetic process'
                  'ATP biosynthetic process'
              'ribonucleoside triphosphate biosynthetic process'
                'purine ribonucleoside triphosphate biosynthetic process'
                  'ATP biosynthetic process'
            'purine nucleoside triphosphate metabolic process'
              'purine nucleoside triphosphate biosynthetic process'
                'purine ribonucleoside triphosphate biosynthetic process'
                  'ATP biosynthetic process'
              'purine ribonucleoside triphosphate metabolic process'
                'purine ribonucleoside triphosphate biosynthetic process'
                  'ATP biosynthetic process'
                'ATP metabolic process'
                  'ATP biosynthetic process'
            'ribonucleoside triphosphate metabolic process'
              'ribonucleoside triphosphate biosynthetic process'
                'purine ribonucleoside triphosphate biosynthetic process'
                  'ATP biosynthetic process'
              'purine ribonucleoside triphosphate metabolic process'
                'purine ribonucleoside triphosphate biosynthetic process'
                  'ATP biosynthetic process'
                'ATP metabolic process'
                  'ATP biosynthetic process'
          'nucleoside phosphate biosynthetic process'
            'nucleoside monophosphate biosynthetic process'
              'purine nucleoside monophosphate biosynthetic process'
                'purine ribonucleoside monophosphate biosynthetic process'
                  'ATP biosynthetic process'
              'ribonucleoside monophosphate biosynthetic process'
                'purine ribonucleoside monophosphate biosynthetic process'
                  'ATP biosynthetic process'
            'nucleoside triphosphate biosynthetic process'
              'purine nucleoside triphosphate biosynthetic process'
                'purine ribonucleoside triphosphate biosynthetic process'
                  'ATP biosynthetic process'
              'ribonucleoside triphosphate biosynthetic process'
                'purine ribonucleoside triphosphate biosynthetic process'
                  'ATP biosynthetic process'
            'nucleotide biosynthetic process'
              'purine nucleotide biosynthetic process'
                'purine ribonucleotide biosynthetic process'
                  'ATP biosynthetic process'
              'ribonucleotide biosynthetic process'
                'purine ribonucleotide biosynthetic process'
                  'ATP biosynthetic process'
        'ribose phosphate metabolic process'
          'ribonucleotide metabolic process'
            'purine ribonucleotide metabolic process'
              'purine ribonucleotide biosynthetic process'
                'ATP biosynthetic process'
              'ATP metabolic process'
                'ATP biosynthetic process'
            'ribonucleotide biosynthetic process'
              'purine ribonucleotide biosynthetic process'
                'ATP biosynthetic process'
          'ribose phosphate biosynthetic process'
            'ribonucleotide biosynthetic process'
              'purine ribonucleotide biosynthetic process'
                'ATP biosynthetic process'
        'organophosphate biosynthetic process'
          'ribose phosphate biosynthetic process'
            'ribonucleotide biosynthetic process'
              'purine ribonucleotide biosynthetic process'
                'ATP biosynthetic process'
          'nucleoside phosphate biosynthetic process'
            'nucleoside monophosphate biosynthetic process'
              'purine nucleoside monophosphate biosynthetic process'
                'purine ribonucleoside monophosphate biosynthetic process'
                  'ATP biosynthetic process'
              'ribonucleoside monophosphate biosynthetic process'
                'purine ribonucleoside monophosphate biosynthetic process'
                  'ATP biosynthetic process'
            'nucleoside triphosphate biosynthetic process'
              'purine nucleoside triphosphate biosynthetic process'
                'purine ribonucleoside triphosphate biosynthetic process'
                  'ATP biosynthetic process'
              'ribonucleoside triphosphate biosynthetic process'
                'purine ribonucleoside triphosphate biosynthetic process'
                  'ATP biosynthetic process'
            'nucleotide biosynthetic process'
              'purine nucleotide biosynthetic process'
                'purine ribonucleotide biosynthetic process'
                  'ATP biosynthetic process'
              'ribonucleotide biosynthetic process'
                'purine ribonucleotide biosynthetic process'
                  'ATP biosynthetic process'
      'macromolecule metabolic process'
        'protein metabolic process'
          'glycoprotein biosynthetic process'
          'protein modification process'
            'cellular protein modification process'
              'protein glycosylation'
                'protein N-linked glycosylation'
                'protein glycosylation in endoplasmic reticulum'
          'cellular protein metabolic process'
            'cellular protein modification process'
              'protein glycosylation'
                'protein N-linked glycosylation'
                'protein glycosylation in endoplasmic reticulum'
        'macromolecule modification'
          'protein modification process'
            'cellular protein modification process'
              'protein glycosylation'
                'protein N-linked glycosylation'
                'protein glycosylation in endoplasmic reticulum'
          'macromolecule glycosylation'
            'protein glycosylation'
              'protein N-linked glycosylation'
              'protein glycosylation in endoplasmic reticulum'
        'cellular macromolecule metabolic process'
          'glycoprotein biosynthetic process'
          'cellular protein metabolic process'
            'cellular protein modification process'
              'protein glycosylation'
                'protein N-linked glycosylation'
                'protein glycosylation in endoplasmic reticulum'
      'carbohydrate derivative metabolic process'
        'glycoprotein biosynthetic process'
        'nucleoside metabolic process'
          'ribonucleoside metabolic process'
            'ribonucleoside biosynthetic process'
              'purine ribonucleoside biosynthetic process'
                'ATP biosynthetic process'
            'purine ribonucleoside metabolic process'
              'ATP metabolic process'
                'ATP biosynthetic process'
              'purine ribonucleoside biosynthetic process'
                'ATP biosynthetic process'
          'nucleoside biosynthetic process'
            'purine nucleoside biosynthetic process'
              'purine ribonucleoside biosynthetic process'
                'ATP biosynthetic process'
            'ribonucleoside biosynthetic process'
              'purine ribonucleoside biosynthetic process'
                'ATP biosynthetic process'
          'purine nucleoside metabolic process'
            'purine nucleoside biosynthetic process'
              'purine ribonucleoside biosynthetic process'
                'ATP biosynthetic process'
            'purine ribonucleoside metabolic process'
              'ATP metabolic process'
                'ATP biosynthetic process'
              'purine ribonucleoside biosynthetic process'
                'ATP biosynthetic process'
        'ribose phosphate metabolic process'
          'ribonucleotide metabolic process'
            'purine ribonucleotide metabolic process'
              'purine ribonucleotide biosynthetic process'
                'ATP biosynthetic process'
              'ATP metabolic process'
                'ATP biosynthetic process'
            'ribonucleotide biosynthetic process'
              'purine ribonucleotide biosynthetic process'
                'ATP biosynthetic process'
          'ribose phosphate biosynthetic process'
            'ribonucleotide biosynthetic process'
              'purine ribonucleotide biosynthetic process'
                'ATP biosynthetic process'
        'carbohydrate derivative biosynthetic process'
          'glycoprotein biosynthetic process'
          'nucleoside biosynthetic process'
            'purine nucleoside biosynthetic process'
              'purine ribonucleoside biosynthetic process'
                'ATP biosynthetic process'
            'ribonucleoside biosynthetic process'
              'purine ribonucleoside biosynthetic process'
                'ATP biosynthetic process'
          'ribose phosphate biosynthetic process'
            'ribonucleotide biosynthetic process'
              'purine ribonucleotide biosynthetic process'
                'ATP biosynthetic process'
      'organic cyclic compound metabolic process'
        'nucleobase-containing compound metabolic process'
          'nucleobase-containing compound biosynthetic process'
            'nucleoside biosynthetic process'
              'purine nucleoside biosynthetic process'
                'purine ribonucleoside biosynthetic process'
                  'ATP biosynthetic process'
              'ribonucleoside biosynthetic process'
                'purine ribonucleoside biosynthetic process'
                  'ATP biosynthetic process'
            'nucleoside phosphate biosynthetic process'
              'nucleoside monophosphate biosynthetic process'
                'purine nucleoside monophosphate biosynthetic process'
                  'purine ribonucleoside monophosphate biosynthetic process'
                    'ATP biosynthetic process'
                'ribonucleoside monophosphate biosynthetic process'
                  'purine ribonucleoside monophosphate biosynthetic process'
                    'ATP biosynthetic process'
              'nucleoside triphosphate biosynthetic process'
                'purine nucleoside triphosphate biosynthetic process'
                  'purine ribonucleoside triphosphate biosynthetic process'
                    'ATP biosynthetic process'
                'ribonucleoside triphosphate biosynthetic process'
                  'purine ribonucleoside triphosphate biosynthetic process'
                    'ATP biosynthetic process'
              'nucleotide biosynthetic process'
                'purine nucleotide biosynthetic process'
                  'purine ribonucleotide biosynthetic process'
                    'ATP biosynthetic process'
                'ribonucleotide biosynthetic process'
                  'purine ribonucleotide biosynthetic process'
                    'ATP biosynthetic process'
          'nucleobase-containing small molecule metabolic process'
            'nucleoside phosphate metabolic process'
              'nucleotide metabolic process'
                'purine nucleotide metabolic process'
                  'purine nucleotide biosynthetic process'
                    'purine ribonucleotide biosynthetic process'
                      'ATP biosynthetic process'
                  'purine ribonucleotide metabolic process'
                    'purine ribonucleotide biosynthetic process'
                      'ATP biosynthetic process'
                    'ATP metabolic process'
                      'ATP biosynthetic process'
                'nucleotide biosynthetic process'
                  'purine nucleotide biosynthetic process'
                    'purine ribonucleotide biosynthetic process'
                      'ATP biosynthetic process'
                  'ribonucleotide biosynthetic process'
                    'purine ribonucleotide biosynthetic process'
                      'ATP biosynthetic process'
                'ribonucleotide metabolic process'
                  'purine ribonucleotide metabolic process'
                    'purine ribonucleotide biosynthetic process'
                      'ATP biosynthetic process'
                    'ATP metabolic process'
                      'ATP biosynthetic process'
                  'ribonucleotide biosynthetic process'
                    'purine ribonucleotide biosynthetic process'
                      'ATP biosynthetic process'
              'nucleoside monophosphate metabolic process'
                'nucleoside monophosphate biosynthetic process'
                  'purine nucleoside monophosphate biosynthetic process'
                    'purine ribonucleoside monophosphate biosynthetic process'
                      'ATP biosynthetic process'
                  'ribonucleoside monophosphate biosynthetic process'
                    'purine ribonucleoside monophosphate biosynthetic process'
                      'ATP biosynthetic process'
                'purine nucleoside monophosphate metabolic process'
                  'purine nucleoside monophosphate biosynthetic process'
                    'purine ribonucleoside monophosphate biosynthetic process'
                      'ATP biosynthetic process'
                  'purine ribonucleoside monophosphate metabolic process'
                    'purine ribonucleoside monophosphate biosynthetic process'
                      'ATP biosynthetic process'
                    'ATP metabolic process'
                      'ATP biosynthetic process'
                'ribonucleoside monophosphate metabolic process'
                  'ribonucleoside monophosphate biosynthetic process'
                    'purine ribonucleoside monophosphate biosynthetic process'
                      'ATP biosynthetic process'
                  'purine ribonucleoside monophosphate metabolic process'
                    'purine ribonucleoside monophosphate biosynthetic process'
                      'ATP biosynthetic process'
                    'ATP metabolic process'
                      'ATP biosynthetic process'
              'nucleoside triphosphate metabolic process'
                'nucleoside triphosphate biosynthetic process'
                  'purine nucleoside triphosphate biosynthetic process'
                    'purine ribonucleoside triphosphate biosynthetic process'
                      'ATP biosynthetic process'
                  'ribonucleoside triphosphate biosynthetic process'
                    'purine ribonucleoside triphosphate biosynthetic process'
                      'ATP biosynthetic process'
                'purine nucleoside triphosphate metabolic process'
                  'purine nucleoside triphosphate biosynthetic process'
                    'purine ribonucleoside triphosphate biosynthetic process'
                      'ATP biosynthetic process'
                  'purine ribonucleoside triphosphate metabolic process'
                    'purine ribonucleoside triphosphate biosynthetic process'
                      'ATP biosynthetic process'
                    'ATP metabolic process'
                      'ATP biosynthetic process'
                'ribonucleoside triphosphate metabolic process'
                  'ribonucleoside triphosphate biosynthetic process'
                    'purine ribonucleoside triphosphate biosynthetic process'
                      'ATP biosynthetic process'
                  'purine ribonucleoside triphosphate metabolic process'
                    'purine ribonucleoside triphosphate biosynthetic process'
                      'ATP biosynthetic process'
                    'ATP metabolic process'
                      'ATP biosynthetic process'
              'nucleoside phosphate biosynthetic process'
                'nucleoside monophosphate biosynthetic process'
                  'purine nucleoside monophosphate biosynthetic process'
                    'purine ribonucleoside monophosphate biosynthetic process'
                      'ATP biosynthetic process'
                  'ribonucleoside monophosphate biosynthetic process'
                    'purine ribonucleoside monophosphate biosynthetic process'
                      'ATP biosynthetic process'
                'nucleoside triphosphate biosynthetic process'
                  'purine nucleoside triphosphate biosynthetic process'
                    'purine ribonucleoside triphosphate biosynthetic process'
                      'ATP biosynthetic process'
                  'ribonucleoside triphosphate biosynthetic process'
                    'purine ribonucleoside triphosphate biosynthetic process'
                      'ATP biosynthetic process'
                'nucleotide biosynthetic process'
                  'purine nucleotide biosynthetic process'
                    'purine ribonucleotide biosynthetic process'
                      'ATP biosynthetic process'
                  'ribonucleotide biosynthetic process'
                    'purine ribonucleotide biosynthetic process'
                      'ATP biosynthetic process'
            'nucleoside metabolic process'
              'ribonucleoside metabolic process'
                'ribonucleoside biosynthetic process'
                  'purine ribonucleoside biosynthetic process'
                    'ATP biosynthetic process'
                'purine ribonucleoside metabolic process'
                  'ATP metabolic process'
                    'ATP biosynthetic process'
                  'purine ribonucleoside biosynthetic process'
                    'ATP biosynthetic process'
              'nucleoside biosynthetic process'
                'purine nucleoside biosynthetic process'
                  'purine ribonucleoside biosynthetic process'
                    'ATP biosynthetic process'
                'ribonucleoside biosynthetic process'
                  'purine ribonucleoside biosynthetic process'
                    'ATP biosynthetic process'
              'purine nucleoside metabolic process'
                'purine nucleoside biosynthetic process'
                  'purine ribonucleoside biosynthetic process'
                    'ATP biosynthetic process'
                'purine ribonucleoside metabolic process'
                  'ATP metabolic process'
                    'ATP biosynthetic process'
                  'purine ribonucleoside biosynthetic process'
                    'ATP biosynthetic process'
        'biotin metabolic process'
        'vitamin E metabolic process'
        'purine-containing compound metabolic process'
          'purine nucleotide metabolic process'
            'purine nucleotide biosynthetic process'
              'purine ribonucleotide biosynthetic process'
                'ATP biosynthetic process'
            'purine ribonucleotide metabolic process'
              'purine ribonucleotide biosynthetic process'
                'ATP biosynthetic process'
              'ATP metabolic process'
                'ATP biosynthetic process'
          'purine nucleoside metabolic process'
            'purine nucleoside biosynthetic process'
              'purine ribonucleoside biosynthetic process'
                'ATP biosynthetic process'
            'purine ribonucleoside metabolic process'
              'ATP metabolic process'
                'ATP biosynthetic process'
              'purine ribonucleoside biosynthetic process'
                'ATP biosynthetic process'
          'purine-containing compound biosynthetic process'
            'purine nucleotide biosynthetic process'
              'purine ribonucleotide biosynthetic process'
                'ATP biosynthetic process'
            'purine nucleoside biosynthetic process'
              'purine ribonucleoside biosynthetic process'
                'ATP biosynthetic process'
        'organic cyclic compound biosynthetic process'
          'nucleobase-containing compound biosynthetic process'
            'nucleoside biosynthetic process'
              'purine nucleoside biosynthetic process'
                'purine ribonucleoside biosynthetic process'
                  'ATP biosynthetic process'
              'ribonucleoside biosynthetic process'
                'purine ribonucleoside biosynthetic process'
                  'ATP biosynthetic process'
            'nucleoside phosphate biosynthetic process'
              'nucleoside monophosphate biosynthetic process'
                'purine nucleoside monophosphate biosynthetic process'
                  'purine ribonucleoside monophosphate biosynthetic process'
                    'ATP biosynthetic process'
                'ribonucleoside monophosphate biosynthetic process'
                  'purine ribonucleoside monophosphate biosynthetic process'
                    'ATP biosynthetic process'
              'nucleoside triphosphate biosynthetic process'
                'purine nucleoside triphosphate biosynthetic process'
                  'purine ribonucleoside triphosphate biosynthetic process'
                    'ATP biosynthetic process'
                'ribonucleoside triphosphate biosynthetic process'
                  'purine ribonucleoside triphosphate biosynthetic process'
                    'ATP biosynthetic process'
              'nucleotide biosynthetic process'
                'purine nucleotide biosynthetic process'
                  'purine ribonucleotide biosynthetic process'
                    'ATP biosynthetic process'
                'ribonucleotide biosynthetic process'
                  'purine ribonucleotide biosynthetic process'
                    'ATP biosynthetic process'
          'purine-containing compound biosynthetic process'
            'purine nucleotide biosynthetic process'
              'purine ribonucleotide biosynthetic process'
                'ATP biosynthetic process'
            'purine nucleoside biosynthetic process'
              'purine ribonucleoside biosynthetic process'
                'ATP biosynthetic process'
      'organonitrogen compound metabolic process'
        'biotin metabolic process'
        'nucleoside metabolic process'
          'ribonucleoside metabolic process'
            'ribonucleoside biosynthetic process'
              'purine ribonucleoside biosynthetic process'
                'ATP biosynthetic process'
            'purine ribonucleoside metabolic process'
              'ATP metabolic process'
                'ATP biosynthetic process'
              'purine ribonucleoside biosynthetic process'
                'ATP biosynthetic process'
          'nucleoside biosynthetic process'
            'purine nucleoside biosynthetic process'
              'purine ribonucleoside biosynthetic process'
                'ATP biosynthetic process'
            'ribonucleoside biosynthetic process'
              'purine ribonucleoside biosynthetic process'
                'ATP biosynthetic process'
          'purine nucleoside metabolic process'
            'purine nucleoside biosynthetic process'
              'purine ribonucleoside biosynthetic process'
                'ATP biosynthetic process'
            'purine ribonucleoside metabolic process'
              'ATP metabolic process'
                'ATP biosynthetic process'
              'purine ribonucleoside biosynthetic process'
                'ATP biosynthetic process'
        'pantothenate metabolic process'
        'purine-containing compound metabolic process'
          'purine nucleotide metabolic process'
            'purine nucleotide biosynthetic process'
              'purine ribonucleotide biosynthetic process'
                'ATP biosynthetic process'
            'purine ribonucleotide metabolic process'
              'purine ribonucleotide biosynthetic process'
                'ATP biosynthetic process'
              'ATP metabolic process'
                'ATP biosynthetic process'
          'purine nucleoside metabolic process'
            'purine nucleoside biosynthetic process'
              'purine ribonucleoside biosynthetic process'
                'ATP biosynthetic process'
            'purine ribonucleoside metabolic process'
              'ATP metabolic process'
                'ATP biosynthetic process'
              'purine ribonucleoside biosynthetic process'
                'ATP biosynthetic process'
          'purine-containing compound biosynthetic process'
            'purine nucleotide biosynthetic process'
              'purine ribonucleotide biosynthetic process'
                'ATP biosynthetic process'
            'purine nucleoside biosynthetic process'
              'purine ribonucleoside biosynthetic process'
                'ATP biosynthetic process'
        'organonitrogen compound biosynthetic process'
          'nucleoside biosynthetic process'
            'purine nucleoside biosynthetic process'
              'purine ribonucleoside biosynthetic process'
                'ATP biosynthetic process'
            'ribonucleoside biosynthetic process'
              'purine ribonucleoside biosynthetic process'
                'ATP biosynthetic process'
          'purine-containing compound biosynthetic process'
            'purine nucleotide biosynthetic process'
              'purine ribonucleotide biosynthetic process'
                'ATP biosynthetic process'
            'purine nucleoside biosynthetic process'
              'purine ribonucleoside biosynthetic process'
                'ATP biosynthetic process'
      'organic substance biosynthetic process'
        'organophosphate biosynthetic process'
          'ribose phosphate biosynthetic process'
            'ribonucleotide biosynthetic process'
              'purine ribonucleotide biosynthetic process'
                'ATP biosynthetic process'
          'nucleoside phosphate biosynthetic process'
            'nucleoside monophosphate biosynthetic process'
              'purine nucleoside monophosphate biosynthetic process'
                'purine ribonucleoside monophosphate biosynthetic process'
                  'ATP biosynthetic process'
              'ribonucleoside monophosphate biosynthetic process'
                'purine ribonucleoside monophosphate biosynthetic process'
                  'ATP biosynthetic process'
            'nucleoside triphosphate biosynthetic process'
              'purine nucleoside triphosphate biosynthetic process'
                'purine ribonucleoside triphosphate biosynthetic process'
                  'ATP biosynthetic process'
              'ribonucleoside triphosphate biosynthetic process'
                'purine ribonucleoside triphosphate biosynthetic process'
                  'ATP biosynthetic process'
            'nucleotide biosynthetic process'
              'purine nucleotide biosynthetic process'
                'purine ribonucleotide biosynthetic process'
                  'ATP biosynthetic process'
              'ribonucleotide biosynthetic process'
                'purine ribonucleotide biosynthetic process'
                  'ATP biosynthetic process'
        'carbohydrate derivative biosynthetic process'
          'glycoprotein biosynthetic process'
          'nucleoside biosynthetic process'
            'purine nucleoside biosynthetic process'
              'purine ribonucleoside biosynthetic process'
                'ATP biosynthetic process'
            'ribonucleoside biosynthetic process'
              'purine ribonucleoside biosynthetic process'
                'ATP biosynthetic process'
          'ribose phosphate biosynthetic process'
            'ribonucleotide biosynthetic process'
              'purine ribonucleotide biosynthetic process'
                'ATP biosynthetic process'
        'organic cyclic compound biosynthetic process'
          'nucleobase-containing compound biosynthetic process'
            'nucleoside biosynthetic process'
              'purine nucleoside biosynthetic process'
                'purine ribonucleoside biosynthetic process'
                  'ATP biosynthetic process'
              'ribonucleoside biosynthetic process'
                'purine ribonucleoside biosynthetic process'
                  'ATP biosynthetic process'
            'nucleoside phosphate biosynthetic process'
              'nucleoside monophosphate biosynthetic process'
                'purine nucleoside monophosphate biosynthetic process'
                  'purine ribonucleoside monophosphate biosynthetic process'
                    'ATP biosynthetic process'
                'ribonucleoside monophosphate biosynthetic process'
                  'purine ribonucleoside monophosphate biosynthetic process'
                    'ATP biosynthetic process'
              'nucleoside triphosphate biosynthetic process'
                'purine nucleoside triphosphate biosynthetic process'
                  'purine ribonucleoside triphosphate biosynthetic process'
                    'ATP biosynthetic process'
                'ribonucleoside triphosphate biosynthetic process'
                  'purine ribonucleoside triphosphate biosynthetic process'
                    'ATP biosynthetic process'
              'nucleotide biosynthetic process'
                'purine nucleotide biosynthetic process'
                  'purine ribonucleotide biosynthetic process'
                    'ATP biosynthetic process'
                'ribonucleotide biosynthetic process'
                  'purine ribonucleotide biosynthetic process'
                    'ATP biosynthetic process'
          'purine-containing compound biosynthetic process'
            'purine nucleotide biosynthetic process'
              'purine ribonucleotide biosynthetic process'
                'ATP biosynthetic process'
            'purine nucleoside biosynthetic process'
              'purine ribonucleoside biosynthetic process'
                'ATP biosynthetic process'
        'organonitrogen compound biosynthetic process'
          'nucleoside biosynthetic process'
            'purine nucleoside biosynthetic process'
              'purine ribonucleoside biosynthetic process'
                'ATP biosynthetic process'
            'ribonucleoside biosynthetic process'
              'purine ribonucleoside biosynthetic process'
                'ATP biosynthetic process'
          'purine-containing compound biosynthetic process'
            'purine nucleotide biosynthetic process'
              'purine ribonucleotide biosynthetic process'
                'ATP biosynthetic process'
            'purine nucleoside biosynthetic process'
              'purine ribonucleoside biosynthetic process'
                'ATP biosynthetic process'
        'glycosyl compound biosynthetic process'
          'nucleoside biosynthetic process'
            'purine nucleoside biosynthetic process'
              'purine ribonucleoside biosynthetic process'
                'ATP biosynthetic process'
            'ribonucleoside biosynthetic process'
              'purine ribonucleoside biosynthetic process'
                'ATP biosynthetic process'
      'glycosyl compound metabolic process'
        'nucleoside metabolic process'
          'ribonucleoside metabolic process'
            'ribonucleoside biosynthetic process'
              'purine ribonucleoside biosynthetic process'
                'ATP biosynthetic process'
            'purine ribonucleoside metabolic process'
              'ATP metabolic process'
                'ATP biosynthetic process'
              'purine ribonucleoside biosynthetic process'
                'ATP biosynthetic process'
          'nucleoside biosynthetic process'
            'purine nucleoside biosynthetic process'
              'purine ribonucleoside biosynthetic process'
                'ATP biosynthetic process'
            'ribonucleoside biosynthetic process'
              'purine ribonucleoside biosynthetic process'
                'ATP biosynthetic process'
          'purine nucleoside metabolic process'
            'purine nucleoside biosynthetic process'
              'purine ribonucleoside biosynthetic process'
                'ATP biosynthetic process'
            'purine ribonucleoside metabolic process'
              'ATP metabolic process'
                'ATP biosynthetic process'
              'purine ribonucleoside biosynthetic process'
                'ATP biosynthetic process'
        'glycosyl compound biosynthetic process'
          'nucleoside biosynthetic process'
            'purine nucleoside biosynthetic process'
              'purine ribonucleoside biosynthetic process'
                'ATP biosynthetic process'
            'ribonucleoside biosynthetic process'
              'purine ribonucleoside biosynthetic process'
                'ATP biosynthetic process'
  'cellular process'
    'erythrocyte differentiation'
    'cellular metabolic process'
      'cellular aromatic compound metabolic process'
        'nucleobase-containing compound metabolic process'
          'nucleobase-containing compound biosynthetic process'
            'nucleoside biosynthetic process'
              'purine nucleoside biosynthetic process'
                'purine ribonucleoside biosynthetic process'
                  'ATP biosynthetic process'
              'ribonucleoside biosynthetic process'
                'purine ribonucleoside biosynthetic process'
                  'ATP biosynthetic process'
            'nucleoside phosphate biosynthetic process'
              'nucleoside monophosphate biosynthetic process'
                'purine nucleoside monophosphate biosynthetic process'
                  'purine ribonucleoside monophosphate biosynthetic process'
                    'ATP biosynthetic process'
                'ribonucleoside monophosphate biosynthetic process'
                  'purine ribonucleoside monophosphate biosynthetic process'
                    'ATP biosynthetic process'
              'nucleoside triphosphate biosynthetic process'
                'purine nucleoside triphosphate biosynthetic process'
                  'purine ribonucleoside triphosphate biosynthetic process'
                    'ATP biosynthetic process'
                'ribonucleoside triphosphate biosynthetic process'
                  'purine ribonucleoside triphosphate biosynthetic process'
                    'ATP biosynthetic process'
              'nucleotide biosynthetic process'
                'purine nucleotide biosynthetic process'
                  'purine ribonucleotide biosynthetic process'
                    'ATP biosynthetic process'
                'ribonucleotide biosynthetic process'
                  'purine ribonucleotide biosynthetic process'
                    'ATP biosynthetic process'
          'nucleobase-containing small molecule metabolic process'
            'nucleoside phosphate metabolic process'
              'nucleotide metabolic process'
                'purine nucleotide metabolic process'
                  'purine nucleotide biosynthetic process'
                    'purine ribonucleotide biosynthetic process'
                      'ATP biosynthetic process'
                  'purine ribonucleotide metabolic process'
                    'purine ribonucleotide biosynthetic process'
                      'ATP biosynthetic process'
                    'ATP metabolic process'
                      'ATP biosynthetic process'
                'nucleotide biosynthetic process'
                  'purine nucleotide biosynthetic process'
                    'purine ribonucleotide biosynthetic process'
                      'ATP biosynthetic process'
                  'ribonucleotide biosynthetic process'
                    'purine ribonucleotide biosynthetic process'
                      'ATP biosynthetic process'
                'ribonucleotide metabolic process'
                  'purine ribonucleotide metabolic process'
                    'purine ribonucleotide biosynthetic process'
                      'ATP biosynthetic process'
                    'ATP metabolic process'
                      'ATP biosynthetic process'
                  'ribonucleotide biosynthetic process'
                    'purine ribonucleotide biosynthetic process'
                      'ATP biosynthetic process'
              'nucleoside monophosphate metabolic process'
                'nucleoside monophosphate biosynthetic process'
                  'purine nucleoside monophosphate biosynthetic process'
                    'purine ribonucleoside monophosphate biosynthetic process'
                      'ATP biosynthetic process'
                  'ribonucleoside monophosphate biosynthetic process'
                    'purine ribonucleoside monophosphate biosynthetic process'
                      'ATP biosynthetic process'
                'purine nucleoside monophosphate metabolic process'
                  'purine nucleoside monophosphate biosynthetic process'
                    'purine ribonucleoside monophosphate biosynthetic process'
                      'ATP biosynthetic process'
                  'purine ribonucleoside monophosphate metabolic process'
                    'purine ribonucleoside monophosphate biosynthetic process'
                      'ATP biosynthetic process'
                    'ATP metabolic process'
                      'ATP biosynthetic process'
                'ribonucleoside monophosphate metabolic process'
                  'ribonucleoside monophosphate biosynthetic process'
                    'purine ribonucleoside monophosphate biosynthetic process'
                      'ATP biosynthetic process'
                  'purine ribonucleoside monophosphate metabolic process'
                    'purine ribonucleoside monophosphate biosynthetic process'
                      'ATP biosynthetic process'
                    'ATP metabolic process'
                      'ATP biosynthetic process'
              'nucleoside triphosphate metabolic process'
                'nucleoside triphosphate biosynthetic process'
                  'purine nucleoside triphosphate biosynthetic process'
                    'purine ribonucleoside triphosphate biosynthetic process'
                      'ATP biosynthetic process'
                  'ribonucleoside triphosphate biosynthetic process'
                    'purine ribonucleoside triphosphate biosynthetic process'
                      'ATP biosynthetic process'
                'purine nucleoside triphosphate metabolic process'
                  'purine nucleoside triphosphate biosynthetic process'
                    'purine ribonucleoside triphosphate biosynthetic process'
                      'ATP biosynthetic process'
                  'purine ribonucleoside triphosphate metabolic process'
                    'purine ribonucleoside triphosphate biosynthetic process'
                      'ATP biosynthetic process'
                    'ATP metabolic process'
                      'ATP biosynthetic process'
                'ribonucleoside triphosphate metabolic process'
                  'ribonucleoside triphosphate biosynthetic process'
                    'purine ribonucleoside triphosphate biosynthetic process'
                      'ATP biosynthetic process'
                  'purine ribonucleoside triphosphate metabolic process'
                    'purine ribonucleoside triphosphate biosynthetic process'
                      'ATP biosynthetic process'
                    'ATP metabolic process'
                      'ATP biosynthetic process'
              'nucleoside phosphate biosynthetic process'
                'nucleoside monophosphate biosynthetic process'
                  'purine nucleoside monophosphate biosynthetic process'
                    'purine ribonucleoside monophosphate biosynthetic process'
                      'ATP biosynthetic process'
                  'ribonucleoside monophosphate biosynthetic process'
                    'purine ribonucleoside monophosphate biosynthetic process'
                      'ATP biosynthetic process'
                'nucleoside triphosphate biosynthetic process'
                  'purine nucleoside triphosphate biosynthetic process'
                    'purine ribonucleoside triphosphate biosynthetic process'
                      'ATP biosynthetic process'
                  'ribonucleoside triphosphate biosynthetic process'
                    'purine ribonucleoside triphosphate biosynthetic process'
                      'ATP biosynthetic process'
                'nucleotide biosynthetic process'
                  'purine nucleotide biosynthetic process'
                    'purine ribonucleotide biosynthetic process'
                      'ATP biosynthetic process'
                  'ribonucleotide biosynthetic process'
                    'purine ribonucleotide biosynthetic process'
                      'ATP biosynthetic process'
            'nucleoside metabolic process'
              'ribonucleoside metabolic process'
                'ribonucleoside biosynthetic process'
                  'purine ribonucleoside biosynthetic process'
                    'ATP biosynthetic process'
                'purine ribonucleoside metabolic process'
                  'ATP metabolic process'
                    'ATP biosynthetic process'
                  'purine ribonucleoside biosynthetic process'
                    'ATP biosynthetic process'
              'nucleoside biosynthetic process'
                'purine nucleoside biosynthetic process'
                  'purine ribonucleoside biosynthetic process'
                    'ATP biosynthetic process'
                'ribonucleoside biosynthetic process'
                  'purine ribonucleoside biosynthetic process'
                    'ATP biosynthetic process'
              'purine nucleoside metabolic process'
                'purine nucleoside biosynthetic process'
                  'purine ribonucleoside biosynthetic process'
                    'ATP biosynthetic process'
                'purine ribonucleoside metabolic process'
                  'ATP metabolic process'
                    'ATP biosynthetic process'
                  'purine ribonucleoside biosynthetic process'
                    'ATP biosynthetic process'
        'aromatic compound biosynthetic process'
          'nucleobase-containing compound biosynthetic process'
            'nucleoside biosynthetic process'
              'purine nucleoside biosynthetic process'
                'purine ribonucleoside biosynthetic process'
                  'ATP biosynthetic process'
              'ribonucleoside biosynthetic process'
                'purine ribonucleoside biosynthetic process'
                  'ATP biosynthetic process'
            'nucleoside phosphate biosynthetic process'
              'nucleoside monophosphate biosynthetic process'
                'purine nucleoside monophosphate biosynthetic process'
                  'purine ribonucleoside monophosphate biosynthetic process'
                    'ATP biosynthetic process'
                'ribonucleoside monophosphate biosynthetic process'
                  'purine ribonucleoside monophosphate biosynthetic process'
                    'ATP biosynthetic process'
              'nucleoside triphosphate biosynthetic process'
                'purine nucleoside triphosphate biosynthetic process'
                  'purine ribonucleoside triphosphate biosynthetic process'
                    'ATP biosynthetic process'
                'ribonucleoside triphosphate biosynthetic process'
                  'purine ribonucleoside triphosphate biosynthetic process'
                    'ATP biosynthetic process'
              'nucleotide biosynthetic process'
                'purine nucleotide biosynthetic process'
                  'purine ribonucleotide biosynthetic process'
                    'ATP biosynthetic process'
                'ribonucleotide biosynthetic process'
                  'purine ribonucleotide biosynthetic process'
                    'ATP biosynthetic process'
          'purine-containing compound biosynthetic process'
            'purine nucleotide biosynthetic process'
              'purine ribonucleotide biosynthetic process'
                'ATP biosynthetic process'
            'purine nucleoside biosynthetic process'
              'purine ribonucleoside biosynthetic process'
                'ATP biosynthetic process'
        'purine-containing compound metabolic process'
          'purine nucleotide metabolic process'
            'purine nucleotide biosynthetic process'
              'purine ribonucleotide biosynthetic process'
                'ATP biosynthetic process'
            'purine ribonucleotide metabolic process'
              'purine ribonucleotide biosynthetic process'
                'ATP biosynthetic process'
              'ATP metabolic process'
                'ATP biosynthetic process'
          'purine nucleoside metabolic process'
            'purine nucleoside biosynthetic process'
              'purine ribonucleoside biosynthetic process'
                'ATP biosynthetic process'
            'purine ribonucleoside metabolic process'
              'ATP metabolic process'
                'ATP biosynthetic process'
              'purine ribonucleoside biosynthetic process'
                'ATP biosynthetic process'
          'purine-containing compound biosynthetic process'
            'purine nucleotide biosynthetic process'
              'purine ribonucleotide biosynthetic process'
                'ATP biosynthetic process'
            'purine nucleoside biosynthetic process'
              'purine ribonucleoside biosynthetic process'
                'ATP biosynthetic process'
      'phosphorus metabolic process'
        'phosphate-containing compound metabolic process'
          'nucleoside phosphate metabolic process'
            'nucleotide metabolic process'
              'purine nucleotide metabolic process'
                'purine nucleotide biosynthetic process'
                  'purine ribonucleotide biosynthetic process'
                    'ATP biosynthetic process'
                'purine ribonucleotide metabolic process'
                  'purine ribonucleotide biosynthetic process'
                    'ATP biosynthetic process'
                  'ATP metabolic process'
                    'ATP biosynthetic process'
              'nucleotide biosynthetic process'
                'purine nucleotide biosynthetic process'
                  'purine ribonucleotide biosynthetic process'
                    'ATP biosynthetic process'
                'ribonucleotide biosynthetic process'
                  'purine ribonucleotide biosynthetic process'
                    'ATP biosynthetic process'
              'ribonucleotide metabolic process'
                'purine ribonucleotide metabolic process'
                  'purine ribonucleotide biosynthetic process'
                    'ATP biosynthetic process'
                  'ATP metabolic process'
                    'ATP biosynthetic process'
                'ribonucleotide biosynthetic process'
                  'purine ribonucleotide biosynthetic process'
                    'ATP biosynthetic process'
            'nucleoside monophosphate metabolic process'
              'nucleoside monophosphate biosynthetic process'
                'purine nucleoside monophosphate biosynthetic process'
                  'purine ribonucleoside monophosphate biosynthetic process'
                    'ATP biosynthetic process'
                'ribonucleoside monophosphate biosynthetic process'
                  'purine ribonucleoside monophosphate biosynthetic process'
                    'ATP biosynthetic process'
              'purine nucleoside monophosphate metabolic process'
                'purine nucleoside monophosphate biosynthetic process'
                  'purine ribonucleoside monophosphate biosynthetic process'
                    'ATP biosynthetic process'
                'purine ribonucleoside monophosphate metabolic process'
                  'purine ribonucleoside monophosphate biosynthetic process'
                    'ATP biosynthetic process'
                  'ATP metabolic process'
                    'ATP biosynthetic process'
              'ribonucleoside monophosphate metabolic process'
                'ribonucleoside monophosphate biosynthetic process'
                  'purine ribonucleoside monophosphate biosynthetic process'
                    'ATP biosynthetic process'
                'purine ribonucleoside monophosphate metabolic process'
                  'purine ribonucleoside monophosphate biosynthetic process'
                    'ATP biosynthetic process'
                  'ATP metabolic process'
                    'ATP biosynthetic process'
            'nucleoside triphosphate metabolic process'
              'nucleoside triphosphate biosynthetic process'
                'purine nucleoside triphosphate biosynthetic process'
                  'purine ribonucleoside triphosphate biosynthetic process'
                    'ATP biosynthetic process'
                'ribonucleoside triphosphate biosynthetic process'
                  'purine ribonucleoside triphosphate biosynthetic process'
                    'ATP biosynthetic process'
              'purine nucleoside triphosphate metabolic process'
                'purine nucleoside triphosphate biosynthetic process'
                  'purine ribonucleoside triphosphate biosynthetic process'
                    'ATP biosynthetic process'
                'purine ribonucleoside triphosphate metabolic process'
                  'purine ribonucleoside triphosphate biosynthetic process'
                    'ATP biosynthetic process'
                  'ATP metabolic process'
                    'ATP biosynthetic process'
              'ribonucleoside triphosphate metabolic process'
                'ribonucleoside triphosphate biosynthetic process'
                  'purine ribonucleoside triphosphate biosynthetic process'
                    'ATP biosynthetic process'
                'purine ribonucleoside triphosphate metabolic process'
                  'purine ribonucleoside triphosphate biosynthetic process'
                    'ATP biosynthetic process'
                  'ATP metabolic process'
                    'ATP biosynthetic process'
            'nucleoside phosphate biosynthetic process'
              'nucleoside monophosphate biosynthetic process'
                'purine nucleoside monophosphate biosynthetic process'
                  'purine ribonucleoside monophosphate biosynthetic process'
                    'ATP biosynthetic process'
                'ribonucleoside monophosphate biosynthetic process'
                  'purine ribonucleoside monophosphate biosynthetic process'
                    'ATP biosynthetic process'
              'nucleoside triphosphate biosynthetic process'
                'purine nucleoside triphosphate biosynthetic process'
                  'purine ribonucleoside triphosphate biosynthetic process'
                    'ATP biosynthetic process'
                'ribonucleoside triphosphate biosynthetic process'
                  'purine ribonucleoside triphosphate biosynthetic process'
                    'ATP biosynthetic process'
              'nucleotide biosynthetic process'
                'purine nucleotide biosynthetic process'
                  'purine ribonucleotide biosynthetic process'
                    'ATP biosynthetic process'
                'ribonucleotide biosynthetic process'
                  'purine ribonucleotide biosynthetic process'
                    'ATP biosynthetic process'
          'ribose phosphate metabolic process'
            'ribonucleotide metabolic process'
              'purine ribonucleotide metabolic process'
                'purine ribonucleotide biosynthetic process'
                  'ATP biosynthetic process'
                'ATP metabolic process'
                  'ATP biosynthetic process'
              'ribonucleotide biosynthetic process'
                'purine ribonucleotide biosynthetic process'
                  'ATP biosynthetic process'
            'ribose phosphate biosynthetic process'
              'ribonucleotide biosynthetic process'
                'purine ribonucleotide biosynthetic process'
                  'ATP biosynthetic process'
          'signal transduction by phosphorylation'
        'organophosphate metabolic process'
          'nucleoside phosphate metabolic process'
            'nucleotide metabolic process'
              'purine nucleotide metabolic process'
                'purine nucleotide biosynthetic process'
                  'purine ribonucleotide biosynthetic process'
                    'ATP biosynthetic process'
                'purine ribonucleotide metabolic process'
                  'purine ribonucleotide biosynthetic process'
                    'ATP biosynthetic process'
                  'ATP metabolic process'
                    'ATP biosynthetic process'
              'nucleotide biosynthetic process'
                'purine nucleotide biosynthetic process'
                  'purine ribonucleotide biosynthetic process'
                    'ATP biosynthetic process'
                'ribonucleotide biosynthetic process'
                  'purine ribonucleotide biosynthetic process'
                    'ATP biosynthetic process'
              'ribonucleotide metabolic process'
                'purine ribonucleotide metabolic process'
                  'purine ribonucleotide biosynthetic process'
                    'ATP biosynthetic process'
                  'ATP metabolic process'
                    'ATP biosynthetic process'
                'ribonucleotide biosynthetic process'
                  'purine ribonucleotide biosynthetic process'
                    'ATP biosynthetic process'
            'nucleoside monophosphate metabolic process'
              'nucleoside monophosphate biosynthetic process'
                'purine nucleoside monophosphate biosynthetic process'
                  'purine ribonucleoside monophosphate biosynthetic process'
                    'ATP biosynthetic process'
                'ribonucleoside monophosphate biosynthetic process'
                  'purine ribonucleoside monophosphate biosynthetic process'
                    'ATP biosynthetic process'
              'purine nucleoside monophosphate metabolic process'
                'purine nucleoside monophosphate biosynthetic process'
                  'purine ribonucleoside monophosphate biosynthetic process'
                    'ATP biosynthetic process'
                'purine ribonucleoside monophosphate metabolic process'
                  'purine ribonucleoside monophosphate biosynthetic process'
                    'ATP biosynthetic process'
                  'ATP metabolic process'
                    'ATP biosynthetic process'
              'ribonucleoside monophosphate metabolic process'
                'ribonucleoside monophosphate biosynthetic process'
                  'purine ribonucleoside monophosphate biosynthetic process'
                    'ATP biosynthetic process'
                'purine ribonucleoside monophosphate metabolic process'
                  'purine ribonucleoside monophosphate biosynthetic process'
                    'ATP biosynthetic process'
                  'ATP metabolic process'
                    'ATP biosynthetic process'
            'nucleoside triphosphate metabolic process'
              'nucleoside triphosphate biosynthetic process'
                'purine nucleoside triphosphate biosynthetic process'
                  'purine ribonucleoside triphosphate biosynthetic process'
                    'ATP biosynthetic process'
                'ribonucleoside triphosphate biosynthetic process'
                  'purine ribonucleoside triphosphate biosynthetic process'
                    'ATP biosynthetic process'
              'purine nucleoside triphosphate metabolic process'
                'purine nucleoside triphosphate biosynthetic process'
                  'purine ribonucleoside triphosphate biosynthetic process'
                    'ATP biosynthetic process'
                'purine ribonucleoside triphosphate metabolic process'
                  'purine ribonucleoside triphosphate biosynthetic process'
                    'ATP biosynthetic process'
                  'ATP metabolic process'
                    'ATP biosynthetic process'
              'ribonucleoside triphosphate metabolic process'
                'ribonucleoside triphosphate biosynthetic process'
                  'purine ribonucleoside triphosphate biosynthetic process'
                    'ATP biosynthetic process'
                'purine ribonucleoside triphosphate metabolic process'
                  'purine ribonucleoside triphosphate biosynthetic process'
                    'ATP biosynthetic process'
                  'ATP metabolic process'
                    'ATP biosynthetic process'
            'nucleoside phosphate biosynthetic process'
              'nucleoside monophosphate biosynthetic process'
                'purine nucleoside monophosphate biosynthetic process'
                  'purine ribonucleoside monophosphate biosynthetic process'
                    'ATP biosynthetic process'
                'ribonucleoside monophosphate biosynthetic process'
                  'purine ribonucleoside monophosphate biosynthetic process'
                    'ATP biosynthetic process'
              'nucleoside triphosphate biosynthetic process'
                'purine nucleoside triphosphate biosynthetic process'
                  'purine ribonucleoside triphosphate biosynthetic process'
                    'ATP biosynthetic process'
                'ribonucleoside triphosphate biosynthetic process'
                  'purine ribonucleoside triphosphate biosynthetic process'
                    'ATP biosynthetic process'
              'nucleotide biosynthetic process'
                'purine nucleotide biosynthetic process'
                  'purine ribonucleotide biosynthetic process'
                    'ATP biosynthetic process'
                'ribonucleotide biosynthetic process'
                  'purine ribonucleotide biosynthetic process'
                    'ATP biosynthetic process'
          'ribose phosphate metabolic process'
            'ribonucleotide metabolic process'
              'purine ribonucleotide metabolic process'
                'purine ribonucleotide biosynthetic process'
                  'ATP biosynthetic process'
                'ATP metabolic process'
                  'ATP biosynthetic process'
              'ribonucleotide biosynthetic process'
                'purine ribonucleotide biosynthetic process'
                  'ATP biosynthetic process'
            'ribose phosphate biosynthetic process'
              'ribonucleotide biosynthetic process'
                'purine ribonucleotide biosynthetic process'
                  'ATP biosynthetic process'
          'organophosphate biosynthetic process'
            'ribose phosphate biosynthetic process'
              'ribonucleotide biosynthetic process'
                'purine ribonucleotide biosynthetic process'
                  'ATP biosynthetic process'
            'nucleoside phosphate biosynthetic process'
              'nucleoside monophosphate biosynthetic process'
                'purine nucleoside monophosphate biosynthetic process'
                  'purine ribonucleoside monophosphate biosynthetic process'
                    'ATP biosynthetic process'
                'ribonucleoside monophosphate biosynthetic process'
                  'purine ribonucleoside monophosphate biosynthetic process'
                    'ATP biosynthetic process'
              'nucleoside triphosphate biosynthetic process'
                'purine nucleoside triphosphate biosynthetic process'
                  'purine ribonucleoside triphosphate biosynthetic process'
                    'ATP biosynthetic process'
                'ribonucleoside triphosphate biosynthetic process'
                  'purine ribonucleoside triphosphate biosynthetic process'
                    'ATP biosynthetic process'
              'nucleotide biosynthetic process'
                'purine nucleotide biosynthetic process'
                  'purine ribonucleotide biosynthetic process'
                    'ATP biosynthetic process'
                'ribonucleotide biosynthetic process'
                  'purine ribonucleotide biosynthetic process'
                    'ATP biosynthetic process'
      'cellular nitrogen compound metabolic process'
        'nucleobase-containing compound metabolic process'
          'nucleobase-containing compound biosynthetic process'
            'nucleoside biosynthetic process'
              'purine nucleoside biosynthetic process'
                'purine ribonucleoside biosynthetic process'
                  'ATP biosynthetic process'
              'ribonucleoside biosynthetic process'
                'purine ribonucleoside biosynthetic process'
                  'ATP biosynthetic process'
            'nucleoside phosphate biosynthetic process'
              'nucleoside monophosphate biosynthetic process'
                'purine nucleoside monophosphate biosynthetic process'
                  'purine ribonucleoside monophosphate biosynthetic process'
                    'ATP biosynthetic process'
                'ribonucleoside monophosphate biosynthetic process'
                  'purine ribonucleoside monophosphate biosynthetic process'
                    'ATP biosynthetic process'
              'nucleoside triphosphate biosynthetic process'
                'purine nucleoside triphosphate biosynthetic process'
                  'purine ribonucleoside triphosphate biosynthetic process'
                    'ATP biosynthetic process'
                'ribonucleoside triphosphate biosynthetic process'
                  'purine ribonucleoside triphosphate biosynthetic process'
                    'ATP biosynthetic process'
              'nucleotide biosynthetic process'
                'purine nucleotide biosynthetic process'
                  'purine ribonucleotide biosynthetic process'
                    'ATP biosynthetic process'
                'ribonucleotide biosynthetic process'
                  'purine ribonucleotide biosynthetic process'
                    'ATP biosynthetic process'
          'nucleobase-containing small molecule metabolic process'
            'nucleoside phosphate metabolic process'
              'nucleotide metabolic process'
                'purine nucleotide metabolic process'
                  'purine nucleotide biosynthetic process'
                    'purine ribonucleotide biosynthetic process'
                      'ATP biosynthetic process'
                  'purine ribonucleotide metabolic process'
                    'purine ribonucleotide biosynthetic process'
                      'ATP biosynthetic process'
                    'ATP metabolic process'
                      'ATP biosynthetic process'
                'nucleotide biosynthetic process'
                  'purine nucleotide biosynthetic process'
                    'purine ribonucleotide biosynthetic process'
                      'ATP biosynthetic process'
                  'ribonucleotide biosynthetic process'
                    'purine ribonucleotide biosynthetic process'
                      'ATP biosynthetic process'
                'ribonucleotide metabolic process'
                  'purine ribonucleotide metabolic process'
                    'purine ribonucleotide biosynthetic process'
                      'ATP biosynthetic process'
                    'ATP metabolic process'
                      'ATP biosynthetic process'
                  'ribonucleotide biosynthetic process'
                    'purine ribonucleotide biosynthetic process'
                      'ATP biosynthetic process'
              'nucleoside monophosphate metabolic process'
                'nucleoside monophosphate biosynthetic process'
                  'purine nucleoside monophosphate biosynthetic process'
                    'purine ribonucleoside monophosphate biosynthetic process'
                      'ATP biosynthetic process'
                  'ribonucleoside monophosphate biosynthetic process'
                    'purine ribonucleoside monophosphate biosynthetic process'
                      'ATP biosynthetic process'
                'purine nucleoside monophosphate metabolic process'
                  'purine nucleoside monophosphate biosynthetic process'
                    'purine ribonucleoside monophosphate biosynthetic process'
                      'ATP biosynthetic process'
                  'purine ribonucleoside monophosphate metabolic process'
                    'purine ribonucleoside monophosphate biosynthetic process'
                      'ATP biosynthetic process'
                    'ATP metabolic process'
                      'ATP biosynthetic process'
                'ribonucleoside monophosphate metabolic process'
                  'ribonucleoside monophosphate biosynthetic process'
                    'purine ribonucleoside monophosphate biosynthetic process'
                      'ATP biosynthetic process'
                  'purine ribonucleoside monophosphate metabolic process'
                    'purine ribonucleoside monophosphate biosynthetic process'
                      'ATP biosynthetic process'
                    'ATP metabolic process'
                      'ATP biosynthetic process'
              'nucleoside triphosphate metabolic process'
                'nucleoside triphosphate biosynthetic process'
                  'purine nucleoside triphosphate biosynthetic process'
                    'purine ribonucleoside triphosphate biosynthetic process'
                      'ATP biosynthetic process'
                  'ribonucleoside triphosphate biosynthetic process'
                    'purine ribonucleoside triphosphate biosynthetic process'
                      'ATP biosynthetic process'
                'purine nucleoside triphosphate metabolic process'
                  'purine nucleoside triphosphate biosynthetic process'
                    'purine ribonucleoside triphosphate biosynthetic process'
                      'ATP biosynthetic process'
                  'purine ribonucleoside triphosphate metabolic process'
                    'purine ribonucleoside triphosphate biosynthetic process'
                      'ATP biosynthetic process'
                    'ATP metabolic process'
                      'ATP biosynthetic process'
                'ribonucleoside triphosphate metabolic process'
                  'ribonucleoside triphosphate biosynthetic process'
                    'purine ribonucleoside triphosphate biosynthetic process'
                      'ATP biosynthetic process'
                  'purine ribonucleoside triphosphate metabolic process'
                    'purine ribonucleoside triphosphate biosynthetic process'
                      'ATP biosynthetic process'
                    'ATP metabolic process'
                      'ATP biosynthetic process'
              'nucleoside phosphate biosynthetic process'
                'nucleoside monophosphate biosynthetic process'
                  'purine nucleoside monophosphate biosynthetic process'
                    'purine ribonucleoside monophosphate biosynthetic process'
                      'ATP biosynthetic process'
                  'ribonucleoside monophosphate biosynthetic process'
                    'purine ribonucleoside monophosphate biosynthetic process'
                      'ATP biosynthetic process'
                'nucleoside triphosphate biosynthetic process'
                  'purine nucleoside triphosphate biosynthetic process'
                    'purine ribonucleoside triphosphate biosynthetic process'
                      'ATP biosynthetic process'
                  'ribonucleoside triphosphate biosynthetic process'
                    'purine ribonucleoside triphosphate biosynthetic process'
                      'ATP biosynthetic process'
                'nucleotide biosynthetic process'
                  'purine nucleotide biosynthetic process'
                    'purine ribonucleotide biosynthetic process'
                      'ATP biosynthetic process'
                  'ribonucleotide biosynthetic process'
                    'purine ribonucleotide biosynthetic process'
                      'ATP biosynthetic process'
            'nucleoside metabolic process'
              'ribonucleoside metabolic process'
                'ribonucleoside biosynthetic process'
                  'purine ribonucleoside biosynthetic process'
                    'ATP biosynthetic process'
                'purine ribonucleoside metabolic process'
                  'ATP metabolic process'
                    'ATP biosynthetic process'
                  'purine ribonucleoside biosynthetic process'
                    'ATP biosynthetic process'
              'nucleoside biosynthetic process'
                'purine nucleoside biosynthetic process'
                  'purine ribonucleoside biosynthetic process'
                    'ATP biosynthetic process'
                'ribonucleoside biosynthetic process'
                  'purine ribonucleoside biosynthetic process'
                    'ATP biosynthetic process'
              'purine nucleoside metabolic process'
                'purine nucleoside biosynthetic process'
                  'purine ribonucleoside biosynthetic process'
                    'ATP biosynthetic process'
                'purine ribonucleoside metabolic process'
                  'ATP metabolic process'
                    'ATP biosynthetic process'
                  'purine ribonucleoside biosynthetic process'
                    'ATP biosynthetic process'
        'cellular nitrogen compound biosynthetic process'
          'nucleobase-containing compound biosynthetic process'
            'nucleoside biosynthetic process'
              'purine nucleoside biosynthetic process'
                'purine ribonucleoside biosynthetic process'
                  'ATP biosynthetic process'
              'ribonucleoside biosynthetic process'
                'purine ribonucleoside biosynthetic process'
                  'ATP biosynthetic process'
            'nucleoside phosphate biosynthetic process'
              'nucleoside monophosphate biosynthetic process'
                'purine nucleoside monophosphate biosynthetic process'
                  'purine ribonucleoside monophosphate biosynthetic process'
                    'ATP biosynthetic process'
                'ribonucleoside monophosphate biosynthetic process'
                  'purine ribonucleoside monophosphate biosynthetic process'
                    'ATP biosynthetic process'
              'nucleoside triphosphate biosynthetic process'
                'purine nucleoside triphosphate biosynthetic process'
                  'purine ribonucleoside triphosphate biosynthetic process'
                    'ATP biosynthetic process'
                'ribonucleoside triphosphate biosynthetic process'
                  'purine ribonucleoside triphosphate biosynthetic process'
                    'ATP biosynthetic process'
              'nucleotide biosynthetic process'
                'purine nucleotide biosynthetic process'
                  'purine ribonucleotide biosynthetic process'
                    'ATP biosynthetic process'
                'ribonucleotide biosynthetic process'
                  'purine ribonucleotide biosynthetic process'
                    'ATP biosynthetic process'
          'purine-containing compound biosynthetic process'
            'purine nucleotide biosynthetic process'
              'purine ribonucleotide biosynthetic process'
                'ATP biosynthetic process'
            'purine nucleoside biosynthetic process'
              'purine ribonucleoside biosynthetic process'
                'ATP biosynthetic process'
        'purine-containing compound metabolic process'
          'purine nucleotide metabolic process'
            'purine nucleotide biosynthetic process'
              'purine ribonucleotide biosynthetic process'
                'ATP biosynthetic process'
            'purine ribonucleotide metabolic process'
              'purine ribonucleotide biosynthetic process'
                'ATP biosynthetic process'
              'ATP metabolic process'
                'ATP biosynthetic process'
          'purine nucleoside metabolic process'
            'purine nucleoside biosynthetic process'
              'purine ribonucleoside biosynthetic process'
                'ATP biosynthetic process'
            'purine ribonucleoside metabolic process'
              'ATP metabolic process'
                'ATP biosynthetic process'
              'purine ribonucleoside biosynthetic process'
                'ATP biosynthetic process'
          'purine-containing compound biosynthetic process'
            'purine nucleotide biosynthetic process'
              'purine ribonucleotide biosynthetic process'
                'ATP biosynthetic process'
            'purine nucleoside biosynthetic process'
              'purine ribonucleoside biosynthetic process'
                'ATP biosynthetic process'
      'cellular biosynthetic process'
        'glycoprotein biosynthetic process'
        'heterocycle biosynthetic process'
          'nucleobase-containing compound biosynthetic process'
            'nucleoside biosynthetic process'
              'purine nucleoside biosynthetic process'
                'purine ribonucleoside biosynthetic process'
                  'ATP biosynthetic process'
              'ribonucleoside biosynthetic process'
                'purine ribonucleoside biosynthetic process'
                  'ATP biosynthetic process'
            'nucleoside phosphate biosynthetic process'
              'nucleoside monophosphate biosynthetic process'
                'purine nucleoside monophosphate biosynthetic process'
                  'purine ribonucleoside monophosphate biosynthetic process'
                    'ATP biosynthetic process'
                'ribonucleoside monophosphate biosynthetic process'
                  'purine ribonucleoside monophosphate biosynthetic process'
                    'ATP biosynthetic process'
              'nucleoside triphosphate biosynthetic process'
                'purine nucleoside triphosphate biosynthetic process'
                  'purine ribonucleoside triphosphate biosynthetic process'
                    'ATP biosynthetic process'
                'ribonucleoside triphosphate biosynthetic process'
                  'purine ribonucleoside triphosphate biosynthetic process'
                    'ATP biosynthetic process'
              'nucleotide biosynthetic process'
                'purine nucleotide biosynthetic process'
                  'purine ribonucleotide biosynthetic process'
                    'ATP biosynthetic process'
                'ribonucleotide biosynthetic process'
                  'purine ribonucleotide biosynthetic process'
                    'ATP biosynthetic process'
          'purine-containing compound biosynthetic process'
            'purine nucleotide biosynthetic process'
              'purine ribonucleotide biosynthetic process'
                'ATP biosynthetic process'
            'purine nucleoside biosynthetic process'
              'purine ribonucleoside biosynthetic process'
                'ATP biosynthetic process'
        'aromatic compound biosynthetic process'
          'nucleobase-containing compound biosynthetic process'
            'nucleoside biosynthetic process'
              'purine nucleoside biosynthetic process'
                'purine ribonucleoside biosynthetic process'
                  'ATP biosynthetic process'
              'ribonucleoside biosynthetic process'
                'purine ribonucleoside biosynthetic process'
                  'ATP biosynthetic process'
            'nucleoside phosphate biosynthetic process'
              'nucleoside monophosphate biosynthetic process'
                'purine nucleoside monophosphate biosynthetic process'
                  'purine ribonucleoside monophosphate biosynthetic process'
                    'ATP biosynthetic process'
                'ribonucleoside monophosphate biosynthetic process'
                  'purine ribonucleoside monophosphate biosynthetic process'
                    'ATP biosynthetic process'
              'nucleoside triphosphate biosynthetic process'
                'purine nucleoside triphosphate biosynthetic process'
                  'purine ribonucleoside triphosphate biosynthetic process'
                    'ATP biosynthetic process'
                'ribonucleoside triphosphate biosynthetic process'
                  'purine ribonucleoside triphosphate biosynthetic process'
                    'ATP biosynthetic process'
              'nucleotide biosynthetic process'
                'purine nucleotide biosynthetic process'
                  'purine ribonucleotide biosynthetic process'
                    'ATP biosynthetic process'
                'ribonucleotide biosynthetic process'
                  'purine ribonucleotide biosynthetic process'
                    'ATP biosynthetic process'
          'purine-containing compound biosynthetic process'
            'purine nucleotide biosynthetic process'
              'purine ribonucleotide biosynthetic process'
                'ATP biosynthetic process'
            'purine nucleoside biosynthetic process'
              'purine ribonucleoside biosynthetic process'
                'ATP biosynthetic process'
        'cellular nitrogen compound biosynthetic process'
          'nucleobase-containing compound biosynthetic process'
            'nucleoside biosynthetic process'
              'purine nucleoside biosynthetic process'
                'purine ribonucleoside biosynthetic process'
                  'ATP biosynthetic process'
              'ribonucleoside biosynthetic process'
                'purine ribonucleoside biosynthetic process'
                  'ATP biosynthetic process'
            'nucleoside phosphate biosynthetic process'
              'nucleoside monophosphate biosynthetic process'
                'purine nucleoside monophosphate biosynthetic process'
                  'purine ribonucleoside monophosphate biosynthetic process'
                    'ATP biosynthetic process'
                'ribonucleoside monophosphate biosynthetic process'
                  'purine ribonucleoside monophosphate biosynthetic process'
                    'ATP biosynthetic process'
              'nucleoside triphosphate biosynthetic process'
                'purine nucleoside triphosphate biosynthetic process'
                  'purine ribonucleoside triphosphate biosynthetic process'
                    'ATP biosynthetic process'
                'ribonucleoside triphosphate biosynthetic process'
                  'purine ribonucleoside triphosphate biosynthetic process'
                    'ATP biosynthetic process'
              'nucleotide biosynthetic process'
                'purine nucleotide biosynthetic process'
                  'purine ribonucleotide biosynthetic process'
                    'ATP biosynthetic process'
                'ribonucleotide biosynthetic process'
                  'purine ribonucleotide biosynthetic process'
                    'ATP biosynthetic process'
          'purine-containing compound biosynthetic process'
            'purine nucleotide biosynthetic process'
              'purine ribonucleotide biosynthetic process'
                'ATP biosynthetic process'
            'purine nucleoside biosynthetic process'
              'purine ribonucleoside biosynthetic process'
                'ATP biosynthetic process'
      'cellular macromolecule metabolic process'
        'glycoprotein biosynthetic process'
        'cellular protein metabolic process'
          'cellular protein modification process'
            'protein glycosylation'
              'protein N-linked glycosylation'
              'protein glycosylation in endoplasmic reticulum'
      'heterocycle metabolic process'
        'nucleobase-containing compound metabolic process'
          'nucleobase-containing compound biosynthetic process'
            'nucleoside biosynthetic process'
              'purine nucleoside biosynthetic process'
                'purine ribonucleoside biosynthetic process'
                  'ATP biosynthetic process'
              'ribonucleoside biosynthetic process'
                'purine ribonucleoside biosynthetic process'
                  'ATP biosynthetic process'
            'nucleoside phosphate biosynthetic process'
              'nucleoside monophosphate biosynthetic process'
                'purine nucleoside monophosphate biosynthetic process'
                  'purine ribonucleoside monophosphate biosynthetic process'
                    'ATP biosynthetic process'
                'ribonucleoside monophosphate biosynthetic process'
                  'purine ribonucleoside monophosphate biosynthetic process'
                    'ATP biosynthetic process'
              'nucleoside triphosphate biosynthetic process'
                'purine nucleoside triphosphate biosynthetic process'
                  'purine ribonucleoside triphosphate biosynthetic process'
                    'ATP biosynthetic process'
                'ribonucleoside triphosphate biosynthetic process'
                  'purine ribonucleoside triphosphate biosynthetic process'
                    'ATP biosynthetic process'
              'nucleotide biosynthetic process'
                'purine nucleotide biosynthetic process'
                  'purine ribonucleotide biosynthetic process'
                    'ATP biosynthetic process'
                'ribonucleotide biosynthetic process'
                  'purine ribonucleotide biosynthetic process'
                    'ATP biosynthetic process'
          'nucleobase-containing small molecule metabolic process'
            'nucleoside phosphate metabolic process'
              'nucleotide metabolic process'
                'purine nucleotide metabolic process'
                  'purine nucleotide biosynthetic process'
                    'purine ribonucleotide biosynthetic process'
                      'ATP biosynthetic process'
                  'purine ribonucleotide metabolic process'
                    'purine ribonucleotide biosynthetic process'
                      'ATP biosynthetic process'
                    'ATP metabolic process'
                      'ATP biosynthetic process'
                'nucleotide biosynthetic process'
                  'purine nucleotide biosynthetic process'
                    'purine ribonucleotide biosynthetic process'
                      'ATP biosynthetic process'
                  'ribonucleotide biosynthetic process'
                    'purine ribonucleotide biosynthetic process'
                      'ATP biosynthetic process'
                'ribonucleotide metabolic process'
                  'purine ribonucleotide metabolic process'
                    'purine ribonucleotide biosynthetic process'
                      'ATP biosynthetic process'
                    'ATP metabolic process'
                      'ATP biosynthetic process'
                  'ribonucleotide biosynthetic process'
                    'purine ribonucleotide biosynthetic process'
                      'ATP biosynthetic process'
              'nucleoside monophosphate metabolic process'
                'nucleoside monophosphate biosynthetic process'
                  'purine nucleoside monophosphate biosynthetic process'
                    'purine ribonucleoside monophosphate biosynthetic process'
                      'ATP biosynthetic process'
                  'ribonucleoside monophosphate biosynthetic process'
                    'purine ribonucleoside monophosphate biosynthetic process'
                      'ATP biosynthetic process'
                'purine nucleoside monophosphate metabolic process'
                  'purine nucleoside monophosphate biosynthetic process'
                    'purine ribonucleoside monophosphate biosynthetic process'
                      'ATP biosynthetic process'
                  'purine ribonucleoside monophosphate metabolic process'
                    'purine ribonucleoside monophosphate biosynthetic process'
                      'ATP biosynthetic process'
                    'ATP metabolic process'
                      'ATP biosynthetic process'
                'ribonucleoside monophosphate metabolic process'
                  'ribonucleoside monophosphate biosynthetic process'
                    'purine ribonucleoside monophosphate biosynthetic process'
                      'ATP biosynthetic process'
                  'purine ribonucleoside monophosphate metabolic process'
                    'purine ribonucleoside monophosphate biosynthetic process'
                      'ATP biosynthetic process'
                    'ATP metabolic process'
                      'ATP biosynthetic process'
              'nucleoside triphosphate metabolic process'
                'nucleoside triphosphate biosynthetic process'
                  'purine nucleoside triphosphate biosynthetic process'
                    'purine ribonucleoside triphosphate biosynthetic process'
                      'ATP biosynthetic process'
                  'ribonucleoside triphosphate biosynthetic process'
                    'purine ribonucleoside triphosphate biosynthetic process'
                      'ATP biosynthetic process'
                'purine nucleoside triphosphate metabolic process'
                  'purine nucleoside triphosphate biosynthetic process'
                    'purine ribonucleoside triphosphate biosynthetic process'
                      'ATP biosynthetic process'
                  'purine ribonucleoside triphosphate metabolic process'
                    'purine ribonucleoside triphosphate biosynthetic process'
                      'ATP biosynthetic process'
                    'ATP metabolic process'
                      'ATP biosynthetic process'
                'ribonucleoside triphosphate metabolic process'
                  'ribonucleoside triphosphate biosynthetic process'
                    'purine ribonucleoside triphosphate biosynthetic process'
                      'ATP biosynthetic process'
                  'purine ribonucleoside triphosphate metabolic process'
                    'purine ribonucleoside triphosphate biosynthetic process'
                      'ATP biosynthetic process'
                    'ATP metabolic process'
                      'ATP biosynthetic process'
              'nucleoside phosphate biosynthetic process'
                'nucleoside monophosphate biosynthetic process'
                  'purine nucleoside monophosphate biosynthetic process'
                    'purine ribonucleoside monophosphate biosynthetic process'
                      'ATP biosynthetic process'
                  'ribonucleoside monophosphate biosynthetic process'
                    'purine ribonucleoside monophosphate biosynthetic process'
                      'ATP biosynthetic process'
                'nucleoside triphosphate biosynthetic process'
                  'purine nucleoside triphosphate biosynthetic process'
                    'purine ribonucleoside triphosphate biosynthetic process'
                      'ATP biosynthetic process'
                  'ribonucleoside triphosphate biosynthetic process'
                    'purine ribonucleoside triphosphate biosynthetic process'
                      'ATP biosynthetic process'
                'nucleotide biosynthetic process'
                  'purine nucleotide biosynthetic process'
                    'purine ribonucleotide biosynthetic process'
                      'ATP biosynthetic process'
                  'ribonucleotide biosynthetic process'
                    'purine ribonucleotide biosynthetic process'
                      'ATP biosynthetic process'
            'nucleoside metabolic process'
              'ribonucleoside metabolic process'
                'ribonucleoside biosynthetic process'
                  'purine ribonucleoside biosynthetic process'
                    'ATP biosynthetic process'
                'purine ribonucleoside metabolic process'
                  'ATP metabolic process'
                    'ATP biosynthetic process'
                  'purine ribonucleoside biosynthetic process'
                    'ATP biosynthetic process'
              'nucleoside biosynthetic process'
                'purine nucleoside biosynthetic process'
                  'purine ribonucleoside biosynthetic process'
                    'ATP biosynthetic process'
                'ribonucleoside biosynthetic process'
                  'purine ribonucleoside biosynthetic process'
                    'ATP biosynthetic process'
              'purine nucleoside metabolic process'
                'purine nucleoside biosynthetic process'
                  'purine ribonucleoside biosynthetic process'
                    'ATP biosynthetic process'
                'purine ribonucleoside metabolic process'
                  'ATP metabolic process'
                    'ATP biosynthetic process'
                  'purine ribonucleoside biosynthetic process'
                    'ATP biosynthetic process'
        'biotin metabolic process'
        'heterocycle biosynthetic process'
          'nucleobase-containing compound biosynthetic process'
            'nucleoside biosynthetic process'
              'purine nucleoside biosynthetic process'
                'purine ribonucleoside biosynthetic process'
                  'ATP biosynthetic process'
              'ribonucleoside biosynthetic process'
                'purine ribonucleoside biosynthetic process'
                  'ATP biosynthetic process'
            'nucleoside phosphate biosynthetic process'
              'nucleoside monophosphate biosynthetic process'
                'purine nucleoside monophosphate biosynthetic process'
                  'purine ribonucleoside monophosphate biosynthetic process'
                    'ATP biosynthetic process'
                'ribonucleoside monophosphate biosynthetic process'
                  'purine ribonucleoside monophosphate biosynthetic process'
                    'ATP biosynthetic process'
              'nucleoside triphosphate biosynthetic process'
                'purine nucleoside triphosphate biosynthetic process'
                  'purine ribonucleoside triphosphate biosynthetic process'
                    'ATP biosynthetic process'
                'ribonucleoside triphosphate biosynthetic process'
                  'purine ribonucleoside triphosphate biosynthetic process'
                    'ATP biosynthetic process'
              'nucleotide biosynthetic process'
                'purine nucleotide biosynthetic process'
                  'purine ribonucleotide biosynthetic process'
                    'ATP biosynthetic process'
                'ribonucleotide biosynthetic process'
                  'purine ribonucleotide biosynthetic process'
                    'ATP biosynthetic process'
          'purine-containing compound biosynthetic process'
            'purine nucleotide biosynthetic process'
              'purine ribonucleotide biosynthetic process'
                'ATP biosynthetic process'
            'purine nucleoside biosynthetic process'
              'purine ribonucleoside biosynthetic process'
                'ATP biosynthetic process'
        'vitamin E metabolic process'
        'purine-containing compound metabolic process'
          'purine nucleotide metabolic process'
            'purine nucleotide biosynthetic process'
              'purine ribonucleotide biosynthetic process'
                'ATP biosynthetic process'
            'purine ribonucleotide metabolic process'
              'purine ribonucleotide biosynthetic process'
                'ATP biosynthetic process'
              'ATP metabolic process'
                'ATP biosynthetic process'
          'purine nucleoside metabolic process'
            'purine nucleoside biosynthetic process'
              'purine ribonucleoside biosynthetic process'
                'ATP biosynthetic process'
            'purine ribonucleoside metabolic process'
              'ATP metabolic process'
                'ATP biosynthetic process'
              'purine ribonucleoside biosynthetic process'
                'ATP biosynthetic process'
          'purine-containing compound biosynthetic process'
            'purine nucleotide biosynthetic process'
              'purine ribonucleotide biosynthetic process'
                'ATP biosynthetic process'
            'purine nucleoside biosynthetic process'
              'purine ribonucleoside biosynthetic process'
                'ATP biosynthetic process'
      'cofactor metabolic process'
    'single-organism cellular process'
      'microtubule cytoskeleton organization'
        'spindle organization'
          'mitotic spindle organization'
      'cell activation'
        'platelet activation'
        'leukocyte activation'
          'natural killer cell activation'
          'macrophage activation'
      'organelle organization'
        'microtubule cytoskeleton organization'
          'spindle organization'
            'mitotic spindle organization'
      'cell cycle'
        'mitotic cell cycle'
        'cell cycle phase'
      'cell communication'
      'cell death'
        'apoptotic process'
      'cobalamin metabolic process'
      'pantothenate metabolic process'
      'cell cycle process'
        'spindle organization'
          'mitotic spindle organization'
      'secretion by cell'
        'protein secretion'
      'vitamin E metabolic process'
      'cell division'
        'somatic stem cell division'
      'cellular localization'
        'mitochondrion localization'
      'cellular response to stimulus'
        'signal transduction'
          'signal transduction by phosphorylation'
        'cellular response to abiotic stimulus'
          'cellular response to pH'
  'regulation of gene expression'
    'DNA methylation'
    'RNA interference'
  'cellular component organization'
    'organelle organization'
      'microtubule cytoskeleton organization'
        'spindle organization'
          'mitotic spindle organization'
    'spindle organization'
      'mitotic spindle organization'
  sleep
  'developmental process'
    'single-organism developmental process'
      'brain development'
    'organ development'
      'brain development'
    'system development'
      'central nervous system development'
  odontogenesis
    'tooth eruption'
  'homeostatic process'
    'glucose homeostasis'
    'phosphate ion homeostasis'
    'calcium ion homeostasis'
    'lipid homeostasis'
      'cholesterol homeostasis'
      'triglyceride homeostasis'
    'iron ion homeostasis'
  'interspecies interaction between organisms'
    'symbiosis, encompassing mutualism through parasitism'
    'interaction with host'
      'interaction with host via secreted substance involved in symbiotic interaction'
    'interaction with other organism via secreted substance involved in symbiotic interaction'
      'interaction with host via secreted substance involved in symbiotic interaction'
  'single-organism process'
    'cell death'
      'apoptotic process'
    'cell proliferation'
    'single organism signaling'
    'single-multicellular organism process'
      'renal system process'
        micturition
      excretion
        micturition
      'blood coagulation'
      'callus formation'
    'single-organism cellular process'
      'microtubule cytoskeleton organization'
        'spindle organization'
          'mitotic spindle organization'
      'cell activation'
        'platelet activation'
        'leukocyte activation'
          'natural killer cell activation'
          'macrophage activation'
      'organelle organization'
        'microtubule cytoskeleton organization'
          'spindle organization'
            'mitotic spindle organization'
      'cell cycle'
        'mitotic cell cycle'
        'cell cycle phase'
      'cell communication'
      'cell death'
        'apoptotic process'
      'cobalamin metabolic process'
      'pantothenate metabolic process'
      'cell cycle process'
        'spindle organization'
          'mitotic spindle organization'
      'secretion by cell'
        'protein secretion'
      'vitamin E metabolic process'
      'cell division'
        'somatic stem cell division'
      'cellular localization'
        'mitochondrion localization'
      'cellular response to stimulus'
        'signal transduction'
          'signal transduction by phosphorylation'
        'cellular response to abiotic stimulus'
          'cellular response to pH'
    'single-organism transport'
      'secretion by cell'
        'protein secretion'
      'vitamin transport'
        'folic acid transporter activity'
        'folic acid transport'
      'cofactor transport'
        'folic acid transport'
    'single-organism developmental process'
      'brain development'
  'leukocyte activation'
    'natural killer cell activation'
    'macrophage activation'
  'regulation of biological process'
    'regulation of cellular process'
      'signal transduction'
        'signal transduction by phosphorylation'
  'response to stimulus'
    'response to stress'
      'response to osmotic stress'
        'hyperosmotic salinity response'
      'response to heat'
      'response to cold'
      'response to water deprivation'
        'behavioral response to water deprivation'
      'wound healing'
        'blood coagulation'
    'inflammatory response'
      'acute inflammatory response'
        'type II hypersensitivity'
    'response to radiation'
    'response to water stimulus'
      'response to water deprivation'
        'behavioral response to water deprivation'
    'response to wounding'
    'response to virus'
    'response to abiotic stimulus'
      'response to osmotic stress'
        'hyperosmotic salinity response'
      'response to cold'
      'response to water stimulus'
        'response to water deprivation'
          'behavioral response to water deprivation'
      'cellular response to abiotic stimulus'
        'cellular response to pH'
      'cellular response to pH'
    'response to vitamin'
    'response to drug'
      'response to lithium ion'
      'response to opiate'
        'response to morphine'
      'response to corticosteroid'
        'response to glucocorticoid'
      'response to cytokine'
      'response to interferon beta'
      'response to diruetic'
        'response to hydrochlorothiazide'
      'response to methylphenidate'
      'response to statin'
        'response to simvastatin'
      'response to antidepressant'
        'response to selective serotonin reuptake inhibitor'
          'response to sertraline'
          'response to citalopram'
        'response to serotonin-norephinephrine reuptake inhibitor'
          'response to venlafaxine'
        'response to bupropion'
        'response to buspirone'
      'response to anticonvulsant'
        'response to phenytoin'
        'response to lamotrigine'
      'response to ximelagatran'
      'response to antibiotic'
        'response to vancomycin'
      'response to anticoagulant'
        'response to dabigatran etexilate'
        'response to heparin'
      'response to aromatase inhibitor'
      'response to platelet aggregation inhibitor'
        'response to aspirin'
        'response to clopidogrel'
      'response to reverse transcriptase inhibitor'
        'response to efavirenz'
        'response to abacavir'
        'response to stavudine'
      'response to antineoplastic agent'
        'response to gemcitabine'
        'response to lapatinib'
        'response to topoisomerase inhibitor'
          'response to camptothecin'
          'response to etoposide'
        'response to cytarabine'
        'response to cyclophosphamide'
        'response to temozolomide'
        'response to platinum based chemotherapy'
          'response to cisplatin'
          'response to carboplatin'
        'response to irinotecan'
        'response to anthracycline-based chemotherapy'
          'response to doxorubicin'
          'response to epirubicin'
        'response to antimicrotubule agent'
          'response to paclitaxel'
          'response to docetaxel'
          'response to vincristine'
        'response to mTOR inhibitor'
        'response to cytosine arabinoside'
        'response to bevacizumab'
          'cumulative dose response to bevacizumab'
        'response to high-dose melphalan'
        'response to homoharringtonine'
        'response to bleomycin'
        'response to cetuximab'
        'response to CAPOX-B'
      'response to antimetabolite'
        'response to methotrexate'
        'response to 5' fluorouracil'
        'response to 5-fluoro-2'-deoxyuridine'
      'response to antipsychotic drug'
        'response to iloperidone'
        'response to olanzapine'
        'response to perphenazine'
        'response to quetiapine'
        'response to risperidone'
        'response to ziprasidone'
        'response to clozapine'
        'response to haloperidol'
      'response to bronchodilator'
      'response to acetaminophen'
      'response to candesartan'
      'response to fenofibrate'
      'response to metformin'
      'response to ribavirin'
      'response to tamsulosin'
      'response to vaccine'
      'response to TNF antagonist'
      'asparaginase hypersensitivity'
      'response to cholinesterase inhibitor'
      'response to angiotensin-converting enzyme inhibitor'
      'response to antihypertensive drug'
        'response to losartan'
      'response to non-steroidal anti-inflammatory'
        'response to aspirin'
      'response to protease inhibitor'
      'response to rate control therapy'
      'response to thiopurine'
      'response to allopurinol'
      'response to dalcetrapib'
      'response to triamcinolone acetonide'
      'response to cold medicine'
      'response to montelukast'
      'response to thioamide'
      'response to triptolide'
      'response to zileuton'
    'behavioral response to water deprivation'
    'cellular response to stimulus'
      'signal transduction'
        'signal transduction by phosphorylation'
      'cellular response to abiotic stimulus'
        'cellular response to pH'
    'response to high sodium diet'
    'response to low sodium diet'
    'response to dietary potassium supplementation'
    'response to cold pressor test'
    'response to alcohol'
    'response to dietary antigen'
    'response to silica exposure'
    'response to red blood cell transfusion'
    alloimmunization
    'response to biological dust exposure'
    'response to mineral dust exposure'
    'response to gases and fumes exposure'
    'response to diisocyanate'
    'response to transplant'
      'response to allogeneic hematopoietic stem cell transplant'
    'response to endocrine therapy'
    'response to high fat food intake'
    'trichloroethylene-induced hypersensitivity'
  'establishment of localization'
    transport
      'protein transport'
        'protein secretion'
      'single-organism transport'
        'secretion by cell'
          'protein secretion'
        'vitamin transport'
          'folic acid transporter activity'
          'folic acid transport'
        'cofactor transport'
          'folic acid transport'
    'establishment of protein localization'
      'protein transport'
        'protein secretion'
    'establishment of localization in cell'
      'secretion by cell'
        'protein secretion'
  'cellular localization'
    'mitochondrion localization'
  'zinc ion homeostasis'
  'platelet aggregation'
  neurodegeneration
  'pathological process'
    infect
    infection
      'influenza infection'
  'disease course'
    'mild disease course'
    'complicated disease course'
  puberty
  'heart transplant rejection'
  'energy intake'
  'physical activity'
    exercise
  'mental process'
    cognition
      intuition
      'speech perception'
      intelligence
      reasoning
      'information processing speed'
      'perception of facial expression'
      'mathematical ability'
      reading
        'non-word reading'
        'word reading'
        'reading and spelling ability'
      'receptive language perception'
      'musical aptitude'
      'infant expressive language ability'
    'episodic memory'
    'short-term memory'
    'executive function'
  'circadian rhythm'
  'psychomotor performance'
  'body weight gain'
    'anti-psychotic drug related weight gain'
  'HIV mother to child transmission'
  'energy expenditure'
  'body weight loss'
  Atrophy
    'hippocampal atrophy'
    'proliferative inflammatory atrophy'
    'multiple system atrophy'
