# Supplementary material for: A machine-compiled database of genome-wide association studies
Source: Nat Commun. 2019 Jul 26;10:3341. doi: 10.1038/s41467-019-11026-x (PMC6659642; doi:10.1038/s41467-019-11026-x)
Supplement: Supplementary file 3 — Source Data [file 41467_2019_11026_MOESM3_ESM.zip › Supplementary Files/data/phenotypes/efo/phenotypes.txt]

phenotype
  'Abnormality of the bladder'
    'Neurogenic bladder'
    'Urinary retention'
    'Urinary incontinence'
      'urgency urinary incontinence'
  'abnormality of the mouth'
    'cleft palate'
    'Oral leukoplakia'
      'mouth mucous membrane leukoplakia'
      'leukoplakia of tongue'
    'cleft lip'
    'salivary gland lesion'
  'abnormality of the nose'
    'Nasal obstruction'
  'Abnormality of the eye'
    'Abnormality of refraction'
      Astigmatism
      Myopia
        'pathological myopia'
    hypermetropia
    'age-related cataract'
      'age-related nuclear cataract'
  'Abnormality of the ear'
    'Abnormality of the outer ear'
      'Abnormality of the pinna'
        'Abnormality of earlobe'
          'Attached earlobe'
    'Hearing abnormality'
      'Sensorineural hearing impairment'
      ototoxicity
  'abnormality of the nervous system'
    'behavioral abnormality'
      'oppositional defiant disorder'
    'febrile seizures'
      'MMR-related febrile seizures'
    Dysautonomia
    'senile plaques'
    'cognitive impairment'
      'cognitive decline'
  'Abnormality of the endocrine system'
    'Abnormality of the thyroid gland'
  'abnormality of the skeletal system'
    osteopenia
    arthralgia
    Osteochondritis
      'Osteochondritis Dissecans'
    myelosuppression
    'Bone Anteversion'
  'abnormality of the abdomen'
    'abnormality of the liver'
      hepatitis
        'drug-induced hepatitis'
    ascites
    diarrhea
      'Secretory diarrhea'
      'Diarrhea, Infantile'
    constipation
    'abdominal distention'
    'abnormality of the gastrointestinal tract'
      Dysphagia
      'rectal prolapse'
      'gastrointestinal hemorrhage'
      'Abnormality of the intestine'
        'Inflammation of the large intestine'
        'Abnormality of the large intestine'
        intussusception
      megacolon
      'rectal bleeding'
      'Abnormality of gastrointestinal vasculature'
      'gastrointestinal inflammation'
        'Inflammation of the large intestine'
        Esophagitis
      'gastrointestinal obstruction'
        'duodenal obstruction'
          'superior mesenteric artery syndrome'
        'intestinal pseudo-obstruction'
          'colonic pseudo-obstruction'
        'intestinal volvulus'
      'Recurrent infection of the gastrointestinal tract'
      'Functional abnormality of the gastrointestinal tract'
        'Peptic ulcer'
      'intestinal necrosis'
    'Abdominal symptom'
      'Nausea and vomiting'
        Nausea
        'post operative nausea and vomiting'
        'Chemotherapy-induced nausea and vomiting'
        'Radiation-induced nausea and vomiting'
    'bile duct inflammation'
    'pancreaticobiliary malunion'
  'growth abnormality'
    'growth delay'
    overgrowth
    'abnormality of body weight'
      'weight loss'
        cachexia
  'abnormality of the integument'
    'abnormality of the skin'
      Eczema
      Pruritus
      'skin tags'
      'erythema nodosum'
      'Skin ulcer'
        'chronic ulcer of skin'
          'decubitus ulcer'
          'ulcer of lower limb'
      'pyoderma gangrenosum'
      'cutaneous precancerous condition'
  'Abnormality of the cardiovascular system'
    'Mitral valve prolapse'
    'tetralogy of fallot'
    'prolonged QT interval'
      'acquired long QT syndrome'
    'abnormality of the aorta'
      'abdominal aortic fatty streak'
      'abdominal aortic raised atherosclerotic lesion'
      'thoracic aortic fatty streak'
      'thoracic aortic raised atherosclerotic lesion'
    'Abnormality of the vasculature'
      'Venous abnormality'
        'Varicose veins'
      'vascular malformation'
    'Atrioventricular canal defect'
    ischemia
      'Cerebral ischemia'
        'Ischemic stroke'
    'coronary artery raised atherosclerotic lesion'
    'Trilogy of Fallot'
  'abnormality of blood and blood-forming tissues'
    thrombocytopenia
    'Venous thrombosis'
      Thrombophlebitis
        'Recurrent thrombophlebitis'
      'deep vein thrombosis'
    'disseminated intravascular coagulation'
    Histiocytosis
    hemorrhage
      'gastrointestinal hemorrhage'
    anemia
      'iron deficiency anemia'
      'Hypochromic microcytic anemia'
      'hemolytic anemia'
    'monoclonal B-cell lymphocytosis'
  'aplastic anemia'
    'acquired aplastic anemia'
    'severe aplastic anemia'
  'abnormality of metabolism/homeostasis'
    'Abnormality of urine homeostasis'
      Proteinuria
        albuminuria
    'Abnormality of ion homeostasis'
      hypokalemia
      'Abnormality of zinc homeostasis'
        'Zinc deficiency'
      'abnormality of iron homeostasis'
      'Abnormality of phosphate homeostasis'
        Hypophosphatemia
    'Abnormality of lipid metabolism'
      'Lipoid proteinosis'
    'Abnormality of calcium homeostasis'
      Hypocalcemia
      Hypercalcemia
    'Abnormality of nitrogen compound homeostasis'
      hypoalbuminemia
    'abnormality of temperature regulation'
      fever
        'Heat Stroke'
    'abnormality of carbohydrate metabolism/homeostasis'
      'Abnormal glucose homeostasis'
        'Abnormality of blood glucose concentration'
          Hypoglycemia
            'Hypoketotic hypoglycemia'
            'leucine-induced hypoglycemia'
          Hyperglycemia
        'abnormal glucose tolerance'
          'Glucose intolerance'
    'abnormality of vitamin metabolism'
      'vitamin deficiency'
        'vitamin B12 deficiency'
        'folate deficiency'
        'vitamin D deficiency'
  'Abnormality of the respiratory system'
    'abnormality of the lung'
      'Alveolar proteinosis'
      'obstructive lung disease'
    'spontaneous pneumothorax'
    'Abnormality of bronchi'
      Bronchiectasis
    Cough
  'abnormality of the immune system'
    'recurrent infection'
      pyoderma
        carbuncle
        'cutaneous diphtheria'
        erythrasma
        impetigo
          ecthyma
          'impetigo herpetiformis'
        'spongiotic dermatitis'
    'aspirin induced asthma'
    agranulocytosis
      'drug-induced agranulocytosis'
    'abnormality of the lymphatic system'
      lymphadenitis
    inflammation
      Fasciitis
      Cheilitis
      'eye inflammation'
      'vaginal inflammation'
        'Atrophic Vaginitis'
      'systemic inflammatory response syndrome'
    sepsis
  'abnormality of the musculature'
    'Abnormality of muscle physiology'
      Myalgia
  hypercholesterolemia
  hypocholesterolemia
  'Abnormality of connective tissue'
    'Abnormality of adipose tissue'
      Lipoatrophy
  'cerebral degeneration'
  'abnormality of the urinary system physiology'
    'abnormal renal physiology'
      polyuria
      'Acute kidney injury'
      'Nephrogenic rest'
  hypertrophy
    'cardiac hypertrophy'
      'left ventricular hypertrophy'
  'sign or symptom'
    'memory impairment'
    'insulin resistance'
    'essential tremor'
    hyperlipidemia
      'postprandial hyperlipidemia'
    hyperemia
    calcification
    pain
      'abdominal pain'
      'pain in abdomen'
      'neuropathic pain'
      Mastodynia
      Metatarsalgia
      'Renal Colic'
    'mental retardation'
    dementia
      'AIDS dementia'
      'Lewy body dementia'
    'functional laterality'
    dysuria
    'angina pectoris'
    menopause
    menarche
    menorrhagia
    'fever of unknown origin'
    leukopenia
    sneezing
    'neurobehavioral manifestations'
      'psychotic symptoms'
    'sexual dysfunction'
    'coronary artery calcification'
    'formal thought disorder'
    'abdominal aortic artery calcification'
    anxiety
    'mitral annular calcification'
    'post-operative sign or symptom'
      'post operative nausea and vomiting'
      'post-operative sensory disturbance'
    'airway hyperresponsiveness'
    'autism spectrum disorder symptom'
      'social communication impairment'
    'borderline personality disorder symptom'
    'chronic mucus hypersecretion'
    'skin wound'
    'antidepressant-induced side effect'
      'antidepressant-induced dizziness'
      'antidepressant-induced sexual dysfunction'
      'antidepressant-induced visual impairment'
      'antidepressant-induced hearing impairment'
    'pulmonary artery enlargement'
    'Alzheimer's disease neuropathologic change'
    'yang deficiency'
    stricture
      'vein graft stenosis'
    'septic shock'
    'radiologic finding'
    'motion sickness'
      'space motion sickness'
    asthenia
    'major depressive episode'
    'surgical shock'
    'manic or hypomanic episode'
  'skin pigmentation'
    freckles
    suntan
  'premature birth'
    'spontaneous preterm birth'
  'hair color'
  'eye color'
  'facial morphology'
  'male fertility'
  'hair morphology'
  'rapid kidney function decline'
  fibrosis
  'breast adenosis'
  'female fertility'
  endophenotype
  'lachrymal gland lesion'
  'outer ear morphology trait'
    'ear protrusion'
    'lobe size'
    'lobe attachment'
    'tragus size'
    'antitragus size'
    'helix rolling'
    'folding of antihelix'
    'crus helix expression'
    'superior crus of antihelix expression'
    'Darwin's tubercule'
