# Supplementary material for: A machine-compiled database of genome-wide association studies
Source: Nat Commun. 2019 Jul 26;10:3341. doi: 10.1038/s41467-019-11026-x (PMC6659642; doi:10.1038/s41467-019-11026-x)
Supplement: Supplementary file 3 — Source Data [file 41467_2019_11026_MOESM3_ESM.zip › Supplementary Files/data/phenotypes/efo/dispositions.txt]

disposition
  'mode of inheritance'
    heterogeneous
  pathogenicity
  disease
    'cardiovascular disease'
      'aortic stenosis'
        'subvalvular aortic stenosis'
          'discrete subaortic stenosis'
      cardiomyopathy
        'dilated cardiomyopathy'
          'peripartum cardiomyopathy'
          'viral cardiomyopathy'
        'hypertrophic cardiomyopathy'
        'idiopathic cardiomyopathy'
        'ischemic cardiomyopathy'
        'restrictive cardiomyopathy'
          'endomyocardial fibrosis'
        'familial cardiomyopathy'
        'non-compaction cardiomyopathy'
        'Chagas cardiomyopathy'
        'alcoholic cardiomyopathy'
        'diabetic cardiomyopathy'
        'Non-familial restrictive cardiomyopathy'
      endocarditis
        'bacterial endocarditis'
        'subacute bacterial endocarditis'
      hypertension
        preeclampsia
          'HELLP syndrome'
        'pulmonary hypertension'
          'persistent fetal circulation syndrome'
          'Pulmonary venoocclusive disease'
        'early onset hypertension'
        'chemotherapy-induced hypertension'
        nephrosclerosis
        'intracranial hypertension'
          'pseudotumor cerebri'
        'malignant hypertension'
        'ocular hypertension'
        'renovascular hypertension'
      'intracranial hemorrhage NOS'
        'intracerebral hemorrhage'
        'Brain Stem Hemorrhage, Traumatic'
      'myocardial infarction'
        'anterolateral myocardial infarction'
        'inferior myocardial infarction'
      'portal hypertension'
      stroke
        'large artery stroke'
      'subarachnoid hemorrhage'
      'pulmonary hypertension'
        'persistent fetal circulation syndrome'
        'Pulmonary venoocclusive disease'
      'coronary heart disease'
        'coronary artery disease'
          'postoperative ventricular dysfunction'
          arteriolosclerosis
          'arteriosclerosis obliterans'
          'coronary stenosis'
          'coronary thrombosis'
          'intermediate coronary syndrome'
          'non-obstructive coronary artery disease'
        'Coronary Restenosis'
        'Coronary Vasospasm'
        'Myocardial Ischemia'
      'aortic aneurysm'
        'Abdominal Aortic Aneurysm'
        'thoracic aortic aneurysm'
      'ischemia reperfusion injury'
      'heart failure'
        'congestive heart failure'
          'diastolic heart failure'
          'systolic heart failure'
        'high output heart failure'
        'symptomatic heart failure'
          'mild heart failure'
          'moderate heart failure'
          'advanced heart failure'
      'heart disease'
        'cardiac arrhythmia'
          'atrial fibrillation'
          'sudden cardiac arrest'
          'ventricular fibrillation'
          'ventricular tachycardia'
            'torsades de pointes'
          'atrial tachycardia'
            'atrial flutter'
          'Tachycardia, Reciprocating'
        'congenital heart disease'
          'Conotruncal heart malformations'
        hemopericardium
        'mitral valve stenosis'
        pericarditis
          'constrictive pericarditis'
          Pneumopericardium
        'Cardiac Rhabdomyoma'
        'atrial heart septal defect'
          'Lutembacher's syndrome'
        'heart aneurysm'
        'pulmonary subvalvular stenosis'
        'pulmonary valve stenosis'
        'rheumatic heart disease'
        'Cardiac Tamponade'
        'Wolff-Parkinson-White Syndrome'
        'Ventricular septal defect'
          'Interventricular septum aneurysm'
          'Laubry-Pezzi syndrome'
          'Gerbode defect'
          'Multiple ventricular septal defects'
          'Single ventricular septal defect'
        'Rare genetic cardiac disease'
          'Genetic cardiac rhythm disease'
            'Sino-auricular heart block'
            'Brugada syndrome'
            'Heart-hand syndrome type 3'
            'Atrial stand still'
            'Heart-hand syndrome type 2'
            'Histiocytoid cardiomyopathy'
            'Atrial septal defect - atrioventricular conduction defects'
            'Familial sick sinus syndrome'
            'Heart-hand syndrome, Slovenian type'
            'Progressive sensorineural hearing loss - hypertrophic cardiomyopathy'
            'Idiopathic ventricular fibrillation, not Brugada type'
            'Generalized congenital lipodystrophy with myopathy'
            'Brachydactyly - long thumb'
            'Sinoatrial node dysfunction and deafness'
            'X-linked intellectual disability - cardiomegaly - congestive heart failure'
            'His bundle tachycardia'
            'Catecholaminergic polymorphic ventricular tachycardia'
            'Familial atrial fibrillation'
            'Cardiodysrhythmic potassium-sensitive periodic paralysis'
            'Holt-Oram syndrome'
            'Familial short QT syndrome'
            'Torsade-de-pointes syndrome with short coupling interval'
            'Congenital heart block'
            'Familial long QT syndrome'
              'Romano-Ward syndrome'
              'Timothy syndrome'
              'Jervell and Lange-Nielsen syndrome'
            'Atrial tachyarrhythmia with short PR interval'
            'Familial progressive cardiac conduction defect'
          'Rare syndrome with cardiac malformations'
            'Atrioventricular defect - blepharophimosis -radial defects'
            'Cardiac anomalies - heterotaxy'
            'CHARGE syndrome'
            'Atrial septal defect - atrioventricular conduction defects'
            'Microcephaly - facio-cardio-skeletal syndrome, Hadziselimovic type'
            'Patent ductus arteriosus - bicuspid aortic valve - hand anomalies'
            'Polyvalvular heart disease syndrome'
            'Ehlers-Danlos syndrome, cardiac valvular type'
            'Microcephaly - cardiac defect - lung malsegmentation'
            'Familial retinal arterial macroaneurysm'
            'TARP syndrome'
            'Ellis Van Creveld syndrome'
            'Thomas syndrome'
            'Cardiac anomalies-developmental delay-facial dysmorphism syndrome'
            'Congenital disorder of glycosylation with cardiac malformation as a major feature'
              COG1-CDG
              'Larsen-like syndrome, B3GAT3 type'
              'Ehlers-Danlos syndrome, musculocontractural type'
              'CHIME syndrome'
              'Peters plus syndrome'
              MGAT2-CDG
              COG7-CDG
            'Holt-Oram syndrome'
            'PHACE syndrome'
            'Alagille syndrome'
              'Alagille syndrome due to 20p12 microdeletion'
              'Alagille syndrome due to a JAG1 point mutation'
              'Alagille syndrome due to a NOTCH2 point mutation'
            '22q11.2 deletion syndrome'
            'Bosley-Salih-Alorainy syndrome'
            'Brain malformation - congenital heart disease - postaxial polydactyly'
            'Williams syndrome'
          'Familial idiopathic dilatation of the right atrium'
          'Familial dilated cardiomyopathy'
            'Familial isolated dilated cardiomyopathy'
            'Endomyocardial fibroelastosis'
            'Neuromuscular disease with dilated cardiomyopathy'
              'Autosomal recessive limb-girdle muscular dystrophy type 2E'
              'Autosomal recessive limb-girdle muscular dystrophy type 2M'
              'Autosomal recessive limb-girdle muscular dystrophy type 2F'
              'Emery-Dreifuss muscular dystrophy'
                'Autosomal dominant Emery-Dreifuss muscular dystrophy'
                'Autosomal recessive Emery-Dreifuss muscular dystrophy'
                'X-linked Emery-Dreifuss muscular dystrophy'
              'Duchenne and Becker muscular dystrophy'
                'Symptomatic form of muscular dystrophy of Duchenne and Becker in female carriers'
                'Becker muscular dystrophy'
                'Duchenne muscular dystrophy'
              'Autosomal dominant limb-girdle muscular dystrophy type 1B'
              'Early-onset myopathy with fatal cardiomyopathy'
              'Autosomal recessive limb-girdle muscular dystrophy type 2C'
              'Polyglucosan body myopathy'
              'Autosomal recessive limb-girdle muscular dystrophy type 2D'
              Desminopathy
            'Mitochondrial disease with dilated cardiomyopathy'
              'Leber hereditary optic neuropathy'
              'Barth syndrome'
              'Histiocytoid cardiomyopathy'
              'Kearns-Sayre syndrome'
              MELAS
              MERRF
              'Leber plus disease'
            'Fatty acid oxidation and ketogenesis disorder with dilated cardiomyopathy'
              'Systemic primary carnitine deficiency'
              'Acyl-CoA dehydrogenase 9 deficiency'
            'Syndrome associated with dilated cardiomyopathy'
              'Cardiomyopathy - cataract - hip spine disease'
              'Vici syndrome'
              '1p36 deletion syndrome'
              'Heart-hand syndrome, Slovenian type'
              'Sensorineural deafness with dilated cardiomyopathy'
              'Dilated cardiomyopathy - hypergonadotropic hypogonadism'
              'Microcephaly - cardiomyopathy'
              'McLeod neuroacanthocytosis syndrome'
              'Alström syndrome'
              'Woolly hair-palmoplantar keratoderma-dilated cardiomyopathy syndrome'
              'Dilated cardiomyopathy with ataxia'
              'Tubular renal disease - cardiomyopathy'
              'Isobutyryl-CoA dehydrogenase deficiency'
            'Familial dilated cardiomyopathy with conduction defect due to LMNA mutation'
            'Glycogen storage disease due to glycogen branching enzyme deficiency'
              'Adult polyglucosan body disease'
              'Glycogen storage disease due to glycogen branching enzyme deficiency, progressive hepatic form'
              'Glycogen storage disease due to glycogen branching enzyme deficiency, non progressive hepatic form'
              'Glycogen storage disease due to glycogen branching enzyme deficiency, fatal perinatal neuromuscular form'
              'Glycogen storage disease due to glycogen branching enzyme deficiency, congenital neuromuscular form'
              'Glycogen storage disease due to glycogen branching enzyme deficiency, childhood combined hepatic and myopathic form'
              'Glycogen storage disease due to glycogen branching enzyme deficiency, childhood neuromuscular form'
              'Glycogen storage disease due to glycogen branching enzyme deficiency, adult neuromuscular form'
            'Congenital disorder of glycosylation with dilated cardiomyopathy'
              'Autosomal recessive limb-girdle muscular dystrophy type 2M'
              DPM3-CDG
              PGM-CDG
              DK1-CDG
          'Familial restrictive cardiomyopathy'
            'Atrial stand still'
            'Endomyocardial fibroelastosis'
            'Lysosomal disease with restrictive cardiomyopathy'
              'Fabry disease'
              'Gaucher disease'
                'Gaucher disease - ophthalmoplegia - cardiovascular calcification'
                'Atypical Gaucher disease due to saposin C deficiency'
                'Gaucher disease type 1'
                'Gaucher disease type 2'
                'Gaucher disease type 3'
                'Fetal Gaucher disease'
              'Glycogen storage disease due to acid maltase deficiency'
                'Glycogen Storage Disease Type 2b'
                'Glycogen storage disease due to acid maltase deficiency, infantile onset'
                'Glycogen storage disease due to acid maltase deficiency, juvenile onset'
                'Glycogen storage disease due to acid maltase deficiency, adult onset'
              'Hurler syndrome'
            'Familial isolated restrictive cardiomyopathy'
            'Pseudoxanthoma elasticum'
            'Transthyretin-related familial amyloid cardiomyopathy'
            Desminopathy
          'Arrhythmogenic right ventricular dysplasia'
            'Familial isolated arrhythmogenic right ventricular dysplasia'
              'Familial isolated arrhythmogenic ventricular dysplasia, left dominant form'
              'Familial isolated arrhythmogenic ventricular dysplasia, biventricular form'
              'Familial isolated arrhythmogenic ventricular dysplasia, right dominant form'
            'Naxos disease'
          'LMNA-related cardiocutaneous progeria syndrome'
          'Left ventricular noncompaction'
          'Coronary artery disease - hyperlipidemia - hypertension - diabetes - osteoporosis'
            'familial hypercholesterolemia'
          'Rare familial disorder with hypertrophic cardiomyopathy'
            'Glycogen storage disease with hypertrophic cardiomyopathy'
              'Glycogen storage disease due to muscle and heart glycogen synthase deficiency'
              'Glycogen storage disease due to LAMP-2 deficiency'
              'Glycogen storage disease due to acid maltase deficiency'
                'Glycogen Storage Disease Type 2b'
                'Glycogen storage disease due to acid maltase deficiency, infantile onset'
                'Glycogen storage disease due to acid maltase deficiency, juvenile onset'
                'Glycogen storage disease due to acid maltase deficiency, adult onset'
              'Glycogen storage disease due to glycogen debranching enzyme deficiency'
            'Lysosomal disease with hypertrophic cardiomyopathy'
              Beta-mannosidosis
              'Fabry disease'
              Fucosidosis
              'Glycogen storage disease due to acid maltase deficiency'
                'Glycogen Storage Disease Type 2b'
                'Glycogen storage disease due to acid maltase deficiency, infantile onset'
                'Glycogen storage disease due to acid maltase deficiency, juvenile onset'
                'Glycogen storage disease due to acid maltase deficiency, adult onset'
              'Mucopolysaccharidosis type 2'
                'Mucopolysaccharidosis type 2, severe form'
                'Mucopolysaccharidosis type 2, attenuated form'
              Alpha-mannosidosis
                'Alpha-mannosidosis, infantile form'
                'Alpha-mannosidosis, adult form'
              'Hurler syndrome'
              'Hurler-Scheie syndrome'
            'Mitochondrial disease with hypertrophic cardiomyopathy'
              'Leber hereditary optic neuropathy'
              'Maternally-inherited cardiomyopathy and hearing loss'
              'Congenital cataract - hypertrophic cardiomyopathy - mitochondrial myopathy'
              'Fatal infantile hypertrophic cardiomyopathy due to mitochondrial complex I deficiency'
              'Mitochondrial hypertrophic cardiomyopathy with lactic acidosis due to MTO1 deficiency'
              'Encephalopathy - hypertrophic cardiomyopathy - renal tubular disease'
              'Hypertrophic cardiomyopathy and renal tubular disease due to mitochondrial DNA mutation'
              'Infantile hypertrophic cardiomyopathy due to MRPL44 deficiency'
              'Combined oxidative phosphorylation defect type 17'
              MELAS
              MERRF
              'Leber plus disease'
            'Fatty acid oxidation and ketogenesis disorder with hypertrophic cardiomyopathy'
              'Carnitine-acylcarnitine translocase deficiency'
              'Multiple acyl-CoA dehydrogenase deficiency'
                'Multiple acyl-CoA dehydrogenation deficiency, severe neonatal type'
                'Multiple acyl-CoA dehydrogenation deficiency, mild type'
              'Very long chain acyl-CoA dehydrogenase deficiency'
              'Long chain 3-hydroxyacyl-CoA dehydrogenase deficiency'
              'Mitochondrial trifunctional protein deficiency'
              'Long chain acyl-CoA dehydrogenase deficiency'
              'Acyl-CoA dehydrogenase 9 deficiency'
            'Syndrome associated with hypertrophic cardiomyopathy'
              'Beckwith-Wiedemann syndrome'
                'Beckwith-Wiedemann syndrome due to imprinting defect of 11p15'
                'Beckwith-Wiedemann syndrome due to CDKN1C mutation'
                'Beckwith-Wiedemann syndrome due to 11p15 microdeletion'
                'Beckwith-Wiedemann syndrome due to 11p15 translocation/inversion'
                'Beckwith-Wiedemann syndrome due to NSD1 mutation'
                'Beckwith-Wiedemann syndrome due to 11p15 microduplication'
                'Beckwith-Wiedemann syndrome due to paternal uniparental disomy of chromosome 11'
              'Progressive sensorineural hearing loss - hypertrophic cardiomyopathy'
              '46,XY complete gonadal dysgenesis'
              'Steinert myotonic dystrophy'
              'Cardiomyopathy - hypotonia - lactic acidosis'
              'Noonan syndrome and Noonan-related syndrome'
                'Cardiofaciocutaneous syndrome'
                'Noonan syndrome-like disorder with loose anagen hair'
                'Costello syndrome'
                'Noonan syndrome-like disorder with juvenile myelomonocytic leukemia'
                'LEOPARD syndrome'
                'Noonan syndrome'
            'AL amyloidosis'
              'Primary systemic amyloidosis'
              'Primary localized amyloidosis'
      'carotid artery disease'
        'carotid artery thrombosis'
      'pulmonary embolism'
        'Pulmonary Infarction'
      epistaxis
      atherosclerosis
        'cerebral atherosclerosis'
      'vascular disease'
        'peripheral vascular disease'
          'intermittent vascular claudication'
          'peripheral arterial disease'
          'diabetic angiopathy'
            'diabetic foot'
          'mesenteric vascular occlusion'
          'Raynaud disease'
          'thromboangiitis obliterans'
        'venous thromboembolism'
        'vascular brain injury'
        vasculitis
          'Churg-Strauss syndrome'
          'microscopic polyangiitis'
          'retinal vasculitis'
          'temporal arteritis'
        'post-thrombotic syndrome'
        'thoracic outlet syndrome'
        'cervical artery dissection'
        'gastric antral vascular ectasia'
        'hepatic vein thrombosis'
        'Sneddon syndrome'
        'Aneurysm, False'
        'Arterio-Arterial Fistula'
        'capillary leak syndrome'
        'Coronary-Subclavian Steal Syndrome'
        'Embolism, Paradoxical'
        'Hepatopulmonary Syndrome'
        'Peliosis Hepatis'
        Phlebitis
        'endothelial dysfunction'
        'Systemic capillary leak syndrome'
      'aortic valve calcification'
      hypotension
        'acute hypotension'
        'orthostatic hypotension'
        'postprandial hypotension'
        'neurally mediated hypotension'
      'acute coronary syndrome'
      'cholesterol embolism'
      'endocardial fibroelastosis'
      'Prinzmetal's angina'
      'altitude sickness'
      'coronary aneurysm'
      'fibromuscular dysplasia'
      'amniotic fluid embolism'
      'Postthrombotic Syndrome'
      'Rheumatic Nodule'
      'Spinal Cord Ischemia'
      'Ventricular Outflow Obstruction'
      cardiotoxicity
    'digestive system disease'
      gastritis
        'chronic gastritis'
        'atrophic gastritis'
        'gastric mucosal hypertrophy'
      pancreatitis
        'chronic pancreatitis'
          'autoimmune pancreatitis type 1'
        'thiopurine immunosuppressant-induced pancreatitis'
        'acute pancreatitis'
      'Barrett's esophagus'
      'irritable bowel syndrome'
      'celiac disease'
      'inflammatory bowel disease'
        'Crohn's disease'
          'Crohn's colitis'
          ileocolitis
          'oral Crohn's disease'
          'perianal Crohn's disease'
          'small bowel Crohn's disease'
        'ulcerative colitis'
          'distal colitis'
          pancolitis
        proctitis
        'indeterminate colitis'
        'ulcerative proctosigmoiditis'
        'Autosomal recessive early-onset inflammatory bowel disease'
      'gallbladder disease'
        gallstones
        'biliary dyskinesia'
        cholecystolithiasis
      colitis
        'infectious colitis'
        'Colitis, Microscopic'
          'Colitis, Collagenous'
          'Colitis, Lymphocytic'
      pouchitis
      'fatty liver'
        'non-alcoholic fatty liver disease'
        'non-alcoholic fatty liver'
        'non-alcoholic steatohepatitis'
      'aphthous ulcer'
        noma
      'gastroesophageal reflux disease'
        'duodenogastric reflux'
        'Laryngopharyngeal Reflux'
      'eosinophilic esophagitis'
        'childhood eosinophilic esophagitis'
      'sclerosing cholangitis'
      'duodenal ulcer'
      'infantile hypertrophic pyloric stenosis'
      appendicitis
      'blind loop syndrome'
      'parotid disease'
        parotitis
      'Colon Dysplasia'
      'afferent loop syndrome'
      'bile reflux'
      'denture stomatitis'
      'esophageal diverticulosis'
      'gastric outlet obstruction'
      gastroparesis
      'intestinal perforation'
      'mouth disease'
        'hairy tongue'
        'necrotizing sialometaplasia'
        'oral leukoedema'
        sialolithiasis
        'tooth disease'
          'dental fluorosis'
          hypercementosis
          'necrotizing ulcerative gingivitis'
          'tooth ankylosis'
        'Dental enamel hypoplasia'
        Peri-Implantitis
        'Periodontal Pocket'
      'neurogenic bowel'
      'peptic esophagitis'
      'pneumatosis cystoides intestinalis'
      sialadenitis
      'splenic infarction'
      'Ciguatera Poisoning'
      'colon diverticulum'
      'dumping syndrome'
      'Peptic ulcer perforation'
      'Peritoneal Fibrosis'
      gastroenteritis
        diverticulitis
      enterocolitis
        'necrotizing enterocolitis'
        'pseudomembranous enterocolitis'
      'Biliary atresia'
    'genetic disorder'
      'Down syndrome'
      'familial cardiomyopathy'
      'spina bifida'
      ciliopathy
      'growth hormone-secreting pituitary adenoma'
      'androgenetic alopecia'
      'familial hypercholesterolemia'
      'congenital heart malformation'
        'congenital left-sided heart lesions'
      'congenital disorder of glycosylation type I'
      'congenital disorder of glycosylation type II'
      'methylmalonic aciduria and homocystinuria type cblE'
      'red color blindness'
      'red-green color blindness'
      'methylmalonic aciduria and homocystinuria type cblG'
      'Pyruvate kinase hyperactivity'
      'congenital nystagmus'
      'Klippel-Trenaunay syndrome'
      'Lynch syndrome'
      'autosomal recessive disease'
        'hydrolethalus syndrome'
      'apparent mineralocorticoid excess syndrome'
      'diaphragmatic eventration'
      gastroschisis
      'Klinefelter's syndrome'
      'Meckel's diverticulum'
      'Pelger-Huet anomaly'
      'scimitar syndrome'
      'tethered spinal cord syndrome'
      'branchio-oto-renal syndrome'
      'Caroli Disease'
      'Kartagener Syndrome'
      'Leukocyte-Adhesion Deficiency Syndrome'
      'FRAXF syndrome'
      'Rare genetic eye disease'
        Keratoconus
          'Syndromic keratoconus'
            'EDICT syndrome'
            'Marfan syndrome'
              'Marfan syndrome type 1'
              'Marfan syndrome type 2'
            'Leber congenital amaurosis'
        'Blindness-scoliosis-arachnodactyly syndrome'
        'Genetic developmental defect of the eye'
          'Non-syndromic developmental defect of the eye'
            'Blepharoptosis - myopia - ectopia lentis'
            'Blepharophimosis - epicanthus inversus - ptosis'
              'Blepharophimosis - epicanthus inversus - ptosis due to 3q23 microdeletion'
              'Blepharophimosis - epicanthus inversus - ptosis due to a point mutation'
              'Blepharophimosis - epicanthus inversus - ptosis due to polyA expansion'
            'Cataract-microcornea syndrome'
            'Retinal degeneration - nanophthalmos - glaucoma'
            Cataract-glaucoma
            'Dyssegmental dysplasia - glaucoma'
            'Ocular coloboma'
              'Coloboma of choroid and retina'
              'Coloboma of eye lens'
              'Coloboma of iris'
              'Coloboma of macula'
              'Coloboma of eyelid'
              'Coloboma of optic papilla'
            'Isolated aniridia'
            'Isolated anophthalmia - microphthalmia'
              'Microphthalmia - retinitis pigmentosa - foveoschisis - optic disc drusen'
              Nanophthalmia
              'Colobomatous microphthalmia'
            'Microphthalmia - cataract'
            'Hereditary glaucoma'
              'Primary glaucoma'
                'Congenital glaucoma'
                  hydrophthalmos
                'Juvenile glaucoma'
              'Glaucoma secondary to spherophakia/ectopia lentis and megalocornea'
              'Secondary dysgenetic glaucoma'
                'Glaucoma associated with neural crest cell migration anomaly'
                  Goniodysgenesis
                    'GMS syndrome'
                    'Axenfeld anomaly'
                  Iridogoniodysgenesis
                    'Congenital microcoria'
                    Aniridia
                      'Isolated aniridia'
                      'Syndromic aniridia'
                        'Aniridia - renal agenesis - psychomotor retardation'
                        'Aniridia - cerebellar ataxia - intellectual disability'
                        'Aniridia - ptosis - intellectual disability - familial obesity'
                        'Aniridia-intellectual disability syndrome'
                        'Aniridia - absent patella'
                        'WAGR syndrome'
                    'Axenfeld-Rieger syndrome'
                    'Rieger anomaly'
                    'Congenital ectropion uveae'
                    'Distal monosomy 6p'
                  Corneogoniodysgenesis
                    'Isolated congenital megalocornea'
                    'Isolated congenital sclerocornea'
                  Corneoiridogoniodysgenesis
                    'Peters anomaly'
                      'Peters anomaly - cataract'
                      'Von Hippel anomaly'
                'Secondary glaucoma due to a proliferation and differentiation anomaly'
                  'Coats disease'
                  'Iridocorneal endothelial syndrome'
                    'Chandler syndrome'
                    'Cogan-Reese syndrome'
                    'Essential iris atrophy'
                  'Posterior polymorphous corneal dystrophy'
            'Congenital microcoria'
            'Microphthalmia, Lenz type'
            'Peters anomaly'
              'Peters anomaly - cataract'
              'Von Hippel anomaly'
            'Axenfeld-Rieger syndrome'
            'X-linked retinoschisis'
            'Congenital primary aphakia'
            'Familial ocular anterior segment mesenchymal dysgenesis'
            'Isolated cryptophthalmia'
              'Congenital symblepharon'
              'Complete cryptophthalmia'
              'Partial cryptophthalmia'
            'Isolated ankyloblepharon filiforme adnatum'
            'Isolated congenital megalocornea'
            'Isolated congenital sclerocornea'
            'Congenital ectropion uveae'
            'Non-syndromic congenital cataract'
              'Congenital cataract, Volkmann type'
              'Pulverulent cataract'
              'Cataract with Y-shaped suture opacities'
              'Coppock-like cataract'
              'Cataract, Hutterite type'
              'Anterior polar cataract'
              'Coralliform cataract'
              'Nuclear cataract'
              'Partial congenital cataract'
              'Posterior polar cataract'
              'Total congenital cataract'
              'Zonular cataract'
          'Syndromic developmental defect of the eye'
            'Aniridia - cerebellar ataxia - intellectual disability'
            'Aniridia - ptosis - intellectual disability - familial obesity'
            'Aniridia-intellectual disability syndrome'
            'Aniridia - absent patella'
            'Ankyloblepharon - ectodermal defects - cleft lip/palate'
            'Ankyloblepharon filiforme adnatum - cleft palate'
            'Ankyloblepharon filiforme - imperforate anus'
            'Bardet-Biedl syndrome'
            'Microphthalmia with limb anomalies'
            'Barber-Say syndrome'
            'Blepharophimosis - radioulnar synostosis'
            'Autosomal dominant popliteal pterygium syndrome'
            'Atrioventricular defect - blepharophimosis -radial defects'
            'Cataract - aberrant oral frenula - growth delay'
            'Cataract - hypertrichosis - intellectual disability'
            'Congenital cataract - ichthyosis'
            'CHARGE syndrome'
            'Cataract - intellectual disability - anal atresia - urinary defects'
            'Cataract - intellectual disability - hypogonadism'
            'Microtia - eye coloboma - imperforation of the nasolacrimal duct'
            'Microphthalmia with brain and digit anomalies'
            'Renal coloboma syndrome'
            'Knobloch syndrome'
            'Hypospadias - hypertelorism - coloboma and deafness'
            'Monosomy 13q14'
            'Oculocerebrocutaneous syndrome'
            'Distal trisomy 14q'
            'Frontofacionasal dysplasia'
            'Cat-eye syndrome'
            'Fraser syndrome'
            'Blepharophimosis - ptosis - esotropia - syndactyly - short stature'
            'Glaucoma - ectopia - microspherophakia - stiff joints - short stature'
            'Glaucoma - sleep apnea'
            'GMS syndrome'
            'Focal dermal hypoplasia'
            'Laurence-Moon syndrome'
            'Nasopalpebral lipoma - coloboma - telecanthus'
            'Lowry-MacLean syndrome'
            'Hypergonadotropic hypogonadism - cataract syndrome'
            'Nager syndrome'
            'Postaxial acrofacial dysostosis'
            'Megalocornea-intellectual disability syndrome'
            'Osteodysplasty, Melnick-Needles type'
            'Microcornea - corectopia - macular hypoplasia'
            'Microcornea - glaucoma - absent frontal sinuses'
            'Microspherophakia - metaphyseal dysplasia'
            'Microphthalmia with linear skin defects syndrome'
            'Nathalie syndrome'
            'Noonan syndrome-like disorder with loose anagen hair'
            'Oculocerebrofacial syndrome, Kaufman type'
            'Oculofaciocardiodental syndrome'
            'Ophthalmomandibulomelic dysplasia'
            'Phakomatosis pigmentovascularis'
              'Phakomatosis cesioflammea'
              'Phakomatosis cesiomarmorata'
              'Phakomatosis spilorosea'
            'Acro-oto-ocular syndrome'
            'Septo-optic dysplasia'
            'SHORT syndrome'
            'Sturge-Weber syndrome'
            'Waardenburg syndrome'
              'Waardenburg syndrome type 1'
              'Waardenburg syndrome type 2'
              'Waardenburg syndrome type 3'
            'Weill-Marchesani syndrome'
            'CHIME syndrome'
            'Goldenhar syndrome'
            'Classical homocystinuria'
            'Congenital cataracts - facial dysmorphism - neuropathy'
            'Aicardi syndrome'
            'Alagille syndrome'
              'Alagille syndrome due to 20p12 microdeletion'
              'Alagille syndrome due to a JAG1 point mutation'
              'Alagille syndrome due to a NOTCH2 point mutation'
            'Agenesis of the corpus callosum - intellectual disability - coloboma - micrognathia'
            'Oculocerebrorenal syndrome'
            'Marinesco-Sjögren syndrome'
            'Marshall syndrome'
            'Meckel syndrome'
            'Noonan syndrome'
            'Norrie disease'
            'Peters plus syndrome'
            'Isolated Pierre Robin syndrome'
            'Rubinstein-Taybi syndrome'
              'Rubinstein-Taybi syndrome due to CREBBP mutations'
              'Rubinstein-Taybi syndrome due to 16p13.3 microdeletion'
              'Rubinstein-Taybi syndrome due to EP300 haploinsufficiency'
            'Smith-Lemli-Opitz syndrome'
            'Stickler syndrome'
              'Autosomal recessive Stickler syndrome'
              'Stickler syndrome type 1'
              'Stickler syndrome type 2'
            'Encephalopathy due to sulfite oxidase deficiency'
              'Isolated sulfite oxidase deficiency'
              'Sulfite oxidase deficiency due to molybdenum cofactor deficiency'
                'Sulfite oxidase deficiency due to molybdenum cofactor deficiency type A'
                'Sulfite oxidase deficiency due to molybdenum cofactor deficiency type B'
                'Sulfite oxidase deficiency due to molybdenum cofactor deficiency type C'
            'Treacher-Collins syndrome'
            'Turner syndrome'
              'Monosomy X'
              'Mosaic monosomy X'
              'Turner syndrome due to structural X chromosome anomalies'
            'Von Hippel-Lindau disease'
            'WAGR syndrome'
            'Williams syndrome'
            'Macular coloboma - cleft palate - hallux valgus'
            'Ablepharon macrostomia syndrome'
            'Von Hippel anomaly'
            'King-Denborough syndrome'
          'Microcephaly-microcornea syndrome, Seemanova type'
          'Microcornea-myopic chorioretinal atrophy-telecanthus syndrome'
          'Major induction processes eye anomaly'
            'Oculoauricular syndrome, Schorderet type'
            Aniridia
              'Isolated aniridia'
              'Syndromic aniridia'
                'Aniridia - renal agenesis - psychomotor retardation'
                'Aniridia - cerebellar ataxia - intellectual disability'
                'Aniridia - ptosis - intellectual disability - familial obesity'
                'Aniridia-intellectual disability syndrome'
                'Aniridia - absent patella'
                'WAGR syndrome'
            'Anophthalmia - microphthalmia'
              'Syndromic microphthalmia'
                'Microphthalmia with brain and digit anomalies'
                'COFS syndrome'
                'Syndromic microphthalmia type 5'
                'Matthew-Wood syndrome'
                'Micro syndrome'
                'Microphthalmia with linear skin defects syndrome'
                'Oculofaciocardiodental syndrome'
                'MMEP syndrome'
                'Colobomatous microphthalmia-obesity-hypogenitalism-intellectual disability syndrome'
                'Microphthalmia, Lenz type'
                'Anophthalmia/microphthalmia - esophageal atresia'
                'Microphthalmia - brain atrophy'
                'Microphthalmia - ankyloblepharon - intellectual disability'
              'Isolated anophthalmia - microphthalmia'
                'Microphthalmia - retinitis pigmentosa - foveoschisis - optic disc drusen'
                Nanophthalmia
                'Colobomatous microphthalmia'
          'Rare eye disease due to a differentiation anomaly'
            'Microtia - eye coloboma - imperforation of the nasolacrimal duct'
            'Renal coloboma syndrome'
            'Hypospadias - hypertelorism - coloboma and deafness'
            Cataract-glaucoma
            'Ocular coloboma'
              'Coloboma of choroid and retina'
              'Coloboma of eye lens'
              'Coloboma of iris'
              'Coloboma of macula'
              'Coloboma of eyelid'
              'Coloboma of optic papilla'
            'Septo-optic dysplasia'
            SRD5A3-CDG
            'CHIME syndrome'
            'Morning glory syndrome'
            'Agenesis of the corpus callosum - intellectual disability - coloboma - micrognathia'
            'Peters anomaly'
              'Peters anomaly - cataract'
              'Von Hippel anomaly'
            'Axenfeld-Rieger syndrome'
            'Congenital primary aphakia'
            'Familial ocular anterior segment mesenchymal dysgenesis'
        'Rare genetic palpebral, lacrimal system and conjunctival disease'
          'Rare palpebral disease'
            'Eyelid malformation'
              Cryptophthalmia
                'Fraser syndrome'
                'Isolated cryptophthalmia'
                  'Congenital symblepharon'
                  'Complete cryptophthalmia'
                  'Partial cryptophthalmia'
              'Microblepharon - ablephara'
                'Barber-Say syndrome'
                'Ablepharon macrostomia syndrome'
              'Eyelid border anomaly'
                'Isolated ankyloblepharon filiforme adnatum'
                'Syndromic ankyloblepharon'
                  'Ankyloblepharon - ectodermal defects - cleft lip/palate'
                  'Ankyloblepharon filiforme adnatum - cleft palate'
                  'Ankyloblepharon filiforme - imperforate anus'
                  'Autosomal dominant popliteal pterygium syndrome'
                  'Frontofacionasal dysplasia'
                'Syndromic palpebral coloboma'
                  'Frontofacionasal dysplasia'
                  'Nasopalpebral lipoma - coloboma - telecanthus'
                  'Nager syndrome'
                  'Postaxial acrofacial dysostosis'
                  'Goldenhar syndrome'
                  'Treacher-Collins syndrome'
                'Coloboma of eyelid'
            'Eyelids malposition disorder'
              'Congenital entropion'
                'Barber-Say syndrome'
                'Cutis laxa'
                  'Occipital horn syndrome'
                  'Geroderma osteodysplastica'
                  'MACS syndrome'
                  'Cutis laxa with severe pulmonary, gastrointestinal and urinary anomalies'
                  'De Barsy syndrome'
                    'PYCR1-related De Barsy syndrome'
                    'ALDH18A1-related De Barsy syndrome'
                  'SCARF syndrome'
                  'Arterial tortuosity syndrome'
                  'Craniofaciofrontodigital syndrome'
                  'Autosomal dominant cutis laxa'
                  'Autosomal recessive cutis laxa type 1'
                  'Autosomal recessive cutis laxa type 2'
                    'Autosomal recessive cutis laxa type 2A'
                      'Wrinkly skin syndrome'
                      'Autosomal recessive cutis laxa type 2, classic type'
                    'Autosomal recessive cutis laxa type 2B'
                'Kabuki syndrome'
                'Autosomal recessive cutis laxa type 2'
                  'Autosomal recessive cutis laxa type 2A'
                    'Wrinkly skin syndrome'
                    'Autosomal recessive cutis laxa type 2, classic type'
                  'Autosomal recessive cutis laxa type 2B'
                'Secondary entropion'
                  'EEC syndrome'
                'Tarsal kink syndrome'
              'Congenital ectropion'
                'Blepharo-cheilo-odontic syndrome'
                'Kabuki syndrome'
                'Isolated congenital ectropion'
                Euryblepharon
              'Secondary ectropion'
                'Barber-Say syndrome'
                'Blepharophimosis - epicanthus inversus - ptosis'
                  'Blepharophimosis - epicanthus inversus - ptosis due to 3q23 microdeletion'
                  'Blepharophimosis - epicanthus inversus - ptosis due to a point mutation'
                  'Blepharophimosis - epicanthus inversus - ptosis due to polyA expansion'
                'Keratosis follicularis spinulosa decalvans'
                'Postaxial acrofacial dysostosis'
                'Lamellar ichthyosis'
                'Lymphedema - distichiasis'
                'Wiedemann-Rautenstrauch syndrome'
              Epiblepharon
            'Canthal anomaly'
              'Epicanthal fold'
                'Syndromic epicanthus'
                  'Monosomy 13q14'
                  'Distal trisomy 14q'
                  'Monosomy 5p'
                  'Congenital cataracts - facial dysmorphism - neuropathy'
                  'Marinesco-Sjögren syndrome'
                  'Smith-Lemli-Opitz syndrome'
                  'Turner syndrome'
                    'Monosomy X'
                    'Mosaic monosomy X'
                    'Turner syndrome due to structural X chromosome anomalies'
                  'Williams syndrome'
              Telecanthus
                'Blepharophimosis - epicanthus inversus - ptosis'
                  'Blepharophimosis - epicanthus inversus - ptosis due to 3q23 microdeletion'
                  'Blepharophimosis - epicanthus inversus - ptosis due to a point mutation'
                  'Blepharophimosis - epicanthus inversus - ptosis due to polyA expansion'
                'Opitz G/BBB syndrome'
                  'Autosomal dominant Opitz G/BBB syndrome'
                  'X-linked Opitz G/BBB syndrome'
              'Malposition of external canthus'
                'Nager syndrome'
                'Noonan syndrome'
                'Treacher-Collins syndrome'
            'Kinetic eyelid anomaly'
              Ptosis
                'Blepharophimosis - radioulnar synostosis'
                'Blepharophimosis - epicanthus inversus - ptosis'
                  'Blepharophimosis - epicanthus inversus - ptosis due to 3q23 microdeletion'
                  'Blepharophimosis - epicanthus inversus - ptosis due to a point mutation'
                  'Blepharophimosis - epicanthus inversus - ptosis due to polyA expansion'
                'Borjeson-Forssman-Lehmann syndrome'
                'Atrioventricular defect - blepharophimosis -radial defects'
                'Oculogastrointestinal muscular dystrophy'
                'Cornelia de Lange syndrome'
                'Blepharophimosis - ptosis - esotropia - syndactyly - short stature'
                'Ptosis - upper ocular movement limitation - absence of lacrimal punctum'
                'Dopamine beta-hydroxylase deficiency'
                'Jacobsen syndrome'
                'Dubowitz syndrome'
                'Oculopharyngeal muscular dystrophy'
                'Steinert myotonic dystrophy'
                'Mitochondrial neurogastrointestinal encephalomyopathy'
                'Acro-oto-ocular syndrome'
                'Baraitser-Winter syndrome'
                'Ptosis - vocal cord paralysis'
                'Ptosis - strabismus - ectopic pupils'
                'Congenital fibrosis of extraocular muscles'
                'Char syndrome'
                'Mucopolysaccharidosis type 2'
                  'Mucopolysaccharidosis type 2, severe form'
                  'Mucopolysaccharidosis type 2, attenuated form'
                'Congenital myasthenic syndrome'
                  'Congenital myasthenic syndromes with glycosylation defect'
                  'Postsynaptic congenital myasthenic syndromes'
                  'Presynaptic congenital myasthenic syndromes'
                  'Synaptic congenital myasthenic syndromes'
                'Centronuclear myopathy'
                  'Autosomal recessive centronuclear myopathy'
                  'Autosomal dominant centronuclear myopathy'
                  'X-linked centronuclear myopathy'
                'X-linked centronuclear myopathy'
                'Proximal myotonic myopathy'
                'Noonan syndrome'
                'Maternally-inherited progressive external ophthalmoplegia'
                'Goldberg-Shprintzen megacolon syndrome'
                'Saethre-Chotzen syndrome'
                'Smith-Lemli-Opitz syndrome'
                'Treacher-Collins syndrome'
                'Congenital ptosis'
                'Marcus-Gunn syndrome'
                  'Marin-Amat syndrome'
                  'Inverse Marcus-Gunn phenomenon'
                'Congenital Horner syndrome'
                'Oculopharyngodistal myopathy'
              'Congenital upper palpebral retraction'
                'Congenital eyelid retraction'
            'Palpebral tumor'
              'Familial keratoacanthoma'
              'Precancerous lesion of palpebral epidermis'
                'Incontinentia pigmenti'
              'Malignant tumor of palpebral epidermis'
                'Bazex-Dupré-Christol syndrome'
                  'Follicular atrophoderma-basal cell carcinoma'
                'Gorlin syndrome'
                'Oley syndrome'
              'Palpebral sebaceous gland tumor'
                'Muir-Torre syndrome'
                'Gardner syndrome'
              'Pigmented palpebral tumor'
                'Palpebral lentiginosis'
                  'Carney complex'
                  'Peutz-Jeghers syndrome'
                    'Peutz-Jeghers Polyp of the Stomach'
                  'LEOPARD syndrome'
                'Palpebral nevus'
                  'Linear nevus sebaceus syndrome'
                'Palpebral malignant melanoma'
                  'Familial melanoma'
              'Palpebral piliary tumor'
                'Brooke-Spiegler syndrome'
                  'Familial cylindromatosis'
                  'Familial multiple trichoepithelioma'
              'Mesenchymatous palpebral tumor'
                'Carney complex'
              'Palpebral tumor with a vascular malformation'
                'Sturge-Weber syndrome'
                'PHACE syndrome'
                'Wyburn-Mason syndrome'
                'Familial capillary hemangioma'
              'Neurogenic palpebral tumor'
            'Rare eyebrow/eyelashes anomaly'
              'Eyebrow/eyelashes hypertrichosis'
                'Hypertrichosis lanuginosa congenita'
                  'Congenital generalized hypertrichosis, Ambras type'
                  'X-linked congenital generalized hypertrichosis'
              'Eyebrow hypertrophy'
                'Cornelia de Lange syndrome'
                'Trisomy 18'
                'Mucopolysaccharidosis type 1'
                  'Hurler syndrome'
                  'Scheie syndrome'
                  'Hurler-Scheie syndrome'
              'Eyelashes hypertrophy'
              'Congenital absence of the eyebrow/eyelashes'
                'Bazex-Dupré-Christol syndrome'
                  'Follicular atrophoderma-basal cell carcinoma'
                'Hallermann-Streiff syndrome'
                'Oley syndrome'
              'Eyebrow/eyelashes structural anomaly'
                'Menkes disease'
                'Netherton syndrome'
              'Eyebrow/eyelashes distichiasis'
                'Lymphedema - distichiasis'
                'Trisomy 18'
                'Treacher-Collins syndrome'
                'Isolated distichiasis'
              'Eyebrow/eyelashes pigmentation anomaly'
                Piebaldism
                'Vogt-Koyanagi-Harada disease'
                'Waardenburg syndrome'
                  'Waardenburg syndrome type 1'
                  'Waardenburg syndrome type 2'
                  'Waardenburg syndrome type 3'
                'Tuberous sclerosis'
          'Rare lacrimal system disease'
            'Secretory apparatus of the lacrimal system anomaly'
              'Congenital alacrima'
                'Familial dysautonomia'
                'Hypohidrotic ectodermal dysplasia'
                  'X-linked hypohidrotic ectodermal dysplasia'
                  'Autosomal dominant hypohidrotic ectodermal dysplasia'
                  'Autosomal recessive hypohidrotic ectodermal dysplasia'
                  'Hypohidrotic ectodermal dysplasia with immunodeficiency'
                'Intellectual disability - alacrima - achalasia'
                'Triple A syndrome'
                'Isolated congenital alacrima'
            'Excretory apparatus of the lacrimal system anomaly'
              'Dyskeratosis congenita'
              'Ptosis - upper ocular movement limitation - absence of lacrimal punctum'
              'Aplasia of lacrimal and salivary glands'
              'Syndromic orbital border hypoplasia'
            'Anomaly of the secretory and excretory apparatus of the lacrimal system'
              'EEC syndrome and related syndrome'
                'EEC syndrome'
                'Lacrimoauriculodentodigital syndrome'
                'Limb-mammary syndrome'
                'ADULT syndrome'
          'Rare conjunctival disease'
            'Ligneous conjunctivitis'
            'Conjunctival vascular anomaly'
              'Conjunctival hemangioma or hemolymphangioma'
                'Sturge-Weber syndrome'
              'Conjunctival telangiectasia'
                Ataxia-telangiectasia
                'Hereditary hemorrhagic telangiectasia'
              'Conjunctival lymphangiectasia'
                'Congenital primary lymphedema'
                  'Non hereditary congenital primary lymphedema'
                  'Milroy disease'
            'Pigmented conjunctival lesion'
              'Peutz-Jeghers syndrome'
                'Peutz-Jeghers Polyp of the Stomach'
              Alkaptonuria
            'Conjunctival tumor'
              'Benign Conjunctival Neoplasm'
              'Dyskeratosis congenita'
              'Pterygium of the conjunctiva, familial form'
              'Bulbar conjunctival dermoid or conjunctival dermolipoma'
                'Linear nevus sebaceus syndrome'
                'Goldenhar syndrome'
        'Rare genetic refraction anomaly'
          'Rare isolated myopia'
          'Syndromic myopia'
            'Aplasia cutis - myopia'
            'Cohen syndrome'
            'Congenital muscular dystrophy, Fukuyama type'
            'High myopia-sensorineural deafness syndrome'
            Achromatopsia
            'Marfan syndrome'
              'Marfan syndrome type 1'
              'Marfan syndrome type 2'
            'Marshall syndrome'
            'Muscle-eye-brain disease'
            'Schwartz-Jampel syndrome'
            'Stickler syndrome'
              'Autosomal recessive Stickler syndrome'
              'Stickler syndrome type 1'
              'Stickler syndrome type 2'
            'Wagner disease'
            'X-linked cone dysfunction syndrome with myopia'
          'Rare hyperopia and astigmatism'
            'Congenital cornea plana'
            'Syndromic hyperopia'
              'SHORT syndrome'
              'Leber congenital amaurosis'
        'Genetic lens and zonula anomaly'
          'Rare cataract'
            'Rare non-syndromic cataract'
              'Early-onset non-syndromic cataract'
                'Autosomal recessive childhood-onset cortical cataract'
                'Autosomal dominant childhood-onset cortical cataract'
                'Cerulean cataract'
              'Non-syndromic congenital cataract'
                'Congenital cataract, Volkmann type'
                'Pulverulent cataract'
                'Cataract with Y-shaped suture opacities'
                'Coppock-like cataract'
                'Cataract, Hutterite type'
                'Anterior polar cataract'
                'Coralliform cataract'
                'Nuclear cataract'
                'Partial congenital cataract'
                'Posterior polar cataract'
                'Total congenital cataract'
                'Zonular cataract'
            'Syndromic cataract'
              'Fine-Lubinsky syndrome'
              'Cataract - aberrant oral frenula - growth delay'
              'Cataract - hypertrichosis - intellectual disability'
              'Cataract-microcornea syndrome'
              'Cataract - intellectual disability - anal atresia - urinary defects'
              'Cataract - intellectual disability - hypogonadism'
              'Vici syndrome'
              Cataract-glaucoma
              'Hereditary hyperferritinemia with congenital cataracts'
              'Intellectual disability - cataracts - kyphosis'
              'Hypergonadotropic hypogonadism - cataract syndrome'
              'Juvenile cataract - microcornea - renal glucosuria'
              'Microphthalmia - cataract'
              'MRCS syndrome'
              'Nathalie syndrome'
              'Congenital cataract microcornea with corneal opacity'
              'Congenital cataract-hearing loss-severe developmental delay syndrome'
              'Cataract-congenital heart disease-neural tube defect syndrome'
              'Cochleosaccular degeneration - cataract'
              'Congenital cataract - progressive muscular hypotonia - hearing loss - developmental delay'
              'Norrie disease'
              Aniridia
                'Isolated aniridia'
                'Syndromic aniridia'
                  'Aniridia - renal agenesis - psychomotor retardation'
                  'Aniridia - cerebellar ataxia - intellectual disability'
                  'Aniridia - ptosis - intellectual disability - familial obesity'
                  'Aniridia-intellectual disability syndrome'
                  'Aniridia - absent patella'
                  'WAGR syndrome'
              'Hypomyelination - congenital cataract'
              'WAGR syndrome'
              'Persistent hyperplastic primary vitreous'
              'Syndromic aniridia'
                'Aniridia - renal agenesis - psychomotor retardation'
                'Aniridia - cerebellar ataxia - intellectual disability'
                'Aniridia - ptosis - intellectual disability - familial obesity'
                'Aniridia-intellectual disability syndrome'
                'Aniridia - absent patella'
                'WAGR syndrome'
              'Systemic disease with cataract'
                'Cataract associated with a metabolic disease'
                  'De Barsy syndrome'
                    'PYCR1-related De Barsy syndrome'
                    'ALDH18A1-related De Barsy syndrome'
                  'Fabry disease'
                  Galactosemia
                    'Galactokinase deficiency'
                    'Galactose epimerase deficiency'
                      'Erythrocyte galactose epimerase deficiency'
                      'Generalized galactose epimerase deficiency'
                    'Classic galactosemia'
                  Alpha-mannosidosis
                    'Alpha-mannosidosis, infantile form'
                    'Alpha-mannosidosis, adult form'
                  'Refsum disease'
                'Cerebral disease with cataract'
                  'Congenital cataracts - facial dysmorphism - neuropathy'
                  'Marinesco-Sjögren syndrome'
                  'Meckel syndrome'
                  'Sotos syndrome'
                'Renal disease with cataract'
                  'Oculocerebrorenal syndrome'
                  'Alport syndrome'
                    'X-linked Alport syndrome'
                    'Autosomal dominant Alport syndrome'
                    'Autosomal recessive Alport syndrome'
                'Cardiac disease with cataract'
                  'Congenital cataract - hypertrophic cardiomyopathy - mitochondrial myopathy'
                'Musculoskeletal disease with cataract'
                  'Rhizomelic chondrodysplasia punctata'
                    'Rhizomelic chondrodysplasia punctata type 1'
                    'Rhizomelic chondrodysplasia punctata type 2'
                    'Rhizomelic chondrodysplasia punctata type 3'
                  'Steinert myotonic dystrophy'
                  'Roberts syndrome'
                  'X-linked dominant chondrodysplasia punctata'
                  'Albright hereditary osteodystrophy'
                    'Pseudohypoparathyroidism type 1A'
                    'Pseudohypoparathyroidism type 1C'
                    Pseudopseudohypoparathyroidism
                  'Stickler syndrome'
                    'Autosomal recessive Stickler syndrome'
                    'Stickler syndrome type 1'
                    'Stickler syndrome type 2'
                'Dentocutaneous disease with cataract'
                  'Congenital cataract - ichthyosis'
                  'Rothmund-Thomson syndrome'
                    'Rothmund-Thomson syndrome type 1'
                    'Rothmund-Thomson syndrome type 2'
                  'Incontinentia pigmenti'
                  'Nance-Horan syndrome'
                'Craniofacial anomaly with cataract'
                  'Hallermann-Streiff syndrome'
                  'Smith-Lemli-Opitz syndrome'
                  'Zellweger syndrome'
          'Lens size anomaly'
            'Glaucoma - ectopia - microspherophakia - stiff joints - short stature'
            'Microspherophakia - metaphyseal dysplasia'
            'Weill-Marchesani syndrome'
          'Lens position anomaly'
            'Blepharoptosis - myopia - ectopia lentis'
            'Ectopia lentis - chorioretinal dystrophy - myopia'
            'Isolated ectopia lentis'
            'Classical homocystinuria'
            'Marfan syndrome'
              'Marfan syndrome type 1'
              'Marfan syndrome type 2'
            'Encephalopathy due to sulfite oxidase deficiency'
              'Isolated sulfite oxidase deficiency'
              'Sulfite oxidase deficiency due to molybdenum cofactor deficiency'
                'Sulfite oxidase deficiency due to molybdenum cofactor deficiency type A'
                'Sulfite oxidase deficiency due to molybdenum cofactor deficiency type B'
                'Sulfite oxidase deficiency due to molybdenum cofactor deficiency type C'
          'Lens shape anomaly'
            'CHARGE syndrome'
            'Focal dermal hypoplasia'
            'Goldenhar syndrome'
            'Meckel syndrome'
            'Microphthalmia, Lenz type'
            'Alport syndrome'
              'X-linked Alport syndrome'
              'Autosomal dominant Alport syndrome'
              'Autosomal recessive Alport syndrome'
            'Rubinstein-Taybi syndrome'
              'Rubinstein-Taybi syndrome due to CREBBP mutations'
              'Rubinstein-Taybi syndrome due to 16p13.3 microdeletion'
              'Rubinstein-Taybi syndrome due to EP300 haploinsufficiency'
        'Genetic neuro-ophthalmological disease'
          'Congenital trigeminal anesthesia'
          'Rare strabismus and restriction syndrome'
            'Tolosa-Hunt syndrome'
            'Essential strabismus'
            'Syndrome with a symptomatic strabismus'
              'Cat-eye syndrome'
              'Cornelia de Lange syndrome'
              'Joubert syndrome with ocular defect'
              'Duane retraction syndrome'
              'Horizontal gaze palsy with progressive scoliosis'
              'Monosomy 5p'
              'Trisomy 13'
              'Waardenburg syndrome'
                'Waardenburg syndrome type 1'
                'Waardenburg syndrome type 2'
                'Waardenburg syndrome type 3'
              'Intellectual disability-strabismus syndrome'
              'Congenital fibrosis of extraocular muscles'
              'Kearns-Sayre syndrome'
              'Leigh syndrome'
                'Leigh syndrome with leukodystrophy'
                'Leigh syndrome with nephrotic syndrome'
                'Congenital lactic acidosis, Saguenay-Lac-Saint-Jean type'
                'Leigh syndrome with cardiomyopathy'
              'Moebius syndrome'
              'Maternally-inherited progressive external ophthalmoplegia'
              'Treacher-Collins syndrome'
              'Fragile X syndrome'
              'Okihiro syndrome'
                'Okihiro syndrome due to 20q13 microdeletion'
                'Okihiro syndrome due to a point mutation'
              'Craniostenosis associated with a strabismus'
                'Crouzon disease'
                'Isolated trigonocephaly'
                'Isolated scaphocephaly'
                'Isolated plagiocephaly'
                'Isolated brachycephaly'
                'Isolated oxycephaly'
                'Pfeiffer syndrome'
                  'Pfeiffer syndrome type 1'
                  'Pfeiffer syndrome type 2'
                  'Pfeiffer syndrome type 3'
                'Saethre-Chotzen syndrome'
                'Apert syndrome'
                'Crouzon syndrome - acanthosis nigricans'
          'Oculomotor palsy'
            'Nuclear oculomotor paralysis'
              'Moebius syndrome'
              'Acute intermittent porphyria'
              'Congenital trochlear nerve palsy'
                'Familial congenital palsy of trochlear nerve'
            'Supranuclear oculomotor palsy'
              'Leigh syndrome'
                'Leigh syndrome with leukodystrophy'
                'Leigh syndrome with nephrotic syndrome'
                'Congenital lactic acidosis, Saguenay-Lac-Saint-Jean type'
                'Leigh syndrome with cardiomyopathy'
              'Niemann-Pick disease type C'
                'Niemann-Pick disease type C, severe perinatal form'
                'Niemann-Pick disease type C, severe early infantile neurologic onset'
                'Niemann-Pick disease type C, late infantile neurologic onset'
                'Niemann-Pick disease type C, juvenile neurologic onset'
                'Niemann-Pick disease type C, adult neurologic onset'
              'Progressive supranuclear palsy'
                'Classical progressive supranuclear palsy'
                'Atypical progressive supranuclear palsy'
                  'Progressive supranuclear palsy - parkinsonism'
                  'Progressive supranuclear palsy - pure akinesia with gait freezing'
                  'Progressive supranuclear palsy - corticobasal syndrome'
                  'Progressive supranuclear palsy - progressive non fluent aphasia'
              'Wilson disease'
          'Oculomotor apraxia or related oculomotor disease'
            Ataxia-telangiectasia
            'Ocular motor apraxia, Cogan type'
            'Ataxia - oculomotor apraxia type 1'
            'Joubert syndrome with ocular defect'
            'Joubert syndrome with oculorenal defect'
            'Juvenile Huntington disease'
            'Gaucher disease'
              'Gaucher disease - ophthalmoplegia - cardiovascular calcification'
              'Atypical Gaucher disease due to saposin C deficiency'
              'Gaucher disease type 1'
              'Gaucher disease type 2'
              'Gaucher disease type 3'
              'Fetal Gaucher disease'
            'Ataxia-intellectual disability-oculomotor apraxia-cerebellar cysts syndrome'
            'Huntington disease'
            'Spinocerebellar ataxia with axonal neuropathy type 2'
          'Myopathy with eye involvement'
            'Steinert myotonic dystrophy'
            'Childhood-onset autosomal recessive myopathy with external ophthalmoplegia'
            'Myasthenic syndrome with eye involvement'
              'Congenital myasthenic syndrome'
                'Congenital myasthenic syndromes with glycosylation defect'
                'Postsynaptic congenital myasthenic syndromes'
                'Presynaptic congenital myasthenic syndromes'
                'Synaptic congenital myasthenic syndromes'
            'Duchenne muscular dystrophy'
          'Abnormal eye movements'
            'Kufor-Rakeb syndrome'
            'Alexander disease'
              'Alexander disease type I'
              'Alexander disease type II'
            'Pelizaeus-Merzbacher disease'
              'Pelizaeus-Merzbacher disease, connatal form'
              'Pelizaeus-Merzbacher disease, classic form'
              'Pelizaeus-Merzbacher disease, transitional form'
              'Pelizaeus-Merzbacher disease in female carriers'
              'Null syndrome'
            'Adult-onset autosomal dominant leukodystrophy'
          'Nervous system anomaly with eye involvement'
            CADASIL
            'Familial dysautonomia'
            'Autosomal recessive primary microcephaly'
            'Autosomal recessive chorioretinopathy-microcephaly'
            'Septo-optic dysplasia'
            'GM1 gangliosidosis'
              'GM1 gangliosidosis type 1'
              'GM1 gangliosidosis type 2'
              'GM1 gangliosidosis type 3'
            'Aicardi syndrome'
            'Spinocerebellar ataxia with oculomotor anomaly'
              'Autosomal recessive cerebellar ataxia'
                'Autosomal recessive ataxia due to ubiquinone deficiency'
                'Adult-onset autosomal recessive cerebellar ataxia'
                'Childhood-onset autosomal recessive slowly progressive spinocerebellar ataxia'
                'Infantile-onset autosomal recessive nonprogressive cerebellar ataxia'
                'Spectrin-associated autosomal recessive cerebellar ataxia'
                'Autosomal recessive cerebellar ataxia-epilepsy-intellectual disability syndrome'
                  'Autosomal recessive cerebellar ataxia-epilepsy-intellectual disability syndrome due to WWOX deficiency'
                  'Autosomal recessive cerebellar ataxia-epilepsy-intellectual disability syndrome due to TUD deficiency'
                  'Autosomal recessive cerebellar ataxia-epilepsy-intellectual disability syndrome due to KIAA0226 deficiency'
                'Autosomal recessive ataxia, Beauce type'
                'Autosomal recessive congenital cerebellar ataxia'
                  'Autosomal recessive cerebelloparenchymal disorder type 3'
                  'Joubert syndrome and related disorders'
                    'Joubert syndrome with hepatic defect'
                    'Joubert syndrome with ocular defect'
                    'Joubert syndrome with renal defect'
                    'Joubert syndrome with oculorenal defect'
                    'Joubert syndrome with orofaciodigital defect'
                    'Joubert syndrome with Jeune asphyxiating thoracic dystrophy'
                    'Joubert syndrome'
                  'Dysequilibrium syndrome'
                  'CAMOS syndrome'
                  'Cerebellar ataxia, Cayman type'
                'Autosomal recessive metabolic cerebellar ataxia'
                  Abetalipoproteinemia
                  'Autosomal recessive ataxia due to PEX10 deficiency'
                  'Autosomal recessive cerebellar ataxia with late-onset spasticity'
                  'Autosomal recessive cerebellar ataxia-pyramidal signs-nystagmus-oculomotor apraxia syndrome'
                    'Autosomal recessive congenital cerebellar ataxia due to MGLUR1 deficiency'
                    'Autosomal recessive congenital cerebellar ataxia due to GRID2 deficiency'
                  'Infantile Refsum disease'
                  'Refsum disease'
                  'Cerebrotendinous xanthomatosis'
                  'Recessive mitochondrial ataxia syndrome'
                  'Ataxia with vitamin E deficiency'
                'Autosomal recessive cerebellar ataxia due to a DNA repair defect'
                  Ataxia-telangiectasia
                  'Ataxia - oculomotor apraxia type 1'
                  'Xeroderma pigmentosum-Cockayne syndrome complex'
                    'Xeroderma pigmentosum complementation group B'
                    'Xeroderma pigmentosum complementation group D'
                    'Xeroderma pigmentosum complementation group F'
                    'Xeroderma pigmentosum complementation group G'
                  'Ataxia-telangiectasia-like disorder'
                  'Xeroderma pigmentosum complementation group A'
                  'Xeroderma pigmentosum complementation group B'
                  'Xeroderma pigmentosum complementation group D'
                  'Xeroderma pigmentosum complementation group G'
                  'Spinocerebellar ataxia with axonal neuropathy type 2'
                  'Spinocerebellar ataxia type 1 with axonal neuropathy'
                'Autosomal recessive degenerative and progressive cerebellar ataxia'
                  'Early-onset cerebellar ataxia with retained tendon reflexes'
                  'Infantile onset spinocerebellar ataxia'
                  'Congenital cataracts - facial dysmorphism - neuropathy'
                  'Marinesco-Sjögren syndrome'
                  'Posterior column ataxia - retinitis pigmentosa'
                  'Friedreich ataxia'
                'Autosomal recessive syndromic cerebellar ataxia'
                  'Autosomal recessive cerebellar ataxia - psychomotor retardation'
                  'Autosomal recessive cerebellar ataxia - blindness - deafness'
                  'Autosomal recessive cerebellar ataxia - saccadic intrusion'
              'X-linked progressive cerebellar ataxia'
              'Spinocerebellar ataxia type 7'
              'Autosomal dominant cerebellar ataxia'
                'Autosomal dominant cerebellar ataxia type 2'
                  'Spinocerebellar ataxia type 7'
                'Autosomal dominant cerebellar ataxia type 1'
                  'Spinocerebellar ataxia type 23'
                  'Spinocerebellar ataxia type 28'
                  'Spinocerebellar ataxia type 20'
                  'Spinocerebellar ataxia type 25'
                  'Cerebellar ataxia - areflexia - pes cavus - optic atrophy - sensorineural hearing loss'
                  'Spinocerebellar ataxia type 34'
                  'Spinocerebellar ataxia type 29'
                  'Spinocerebellar ataxia type 32'
                  'Spinocerebellar ataxia type 35'
                  'Spinocerebellar ataxia type 36'
                  'Autosomal dominant cerebellar ataxia, deafness and narcolepsy'
                  'Non-progressive cerebellar ataxia with intellectual disability'
                  'Spinocerebellar ataxia type 37'
                  'Spinocerebellar ataxia type 1'
                  'Spinocerebellar ataxia type 2'
                  'Spinocerebellar ataxia type 3'
                    'Machado-Joseph disease type 1'
                    'Machado-Joseph disease type 2'
                    'Machado-Joseph disease type 3'
                  'Spinocerebellar ataxia type 17'
                  'Spinocerebellar ataxia type 8'
                  'Spinocerebellar ataxia type 12'
                  'Spinocerebellar ataxia type 14'
                  'Spinocerebellar ataxia type 27'
                  'Spinocerebellar ataxia type 4'
                  'Spinocerebellar ataxia type 13'
                  'Spinocerebellar ataxia type 15/16'
                  'Spinocerebellar ataxia type 18'
                  'Spinocerebellar ataxia type 19/22'
                  'Spinocerebellar ataxia type 21'
                'Autosomal dominant cerebellar ataxia type 3'
                  'Spinocerebellar ataxia type 26'
                  'Spinocerebellar ataxia type 30'
                  'Spinocerebellar ataxia type 31'
                  'Spinocerebellar ataxia type 6'
                  'Spinocerebellar ataxia type 5'
                  'Spinocerebellar ataxia type 11'
                'Autosomal dominant cerebellar ataxia type 4'
                  'Dentatorubral pallidoluysian atrophy'
                  'Spinocerebellar ataxia type 10'
            'Spinocerebellar degenerescence and spastic paraparesis with an oculomotor anomaly'
              'Friedreich ataxia'
        'Chondroectodermal dysplasia with night blindness'
        'Corneal dystrophy'
          'Autosomal dominant keratitis'
          'Superficial corneal dystrophy'
            'Grayson-Wilbrandt corneal dystrophy'
            'Epithelial recurrent erosion dystrophy'
            'Hereditary benign intraepithelial dyskeratosis'
            'Corneal intraepithelial dyskeratosis with palmoplantar hyperkeratosis and laryngeal dyskeratosis'
            'Meesmann corneal dystrophy'
            'Lisch epithelial corneal dystrophy'
            'Microcystic corneal dystrophy'
            'Gelatinous drop-like corneal dystrophy'
            'Honey-droplet corneal dystrophy'
            'Subepithelial mucinous corneal dystrophy'
            'Thiel-Behnke corneal dystrophy'
            'Reis-Bücklers corneal dystrophy'
          'Stromal corneal dystrophy'
            'Congenital stromal corneal dystrophy'
            'Pre-Descemet corneal dystrophy'
            'Granular corneal dystrophy type I'
            'Granular corneal dystrophy type II'
            'Lattice corneal dystrophy type I'
            'Schnyder corneal dystrophy'
            'Macular corneal dystrophy'
            'Fleck corneal dystrophy'
            'Posterior amorphous corneal dystrophy'
          'Posterior corneal dystrophy'
            'Congenital hereditary endothelial dystrophy type II'
            'X-linked endothelial corneal dystrophy'
            'Central cloudy dystrophy of Francois'
            'Posterior polymorphous corneal dystrophy'
            'Fuchs endothelial corneal dystrophy'
            'Congenital hereditary endothelial dystrophy type I'
          'Syndromic corneal dystrophy'
            'Corneal dystrophy - perceptive deafness'
            'X-linked corneal dermoid'
            'Mietens syndrome'
            'Spastic ataxia - corneal dystrophy'
            'Oculodental syndrome, Rutherfurd type'
            'Ophthalmomandibulomelic dysplasia'
            'De Barsy syndrome'
              'PYCR1-related De Barsy syndrome'
              'ALDH18A1-related De Barsy syndrome'
            'Corneal-cerebellar syndrome'
            'Subaortic stenosis - short stature'
            'Stern-Lubinsky-Durrie syndrome'
            'Goldenhar syndrome'
            'Recessive X-linked ichthyosis'
            'Dermochondrocorneal dystrophy'
            'Familial amyloidosis, Finnish type'
            'X-linked reticulate pigmentary disorder with systemic manifestations'
        'Hereditary glaucoma'
          'Primary glaucoma'
            'Congenital glaucoma'
              hydrophthalmos
            'Juvenile glaucoma'
          'Glaucoma secondary to spherophakia/ectopia lentis and megalocornea'
          'Secondary dysgenetic glaucoma'
            'Glaucoma associated with neural crest cell migration anomaly'
              Goniodysgenesis
                'GMS syndrome'
                'Axenfeld anomaly'
              Iridogoniodysgenesis
                'Congenital microcoria'
                Aniridia
                  'Isolated aniridia'
                  'Syndromic aniridia'
                    'Aniridia - renal agenesis - psychomotor retardation'
                    'Aniridia - cerebellar ataxia - intellectual disability'
                    'Aniridia - ptosis - intellectual disability - familial obesity'
                    'Aniridia-intellectual disability syndrome'
                    'Aniridia - absent patella'
                    'WAGR syndrome'
                'Axenfeld-Rieger syndrome'
                'Rieger anomaly'
                'Congenital ectropion uveae'
                'Distal monosomy 6p'
              Corneogoniodysgenesis
                'Isolated congenital megalocornea'
                'Isolated congenital sclerocornea'
              Corneoiridogoniodysgenesis
                'Peters anomaly'
                  'Peters anomaly - cataract'
                  'Von Hippel anomaly'
            'Secondary glaucoma due to a proliferation and differentiation anomaly'
              'Coats disease'
              'Iridocorneal endothelial syndrome'
                'Chandler syndrome'
                'Cogan-Reese syndrome'
                'Essential iris atrophy'
              'Posterior polymorphous corneal dystrophy'
        'Rare disease with glaucoma as a major feature'
          'Aniridia - cerebellar ataxia - intellectual disability'
          'Dyssegmental dysplasia - glaucoma'
          'Glaucoma - sleep apnea'
          'Lowry-MacLean syndrome'
          'Megalocornea-intellectual disability syndrome'
          'Osteodysplasty, Melnick-Needles type'
          'Microphthalmia with linear skin defects syndrome'
          'Oculofaciocardiodental syndrome'
          'Phakomatosis pigmentovascularis'
            'Phakomatosis cesioflammea'
            'Phakomatosis cesiomarmorata'
            'Phakomatosis spilorosea'
          'SHORT syndrome'
          'Sturge-Weber syndrome'
          'Weill-Marchesani syndrome'
          'Classical homocystinuria'
          'Alagille syndrome'
            'Alagille syndrome due to 20p12 microdeletion'
            'Alagille syndrome due to a JAG1 point mutation'
            'Alagille syndrome due to a NOTCH2 point mutation'
          'Oculocerebrorenal syndrome'
          'Marshall syndrome'
          'Meckel syndrome'
          'Peters plus syndrome'
          'Isolated Pierre Robin syndrome'
          'Axenfeld-Rieger syndrome'
          'Rubinstein-Taybi syndrome'
            'Rubinstein-Taybi syndrome due to CREBBP mutations'
            'Rubinstein-Taybi syndrome due to 16p13.3 microdeletion'
            'Rubinstein-Taybi syndrome due to EP300 haploinsufficiency'
          Mucopolysaccharidosis
            'Mucopolysaccharidosis type 1'
              'Hurler syndrome'
              'Scheie syndrome'
              'Hurler-Scheie syndrome'
            'Mucopolysaccharidosis type 2'
              'Mucopolysaccharidosis type 2, severe form'
              'Mucopolysaccharidosis type 2, attenuated form'
            'Mucopolysaccharidosis type 3'
              'Sanfilippo syndrome type A'
              'Sanfilippo syndrome type B'
              'Sanfilippo syndrome type C'
              'Sanfilippo syndrome type D'
            'Mucopolysaccharidosis type 4'
              'Mucopolysaccharidosis type 4A'
              'Mucopolysaccharidosis type 4B'
            'Mucopolysaccharidosis type 6'
              'Mucopolysaccharidosis type 6, rapidly progressing'
              'Mucopolysaccharidosis type 6, slowly progressing'
            'Mucopolysaccharidosis type 7'
            'Hyaluronidase deficiency'
          'Stickler syndrome'
            'Autosomal recessive Stickler syndrome'
            'Stickler syndrome type 1'
            'Stickler syndrome type 2'
          'Von Hippel-Lindau disease'
          'WAGR syndrome'
          'Distal monosomy 6p'
        'Genetic vitreous-retinal disease'
          'IRVAN syndrome'
          'Familial retinal arterial macroaneurysm'
          'Congenital blindness due to retinal non-attachment'
          'Senior-Loken syndrome'
          'Foveal hypoplasia-optic nerve decussation defect-anterior segment dysgenesis syndrome'
          'Leber congenital amaurosis'
          'Hereditary vascular retinopathy'
          'Retinal dystrophy'
            'Amaurosis - hypertrichosis'
            'Autosomal recessive bestrophinopathy'
            'Retinal degeneration - nanophthalmos - glaucoma'
            'Åland Islands eye disease'
            'X-linked retinal dysplasia'
            'Ectopia lentis - chorioretinal dystrophy - myopia'
            'Cone dystrophy with supernormal rod response'
            'Retinal vasculopathy and cerebral leukodystrophy'
              'Cerebroretinal vasculopathy'
              'HERNS syndrome'
              'Hereditary vascular retinopathy'
            'Pigmented paravenous retinochoroidal atrophy'
            'Autosomal recessive chorioretinopathy-microcephaly'
            'Microcephaly - lymphedema - chorioretinopathy'
            'MRCS syndrome'
            'Revesz syndrome'
            'Infantile cerebellar-retinal degeneration'
            'Progressive retinal dystrophy due to retinol transport defect'
            'Familial benign flecked retina'
            'Severe early-childhood-onset retinal dystrophy'
            'Microcornea-myopic chorioretinal atrophy-telecanthus syndrome'
            'Retinal dystrophy with inner retinal dysfunction and ganglion cell anomalies'
            'Gyrate atrophy of choroid and retina'
            Aceruloplasminemia
            'Late-onset retinal degeneration'
            'Progressive bifocal chorioretinal atrophy'
            'Oligocone trichromacy'
            'Oguchi disease'
            'MORM syndrome'
            'Retinitis pigmentosa'
            'Bothnia retinal dystrophy'
            'Helicoid peripapillary chorioretinal degeneration'
            'Syndromic retinitis pigmentosa'
              'Bardet-Biedl syndrome'
              'Saldino-Mainzer syndrome'
              'RHYNS syndrome'
              'Pantothenate kinase-associated neurodegeneration'
                'Classic pantothenate kinase-associated neurodegeneration'
                'Atypical pantothenate kinase-associated neurodegeneration'
              'Polyneuropathy - hearing loss - ataxia - retinitis pigmentosa - cataract'
              'Cockayne syndrome'
                'COFS syndrome'
                'Cockayne syndrome type 1'
                'Cockayne syndrome type 2'
                'Cockayne syndrome type 3'
              'Cohen syndrome'
              'Cleft lip - retinopathy'
              'Xeroderma pigmentosum-Cockayne syndrome complex'
                'Xeroderma pigmentosum complementation group B'
                'Xeroderma pigmentosum complementation group D'
                'Xeroderma pigmentosum complementation group F'
                'Xeroderma pigmentosum complementation group G'
              'Joubert syndrome with ocular defect'
              'Hypogonadotropic hypogonadism - retinitis pigmentosa'
              'Joubert syndrome with oculorenal defect'
              'Laurence-Moon syndrome'
              'Primary ciliary dyskinesia - retinitis pigmentosa'
              'Muscular atrophy - ataxia - retinitis pigmentosa - diabetes mellitus'
              'Osteochondrodysplatic nanism - deafness - retinitis pigmentosa'
              Oculotrichodysplasia
              'Spastic tetraplegia - retinitis pigmentosa - intellectual disability'
              'Retinitis pigmentosa - intellectual disability - deafness - hypogenitalism'
              'Autosomal recessive leukoencephalopathy with ischemic stroke-retinitis pigmentosa syndrome'
              'Kearns-Sayre syndrome'
              'Alström syndrome'
              'Usher syndrome'
                'Usher syndrome type 1'
                'Usher syndrome type 2'
                'Usher syndrome type 3'
            'Unclassified familial retinal dystrophy'
              'Choroideremia - hypopituitarism'
              'Choroideremia - deafness - obesity'
              Choroideremia
              'Congenital stationary night blindness'
              'Gyrate atrophy of choroid and retina'
            'Genetic macular dystrophy'
              'Best vitelliform macular dystrophy'
              'Progressive cone dystrophy'
              'EEM syndrome'
              'Familial flecked retinopathy'
                'Fundus albipunctatus'
                'Bietti crystalline dystrophy'
                'Retinitis punctata albescens'
                'Familial drusen'
                'Stargardt disease'
                'Kandori fleck retina'
              'Occult macular dystrophy'
              AICA-ribosiduria
              'Benign concentric annular macular dystrophy'
              'Retinal macular dystrophy type 2'
              'Patterned dystrophy of the retinal pigment epithelium'
                'Butterfly-shaped pigment dystrophy'
                'Reticular dystrophy of the retinal pigment epithelium'
                'Multifocal pattern dystrophy simulating fundus flavimaculatus'
                'Fundus pulverulentus'
              'Colobomatous and areolar dystrophy'
                'Coloboma of macula - brachydactyly type B'
                'Familial primary hypomagnesemia with hypercalciuria and nephrocalcinosis with severe ocular involvement'
                'North Carolina macular dystrophy'
                'Central areolar choroidal dystrophy'
                'Macular coloboma - cleft palate - hallux valgus'
                'Coloboma of macula'
              'Unclassified primitive or secondary maculopathy'
                'Bardet-Biedl syndrome'
                'Hypotrichosis with juvenile macular degeneration'
                'Hermansky-Pudlak syndrome with neutropenia'
                'Cone rod dystrophy'
                Cystinosis
                'Neuronal ceroid lipofuscinosis'
                  'Congenital neuronal ceroid lipofuscinosis'
                    'CLN10 disease'
                  'Late infantile neuronal ceroid lipofuscinosis'
                    'CLN1 disease'
                    'CLN10 disease'
                    'CLN2 disease'
                    'CLN8 disease'
                    'CLN5 disease'
                    'CLN6 disease'
                    'CLN7 disease'
                  'Progressive epilepsy - intellectual disability, Finnish type'
                  'Progressive myoclonic epilepsy type 3'
                  'Parkinsonim due to ATP13A2 deficiency'
                  'Adult neuronal ceroid lipofuscinosis'
                    'CLN1 disease'
                    'CLN10 disease'
                    'CLN4A disease'
                    'CLN4B disease'
                    'CLN6 disease'
                    'CLN11 disease'
                    'CLN13 disease'
                  'Infantile neuronal ceroid lipofuscinosis'
                    'CLN1 disease'
                  'Juvenile neuronal ceroid lipofuscinosis'
                    'CLN1 disease'
                    'CLN10 disease'
                    'CLN3 disease'
                    'CLN2 disease'
                    'CLN8 disease'
                    'CLN9 disease'
                'Foveal hypoplasia - presenile cataract'
                'Laurence-Moon syndrome'
                'Farber lipogranulomatosis'
                Galactosialidosis
                'GM1 gangliosidosis'
                  'GM1 gangliosidosis type 1'
                  'GM1 gangliosidosis type 2'
                  'GM1 gangliosidosis type 3'
                'Primary hyperoxaluria'
                  'Primary hyperoxaluria type 1'
                  'Primary hyperoxaluria type 2'
                  'Primary hyperoxaluria type 3'
                'Krabbe disease'
                  'Infantile Krabbe disease'
                  'Late-infantile/juvenile Krabbe disease'
                  'Adult Krabbe disease'
                'Leigh syndrome'
                  'Leigh syndrome with leukodystrophy'
                  'Leigh syndrome with nephrotic syndrome'
                  'Congenital lactic acidosis, Saguenay-Lac-Saint-Jean type'
                  'Leigh syndrome with cardiomyopathy'
                'Metachromatic leukodystrophy'
                  'Metachromatic leukodystrophy, late infantile form'
                  'Metachromatic leukodystrophy, juvenile form'
                  'Metachromatic leukodystrophy, adult form'
                'Albers-Schönberg osteopetrosis'
                'Goldmann-Favre syndrome'
                'Mucolipidosis type 4'
                'Sorsby's fundus dystrophy'
                'Niemann-Pick disease type C'
                  'Niemann-Pick disease type C, severe perinatal form'
                  'Niemann-Pick disease type C, severe early infantile neurologic onset'
                  'Niemann-Pick disease type C, late infantile neurologic onset'
                  'Niemann-Pick disease type C, juvenile neurologic onset'
                  'Niemann-Pick disease type C, adult neurologic onset'
                'Leber congenital amaurosis'
                'Cystoid macular dystrophy'
                'Infantile Refsum disease'
                'Rubinstein-Taybi syndrome'
                  'Rubinstein-Taybi syndrome due to CREBBP mutations'
                  'Rubinstein-Taybi syndrome due to 16p13.3 microdeletion'
                  'Rubinstein-Taybi syndrome due to EP300 haploinsufficiency'
                'X-linked retinoschisis'
                'Sjögren-Larsson syndrome'
                'Zellweger syndrome'
                'Pontocerebellar hypoplasia type 3'
              'Adult-onset foveomacular vitelliform dystrophy'
          Bradyopsia
          Retinoblastoma
            'Familial retinoblastoma'
            'Unilateral retinoblastoma'
          'Color-vision disease'
            'Blue cone monochromatism'
            Achromatopsia
            Tritanopia
          'Disease predisposing to age-related macular degeneration'
            'Familial drusen'
          Vitreoretinopathy
            'proliferative vitreoretinopathy'
            'vitreous detachment'
            'Congenital vitreoretinal dysplasia'
              'Coats disease'
              'Osteoporosis - pseudoglioma'
              'Coats plus syndrome'
              'Trisomy 13'
              'Incontinentia pigmenti'
              'Norrie disease'
              'Retinal cavernous hemangioma'
              'Walker-Warburg syndrome'
              'Persistent hyperplastic primary vitreous'
            'Vitreoretinal degeneration'
              'Knobloch syndrome'
              'Autosomal dominant rhegmatogenous retinal detachment'
              'Autosomal dominant vitreoretinochoroidopathy'
              'Autosomal dominant neovascular inflammatory vitreoretinopathy'
              'Goldmann-Favre syndrome'
              'X-linked retinoschisis'
              'Stickler syndrome'
                'Autosomal recessive Stickler syndrome'
                'Stickler syndrome type 1'
                'Stickler syndrome type 2'
              'Familial exudative vitreoretinopathy'
              'Wagner disease'
              'Snowflake vitreoretinal degeneration'
        'Optic neuropathy'
          'Genetic optic atrophy'
            'Optic atrophy-intellectual disability syndrome'
            'Autosomal dominant optic atrophy'
              'Cerebellar ataxia - areflexia - pes cavus - optic atrophy - sensorineural hearing loss'
              'Autosomal dominant optic atrophy plus syndrome'
              'Autosomal dominant optic atrophy and peripheral neuropathy'
              'Autosomal dominant optic atrophy and cataract'
              'Autosomal dominant optic atrophy, classic type'
            'Autosomal recessive optic atrophy'
              'Autosomal recessive isolated optic atrophy'
                'Autosomal recessive optic atrophy, OPA7 type'
                'Autosomal recessive optic atrophy, OPA6 type'
              'Autosomal recessive syndromic optic atrophy'
                'Behr syndrome'
                'GAPO syndrome'
                'PEHO syndrome'
                'Neurodegeneration with brain iron accumulation due to C19orf12 mutation'
                'Spastic paraplegia-optic atrophy-neuropathy syndrome'
                'Fatty acid hydroxylase-associated neurodegeneration'
                'Wolfram syndrome'
                'Early-onset progressive neurodegeneration - blindness - ataxia - spasticity'
                'Short stature-optic atrophy-Pelger-Huët anomaly syndrome'
                'Albers-Schönberg osteopetrosis'
                'Autosomal recessive malignant osteopetrosis'
                '3-methylglutaconic aciduria type 3'
                'CAMOS syndrome'
                'Autosomal recessive spastic paraplegia type 7'
            'X-linked recessive optic atrophy'
              'Severe X-linked intellectual disability, Gustavson type'
              'Mohr-Tranebjaerg syndrome'
              'Pelizaeus-Merzbacher disease'
                'Pelizaeus-Merzbacher disease, connatal form'
                'Pelizaeus-Merzbacher disease, classic form'
                'Pelizaeus-Merzbacher disease, transitional form'
                'Pelizaeus-Merzbacher disease in female carriers'
                'Null syndrome'
              'Early-onset X-linked optic atrophy'
              'X-linked Charcot-Marie-Tooth disease type 5'
              'Spastic paraplegia type 2'
          'Leber hereditary optic neuropathy'
          'Isolated optic nerve hypoplasia'
          'Syndromic optic nerve hypoplasia'
            'Polymicrogyria with optic nerve hypoplasia'
            'Septo-optic dysplasia'
          'Optic nerve edema-splenomegaly syndrome'
          'Morning glory syndrome'
          'Foveal hypoplasia-optic nerve decussation defect-anterior segment dysgenesis syndrome'
          'Leber plus disease'
        'Genodermatosis with ocular features'
          'Porphyria cutanea tarda'
          'Hereditary epidermolysis bullosa associated with ocular features'
            'Epidermolysis bullosa simplex due to plakophilin deficiency'
            'LOC syndrome'
            'Epidermolysis bullosa simplex with muscular dystrophy'
            'Junctional epidermolysis bullosa, Herlitz type'
            'Severe generalized recessive dystrophic epidermolysis bullosa'
            'Recessive dystrophic epidermolysis bullosa-generalized other'
          'Genetic keratinization disorder associated with ocular features'
            'Ichthyosis associated with ocular features'
              'Lamellar ichthyosis'
              'Recessive X-linked ichthyosis'
              'Netherton syndrome'
            'Syndromic ichthyosis associated with ocular features'
              'Tyrosinemia type 2'
              'Epidermal nevus syndrome'
              'X-linked dominant chondrodysplasia punctata'
              'KID syndrome'
              'Refsum disease'
              'Sjögren-Larsson syndrome'
              'Dorfman-Chanarin disease'
          'Pigmentation disorder with eye involvement'
            'Oculocutaneous or ocular albinism'
              'Ocular albinism'
                'Ocular albinism with late-onset sensorineural deafness'
                'Ocular albinism with congenital sensorineural deafness'
                'X-linked recessive ocular albinism'
              'Syndromic oculocutaneous albinism'
                'Chédiak-Higashi syndrome'
                'Oculocerebral hypopigmentation syndrome, Cross type'
                'Griscelli disease'
                  'Griscelli disease type 1'
                  'Griscelli disease type 2'
                  'Griscelli disease type 3'
                'Hermansky-Pudlak syndrome'
                  'Hermansky-Pudlak syndrome with neutropenia'
                  'Hermansky-Pudlak syndrome with pulmonary fibrosis'
                  'Hermansky-Pudlak syndrome without pulmonary fibrosis'
                  'Hermansky-Pudlak syndrome type 7'
                  'Hermansky-Pudlak syndrome type 8'
                  'Hermansky-Pudlak syndrome type 9'
              'Oculocutaneous albinism'
                'Oculocutaneous albinism type 1'
                  'Minimal pigment oculocutaneous albinism type 1'
                  'Temperature-sensitive oculocutaneous albinism type 1'
                  'Oculocutaneous albinism type 1A'
                  'Oculocutaneous albinism type 1B'
                'Oculocutaneous albinism type 7'
                'Oculocutaneous albinism type 5'
                'Oculocutaneous albinism type 6'
                'Oculocutaneous albinism type 2'
                'Oculocutaneous albinism type 3'
                'Oculocutaneous albinism type 4'
            'Pigmentation disorder with eye involvement, excluding albinism'
              'Neurologic Waardenburg-Shah syndrome'
              Piebaldism
              'Neuroectodermal melanolysosomal disease'
              'Waardenburg syndrome'
                'Waardenburg syndrome type 1'
                'Waardenburg syndrome type 2'
                'Waardenburg syndrome type 3'
              'Tietz syndrome'
              'Ito hypomelanosis'
              'Incontinentia pigmenti'
              'Waardenburg-Shah syndrome'
          'Phakomatosis with eye involvement'
            'Neurofibromatosis type 1'
              'Neurofibromatosis type 1 due to NF1mutation or intragenic deletion'
              '17q11 microdeletion syndrome'
            'Tuberous sclerosis'
          'Disease with potential neoplastic degeneration associated with ocular features'
            'Rothmund-Thomson syndrome type 2'
            'Gardner syndrome'
          'Onycho-patellar syndrome with eye involvement'
            'Nail-patella syndrome'
        'Connective tissue disease with eye involvement'
          'Ehlers-Danlos syndrome, kyphoscoliotic type'
          'Focal dermal hypoplasia'
          'Marfan syndrome'
            'Marfan syndrome type 1'
            'Marfan syndrome type 2'
          'Pseudoxanthoma elasticum'
          'Brittle cornea syndrome'
        'Ectodermal malformation syndrome associated with ocular features'
          'Bloom syndrome'
          'Ectodermal dysplasia - blindness'
          'Hallermann-Streiff syndrome'
          'Oculodentodigital dysplasia'
          'Rothmund-Thomson syndrome'
            'Rothmund-Thomson syndrome type 1'
            'Rothmund-Thomson syndrome type 2'
          'Hutchinson-Gilford progeria syndrome'
          'Werner syndrome'
        'Metabolic disease associated with ocular features'
          'Mitochondrial disease with eye involvement'
            'Leber hereditary optic neuropathy'
            'Barth syndrome'
            'Maternally-inherited diabetes and deafness'
            'Mitochondrial neurogastrointestinal encephalomyopathy'
            'Mitochondrial DNA depletion syndrome'
              'Fatal infantile lactic acidosis with methylmalonic aciduria'
              'Mitochondrial DNA depletion syndrome, encephalomyopathic form'
                'Mitochondrial DNA depletion syndrome, encephalomyopathic form with methylmalonic aciduria'
                'Mitochondrial DNA depletion syndrome, encephalomyopathic form with renal tubulopathy'
                'Mitochondrial DNA depletion syndrome, encephalomyopathic form with variable craniofacial anomalies'
              'Mitochondrial DNA depletion syndrome, hepatocerebral form'
                'Infantile onset spinocerebellar ataxia'
                'Navajo neurohepatopathy'
                'Mitochondrial DNA depletion syndrome, hepatocerebral form due to DGUOK deficiency'
                'Mitochondrial DNA depletion syndrome, hepatocerebrorenal form'
              'Mitochondrial DNA depletion syndrome, myopathic form'
              'Mitochondrial neurogastrointestinal encephalomyopathy'
              'Early-onset spastic ataxia-neuropathy syndrome'
              'Alpers syndrome'
            'Kearns-Sayre syndrome'
            'Leigh syndrome'
              'Leigh syndrome with leukodystrophy'
              'Leigh syndrome with nephrotic syndrome'
              'Congenital lactic acidosis, Saguenay-Lac-Saint-Jean type'
              'Leigh syndrome with cardiomyopathy'
            'Mohr-Tranebjaerg syndrome'
            MELAS
            MERRF
            'NARP syndrome'
            'Maternally-inherited progressive external ophthalmoplegia'
            'Pearson syndrome'
            'Leber plus disease'
          'Metabolic disease with corneal opacity'
            Cystinosis
            'Tyrosinemia type 2'
            'Tangier disease'
            'Fabry disease'
            Galactosialidosis
            'Gaucher disease'
              'Gaucher disease - ophthalmoplegia - cardiovascular calcification'
              'Atypical Gaucher disease due to saposin C deficiency'
              'Gaucher disease type 1'
              'Gaucher disease type 2'
              'Gaucher disease type 3'
              'Fetal Gaucher disease'
            'Recessive X-linked ichthyosis'
            'Mucolipidosis type 4'
            'Mucopolysaccharidosis type 1'
              'Hurler syndrome'
              'Scheie syndrome'
              'Hurler-Scheie syndrome'
            'Mucopolysaccharidosis type 4'
              'Mucopolysaccharidosis type 4A'
              'Mucopolysaccharidosis type 4B'
            'Mucopolysaccharidosis type 6'
              'Mucopolysaccharidosis type 6, rapidly progressing'
              'Mucopolysaccharidosis type 6, slowly progressing'
            Alpha-mannosidosis
              'Alpha-mannosidosis, infantile form'
              'Alpha-mannosidosis, adult form'
            'LCAT deficiency'
              'Fish-eye disease'
              'Familial LCAT deficiency'
            'Wilson disease'
          'Metabolic disease with cataract'
            'Hereditary hyperferritinemia with congenital cataracts'
            'Rhizomelic chondrodysplasia punctata'
              'Rhizomelic chondrodysplasia punctata type 1'
              'Rhizomelic chondrodysplasia punctata type 2'
              'Rhizomelic chondrodysplasia punctata type 3'
            'Familial isolated hypoparathyroidism'
              'Familial isolated hypoparathyroidism due to impaired PTH secretion'
              'Familial isolated hypoparathyroidism due to agenesis of parathyroid gland'
              'Autosomal dominant hypocalcemia'
            'Mevalonic aciduria'
            'De Barsy syndrome'
              'PYCR1-related De Barsy syndrome'
              'ALDH18A1-related De Barsy syndrome'
            Galactosemia
              'Galactokinase deficiency'
              'Galactose epimerase deficiency'
                'Erythrocyte galactose epimerase deficiency'
                'Generalized galactose epimerase deficiency'
              'Classic galactosemia'
            'Classical homocystinuria'
            'Gyrate atrophy of choroid and retina'
            'Oculocerebrorenal syndrome'
            Alpha-mannosidosis
              'Alpha-mannosidosis, infantile form'
              'Alpha-mannosidosis, adult form'
            'Sjögren-Larsson syndrome'
            'Smith-Lemli-Opitz syndrome'
            'Sialidosis type 2'
              'Juvenile sialidosis type 2'
              'Congenital sialidosis type 2'
            'Wilson disease'
            'Cerebrotendinous xanthomatosis'
            'Zellweger syndrome'
          'Metabolic disease with pigmentary retinitis'
            Abetalipoproteinemia
            'Pantothenate kinase-associated neurodegeneration'
              'Classic pantothenate kinase-associated neurodegeneration'
              'Atypical pantothenate kinase-associated neurodegeneration'
            Cystinosis
            'Neuronal ceroid lipofuscinosis'
              'Congenital neuronal ceroid lipofuscinosis'
                'CLN10 disease'
              'Late infantile neuronal ceroid lipofuscinosis'
                'CLN1 disease'
                'CLN10 disease'
                'CLN2 disease'
                'CLN8 disease'
                'CLN5 disease'
                'CLN6 disease'
                'CLN7 disease'
              'Progressive epilepsy - intellectual disability, Finnish type'
              'Progressive myoclonic epilepsy type 3'
              'Parkinsonim due to ATP13A2 deficiency'
              'Adult neuronal ceroid lipofuscinosis'
                'CLN1 disease'
                'CLN10 disease'
                'CLN4A disease'
                'CLN4B disease'
                'CLN6 disease'
                'CLN11 disease'
                'CLN13 disease'
              'Infantile neuronal ceroid lipofuscinosis'
                'CLN1 disease'
              'Juvenile neuronal ceroid lipofuscinosis'
                'CLN1 disease'
                'CLN10 disease'
                'CLN3 disease'
                'CLN2 disease'
                'CLN8 disease'
                'CLN9 disease'
            'Gyrate atrophy of choroid and retina'
            'Primary hyperoxaluria'
              'Primary hyperoxaluria type 1'
              'Primary hyperoxaluria type 2'
              'Primary hyperoxaluria type 3'
            'Neonatal adrenoleukodystrophy'
            Aceruloplasminemia
            'Long chain 3-hydroxyacyl-CoA dehydrogenase deficiency'
            'NARP syndrome'
            'Infantile Refsum disease'
            'Refsum disease'
            'Methylmalonic acidemia with homocystinuria, type cblC'
            'Sjögren-Larsson syndrome'
            'Zellweger syndrome'
            'Ataxia with vitamin E deficiency'
          'Metabolic disease with macular cherry-red spot'
            Galactosialidosis
            'GM1 gangliosidosis'
              'GM1 gangliosidosis type 1'
              'GM1 gangliosidosis type 2'
              'GM1 gangliosidosis type 3'
            'Niemann-Pick disease type A'
            'Sandhoff disease'
              'Sandhoff disease, infantile form'
              'Sandhoff disease, juvenile form'
              'Sandhoff disease, adult form'
            'Sialidosis type 1'
            'Tay-Sachs disease'
              'Tay-Sachs disease, B variant, infantile form'
              'Tay-Sachs disease, B variant, juvenile form'
              'Tay-Sachs disease, B variant, adult form'
              'Tay-Sachs disease, B1 variant'
      'Inherited cancer-predisposing syndrome'
        'Blue rubber bleb nevus'
        'Hereditary nonpolyposis colon cancer'
          'Muir-Torre syndrome'
          'Non-polyposis Turcot syndrome'
        'Common variable immunodeficiency'
        'Hereditary mixed polyposis syndrome'
        'Hyperplastic polyposis syndrome'
        'Maffucci syndrome'
        'Dyskeratosis congenita'
        'Polymalformative genetic syndrome with increased risk of developing cancer'
          Ataxia-telangiectasia
          'Mosaic variegated aneuploidy syndrome'
          'Beckwith-Wiedemann syndrome'
            'Beckwith-Wiedemann syndrome due to imprinting defect of 11p15'
            'Beckwith-Wiedemann syndrome due to CDKN1C mutation'
            'Beckwith-Wiedemann syndrome due to 11p15 microdeletion'
            'Beckwith-Wiedemann syndrome due to 11p15 translocation/inversion'
            'Beckwith-Wiedemann syndrome due to NSD1 mutation'
            'Beckwith-Wiedemann syndrome due to 11p15 microduplication'
            'Beckwith-Wiedemann syndrome due to paternal uniparental disomy of chromosome 11'
          'Blackfan-Diamond anemia'
          'Bloom syndrome'
          'Bazex syndrome'
          'Cernunnos-XLF deficiency'
          'Cockayne syndrome'
            'COFS syndrome'
            'Cockayne syndrome type 1'
            'Cockayne syndrome type 2'
            'Cockayne syndrome type 3'
          Hemihypertrophy
          'Denys-Drash syndrome'
          'Xeroderma pigmentosum-Cockayne syndrome complex'
            'Xeroderma pigmentosum complementation group B'
            'Xeroderma pigmentosum complementation group D'
            'Xeroderma pigmentosum complementation group F'
            'Xeroderma pigmentosum complementation group G'
          'Rothmund-Thomson syndrome type 2'
          'Nijmegen breakage syndrome-like disorder'
          'Ataxia-telangiectasia-like disorder'
          'Warsaw breakage syndrome'
          'Perlman syndrome'
          'Peutz-Jeghers syndrome'
            'Peutz-Jeghers Polyp of the Stomach'
          'Oligodontia - cancer predisposition syndrome'
          'PTEN hamartoma tumor syndrome'
            'Bannayan-Riley-Ruvalcaba syndrome'
            'Segmental outgrowth - lipomatosis - arteriovenous malformation - epidermal nevus'
            'Cowden syndrome'
            'Proteus-like syndrome'
            'Proteus syndrome'
          'Costello syndrome'
          'Frasier syndrome'
          'Noonan syndrome-like disorder with juvenile myelomonocytic leukemia'
          'Simpson-Golabi-Behmel syndrome'
          'Aicardi syndrome'
          'Schöpf-Schulz-Passarge syndrome'
          'Alagille syndrome'
            'Alagille syndrome due to 20p12 microdeletion'
            'Alagille syndrome due to a JAG1 point mutation'
            'Alagille syndrome due to a NOTCH2 point mutation'
          'McCune-Albright syndrome'
          'Megalencephaly-capillary malformation-polymicrogyria syndrome'
          'Nijmegen breakage syndrome'
          'Noonan syndrome'
          'Rubinstein-Taybi syndrome'
            'Rubinstein-Taybi syndrome due to CREBBP mutations'
            'Rubinstein-Taybi syndrome due to 16p13.3 microdeletion'
            'Rubinstein-Taybi syndrome due to EP300 haploinsufficiency'
          'Saethre-Chotzen syndrome'
          'Schinzel-Giedion syndrome'
          'Tuberous sclerosis'
          'Shwachman-Diamond syndrome'
          'Silver-Russell syndrome'
            'Silver-Russell syndrome due to 7p11.2p13 microduplication'
            'Silver-Russell syndrome due to imprinting defect of 11p15'
            'Silver-Russell syndrome due to 11p15 microduplication'
            'Silver-Russell syndrome due to maternal uniparental disomy of chromosome 11'
            'Silver-Russell syndrome due to a point mutation'
            'Silver-Russell syndrome due to maternal uniparental disomy of chromosome 7'
          'Sotos syndrome'
          'Fanconi anemia'
          'Tyrosinemia type 1'
          'WAGR syndrome'
          'Werner syndrome'
          'Wiskott-Aldrich syndrome'
          'Xeroderma pigmentosum'
            'Xeroderma pigmentosum complementation group A'
            'Xeroderma pigmentosum complementation group B'
            'Xeroderma pigmentosum complementation group C'
            'Xeroderma pigmentosum complementation group D'
            'Xeroderma pigmentosum complementation group E'
            'Xeroderma pigmentosum complementation group F'
            'Xeroderma pigmentosum complementation group G'
            'Xeroderma pigmentosum variant'
          'LIG4 syndrome'
        'Attenuated familial adenomatous polyposis'
          'MUTYH-related attenuated familial adenomatous polyposis'
          'APC-related attenuated familial adenomatous polyposis'
          'AXIN2-related attenuated familial adenomatous polyposis'
        'Lymphoproliferative syndrome'
          'Autosomal recessive lymphoproliferative disease'
          'X-linked lymphoproliferative disease'
          'RAS-associated autoimmune leukoproliferative disease'
          'Autoimmune lymphoproliferative syndrome with recurrent viral infections'
          'Dianzani autoimmune lymphoproliferative disease'
          'Autoimmune lymphoproliferative syndrome'
        'Constitutional mismatch repair deficiency syndrome'
        'N syndrome'
        'Familial multinodular goiter'
        'BAP1-related tumor predisposition syndrome'
        'Juvenile polyposis syndrome'
          'Generalized juvenile polyposis/juvenile polyposis coli'
          'Juvenile polyposis of infancy'
        'MITF-related melanoma and renal cell carcinoma predisposition syndrome'
        Enchondromatosis
        'Familial cutaneous telangiectasia and oropharyngeal predisposition cancer syndrome'
        'Inherited renal cancer-predisposing syndrome'
          'Birt-Hogg-Dubé syndrome'
          'Inherited cancer-predisposing syndrome due to biallelic BRCA2 mutations'
          'Familial papillary renal cell carcinoma'
          'Hereditary leiomyomatosis and renal cell cancer'
          'Tuberous sclerosis'
          'Von Hippel-Lindau disease'
          'Familial papillary thyroid carcinoma with renal papillary neoplasia'
          'Hyperparathyroidism-jaw tumor syndrome'
        'Inherited cancer-predisposing syndrome due to biallelic BRCA2 mutations'
        'Familial retinoblastoma'
        'Gorlin syndrome'
        'Li-Fraumeni syndrome'
        'Muir-Torre syndrome'
        'Neurofibromatosis type 1'
          'Neurofibromatosis type 1 due to NF1mutation or intragenic deletion'
          '17q11 microdeletion syndrome'
        'Neurofibromatosis type 2'
        'Multiple endocrine neoplasia type 1'
        'Multiple endocrine neoplasia type 2'
          'Multiple endocrine neoplasia type 2A'
          'Multiple endocrine neoplasia type 2B'
          'Familial medullary thyroid carcinoma'
        'Familial platelet syndrome with predisposition to acute myelogenous leukemia'
        'Familial adenomatous polyposis'
          'Familial adenomatous polyposis due to 5q22.2 microdeletion'
          'Gardner syndrome'
          'Turcot syndrome with polyposis'
        'Gardner syndrome'
        'Von Hippel-Lindau disease'
        'Neurofibromatosis type 3'
        Anotia
        'Kostmann syndrome'
      'Rare genetic hepatic disease'
        'Rare metabolic liver disease'
          'Hepatoencephalopathy due to combined oxidative phosphorylation deficiency type 1'
          'African iron overload'
          'Crigler-Najjar syndrome'
            'Crigler-Najjar syndrome type 1'
            'Crigler-Najjar syndrome type 2'
          'Glycogen storage disease due to GLUT2 deficiency'
          'Acute infantile liver failure due to synthesis defect of mtDNA-encoded proteins'
          'Rare hereditary hemochromatosis'
            'Hemochromatosis type 4'
            'Hemochromatosis type 3'
            'Hemochromatosis type 2'
          'Dubin-Johnson syndrome'
          'Familial hypercholanemia'
          'FTH1-related iron overload'
          'Glycogen storage disease due to liver phosphorylase kinase deficiency'
          'Familial intrahepatic cholestasis'
            'Bile acid synthesis defect with cholestasis and malabsorption'
              'Familial hypercholanemia'
              'Bile acid CoA ligase deficiency and defective amidation'
              'Congenital bile acid synthesis defect type 4'
              'Congenital bile acid synthesis defect type 1'
              'Congenital bile acid synthesis defect type 3'
              'Congenital bile acid synthesis defect type 2'
              'Cerebrotendinous xanthomatosis'
            'Progressive familial intrahepatic cholestasis'
              'Progressive familial intrahepatic cholestasis type 2'
              'Progressive familial intrahepatic cholestasis type 3'
              'Progressive familial intrahepatic cholestasis type 1'
            'Benign recurrent intrahepatic cholestasis'
              'Benign recurrent intrahepatic cholestasis type 1'
              'Benign recurrent intrahepatic cholestasis type 2'
          'Cirrhosis-dystonia-polycythemia-hypermanganesemia syndrome'
          'Rotor syndrome'
          'Steroid dehydrogenase deficiency - dental anomalies'
          Galactosemia
            'Galactokinase deficiency'
            'Galactose epimerase deficiency'
              'Erythrocyte galactose epimerase deficiency'
              'Generalized galactose epimerase deficiency'
            'Classic galactosemia'
          'Mitochondrial DNA depletion syndrome, hepatocerebrorenal form'
          'Glycogen storage disease due to glucose-6-phosphatase deficiency'
            'Glycogen storage disease due to glucose-6-phosphatase deficiency type a'
            'Glycogen storage disease due to glucose-6-phosphatase deficiency type b'
          'Glycogen storage disease due to glycogen branching enzyme deficiency'
            'Adult polyglucosan body disease'
            'Glycogen storage disease due to glycogen branching enzyme deficiency, progressive hepatic form'
            'Glycogen storage disease due to glycogen branching enzyme deficiency, non progressive hepatic form'
            'Glycogen storage disease due to glycogen branching enzyme deficiency, fatal perinatal neuromuscular form'
            'Glycogen storage disease due to glycogen branching enzyme deficiency, congenital neuromuscular form'
            'Glycogen storage disease due to glycogen branching enzyme deficiency, childhood combined hepatic and myopathic form'
            'Glycogen storage disease due to glycogen branching enzyme deficiency, childhood neuromuscular form'
            'Glycogen storage disease due to glycogen branching enzyme deficiency, adult neuromuscular form'
          'Glycogen storage disease due to liver glycogen phosphorylase deficiency'
          CADDS
          'Congenital disorder of glycosylation with hepatic involvement'
            RFT1-CDG
            COG4-CDG
            DDOST-CDG
            TMEM165-CDG
            PGM-CDG
            ALG13-CDG
            'Congenital muscular dystrophy with intellectual disability and severe epilepsy'
            PMM2-CDG
            MPI-CDG
            ALG8-CDG
            ALG2-CDG
            ALG9-CDG
            GCS1-CDG
            B4GALT1-CDG
          'Neonatal hemochromatosis'
          'Hereditary fructose intolerance'
          'Alpha-1-antitrypsin deficiency'
          'Peroxisome biogenesis disorder-Zellweger syndrome spectrum'
            'Neonatal adrenoleukodystrophy'
            'Infantile Refsum disease'
            'Zellweger syndrome'
          'Glycogen storage disease due to liver and muscle phosphorylase kinase deficiency'
          'Tyrosinemia type 1'
          'Wilson disease'
          'Alpha-1-antichymotrypsin deficiency'
        'Genetic parenchymatous liver disease'
          'Cholestasis-lymphedema syndrome'
          'Hereditary North American Indian childhood cirrhosis'
          'Hepatic fibrosis - renal cysts - intellectual disability'
          'Isolated polycystic liver disease'
          'Transient infantile hypertriglyceridemia and hepatosteatosis'
          'Acute infantile liver failure-multisystemic involvement syndrome'
          'Growth retardation-mild developmental delay-chronic hepatitis syndrome'
          'Ferro-cerebro-cutaneous syndrome'
          'Syndromic diarrhea'
        'Genetic biliary tract disease'
          'Alagille syndrome'
            'Alagille syndrome due to 20p12 microdeletion'
            'Alagille syndrome due to a JAG1 point mutation'
            'Alagille syndrome due to a NOTCH2 point mutation'
          'Ichthyosis - hypotrichosis - sclerosing cholangitis'
          'Low phospholipid associated cholelithiasis'
        'Transient familial neonatal hyperbilirubinemia'
        Hyperbiliverdinemia
        'Hepatic veno-occlusive disease - immunodeficiency'
      'Rare genetic respiratory disease'
        'Sudden infant death - dysgenesis of the testes'
        'Genetic respiratory malformation'
          'Lung agenesis - heart defect - thumb anomalies'
          'Congenital lobar emphysema'
          'Tracheo-esophageal fistula - hypospadias'
          'Familial primary pulmonary hypoplasia'
          'LOC syndrome'
          'Matthew-Wood syndrome'
          'Growth delay - hydrocephaly - lung hypoplasia'
          'Thoracolaryngopelvic dysplasia'
        'Pulmonary capillary hemangiomatosis'
        'Syndromic multisystem autoimmune disease due to Itch deficiency'
        'Primary ciliary dyskinesia'
        'Primary ciliary dyskinesia - retinitis pigmentosa'
        'Genetic interstitial lung disease'
          'Primary interstitial lung disease specific to childhood due to pulmonary surfactant protein anomalies'
            'Brain-lung-thyroid syndrome'
            'Neonatal acute respiratory distress with surfactant metabolism deficiency'
            'Congenital pulmonary alveolar proteinosis'
          'Lung fibrosis - immunodeficiency - 46,XX gonadal dysgenesis'
          'Congenital alveolar capillary dysplasia'
          'Chronic respiratory distress with surfactant metabolism deficiency'
          'Hereditary sclerosing poikiloderma with tendon and pulmonary involvement'
          'Congenital pulmonary lymphangiectasia'
          'Congenital nephrotic syndrome-interstitial lung disease-epidermolysis bullosa syndrome'
          '16q24.1 microdeletion syndrome'
        'Familial spontaneous pneumothorax'
        'Siegler-Brewer-Carey syndrome'
        'Pulmonary venoocclusive disease'
        'Young syndrome'
        'Idiopathic and/or familial pulmonary arterial hypertension'
          'Idiopathic pulmonary arterial hypertension'
          'Heritable pulmonary arterial hypertension'
        Lymphangioleiomyomatosis
        'Cystic fibrosis'
          'cystic fibrosis associated meconium ileum'
        'Alpha-1-antitrypsin deficiency'
        'Pulmonary alveolar microlithiasis'
        'Alpha-1-antichymotrypsin deficiency'
      'Rare genetic urogenital disease'
        'Familial prostate cancer'
        'Genetic urogenital tract malformation'
          'Syndromic urogenital tract malformation'
            '48,XXYY syndrome'
            'Lethal hemolytic anemia - genital anomalies'
            'Branchio-skeleto-genital syndrome'
            'CHARGE syndrome'
            'Renal dysplasia - megalocystis - sirenomelia'
            'Autosomal recessive facio-digito-genital syndrome'
            'Tracheo-esophageal fistula - hypospadias'
            'Hypertelorism - hypospadias - polysyndactyly syndrome'
            'Radial hypoplasia - triphalangeal thumbs - hypospadias - maxillary diastema'
            'Hypospadias - intellectual disability, Goldblatt type'
            'Schilbach-Rott syndrome'
            'Split hand - urinary anomalies - spina bifida'
            'Lower limb deficiency - hypospadias'
            'Müllerian duct anomalies - limb anomalies'
            'Micrencephaly - corpus callosum agenesis - abnormal genitalia'
            '8p23.1 microdeletion syndrome'
            'Myopathy - growth delay - intellectual disability - hypospadias'
            'Nephrosis - deafness - urinary tract - digital malformations'
            'Opitz G/BBB syndrome'
              'Autosomal dominant Opitz G/BBB syndrome'
              'X-linked Opitz G/BBB syndrome'
            'Guttmacher syndrome'
            'Prune belly syndrome'
              'Partial prune belly syndrome'
            'Caudal regression sequence'
            'Spina bifida - hypospadias'
            'Deafness - genital anomalies - metacarpal and metatarsal synostosis'
            'Torticollis - keloids - cryptorchidism - renal dysplasia'
            'Double uterus - hemivagina - renal agenesis'
            'IMAGe syndrome'
            'Turner syndrome'
              'Monosomy X'
              'Mosaic monosomy X'
              'Turner syndrome due to structural X chromosome anomalies'
            'Aarskog-Scott syndrome'
            'Abruzzo-Erickson syndrome'
            'Juberg-Marsidi syndrome'
            'Spondylocostal dysostosis - anal and genitourinary malformations'
            '48,XXXY syndrome'
            '49,XXXXY syndrome'
            '48,XYYY syndrome'
          'Familial vesicoureteral reflux'
          'Familial hypospadias'
          'Congenital bilateral absence of vas deferens'
          'Müllerian aplasia'
            'Partial bilateral aplasia of the Müllerian ducts'
              'Mayer-Rokitansky-Küster-Hauser syndrome'
                'Atypical Mayer-Rokitansky-Küster-Hauser syndrome'
                'Classic Mayer-Rokitansky-Küster-Hauser syndrome'
                'MURCS association'
            'Unilateral aplasia of the Müllerian ducts'
              'True unicornuate uterus'
              'Pseudounicornuate uterus'
        'Genetic disorder of sex development'
          'Sex chromosome disorder of sex development'
            '48,XXYY syndrome'
            '45,X/46,XY mixed gonadal dysgenesis'
            'Tetragametic chimerism'
            'Turner syndrome'
              'Monosomy X'
              'Mosaic monosomy X'
              'Turner syndrome due to structural X chromosome anomalies'
            '48,XXXY syndrome'
            '49,XXXXY syndrome'
          'Genetic 46,XX disorder of sex development'
            '46,XX disorder of gonadal development'
              '46,XX ovotesticular disorder of sex development'
              '46,XX gonadal dysgenesis'
              '46,XX testicular disorder of sex development'
            '46,XX disorder of sex development induced by fetoplacental androgens excess'
              'Aromatase deficiency'
            'Syndrome with 46,XX disorder of sex development'
              'Lung fibrosis - immunodeficiency - 46,XX gonadal dysgenesis'
              'SERKAL syndrome'
              'Atypical Mayer-Rokitansky-Küster-Hauser syndrome'
              'Perrault syndrome'
              '46,XX disorder of sex development - anorectal anomalies'
              '46,XX disorder of sex development - skeletal anomalies'
              'Palmoplantar keratoderma - XX sex reversal - predisposition to squamous cell carcinoma'
              'PAGOD syndrome'
            '46,XX disorder of sex development induced by fetal androgens excess'
              'Glucocorticoid resistance'
              'Congenital adrenal hyperplasia due to 3-beta-hydroxysteroid dehydrogenase deficiency'
              'Classic congenital adrenal hyperplasia due to 21-hydroxylase deficiency'
                'Classic congenital adrenal hyperplasia due to 21-hydroxylase deficiency, salt wasting form'
                'Classic congenital adrenal hyperplasia due to 21-hydroxylase deficiency, simple virilizing form'
              'Congenital adrenal hyperplasia due to 11-beta-hydroxylase deficiency'
              'Congenital adrenal hyperplasia due to cytochrome P450 oxidoreductase deficiency'
          'Genetic 46,XY disorder of sex development'
            '46,XY disorder of gonadal development'
              '46,XY complete gonadal dysgenesis'
              '46,XY partial gonadal dysgenesis'
              'Testicular agenesis'
              '46,XY ovotesticular disorder of sex development'
              'Testicular regression syndrome'
            'Genetic 46,XY disorder of sex development of endocrine origin'
              '46,XY disorder of sex development due to impaired androgen production'
                'Leydig cell hypoplasia'
                  'Leydig cell hypoplasia due to LHB deficiency'
                  'Leydig cell hypoplasia due to complete LH resistance'
                  'Leydig cell hypoplasia due to partial LH resistance'
                '46,XY disorder of sex development due to testosterone synthesis defect'
                  '46,XY disorder of sex development due to cholesterol synthesis defect'
                    'Smith-Lemli-Opitz syndrome'
                  '46,XY disorder of sex development due to adrenal and testicular steroidogenesis defect'
                    '46,XY disorder of sex development - adrenal insufficiency due to CYP11A1 deficiency'
                    'Congenital lipoid adrenal hyperplasia due to STAR deficency'
                      'Classic congenital lipoid adrenal hyperplasia due to STAR deficency'
                      'Non-classic congenital lipoid adrenal hyperplasia due to STAR deficency'
                    'Congenital adrenal hyperplasia due to 3-beta-hydroxysteroid dehydrogenase deficiency'
                    'Congenital adrenal hyperplasia due to 17-alpha-hydroxylase deficiency'
                    'Congenital adrenal hyperplasia due to cytochrome P450 oxidoreductase deficiency'
                  '46,XY disorder of sex development due to testicular steroidogenesis defect'
                    '46,XY disorder of sex development due to 17-beta-hydroxysteroid dehydrogenase 3 deficiency'
                    '46,XY disorder of sex development due to isolated 17,20 lyase deficiency'
                '46,XY disorder of sex development due to a defect in testosterone metabolism by peripheral tissue'
                  '46,XY disorder of sex development due to 5-alpha-reductase 2 deficiency'
              'Androgen insensitivity syndrome'
                'Partial androgen insensitivity syndrome'
                'Complete androgen insensitivity syndrome'
            'Syndrome with 46,XY disorder of sex development'
              'Campomelic dysplasia'
              'Chondrodysplasia - disorder of sex development'
              'Distal monosomy 9p'
              '46,XY gonadal dysgenesis - motor and sensory neuropathy'
              'Sudden infant death - dysgenesis of the testes'
              'Gonadal dysgenesis, XY type - associated anomalies'
              'Denys-Drash syndrome'
              'Dysmorphism - short stature - deafness - disorder of sex development'
              'Disorder of sex development - intellectual disability'
              'Meacham syndrome'
              'Frasier syndrome'
              'X-linked lissencephaly with abnormal genitalia'
              'Alpha-thalassemia - X-linked intellectual disability syndrome'
              'WAGR syndrome'
              'Familial adrenal hypoplasia with absent pituitary luteinizing hormone'
              'PAGOD syndrome'
        'Multisystemic smooth muscle dysfunction syndrome'
      'Rare genetic endocrine disease'
        acromegaly
        'Rare dyslipidemia'
          'Rare hyperlipidemia'
            'Laminopathy type Decaudain-Vigouroux'
            'Major hypertriglyceridemia'
              'Hyperlipoproteinemia type 1'
                'Familial lipoprotein lipase deficiency'
                'Familial apolipoprotein C-II deficiency'
              'Hyperlipoproteinemia type 4'
              'Hyperlipoproteinemia type 5'
            Hyperalphalipoproteinemia
              'Hyperlipidemia due to hepatic triglyceride lipase deficiency'
              'Cholesterol-ester transfer protein deficiency'
            'Hypercholesterolemia due to cholesterol 7alpha-hydroxylase deficiency'
            'Homozygous familial hypercholesterolemia'
            'Combined hyperlipidemia'
              'Hyperlipoproteinemia type 3'
          'Rare hypolipidemia'
            Hypoalphalipoproteinemia
              'Tangier disease'
              'Apolipoprotein A-I deficiency'
              'LCAT deficiency'
                'Fish-eye disease'
                'Familial LCAT deficiency'
            Hypobetalipoproteinemia
              Abetalipoproteinemia
              'Chylomicron retention disease'
          'Rare syndromic dyslipidemia'
            'Lysosomal acid lipase deficiency'
              'Wolman disease'
              'Cholesteryl ester storage disease'
            Sitosterolemia
            'Lipoprotein glomerulopathy'
            'Cerebrotendinous xanthomatosis'
        'Rare disorder with hypergonadotropic hypogonadism'
          'X-linked intellectual disability, Cilliers type'
          'X-linked intellectual disability, Van Esch type'
          'Hydrocephalus - obesity - hypogonadism'
          'Dilated cardiomyopathy - hypergonadotropic hypogonadism'
          'Primary hypergonadotropic hypogonadism - partial alopecia'
          'Hypogonadism - mitral valve prolapse - intellectual disability'
          'Male hypergonadotropic hypogonadism - intellectual disability - skeletal anomalies'
          'Hypergonadotropic hypogonadism - cataract syndrome'
          'Mikati-Najjar-Sahli syndrome'
          'Steinert myotonic dystrophy'
          'Moyamoya disease - short stature - facial dysmorphism - hypergonadotropic hypogonadism'
          'Woodhouse-Sakati syndrome'
          'X-linked adrenoleukodystrophy'
            'X-linked cerebral adrenoleukodystrophy'
            Adrenomyeloneuropathy
          'Proximal myotonic myopathy'
          'Noonan syndrome'
          'Deafness - hypogonadism'
        'Rare genetic diabetes mellitus'
          'AREDYLD syndrome'
          'Wolcott-Rallison syndrome'
          'Rare insulin-resistance syndrome'
            'Laminopathy type Decaudain-Vigouroux'
            'Generalized congenital lipodystrophy with myopathy'
            'Insulin-resistance syndrome type A'
            'Insulin-resistance syndrome type B'
            'Familial partial lipodystrophy associated with PLIN1 mutations'
            'Autosomal codominant severe lipodystrophic laminopathy'
            'SHORT syndrome'
            Leprechaunism
            'Berardinelli-Seip congenital lipodystrophy'
            'Short fifth metacarpals - insulin resistance'
            'Rabson-Mendenhall syndrome'
            'Acanthosis nigricans - Insulin resistance - muscle cramps - acral enlargement'
          'Neonatal diabetes mellitus'
            'Permanent neonatal diabetes mellitus - pancreatic and cerebellar agenesis'
            'DEND syndrome'
              'Intermediate DEND syndrome'
            'Permanent neonatal diabetes mellitus'
            'Transient neonatal diabetes mellitus'
          'Maternally-inherited diabetes and deafness'
          'Pancreatic hypoplasia - diabetes - congenital heart disease'
          'Myopathy and diabetes mellitus'
          'Pancreatic beta cell agenesis with neonatal diabetes mellitus'
          'Primary microcephaly-epilepsy-permanent neonatal diabetes syndrome'
          'Wolfram syndrome'
          'Woodhouse-Sakati syndrome'
          'Primary microcephaly-mild intellectual disability-young-onset diabetes syndrome'
          'Thiamine-responsive megaloblastic anemia syndrome'
          MODY
          'Alström syndrome'
          'Hereditary chronic pancreatitis'
          'Renal cysts and diabetes syndrome'
        'Rare genetic hypothalamic or pituitary disease'
          'Pituitary deficiency'
            'Hereditary central diabetes insipidus'
            'Non-acquired pituitary hormone deficiency'
              'Congenital hypogonadotropic hypogonadism'
                'Rare disorder with hypogonadotropic hypogonadism'
                  'Bardet-Biedl syndrome'
                  'Cerebellar ataxia - hypogonadism'
                  'Ataxia - hypogonadism - choroidal dystrophy'
                  'CHARGE syndrome'
                  'Cataract - intellectual disability - hypogonadism'
                  'ANE syndrome'
                  'Hypogonadotropic hypogonadism - frontoparietal alopecia'
                  'Hypogonadotropic hypogonadism - retinitis pigmentosa'
                  'Hyposmia - nasal and ocular hypoplasia - hypogonadotropic hypogonadism'
                  'Sickle cell anemia'
                  'Kallmann syndrome - heart disease'
                  'Laurence-Moon syndrome'
                  'Möbius syndrome - axonal neuropathy - hypogonadotropic hypogonadism'
                  'Hypogonadotropic hypogonadism-severe microcephaly-sensorineural hearing loss-dysmorphism syndrome'
                  'Woodhouse-Sakati syndrome'
                  'Prader-Willi-like syndrome'
                    '6q16 deletion syndrome'
                    'Prader-Willi-like syndrome due to point mutation'
                  'Prader-Willi syndrome'
                    'Prader-Willi syndrome due to translocation'
                    'Prader-Willi syndrome due to imprinting mutation'
                    'Prader-Willi syndrome due to point mutation'
                    'Prader-Willi syndrome due to maternal uniparental disomy of chromosome 15'
                    'Prader-Willi syndrome due to paternal 15q11q13 deletion'
                      'Prader-Willi syndrome due to paternal deletion of 15q11q13 type 1'
                      'Prader-Willi syndrome due to paternal deletion of 15q11q13 type 2'
                  'Hypomyelination - hypogonadotropic hypogonadism - hypodontia'
                'Hypogonadotropic hypogonadism associated with other endocrinopathies'
                  'Obesity due to leptin receptor gene deficiency'
                  'Obesity due to congenital leptin deficiency'
                  'Obesity due to prohormone convertase I deficiency'
                  Panhypopituitarism
                  'Combined pituitary hormone deficiencies, genetic forms'
                  'Familial adrenal hypoplasia with absent pituitary luteinizing hormone'
                  'Cytomegalic congenital adrenal hypoplasia'
                'Isolated congenital hypogonadotropic hypogonadism'
                  'Normosmic congenital hypogonadotropic hypogonadism'
                  'Kallmann syndrome'
              'Congenital isolated ACTH deficiency'
              'Short stature due to GHSR deficiency'
              'Non-acquired combined pituitary hormone deficiency'
                'Non-acquired combined pituitary hormone deficiencies without extra-pituitary malformations'
                  Panhypopituitarism
                  'Combined pituitary hormone deficiencies, genetic forms'
                'Disease associated with non-acquired combined pituitary hormone deficiency'
                  'ANE syndrome'
                  Holoprosencephaly
                    'Semilobar holoprosencephaly'
                    'Microform holoprosencephaly'
                      'Solitary median maxillary central incisor syndrome'
                    'Lobar holoprosencephaly'
                      'Septopreoptic holoprosencephaly'
                    'Alobar holoprosencephaly'
                    'Midline interhemispheric variant of holoprosencephaly'
                  'Semilobar holoprosencephaly'
                  'Johanson-Blizzard syndrome'
                  'Non-acquired combined pituitary hormone deficiency with spine abnormalities'
                  'Deficiency in anterior pituitary function-variable immunodeficiency syndrome'
                  'Septo-optic dysplasia'
                  'Hypothalamic insufficiency-secondary microcephaly-visual impairment-urinary anomalies'
                  'Pallister-Hall syndrome'
                  'Anophthalmia/microphthalmia - esophageal atresia'
                  'Axenfeld-Rieger syndrome'
                  'Short stature - pituitary and cerebellar defects - small sella turcica'
                  'Lobar holoprosencephaly'
                    'Septopreoptic holoprosencephaly'
                  'Alobar holoprosencephaly'
              'Isolated follicle stimulating hormone deficiency'
              'Non-acquired isolated growth hormone deficiency'
                'Isolated growth hormone deficiency type IA'
                'Isolated growth hormone deficiency type IB'
                'Isolated growth hormone deficiency type II'
                'Isolated growth hormone deficiency type III'
                  'Short stature due to isolated growth hormone deficiency with X-linked hypogammaglobulinemia'
                  'X-linked intellectual disability with isolated growth hormone deficiency'
                'Short stature due to growth hormone qualitative anomaly'
              'Isolated thyroid-stimulating hormone deficiency'
              'Pituitary stalk interruption syndrome'
          'Growth hormone insensitivity syndrome'
            'Short stature due to primary acid-labile subunit deficiency'
            'Laron syndrome with immunodeficiency'
            'Short stature due to partial GHR deficiency'
            'Laron syndrome'
            'Growth delay due to insulin-like growth factor type 1 deficiency'
            'Growth delay due to insulin-like growth factor I resistance'
          'Familial infantile gigantism'
          'Familial  hyperprolactinemia'
        'Rare genetic thyroid disease'
          'Rare hypothyroidism'
            'Congenital hypothyroidism'
              'Permanent congenital hypothyroidism'
                'Syndromic hypothyroidism'
                  'Bamforth-Lazarus syndrome'
                  'Hypohidrotic ectodermal dysplasia - hypothyroidism - ciliary dyskinesia'
                  'Brain-lung-thyroid syndrome'
                  'Johanson-Blizzard syndrome'
                  'Muscular pseudohypertrophy - hypothyroidism'
                  'Blepharophimosis-intellectual disability syndrome, SBBYS type'
                  'Pendred syndrome'
                  'Obesity - colitis - hypothyroidism - cardiac hypertrophy - developmental delay'
                'Primary congenital hypothyroidism'
                  'Congenital hypothyroidism due to developmental anomaly'
                    'Thyroid ectopia'
                    Athyreosis
                    'Thyroid hemiagenesis'
                    'Thyroid hypoplasia'
                  'Primary congenital hypothyroidism without thyroid developmental anomaly'
                    'Hypothyroidism due to TSH receptor mutations'
                    'Familial thyroid dyshormonogenesis'
                'Central congenital hypothyroidism'
                  'Hypothyroidism due to deficient transcription factors involved in pituitary development or function'
                  'Isolated thyrotropin-releasing hormone deficiency'
                  'X-linked central congenital hypothyroidism with late-onset testicular enlargement'
                  'Isolated thyroid-stimulating hormone deficiency'
                  'Resistance to thyrotropin-releasing hormone syndrome'
                'Peripheral hypothyroidism'
                  'Short stature-delayed bone age due to thyroid hormone metabolism deficiency'
                  'Allan-Herndon-Dudley syndrome'
                  'Peripheral resistance to thyroid hormones'
              'Genetic transient congenital hypothyroidism'
              'Peripheral resistance to thyroid hormones'
          'Rare hyperthyroidism'
            'Selective pituitary resistance to thyroid hormone'
            'Generalized resistance to thyroid hormone'
            'Familial hyperthyroidism due to mutations in TSH receptor'
            'Familial gestational hyperthyroidism'
          'Congenital isolated thyroxine-binding globulin deficiency'
          'Familial multinodular goiter'
        'Rare genetic parathyroid disease and phosphocalcic metabolism disorder'
          'Genetic hypoparathyroidism'
            'Syndrome with hypoparathyroidism'
              'Dahlberg-Borer-Newcomer syndrome'
              'Hypoparathyroidism - deafness - renal disease'
              'Sanjad-Sakati syndrome'
              'Kenny-Caffey syndrome'
                'Autosomal recessive Kenny-Caffey syndrome'
                'Autosomal dominant Kenny-Caffey syndrome'
              'Bartter syndrome with hypocalcemia'
              'Kearns-Sayre syndrome'
              'Long chain 3-hydroxyacyl-CoA dehydrogenase deficiency'
              '22q11.2 deletion syndrome'
              'Pearson syndrome'
            'Familial isolated hypoparathyroidism'
              'Familial isolated hypoparathyroidism due to impaired PTH secretion'
              'Familial isolated hypoparathyroidism due to agenesis of parathyroid gland'
              'Autosomal dominant hypocalcemia'
            'Autoimmune polyendocrinopathy type 1'
            Pseudohypoparathyroidism
              'Albright hereditary osteodystrophy'
                'Pseudohypoparathyroidism type 1A'
                'Pseudohypoparathyroidism type 1C'
                Pseudopseudohypoparathyroidism
              'Pseudohypoparathyroidism type 1B'
              'Pseudohypoparathyroidism type 2'
          'Genetic hyperparathyroidism'
            'Familial primary hyperparathyroidism'
              'Multiple endocrine neoplasia type 1'
              'Familial parathyroid adenoma'
              'Primary parathyroids hyperplasia'
              'Familial isolated hyperparathyroidism'
              'Hyperparathyroidism-jaw tumor syndrome'
            'Neonatal severe primary hyperparathyroidism'
            'Multiple endocrine neoplasia type 1'
          'Disorders of vitamin D metabolism'
            'Hypocalcemic rickets'
              'Hypocalcemic vitamin D-dependent rickets'
              'Hypocalcemic vitamin D-resistant rickets'
            'Hypophosphatemic rickets'
              'Hereditary hypophosphatemic rickets with hypercalciuria'
              'Autosomal recessive hypophosphatemic rickets'
              'X-linked hypophosphatemia'
              'Autosomal dominant hypophosphatemic rickets'
          'Autosomal recessive infantile hypercalcemia'
          'Familial hypocalciuric hypercalcemia'
            'Familial hypocalciuric hypercalcemia type 2'
            'Familial hypocalciuric hypercalcemia type 3'
            'Familial hypocalciuric hypercalcemia type 1'
          'Tumoral calcinosis'
            'Normocalcemic tumoral calcinosis'
            'Familial tumoral calcinosis'
          'Familial parathyroid adenoma'
        'Rare genetic adrenal disease'
          'Genetic chronic primary adrenal insufficiency'
            '46,XY disorder of sex development - adrenal insufficiency due to CYP11A1 deficiency'
            'Inherited isolated adrenal insufficiency due to CYP11A1 deficiency'
            'Autoimmune polyendocrinopathy type 1'
            'Familial glucocorticoid deficiency'
            'Congenital adrenal hyperplasia'
              'Congenital lipoid adrenal hyperplasia due to STAR deficency'
                'Classic congenital lipoid adrenal hyperplasia due to STAR deficency'
                'Non-classic congenital lipoid adrenal hyperplasia due to STAR deficency'
              'Congenital adrenal hyperplasia due to 3-beta-hydroxysteroid dehydrogenase deficiency'
              'Congenital adrenal hyperplasia due to 17-alpha-hydroxylase deficiency'
              'Classic congenital adrenal hyperplasia due to 21-hydroxylase deficiency'
                'Classic congenital adrenal hyperplasia due to 21-hydroxylase deficiency, salt wasting form'
                'Classic congenital adrenal hyperplasia due to 21-hydroxylase deficiency, simple virilizing form'
              'Congenital adrenal hyperplasia due to 11-beta-hydroxylase deficiency'
              'Congenital adrenal hyperplasia due to cytochrome P450 oxidoreductase deficiency'
            'X-linked adrenoleukodystrophy'
              'X-linked cerebral adrenoleukodystrophy'
              Adrenomyeloneuropathy
            'Neonatal adrenoleukodystrophy'
            'IMAGe syndrome'
            'Triple A syndrome'
            'Familial adrenal hypoplasia with absent pituitary luteinizing hormone'
            'Cytomegalic congenital adrenal hypoplasia'
            Adrenomyodystrophy
          'Adrenogenital syndrome'
            'Hyperandrogenism due to cortisone reductase deficiency'
            'Congenital adrenal hyperplasia'
              'Congenital lipoid adrenal hyperplasia due to STAR deficency'
                'Classic congenital lipoid adrenal hyperplasia due to STAR deficency'
                'Non-classic congenital lipoid adrenal hyperplasia due to STAR deficency'
              'Congenital adrenal hyperplasia due to 3-beta-hydroxysteroid dehydrogenase deficiency'
              'Congenital adrenal hyperplasia due to 17-alpha-hydroxylase deficiency'
              'Classic congenital adrenal hyperplasia due to 21-hydroxylase deficiency'
                'Classic congenital adrenal hyperplasia due to 21-hydroxylase deficiency, salt wasting form'
                'Classic congenital adrenal hyperplasia due to 21-hydroxylase deficiency, simple virilizing form'
              'Congenital adrenal hyperplasia due to 11-beta-hydroxylase deficiency'
              'Congenital adrenal hyperplasia due to cytochrome P450 oxidoreductase deficiency'
            'Glucocorticoid resistance'
          'Primary pigmented nodular adrenocortical disease'
          'Corticosteroid-binding globulin deficiency'
          'Hereditary pheochromocytoma-paraganglioma'
          'Pseudoleprechaunism syndrome, Patterson type'
          'Apparent mineralocorticoid excess'
          'Genetic hyperaldosteronism'
            'Familial hyperaldosteronism'
              'Familial hyperaldosteronism type III'
              'Familial hyperaldosteronism type I'
              'Familial hyperaldosteronism type II'
            'Aldosterone-producing adenoma with seizures and neurological abnormalities'
          'Familial hypoaldosteronism'
            'Familial hyperreninemic hypoaldosteronism type 1'
            'Familial hyperreninemic hypoaldosteronism type 2'
        'Genetic polyendocrinopathy'
          'Multiple polyglandular tumor'
            'Carney complex'
            'Carney triad'
            'Multiple endocrine neoplasia type 4'
            'Multiple endocrine neoplasia'
              'Multiple endocrine neoplasia type 1'
              'Multiple endocrine neoplasia type 2'
                'Multiple endocrine neoplasia type 2A'
                'Multiple endocrine neoplasia type 2B'
                'Familial medullary thyroid carcinoma'
            'Von Hippel-Lindau disease'
            'Carney-Stratakis syndrome'
          'Bangstad syndrome'
          'Neuroectodermal-endocrine syndrome'
          'Acrodysostosis with multiple hormone resistance'
          'Retinohepatoendocrinologic syndrome'
          'Autoimmune polyendocrinopathy type 1'
          'Immune dysregulation-polyendocrinopathy-enteropathy-X-linked syndrome'
          'Autoimmune enteropathy and endocrinopathy-susceptibility to chronic infections syndrome'
        'Familial hyperinsulinism'
          'Hyperinsulinism due to INSR deficiency'
          'Adult-onset non-insulinoma persistent hyperinsulinemic hypoglycemia'
          'Congenital isolated hyperinsulinism'
            'Diazoxide-sensitive diffuse hyperinsulinism'
              'Exercise-induced hyperinsulinism'
              'Hyperinsulinism due to HNF4A deficiency'
              'Hyperinsulinism due to UCP2 deficiency'
              'Autosomal dominant hyperinsulinism due to SUR1 deficiency'
              'Autosomal dominant hyperinsulinism due to Kir6.2 deficiency'
              'Hyperinsulinism due to HNF1A deficiency'
              'Hyperinsulinism-hyperammonemia syndrome'
              'Hyperinsulinism due to short chain 3-hydroxylacyl-CoA dehydrogenase deficiency'
              'Hyperinsulinism due to glucokinase deficiency'
            'Diazoxide-resistant hyperinsulinism'
              'Diazoxide-resistant diffuse hyperinsulinism'
                'Autosomal recessive hyperinsulinism due to SUR1 deficiency'
                'Autosomal recessive hyperinsulinism due to Kir6.2 deficiency'
              'Diazoxide-resistant focal hyperinsulinism'
                'Diazoxide-resistant focal hyperinsulinism due to SUR1 deficiency'
                'Diazoxide-resistant focal hyperinsulinism due to Kir6.2 deficiency'
        'Hypoinsulinemic hypoglycemia and body hemihypertrophy'
        'Genetic disorder of sex development'
          'Sex chromosome disorder of sex development'
            '48,XXYY syndrome'
            '45,X/46,XY mixed gonadal dysgenesis'
            'Tetragametic chimerism'
            'Turner syndrome'
              'Monosomy X'
              'Mosaic monosomy X'
              'Turner syndrome due to structural X chromosome anomalies'
            '48,XXXY syndrome'
            '49,XXXXY syndrome'
          'Genetic 46,XX disorder of sex development'
            '46,XX disorder of gonadal development'
              '46,XX ovotesticular disorder of sex development'
              '46,XX gonadal dysgenesis'
              '46,XX testicular disorder of sex development'
            '46,XX disorder of sex development induced by fetoplacental androgens excess'
              'Aromatase deficiency'
            'Syndrome with 46,XX disorder of sex development'
              'Lung fibrosis - immunodeficiency - 46,XX gonadal dysgenesis'
              'SERKAL syndrome'
              'Atypical Mayer-Rokitansky-Küster-Hauser syndrome'
              'Perrault syndrome'
              '46,XX disorder of sex development - anorectal anomalies'
              '46,XX disorder of sex development - skeletal anomalies'
              'Palmoplantar keratoderma - XX sex reversal - predisposition to squamous cell carcinoma'
              'PAGOD syndrome'
            '46,XX disorder of sex development induced by fetal androgens excess'
              'Glucocorticoid resistance'
              'Congenital adrenal hyperplasia due to 3-beta-hydroxysteroid dehydrogenase deficiency'
              'Classic congenital adrenal hyperplasia due to 21-hydroxylase deficiency'
                'Classic congenital adrenal hyperplasia due to 21-hydroxylase deficiency, salt wasting form'
                'Classic congenital adrenal hyperplasia due to 21-hydroxylase deficiency, simple virilizing form'
              'Congenital adrenal hyperplasia due to 11-beta-hydroxylase deficiency'
              'Congenital adrenal hyperplasia due to cytochrome P450 oxidoreductase deficiency'
          'Genetic 46,XY disorder of sex development'
            '46,XY disorder of gonadal development'
              '46,XY complete gonadal dysgenesis'
              '46,XY partial gonadal dysgenesis'
              'Testicular agenesis'
              '46,XY ovotesticular disorder of sex development'
              'Testicular regression syndrome'
            'Genetic 46,XY disorder of sex development of endocrine origin'
              '46,XY disorder of sex development due to impaired androgen production'
                'Leydig cell hypoplasia'
                  'Leydig cell hypoplasia due to LHB deficiency'
                  'Leydig cell hypoplasia due to complete LH resistance'
                  'Leydig cell hypoplasia due to partial LH resistance'
                '46,XY disorder of sex development due to testosterone synthesis defect'
                  '46,XY disorder of sex development due to cholesterol synthesis defect'
                    'Smith-Lemli-Opitz syndrome'
                  '46,XY disorder of sex development due to adrenal and testicular steroidogenesis defect'
                    '46,XY disorder of sex development - adrenal insufficiency due to CYP11A1 deficiency'
                    'Congenital lipoid adrenal hyperplasia due to STAR deficency'
                      'Classic congenital lipoid adrenal hyperplasia due to STAR deficency'
                      'Non-classic congenital lipoid adrenal hyperplasia due to STAR deficency'
                    'Congenital adrenal hyperplasia due to 3-beta-hydroxysteroid dehydrogenase deficiency'
                    'Congenital adrenal hyperplasia due to 17-alpha-hydroxylase deficiency'
                    'Congenital adrenal hyperplasia due to cytochrome P450 oxidoreductase deficiency'
                  '46,XY disorder of sex development due to testicular steroidogenesis defect'
                    '46,XY disorder of sex development due to 17-beta-hydroxysteroid dehydrogenase 3 deficiency'
                    '46,XY disorder of sex development due to isolated 17,20 lyase deficiency'
                '46,XY disorder of sex development due to a defect in testosterone metabolism by peripheral tissue'
                  '46,XY disorder of sex development due to 5-alpha-reductase 2 deficiency'
              'Androgen insensitivity syndrome'
                'Partial androgen insensitivity syndrome'
                'Complete androgen insensitivity syndrome'
            'Syndrome with 46,XY disorder of sex development'
              'Campomelic dysplasia'
              'Chondrodysplasia - disorder of sex development'
              'Distal monosomy 9p'
              '46,XY gonadal dysgenesis - motor and sensory neuropathy'
              'Sudden infant death - dysgenesis of the testes'
              'Gonadal dysgenesis, XY type - associated anomalies'
              'Denys-Drash syndrome'
              'Dysmorphism - short stature - deafness - disorder of sex development'
              'Disorder of sex development - intellectual disability'
              'Meacham syndrome'
              'Frasier syndrome'
              'X-linked lissencephaly with abnormal genitalia'
              'Alpha-thalassemia - X-linked intellectual disability syndrome'
              'WAGR syndrome'
              'Familial adrenal hypoplasia with absent pituitary luteinizing hormone'
              'PAGOD syndrome'
        'Genetic obesity'
          'Syndromic obesity'
            'Bardet-Biedl syndrome'
            'Borjeson-Forssman-Lehmann syndrome'
            'Choroideremia - deafness - obesity'
            '6q16 deletion syndrome'
            'Coffin-Lowry syndrome'
            'Cohen syndrome'
            'Hydrocephalus - obesity - hypogonadism'
            'Motor developmental delay due to 14q32.2 paternally expressed gene defect'
              'Paternal 14q32.2 microdeletion syndrome'
              'Paternal 14q32.2 hypomethylation syndrome'
              'Maternal uniparental disomy of chromosome 14'
            'MOMO syndrome'
            'Distal 16p11.2 microdeletion syndrome'
            'Microcephalic osteodysplastic primordial dwarfism type II'
            'Rapid-onset childhood obesity - hypothalamic dysfunction - hypoventilation - autonomic dysregulation syndrome'
            'Ulnar-mammary syndrome'
            Triploidy
            'Wilson-Turner syndrome'
            'Intellectual disability - obesity - brain malformations - facial dysmorphism'
            'Colobomatous microphthalmia-obesity-hypogenitalism-intellectual disability syndrome'
            'Intellectual disability-seizures-macrocephaly-obesity syndrome'
            'Intellectual disability-obesity-prognathism-eye and skin anomalies syndrome'
            'Prader-Willi-like syndrome'
              '6q16 deletion syndrome'
              'Prader-Willi-like syndrome due to point mutation'
            'Alström syndrome'
            'Carpenter syndrome'
            'Albright hereditary osteodystrophy'
              'Pseudohypoparathyroidism type 1A'
              'Pseudohypoparathyroidism type 1C'
              Pseudopseudohypoparathyroidism
            'Prader-Willi syndrome'
              'Prader-Willi syndrome due to translocation'
              'Prader-Willi syndrome due to imprinting mutation'
              'Prader-Willi syndrome due to point mutation'
              'Prader-Willi syndrome due to maternal uniparental disomy of chromosome 15'
              'Prader-Willi syndrome due to paternal 15q11q13 deletion'
                'Prader-Willi syndrome due to paternal deletion of 15q11q13 type 1'
                'Prader-Willi syndrome due to paternal deletion of 15q11q13 type 2'
            'MORM syndrome'
            'Rubinstein-Taybi syndrome'
              'Rubinstein-Taybi syndrome due to CREBBP mutations'
              'Rubinstein-Taybi syndrome due to 16p13.3 microdeletion'
              'Rubinstein-Taybi syndrome due to EP300 haploinsufficiency'
            'MEHMO syndrome'
            'WAGR syndrome'
            'Fragile X syndrome'
          'Genetic non-syndromic obesity'
            'Obesity due to congenital leptin resistance'
              'Obesity due to leptin receptor gene deficiency'
              'Obesity due to pro-opiomelanocortin deficiency'
              'Obesity due to prohormone convertase I deficiency'
              'Obesity due to melanocortin 4 receptor deficiency'
            'Obesity due to MC3R deficiency'
            'Severe early-onset obesity-insulin resistance syndrome due to SH2B1 deficiency'
            'Obesity due to SIM1 deficiency'
            'Obesity due to CEP19 deficiency'
            'Obesity due to congenital leptin deficiency'
        'Non-acquired premature ovarian failure'
          Ataxia-telangiectasia
          'Blepharophimosis - epicanthus inversus - ptosis'
            'Blepharophimosis - epicanthus inversus - ptosis due to 3q23 microdeletion'
            'Blepharophimosis - epicanthus inversus - ptosis due to a point mutation'
            'Blepharophimosis - epicanthus inversus - ptosis due to polyA expansion'
          '46,XX gonadal dysgenesis'
          'Perrault syndrome'
          'Trisomy X'
          'Isolated follicle stimulating hormone deficiency'
          'Osteosclerosis - ichthyosis - premature ovarian failure'
          'Classic galactosemia'
          'Turner syndrome'
            'Monosomy X'
            'Mosaic monosomy X'
            'Turner syndrome due to structural X chromosome anomalies'
          'Tetrasomy X'
          'Congenital lipoid adrenal hyperplasia due to STAR deficency'
            'Classic congenital lipoid adrenal hyperplasia due to STAR deficency'
            'Non-classic congenital lipoid adrenal hyperplasia due to STAR deficency'
          'Congenital adrenal hyperplasia due to 17-alpha-hydroxylase deficiency'
          'Aromatase deficiency'
          'X small rings'
        'Genetic lipodystrophy'
          'Lipoatrophy with diabetes, leukomelanodermic papules, liver steatosis, and hypertrophic cardiomyopathy'
          'Lipodystrophy due to peptidic growth factors deficiency'
          'Generalized congenital lipodystrophy with myopathy'
          'Mandibuloacral dysplasia'
            'Mandibuloacral dysplasia with type A lipodystrophy'
            'Mandibuloacral dysplasia with type B lipodystrophy'
          'SHORT syndrome'
          'Wiedemann-Rautenstrauch syndrome'
          'Severe neurodegenerative syndrome with lipodystrophy'
          'Lipodystrophy - intellectual disability - deafness'
          'Berardinelli-Seip congenital lipodystrophy'
          'Familial partial lipodystrophy'
            'Familial partial lipodystrophy, Dunnigan type'
            'Mandibuloacral dysplasia'
              'Mandibuloacral dysplasia with type A lipodystrophy'
              'Mandibuloacral dysplasia with type B lipodystrophy'
            'Familial partial lipodystrophy associated with PLIN1 mutations'
            'Autosomal codominant severe lipodystrophic laminopathy'
            'Familial partial lipodystrophy associated with PPARG mutations'
            'Familial partial lipodystrophy, Köbberling type'
            'Familial partial lipodystrophy due to AKT2 mutations'
      'Sea-blue histiocytosis'
      'Rare genetic hematologic disease'
        'Hypereosinophilic syndrome'
        'Rare constitutional anemia'
          'Medullar aplasia'
            'Rare constitutional medullar aplasia'
              'Blackfan-Diamond anemia'
              'Dyskeratosis congenita'
              'Revesz syndrome'
              'Autosomal dominant aplasia and myelodysplasia'
              'Congenital amegakaryocytic thrombocytopenia'
              'Hoyeraal-Hreidarsson syndrome'
              'WT limb-blood syndrome'
              'Hereditary isolated aplastic anemia'
              'Pancytopenia-developmental delay syndrome'
              'Shwachman-Diamond syndrome'
              'Fanconi anemia'
          'Rare constitutional hemolytic anemia'
            'Lethal hemolytic anemia - genital anomalies'
            'Heinz body anemia'
            'Atypical hemolytic-uremic syndrome'
              'Atypical hemolytic-uremic syndrome with thrombomodulin anomaly'
              'Atypical hemolytic-uremic syndrome with DGKE deficiency'
              'Atypical hemolytic-uremic syndrome with C3 anomaly'
              'Atypical hemolytic-uremic syndrome with MCP/CD46 anomaly'
              'Atypical hemolytic-uremic syndrome with B factor anomaly'
              'Atypical hemolytic-uremic syndrome with H factor anomaly'
              'Atypical hemolytic-uremic syndrome with I factor anomaly'
              'Atypical hemolytic-uremic syndrome with anti-factor H antibodies'
            'Familial LCAT deficiency'
            'Alport syndrome - intellectual disability - midface hypoplasia - elliptocytosis'
            'Rare constitutional hemolytic anemia due to a red cell membrane anomaly'
              'Primary CD59 deficiency'
              'Hereditary elliptocytosis'
              'Hereditary spherocytosis'
              'Distal renal tubular acidosis with anemia'
              'Hereditary stomatocytosis'
                'Hereditary cryohydrocytosis with reduced stomatin'
                'Dehydrated hereditary stomatocytosis'
                'Overhydrated hereditary stomatocytosis'
                'Hereditary cryohydrocytosis with normal stomatin'
                'Rh deficiency syndrome'
                'Familial pseudohyperkalemia'
                'Southeast Asian ovalocytosis'
              'Constitutional hemolytic anemia due to acanthocytosis'
                Abetalipoproteinemia
                'McLeod neuroacanthocytosis syndrome'
            'Rare constitutional hemolytic anemia due to an enzyme disorder'
              'Congenital erythropoietic porphyria'
              'Hemolytic anemia due to hexose monophosphate shunt and glutathione metabolism anomalies'
                'Glutathione synthetase deficiency'
                  'Glutathione synthetase deficiency with 5-oxoprolinuria'
                  'Glutathione synthetase deficiency without 5-oxoprolinuria'
                'Gamma-glutamylcysteine synthetase deficiency'
                'Hemolytic anemia due to glutathione reductase deficiency'
                '6-phosphogluconate dehydrogenase deficiency'
              'Hemolytic anemia due to a disorder of glycolytic enzymes'
                'Hemolytic anemia due to glyceraldehyde-3-phosphate dehydrogenase deficiency'
                'Glycogen storage disease due to muscle phosphofructokinase deficiency'
                'Glycogen storage disease due to aldolase A deficiency'
                'Hemolytic anemia due to glucophosphate isomerase deficiency'
                'Glycogen storage disease due to phosphoglycerate kinase 1 deficiency'
                'Hemolytic anemia due to diphosphoglycerate mutase deficiency'
                'Hemolytic anemia due to red cell pyruvate kinase deficiency'
                'Triose phosphate-isomerase deficiency'
                'Non-spherocytic hemolytic anemia due to hexokinase deficiency'
              'Hemolytic anemia due to an erythrocyte nucleotide metabolism disorder'
                'Anemia due to adenosine triphosphatase deficiency'
                'Hemolytic anemia due to pyrimidine 5' nucleotidase deficiency'
                'Hemolytic anemia due to adenylate kinase deficiency'
                'Hemolytic anemia due to erythrocyte adenosine deaminase overproduction'
          'Constitutional deficiency anemia'
            'Constitutional anemia due to iron metabolism disorder'
              'Congenital atransferrinemia'
              'IRIDA syndrome'
              'Severe congenital hypochromic anemia with ringed sideroblasts'
              Aceruloplasminemia
              'Microcytic anemia with liver iron overload'
            'Constitutional megaloblastic anemia due to vitamin B12 metabolism disorder'
              'Methylmalonic acidemia with homocystinuria'
                'Methylmalonic acidemia with homocystinuria, type cblJ'
                'Methylmalonic acidemia with homocystinuria, type cblX'
                'Methylmalonic acidemia with homocystinuria, type cblC'
                'Methylmalonic acidemia with homocystinuria, type cblD'
                'Methylmalonic acidemia with homocystinuria type cblF'
              'Congenital intrinsic factor deficiency'
              'Gräsbeck-Imerslund disease'
              'Homocystinuria without methylmalonic aciduria'
                'Methylcobalamin deficiency type cblE'
                'Methylcobalamin deficiency type cblG'
                'Methylcobalamin deficiency type cblDv1'
              'Transcobalamin deficiency'
            'Constitutional megaloblastic anemia due to folate metabolism disorder'
              'Constitutional megaloblastic anemia with severe neurologic disease'
              'Formiminoglutamic aciduria'
              'Hereditary folate malabsorption'
            'Vitamin B12- and folate-independent constitutional megaloblastic anemia'
              'Hypoxanthine-guanine phosphoribosyltransferase deficiency'
                'Lesch-Nyhan syndrome'
                'Hypoxanthine guanine phosphoribosyltransferase partial deficiency'
              'Hereditary orotic aciduria'
              'Thiamine-responsive megaloblastic anemia syndrome'
          'Constitutional dyserythropoietic anemia'
            'Pancreatic insufficiency - anemia - hyperostosis'
            'Majeed syndrome'
            'Congenital dyserythropoietic anemia'
              'Congenital dyserythropoietic anemia type IV'
              'X-linked dyserythropoetic anemia with abnormal platelets and neutropenia'
              'Thrombocytopenia with congenital dyserythropoietic anemia'
              'Congenital dyserythropoietic anemia type I'
              'Congenital dyserythropoietic anemia type III'
              'Congenital dyserythropoietic anemia type II'
          Hemoglobinopathy
            'congenital nonspherocytic hemolytic anemia'
            'Hemoglobin C disease'
            'Hemoglobin E disease'
            'Alpha-thalassemia and related diseases'
              'Alpha-thalassemia-related diseases'
                'Alpha-thalassemia - myelodysplastic syndrome'
                'Alpha-thalassemia - X-linked intellectual disability syndrome'
                'Alpha-thalassemia - intellectual disability syndrome linked to chromosome 16'
              Alpha-thalassemia
                'Hb Bart's hydrops fetalis'
                'Hemoglobin H disease'
            'Beta-thalassemia and related diseases'
              'Beta-thalassemia associated with another hemoglobin anomaly'
                Delta-beta-thalassemia
                'Hemoglobin C - beta-thalassemia'
                'Hemoglobin E - beta-thalassemia'
                'Hemoglobin Lepore - beta-thalassemia'
                'Hereditary persistence of fetal hemoglobin - beta-thalassemia'
              'Beta-thalassemia with other manifestations'
                'Beta-thalassemia - X-linked thrombocytopenia'
              Beta-thalassemia
                'Beta-thalassemia major'
                'Beta-thalassemia intermedia'
                'Dominant beta-thalassemia'
            'Sickle cell disease and related diseases'
              'Sickle cell anemia'
              'Sickle cell disease associated with an other hemoglobin anomaly'
                'Sickle cell - beta-thalassemia disease'
                'Sickle cell - hemoglobin C disease'
                'Sickle cell - hemoglobin D disease'
                'Sickle cell - hemoglobin E disease'
                'Hereditary persistence of fetal hemoglobin - sickle cell disease'
            'Hemoglobinopathy Toms River'
            'Hereditary methemoglobinemia'
              'Recessive hereditary methemoglobinemia type 1'
              'Recessive hereditary methemoglobinemia type 2'
              'Autosomal dominant methemoglobinemia'
            'Hemoglobin D disease'
          'Constitutional sideroblastic anemia'
            'Adult-onset autosomal recessive sideroblastic anemia'
            'Mitochondrial myopathy and sideroblastic anemia'
            'Autosomal recessive sideroblastic anemia'
            'X-linked sideroblastic anemia with ataxia'
            'Severe congenital hypochromic anemia with ringed sideroblasts'
            'Congenital sideroblastic anemia-B-cell immunodeficiency-periodic fever-developmental delay syndrome'
            'Thiamine-responsive megaloblastic anemia syndrome'
            'Pearson syndrome'
            'X-linked sideroblastic anemia'
        'Rare genetic coagulation disorder'
          'Rare thrombotic disorder due to a constitutional coagulation factors defect'
            'Rare hereditary thrombophilia'
              'Hereditary thrombophilia due to congenital histidine-rich (poly-L) glycoprotein deficiency'
              'Hereditary thrombophilia due to congenital protein S deficiency'
              'Hereditary thrombophilia due to congenital protein C deficiency'
              'Hereditary thrombophilia due to congenital antithrombin deficiency'
            'Familial thrombomodulin anomalies'
            'Hypercoagulability syndrome due to glycosylphosphatidylinositol deficiency'
          'Rare thrombotic disorder due to a constitutional platelet anomaly'
            'Hereditary thrombocytosis with transverse limb defect'
            'Familial thrombocytosis'
          'Rare hemorrhagic disorder due to a constitutional coagulation factors defect'
            'Congenital vitamin K-dependent coagulation factors deficiency'
              'Congenital factor II deficiency'
              'Congenital factor VII deficiency'
              'Congenital factor X deficiency'
              'Hereditary combined deficiency of vitamin K-dependent clotting factors'
            'Hemorrhagic disease due to alpha-1-antitrypsin Pittsburgh mutation'
            'Multiple sclerosis - ichthyosis - factor VIII deficiency'
            'Congenital factor V deficiency'
            'Congenital factor XI deficiency'
            'Congenital factor XII deficiency'
            'Congenital factor XIII deficiency'
            'Congenital fibrinogen deficiency'
              'Familial hypofibrinogenemia'
              'Familial hypodysfibrinogenemia'
              'Familial afibrinogenemia'
              'Familial dysfibrinogenemia'
            'Combined deficiency of factor V and factor VIII'
            'East Texas bleeding disorder'
            Hemophilia
              'factor VIII deficiency'
              'Hemophilia A'
                'Severe hemophilia A'
                'Moderately severe hemophilia A'
                'Mild hemophilia A'
                'Symptomatic form of hemophilia A in female carriers'
              'Hemophilia B'
                'Severe hemophilia B'
                'Moderately severe hemophilia B'
                'Mild hemophilia B'
                'Symptomatic form of hemophilia B in female carriers'
            'Congenital plasminogen activator inhibitor type 1 deficiency'
            'Congenital high-molecular-weight kininogen deficiency'
            'Congenital prekallikrein deficiency'
            'Congenital alpha2 antiplasmin deficiency'
            'Von Willebrand disease'
              'Von Willebrand disease type 1'
              'Von Willebrand disease type 2'
                'Von Willebrand disease type 2A'
                'Von Willebrand disease type 2B'
                'Von Willebrand disease type 2M'
                'Von Willebrand disease type 2N'
              'Von Willebrand disease type 3'
          'Rare hemorrhagic disorder due to a constitutional platelet anomaly'
            'Rare hemorrhagic disorder due to a constitutional thrombocytopenia'
              'Bleeding diathesis due to thromboxane synthesis deficiency'
              'Inherited giant platelet disorder'
                'Mediterranean macrothrombocytopenia'
                'Autosomal dominant macrothrombocytopenia'
                'MYH9-related disease'
                'Macrothrombocytopenia with mitral valve insufficiency'
                'Bernard-Soulier syndrome'
                'Thrombocytopenia with congenital dyserythropoietic anemia'
              'Hereditary thrombocytopenia with normal platelets'
                'Autosomal thrombocytopenia with normal platelets'
                'X-linked thrombocytopenia with normal platelets'
              'Stormorken-Sjaastad-Langslet syndrome'
              'Congenital amegakaryocytic thrombocytopenia'
              'Thrombocytopenia - absent radius'
              'X-linked dyserythropoetic anemia with abnormal platelets and neutropenia'
              'Radio-ulnar synostosis - amegakaryocytic thrombocytopenia'
              'Glanzmann thrombasthenia'
              'Paris-Trousseau thrombocytopenia'
              'Platelet storage pool disease'
                'Alpha delta granule deficiency'
                'Alpha granule disease'
                  'Quebec platelet disorder'
                  'Medich giant platelet syndrome'
                  'White platelet syndrome'
                  'Gray platelet syndrome'
                'Dense granule disease'
                  'Chédiak-Higashi syndrome'
                  'Isolated delta-storage pool disease'
                  'Familial platelet syndrome with predisposition to acute myelogenous leukemia'
                  'Hermansky-Pudlak syndrome'
                    'Hermansky-Pudlak syndrome with neutropenia'
                    'Hermansky-Pudlak syndrome with pulmonary fibrosis'
                    'Hermansky-Pudlak syndrome without pulmonary fibrosis'
                    'Hermansky-Pudlak syndrome type 7'
                    'Hermansky-Pudlak syndrome type 8'
                    'Hermansky-Pudlak syndrome type 9'
                  'Wiskott-Aldrich syndrome'
            'Rare hemorrhagic disorder due to a platelet receptor defect'
              'P2Y12 defect'
              'Pseudo-von Willebrand disease'
              'Bleeding diathesis due to a collagen receptor defect'
                'Bleeding diathesis due to glycoprotein VI deficiency'
                'Bleeding diathesis due to integrin alpha2-beta1 deficiency'
              'Scott syndrome'
          'Congenital thrombotic thrombocytopenic purpura due to ADAMTS-13 deficiency'
        'Genetic polycythemia'
          'Primary familial polycythemia'
          'Secondary polycythemia'
            'Congenital secondary polycythemia'
              'Chuvash erythrocytosis'
              'Autosomal recessive secondary polycythemia not associated with VHL gene'
              'Autosomal dominant secondary polycythemia'
        'Paroxysmal nocturnal hemoglobinuria'
        'Congenital analbuminemia'
      'Rare genetic gastroenterological disease'
        'Genetic intestinal disease'
          'Congenital intestinal transport defect'
            'Congenital sodium diarrhea'
            'Glucose-galactose malabsorption'
            'Hereditary fructose intolerance'
            'Congenital chloride diarrhea'
          'Intestinal disease due to vitamin absorption anomaly'
            'Gräsbeck-Imerslund disease'
            'Hereditary folate malabsorption'
          'Congenital intestinal disease due to an enzymatic defect'
            'Chronic diarrhea due to glucoamylase deficiency'
            'Diarrhea-vomiting due to trehalase deficiency'
            'Congenital enteropathy due to enteropeptidase deficiency'
            'Congenital sucrase-isomaltase deficiency'
              'Congenital sucrase-isomaltase deficiency with starch intolerance'
              'Congenital sucrase-isomaltase deficiency with minimal starch tolerance'
              'Congenital sucrase-isomaltase deficiency without starch intolerance'
              'Congenital sucrase-isomaltase deficiency with starch and lactose intolerance'
              'Congenital sucrase-isomaltase deficiency without sucrose intolerance'
            'Congenital lactase deficiency'
          'Congenital enteropathy involving intestinal mucosa development'
            'Congenital enterocyte heparan sulfate deficiency'
            'Epithelio-exfoliative colitis - deafness'
            'Microvillus inclusion disease'
            'Congenital malabsorptive diarrhea due to paucity of enteroendocrine cells'
            'Intestinal epithelial dysplasia'
          'Congenital intestinal motility disorder'
            'Neurologic Waardenburg-Shah syndrome'
            'Oculogastrointestinal muscular dystrophy'
            'Megacystis-microcolon-intestinal hypoperistalsis syndrome'
            'Familial visceral myopathy'
            'Chronic intestinal pseudoobstruction'
              'Myopathic intestinal pseudoobstruction'
              'Unclassified intestinal pseudoobstruction'
              'Neuronal intestinal pseudoobstruction'
            'Chronic diarrhea due to guanylate cyclase 2C overactivity'
            'Intestinal obstruction in the newborn due to guanylate cyclase 2C deficiency'
            'Hirschsprung disease'
            'Multisystemic smooth muscle dysfunction syndrome'
            'Waardenburg-Shah syndrome'
          'Metabolic disease with intestinal involvement'
            'Mitochondrial neurogastrointestinal encephalomyopathy'
            'Mitochondrial DNA depletion syndrome'
              'Fatal infantile lactic acidosis with methylmalonic aciduria'
              'Mitochondrial DNA depletion syndrome, encephalomyopathic form'
                'Mitochondrial DNA depletion syndrome, encephalomyopathic form with methylmalonic aciduria'
                'Mitochondrial DNA depletion syndrome, encephalomyopathic form with renal tubulopathy'
                'Mitochondrial DNA depletion syndrome, encephalomyopathic form with variable craniofacial anomalies'
              'Mitochondrial DNA depletion syndrome, hepatocerebral form'
                'Infantile onset spinocerebellar ataxia'
                'Navajo neurohepatopathy'
                'Mitochondrial DNA depletion syndrome, hepatocerebral form due to DGUOK deficiency'
                'Mitochondrial DNA depletion syndrome, hepatocerebrorenal form'
              'Mitochondrial DNA depletion syndrome, myopathic form'
              'Mitochondrial neurogastrointestinal encephalomyopathy'
              'Early-onset spastic ataxia-neuropathy syndrome'
              'Alpers syndrome'
            'Congenital disorder of glycosylation with intestinal involvement'
              MPI-CDG
              ALG6-CDG
              ALG8-CDG
            'Pearson syndrome'
          'Aplasia cutis congenita - intestinal lymphangiectasia'
          'Autosomal recessive early-onset inflammatory bowel disease'
          'Neonatal inflammatory skin and bowel disease'
          'Genetic intractable diarrhea of infancy'
            'Intractable diarrhea - choanal atresia - eye anomalies'
            'Chronic diarrhea with villous atrophy'
            'Syndromic multisystem autoimmune disease due to Itch deficiency'
            'Microvillus inclusion disease'
            'Congenital chronic diarrhea with protein-losing enteropathy'
            'Immune dysregulation-polyendocrinopathy-enteropathy-X-linked syndrome'
            'Autoimmune enteropathy and endocrinopathy-susceptibility to chronic infections syndrome'
            'Syndromic diarrhea'
            'Intestinal epithelial dysplasia'
          'Genetic intestinal disease due to fat malabsorption'
            Abetalipoproteinemia
            'Acrodermatitis enteropathica'
            'Chylomicron retention disease'
          'Genetic intestinal polyposis'
            'Bannayan-Riley-Ruvalcaba syndrome'
            'Hereditary mixed polyposis syndrome'
            'Hyperplastic polyposis syndrome'
            'Attenuated familial adenomatous polyposis'
              'MUTYH-related attenuated familial adenomatous polyposis'
              'APC-related attenuated familial adenomatous polyposis'
              'AXIN2-related attenuated familial adenomatous polyposis'
            'Peutz-Jeghers syndrome'
              'Peutz-Jeghers Polyp of the Stomach'
            'Juvenile polyposis syndrome'
              'Generalized juvenile polyposis/juvenile polyposis coli'
              'Juvenile polyposis of infancy'
            'Cronkhite-Canada syndrome'
            'Familial adenomatous polyposis'
              'Familial adenomatous polyposis due to 5q22.2 microdeletion'
              'Gardner syndrome'
              'Turcot syndrome with polyposis'
          'Primary short bowel syndrome'
            'Atresia of small intestine'
            'Congenital short bowel syndrome'
          'Primary intestinal lymphangiectasia'
        'Genetic gastro-esophageal disease'
          'Palmoplantar keratoderma-esophageal carcinoma syndrome'
          'Cystic fibrosis - gastritis - megaloblastic anemia'
          'Familial gastric cancer'
          'Moyamoya disease with early-onset achalasia'
          'Familial esophageal achalasia'
        'Genetic pancreatic disease'
          'Familial pancreatic carcinoma'
          'Pancreatic insufficiency - anemia - hyperostosis'
          'Disorder of lipid absorption and transport'
            'Pancreatic triacylglycerol lipase deficiency'
            'Pancreatic colipase deficiency'
            'Combined pancreatic lipase-colipase deficiency'
          'Cystic fibrosis'
            'cystic fibrosis associated meconium ileum'
          'Hereditary chronic pancreatitis'
          'Shwachman-Diamond syndrome'
      'Congenital deficiency in alpha-fetoprotein'
      'Hereditary persistence of alpha-fetoprotein'
      'Rare genetic bone disease'
        'Congenital vascular bone syndrome'
          'Primary intraosseous vascular malformation'
          'Angioosteohypertrophic syndrome'
            'Parkes Weber syndrome'
            'Klippel-Trénaunay syndrome'
          'Inverse Klippel-Trénaunay syndrome'
          'Gorham-Stout disease'
          'Angioosteohypotrophic syndrome'
        'Primary bone dysplasia'
          'Spondyloepiphyseal dysplasia and spondyloepimetaphyseal dysplasia'
            'Progressive pseudorheumatoid arthropathy of childhood'
            'Czech dysplasia, metatarsal type'
            'Otospondylomegaepiphyseal dysplasia'
            'Spondyloepimetaphyseal dysplasia, matrilin-3 type'
            'Dyssegmental dysplasia, Rolland-Desbuquois type'
            'Ehlers-Danlos syndrome, spondylocheirodysplastic type'
            'Spondyloepiphyseal dysplasia, Nishimura type'
            'Spondyloepiphyseal dysplasia, Cantu type'
            'Spondyloepiphyseal dysplasia, Reardon type'
            'Spondyloepiphyseal dysplasia tarda, Kohn type'
            'Spondyloepiphyseal dysplasia, MacDermot type'
            'Stickler syndrome type 3'
            'Wolcott-Rallison syndrome'
            'Spondyloepimetaphyseal dysplasia - hypotrichosis'
            'Spondyloepimetaphyseal dysplasia, Bieganski type'
            'Spondyloepimetaphyseal dysplasia - abnormal dentition'
            'Spondyloepimetaphyseal dysplasia, Geneviève type'
            'Spondyloepimetaphyseal dysplasia, aggrecan type'
            'Smith-McCort dysplasia'
            'Schimke immuno-osseous dysplasia'
            'Spondyloperipheral dysplasia - short ulna'
            'Dyssegmental dysplasia, Silverman-Handmaker type'
            'Spondylo-megaepiphyseal-metaphyseal dysplasia'
            'Dyggve-Melchior-Clausen disease'
            'Brachydactylous dwarfism, Mseleni type'
            'Spondyloepiphyseal dysplasia, Maroteaux type'
            'Metatropic dysplasia'
            'Richieri Costa-da Silva syndrome'
            'Weissenbacher- Zweymuller syndrome'
            'Roifman syndrome'
            'Spondyloepimetaphyseal dysplasia, Isidor type'
            'Kniest dysplasia'
            'Marshall syndrome'
            'Schwartz-Jampel syndrome'
            'Stickler syndrome'
              'Autosomal recessive Stickler syndrome'
              'Stickler syndrome type 1'
              'Stickler syndrome type 2'
            'Mild spondyloepiphyseal dysplasia due to COL2A1 mutation with early-onset osteoarthritis'
            'Spondyloepimetaphyseal dysplasia, Pakistani type'
            'Spondyloepiphyseal dysplasia, Kimberley type'
            'Spondyloepiphyseal dysplasia tarda'
            'Spondyloepimetaphyseal dysplasia congenita, Strudwick type'
            'Anauxetic dysplasia'
            'X-linked spondyloepimetaphyseal dysplasia'
            'Spondyloepimetaphyseal dysplasia, Irapa type'
            'Spondyloepimetaphyseal dysplasia, Shohat type'
            'Spondyloepimetaphyseal dysplasia, Missouri type'
            'SPONASTRIME dysplasia'
            'Spondyloepimetaphyseal dysplasia - short limb - abnormal calcification'
            'Spondyloepimetaphyseal dysplasia with joint laxity'
            'Spondyloepimetaphyseal dysplasia with multiple dislocations'
            'Spondyloepiphyseal dysplasia congenita'
            'Spondyloepimetaphyseal dysplasia, Handigodu type'
          'Spondylometaphyseal dysplasia'
            'Goldblatt syndrome'
            'Spondylometaphyseal dysplasia, Golden type'
            'Axial spondylometaphyseal dysplasia'
            'Spondylometaphyseal dysplasia - bowed forearms - facial dysmorphism'
            'Spondylometaphyseal dysplasia, A4 type'
            Spondyloenchondrodysplasia
            'Micromelic dwarfism, Fryns type'
            'Spondylometaphyseal dysplasia, Czarny-Ratajczak type'
            'Spondylometaphyseal dysplasia - cone-rod dystrophy'
            'Spondylometaphyseal dysplasia, Kozlowski type'
            'Spondylometaphyseal dysplasia, 'corner fracture' type'
            'Spondylometaphyseal dysplasia, Schmidt type'
          'Primary bone dysplasia with progressive ossification of skin, skeletal muscle, fascia, tendons and ligaments'
            'Progressive osseous heteroplasia'
            'Fibrodysplasia ossificans progressiva'
          'Primary bone dysplasia with micromelia'
            'Chondrodysplasia - disorder of sex development'
            Achondroplasia
            'Thanatophoric dysplasia'
              'Thanatophoric dysplasia type 1'
              'Thanatophoric dysplasia type 2'
            Hypochondroplasia
            'Diastrophic dwarfism'
            'Severe achondroplasia - developmental delay - acanthosis nigricans'
          'Frontootopalatodigital syndrome'
            'Frank-Ter Haar syndrome'
            'Frontometaphyseal dysplasia'
            'Osteodysplasty, Melnick-Needles type'
            'Otopalatodigital syndrome'
              'Otopalatodigital syndrome type 1'
              'Otopalatodigital syndrome type 2'
          'Short rib dysplasia'
            'Short rib-polydactyly syndrome'
              'Cranioectodermal dysplasia'
              'Ellis Van Creveld syndrome'
              'Joubert syndrome with Jeune asphyxiating thoracic dystrophy'
              'Jeune syndrome'
              'Short rib-polydactyly syndrome, Beemer-Langer type'
              'Short rib-polydactyly syndrome, Majewski type'
              'Short rib-polydactyly syndrome, Saldino-Noonan type'
              'Short rib-polydactyly syndrome, Verma-Naumoff type'
            'Thoracomelic dysplasia'
            'Orofaciodigital syndrome type 4'
            'Thoracolaryngopelvic dysplasia'
          'Multiple epiphyseal dysplasia and pseudoachondroplasia'
            'Dysplasia of head of femur, Meyer type'
            'Lowry-Wood syndrome'
            'Hip dysplasia, Beukes type'
            'Autosomal recessive Stickler syndrome'
            'Multiple epiphyseal dysplasia'
              'Multiple epiphyseal dysplasia due to collagen 9 anomaly'
              'Multiple epiphyseal dysplasia, Beighton type'
              'Multiple epiphyseal dysplasia, Lowry type'
              'Multiple epiphyseal dysplasia, Al-Gazali type'
              'Multiple epiphyseal dysplasia, with severe proximal femoral dysplasia'
              'Multiple epiphyseal dysplasia, with miniepiphyses'
              'Multiple epiphyseal dysplasia type 4'
              'Multiple epiphyseal dysplasia type 1'
              'Multiple epiphyseal dysplasia type 5'
            Pseudoachondroplasia
            'Eiken syndrome'
          'Multiple metaphyseal dysplasia'
            'Metaphyseal anadysplasia'
            'Metaphyseal acroscyphodysplasia'
            'Metaphyseal chondrodysplasia - retinitis pigmentosa'
            'Metaphyseal chondrodysplasia, Kaitila type'
            'Metaphyseal chondrodysplasia, Schmid type'
            'Cartilage-hair hypoplasia'
            'Ulna metaphyseal dysplasia syndrome'
            'Metaphyseal chondrodysplasia, Spahr type'
            'Metaphyseal dysostosis - intellectual disability - conductive deafness'
            'Metaphyseal dysplasia - maxillary hypoplasia - brachydacty'
            'Metaphyseal chondrodysplasia, Jansen type'
            'Shwachman-Diamond syndrome'
          'Spondylodysplastic dysplasia'
            Brachyolmia
              'Brachyolmia-amelogenesis imperfecta syndrome'
              'Brachyolmia type 1, Hobaek type'
              'Brachyolmia, Maroteaux type'
              'Brachyolmia type 1, Toledo type'
              'Autosomal dominant brachyolmia'
            'Skeletal dysplasia - intellectual disability'
            Opsismodysplasia
            'Schneckenbecken dysplasia'
            'Spondylocamptodactyly syndrome'
            'Spondylocarpotarsal synostosis'
            'Autosomal recessive spondylometaphyseal dysplasia, Mégarbané type'
            Diaphanospondylodysostosis
            'Platyspondylic dysplasia, Torrance type'
            Achondrogenesis
              'Achondrogenesis type 2'
              Hypochondrogenesis
              'Achondrogenesis type 1B'
              'Achondrogenesis type 1A'
            'Spondylometaphyseal dysplasia, Sedaghatian type'
          'Acromelic dysplasia'
            'Saldino-Mainzer syndrome'
            'Peripheral dysostosis'
            'Geleophysic dysplasia'
            'Intellectual disability - balding - patella luxation - acromicria'
            'Trichorhinophalangeal syndrome'
              'Langer-Giedion syndrome'
              'Trichorhinophalangeal syndrome type 1 and 3'
            'Angel-shaped phalango-epiphyseal dysplasia'
            'Acrocapitofemoral dysplasia'
            'Craniofacial conodysplasia'
            'Terminal osseous dysplasia - pigmentary defects'
            Acrodysostosis
            'Acromicric dysplasia'
          'Acromesomelic dysplasia'
            'Acromesomelic dysplasia, Grebe type'
            'Mesomelia-synostoses syndrome'
            'Fibular aplasia - complex brachydactyly'
            'Acromesomelic dysplasia, Maroteaux type'
            'Brachydactyly type A6'
            'Acromesomelic dysplasia, Hunter-Thomson type'
          'Mesomelic and rhizo-mesomelic dysplasia'
            'Cleidorhizomelic syndrome'
            'Dyschondrosteosis - nephritis'
            'Mesomelic dysplasia, Kantaputra type'
            Fibrochondrogenesis
            'Léri-Weill dyschondrosteosis'
            'Upper limb mesomelic dysplasia'
            'Mesomelic dwarfism - cleft palate - camptodactyly'
            'Langer mesomelic dysplasia'
            'Mesomelic dwarfism, Nievergelt type'
            'Mesomelic dwarfism, Reinhardt-Pfeiffer type'
            Omodysplasia
              'Autosomal dominant omodysplasia'
              'Autosomal recessive omodysplasia'
            'Rhizomelic dysplasia, Patterson-Lowry type'
            'Rhizomelic syndrome, Urbach type'
            'SHOX-related short stature'
            'Madelung deformity'
              'Madelung deformity, unilateral'
              'Madelung deformity, bilateral'
            'Short stature-auditory canal atresia-mandibular hypoplasia-skeletal anomalies syndrome'
            'Atelosteogenesis type II'
            'Mesomelic dysplasia, Savarirayan type'
            'Robinow syndrome'
              'Autosomal recessive Robinow syndrome'
              'Autosomal dominant Robinow syndrome'
          'Bent bone dysplasia'
            'Campomelia, Cumming type'
            'Campomelic dysplasia'
            'Kyphomelic dysplasia'
            'Congenital bowing of long bones'
            'Parastremmatic dwarfism'
            'Blount disease'
            'FGFR2-related bent bone dysplasia'
            'Stüve-Wiedemann syndrome'
            'Severe lateral tibial bowing with short stature'
            'Weismann-Netter syndrome'
          'Slender bone dysplasia'
            'Thin ribs - tubular bones - dysmorphism'
            'Hallermann-Streiff syndrome'
            'Kenny-Caffey syndrome'
              'Autosomal recessive Kenny-Caffey syndrome'
              'Autosomal dominant Kenny-Caffey syndrome'
            '3M syndrome'
            Osteocraniostenosis
            'Short stature-onychodysplasia-facial dysmorphism-hypotrichosis syndrome'
            'Microcephalic primordial dwarfism'
              'Ear-patella-short stature syndrome'
              'Microcephalic osteodysplastic primordial dwarfism types I and III'
              'Microcephalic osteodysplastic primordial dwarfism type II'
              'Microcephalic primordial dwarfism, Toriello type'
              'Microcephalic primordial dwarfism, Alazami type'
              'Microcephalic primordial dwarfism, Dauber type'
              'Microcephalic primordial dwarfism due to ZNF335 deficiency'
              'Seckel syndrome'
              'Microcephalic osteodysplastic dysplasia, Saul-Wilson type'
            'Intellectual disability-seizures-hypotonia-ophthalmologic-skeletal anomalies syndrome'
            'IMAGe syndrome'
          'Primary bone dysplasia with multiple joint dislocations'
            Auriculoosteodysplasia
            'Atelosteogenesis type I'
            'Boomerang dysplasia'
            'Desbuquois syndrome'
            'Coxoauricular syndrome'
            'Larsen-like osseous dysplasia - short stature'
            'Lethal Larsen-like syndrome'
            'CHST3-related skeletal dysplasia'
            'Chondrodysplasia with joint dislocations, gPAPP type'
            'Larsen-like syndrome, B3GAT3 type'
            'Reunion Island's Larsen syndrome'
            'Autosomal dominant Larsen syndrome'
            'Atelosteogenesis type III'
            'Pseudodiastrophic dysplasia'
          'Chondrodysplasia punctata'
            'CHILD syndrome'
            'Greenberg dysplasia'
            'Non-rhizomelic chondrodysplasia punctata'
              'X-linked dominant chondrodysplasia punctata'
              'Autosomal dominant chondrodysplasia punctata'
              'Brachytelephalangic chondrodysplasia punctata'
              'Chondrodysplasia punctata, tibial-metacarpal type'
              'Chondrodysplasia punctata, Toriello type'
            'Rhizomelic chondrodysplasia punctata'
              'Rhizomelic chondrodysplasia punctata type 1'
              'Rhizomelic chondrodysplasia punctata type 2'
              'Rhizomelic chondrodysplasia punctata type 3'
            'Astley-Kendall dysplasia'
            'Dappled diaphyseal dysplasia'
          'Primary bone dysplasia with increased bone density'
            'Camurati-Engelmann disease'
            'Craniodiaphyseal dysplasia'
            'Craniometaphyseal dysplasia'
            'Dacryocystitis - osteopoikilosis'
            'Dysostosis, Stanescu type'
            'Ghosal hematodiaphyseal dysplasia'
            'Dysplastic cortical hyperostosis'
            'Primary hypertrophic osteoarthropathy'
              Cranio-osteoarthropathy
              Pachydermoperiostosis
            'Lenz-Majewski hyperostotic dwarfism'
            'Oculodentodigital dysplasia'
            'Osteopathia striata - pigmentary dermopathy - white forelock'
            Osteopetrosis
              'Buschke-Ollendorff syndrome'
              'Isolated osteopoikilosis'
              Dysosteosclerosis
              'Osteopetrosis - hypogammaglobulinemia'
              'Melorheostosis with osteopoikilosis'
              'Intermediate osteopetrosis'
              Melorheostosis
              Osteomesopyknosis
              'Osteopathia striata - cranial sclerosis'
              'Autosomal dominant osteopetrosis type 1'
              'Osteopetrosis with renal tubular acidosis'
              'Albers-Schönberg osteopetrosis'
              'Autosomal recessive malignant osteopetrosis'
              'Anhidrotic ectodermal dysplasia - immunodeficiency - osteopetrosis - lymphedema'
              Pycnodysostosis
              'Infantile osteopetrosis with neuroaxonal dysplasia'
              'Leukocyte adhesion deficiency type III'
            'Lateral meningocele syndrome'
            'Autosomal dominant osteosclerosis, Worth type'
            'Juvenile Paget disease'
            'Pyle disease'
            'High bone mass osteogenesis imperfecta'
            Sclerosteosis
            'Mixed sclerosing bone dystrophy with extra-skeletal manifestations'
            'Tricho-dento-osseous syndrome'
            'Hyperostosis corticalis generalisata'
            'X-linked calvarial hyperostosis'
            'Osteosclerosis - ichthyosis - premature ovarian failure'
            'Diaphyseal medullary stenosis - bone malignancy'
            'Craniometadiaphyseal dysplasia, wormian bone type'
            'Endosteal sclerosis - cerebellar hypoplasia'
            'Metaphyseal dysplasia, Braun-Tinschert type'
            'Neonatal osteosclerotic dysplasia'
              'Caffey disease'
              'Lethal osteosclerotic bone dysplasia'
              Desmosterolosis
              'Blomstrand lethal chondrodysplasia'
            '12q14 microdeletion syndrome'
          'Primary bone dysplasia with decreased bone density'
            'Suarez-Stickler syndrome'
            'Cole-Carpenter syndrome'
            'Geroderma osteodysplastica'
            'Grant syndrome'
            'Ehlers-Danlos/osteogenesis imperfecta syndrome'
            'Kaler-Garrity-Stern syndrome'
            'Bruck syndrome'
            'Congenital osteogenesis imperfecta - microcephaly - cataracts'
            'Osteogenesis imperfecta - retinopathy - seizures - intellectual disability'
            'Osteoporosis - oculocutaneous hypopigmentation syndrome'
            'Osteoporosis - macrocephaly - blindness - joint hyperlaxity'
            'Osteoporosis - pseudoglioma'
            TMEM165-CDG
            'Chondroectodermal dysplasia with night blindness'
            'Bowed tibiae  - radial anomalies - osteopenia - fractures'
            'X-linked osteoporosis with fractures'
            'Gnathodiaphyseal dysplasia'
            'Osteogenesis imperfecta'
              'Osteogenesis imperfecta type 1'
              'Osteogenesis imperfecta type 2'
              'Osteogenesis imperfecta type 3'
              'Osteogenesis imperfecta type 4'
              'Osteogenesis imperfecta type 5'
            'Ehlers-Danlos syndrome, progeroid type'
            'Singleton-Merten dysplasia'
            'Calvarial doughnut lesions - bone fragility'
            'Idiopathic juvenile osteoporosis'
            'Spondylo-ocular syndrome'
            'Autosomal recessive cutis laxa type 2'
              'Autosomal recessive cutis laxa type 2A'
                'Wrinkly skin syndrome'
                'Autosomal recessive cutis laxa type 2, classic type'
              'Autosomal recessive cutis laxa type 2B'
          'Primary bone dysplasia with defective bone mineralization'
            'Dominant hypophosphatemia with nephrolithiasis or osteoporosis'
            'Disorders of vitamin D metabolism'
              'Hypocalcemic rickets'
                'Hypocalcemic vitamin D-dependent rickets'
                'Hypocalcemic vitamin D-resistant rickets'
              'Hypophosphatemic rickets'
                'Hereditary hypophosphatemic rickets with hypercalciuria'
                'Autosomal recessive hypophosphatemic rickets'
                'X-linked hypophosphatemia'
                'Autosomal dominant hypophosphatemic rickets'
            'Familial hypocalciuric hypercalcemia'
              'Familial hypocalciuric hypercalcemia type 2'
              'Familial hypocalciuric hypercalcemia type 3'
              'Familial hypocalciuric hypercalcemia type 1'
            'Neonatal severe primary hyperparathyroidism'
            Hypophosphatasia
              'Perinatal lethal hypophosphatasia'
              'Prenatal benign hypophosphatasia'
              'Infantile hypophosphatasia'
              'Childhood-onset hypophosphatasia'
              'Adult hypophosphatasia'
              Odontohypophosphatasia
            'Lipodystrophy - intellectual disability - deafness'
            'Ossification anomalies - psychomotor development delay'
            'Eiken syndrome'
          'Primary osteolysis'
            'Pacman dysplasia'
            'Juvenile hyaline fibromatosis'
            'Infantile systemic hyalinosis'
            'Mandibuloacral dysplasia'
              'Mandibuloacral dysplasia with type A lipodystrophy'
              'Mandibuloacral dysplasia with type B lipodystrophy'
            'Nasu-Hakola disease'
            'Multicentric carpo-tarsal osteolysis with or without nephropathy'
            'Autosomal recessive distal osteolysis syndrome'
            'Nestor-Guillermo progeria syndrome'
            'Phalangeal microgeodic syndrome'
            'Multicentric osteolysis-nodulosis-arthropathy spectrum'
              'Torg-Winchester syndrome'
              'Nodulosis-arthropathy-osteolysis syndrome'
            'Talo-patello-scaphoid osteolysis'
            'Hutchinson-Gilford progeria syndrome'
            'Familial expansile osteolysis'
            'Acroosteolysis dominant type'
          'Primary bone dysplasia with disorganized development of skeletal components'
            'Maffucci syndrome'
            'Dysplasia epiphysealis hemimelica'
            Cherubism
            'Bone dysplasia, Azouz type'
            'Exostoses - anetodermia - brachydactyly type E'
            'Multiple non-ossifying fibromatosis'
            'Fibrous dysplasia of bone'
              'Polyostotic fibrous dysplasia'
              'Monostotic fibrous dysplasia'
            Metachondromatosis
            'Osteoglophonic dwarfism'
            'Carpotarsal osteochondromatosis'
            'Short stature, Brussels type'
            Enchondromatosis
            'Ramon syndrome'
            'Multiple osteochondromas'
            'Spastic paraplegia - Paget disease of bone'
            'Upington disease'
            'Inclusion body myopathy with Paget disease of bone and frontotemporal dementia'
            'Gnathodiaphyseal dysplasia'
            'McCune-Albright syndrome'
            'Mazabraud syndrome'
            'Genochondromatosis type 1'
            Dysspondyloenchondromatosis
            'Genochondromatosis type 2'
            'Metaphyseal chondromatosis with D-2-hydroxyglutaric aciduria'
            Cheirospondyloenchondromatosis
          'Cleidocranial dysplasia and isolated cranial ossification defect'
            'Cleidocranial dysplasia'
            'Pancreatic insufficiency - anemia - hyperostosis'
            'Parietal foramina with cleidocranial dysplasia'
            'Delayed membranous cranial ossification'
            'Yunis-Varon syndrome'
            'Parietal foramina'
            'Craniosynostosis - anal anomalies - porokeratosis'
          'Lethal chondrodysplasia'
            'Lethal chondrodysplasia, Moerman type'
            'Lethal chondrodysplasia, Seller type'
            'Lethal recessive chondrodysplasia'
            'Bone dysplasia, lethal Holmgren type'
            'Lethal Kniest-like dysplasia'
            Pyknoachondrogenesis
        'Rare bone disease related to a common gene or pathway defect'
          'Aggrecan-related bone disorder'
            'Spondyloepimetaphyseal dysplasia, aggrecan type'
            'Familial osteochondritis dissecans'
            'Spondyloepiphyseal dysplasia, Kimberley type'
          'TRPV4-related bone disorder'
            'Spondyloepiphyseal dysplasia, Maroteaux type'
            'Metatropic dysplasia'
            'Parastremmatic dwarfism'
            'Familial digital arthropathy-brachydactyly'
            'Autosomal dominant brachyolmia'
            'Spondylometaphyseal dysplasia, Kozlowski type'
          'Congenital disorder of glycosylation-related bone disorder'
            'Autosomal recessive spondylocostal dysostosis'
            'Hyperphosphatasia-intellectual disability syndrome'
            'CHST3-related skeletal dysplasia'
            COG1-CDG
            'Larsen-like syndrome, B3GAT3 type'
            'Schneckenbecken dysplasia'
            TMEM165-CDG
            'Multiple osteochondromas'
            'Autosomal recessive cutis laxa type 2A'
              'Wrinkly skin syndrome'
              'Autosomal recessive cutis laxa type 2, classic type'
            'Temtamy preaxial brachydactyly syndrome'
            'Ehlers-Danlos syndrome, progeroid type'
            'Spondyloepimetaphyseal dysplasia with joint laxity'
          'FGFR3-related chondrodysplasia'
            Achondroplasia
            'Thanatophoric dysplasia'
              'Thanatophoric dysplasia type 1'
              'Thanatophoric dysplasia type 2'
            Hypochondroplasia
            'Camptodactyly - tall stature - scoliosis - hearing loss'
            'Severe achondroplasia - developmental delay - acanthosis nigricans'
          'Type 2 collagen-related bone disorder'
            'Czech dysplasia, metatarsal type'
            'Otospondylomegaepiphyseal dysplasia'
            'Multiple epiphyseal dysplasia, Beighton type'
            'Spondyloperipheral dysplasia - short ulna'
            'Legg-Calvé-Perthes disease'
            'Kniest dysplasia'
            'Platyspondylic dysplasia, Torrance type'
            'Familial avascular necrosis of femoral head'
            'Stickler syndrome type 1'
            'Mild spondyloepiphyseal dysplasia due to COL2A1 mutation with early-onset osteoarthritis'
            'Achondrogenesis type 2'
            Hypochondrogenesis
            'Spondylometaphyseal dysplasia, 'corner fracture' type'
            'Spondylometaphyseal dysplasia, Schmidt type'
            'Spondyloepimetaphyseal dysplasia congenita, Strudwick type'
            'Spondyloepiphyseal dysplasia congenita'
          'Type 11 collagen-related bone disorder'
            'Otospondylomegaepiphyseal dysplasia'
            'Stickler syndrome type 3'
            Fibrochondrogenesis
            'Weissenbacher- Zweymuller syndrome'
            'Marshall syndrome'
            'Stickler syndrome type 2'
          'Sulfation-related bone disorder'
            'Atelosteogenesis type II'
            'Diastrophic dwarfism'
            'Spondyloepimetaphyseal dysplasia, Pakistani type'
            'Achondrogenesis type 1B'
            'Brachyolmia type 1, Toledo type'
            'Multiple epiphyseal dysplasia type 4'
          'Perlecan-related bone disorder'
            'Dyssegmental dysplasia, Silverman-Handmaker type'
            'Schwartz-Jampel syndrome'
          'Filamin-related bone disorder'
            'Atelosteogenesis type I'
            'Boomerang dysplasia'
            'Spondylocarpotarsal synostosis'
            'Frontootopalatodigital syndrome'
              'Frank-Ter Haar syndrome'
              'Frontometaphyseal dysplasia'
              'Osteodysplasty, Melnick-Needles type'
              'Otopalatodigital syndrome'
                'Otopalatodigital syndrome type 1'
                'Otopalatodigital syndrome type 2'
            'Autosomal dominant Larsen syndrome'
            'Atelosteogenesis type III'
            'Terminal osseous dysplasia - pigmentary defects'
        'Osteonecrosis of genetic origin'
          'Familial osteochondritis dissecans'
          'Avascular necrosis of genetic origin'
            'Rare hereditary disease with avascular necrosis'
              'Rare hereditary thrombophilia'
                'Hereditary thrombophilia due to congenital histidine-rich (poly-L) glycoprotein deficiency'
                'Hereditary thrombophilia due to congenital protein S deficiency'
                'Hereditary thrombophilia due to congenital protein C deficiency'
                'Hereditary thrombophilia due to congenital antithrombin deficiency'
              'Sickle cell anemia'
              'Gaucher disease type 1'
              'Gaucher disease type 3'
            'Familial avascular necrosis of femoral head'
          'Osteochondrosis of genetic origin'
            'Familial Scheuermann disease'
            'Thiemann disease, familial form'
        'Dysostosis of genetic origin'
          Craniosynostosis
            'Isolated craniosynostosis'
              'Isolated cloverleaf skull syndrome'
              'Familial lambdoid synostosis'
              'Isolated trigonocephaly'
              'Isolated scaphocephaly'
              'Isolated plagiocephaly'
              'Isolated brachycephaly'
              'Isolated oxycephaly'
            'Syndromic craniosynostosis'
              'Cloverleaf skull - asphyxiating thoracic dysplasia'
              'Baller-Gerold syndrome'
              'C syndrome'
              'Cranioectodermal dysplasia'
              'Craniomicromelic syndrome'
              'Craniosynostosis, Philadelphia type'
              'Craniotelencephalic dysplasia'
              'Craniosynostosis - cataract'
              'Craniosynostosis - fibular aplasia'
              'Craniosynostosis - dysmorphism - brachydactyly'
              'Jackson-Weiss syndrome'
              'Craniosynostosis, Boston type'
              'Curry-Jones syndrome'
              'Cutis gyrata - acanthosis nigricans - craniosynostosis'
              'Familial scaphocephaly syndrome, McGillivray type'
              'Familial scaphocephaly syndrome'
                'Craniosynostosis - Dandy-Walker malformation - hydrocephalus'
              'Craniosynostosis - hydrocephalus - Arnold-Chiari malformation type I - radioulnar synostosis'
              'Osteosclerosis-developmental delay-craniosynostosis syndrome'
              'Crouzon disease'
              'Craniosynostosis, Herrmann-Opitz type'
              'Holoprosencephaly - craniosynostosis'
              Acrocephalopolydactyly
              'Pseudoaminopterin syndrome'
              'Lowry-MacLean syndrome'
              'Shprintzen-Goldberg syndrome'
              'Craniosynostosis and dental anomalies'
              'Cardiocranial syndrome, Pfeiffer type'
              'X-linked intellectual disability - plagiocephaly'
              'Lethal occipital encephalocele-skeletal dysplasia syndrome'
              'Sakati-Nyhan syndrome'
              'SCARF syndrome'
              'Summitt syndrome'
              'Trigonocephaly - broad thumbs'
              'Trigonocephaly - short stature - developmental delay'
              'Craniolenticulosutural dysplasia'
              'Craniosynostosis - intracranial calcifications'
              'Muenke syndrome'
              'Carpenter syndrome'
              'Goodman syndrome'
              'Antley-Bixler syndrome'
              'Craniosynostosis - anal anomalies - porokeratosis'
              'Crouzon syndrome - acanthosis nigricans'
              'Cloverleaf skull - multiple congenital anomalies'
              Acrocephalosyndactyly
                'Pfeiffer syndrome'
                  'Pfeiffer syndrome type 1'
                  'Pfeiffer syndrome type 2'
                  'Pfeiffer syndrome type 3'
                'Saethre-Chotzen syndrome'
                'Apert syndrome'
              'Congenital adrenal hyperplasia due to cytochrome P450 oxidoreductase deficiency'
              'Hunter-McAlpine craniosynostosis'
          'Dysostosis of genetic origin with limb anomaly as a major feature'
            'Congenital pseudoarthrosis of the limbs'
              'Congenital pseudoarthrosis of the tibia'
              'Congenital pseudoarthrosis of the femur'
              'Congenital pseudoarthrosis of the fibula'
              'Congenital pseudoarthrosis of the radius'
              'Congenital pseudoarthrosis of the ulna'
            'Familial clubfoot with or without associated lower limb anomalies'
              'Familial clubfoot due to 17q23.1q23.2 microduplication'
              'Familial clubfoot due to 5q31 microdeletion'
              'Familial clubfoot due to PITX1 point mutation'
            'Heart-hand syndrome'
              'Heart-hand syndrome type 3'
              'Heart-hand syndrome type 2'
              'Heart-hand syndrome, Slovenian type'
              'Patent ductus arteriosus - bicuspid aortic valve - hand anomalies'
              'Brachydactyly - long thumb'
              'Carney complex-trismus-pseudocamptodactyly syndrome'
              'Holt-Oram syndrome'
            'Joint formation defects'
              'Isolated congenital digital clubbing'
              'Tibio-fibular synostosis'
              'Distal symphalangism'
              'Humero-radial synostosis'
                'Humero-radial synostosis, unilateral'
                'Humero-radial synostosis, bilateral'
              'Humero-radio-ulnar synostosis'
                'Humero-radio-ulnar synostosis, unilateral'
                'Humero-radio-ulnar synostosis, bilateral'
              'Radio-ulnar synostosis'
                'Radio-ulnar synostosis, unilateral'
                'Radio-ulnar synostosis, bilateral'
              'Madelung deformity'
                'Madelung deformity, unilateral'
                'Madelung deformity, bilateral'
              'Humero-ulnar synostosis'
                'Humero-ulnar synostosis, unilateral'
                'Humero-ulnar synostosis, bilateral'
            'Dysostosis with combined reduction defects of upper and lower limbs'
              'Fibular aplasia - ectrodactyly'
              'Radial deficiency - tibial hypoplasia'
              'Ulnar hypoplasia - split foot'
              'Gollop-Wolfgang complex'
              'Femur-fibula-ulna complex'
              'Tibial aplasia - ectrodactyly'
              'Hypoplastic tibiae - postaxial polydactyly'
            'Syndrome with limb duplication, polydactyly, syndactyly, and/or hyperphalangy'
              'Scalp defects - postaxial polydactyly'
              'Aphalangy - syndactyly - microcephaly'
              'Catel-Manzke syndrome'
              'Syndactyly - telecanthus - anogenital and renal malformations'
              'Orofaciodigital syndrome'
                'Orofaciodigital syndrome type 11'
                'Orofaciodigital syndrome type 9'
                'Orofaciodigital syndrome type 12'
                'Orofaciodigital syndrome type 13'
                'Orofaciodigital syndrome type 1'
                'Orofaciodigital syndrome type 2'
                'Orofaciodigital syndrome type 3'
                'Orofaciodigital syndrome type 4'
                'Joubert syndrome with orofaciodigital defect'
                'Orofaciodigital syndrome type 8'
                'Orofaciodigital syndrome type 10'
                'Orofaciodigital syndrome type 5'
                'Orofaciodigital syndrome type 14'
              'Craniosynostosis, Philadelphia type'
              'Dandy-Walker malformation - postaxial polydactyly'
              'Fibular dimelia - diplopodia'
              'Ectrodactyly - polydactyly'
              'Gollop-Wolfgang complex'
              'Hallux varus - preaxial polysyndactyly'
              'Lacrimoauriculodentodigital syndrome'
              'Laurin-Sandrow syndrome'
              'Ectodermal dysplasia - syndactyly syndrome'
              'Fuhrmann syndrome'
              'Polydactyly-myopia syndrome'
              'Oliver syndrome'
              'Crossed polysyndactyly'
              'Triphalangeal thumbs - brachyectrodactyly'
              'Triphalangeal thumb - polysyndactyly syndrome'
              'Guttmacher syndrome'
              'Mirror polydactyly - vertebral segmentation - limbs defects'
              'Say-Field-Coldwell syndrome'
              'Sillence syndrome'
              'Eyebrow duplication - syndactyly'
              'Symphalangism with multiple anomalies of hands and feet'
              'Filippi syndrome'
              'Cenani-Lenz syndrome'
              'Syndactyly-polydactyly-ear lobe syndrome'
              'Absent tibia - polydactyly - arachnoid cyst'
              'Digital anomalies - intellectual disability - short stature'
              'Syndactyly - camptodactyly and clinodactyly of fifth fingers - bifid toes'
              'Acrocallosal syndrome'
              'Finger hyperphalangy-toe anomalies-severe pectus excavatum syndrome'
              'Greig cephalopolysyndactyly syndrome'
              'Meckel syndrome'
              'Pallister-Hall syndrome'
              'Split hand - split foot - deafness'
              'Smith-Lemli-Opitz syndrome'
              'Acro-pectoral syndrome'
              'Townes-Brocks syndrome'
              'Brachydactyly-syndactyly, Zhao type'
              'Acro-pectoro-renal dysplasia'
              'Acropectorovertebral dysplasia'
            'Bipartite talus'
            'Dysostosis with limb and face anomalies as a major feature'
              'Endocrine-cerebro-osteodysplasia syndrome'
              'Oromandibular-limb hypogenesis syndrome'
                'Charlie M syndrome'
                'Glossopalatine ankylosis'
                'Hypoglossia - hypodactyly'
              'Acrofacial dysostosis'
                'X-linked mandibulofacial dysostosis'
                'Craniofrontonasal dysplasia'
                'Acro-fronto-facio-nasal dysostosis'
                'Acrofacial dysostosis, Catania type'
                'Acrofacial dysostosis, Palagonia type'
                'Acrofacial dysostosis, Rodríguez type'
                'Acromelic frontonasal dysplasia'
                'Patterson-Stevenson-Fontaine syndrome'
                'Nager syndrome'
                'Postaxial acrofacial dysostosis'
                'Acrodysostosis with multiple hormone resistance'
                'Acrofacial dysostosis, Kennedy-Teebi type'
                'Mandibulofacial dysostosis-microcephaly syndrome'
                'Acrocraniofacial dysostosis'
                'Acrofacial dysostosis, Weyers type'
            'Genetic syndrome with limb reduction defects'
              'Autosomal recessive amelia'
              'Ankyloblepharon - ectodermal defects - cleft lip/palate'
              'Aphalangy - hemivertebrae - urogenital-intestinal dysgenesis'
              'Aphalangy - syndactyly - microcephaly'
              'EEC syndrome'
              'EEM syndrome'
              'Shoulder and thorax deformity - congenital heart disease'
              'Lethal faciocardiomelic dysplasia'
              'Gollop-Wolfgang complex'
              'Femoral-facial syndrome'
              'Cornelia de Lange syndrome'
              'Splenogonadal fusion - limb defects - micrognathia'
              'Ulna hypoplasia - intellectual disability'
              'IVIC syndrome'
              'Absence deformity of leg - cataract'
              'Karsch-Neugebauer syndrome'
              'Mammary-digital-nail syndrome'
              'Limb transversal defect - cardiac anomaly'
              'Tetramelic monodactyly'
              'Fibular aplasia - complex brachydactyly'
              'Postaxial tetramelic oligodactyly'
              'Pelvis-shoulder dysplasia'
              'Fuhrmann syndrome'
              'Phocomelia - ectrodactyly - deafness - sinus arrhythmia'
              'Phocomelia, Schinzel type'
              'Radio-renal syndrome'
              'Radius absent - anogenital anomalies'
              'RAPADILINO syndrome'
              'Roberts syndrome'
              'Ulnar-mammary syndrome'
              'Hereditary thrombocytosis with transverse limb defect'
              'Tetraamelia - multiple malformations'
              'Thrombocytopenia - absent radius'
              'Absent tibia - polydactyly - arachnoid cyst'
              'Tibial aplasia - ectrodactyly'
              'Humerus trochlea aplasia'
              'Limb-mammary syndrome'
              'Split hand - split foot - deafness'
              'Fanconi anemia'
              'Okihiro syndrome'
                'Okihiro syndrome due to 20q13 microdeletion'
                'Okihiro syndrome due to a point mutation'
              'Pelviscapular dysplasia'
              'Adams-Oliver syndrome'
              'ADULT syndrome'
              'Absent tibia - polydactyly'
              'Hypoglossia - hypodactyly'
            'Syndrome with brachydactyly'
              '2q37 microdeletion syndrome'
              'Thumb stiffness - brachydactyly - intellectual disability'
              'Brachydactyly - elbow wrist dysplasia'
              'Brachydactyly - arterial hypertension'
              'Brachydactyly - preaxial hallux varus'
              'Brachymorphism - onychodysplasia - dysphalangism'
              'Brachytelephalangy - dysmorphism - Kallmann syndrome'
              'Feingold syndrome'
                'Feingold syndrome type 1'
                'Feingold syndrome type 2'
              Camptobrachydactyly
              'Brachydactyly type B2'
              'Coffin-Siris syndrome'
              'Cooks syndrome'
              'Skeletal dysplasia - epilepsy - short stature'
              'Hand-foot-genital syndrome'
              'Hyperphosphatasia-intellectual disability syndrome'
              'Mononen-Karnes-Senac syndrome'
              'Paraplegia - brachydactyly - cone-shaped epiphysis'
              'Poland syndrome'
              'Brachydactyly - long thumb'
              'Prata-Liberal-Goncalves syndrome'
              'Microcephaly - brachydactyly - kyphoscoliosis'
              'Weill-Marchesani syndrome'
              'Temtamy preaxial brachydactyly syndrome'
              'Acrofacial dysostosis'
                'X-linked mandibulofacial dysostosis'
                'Craniofrontonasal dysplasia'
                'Acro-fronto-facio-nasal dysostosis'
                'Acrofacial dysostosis, Catania type'
                'Acrofacial dysostosis, Palagonia type'
                'Acrofacial dysostosis, Rodríguez type'
                'Acromelic frontonasal dysplasia'
                'Patterson-Stevenson-Fontaine syndrome'
                'Nager syndrome'
                'Postaxial acrofacial dysostosis'
                'Acrodysostosis with multiple hormone resistance'
                'Acrofacial dysostosis, Kennedy-Teebi type'
                'Mandibulofacial dysostosis-microcephaly syndrome'
                'Acrocraniofacial dysostosis'
                'Acrofacial dysostosis, Weyers type'
              'Intellectual disability-brachydactyly-Pierre Robin syndrome'
              'Ulnar/fibula ray defect - brachydactyly'
              'Albright hereditary osteodystrophy'
                'Pseudohypoparathyroidism type 1A'
                'Pseudohypoparathyroidism type 1C'
                Pseudopseudohypoparathyroidism
              'Rubinstein-Taybi syndrome'
                'Rubinstein-Taybi syndrome due to CREBBP mutations'
                'Rubinstein-Taybi syndrome due to 16p13.3 microdeletion'
                'Rubinstein-Taybi syndrome due to EP300 haploinsufficiency'
              'Familial digital arthropathy-brachydactyly'
              'Keutel syndrome'
              'Brachydactyly type A6'
              'Brachydactyly type B'
              'Brachydactyly type C'
              'Brachydactyly type E'
              'Brachydactyly type A1'
              'Brachydactyly type A5'
              'Brachydactyly type A4'
              'Ballard syndrome'
              'Brachydactyly type A2'
              'Brachydactyly type A7'
            'Non-syndromic limb reduction defect'
              'Femoral agenesis/hypoplasia'
                'Femoral agenesis/hypoplasia, unilateral'
                'Femoral agenesis/hypoplasia, bilateral'
              Hemimelia
                'Ulnar hemimelia'
                  'Ulnar hemimelia, bilateral'
                  'Ulnar hemimelia, unilateral'
                'Radial hemimelia'
                  'Radial hemimelia, unilateral'
                  'Radial hemimelia, bilateral'
                'Tibial hemimelia'
                  'Tibial hemimelia, unilateral'
                  'Tibial hemimelia, bilateral'
                'Fibular hemimelia'
                  'Fibular hemimelia, unilateral'
                  'Fibular hemimelia, bilateral'
              Amelia
                'Amelia of upper limb'
                  'Amelia of upper limb, unilateral'
                  'Amelia of upper limb, bilateral'
                'Amelia of lower limb'
                  'Amelia of lower limb, unilateral'
                  'Amelia of lower limb, bilateral'
                Tetra-amelia
              'Intercalary limb defects'
                'Congenital absence of upper arm and forearm with hand present'
                  'Congenital absence of upper arm and forearm with hand present, unilateral'
                  'Congenital absence of upper arm and forearm with hand present, bilateral'
                'Congenital absence of thigh and lower leg with foot present'
                  'Congenital absence of thigh and lower leg with foot present, unilateral'
                  'Congenital absence of thigh and lower leg with foot present, bilateral'
              'Terminal limb defects'
                'Amniotic bands'
                  'Constriction rings syndrome'
                  'Terminal transverse defects of arm'
                'Adactyly of hand'
                  'Congenital absence/hypoplasia of thumb'
                    'Congenital absence/hypoplasia of thumb, unilateral'
                    'Congenital absence/hypoplasia of thumb, bilateral'
                  'Congenital absence/hypoplasia of fingers excluding thumb'
                    'Congenital absence/hypoplasia of fingers excluding thumb, bilateral'
                    'Congenital absence/hypoplasia of fingers excluding thumb, unilateral'
                'Split hand or/and split foot malformation'
                  'Split hand-split foot malformation'
                  'Split hand'
                    'Split hand, unilateral'
                    'Split hand, bilateral'
                  'Split foot'
                    'Split foot, unilateral'
                    'Split foot, bilateral'
                Brachydactyly
                  'Symbrachydactyly of hands and feet'
                    'Symbrachydactyly of hand and foot, unilateral'
                    'Symbrachydactyly of hand and foot, bilateral'
                  'Brachydactyly of fingers'
                    'Brachydactyly of fingers, unilateral'
                    'Brachydactyly of fingers, bilateral'
                  'Brachydactyly of toes'
                    'Brachydactyly of toes, unilateral'
                    'Brachydactyly of toes, bilateral'
                'Congenital absence of both forearm and hand'
                  'Congenital absence of both forearm and hand, unilateral'
                  'Congenital absence of both forearm and hand, bilateral'
                'Congenital absence of both lower leg and foot'
                  'Congenital absence of both lower leg and foot, unilateral'
                  'Congenital absence of both lower leg and foot, bilateral'
                Acheiria
                  'Acheiria, unilateral'
                  'Acheiria, bilateral'
                Apodia
                  'Apodia, unilateral'
                  'Apodia, bilateral'
                Acheiropodia
                  'Adactyly of foot, unilateral'
                  'Adactyly of foot, bilateral'
              'Humeral agenesis/hypoplasia'
                'Humeral agenesis/hypoplasia, unilateral'
                'Humeral agenesis/hypoplasia, bilateral'
            'Non-syndromic polydactyly, syndactyly and/or hyperphalangy'
              Polydactyly
                'Preaxial polydactyly of fingers'
                  'Polydactyly of a triphalangeal thumb'
                    'Polydactyly of a triphalangeal thumb, unilateral'
                    'Polydactyly of a triphalangeal thumb, bilateral'
                  'Polydactyly of an index finger'
                    'Polydactyly of an index finger, unilateral'
                    'Polydactyly of an index finger, bilateral'
                  Polysyndactyly
                    'Polysyndactyly, unilateral'
                    'Polysyndactyly, bilateral'
                  'Polydactyly of a biphalangeal thumb'
                    'Polydactyly of a biphalangeal thumb, unilateral'
                    'Polydactyly of a biphalangeal thumb, bilateral'
                'Postaxial polydactyly of fingers'
                  'Postaxial polydactyly type A'
                    'Postaxial polydactyly type A, unilateral'
                    'Postaxial polydactyly type A, bilateral'
                  'Postaxial polydactyly type B'
                    'Postaxial polydactyly type B, unilateral'
                    'Postaxial polydactyly type B, bilateral'
                'Central polydactyly of fingers'
                  'Central polydactyly of fingers, unilateral'
                  'Central polydactyly of fingers, bilateral'
                'Preaxial polydactyly of toes'
                  'Preaxial polydactyly of toes, unilateral'
                  'Preaxial polydactyly of toes, bilateral'
                'Postaxial polydactyly of toes'
                  'Postaxial polydactyly of toes, unilateral'
                  'Postaxial polydactyly of toes, bilateral'
                'Central polydactyly of toes'
                  'Central polydactyly of toes, unilateral'
                  'Central polydactyly of toes, bilateral'
              Hyperphalangy
                'Hyperphalangy, unilateral'
                'Hyperphalangy, bilateral'
              Syndactyly
                'Mesoaxial synostotic syndactyly with phalangeal reduction'
                'Syndactyly type 8'
                'Syndactyly type 6'
                'Syndactyly type 1'
                  'Zygodactyly type 1'
                  'Zygodactyly type 2'
                  'Zygodactyly type 3'
                  'Zygodactyly type 4'
                'Syndactyly type 2'
                  'Synpolydactyly type 1'
                  'Synpolydactyly type 2'
                  'Synpolydactyly type 3'
                'Syndactyly type 3'
                'Syndactyly type 4'
                'Syndactyly type 5'
            'Syndrome with synostosis or other joint formation defect'
              'Banki syndrome'
              'Blepharophimosis - radioulnar synostosis'
              'Tarsal-carpal coalition syndrome'
              'Leri pleonosteosis'
              'Multiple synostoses syndrome'
              'Symphalangism with multiple anomalies of hands and feet'
              'Proximal symphalangism'
              'Synostosis - microcephaly - scoliosis'
              'Radio-ulnar synostosis - intellectual disability - hypotonia'
              'Radio-ulnar synostosis - amegakaryocytic thrombocytopenia'
          'Congenital pseudoarthrosis of clavicle'
          'Dysostosis with predominant craniofacial involvement'
            'Hypertrichotic osteochondrodysplasia, Cantu type'
            'Oculomaxillofacial dysostosis'
            'Frontonasal dysplasia'
              'Hypertelorism, Teebi type'
              'Craniofrontonasal dysplasia'
              'Craniofrontonasal dysplasia - Poland anomaly'
              'Frontofacionasal dysplasia'
              'Acromelic frontonasal dysplasia'
              'Pai syndrome'
              'Frontonasal dysplasia with alopecia and genital anomaly'
              'Frontonasal dysplasia-severe microphthalmia-severe facial clefting syndrome'
              Frontorhiny
              'Oculoauriculofrontonasal syndrome'
            'Oculoauriculovertebral spectrum with radial defects'
            'Familial osteodysplasia, Anderson type'
            'Syngnathia multiple anomalies'
            'Teebi-Shaltout syndrome'
            'Mandibulofacial dysostosis - macroblepharon - macrostomia'
            'Craniofaciofrontodigital syndrome'
            'Goldenhar syndrome'
            'Treacher-Collins syndrome'
          'Dysostosis with predominant vertebral and costal involvement'
            'Cerebro-costo-mandibular syndrome'
            'Cerebro-facio-thoracic dysplasia'
            'Currarino triad'
            'Autosomal dominant spondylocostal dysostosis'
            'Progressive non-infectious anterior vertebral fusion'
            'Ankylosing vertebral hyperostosis with tylosis'
            'Autosomal recessive spondylocostal dysostosis'
            'Isolated Klippel-Feil syndrome'
            'Melhem-Fahl syndrome'
            COG1-CDG
            'Imperforate oropharynx - costo vetebral anomalies'
            'Pelvic dysplasia - arthrogryposis of lower limbs'
            'Tall stature - scoliosis - macrodactyly of the great toes'
            'Spondylocostal dysostosis - hypospadias - intellectual disability'
            'Wildervanck syndrome'
            Diaphanospondylodysostosis
            'Camptodactyly - tall stature - scoliosis - hearing loss'
            'Ischio-vertebral syndrome'
            'Spondylocostal dysostosis - anal and genitourinary malformations'
          'Patellar dysostosis'
            'Familial chondromalacia patellae'
            'Coxopodopatellar syndrome'
            'Ear-patella-short stature syndrome'
            'Nail-patella syndrome'
            'Familial clubfoot due to PITX1 point mutation'
            'Genitopatellar syndrome'
            'Patella aplasia/hypoplasia'
              'Patella aplasia/hypoplasia, unilateral'
              'Patella aplasia/hypoplasia, bilateral'
        'Lysosomal storage disease with skeletal involvement'
          Beta-mannosidosis
          Fucosidosis
          Galactosialidosis
          'GM1 gangliosidosis'
            'GM1 gangliosidosis type 1'
            'GM1 gangliosidosis type 2'
            'GM1 gangliosidosis type 3'
          'Mucolipidosis type 2'
          'Mucolipidosis type 3'
          'Mucopolysaccharidosis type 1'
            'Hurler syndrome'
            'Scheie syndrome'
            'Hurler-Scheie syndrome'
          'Mucopolysaccharidosis type 2'
            'Mucopolysaccharidosis type 2, severe form'
            'Mucopolysaccharidosis type 2, attenuated form'
          'Mucopolysaccharidosis type 3'
            'Sanfilippo syndrome type A'
            'Sanfilippo syndrome type B'
            'Sanfilippo syndrome type C'
            'Sanfilippo syndrome type D'
          'Mucopolysaccharidosis type 4'
            'Mucopolysaccharidosis type 4A'
            'Mucopolysaccharidosis type 4B'
          'Mucopolysaccharidosis type 6'
            'Mucopolysaccharidosis type 6, rapidly progressing'
            'Mucopolysaccharidosis type 6, slowly progressing'
          'Mucopolysaccharidosis type 7'
          'Multiple sulfatase deficiency'
          Alpha-mannosidosis
            'Alpha-mannosidosis, infantile form'
            'Alpha-mannosidosis, adult form'
          'Hyaluronidase deficiency'
          'Free sialic acid storage disease'
            'Free sialic acid storage disease, infantile form'
            'Intermediate severe Salla disease'
            'Salla disease'
          'Sialidosis type 2'
            'Juvenile sialidosis type 2'
            'Congenital sialidosis type 2'
          Aspartylglucosaminuria
      'Rare genetic developmental defect during embryogenesis'
        'Developmental anomaly of metabolic origin'
          Beta-mannosidosis
          'CHILD syndrome'
          'Fabry disease'
          Fucosidosis
          'X-linked dominant chondrodysplasia punctata'
          CADDS
          'Congenital disorder of glycosylation with developmental anomaly'
            'Congenital muscular dystrophy, Fukuyama type'
            'Multiple congenital anomalies - hypotonia - seizures syndrome'
            'Multiple congenital anomalies-hypotonia-seizures syndrome type 2'
            SLC35A2-CDG
            XYLT1-CDG
            'Autism spectrum disorder-epilepsy-arthrogryposis syndrome'
            'Congenital disorder of glycosylation with cardiac malformation as a major feature'
              COG1-CDG
              'Larsen-like syndrome, B3GAT3 type'
              'Ehlers-Danlos syndrome, musculocontractural type'
              'CHIME syndrome'
              'Peters plus syndrome'
              MGAT2-CDG
              COG7-CDG
            'Congenital disorder of glycosylation-related bone disorder'
              'Autosomal recessive spondylocostal dysostosis'
              'Hyperphosphatasia-intellectual disability syndrome'
              'CHST3-related skeletal dysplasia'
              COG1-CDG
              'Larsen-like syndrome, B3GAT3 type'
              'Schneckenbecken dysplasia'
              TMEM165-CDG
              'Multiple osteochondromas'
              'Autosomal recessive cutis laxa type 2A'
                'Wrinkly skin syndrome'
                'Autosomal recessive cutis laxa type 2, classic type'
              'Temtamy preaxial brachydactyly syndrome'
              'Ehlers-Danlos syndrome, progeroid type'
              'Spondyloepimetaphyseal dysplasia with joint laxity'
            'Congenital disorder of glycosylation with deafness as a major feature'
              RFT1-CDG
              COG1-CDG
              'CHIME syndrome'
              'Temtamy preaxial brachydactyly syndrome'
            'Muscle-eye-brain disease'
            B4GALT1-CDG
            'Walker-Warburg syndrome'
          'Classical homocystinuria'
          Hypophosphatasia
            'Perinatal lethal hypophosphatasia'
            'Prenatal benign hypophosphatasia'
            'Infantile hypophosphatasia'
            'Childhood-onset hypophosphatasia'
            'Adult hypophosphatasia'
            Odontohypophosphatasia
          Lathosterolosis
          'Multiple sulfatase deficiency'
          Alpha-mannosidosis
            'Alpha-mannosidosis, infantile form'
            'Alpha-mannosidosis, adult form'
          'Mitochondrial disease'
            'Mitochondrial oxidative phosphorylation disorder'
              'Mitochondrial oxidative phosphorylation disorder due to nuclear DNA anomalies'
                'Fatal infantile cytochrome C oxidase deficiency'
                'Pancreatic insufficiency - anemia - hyperostosis'
                'Mitochondrial oxidative phosphorylation disorder with no known mechanism'
                  'FASTKD2-related infantile mitochondrial encephalomyopathy'
                  'Autosomal recessive optic atrophy, OPA7 type'
                  'Autosomal dominant optic atrophy and peripheral neuropathy'
                  'Autosomal dominant optic atrophy and late-onset deafness'
                  'Lethal encephalopathy due to mitochondrial and peroxisomal fission defect'
                  'Growth and developmental delay-hypotonia-vision impairment-lactic acidosis syndrome'
                  'Zellweger-like syndrome without peroxisomal anomalies'
                  'Autosomal dominant optic atrophy and cataract'
                  'Autosomal dominant optic atrophy, classic type'
                'Mitochondrial disorder due to a defect in assembly or maturation of the respiratory chain complexes'
                  'Mitochondrial encephalo-cardio-myopathy due to TMEM70 deficiency'
                  'Björnstad syndrome'
                  'Exercise intolerance with lactic acidosis'
                    'Hereditary myopathy with lactic acidosis due to ISCU deficiency'
                    'Acyl-CoA dehydrogenase 9 deficiency'
                  'Renal tubulopathy - encephalopathy - liver failure'
                  'Fatal infantile hypertrophic cardiomyopathy due to mitochondrial complex I deficiency'
                  'Fatal multiple mitochondrial dysfunction syndrome'
                    'Hypotonia-cerebral atrophy-hyperglycinemia syndrome'
                    'Fatal multiple mitochondrial dysfunction syndrome type 1'
                    'Fatal multiple mitochondrial dysfunction syndrome type 2'
                  'MEGDEL syndrome'
                  'Severe neonatal lactic acidosis due to NFS1-ISD11 complex deficiency'
                  'GRACILE syndrome'
                'Congenital cataract - progressive muscular hypotonia - hearing loss - developmental delay'
                'Mitochondrial DNA maintenance syndrome'
                  'Multiple mitochondrial DNA deletion syndrome'
                    'Autosomal dominant optic atrophy plus syndrome'
                    'Ataxia neuropathy spectrum'
                      'Spinocerebellar ataxia with epilepsy'
                      'Sensory ataxic neuropathy - dysarthria - ophthalmoparesis'
                      'Recessive mitochondrial ataxia syndrome'
                    'Autosomal recessive progressive external ophthalmoplegia'
                    'Autosomal dominant progressive external ophthalmoplegia'
                    'Adult-onset multiple mitochondrial DNA deletion syndrome due to DGUOK deficiency'
                    'Mitochondrial DNA deletion syndrome with progressive myopathy'
                  'Progressive external ophthalmoplegia - myopathy - emaciation'
                  'Mitochondrial DNA depletion syndrome'
                    'Fatal infantile lactic acidosis with methylmalonic aciduria'
                    'Mitochondrial DNA depletion syndrome, encephalomyopathic form'
                      'Mitochondrial DNA depletion syndrome, encephalomyopathic form with methylmalonic aciduria'
                      'Mitochondrial DNA depletion syndrome, encephalomyopathic form with renal tubulopathy'
                      'Mitochondrial DNA depletion syndrome, encephalomyopathic form with variable craniofacial anomalies'
                    'Mitochondrial DNA depletion syndrome, hepatocerebral form'
                      'Infantile onset spinocerebellar ataxia'
                      'Navajo neurohepatopathy'
                      'Mitochondrial DNA depletion syndrome, hepatocerebral form due to DGUOK deficiency'
                      'Mitochondrial DNA depletion syndrome, hepatocerebrorenal form'
                    'Mitochondrial DNA depletion syndrome, myopathic form'
                    'Mitochondrial neurogastrointestinal encephalomyopathy'
                    'Early-onset spastic ataxia-neuropathy syndrome'
                    'Alpers syndrome'
                'Coenzyme Q10 deficiency'
                  'Ataxia - oculomotor apraxia type 1'
                  'Autosomal recessive ataxia due to ubiquinone deficiency'
                  'Deafness - encephaloneuropathy - obesity - valvulopathy'
                  'Encephalopathy - hypertrophic cardiomyopathy - renal tubular disease'
                'Mitochondrial disorder due to a defect in mitochondrial protein synthesis'
                  'Spinocerebellar ataxia type 28'
                  'Hepatoencephalopathy due to combined oxidative phosphorylation deficiency type 1'
                  'Leukoencephalopathy with brain stem and spinal cord involvement - high lactate'
                  'Hypotonia with lactic acidemia and hyperammonemia'
                  'Pontocerebellar hypoplasia type 6'
                  'Fatal mitochondrial disease due to combined oxidative phosphorylation deficiency 3'
                  'Acute infantile liver failure due to synthesis defect of mtDNA-encoded proteins'
                  'Severe X-linked mitochondrial encephalomyopathy'
                  'Autosomal recessive spastic ataxia - optic atrophy - dysarthria'
                  'Combined oxidative phosphorylation defect type 2'
                  'Combined oxidative phosphorylation defect type 4'
                  'Combined oxidative phosphorylation defect type 7'
                  'Mitochondrial myopathy and sideroblastic anemia'
                  'Perrault syndrome'
                  'Leukoencephalopathy - thalamus and brainstem anomalies - high lactate'
                  'Autosomal recessive spastic ataxia with leukoencephalopathy'
                  'Mitochondrial hypertrophic cardiomyopathy with lactic acidosis due to MTO1 deficiency'
                  'Combined oxidative phosphorylation defect type 8'
                  'Combined oxidative phosphorylation defect type 9'
                  'Combined oxidative phosphorylation defect type 13'
                  'Combined oxidative phosphorylation defect type 14'
                  'Combined oxidative phosphorylation defect type 15'
                  'Autosomal recessive spastic paraplegia type 55'
                  'Combined oxidative phosphorylation defect type 11'
                  'Infantile hypertrophic cardiomyopathy due to MRPL44 deficiency'
                  'Hyperuricemia-pulmonary hypertension-renal failure-alkalosis syndrome'
                  'Combined oxidative phosphorylation defect type 17'
                  'Autosomal recessive spastic paraplegia type 7'
                'SURF1-related Charcot-Marie-Tooth disease type 4'
                'Leigh syndrome'
                  'Leigh syndrome with leukodystrophy'
                  'Leigh syndrome with nephrotic syndrome'
                  'Congenital lactic acidosis, Saguenay-Lac-Saint-Jean type'
                  'Leigh syndrome with cardiomyopathy'
              'Mitochondrial oxidative phosphorylation disorder due to mitochondrial DNA anomalies'
                'Mitochondrial oxidative phosphorylation disorder due to a large-scale single deletion of mitochondrial DNA'
                  'Chronic diarrhea with villous atrophy'
                  'Adult-onset chronic progressive external ophthalmoplegia with mitochondrial myopathy'
                  'Kearns-Sayre syndrome'
                  'Maternally-inherited progressive external ophthalmoplegia'
                  'Pearson syndrome'
                'Mitochondrial oxidative phosphorylation disorder due to a point mutation of mitochondrial DNA'
                  'Leber hereditary optic neuropathy'
                  'Mitochondrial non-syndromic sensorineural deafness with susceptibility to aminoglycoside exposure'
                  'Maternally-inherited diabetes and deafness'
                  'Maternally-inherited mitochondrial myopathy'
                    'Pure mitochondrial myopathy'
                    'Lethal infantile mitochondrial myopathy'
                    'Mitochondrial myopathy with reversible cytochrome C oxidase deficiency'
                    'Myopathy and diabetes mellitus'
                  'Maternally-inherited mitochondrial dystonia'
                  'Maternally-inherited Leigh syndrome'
                  'Hypertrophic cardiomyopathy and renal tubular disease due to mitochondrial DNA mutation'
                  'Periodic paralysis with later-onset distal motor neuropathy'
                  MELAS
                  MERRF
                  'NARP syndrome'
                  'Mitochondrial non-syndromic sensorineural deafness'
                  'Leber plus disease'
                'Mitochondrial oxidative phosphorylation disorder due to a duplication of mitochondrial DNA'
                  'Proximal tubulopathy - diabetes mellitus - cerebellar ataxia'
              'Isolated oxidative phosphorylation complex disorder'
                'Isolated CoQ-cytochrome C reductase deficiency'
                'Isolated cytochrome C oxidase deficiency'
                'Isolated ATP synthase deficiency'
                'Isolated NADH-CoQ reductase deficiency'
                'Isolated succinate-CoQ reductase deficiency'
            'Hypotonia - cystinuria type 1'
              'Hypotonia - cystinuria syndrome'
              '2p21 microdeletion syndrome'
              'Atypical hypotonia - cystinuria syndrome'
            'Mitochondrial membrane transport disorder'
              'Mitochondrial substrate carrier disorder'
                'Congenital cataract - hypertrophic cardiomyopathy - mitochondrial myopathy'
                'Early myoclonic encephalopathy'
                'Adult-onset autosomal recessive sideroblastic anemia'
                'Epileptic encephalopathy with global cerebral demyelination'
                'Cardiomyopathy - hypotonia - lactic acidosis'
              'Mitochondrial protein import disorder'
                'Mohr-Tranebjaerg syndrome'
            'Unspecified mitochondrial disorder'
              'X-linked sideroblastic anemia with ataxia'
              'Ethylmalonic encephalopathy'
            'Lipoic acid biosynthesis defect'
              'Pyruvate dehydrogenase E3 deficiency'
              'Fatal multiple mitochondrial dysfunction syndrome'
                'Hypotonia-cerebral atrophy-hyperglycinemia syndrome'
                'Fatal multiple mitochondrial dysfunction syndrome type 1'
                'Fatal multiple mitochondrial dysfunction syndrome type 2'
              'Lipoic acid synthetase deficiency'
              'Lipoyl transferase 1 deficiency'
              'Spasticity-ataxia-gait anomalies syndrome'
            'Pyruvate dehydrogenase deficiency'
              'Pyruvate dehydrogenase E3 deficiency'
              'Pyruvate dehydrogenase E1-beta deficiency'
              'Pyruvate dehydrogenase E3-binding protein deficiency'
              'Pyruvate dehydrogenase E1-alpha deficiency'
              'Pyruvate dehydrogenase E2 deficiency'
              'Pyruvate dehydrogenase phosphatase deficiency'
          'Infantile Refsum disease'
          'Sterol biosynthesis disorder'
            'CHILD syndrome'
            'Greenberg dysplasia'
            'Mevalonate kinase deficiency'
              'Mevalonic aciduria'
              'Hyperimmunoglobulinemia D with periodic fever'
            Desmosterolosis
            'X-linked dominant chondrodysplasia punctata'
            'MEND syndrome'
            Lathosterolosis
            'Smith-Lemli-Opitz syndrome'
          Mucolipidosis
            'Mucolipidosis type 2'
            'Mucolipidosis type 3'
          Mucopolysaccharidosis
            'Mucopolysaccharidosis type 1'
              'Hurler syndrome'
              'Scheie syndrome'
              'Hurler-Scheie syndrome'
            'Mucopolysaccharidosis type 2'
              'Mucopolysaccharidosis type 2, severe form'
              'Mucopolysaccharidosis type 2, attenuated form'
            'Mucopolysaccharidosis type 3'
              'Sanfilippo syndrome type A'
              'Sanfilippo syndrome type B'
              'Sanfilippo syndrome type C'
              'Sanfilippo syndrome type D'
            'Mucopolysaccharidosis type 4'
              'Mucopolysaccharidosis type 4A'
              'Mucopolysaccharidosis type 4B'
            'Mucopolysaccharidosis type 6'
              'Mucopolysaccharidosis type 6, rapidly progressing'
              'Mucopolysaccharidosis type 6, slowly progressing'
            'Mucopolysaccharidosis type 7'
            'Hyaluronidase deficiency'
          Oligosaccharidosis
            Beta-mannosidosis
            Sialidosis
              'Sialidosis type 1'
              'Sialidosis type 2'
                'Juvenile sialidosis type 2'
                'Congenital sialidosis type 2'
            'Alpha-N-acetylgalactosaminidase deficiency'
              'Alpha-N-acetylgalactosaminidase deficiency type 1'
              'Alpha-N-acetylgalactosaminidase deficiency type 2'
              'Alpha-N-acetylgalactosaminidase deficiency type 3'
            Fucosidosis
            Galactosialidosis
            Alpha-mannosidosis
              'Alpha-mannosidosis, infantile form'
              'Alpha-mannosidosis, adult form'
            Aspartylglucosaminuria
          'Smith-Lemli-Opitz syndrome'
          'Encephalopathy due to sulfite oxidase deficiency'
            'Isolated sulfite oxidase deficiency'
            'Sulfite oxidase deficiency due to molybdenum cofactor deficiency'
              'Sulfite oxidase deficiency due to molybdenum cofactor deficiency type A'
              'Sulfite oxidase deficiency due to molybdenum cofactor deficiency type B'
              'Sulfite oxidase deficiency due to molybdenum cofactor deficiency type C'
          'Sialidosis type 2'
            'Juvenile sialidosis type 2'
            'Congenital sialidosis type 2'
          'Zellweger syndrome'
          Aspartylglucosaminuria
          Pseudohypoparathyroidism
            'Albright hereditary osteodystrophy'
              'Pseudohypoparathyroidism type 1A'
              'Pseudohypoparathyroidism type 1C'
              Pseudopseudohypoparathyroidism
            'Pseudohypoparathyroidism type 1B'
            'Pseudohypoparathyroidism type 2'
        'Malformation syndrome with skin/mucosae involvement'
          Ataxia-telangiectasia
          'Recessive aplasia cutis congenita of limbs'
          'Aplasia cutis congenita - intestinal lymphangiectasia'
          'Aplasia cutis - myopia'
          'Bazex-Dupré-Christol syndrome'
            'Follicular atrophoderma-basal cell carcinoma'
          'Ascher syndrome'
          'CHILD syndrome'
          'Lethal restrictive dermopathy'
          'Cockayne syndrome'
            'COFS syndrome'
            'Cockayne syndrome type 1'
            'Cockayne syndrome type 2'
            'Cockayne syndrome type 3'
          'Cutis laxa'
            'Occipital horn syndrome'
            'Geroderma osteodysplastica'
            'MACS syndrome'
            'Cutis laxa with severe pulmonary, gastrointestinal and urinary anomalies'
            'De Barsy syndrome'
              'PYCR1-related De Barsy syndrome'
              'ALDH18A1-related De Barsy syndrome'
            'SCARF syndrome'
            'Arterial tortuosity syndrome'
            'Craniofaciofrontodigital syndrome'
            'Autosomal dominant cutis laxa'
            'Autosomal recessive cutis laxa type 1'
            'Autosomal recessive cutis laxa type 2'
              'Autosomal recessive cutis laxa type 2A'
                'Wrinkly skin syndrome'
                'Autosomal recessive cutis laxa type 2, classic type'
              'Autosomal recessive cutis laxa type 2B'
          'Cavernous hemangiomas of face - supraumbilical midline raphe'
          'Infantile systemic hyalinosis'
          'Xeroderma pigmentosum-Cockayne syndrome complex'
            'Xeroderma pigmentosum complementation group B'
            'Xeroderma pigmentosum complementation group D'
            'Xeroderma pigmentosum complementation group F'
            'Xeroderma pigmentosum complementation group G'
          'Ichthyosis - oral and digital anomalies'
          'Ichthyosis follicularis - alopecia - photophobia'
          'Pachyonychia congenita'
          'Microphthalmia with linear skin defects syndrome'
          'Epidermolysis bullosa simplex with muscular dystrophy'
          'Isolated adermatoglyphia'
          'Progéria - short stature - pigmented nevi'
          'De Barsy syndrome'
            'PYCR1-related De Barsy syndrome'
            'ALDH18A1-related De Barsy syndrome'
          'Dystrophic epidermolysis bullosa'
            'Acral dystrophic epidermolysis bullosa'
            'Dystrophic epidermolysis bullosa, nails only'
            'Generalized dominant dystrophic epidermolysis bullosa'
            'Severe generalized recessive dystrophic epidermolysis bullosa'
            'Recessive dystrophic epidermolysis bullosa inversa'
            'Pretibial dystrophic epidermolysis bullosa'
            'Transient bullous dermolysis of the newborn'
            'Centripetalis recessive dystrophic epidermolysis bullosa'
            'Recessive dystrophic epidermolysis bullosa-generalized other'
            'Dystrophic epidermolysis bullosa pruriginosa'
          'Junctional epidermolysis bullosa'
            'Late-onset localized junctional epidermolysis bullosa - intellectual disability'
            'LOC syndrome'
            'Congenital nephrotic syndrome-interstitial lung disease-epidermolysis bullosa syndrome'
            'Junctional epidermolysis bullosa - pyloric atresia'
            'Junctional epidermolysis bullosa, Herlitz type'
            'Junctional epidermolysis bullosa inversa'
            'Late-onset junctional epidermolysis bullosa'
            'Junctional epidermolysis bullosa, non-Herlitz type'
              'Localized junctional epidermolysis bullosa, non-Herlitz type'
              'Generalized junctional epidermolysis bullosa, non-Herlitz type'
          'Costello syndrome'
          'Neuroectodermal melanolysosomal disease'
          'Waardenburg syndrome'
            'Waardenburg syndrome type 1'
            'Waardenburg syndrome type 2'
            'Waardenburg syndrome type 3'
          'Wiedemann-Rautenstrauch syndrome'
          'Facial dysmorphism - immunodeficiency - livedo - short stature'
          'Ichthyosis-short stature-brachydactyly-microspherophakia syndrome'
          'Acrodermatitis enteropathica'
          'LEOPARD syndrome'
          'Lipoid proteinosis'
          'Hutchinson-Gilford progeria syndrome'
          'Pseudoxanthoma elasticum'
          'Hereditary hemorrhagic telangiectasia'
          'Congenital anonychia'
            'Anonychia - onychodystrophy'
            'Anonychia congenita totalis'
          'Ectodermal dysplasia syndrome'
            'Alopecia-contractures-dwarfism-intellectual disability syndrome'
            'Autosomal dominant palmoplantar keratoderma and congenital alopecia'
            'Amelo-onycho-hypohidrotic syndrome'
            'Ankyloblepharon - ectodermal defects - cleft lip/palate'
            'AREDYLD syndrome'
            'Cerebellar ataxia - ectodermal dysplasia'
            'Bartsocas-Papas syndrome'
            'Böök syndrome'
            'Tricho-retino-dento-digital syndrome'
            'Cardiofaciocutaneous syndrome'
            'Autosomal recessive palmoplantar keratoderma and congenital alopecia'
            'Cataract - hypertrichosis - intellectual disability'
            'Lelis syndrome'
            'Choroidal atrophy - alopecia'
            'Contractures - ectodermal dysplasia - cleft lip/palate'
            'Cranioectodermal dysplasia'
            'Dahlberg-Borer-Newcomer syndrome'
            'Hypotrichosis with juvenile macular degeneration'
            'Epidermolysis bullosa simplex due to plakophilin deficiency'
            'Dermatoosteolysis, Kirghizian type'
            'Dermo-odonto dysplasia'
            'Cartilage-hair hypoplasia'
            'Dyskeratosis congenita'
            'Ectodermal dysplasia - blindness'
            'Hidrotic ectodermal dysplasia, Christianson-Fourie type'
            'Hidrotic ectodermal dysplasia, Halal type'
            'Ectodermal dysplasia - intellectual disability - central nervous system malformation'
            'Ectodermal dysplasia, Berlin type'
            'Ectodermal dysplasia, trichoodontoonychial type'
            'Hypohidrotic ectodermal dysplasia - hypothyroidism - ciliary dyskinesia'
            'Ectodermal dysplasia - sensorineural deafness'
            'Hidrotic ectodermal dysplasia'
            'EEM syndrome'
            'Amelo-cerebro-hypohidrotic syndrome'
            'Blepharo-cheilo-odontic syndrome'
            'Gingival fibromatosis-hypertrichosis syndrome'
            'Scalp-ear-nipple syndrome'
            'GAPO syndrome'
            'Focal dermal hypoplasia'
            'Gorlin-Chaudhry-Moss syndrome'
            'Hallermann-Streiff syndrome'
            'Hypertrichosis cubiti - short stature'
            'Hypertrichosis lanuginosa congenita'
              'Congenital generalized hypertrichosis, Ambras type'
              'X-linked congenital generalized hypertrichosis'
            'Hypodontia - dysplasia of nails'
            'Ichthyosis - alopecia - eclabion - ectropion - intellectual disability'
            'Johanson-Blizzard syndrome'
            'Johnson neuroectodermal syndrome'
            'Dubowitz syndrome'
            'Hypohidrotic ectodermal dysplasia'
              'X-linked hypohidrotic ectodermal dysplasia'
              'Autosomal dominant hypohidrotic ectodermal dysplasia'
              'Autosomal recessive hypohidrotic ectodermal dysplasia'
              'Hypohidrotic ectodermal dysplasia with immunodeficiency'
            'Ectodermal dysplasia - syndactyly syndrome'
            'Ectodermal dysplasia - cutaneous syndactyly syndrome'
            'Ackerman syndrome'
            'Oculodentodigital dysplasia'
            'Oculoosteocutaneous syndrome'
            Oculotrichodysplasia
            'Odonto-onycho-dermal dysplasia'
            'Odonto-onycho dysplasia - alopecia'
            'Odontotrichomelic syndrome'
            'Taurodontia - absent teeth - sparse hair'
            'Orofaciodigital syndrome type 1'
            'Ellis Van Creveld syndrome'
            'Pili torti - onychodysplasia'
            'Pilodental dysplasia - refractive errors'
            'Cronkhite-Canada syndrome'
            'Curly hair-acral keratoderma-caries syndrome'
            'Hypotrichosis-osteolysis-periodontitis-palmoplantar keratoderma syndrome'
            'Chondroectodermal dysplasia with night blindness'
            'Stern-Lubinsky-Durrie syndrome'
            'Cleft lip/palate - ectodermal dysplasia'
              'Zlotogora-Ogur syndrome'
              'Rosselli-Gulienetti syndrome'
            'Deafness - enamel hypoplasia - nail defects'
            'Deafness-onychodystrophy syndrome'
              'Autosomal dominant deafness-onychodystrophy syndrome'
              'DOORS syndrome'
            'Conductive deafness - ptosis - skeletal anomalies'
            'Trichorhinophalangeal syndrome'
              'Langer-Giedion syndrome'
              'Trichorhinophalangeal syndrome type 1 and 3'
            'Teebi-Shaltout syndrome'
            Trichothiodystrophy
            'Toriello-Lacassie-Droste syndrome'
            'Trichodental syndrome'
            'Tricho-dento-osseous syndrome'
            'Trichodermodysplasia - dental alterations'
            'Tricho-oculo-dermo-vertebral syndrome'
            'Trichoodontoonychial dysplasia'
            'Autosomal dominant trichoodontoonychodysplasia-syndactyly'
            'Trichomegaly - cataract - hereditary spherocytosis'
            'Trichomegaly - retina pigmentary degeneration - dwarfism'
            'CHIME syndrome'
            'Focal facial dermal dysplasia'
              'Focal facial dermal dysplasia type III'
              'Focal facial dermal dysplasia type II'
              'Focal facial dermal dysplasia type IV'
              'Focal facial dermal dysplasia type I'
            'Ito hypomelanosis'
            'Incontinentia pigmenti'
            'KID syndrome'
            'Schöpf-Schulz-Passarge syndrome'
            'Marshall syndrome'
            'Papillon-Lefèvre syndrome'
            'Odonto-tricho-ungual-digito-palmar syndrome'
            'Ectodermal dysplasia with natal teeth, Turnpenny type'
            'Pure hair and nail ectodermal dysplasia'
            'Naegeli-Franceschetti-Jadassohn syndrome'
            'Anhidrotic ectodermal dysplasia - immunodeficiency - osteopetrosis - lymphedema'
            'Anonychia with flexural pigmentation'
            'Trichodysplasia - amelogenesis imperfecta'
            'Sparse hair - short stature - skin anomalies'
            'Schinzel-Giedion syndrome'
            'Dermatopathia pigmentosa reticularis'
            'Acrofacial dysostosis, Weyers type'
            'EEC syndrome and related syndrome'
              'EEC syndrome'
              'Lacrimoauriculodentodigital syndrome'
              'Limb-mammary syndrome'
              'ADULT syndrome'
            'Fried's tooth and nail syndrome'
            'Dermotrichic syndrome'
          'Oley syndrome'
          'Werner syndrome'
          'Xeroderma pigmentosum'
            'Xeroderma pigmentosum complementation group A'
            'Xeroderma pigmentosum complementation group B'
            'Xeroderma pigmentosum complementation group C'
            'Xeroderma pigmentosum complementation group D'
            'Xeroderma pigmentosum complementation group E'
            'Xeroderma pigmentosum complementation group F'
            'Xeroderma pigmentosum complementation group G'
            'Xeroderma pigmentosum variant'
          'Ehlers-Danlos syndrome'
            'Ehlers-Danlos syndrome, spondylocheirodysplastic type'
            'Ehlers-Danlos syndrome, arthrochalasic type'
              'Ehlers-Danlos syndrome type 7A'
              'Ehlers-Danlos syndrome type 7B'
            'Ehlers-Danlos syndrome, kyphoscoliotic type'
            'Ehlers-Danlos syndrome, dermatosparaxis type'
            'Ehlers-Danlos syndrome type 11'
            'Ehlers-Danlos syndrome due to tenascin-X deficiency'
            'Ehlers-Danlos syndrome, vascular-like type'
            'Ehlers-Danlos syndrome, cardiac valvular type'
            'Ehlers-Danlos/osteogenesis imperfecta syndrome'
            'Ehlers-Danlos syndrome, hypermobility type'
            'Ehlers-Danlos syndrome, vascular type'
            'Ehlers-Danlos syndrome, classic type'
              'Ehlers-Danlos syndrome type 1'
              'Ehlers-Danlos syndrome type 2'
            'Ehlers-Danlos syndrome, musculocontractural type'
            'Ehlers-Danlos syndrome, kyphoscoliotic and deafness type'
            'Ehlers-Danlos syndrome, periodontitis type'
            'Ehlers-Danlos syndrome, progeroid type'
            'X-linked Ehlers-Danlos syndrome'
            'Ehlers-Danlos syndrome, fibronectinemic type'
            'Ehlers-Danlos syndrome with periventricular heterotopia'
            'Brittle cornea syndrome'
        'Malformation syndrome with connective tissue involvement'
          'Desbuquois syndrome'
          'Cutis laxa-Marfanoid syndrome'
          'Blindness-scoliosis-arachnodactyly syndrome'
          'Cutis laxa'
            'Occipital horn syndrome'
            'Geroderma osteodysplastica'
            'MACS syndrome'
            'Cutis laxa with severe pulmonary, gastrointestinal and urinary anomalies'
            'De Barsy syndrome'
              'PYCR1-related De Barsy syndrome'
              'ALDH18A1-related De Barsy syndrome'
            'SCARF syndrome'
            'Arterial tortuosity syndrome'
            'Craniofaciofrontodigital syndrome'
            'Autosomal dominant cutis laxa'
            'Autosomal recessive cutis laxa type 1'
            'Autosomal recessive cutis laxa type 2'
              'Autosomal recessive cutis laxa type 2A'
                'Wrinkly skin syndrome'
                'Autosomal recessive cutis laxa type 2, classic type'
              'Autosomal recessive cutis laxa type 2B'
          'Polyvalvular heart disease syndrome'
          'Lethal Larsen-like syndrome'
          'Larsen-like syndrome, B3GAT3 type'
          'Connective tissue disorder due to lysyl hydroxylase-3 deficiency'
          'Marfanoid habitus - inguinal hernia - advanced bone age'
          'Autosomal dominant Larsen syndrome'
          'Marfan syndrome'
            'Marfan syndrome type 1'
            'Marfan syndrome type 2'
          'Pseudoxanthoma elasticum'
          'Grange syndrome'
          'Pseudodiastrophic dysplasia'
          'Ehlers-Danlos syndrome'
            'Ehlers-Danlos syndrome, spondylocheirodysplastic type'
            'Ehlers-Danlos syndrome, arthrochalasic type'
              'Ehlers-Danlos syndrome type 7A'
              'Ehlers-Danlos syndrome type 7B'
            'Ehlers-Danlos syndrome, kyphoscoliotic type'
            'Ehlers-Danlos syndrome, dermatosparaxis type'
            'Ehlers-Danlos syndrome type 11'
            'Ehlers-Danlos syndrome due to tenascin-X deficiency'
            'Ehlers-Danlos syndrome, vascular-like type'
            'Ehlers-Danlos syndrome, cardiac valvular type'
            'Ehlers-Danlos/osteogenesis imperfecta syndrome'
            'Ehlers-Danlos syndrome, hypermobility type'
            'Ehlers-Danlos syndrome, vascular type'
            'Ehlers-Danlos syndrome, classic type'
              'Ehlers-Danlos syndrome type 1'
              'Ehlers-Danlos syndrome type 2'
            'Ehlers-Danlos syndrome, musculocontractural type'
            'Ehlers-Danlos syndrome, kyphoscoliotic and deafness type'
            'Ehlers-Danlos syndrome, periodontitis type'
            'Ehlers-Danlos syndrome, progeroid type'
            'X-linked Ehlers-Danlos syndrome'
            'Ehlers-Danlos syndrome, fibronectinemic type'
            'Ehlers-Danlos syndrome with periventricular heterotopia'
            'Brittle cornea syndrome'
        'Genetic central nervous system malformation'
          'Genetic non-syndromic central nervous system malformation'
            'Congenital hydrocephalus'
              'Congenital communicating hydrocephalus'
              'Congenital non-communicating hydrocephalus'
            'Arachnoid cyst'
            'Genetic cerebral malformation'
              'Non-syndromic cerebral malformation due to abnormal neuronal migration'
                'Nodular neuronal heterotopia'
                  'Sub-cortical nodular heterotopia'
                  'Subependymal nodular heterotopia'
                  'Periventricular nodular heterotopia'
                'Cerebral cortical dysplasia'
                  'Central bilateral macrogyria'
                  'Isolated focal cortical dysplasia'
                    'Isolated focal cortical dysplasia type I'
                      'Isolated focal cortical dysplasia type Ia'
                      'Isolated focal cortical dysplasia type Ib'
                      'Isolated focal cortical dysplasia type Ic'
                    'Isolated focal cortical dysplasia type II'
                      'Isolated focal cortical dysplasia type IIa'
                      'Isolated focal cortical dysplasia type IIb'
                'Occipital pachygyria and polymicrogyria'
                'Cortical dysgenesis with pontocerebellar hypoplasia due to TUBB3 mutation'
                'Autosomal recessive frontotemporal pachygyria'
                Polymicrogyria
                  'Bilateral polymicrogyria'
                    'Bilateral frontoparietal polymicrogyria'
                    'Bilateral parasagittal parieto-occipital polymicrogyria'
                    'Bilateral frontal polymicrogyria'
                      'Polymicrogyria due to TUBB2B mutation'
                    'Bilateral generalized polymicrogyria'
                    'Bilateral perisylvian polymicrogyria'
                  'Unilateral polymicrogyria'
                    'Unilateral hemispheric polymicrogyria'
                    'Unilateral focal polymicrogyria'
                'Subcortical band heterotopia'
              'Isolated congenital microcephaly'
                'Autosomal recessive primary microcephaly'
                'Autosomal dominant microcephaly'
              'Midline cerebral malformation'
                'Aprosencephaly cerebellar dysgenesis'
                Holoprosencephaly
                  'Semilobar holoprosencephaly'
                  'Microform holoprosencephaly'
                    'Solitary median maxillary central incisor syndrome'
                  'Lobar holoprosencephaly'
                    'Septopreoptic holoprosencephaly'
                  'Alobar holoprosencephaly'
                  'Midline interhemispheric variant of holoprosencephaly'
                'Duplication of the pituitary gland'
              'Encephaloclastic disorder'
                Hydranencephaly
                Porencephaly
                  'Acquired porencephaly'
                  'Familial porencephaly'
                Schizencephaly
              'Diencephalic-mesencephalic junction dysplasia'
            'Genetic posterior fossa malformation'
              'Genetic cerebellar malformation'
                'Isolated Dandy-Walker malformation'
                  'Isolated Dandy-Walker malformation with hydrocephalus'
                  'Isolated Dandy-Walker malformation without hydrocephalus'
                'Joubert syndrome'
              'Non-syndromic pontocerebellar hypoplasia'
                'Pontocerebellar hypoplasia type 4'
                'Pontocerebellar hypoplasia type 5'
                'Pontocerebellar hypoplasia type 6'
                'Pontocerebellar hypoplasia type 1'
                'Pontocerebellar hypoplasia type 2'
                'Pontocerebellar hypoplasia type 7'
                'Pontocerebellar hypoplasia type 8'
                'Pontocerebellar hypoplasia type 9'
                'Pontocerebellar hypoplasia type 3'
            'Neural tube defect'
              'Neural tube closure defect'
                'Isolated anencephaly/exencephaly'
                Cephalocele
                  'Isolated encephalocele'
                    'Nasal encephalocele'
                    'Frontal encephalocele'
                    'Occipital encephalocele'
                    'Parietal encephalocele'
                    'Basal encephalocele'
                  'Cranial meningocele'
                'Lipoma associated with neurospinal dysraphism'
                  Lipomyelomeningocele
                  Leptomyelolipoma
                Iniencephaly
                  'Open iniencephaly'
                  'Closed iniencephaly'
                Craniorachischisis
                'Isolated spina bifida'
                  'Spina bifida aperta'
                    'Total spina bifida aperta'
                    'Thoracolumbosacral spina bifida aperta'
                    'Lumbosacral spina bifida aperta'
                    'Cervical spina bifida aperta'
                    'Cervicothoracic spina bifida aperta'
                    'Upper thoracic spina bifida aperta'
                  'Spina bifida cystica'
                    'Arnold-Chiari malformation type II'
                    'Posterior meningocele'
                    Myelocystocele
                    Myelomeningocele
                      'Total spina bifida cystica'
                      'Thoracolumbosacral spina bifida cystica'
                      'Lumbosacral spina bifida cystica'
                      'Cervical spina bifida cystica'
                      'Cervicothoracic spina bifida cystica'
                      'Upper thoracic spina bifida cystica'
              'Malformation of the neurenteric canal, spinal cord and column'
                Diastematomyelia
                'Primary tethered chord syndrome'
                'Neurenteric cyst'
                'Isolated amyelia'
                'Arnold-Chiari malformation type I'
                'Lateral meningocele syndrome'
                'Caudal regression sequence'
                'Sacral agenesis-abnormal ossification of the vertebral bodies-persistent notochordal canal syndrome'
                'Primary syringomyelia'
                  'Familial syringomyelia'
                  'Idiopathic syringomyelia'
            'Cranial nerve and nuclear aplasia'
              'Duane retraction syndrome'
              'Isolated hereditary congenital facial paralysis'
              'Congenital hereditary facial paralysis with variable hearing loss'
              'Congenital achiasma'
              'Moebius syndrome'
          'Genetic syndrome with a central nervous system malformation as major feature'
            'Familial caudal dysgenesis'
            'Macrocephaly-autism syndrome'
            Hydrolethalus
            'Fowler syndrome'
            'Progressive cerebello-cerebral atrophy'
            'Polymicrogyria with optic nerve hypoplasia'
            'CK syndrome'
            'Syndrome with microcephaly as major feature'
              'Bowen-Conradi syndrome'
              'Microcephaly - digital anomalies - intellectual disability'
              'Microcephaly - intellectual disability - phalangeal and neurological anomalies'
              'Microcephaly - seizures - developmental delay'
              'Microcephaly - cardiomyopathy'
              'Microcephaly - cervical spine fusion anomalies'
              'Microcephaly - brain defect - spasticity - hypernatremia'
              'Microcephaly - lymphedema - chorioretinopathy'
              'Microcephaly-microcornea syndrome, Seemanova type'
              'Hypogonadotropic hypogonadism-severe microcephaly-sensorineural hearing loss-dysmorphism syndrome'
              'Microcephaly-capillary malformation syndrome'
              'Primary microcephaly-epilepsy-permanent neonatal diabetes syndrome'
              'Jawad syndrome'
              'Microcephalic primordial dwarfism'
                'Ear-patella-short stature syndrome'
                'Microcephalic osteodysplastic primordial dwarfism types I and III'
                'Microcephalic osteodysplastic primordial dwarfism type II'
                'Microcephalic primordial dwarfism, Toriello type'
                'Microcephalic primordial dwarfism, Alazami type'
                'Microcephalic primordial dwarfism, Dauber type'
                'Microcephalic primordial dwarfism due to ZNF335 deficiency'
                'Seckel syndrome'
                'Microcephalic osteodysplastic dysplasia, Saul-Wilson type'
              'Microcephaly-cerebellar hypoplasia-cardiac conduction defect syndrome'
              'Hypothalamic insufficiency-secondary microcephaly-visual impairment-urinary anomalies'
              'Primary microcephaly-mild intellectual disability-young-onset diabetes syndrome'
              'Infantile cerebral and cerebellar atrophy with postnatal progressive microcephaly'
              'Diffuse cerebral and cerebellar atrophy-intractable seizures-progressive microcephaly syndrome'
              'Amish lethal microcephaly'
            'Genetic syndrome with a cerebellar malformation as major feature'
              'X-linked intellectual disability - cerebellar hypoplasia'
              'Joubert syndrome with hepatic defect'
              'X-linked intellectual disability - Dandy-Walker malformation - basal ganglia disease - Seizures'
              'X-linked intellectual disability, Najm type'
              'X-linked intellectual disability, Kroes type'
              'Joubert syndrome with ocular defect'
              'Joubert syndrome with renal defect'
              'Joubert syndrome with oculorenal defect'
              'Genetic syndrome with a Dandy-Walker malformation as major feature'
                'Craniosynostosis - Dandy-Walker malformation - hydrocephalus'
                'Facial dysmorphism - macrocephaly - myopia - Dandy-Walker malformation'
                'Cervical hypertrichosis - peripheral neuropathy'
                'NPHP3-related Meckel-like syndrome'
                '3C syndrome'
                B4GALT1-CDG
                'Aase-Smith syndrome'
              'Joubert syndrome with orofaciodigital defect'
              'Hoyeraal-Hreidarsson syndrome'
              'Ataxia-intellectual disability-oculomotor apraxia-cerebellar cysts syndrome'
              'Intellectual disability-coarse face-macrocephaly-cerebellar hypotrophy syndrome'
              'Partial corpus callosum agenesis-cerebellar vermis hypoplasia with posterior fossa cysts syndrome'
              'PHACE syndrome'
              'Lhermitte-Duclos disease'
              'Permanent neonatal diabetes mellitus - pancreatic and cerebellar agenesis'
              'Endosteal sclerosis - cerebellar hypoplasia'
            'Genetic syndrome with corpus callosum agenesis/dysgenesis as a major feature'
              'Vici syndrome'
              'Intellectual disability - hypoplastic corpus callosum - preauricular tag'
              'Corpus callosum agenesis - neuronopathy'
              'Microcephaly - polymicrogyria - corpus callosum agenesis'
              'Temtamy syndrome'
              'Micrencephaly - corpus callosum agenesis - abnormal genitalia'
              'L1 syndrome'
                'X-linked complicated corpus callosum dysgenesis'
                'Hydrocephalus with stenosis of the aqueduct of Sylvius'
                'MASA syndrome'
                'X-linked complicated spastic paraplegia type 1'
              'Toriello-Carey syndrome'
              'Acrocallosal syndrome'
              'X-linked lissencephaly with abnormal genitalia'
              'Aicardi syndrome'
              'Agenesis of the corpus callosum - intellectual disability - coloboma - micrognathia'
              'X-linked intellectual disability - corpus callosum agenesis - spastic quadriparesis'
            'Horizontal gaze palsy with progressive scoliosis'
            'Porencephaly-microcephaly-bilateral congenital cataract syndrome'
            'Primary microcephaly-epilepsy-permanent neonatal diabetes syndrome'
            'Chudley-McCullough syndrome'
            'Cataract-congenital heart disease-neural tube defect syndrome'
            'Septo-optic dysplasia'
            SLC35A2-CDG
            Lissencephaly
              'Classic lissencephaly'
                'Isolated lissencephaly type 1 without known genetic defects'
                'Lissencephaly type 1 due to doublecortin gene mutation'
                'Miller-Dieker syndrome'
                'Lissencephaly due to LIS1 mutation'
              'Other syndrome with lissencephaly as a major feature'
                'Craniotelencephalic dysplasia'
                'Micro syndrome'
                'Baraitser-Winter syndrome'
                'X-linked lissencephaly with abnormal genitalia'
              'Lissencephaly type 3'
                'Neu-Laxova syndrome'
                'Lissencephaly type 3 - familial fetal akinesia sequence'
                'Lissencephaly type 3 - metacarpal bone dysplasia'
              Microlissencephaly
                'Microlissencephaly type B'
                'Lissencephaly syndrome, Norman-Roberts type'
              'Lissencephaly due to TUBA1A mutation'
              'Cobblestone lissencephaly'
                'Cobblestone lissencephaly without muscular or ocular involvement'
                'Congenital muscular alpha-dystroglycanopathy with brain and eye anomalies'
                  'Congenital muscular dystrophy, Fukuyama type'
                  'Muscle-eye-brain disease with bilateral multicystic leucodystrophy'
                  'Muscle-eye-brain disease'
                  'Walker-Warburg syndrome'
              'Lissencephaly with cerebellar hypoplasia'
                'Lissencephaly with cerebellar hypoplasia type A'
                'Lissencephaly with cerebellar hypoplasia type B'
                'Lissencephaly with cerebellar hypoplasia type C'
                'Lissencephaly with cerebellar hypoplasia type D'
                'Lissencephaly with cerebellar hypoplasia type E'
                'Lissencephaly with cerebellar hypoplasia type F'
            'Meckel syndrome'
            'Cerebro-oculo-nasal syndrome'
            'Megalencephaly - polymicrogyria - postaxial polydactyly - hydrocephalus'
        'Genetic multiple congenital anomalies/dysmorphic syndrome'
          'Multiple congenital anomalies/dysmorphic syndrome-intellectual disability'
            'Isolated anencephaly/exencephaly'
            'Ramos-Arroyo syndrome'
            'Aniridia - renal agenesis - psychomotor retardation'
            'Bannayan-Riley-Ruvalcaba syndrome'
            'Aortic arch anomaly - peculiar facies - intellectual disability'
            'Caudal appendage - deafness'
            'Arachnodactyly - abnormal ossification - intellectual disability'
            'X-linked mandibulofacial dysostosis'
            'Atkin-Flaitz syndrome'
            'Brachydactyly - nystagmus - cerebellar ataxia'
            'Blepharonasofacial malformation syndrome'
            'Bonnemann-Meinecke-Reich syndrome'
            'Borjeson-Forssman-Lehmann syndrome'
            'Bowen-Conradi syndrome'
            'Fine-Lubinsky syndrome'
            'Brachydactyly - mesomelia - intellectual disability - heart defects'
            'Lambert syndrome'
            'Branchio-skeleto-genital syndrome'
            'C syndrome'
            'Cardiofaciocutaneous syndrome'
            'Heart defect - round face - congenital developmental delay'
            'Microcephaly - digital anomalies - intellectual disability'
            'Microcephaly - intellectual disability - phalangeal and neurological anomalies'
            'Cataract - intellectual disability - anal atresia - urinary defects'
            'Cataract - deafness - hypogonadism'
            'Cataract - intellectual disability - hypogonadism'
            'Catel-Manzke syndrome'
            'Cortical blindness - intellectual disability - polydactyly'
            'Cerebro-facio-thoracic dysplasia'
            'Biemond syndrome type 2'
            'Coffin-Siris syndrome'
            'Uveal coloboma - cleft lip and palate - intellectual disability'
            'Intellectual disability - hypoplastic corpus callosum - preauricular tag'
            'Crane-Heise syndrome'
            'Craniodigital syndrome - intellectual disability'
            'Cryptorchidism - arachnodactyly - intellectual disability'
            'Trisomy Xq28'
            'Temtamy syndrome'
            'Facial dysmorphism - shawl scrotum - joint laxity'
            'Acrofacial dysostosis, Catania type'
            'Acrofacial dysostosis, Rodríguez type'
            'Epiphyseal dysplasia - hearing loss - dysmorphism'
            'Cohen syndrome'
            'Epilepsy - microcephaly - skeletal dysplasia'
            'Epilepsy telangiectasia'
            'Facial dysmorphism - macrocephaly - myopia - Dandy-Walker malformation'
            'Faciocardiorenal syndrome'
            'Cornelia de Lange syndrome'
            '15q13.3 microdeletion syndrome'
            'Acro-cardio-facial syndrome'
            'Cleft palate - short stature - vertebral anomalies'
            'Floating-Harbor syndrome'
            'Fryns syndrome'
            'GAPO syndrome'
            'Prominent glabella - microcephaly - hypogenitalism'
            'Hall-Riggs syndrome'
            'Harrod syndrome'
            'Hennekam syndrome'
            'Hernández-Aguirre Negrete syndrome'
            'Mowat-Wilson syndrome'
              'Mowat-Wilson syndrome due to monosomy 2q22'
              'Mowat-Wilson syndrome due to a ZEB2 point mutation'
            'Hirsutism-skeletal dysplasia-intellectual disability syndrome'
            Holoprosencephaly
              'Semilobar holoprosencephaly'
              'Microform holoprosencephaly'
                'Solitary median maxillary central incisor syndrome'
              'Lobar holoprosencephaly'
                'Septopreoptic holoprosencephaly'
              'Alobar holoprosencephaly'
              'Midline interhemispheric variant of holoprosencephaly'
            'Holoprosencephaly - postaxial polydactyly'
            'Zechi-Ceide syndrome'
            'Microcephaly - glomerulonephritis - marfanoid habitus'
            '17q21.31 microduplication  syndrome'
            '19q13.11 microdeletion syndrome'
            'Microduplication Xp11.22-p11.23 syndrome'
            '17p13.3 microduplication syndrome'
            'Pseudoaminopterin syndrome'
            'Hypertelorism-microtia-facial clefting syndrome'
            'Male hypergonadotropic hypogonadism - intellectual disability - skeletal anomalies'
            'Hypospadias - intellectual disability, Goldblatt type'
            'Dysmorphism - short stature - deafness - disorder of sex development'
            'Syndromic multisystem autoimmune disease due to Itch deficiency'
            'Johanson-Blizzard syndrome'
            'Johnson neuroectodermal syndrome'
            'Kabuki syndrome'
            'Sanjad-Sakati syndrome'
            'Kapur-Toriello syndrome'
            'KBG syndrome'
            'Dubowitz syndrome'
            'Laurence-Moon syndrome'
            'Ptosis - syndactyly - learning difficulties'
            'Lowry-MacLean syndrome'
            'Macrocephaly - short stature - paraplegia'
            'Macrocephaly - spastic paraplegia - dysmorphism'
            'Marden-Walker syndrome'
            'Shprintzen-Goldberg syndrome'
            'Marfanoid habitus - intellectual disability, autosomal recessive'
            'McDonough syndrome'
            'Upper limb defect - eye and ear abnormalities'
            AICA-ribosiduria
            'Micro syndrome'
            'Microbrachycephaly - ptosis - cleft lip'
            'Microcephaly - cardiomyopathy'
            'Microcephaly - seizures - intellectual disability - heart disease'
            'Microcephaly - cleft palate'
            'Microcephaly - cervical spine fusion anomalies'
            'Microcephaly-microcornea syndrome, Seemanova type'
            'Microcephaly - deafness - intellectual disability'
            'Multiple congenital anomalies due to 14q32.2 maternally expressed gene defect'
              'Maternal 14q32.2 microdeletion syndrome'
              'Maternal 14q32.2 hypermethylation syndrome'
              'Paternal uniparental disomy of chromosome 14'
            'Myhre syndrome'
            'N syndrome'
            'Kleefstra syndrome'
              'Kleefstra syndrome due to a point mutation'
              'Kleefstra syndrome due to 9q34 microdeletion'
            'Bird headed-dwarfism, Montreal type'
            'ATR-X-related syndrome'
              'X-linked intellectual disability - hypotonic face'
                'Holmes-Gang syndrome'
                'Chudley-Lowry-Hoar syndrome'
                'Juberg-Marsidi syndrome'
                'Carpenter-Waziri syndrome'
                'Smith-Fineman-Myers syndrome'
                'Renier-Gabreels-Jasper syndrome'
              'Alpha-thalassemia - X-linked intellectual disability syndrome'
            'Short stature - intellectual disability - eye anomalies - cleft lip/palate'
            'Dwarfism - intellectual disability - eye abnormality'
            'Lenz-Majewski hyperostotic dwarfism'
            'Neu-Laxova syndrome'
            'Neurofaciodigitorenal syndrome'
            'Neuroectodermal-endocrine syndrome'
            'Oculocerebrofacial syndrome, Kaufman type'
            'Oculofaciocardiodental syndrome'
            'Oculo-palato-cerebral syndrome'
            'Okamoto syndrome'
            'Lethal omphalocele-cleft palate syndrome'
            'Ophthalmoplegia - intellectual disability - lingua scrotalis'
            'Opitz G/BBB syndrome'
              'Autosomal dominant Opitz G/BBB syndrome'
              'X-linked Opitz G/BBB syndrome'
            'W syndrome'
            'Multiple congenital anomalies - hypotonia - seizures syndrome'
            'Paraplegia - intellectual disability - hyperkeratosis'
            '8q21.11 microdeletion syndrome'
            'Xp22.13p22.2 duplication syndrome'
            'Short stature - webbed neck - heart disease'
            'Pfeiffer-Palm-Teller syndrome'
            'Cardiocranial syndrome, Pfeiffer type'
            'Microtriplication 11q24.1'
            'X-linked intellectual disability - plagiocephaly'
            'Oliver syndrome'
            'Preaxial polydactyly - colobomata - intellectual disability'
            'Blepharophimosis-intellectual disability syndrome'
              'Distal monosomy 3p'
              'Blepharophimosis-intellectual disability syndrome, Ohdo type'
              'Blepharophimosis-intellectual disability syndrome, MKB type'
              'Blepharophimosis-intellectual disability syndrome, Verloes type'
              'Blepharophimosis-intellectual disability syndrome, SBBYS type'
              'Blepharophimosis-intellectual disability syndrome due to UBE3B deficiency'
            'Craniofacial-ulnar-renal syndrome'
            'Pseudoprogeria syndrome'
            'Pterygium colli - intellectual disability - digital anomalies'
            'Baraitser-Winter syndrome'
            '11p15.4 microduplication syndrome'
            'Multiple congenital anomalies-hypotonia-seizures syndrome type 2'
            'Delayed speech - facial asymmetry - strabismus - ear lobe creases'
            'Intellectual disability - balding - patella luxation - acromicria'
            'Intellectual disability - dysmorphism - hypogonadism - diabetes mellitus'
            'intellectual disability - sparse hair - brachydactyly'
            'Costello syndrome'
            'Intellectual disability - short stature - hypertelorism'
            'Intellectual disability, Buenos-Aires type'
            'Intellectual disability, Wolff type'
            'Intellectual disability - polydactyly - uncombable hair'
            'Ruvalcaba syndrome'
            'Say-Barber-Miller syndrome'
            'SCARF syndrome'
            '20p13 microdeletion syndrome'
            'Jawad syndrome'
            '7p22.1 microduplication syndrome'
            'Intellectual disability-hypotonia-brachycephaly-pyloric stenosis-cryptorchidism syndrome'
            '15q overgrowth syndrome'
              'Distal trisomy 15q'
              'Distal tetrasomy 15q'
            '5q31.3 microdeletion syndrome'
            'Cerebro-facio-articular syndrome'
            'Omphalocele syndrome, Shprintzen-Goldberg type'
            'Holoprosencephaly - radial heart renal anomalies'
            'Distal 17p13.1 microdeletion syndrome'
            'Wiedemann-Steiner syndrome'
            'Stimmler syndrome'
            'Fountain syndrome'
            'Deafness - genital anomalies - metacarpal and metatarsal synostosis'
            'Renpenning syndrome'
              'X-linked intellectual disability, Porteous type'
              'Hamel cerebro-palato-cardiac syndrome'
              'X-linked intellectual disability, Golabi-Ito-Hall type'
              'X-linked intellectual disability, Sutherland-Haan type'
            'Muscular hypertrophy - hepatomegaly - polyhydramnios'
            'Aphonia - deafness - retinal dystrophy - bifid halluces - intellectual disability'
            'Microcephalic primordial dwarfism'
              'Ear-patella-short stature syndrome'
              'Microcephalic osteodysplastic primordial dwarfism types I and III'
              'Microcephalic osteodysplastic primordial dwarfism type II'
              'Microcephalic primordial dwarfism, Toriello type'
              'Microcephalic primordial dwarfism, Alazami type'
              'Microcephalic primordial dwarfism, Dauber type'
              'Microcephalic primordial dwarfism due to ZNF335 deficiency'
              'Seckel syndrome'
              'Microcephalic osteodysplastic dysplasia, Saul-Wilson type'
            'Filippi syndrome'
            'Radio-ulnar synostosis - intellectual disability - hypotonia'
            'Intellectual disability - craniofacial dysmorphism - cryptorchidism'
            'Spondylocostal dysostosis - hypospadias - intellectual disability'
            'Telecanthus - hypertelorism - strabismus - pes cavus'
            'Microcephaly-cerebellar hypoplasia-cardiac conduction defect syndrome'
            '5p13 microduplication syndrome'
            'Fallot complex - intellectual disability - growth delay'
            'Lethal multiple pterygium syndrome'
            'Trigonocephaly - short stature - developmental delay'
            'Ulbright-Hodes syndrome'
            'Urban-Rogers-Meyer syndrome'
            'VACTERL with hydrocephalus'
            'Microcephaly - brachydactyly - kyphoscoliosis'
            'MMEP syndrome'
            'Weaver syndrome'
            'Weaver-Williams syndrome'
            'Wiedemann-Rautenstrauch syndrome'
            'Zimmermann-Laband syndrome'
            'CHIME syndrome'
            'Autism spectrum disorder due to AUTS2 deficiency'
            'Severe feeding difficulties - failure to thrive - microcephaly due to ASXL3 deficiency'
            '19p13.13 microdeletion syndrome'
            'Short ulna - dysmorphism - hypotonia - intellectual disability'
            'Acrocallosal syndrome'
            'Developmental delay-microcephaly-facial dysmorphism syndrome, Hutterite type'
            'Intellectual disability-feeding difficulties-developmental delay-microcephaly syndrome'
            '20q11.2 microduplication syndrome'
            '2p13.2 microdeletion syndrome'
            'Severe intellectual disability-poor language-strabismus-grimacing face-long fingers syndrome'
            'Craniofaciofrontodigital syndrome'
            'Colobomatous microphthalmia-obesity-hypogenitalism-intellectual disability syndrome'
            'X-linked intellectual disability due to GRIA3 anomalies'
            'Intellectual disability-brachydactyly-Pierre Robin syndrome'
            'Intellectual disability-seizures-hypotonia-ophthalmologic-skeletal anomalies syndrome'
            'Cardiac anomalies-developmental delay-facial dysmorphism syndrome'
            'Early infantile epileptic encephalopathy without suppression burst'
            'Intellectual disability-seizures-macrocephaly-obesity syndrome'
            'Intellectual disability-facial dysmorphism-hand anomalies syndrome'
            SSR4-CDG
            XYLT1-CDG
            'Hypotonia-speech impairment-severe cognitive delay syndrome'
            'Simpson-Golabi-Behmel syndrome'
            'Severe intellectual disability-short stature-behavioral troubles-facial dysmorphism syndrome'
            'Macrocephaly-developmental delay syndrome'
            '3q27.3 microdeletion syndrome'
            'Intellectual disability-coarse face-macrocephaly-cerebellar hypotrophy syndrome'
            'Microcephaly-thin corpus callosum-intellectual disability syndrome'
            'Intellectual disability-obesity-prognathism-eye and skin anomalies syndrome'
            '9q31.1q31.3 microdeletion syndrome'
            '14q24.1q24.3 microdeletion syndrome'
            'Intellectual disability-facial dysmorphism syndrome due to SETD5 haploinsufficiency'
            'Tall stature-intellectual disability-facial dysmorphism syndrome'
            'ADNP-related multiple congenital anomalies-intellectual disability-autism spectrum disorder'
            'FBLN1-related developmental delay-central nervous system anomaly-syndactyly syndrome'
            'Severe intellectual disability-progressive spastic diplegia syndrome'
            'Congenital cataracts - facial dysmorphism - neuropathy'
            'Langer-Giedion syndrome'
            'Agenesis of the corpus callosum - intellectual disability - coloboma - micrognathia'
            'Premature chromosome condensation with microcephaly and intellectual disability'
            'X-linked creatine transporter deficiency'
            'Atelosteogenesis type II'
            'Atelosteogenesis type III'
            'Cerebro-oculo-nasal syndrome'
            'Goldberg-Shprintzen megacolon syndrome'
            'Otopalatodigital syndrome'
              'Otopalatodigital syndrome type 1'
              'Otopalatodigital syndrome type 2'
            '3C syndrome'
            'Peters plus syndrome'
            'Visceral neuropathy - brain anomalies - facial dysmorphism - developmental delay'
            'Brain malformation - congenital heart disease - postaxial polydactyly'
            'X-linked intellectual disability with marfanoid habitus'
            'Rubinstein-Taybi syndrome'
              'Rubinstein-Taybi syndrome due to CREBBP mutations'
              'Rubinstein-Taybi syndrome due to 16p13.3 microdeletion'
              'Rubinstein-Taybi syndrome due to EP300 haploinsufficiency'
            'Mandibulofacial dysostosis-microcephaly syndrome'
            'Smith-Lemli-Opitz syndrome'
            'Smith-Magenis syndrome'
            'Agammaglobulinemia - microcephaly - craniosynostosis - severe dermatitis'
            'Genitopatellar syndrome'
            'Keutel syndrome'
            'X-linked intellectual disability, Abidi type'
            'Syndromic X-linked intellectual disability 7'
            'Microphthalmia - ankyloblepharon - intellectual disability'
            'X-linked intellectual disability, Armfield type'
            'Christianson syndrome'
            'Syndromic X-linked intellectual disability due to JARID1C mutation'
            'X-linked intellectual disability - cubitus valgus - dysmorphism'
            'X-linked intellectual disability, Miles-Carpenter type'
            'BRESEK syndrome'
            'X-linked intellectual disability, Shashi type'
            'X-linked intellectual disability, Siderius type'
            'X-linked intellectual disability, Vitale type'
            'X-linked intellectual disability, Wittwer type'
            'X-linked intellectual disability, Cabezas type'
            'X-linked intellectual disability - hypogammaglobulinemia - progressive neurological deterioration'
            'X-linked intellectual disability - epilepsy - progressive joint contractures - dysmorphism'
            'Deafness - intellectual disability, Martin-Probst type'
            'X-linked intellectual disability, Pai type'
            'X-linked intellectual disability, Stevenson type'
            'X-linked intellectual disability, Stoll type'
            'X-linked intellectual disability - hypotonia - facial dysmorphism - aggressive behavior'
            'Fried syndrome'
            'Alport syndrome - intellectual disability - midface hypoplasia - elliptocytosis'
            'Sialidosis type 2'
              'Juvenile sialidosis type 2'
              'Congenital sialidosis type 2'
            'Williams syndrome'
            'Fragile X syndrome'
            'Osteopenia - myopia - hearing loss - intellectual disability - facial dysmorphism'
            'Aarskog-Scott syndrome'
            '15q24 microdeletion syndrome'
            'Severe intellectual disability - epilepsy - anal anomalies - distal phalangeal hypoplasia'
            'Distal monosomy 6p'
            'Koolen-De Vries syndrome'
              '17q21.31 microdeletion syndrome'
              'Koolen-De Vries syndrome due to a point mutation'
            'Bohring-Opitz syndrome'
            'Agnathia - holoprosencephaly - situs inversus'
          'Bartsocas-Papas syndrome'
          'Endocrine-cerebro-osteodysplasia syndrome'
          'Lethal polymalformative syndrome, Boissel type'
          'Multiple congenital anomalies-hypotonia-seizures syndrome type 2'
          'Muscular hypertrophy - hepatomegaly - polyhydramnios'
          'Genetic multiple congenital anomalies/dysmorphic syndrome - variable intellectual disability'
            'Short stature-heart defect-craniofacial anomalies syndrome'
            'Bardet-Biedl syndrome'
            'Microphthalmia with limb anomalies'
            'Arachnodactyly - intellectual disability - dysmorphism'
            'Congenital unilateral hypoplasia of depressor anguli oris'
            'Brachymorphism - onychodysplasia - dysphalangism'
            'Autosomal dominant popliteal pterygium syndrome'
            'Feingold syndrome'
              'Feingold syndrome type 1'
              'Feingold syndrome type 2'
            'Distal limb deficiencies - micrognathia syndrome'
            'Campomelia, Cumming type'
            'Carey-Fineman-Ziter  syndrome'
            'CHARGE syndrome'
            'Cerebro-costo-mandibular syndrome'
            'Campomelic dysplasia'
            'Joubert syndrome with hepatic defect'
            'Hypertrichotic osteochondrodysplasia, Cantu type'
            'Curry-Jones syndrome'
            'Lethal restrictive dermopathy'
            'Hypomandibular faciocranial dysostosis'
            'Frontometaphyseal dysplasia'
            'Lethal faciocardiomelic dysplasia'
            'Occipital horn syndrome'
            'Focal dermal hypoplasia'
            'Hallermann-Streiff syndrome'
            'Hennekam-Beemer syndrome'
            'Donnai-Barrow syndrome'
            'Hydrocephalus - costovertebral dysplasia - Sprengel anomaly'
            'Combined immunodeficiency with facio-oculo-skeletal anomalies'
            'Polyvalvular heart disease syndrome'
            'Isotretinoin-like syndrome'
            'Kallmann syndrome - heart disease'
            'Autosomal dominant microcephaly'
            'Ear-patella-short stature syndrome'
            'Mietens syndrome'
            'Noonan syndrome-like disorder with loose anagen hair'
            'Oculodentodigital dysplasia'
            'Oculotrichoanal syndrome'
            'Symptomatic form of Coffin-Lowry syndrome in female carriers'
            'Moyamoya disease - short stature - facial dysmorphism - hypergonadotropic hypogonadism'
            '10p11.21p12.31 microdeletion syndrome'
            'Short stature - wormian bones - dextrocardia'
            'Dysmorphism - conductive hearing loss - heart defect'
            'Robinow-like syndrome'
            'Sakati-Nyhan syndrome'
            'Ulnar-mammary syndrome'
            'SHORT syndrome'
            'Toriello-Carey syndrome'
            'Prader-Willi-like syndrome'
              '6q16 deletion syndrome'
              'Prader-Willi-like syndrome due to point mutation'
            '1p31p32 microdeletion syndrome'
            'PHACE syndrome'
            'Char syndrome'
            'Branchiogenic deafness syndrome'
            'Potocki-Shaffer syndrome'
            'Marshall-Smith syndrome'
            '22q11.2 deletion syndrome'
            'Microphthalmia, Lenz type'
            'Moebius syndrome'
            'Nance-Horan syndrome'
            'Noonan syndrome'
            'Carpenter syndrome'
            'Goodman syndrome'
            'Pallister-Hall syndrome'
            'Bosley-Salih-Alorainy syndrome'
            'Prader-Willi syndrome'
              'Prader-Willi syndrome due to translocation'
              'Prader-Willi syndrome due to imprinting mutation'
              'Prader-Willi syndrome due to point mutation'
              'Prader-Willi syndrome due to maternal uniparental disomy of chromosome 15'
              'Prader-Willi syndrome due to paternal 15q11q13 deletion'
                'Prader-Willi syndrome due to paternal deletion of 15q11q13 type 1'
                'Prader-Willi syndrome due to paternal deletion of 15q11q13 type 2'
            'Anophthalmia/microphthalmia - esophageal atresia'
            'Schinzel-Giedion syndrome'
            'Silver-Russell syndrome'
              'Silver-Russell syndrome due to 7p11.2p13 microduplication'
              'Silver-Russell syndrome due to imprinting defect of 11p15'
              'Silver-Russell syndrome due to 11p15 microduplication'
              'Silver-Russell syndrome due to maternal uniparental disomy of chromosome 11'
              'Silver-Russell syndrome due to a point mutation'
              'Silver-Russell syndrome due to maternal uniparental disomy of chromosome 7'
            'Sotos syndrome'
            'Antley-Bixler syndrome'
            'Aarskog-Scott syndrome'
            'Ablepharon macrostomia syndrome'
            'Acromegaloid facial appearance syndrome'
            'Robinow syndrome'
              'Autosomal recessive Robinow syndrome'
              'Autosomal dominant Robinow syndrome'
            'Hypoglossia - hypodactyly'
            'King-Denborough syndrome'
          'Genetic multiple congenital anomalies/dysmorphic syndrome without intellectual disability'
            'BOR syndrome'
            'Renal-genital-middle ear anomalies'
            'Anonychia - microcephaly'
            'Anophthalmia - megalocornea - cardiopathy - skeletal anomalies'
            'Anophthalmia plus syndrome'
            'Arrhinia - choanal atresia - microphthalmia'
            'Digitotalar dysmorphism'
            'Choanal atresia-deafness-cardiac defects-dysmorphism syndrome'
            'Barber-Say syndrome'
            'Beemer-Ertbruggen syndrome'
            'Bencze syndrome'
            'Maxillonasal dysplasia'
            'Ascher syndrome'
            'Dermato-cardio-skeletal syndrome, Borrone type'
            'Brachytelephalangy - dysmorphism - Kallmann syndrome'
            'Branchio-oculo-facial syndrome'
            'Camptodactyly syndrome, Guadalajara type 2'
            'Camptodactyly syndrome, Guadalajara type 1'
            'Cantrell pentalogy'
            'Heart defect-tongue hamartoma-polysyndactyly syndrome'
            'Heart-hand syndrome type 3'
            'Heart-hand syndrome type 2'
            'Atrioventricular defect - blepharophimosis -radial defects'
            'Heart defects - limb shortening'
            'Cataract - aberrant oral frenula - growth delay'
            'Lethal congenital contracture syndrome type 2'
            'Lethal congenital contracture syndrome type 3'
            'CHILD syndrome'
            'Night blindness - skeletal anomalies - dysmorphism'
            'Charlie M syndrome'
            'Syndactyly - telecanthus - anogenital and renal malformations'
            'CODAS syndrome'
            'Lethal congenital contracture syndrome type 1'
            'Cooper-Jabs syndrome'
            'Vici syndrome'
            'Hypertelorism, Teebi type'
            'Craniofacial-deafness-hand syndrome'
            'Cryptomicrotia - brachydactyly - excess fingertip arch'
            'Cutis gyrata - acanthosis nigricans - craniosynostosis'
            'Dahlberg-Borer-Newcomer syndrome'
            'Stickler syndrome type 3'
            '8q22.1 microdeletion syndrome'
            'Frontofacionasal dysplasia'
            Cherubism
            'Renal dysplasia - megalocystis - sirenomelia'
            'Autosomal recessive facio-digito-genital syndrome'
            'Femoral-facial syndrome'
            'Cleft lip - retinopathy'
            'Blepharo-cheilo-odontic syndrome'
            'Cleft lip/palate - intestinal malrotation - cardiopathy'
            'Alar cartilages hypoplasia - coloboma - telecanthus'
            'Cleft palate-lateral synechia syndrome'
            'Gingival fibromatosis - facial dysmorphism'
            'Scalp-ear-nipple syndrome'
            'Cole-Carpenter syndrome'
            'Fraser syndrome'
            'Freeman-Sheldon syndrome'
            'Blepharophimosis - ptosis - esotropia - syndactyly - short stature'
            'Posterior fusion of lumbosacral vertebrae - blepharoptosis'
            'Genito-palato-cardiac syndrome'
            'Multinodular goiter - cystic kidney - polydactyly'
            'Gorlin-Chaudhry-Moss syndrome'
            'Diaphragmatic defect - limb deficiency - skull defect'
            'Hirschsprung disease - type D brachydactyly'
            'Hirschsprung disease - deafness - polydactyly'
            'Holzgreve-Wagner-Rehder syndrome'
            'Microcephaly - facio-cardio-skeletal syndrome, Hadziselimovic type'
            'BNAR syndrome'
            'Hydrocephaly - tall stature - joint laxity'
            'Hypertelorism - hypospadias - polysyndactyly syndrome'
            'Radial hypoplasia - triphalangeal thumbs - hypospadias - maxillary diastema'
            'Fibulo-ulnar hypoplasia - renal anomalies'
            'Ichthyosis - oral and digital anomalies'
            'Juberg-Hayward syndrome'
            'Schilbach-Rott syndrome'
            'Lacrimoauriculodentodigital syndrome'
            'Nasopalpebral lipoma - coloboma - telecanthus'
            'Nijmegen breakage syndrome-like disorder'
            'Dislocation of the hip - dysmorphism'
            'Macrosomia - microphthalmia - cleft palate'
            'Split hand - urinary anomalies - spina bifida'
            'Hand-foot-genital syndrome'
            'Nager syndrome'
            'Mandibuloacral dysplasia'
              'Mandibuloacral dysplasia with type A lipodystrophy'
              'Mandibuloacral dysplasia with type B lipodystrophy'
            'Postaxial acrofacial dysostosis'
            'Van den Ende-Gupta syndrome'
            'Matthew-Wood syndrome'
            'McKusick-Kaufman syndrome'
            'White forelock with malformations'
            'Osteodysplasty, Melnick-Needles type'
            'Müllerian duct anomalies - limb anomalies'
            'Microcephaly - albinism - digital anomalies'
            'Microcephaly - cardiac defect - lung malsegmentation'
            'Oculoauriculovertebral spectrum with radial defects'
            'Ackerman syndrome'
            '3M syndrome'
            'Mesomelic dwarfism - cleft palate - camptodactyly'
            '14q22q23 microdeletion syndrome'
            'Keipert syndrome'
            'Nephrosis - deafness - urinary tract - digital malformations'
            'Cyprus facial-neuromusculoskeletal syndrome'
            'Median nodule of the upper lip'
            'Warsaw breakage syndrome'
            'PARC syndrome'
            'Short tarsus - absence of lower eyelashes'
            'Short stature - valvular heart disease - characteristic facies'
            'PHAVER syndrome'
            'Polysyndactyly - cardiac malformation'
            'Autosomal dominant prognathism'
            'Autosomal recessive multiple pterygium syndrome'
            'Short stature - craniofacial anomalies - genital hypoplasia'
            'RAPADILINO syndrome'
            'Richieri Costa-da Silva syndrome'
            'Richieri Costa-Pereira syndrome'
            'Contractures-webbed neck-micrognathia-hypoplastic nipples syndrome'
            'SHORT syndrome'
            'Ventricular extrasystoles with syncopal episodes - perodactyly - Robin sequence'
            'Deafness-craniofacial syndrome'
            'Tetraamelia - multiple malformations'
            'Thomas syndrome'
            'Thymic-renal-anal-lung dysplasia'
            'Absent tibia - polydactyly - arachnoid cyst'
            'Trigonocephaly - bifid nose - acral anomalies'
            'Velo-facial-skeletal syndrome'
            'Verloove Vanhorick-Brubakk syndrome'
            'Von Voss-Cherstvoy syndrome'
            'Waardenburg syndrome'
              'Waardenburg syndrome type 1'
              'Waardenburg syndrome type 2'
              'Waardenburg syndrome type 3'
            'Weill-Marchesani syndrome'
            'Weissenbacher- Zweymuller syndrome'
            'Goldenhar syndrome'
            'Gordon syndrome'
            'Holt-Oram syndrome'
            'LEOPARD syndrome'
            Leprechaunism
            'Craniolenticulosutural dysplasia'
            'Alagille syndrome'
              'Alagille syndrome due to 20p12 microdeletion'
              'Alagille syndrome due to a JAG1 point mutation'
              'Alagille syndrome due to a NOTCH2 point mutation'
            'Braddock syndrome'
            'Branchio-otic syndrome'
            'Marshall syndrome'
            'Nijmegen breakage syndrome'
            'Auriculoocular anomalies - cleft lip'
            'Auricular abnormalities - cleft lip with or without cleft palate - ocular abnormalities'
            'Oculo-oto-facial dysplasia'
            'Axenfeld-Rieger syndrome'
            'Grange syndrome'
            'Developmental malformations - deafness - dystonia'
            'Macrostomia - preauricular tags - external ophthalmoplegia'
            'PELVIS syndrome'
            'Fanconi anemia'
            'Townes-Brocks syndrome'
            'Treacher-Collins syndrome'
            'Lymphedema - cleft palate'
            'Van der Woude syndrome'
            'Aase-Smith syndrome'
            'Abruzzo-Erickson syndrome'
            'Acrocraniofacial dysostosis'
            'Acrofacial dysostosis, Weyers type'
            'Acro-renal-mandibular syndrome'
            'Acro-renal-ocular syndrome'
            'Hypertrichosis-acromegaloid facial appearance syndrome'
            'Acrorenal syndrome'
            'PAGOD syndrome'
            '49,XYYYY syndrome'
            'Fetal akinesia deformation sequence'
            'LIG4 syndrome'
          'Meckel syndrome'
        'Genetic congenital limb malformation'
          'Non-syndromic limb malformation'
            'Congenital pseudoarthrosis of the limbs'
              'Congenital pseudoarthrosis of the tibia'
              'Congenital pseudoarthrosis of the femur'
              'Congenital pseudoarthrosis of the fibula'
              'Congenital pseudoarthrosis of the radius'
              'Congenital pseudoarthrosis of the ulna'
            'Congenital deformities of limbs'
              'Congenital vertical talus'
                'Congenital vertical talus, unilateral'
                'Congenital vertical talus, bilateral'
              'Congenital bowing of long bones'
              'Congenital deformities of fingers'
                'Familial isolated clinodactyly of fingers'
                'Camptodactyly of fingers'
            'Joint formation defects'
              'Isolated congenital digital clubbing'
              'Tibio-fibular synostosis'
              'Distal symphalangism'
              'Humero-radial synostosis'
                'Humero-radial synostosis, unilateral'
                'Humero-radial synostosis, bilateral'
              'Humero-radio-ulnar synostosis'
                'Humero-radio-ulnar synostosis, unilateral'
                'Humero-radio-ulnar synostosis, bilateral'
              'Radio-ulnar synostosis'
                'Radio-ulnar synostosis, unilateral'
                'Radio-ulnar synostosis, bilateral'
              'Madelung deformity'
                'Madelung deformity, unilateral'
                'Madelung deformity, bilateral'
              'Humero-ulnar synostosis'
                'Humero-ulnar synostosis, unilateral'
                'Humero-ulnar synostosis, bilateral'
            'Congenital joint dislocations'
              'Congenital shoulder dislocation'
              'Congenital elbow dislocation'
                'Congenital elbow dislocation, unilateral'
                'Congenital elbow dislocation, bilateral'
              'Congenital knee dislocation'
                'Congenital genu recurvatum'
                'Congenital genu flexum'
              'Congenital patella dislocation'
                'Congenital patella dislocation, unilateral'
                'Congenital patella dislocation, bilateral'
            'Limb overgrowth'
              'Macrodactyly of fingers'
                'Macrodactyly of fingers, unilateral'
                'Macrodactyly of fingers, bilateral'
              'Macrodactyly of toes'
                'Macrodactyly of toes, unilateral'
                'Macrodactyly of toes, bilateral'
              'Upper limb hypertrophy'
              'Lower limb hypertrophy'
            'Bipartite talus'
            'Patella aplasia/hypoplasia'
              'Patella aplasia/hypoplasia, unilateral'
              'Patella aplasia/hypoplasia, bilateral'
            'Non-syndromic limb reduction defect'
              'Femoral agenesis/hypoplasia'
                'Femoral agenesis/hypoplasia, unilateral'
                'Femoral agenesis/hypoplasia, bilateral'
              Hemimelia
                'Ulnar hemimelia'
                  'Ulnar hemimelia, bilateral'
                  'Ulnar hemimelia, unilateral'
                'Radial hemimelia'
                  'Radial hemimelia, unilateral'
                  'Radial hemimelia, bilateral'
                'Tibial hemimelia'
                  'Tibial hemimelia, unilateral'
                  'Tibial hemimelia, bilateral'
                'Fibular hemimelia'
                  'Fibular hemimelia, unilateral'
                  'Fibular hemimelia, bilateral'
              Amelia
                'Amelia of upper limb'
                  'Amelia of upper limb, unilateral'
                  'Amelia of upper limb, bilateral'
                'Amelia of lower limb'
                  'Amelia of lower limb, unilateral'
                  'Amelia of lower limb, bilateral'
                Tetra-amelia
              'Intercalary limb defects'
                'Congenital absence of upper arm and forearm with hand present'
                  'Congenital absence of upper arm and forearm with hand present, unilateral'
                  'Congenital absence of upper arm and forearm with hand present, bilateral'
                'Congenital absence of thigh and lower leg with foot present'
                  'Congenital absence of thigh and lower leg with foot present, unilateral'
                  'Congenital absence of thigh and lower leg with foot present, bilateral'
              'Terminal limb defects'
                'Amniotic bands'
                  'Constriction rings syndrome'
                  'Terminal transverse defects of arm'
                'Adactyly of hand'
                  'Congenital absence/hypoplasia of thumb'
                    'Congenital absence/hypoplasia of thumb, unilateral'
                    'Congenital absence/hypoplasia of thumb, bilateral'
                  'Congenital absence/hypoplasia of fingers excluding thumb'
                    'Congenital absence/hypoplasia of fingers excluding thumb, bilateral'
                    'Congenital absence/hypoplasia of fingers excluding thumb, unilateral'
                'Split hand or/and split foot malformation'
                  'Split hand-split foot malformation'
                  'Split hand'
                    'Split hand, unilateral'
                    'Split hand, bilateral'
                  'Split foot'
                    'Split foot, unilateral'
                    'Split foot, bilateral'
                Brachydactyly
                  'Symbrachydactyly of hands and feet'
                    'Symbrachydactyly of hand and foot, unilateral'
                    'Symbrachydactyly of hand and foot, bilateral'
                  'Brachydactyly of fingers'
                    'Brachydactyly of fingers, unilateral'
                    'Brachydactyly of fingers, bilateral'
                  'Brachydactyly of toes'
                    'Brachydactyly of toes, unilateral'
                    'Brachydactyly of toes, bilateral'
                'Congenital absence of both forearm and hand'
                  'Congenital absence of both forearm and hand, unilateral'
                  'Congenital absence of both forearm and hand, bilateral'
                'Congenital absence of both lower leg and foot'
                  'Congenital absence of both lower leg and foot, unilateral'
                  'Congenital absence of both lower leg and foot, bilateral'
                Acheiria
                  'Acheiria, unilateral'
                  'Acheiria, bilateral'
                Apodia
                  'Apodia, unilateral'
                  'Apodia, bilateral'
                Acheiropodia
                  'Adactyly of foot, unilateral'
                  'Adactyly of foot, bilateral'
              'Humeral agenesis/hypoplasia'
                'Humeral agenesis/hypoplasia, unilateral'
                'Humeral agenesis/hypoplasia, bilateral'
            'Non-syndromic polydactyly, syndactyly and/or hyperphalangy'
              Polydactyly
                'Preaxial polydactyly of fingers'
                  'Polydactyly of a triphalangeal thumb'
                    'Polydactyly of a triphalangeal thumb, unilateral'
                    'Polydactyly of a triphalangeal thumb, bilateral'
                  'Polydactyly of an index finger'
                    'Polydactyly of an index finger, unilateral'
                    'Polydactyly of an index finger, bilateral'
                  Polysyndactyly
                    'Polysyndactyly, unilateral'
                    'Polysyndactyly, bilateral'
                  'Polydactyly of a biphalangeal thumb'
                    'Polydactyly of a biphalangeal thumb, unilateral'
                    'Polydactyly of a biphalangeal thumb, bilateral'
                'Postaxial polydactyly of fingers'
                  'Postaxial polydactyly type A'
                    'Postaxial polydactyly type A, unilateral'
                    'Postaxial polydactyly type A, bilateral'
                  'Postaxial polydactyly type B'
                    'Postaxial polydactyly type B, unilateral'
                    'Postaxial polydactyly type B, bilateral'
                'Central polydactyly of fingers'
                  'Central polydactyly of fingers, unilateral'
                  'Central polydactyly of fingers, bilateral'
                'Preaxial polydactyly of toes'
                  'Preaxial polydactyly of toes, unilateral'
                  'Preaxial polydactyly of toes, bilateral'
                'Postaxial polydactyly of toes'
                  'Postaxial polydactyly of toes, unilateral'
                  'Postaxial polydactyly of toes, bilateral'
                'Central polydactyly of toes'
                  'Central polydactyly of toes, unilateral'
                  'Central polydactyly of toes, bilateral'
              Hyperphalangy
                'Hyperphalangy, unilateral'
                'Hyperphalangy, bilateral'
              Syndactyly
                'Mesoaxial synostotic syndactyly with phalangeal reduction'
                'Syndactyly type 8'
                'Syndactyly type 6'
                'Syndactyly type 1'
                  'Zygodactyly type 1'
                  'Zygodactyly type 2'
                  'Zygodactyly type 3'
                  'Zygodactyly type 4'
                'Syndactyly type 2'
                  'Synpolydactyly type 1'
                  'Synpolydactyly type 2'
                  'Synpolydactyly type 3'
                'Syndactyly type 3'
                'Syndactyly type 4'
                'Syndactyly type 5'
          'Genetic syndrome with limb malformations as a major feature'
            'Arthrogryposis syndrome'
              'Arthrogryposis multiplex congenita'
                'Neurogenic arthrogryposis multiplex congenita'
                'X-linked distal arthrogryposis multiplex congenita'
                'Arthrogryposis-like syndrome'
                'Arthrogryposis multiplex congenita - whistling face'
                'Arthrogryposis due to muscular dystrophy'
                'Arthrogryposis - hyperkeratosis, lethal form'
                'Malignant hyperthermia - arthrogryposis - torticollis'
                'Van den Ende-Gupta syndrome'
                'Marden-Walker syndrome'
                'Hypomyelination neuropathy - arthrogryposis'
                'Arthrogryposis - renal dysfunction - cholestasis'
                'Adducted thumbs - arthrogryposis, Christian type'
                'Autosomal recessive myogenic arthrogryposis multiplex congenita'
                'Intellectual disability-developmental delay-contractures syndrome'
                'Lethal arthrogryposis - anterior horn cell disease'
              'Multiple pterygium syndrome'
                'Autosomal recessive multiple pterygium syndrome'
                'Lethal multiple pterygium syndrome'
                'Autosomal dominant multiple pterygium syndrome'
                'X-linked lethal multiple pterygium syndrome'
              'Popliteal pterygium syndrome'
                'Bartsocas-Papas syndrome'
                'Autosomal dominant popliteal pterygium syndrome'
              'Lethal congenital contracture syndrome'
                'Lethal congenital contracture syndrome type 2'
                'Lethal congenital contracture syndrome type 3'
                'Lethal congenital contracture syndrome type 1'
              'Distal arthrogryposis'
                'Arthrogryposis-like hand anomaly - sensorineural deafness'
                'Digitotalar dysmorphism'
                'Sheldon-Hall syndrome'
                'Congenital contractural arachnodactyly'
                'Arthrogryposis with oculomotor limitation and electroretinal anomalies'
                'Freeman-Sheldon syndrome'
                'Distal arthrogryposis type 10'
                'Ehlers-Danlos syndrome, musculocontractural type'
                'Distal arthrogryposis type 5D'
                'Trismus - pseudocamptodactyly'
                'Autism spectrum disorder-epilepsy-arthrogryposis syndrome'
                'Gordon syndrome'
                'Arthrogryposis - severe scoliosis'
            'Camptodactyly - taurinuria'
            'Emery-Nelson syndrome'
            'Familial clubfoot with or without associated lower limb anomalies'
              'Familial clubfoot due to 17q23.1q23.2 microduplication'
              'Familial clubfoot due to 5q31 microdeletion'
              'Familial clubfoot due to PITX1 point mutation'
            'Thumb deformity - alopecia - pigmentation anomaly'
            'Heart-hand syndrome'
              'Heart-hand syndrome type 3'
              'Heart-hand syndrome type 2'
              'Heart-hand syndrome, Slovenian type'
              'Patent ductus arteriosus - bicuspid aortic valve - hand anomalies'
              'Brachydactyly - long thumb'
              'Carney complex-trismus-pseudocamptodactyly syndrome'
              'Holt-Oram syndrome'
            'Dysostosis with combined reduction defects of upper and lower limbs'
              'Fibular aplasia - ectrodactyly'
              'Radial deficiency - tibial hypoplasia'
              'Ulnar hypoplasia - split foot'
              'Gollop-Wolfgang complex'
              'Femur-fibula-ulna complex'
              'Tibial aplasia - ectrodactyly'
              'Hypoplastic tibiae - postaxial polydactyly'
            'Syndrome with limb duplication, polydactyly, syndactyly, and/or hyperphalangy'
              'Scalp defects - postaxial polydactyly'
              'Aphalangy - syndactyly - microcephaly'
              'Catel-Manzke syndrome'
              'Syndactyly - telecanthus - anogenital and renal malformations'
              'Orofaciodigital syndrome'
                'Orofaciodigital syndrome type 11'
                'Orofaciodigital syndrome type 9'
                'Orofaciodigital syndrome type 12'
                'Orofaciodigital syndrome type 13'
                'Orofaciodigital syndrome type 1'
                'Orofaciodigital syndrome type 2'
                'Orofaciodigital syndrome type 3'
                'Orofaciodigital syndrome type 4'
                'Joubert syndrome with orofaciodigital defect'
                'Orofaciodigital syndrome type 8'
                'Orofaciodigital syndrome type 10'
                'Orofaciodigital syndrome type 5'
                'Orofaciodigital syndrome type 14'
              'Craniosynostosis, Philadelphia type'
              'Dandy-Walker malformation - postaxial polydactyly'
              'Fibular dimelia - diplopodia'
              'Ectrodactyly - polydactyly'
              'Gollop-Wolfgang complex'
              'Hallux varus - preaxial polysyndactyly'
              'Lacrimoauriculodentodigital syndrome'
              'Laurin-Sandrow syndrome'
              'Ectodermal dysplasia - syndactyly syndrome'
              'Fuhrmann syndrome'
              'Polydactyly-myopia syndrome'
              'Oliver syndrome'
              'Crossed polysyndactyly'
              'Triphalangeal thumbs - brachyectrodactyly'
              'Triphalangeal thumb - polysyndactyly syndrome'
              'Guttmacher syndrome'
              'Mirror polydactyly - vertebral segmentation - limbs defects'
              'Say-Field-Coldwell syndrome'
              'Sillence syndrome'
              'Eyebrow duplication - syndactyly'
              'Symphalangism with multiple anomalies of hands and feet'
              'Filippi syndrome'
              'Cenani-Lenz syndrome'
              'Syndactyly-polydactyly-ear lobe syndrome'
              'Absent tibia - polydactyly - arachnoid cyst'
              'Digital anomalies - intellectual disability - short stature'
              'Syndactyly - camptodactyly and clinodactyly of fifth fingers - bifid toes'
              'Acrocallosal syndrome'
              'Finger hyperphalangy-toe anomalies-severe pectus excavatum syndrome'
              'Greig cephalopolysyndactyly syndrome'
              'Meckel syndrome'
              'Pallister-Hall syndrome'
              'Split hand - split foot - deafness'
              'Smith-Lemli-Opitz syndrome'
              'Acro-pectoral syndrome'
              'Townes-Brocks syndrome'
              'Brachydactyly-syndactyly, Zhao type'
              'Acro-pectoro-renal dysplasia'
              'Acropectorovertebral dysplasia'
            Sirenomelia
            'Extensor tendons of finger anomalies'
            'Genetic syndrome with limb reduction defects'
              'Autosomal recessive amelia'
              'Ankyloblepharon - ectodermal defects - cleft lip/palate'
              'Aphalangy - hemivertebrae - urogenital-intestinal dysgenesis'
              'Aphalangy - syndactyly - microcephaly'
              'EEC syndrome'
              'EEM syndrome'
              'Shoulder and thorax deformity - congenital heart disease'
              'Lethal faciocardiomelic dysplasia'
              'Gollop-Wolfgang complex'
              'Femoral-facial syndrome'
              'Cornelia de Lange syndrome'
              'Splenogonadal fusion - limb defects - micrognathia'
              'Ulna hypoplasia - intellectual disability'
              'IVIC syndrome'
              'Absence deformity of leg - cataract'
              'Karsch-Neugebauer syndrome'
              'Mammary-digital-nail syndrome'
              'Limb transversal defect - cardiac anomaly'
              'Tetramelic monodactyly'
              'Fibular aplasia - complex brachydactyly'
              'Postaxial tetramelic oligodactyly'
              'Pelvis-shoulder dysplasia'
              'Fuhrmann syndrome'
              'Phocomelia - ectrodactyly - deafness - sinus arrhythmia'
              'Phocomelia, Schinzel type'
              'Radio-renal syndrome'
              'Radius absent - anogenital anomalies'
              'RAPADILINO syndrome'
              'Roberts syndrome'
              'Ulnar-mammary syndrome'
              'Hereditary thrombocytosis with transverse limb defect'
              'Tetraamelia - multiple malformations'
              'Thrombocytopenia - absent radius'
              'Absent tibia - polydactyly - arachnoid cyst'
              'Tibial aplasia - ectrodactyly'
              'Humerus trochlea aplasia'
              'Limb-mammary syndrome'
              'Split hand - split foot - deafness'
              'Fanconi anemia'
              'Okihiro syndrome'
                'Okihiro syndrome due to 20q13 microdeletion'
                'Okihiro syndrome due to a point mutation'
              'Pelviscapular dysplasia'
              'Adams-Oliver syndrome'
              'ADULT syndrome'
              'Absent tibia - polydactyly'
              'Hypoglossia - hypodactyly'
            'Syndrome with brachydactyly'
              '2q37 microdeletion syndrome'
              'Thumb stiffness - brachydactyly - intellectual disability'
              'Brachydactyly - elbow wrist dysplasia'
              'Brachydactyly - arterial hypertension'
              'Brachydactyly - preaxial hallux varus'
              'Brachymorphism - onychodysplasia - dysphalangism'
              'Brachytelephalangy - dysmorphism - Kallmann syndrome'
              'Feingold syndrome'
                'Feingold syndrome type 1'
                'Feingold syndrome type 2'
              Camptobrachydactyly
              'Brachydactyly type B2'
              'Coffin-Siris syndrome'
              'Cooks syndrome'
              'Skeletal dysplasia - epilepsy - short stature'
              'Hand-foot-genital syndrome'
              'Hyperphosphatasia-intellectual disability syndrome'
              'Mononen-Karnes-Senac syndrome'
              'Paraplegia - brachydactyly - cone-shaped epiphysis'
              'Poland syndrome'
              'Brachydactyly - long thumb'
              'Prata-Liberal-Goncalves syndrome'
              'Microcephaly - brachydactyly - kyphoscoliosis'
              'Weill-Marchesani syndrome'
              'Temtamy preaxial brachydactyly syndrome'
              'Acrofacial dysostosis'
                'X-linked mandibulofacial dysostosis'
                'Craniofrontonasal dysplasia'
                'Acro-fronto-facio-nasal dysostosis'
                'Acrofacial dysostosis, Catania type'
                'Acrofacial dysostosis, Palagonia type'
                'Acrofacial dysostosis, Rodríguez type'
                'Acromelic frontonasal dysplasia'
                'Patterson-Stevenson-Fontaine syndrome'
                'Nager syndrome'
                'Postaxial acrofacial dysostosis'
                'Acrodysostosis with multiple hormone resistance'
                'Acrofacial dysostosis, Kennedy-Teebi type'
                'Mandibulofacial dysostosis-microcephaly syndrome'
                'Acrocraniofacial dysostosis'
                'Acrofacial dysostosis, Weyers type'
              'Intellectual disability-brachydactyly-Pierre Robin syndrome'
              'Ulnar/fibula ray defect - brachydactyly'
              'Albright hereditary osteodystrophy'
                'Pseudohypoparathyroidism type 1A'
                'Pseudohypoparathyroidism type 1C'
                Pseudopseudohypoparathyroidism
              'Rubinstein-Taybi syndrome'
                'Rubinstein-Taybi syndrome due to CREBBP mutations'
                'Rubinstein-Taybi syndrome due to 16p13.3 microdeletion'
                'Rubinstein-Taybi syndrome due to EP300 haploinsufficiency'
              'Familial digital arthropathy-brachydactyly'
              'Keutel syndrome'
              'Brachydactyly type A6'
              'Brachydactyly type B'
              'Brachydactyly type C'
              'Brachydactyly type E'
              'Brachydactyly type A1'
              'Brachydactyly type A5'
              'Brachydactyly type A4'
              'Ballard syndrome'
              'Brachydactyly type A2'
              'Brachydactyly type A7'
            'Syndrome with synostosis or other joint formation defect'
              'Banki syndrome'
              'Blepharophimosis - radioulnar synostosis'
              'Tarsal-carpal coalition syndrome'
              'Leri pleonosteosis'
              'Multiple synostoses syndrome'
              'Symphalangism with multiple anomalies of hands and feet'
              'Proximal symphalangism'
              'Synostosis - microcephaly - scoliosis'
              'Radio-ulnar synostosis - intellectual disability - hypotonia'
              'Radio-ulnar synostosis - amegakaryocytic thrombocytopenia'
        'Genetic renal or urinary tract malformation'
          'Genetic non-syndromic renal or urinary tract malformation'
            'Atresia of urethra'
            'Medullary sponge kidney'
            'Bilateral renal agenesis'
            'Multicystic dysplastic kidney'
              'Unilateral multicystic dysplastic kidney'
              'Bilateral multicystic dysplastic kidney'
            'Congenital hydronephrosis'
            'Duplication of urethra'
            'Prune belly syndrome'
              'Partial prune belly syndrome'
            'Exstrophy-epispadias complex'
              Epispadias
              'Cloacal exstrophy'
              'Bladder exstrophy'
            'Urachal cyst'
            'Congenital primary megaureter'
              'Primary megaureter, adult-onset form'
              'Congenital primary megaureter, obstructed form'
              'Congenital primary megaureter, refluxing form'
              'Congenital primary megaureter, nonrefluxing and unobstructed form'
            'Unilateral renal agenesis'
            'Renal hypoplasia'
              'Unilateral renal hypoplasia'
              'Bilateral renal hypoplasia'
            'Renal dysplasia'
              'Unilateral renal dysplasia'
              'Bilateral renal dysplasia'
            'Posterior urethral valve'
            'Renal tubular dysgenesis of genetic origin'
          'Syndromic renal or urinary tract malformation'
            'Aniridia - renal agenesis - psychomotor retardation'
            'BOR syndrome'
            'Renal-genital-middle ear anomalies'
            'Bardet-Biedl syndrome'
            'AREDYLD syndrome'
            'Beckwith-Wiedemann syndrome'
              'Beckwith-Wiedemann syndrome due to imprinting defect of 11p15'
              'Beckwith-Wiedemann syndrome due to CDKN1C mutation'
              'Beckwith-Wiedemann syndrome due to 11p15 microdeletion'
              'Beckwith-Wiedemann syndrome due to 11p15 translocation/inversion'
              'Beckwith-Wiedemann syndrome due to NSD1 mutation'
              'Beckwith-Wiedemann syndrome due to 11p15 microduplication'
              'Beckwith-Wiedemann syndrome due to paternal uniparental disomy of chromosome 11'
            'Atherosclerosis - deafness - diabetes - epilepsy - nephropathy'
            'CHARGE syndrome'
            'Cataract - nephropathy - encephalopathy'
            'Cerebro-reno-digital syndrome'
            'Saldino-Mainzer syndrome'
            'Renal coloboma syndrome'
            'Cranioectodermal dysplasia'
            'Dyschondrosteosis - nephritis'
            'Axial mesodermal dysplasia spectrum'
            'Infundibulopelvic stenosis - multicystic kidney'
            'Renal dysplasia - megalocystis - sirenomelia'
            'EEC syndrome'
            'Cat-eye syndrome'
            'Faciocardiorenal syndrome'
            'Fraser syndrome'
            'BNAR syndrome'
            'Hydrocephalus - blue sclerae - nephropathy'
            'Hypoparathyroidism - deafness - renal disease'
            'Megacystis-microcolon-intestinal hypoperistalsis syndrome'
            'Fibulo-ulnar hypoplasia - renal anomalies'
            'Ichthyosis - intellectual disability - dwarfism - renal impairment'
            'Nephrosis - deafness - urinary tract - digital malformations'
            'Neurofaciodigitorenal syndrome'
            'Arthrogryposis - renal dysfunction - cholestasis'
            'Ochoa syndrome'
            'Oculo-skeletal-renal syndrome'
            'Orofaciodigital syndrome type 1'
            'Multicentric carpo-tarsal osteolysis with or without nephropathy'
            'Spastic paraplegia - nephritis - deafness'
            'Renal-hepatic-pancreatic dysplasia'
            'Caudal regression sequence'
            'NPHP3-related Meckel-like syndrome'
            'Mayer-Rokitansky-Küster-Hauser syndrome'
              'Atypical Mayer-Rokitansky-Küster-Hauser syndrome'
              'Classic Mayer-Rokitansky-Küster-Hauser syndrome'
              'MURCS association'
            'Holoprosencephaly - radial heart renal anomalies'
            'Thomas syndrome'
            'Thymic-renal-anal-lung dysplasia'
            'Thyrocerebrorenal syndrome'
            'Trisomy 13'
            'Trisomy 18'
            'Ulbright-Hodes syndrome'
            'Double uterus - hemivagina - renal agenesis'
            'Hypothalamic insufficiency-secondary microcephaly-visual impairment-urinary anomalies'
            'Simpson-Golabi-Behmel syndrome'
            'Jeune syndrome'
            'Alagille syndrome'
              'Alagille syndrome due to 20p12 microdeletion'
              'Alagille syndrome due to a JAG1 point mutation'
              'Alagille syndrome due to a NOTCH2 point mutation'
            'Meckel syndrome'
            '22q11.2 deletion syndrome'
            'HERNS syndrome'
            'Noonan syndrome'
            'Pallister-Hall syndrome'
            'Rubinstein-Taybi syndrome'
              'Rubinstein-Taybi syndrome due to CREBBP mutations'
              'Rubinstein-Taybi syndrome due to 16p13.3 microdeletion'
              'Rubinstein-Taybi syndrome due to EP300 haploinsufficiency'
            'Schinzel-Giedion syndrome'
            'Smith-Lemli-Opitz syndrome'
            'Townes-Brocks syndrome'
            'Turner syndrome'
              'Monosomy X'
              'Mosaic monosomy X'
              'Turner syndrome due to structural X chromosome anomalies'
            'VACTERL/VATER association'
            'WAGR syndrome'
            'Renal cysts and diabetes syndrome'
            'Acroosteolysis dominant type'
            'Acro-pectoro-renal dysplasia'
            'Acrorenal syndrome'
            'Ivemark syndrome'
        'Genetic cranial malformation'
          'Cleidocranial dysplasia'
          'Craniodiaphyseal dysplasia'
          'Craniofacial dyssynostosis'
          Craniosynostosis
            'Isolated craniosynostosis'
              'Isolated cloverleaf skull syndrome'
              'Familial lambdoid synostosis'
              'Isolated trigonocephaly'
              'Isolated scaphocephaly'
              'Isolated plagiocephaly'
              'Isolated brachycephaly'
              'Isolated oxycephaly'
            'Syndromic craniosynostosis'
              'Cloverleaf skull - asphyxiating thoracic dysplasia'
              'Baller-Gerold syndrome'
              'C syndrome'
              'Cranioectodermal dysplasia'
              'Craniomicromelic syndrome'
              'Craniosynostosis, Philadelphia type'
              'Craniotelencephalic dysplasia'
              'Craniosynostosis - cataract'
              'Craniosynostosis - fibular aplasia'
              'Craniosynostosis - dysmorphism - brachydactyly'
              'Jackson-Weiss syndrome'
              'Craniosynostosis, Boston type'
              'Curry-Jones syndrome'
              'Cutis gyrata - acanthosis nigricans - craniosynostosis'
              'Familial scaphocephaly syndrome, McGillivray type'
              'Familial scaphocephaly syndrome'
                'Craniosynostosis - Dandy-Walker malformation - hydrocephalus'
              'Craniosynostosis - hydrocephalus - Arnold-Chiari malformation type I - radioulnar synostosis'
              'Osteosclerosis-developmental delay-craniosynostosis syndrome'
              'Crouzon disease'
              'Craniosynostosis, Herrmann-Opitz type'
              'Holoprosencephaly - craniosynostosis'
              Acrocephalopolydactyly
              'Pseudoaminopterin syndrome'
              'Lowry-MacLean syndrome'
              'Shprintzen-Goldberg syndrome'
              'Craniosynostosis and dental anomalies'
              'Cardiocranial syndrome, Pfeiffer type'
              'X-linked intellectual disability - plagiocephaly'
              'Lethal occipital encephalocele-skeletal dysplasia syndrome'
              'Sakati-Nyhan syndrome'
              'SCARF syndrome'
              'Summitt syndrome'
              'Trigonocephaly - broad thumbs'
              'Trigonocephaly - short stature - developmental delay'
              'Craniolenticulosutural dysplasia'
              'Craniosynostosis - intracranial calcifications'
              'Muenke syndrome'
              'Carpenter syndrome'
              'Goodman syndrome'
              'Antley-Bixler syndrome'
              'Craniosynostosis - anal anomalies - porokeratosis'
              'Crouzon syndrome - acanthosis nigricans'
              'Cloverleaf skull - multiple congenital anomalies'
              Acrocephalosyndactyly
                'Pfeiffer syndrome'
                  'Pfeiffer syndrome type 1'
                  'Pfeiffer syndrome type 2'
                  'Pfeiffer syndrome type 3'
                'Saethre-Chotzen syndrome'
                'Apert syndrome'
              'Congenital adrenal hyperplasia due to cytochrome P450 oxidoreductase deficiency'
              'Hunter-McAlpine craniosynostosis'
          'Hypomandibular faciocranial dysostosis'
          'Delayed membranous cranial ossification'
          'Craniofacial dysplasia-osteopenia syndrome'
          'Parietal foramina'
          'Morgagni-Stewart-Morel syndrome'
        'Genetic digestive tract malformation'
          'Esophageal malformation'
            'Non-syndromic esophageal malformation'
              'Duplication of the esophagus'
                'Esophageal duplication cyst'
                'Tubular duplication of the esophagus'
              'Congenital esophageal diverticulum'
            'Genetic syndromic esophageal malformation'
              'Feingold syndrome'
                'Feingold syndrome type 1'
                'Feingold syndrome type 2'
              'Anophthalmia/microphthalmia - esophageal atresia'
              'Triple A syndrome'
              'Achalasia - microcephaly'
          'Anorectal malformation'
            'Syndromic anorectal malformation'
              'Ankyloblepharon filiforme - imperforate anus'
              'Baller-Gerold syndrome'
              'Cataract - intellectual disability - anal atresia - urinary defects'
              'Syndactyly - telecanthus - anogenital and renal malformations'
              'Skeletal dysplasia - intellectual disability'
              'Currarino triad'
              'Distal monosomy 13q'
              'Caudal duplication'
              'Familial caudal dysgenesis'
              'Axial mesodermal dysplasia spectrum'
              'Cat-eye syndrome'
              'Fraser syndrome'
              'Hirschsprung disease - type D brachydactyly'
              'Hirschsprung disease - ganglioneuroblastoma'
              'Hirschsprung disease - nail hypoplasia - dysmorphism'
              'Hirschsprung disease - deafness - polydactyly'
              'BNAR syndrome'
              'Johanson-Blizzard syndrome'
              'Kabuki syndrome'
              'Lowe-Kohn-Cohen syndrome'
              'Microphthalmia with linear skin defects syndrome'
              'MURCS association'
              'Opitz G/BBB syndrome'
                'Autosomal dominant Opitz G/BBB syndrome'
                'X-linked Opitz G/BBB syndrome'
              '46,XX disorder of sex development - anorectal anomalies'
              'Caudal regression sequence'
              'Ulnar-mammary syndrome'
              Sirenomelia
              'Renpenning syndrome'
                'X-linked intellectual disability, Porteous type'
                'Hamel cerebro-palato-cardiac syndrome'
                'X-linked intellectual disability, Golabi-Ito-Hall type'
                'X-linked intellectual disability, Sutherland-Haan type'
              'Trisomy 13'
              'Trisomy 18'
              'VACTERL with hydrocephalus'
              '22q11.2 deletion syndrome'
              'Goldberg-Shprintzen megacolon syndrome'
              'Pallister-Hall syndrome'
              '6q terminal deletion syndrome'
              'Axenfeld-Rieger syndrome'
              'PELVIS syndrome'
              'Townes-Brocks syndrome'
              'Tetrasomy 12p'
              'VACTERL/VATER association'
              'Short rib-polydactyly syndrome, Verma-Naumoff type'
              'Okihiro syndrome'
                'Okihiro syndrome due to 20q13 microdeletion'
                'Okihiro syndrome due to a point mutation'
              'Cloacal exstrophy'
              'Spondylocostal dysostosis - anal and genitourinary malformations'
              'Monosomy 13q34'
              'Ring chromosome 13'
              'Maternal uniparental disomy of chromosome 16'
            'Rectal duplication'
            'Isolated anorectal malformation'
              'High anorectal malformation'
              'Intermediate anorectal malformation'
              'Low anorectal malformation'
          'Gastroduodenal malformation'
            'Non-syndromic gastroduodenal malformation'
              'Duodenal atresia'
            'Syndromic gastroduodenal malformation'
              'Feingold syndrome'
                'Feingold syndrome type 1'
                'Feingold syndrome type 2'
          'Intestinal malformation'
            'Non-syndromic intestinal malformation'
              'Colonic atresia'
              'Atresia of small intestine'
              'Multiple intestinal atresia'
              'Digestive duplication'
              'Hirschsprung disease'
              'Common mesentery'
            'Syndromic intestinal malformation'
              'Bardet-Biedl syndrome'
              'Neurologic Waardenburg-Shah syndrome'
              'Thoraco-abdominal enteric duplication'
              'Hirschsprung disease - type D brachydactyly'
              'Hirschsprung disease - ganglioneuroblastoma'
              'Mowat-Wilson syndrome'
                'Mowat-Wilson syndrome due to monosomy 2q22'
                'Mowat-Wilson syndrome due to a ZEB2 point mutation'
              'Hirschsprung disease - nail hypoplasia - dysmorphism'
              'Hirschsprung disease - deafness - polydactyly'
              'Congenital short bowel syndrome'
              'Familial intestinal malrotation - facial anomalies'
              'Marfanoid syndrome, De Silva type'
              'Hypoplastic pancreas-intestinal atresia-hypoplastic gallbalder syndrome'
              'Umbilical cord ulceration - intestinal atresia'
              'Goldberg-Shprintzen megacolon syndrome'
              'Waardenburg-Shah syndrome'
              'Haddad syndrome'
        'Genetic visceral malformation of the liver, biliary tract, pancreas or spleen'
          'Non-syndromic visceral malformation'
            'Familial isolated congenital asplenia'
            'Partial pancreatic agenesis'
            'Accessory pancreas'
            'Annular pancreas'
          'Syndromic visceral malformation'
            'Splenogonadal fusion - limb defects - micrognathia'
            'Hypoplastic pancreas-intestinal atresia-hypoplastic gallbalder syndrome'
            'Renal-hepatic-pancreatic dysplasia'
            'Alagille syndrome'
              'Alagille syndrome due to 20p12 microdeletion'
              'Alagille syndrome due to a JAG1 point mutation'
              'Alagille syndrome due to a NOTCH2 point mutation'
            'Meckel syndrome'
        'Genetic respiratory or mediastinal malformation'
          'Non-syndromic respiratory or mediastinal malformation'
            'Lung agenesis - heart defect - thumb anomalies'
            'Feingold syndrome'
              'Feingold syndrome type 1'
              'Feingold syndrome type 2'
            'Lethal congenital contracture syndrome type 1'
            'Congenital lobar emphysema'
            'Laryngo-tracheo-esophageal cleft - pulmonary hypoplasia'
            'Tracheo-esophageal fistula - hypospadias'
            'Familial primary pulmonary hypoplasia'
            'LOC syndrome'
            'Congenital pulmonary lymphangiectasia'
            'Matthew-Wood syndrome'
            'Congenital tracheomalacia'
            'Fetal akinesia deformation sequence'
        'Genetic developmental defect of the eye'
          'Non-syndromic developmental defect of the eye'
            'Blepharoptosis - myopia - ectopia lentis'
            'Blepharophimosis - epicanthus inversus - ptosis'
              'Blepharophimosis - epicanthus inversus - ptosis due to 3q23 microdeletion'
              'Blepharophimosis - epicanthus inversus - ptosis due to a point mutation'
              'Blepharophimosis - epicanthus inversus - ptosis due to polyA expansion'
            'Cataract-microcornea syndrome'
            'Retinal degeneration - nanophthalmos - glaucoma'
            Cataract-glaucoma
            'Dyssegmental dysplasia - glaucoma'
            'Ocular coloboma'
              'Coloboma of choroid and retina'
              'Coloboma of eye lens'
              'Coloboma of iris'
              'Coloboma of macula'
              'Coloboma of eyelid'
              'Coloboma of optic papilla'
            'Isolated aniridia'
            'Isolated anophthalmia - microphthalmia'
              'Microphthalmia - retinitis pigmentosa - foveoschisis - optic disc drusen'
              Nanophthalmia
              'Colobomatous microphthalmia'
            'Microphthalmia - cataract'
            'Hereditary glaucoma'
              'Primary glaucoma'
                'Congenital glaucoma'
                  hydrophthalmos
                'Juvenile glaucoma'
              'Glaucoma secondary to spherophakia/ectopia lentis and megalocornea'
              'Secondary dysgenetic glaucoma'
                'Glaucoma associated with neural crest cell migration anomaly'
                  Goniodysgenesis
                    'GMS syndrome'
                    'Axenfeld anomaly'
                  Iridogoniodysgenesis
                    'Congenital microcoria'
                    Aniridia
                      'Isolated aniridia'
                      'Syndromic aniridia'
                        'Aniridia - renal agenesis - psychomotor retardation'
                        'Aniridia - cerebellar ataxia - intellectual disability'
                        'Aniridia - ptosis - intellectual disability - familial obesity'
                        'Aniridia-intellectual disability syndrome'
                        'Aniridia - absent patella'
                        'WAGR syndrome'
                    'Axenfeld-Rieger syndrome'
                    'Rieger anomaly'
                    'Congenital ectropion uveae'
                    'Distal monosomy 6p'
                  Corneogoniodysgenesis
                    'Isolated congenital megalocornea'
                    'Isolated congenital sclerocornea'
                  Corneoiridogoniodysgenesis
                    'Peters anomaly'
                      'Peters anomaly - cataract'
                      'Von Hippel anomaly'
                'Secondary glaucoma due to a proliferation and differentiation anomaly'
                  'Coats disease'
                  'Iridocorneal endothelial syndrome'
                    'Chandler syndrome'
                    'Cogan-Reese syndrome'
                    'Essential iris atrophy'
                  'Posterior polymorphous corneal dystrophy'
            'Congenital microcoria'
            'Microphthalmia, Lenz type'
            'Peters anomaly'
              'Peters anomaly - cataract'
              'Von Hippel anomaly'
            'Axenfeld-Rieger syndrome'
            'X-linked retinoschisis'
            'Congenital primary aphakia'
            'Familial ocular anterior segment mesenchymal dysgenesis'
            'Isolated cryptophthalmia'
              'Congenital symblepharon'
              'Complete cryptophthalmia'
              'Partial cryptophthalmia'
            'Isolated ankyloblepharon filiforme adnatum'
            'Isolated congenital megalocornea'
            'Isolated congenital sclerocornea'
            'Congenital ectropion uveae'
            'Non-syndromic congenital cataract'
              'Congenital cataract, Volkmann type'
              'Pulverulent cataract'
              'Cataract with Y-shaped suture opacities'
              'Coppock-like cataract'
              'Cataract, Hutterite type'
              'Anterior polar cataract'
              'Coralliform cataract'
              'Nuclear cataract'
              'Partial congenital cataract'
              'Posterior polar cataract'
              'Total congenital cataract'
              'Zonular cataract'
          'Syndromic developmental defect of the eye'
            'Aniridia - cerebellar ataxia - intellectual disability'
            'Aniridia - ptosis - intellectual disability - familial obesity'
            'Aniridia-intellectual disability syndrome'
            'Aniridia - absent patella'
            'Ankyloblepharon - ectodermal defects - cleft lip/palate'
            'Ankyloblepharon filiforme adnatum - cleft palate'
            'Ankyloblepharon filiforme - imperforate anus'
            'Bardet-Biedl syndrome'
            'Microphthalmia with limb anomalies'
            'Barber-Say syndrome'
            'Blepharophimosis - radioulnar synostosis'
            'Autosomal dominant popliteal pterygium syndrome'
            'Atrioventricular defect - blepharophimosis -radial defects'
            'Cataract - aberrant oral frenula - growth delay'
            'Cataract - hypertrichosis - intellectual disability'
            'Congenital cataract - ichthyosis'
            'CHARGE syndrome'
            'Cataract - intellectual disability - anal atresia - urinary defects'
            'Cataract - intellectual disability - hypogonadism'
            'Microtia - eye coloboma - imperforation of the nasolacrimal duct'
            'Microphthalmia with brain and digit anomalies'
            'Renal coloboma syndrome'
            'Knobloch syndrome'
            'Hypospadias - hypertelorism - coloboma and deafness'
            'Monosomy 13q14'
            'Oculocerebrocutaneous syndrome'
            'Distal trisomy 14q'
            'Frontofacionasal dysplasia'
            'Cat-eye syndrome'
            'Fraser syndrome'
            'Blepharophimosis - ptosis - esotropia - syndactyly - short stature'
            'Glaucoma - ectopia - microspherophakia - stiff joints - short stature'
            'Glaucoma - sleep apnea'
            'GMS syndrome'
            'Focal dermal hypoplasia'
            'Laurence-Moon syndrome'
            'Nasopalpebral lipoma - coloboma - telecanthus'
            'Lowry-MacLean syndrome'
            'Hypergonadotropic hypogonadism - cataract syndrome'
            'Nager syndrome'
            'Postaxial acrofacial dysostosis'
            'Megalocornea-intellectual disability syndrome'
            'Osteodysplasty, Melnick-Needles type'
            'Microcornea - corectopia - macular hypoplasia'
            'Microcornea - glaucoma - absent frontal sinuses'
            'Microspherophakia - metaphyseal dysplasia'
            'Microphthalmia with linear skin defects syndrome'
            'Nathalie syndrome'
            'Noonan syndrome-like disorder with loose anagen hair'
            'Oculocerebrofacial syndrome, Kaufman type'
            'Oculofaciocardiodental syndrome'
            'Ophthalmomandibulomelic dysplasia'
            'Phakomatosis pigmentovascularis'
              'Phakomatosis cesioflammea'
              'Phakomatosis cesiomarmorata'
              'Phakomatosis spilorosea'
            'Acro-oto-ocular syndrome'
            'Septo-optic dysplasia'
            'SHORT syndrome'
            'Sturge-Weber syndrome'
            'Waardenburg syndrome'
              'Waardenburg syndrome type 1'
              'Waardenburg syndrome type 2'
              'Waardenburg syndrome type 3'
            'Weill-Marchesani syndrome'
            'CHIME syndrome'
            'Goldenhar syndrome'
            'Classical homocystinuria'
            'Congenital cataracts - facial dysmorphism - neuropathy'
            'Aicardi syndrome'
            'Alagille syndrome'
              'Alagille syndrome due to 20p12 microdeletion'
              'Alagille syndrome due to a JAG1 point mutation'
              'Alagille syndrome due to a NOTCH2 point mutation'
            'Agenesis of the corpus callosum - intellectual disability - coloboma - micrognathia'
            'Oculocerebrorenal syndrome'
            'Marinesco-Sjögren syndrome'
            'Marshall syndrome'
            'Meckel syndrome'
            'Noonan syndrome'
            'Norrie disease'
            'Peters plus syndrome'
            'Isolated Pierre Robin syndrome'
            'Rubinstein-Taybi syndrome'
              'Rubinstein-Taybi syndrome due to CREBBP mutations'
              'Rubinstein-Taybi syndrome due to 16p13.3 microdeletion'
              'Rubinstein-Taybi syndrome due to EP300 haploinsufficiency'
            'Smith-Lemli-Opitz syndrome'
            'Stickler syndrome'
              'Autosomal recessive Stickler syndrome'
              'Stickler syndrome type 1'
              'Stickler syndrome type 2'
            'Encephalopathy due to sulfite oxidase deficiency'
              'Isolated sulfite oxidase deficiency'
              'Sulfite oxidase deficiency due to molybdenum cofactor deficiency'
                'Sulfite oxidase deficiency due to molybdenum cofactor deficiency type A'
                'Sulfite oxidase deficiency due to molybdenum cofactor deficiency type B'
                'Sulfite oxidase deficiency due to molybdenum cofactor deficiency type C'
            'Treacher-Collins syndrome'
            'Turner syndrome'
              'Monosomy X'
              'Mosaic monosomy X'
              'Turner syndrome due to structural X chromosome anomalies'
            'Von Hippel-Lindau disease'
            'WAGR syndrome'
            'Williams syndrome'
            'Macular coloboma - cleft palate - hallux valgus'
            'Ablepharon macrostomia syndrome'
            'Von Hippel anomaly'
            'King-Denborough syndrome'
          'Microcephaly-microcornea syndrome, Seemanova type'
          'Microcornea-myopic chorioretinal atrophy-telecanthus syndrome'
          'Major induction processes eye anomaly'
            'Oculoauricular syndrome, Schorderet type'
            Aniridia
              'Isolated aniridia'
              'Syndromic aniridia'
                'Aniridia - renal agenesis - psychomotor retardation'
                'Aniridia - cerebellar ataxia - intellectual disability'
                'Aniridia - ptosis - intellectual disability - familial obesity'
                'Aniridia-intellectual disability syndrome'
                'Aniridia - absent patella'
                'WAGR syndrome'
            'Anophthalmia - microphthalmia'
              'Syndromic microphthalmia'
                'Microphthalmia with brain and digit anomalies'
                'COFS syndrome'
                'Syndromic microphthalmia type 5'
                'Matthew-Wood syndrome'
                'Micro syndrome'
                'Microphthalmia with linear skin defects syndrome'
                'Oculofaciocardiodental syndrome'
                'MMEP syndrome'
                'Colobomatous microphthalmia-obesity-hypogenitalism-intellectual disability syndrome'
                'Microphthalmia, Lenz type'
                'Anophthalmia/microphthalmia - esophageal atresia'
                'Microphthalmia - brain atrophy'
                'Microphthalmia - ankyloblepharon - intellectual disability'
              'Isolated anophthalmia - microphthalmia'
                'Microphthalmia - retinitis pigmentosa - foveoschisis - optic disc drusen'
                Nanophthalmia
                'Colobomatous microphthalmia'
          'Rare eye disease due to a differentiation anomaly'
            'Microtia - eye coloboma - imperforation of the nasolacrimal duct'
            'Renal coloboma syndrome'
            'Hypospadias - hypertelorism - coloboma and deafness'
            Cataract-glaucoma
            'Ocular coloboma'
              'Coloboma of choroid and retina'
              'Coloboma of eye lens'
              'Coloboma of iris'
              'Coloboma of macula'
              'Coloboma of eyelid'
              'Coloboma of optic papilla'
            'Septo-optic dysplasia'
            SRD5A3-CDG
            'CHIME syndrome'
            'Morning glory syndrome'
            'Agenesis of the corpus callosum - intellectual disability - coloboma - micrognathia'
            'Peters anomaly'
              'Peters anomaly - cataract'
              'Von Hippel anomaly'
            'Axenfeld-Rieger syndrome'
            'Congenital primary aphakia'
            'Familial ocular anterior segment mesenchymal dysgenesis'
        'Genetic malformation syndrome with short stature'
          'Bloom syndrome'
          'Autosomal recessive facio-digito-genital syndrome'
          'Cornelia de Lange syndrome'
          'Floating-Harbor syndrome'
          'Hallermann-Streiff syndrome'
          'Microcephaly - facio-cardio-skeletal syndrome, Hadziselimovic type'
          'Johanson-Blizzard syndrome'
          'Kabuki syndrome'
          'Kenny-Caffey syndrome'
            'Autosomal recessive Kenny-Caffey syndrome'
            'Autosomal dominant Kenny-Caffey syndrome'
          'Dubowitz syndrome'
          'MULIBREY nanism'
          '3M syndrome'
          'SHORT syndrome'
          'Facial dysmorphism - immunodeficiency - livedo - short stature'
          'Short stature-optic atrophy-Pelger-Huët anomaly syndrome'
          'Rubinstein-Taybi syndrome'
            'Rubinstein-Taybi syndrome due to CREBBP mutations'
            'Rubinstein-Taybi syndrome due to 16p13.3 microdeletion'
            'Rubinstein-Taybi syndrome due to EP300 haploinsufficiency'
          'Silver-Russell syndrome'
            'Silver-Russell syndrome due to 7p11.2p13 microduplication'
            'Silver-Russell syndrome due to imprinting defect of 11p15'
            'Silver-Russell syndrome due to 11p15 microduplication'
            'Silver-Russell syndrome due to maternal uniparental disomy of chromosome 11'
            'Silver-Russell syndrome due to a point mutation'
            'Silver-Russell syndrome due to maternal uniparental disomy of chromosome 7'
          'Smith-Lemli-Opitz syndrome'
          'Aarskog-Scott syndrome'
          'Robinow syndrome'
            'Autosomal recessive Robinow syndrome'
            'Autosomal dominant Robinow syndrome'
          'Noonan syndrome and Noonan-related syndrome'
            'Cardiofaciocutaneous syndrome'
            'Noonan syndrome-like disorder with loose anagen hair'
            'Costello syndrome'
            'Noonan syndrome-like disorder with juvenile myelomonocytic leukemia'
            'LEOPARD syndrome'
            'Noonan syndrome'
          'King-Denborough syndrome'
        'Genetic overgrowth/obesity syndrome'
          'Genetic obesity'
            'Syndromic obesity'
              'Bardet-Biedl syndrome'
              'Borjeson-Forssman-Lehmann syndrome'
              'Choroideremia - deafness - obesity'
              '6q16 deletion syndrome'
              'Coffin-Lowry syndrome'
              'Cohen syndrome'
              'Hydrocephalus - obesity - hypogonadism'
              'Motor developmental delay due to 14q32.2 paternally expressed gene defect'
                'Paternal 14q32.2 microdeletion syndrome'
                'Paternal 14q32.2 hypomethylation syndrome'
                'Maternal uniparental disomy of chromosome 14'
              'MOMO syndrome'
              'Distal 16p11.2 microdeletion syndrome'
              'Microcephalic osteodysplastic primordial dwarfism type II'
              'Rapid-onset childhood obesity - hypothalamic dysfunction - hypoventilation - autonomic dysregulation syndrome'
              'Ulnar-mammary syndrome'
              Triploidy
              'Wilson-Turner syndrome'
              'Intellectual disability - obesity - brain malformations - facial dysmorphism'
              'Colobomatous microphthalmia-obesity-hypogenitalism-intellectual disability syndrome'
              'Intellectual disability-seizures-macrocephaly-obesity syndrome'
              'Intellectual disability-obesity-prognathism-eye and skin anomalies syndrome'
              'Prader-Willi-like syndrome'
                '6q16 deletion syndrome'
                'Prader-Willi-like syndrome due to point mutation'
              'Alström syndrome'
              'Carpenter syndrome'
              'Albright hereditary osteodystrophy'
                'Pseudohypoparathyroidism type 1A'
                'Pseudohypoparathyroidism type 1C'
                Pseudopseudohypoparathyroidism
              'Prader-Willi syndrome'
                'Prader-Willi syndrome due to translocation'
                'Prader-Willi syndrome due to imprinting mutation'
                'Prader-Willi syndrome due to point mutation'
                'Prader-Willi syndrome due to maternal uniparental disomy of chromosome 15'
                'Prader-Willi syndrome due to paternal 15q11q13 deletion'
                  'Prader-Willi syndrome due to paternal deletion of 15q11q13 type 1'
                  'Prader-Willi syndrome due to paternal deletion of 15q11q13 type 2'
              'MORM syndrome'
              'Rubinstein-Taybi syndrome'
                'Rubinstein-Taybi syndrome due to CREBBP mutations'
                'Rubinstein-Taybi syndrome due to 16p13.3 microdeletion'
                'Rubinstein-Taybi syndrome due to EP300 haploinsufficiency'
              'MEHMO syndrome'
              'WAGR syndrome'
              'Fragile X syndrome'
            'Genetic non-syndromic obesity'
              'Obesity due to congenital leptin resistance'
                'Obesity due to leptin receptor gene deficiency'
                'Obesity due to pro-opiomelanocortin deficiency'
                'Obesity due to prohormone convertase I deficiency'
                'Obesity due to melanocortin 4 receptor deficiency'
              'Obesity due to MC3R deficiency'
              'Severe early-onset obesity-insulin resistance syndrome due to SH2B1 deficiency'
              'Obesity due to SIM1 deficiency'
              'Obesity due to CEP19 deficiency'
              'Obesity due to congenital leptin deficiency'
          'Overgrowth syndrome'
            'Bannayan-Riley-Ruvalcaba syndrome'
            'Beckwith-Wiedemann syndrome'
              'Beckwith-Wiedemann syndrome due to imprinting defect of 11p15'
              'Beckwith-Wiedemann syndrome due to CDKN1C mutation'
              'Beckwith-Wiedemann syndrome due to 11p15 microdeletion'
              'Beckwith-Wiedemann syndrome due to 11p15 translocation/inversion'
              'Beckwith-Wiedemann syndrome due to NSD1 mutation'
              'Beckwith-Wiedemann syndrome due to 11p15 microduplication'
              'Beckwith-Wiedemann syndrome due to paternal uniparental disomy of chromosome 11'
            'Segmental outgrowth - lipomatosis - arteriovenous malformation - epidermal nevus'
            'Overgrowth - macrocephaly - facial dysmorphism'
            'Maffucci syndrome'
            'CLAPO syndrome'
            Hemihypertrophy
            'Angioosteohypertrophic syndrome'
              'Parkes Weber syndrome'
              'Klippel-Trénaunay syndrome'
            'Hemihyperplasia-multiple lipomatosis syndrome'
            'Perlman syndrome'
            'Hypoinsulinemic hypoglycemia and body hemihypertrophy'
            Enchondromatosis
            '11p15.4 microduplication syndrome'
            'Segmental progressive overgrowth syndrome with fibroadipose hyperplasia'
            'Sturge-Weber syndrome'
            'Neuroectodermal melanolysosomal disease'
            'Weaver syndrome'
            'Simpson-Golabi-Behmel syndrome'
            'Global developmental delay-lung cysts-overgrowth-Wilms tumor syndrome'
            'Marshall-Smith syndrome'
            'Megalencephaly-capillary malformation-polymicrogyria syndrome'
            'Congenital isolated hyperinsulinism'
              'Diazoxide-sensitive diffuse hyperinsulinism'
                'Exercise-induced hyperinsulinism'
                'Hyperinsulinism due to HNF4A deficiency'
                'Hyperinsulinism due to UCP2 deficiency'
                'Autosomal dominant hyperinsulinism due to SUR1 deficiency'
                'Autosomal dominant hyperinsulinism due to Kir6.2 deficiency'
                'Hyperinsulinism due to HNF1A deficiency'
                'Hyperinsulinism-hyperammonemia syndrome'
                'Hyperinsulinism due to short chain 3-hydroxylacyl-CoA dehydrogenase deficiency'
                'Hyperinsulinism due to glucokinase deficiency'
              'Diazoxide-resistant hyperinsulinism'
                'Diazoxide-resistant diffuse hyperinsulinism'
                  'Autosomal recessive hyperinsulinism due to SUR1 deficiency'
                  'Autosomal recessive hyperinsulinism due to Kir6.2 deficiency'
                'Diazoxide-resistant focal hyperinsulinism'
                  'Diazoxide-resistant focal hyperinsulinism due to SUR1 deficiency'
                  'Diazoxide-resistant focal hyperinsulinism due to Kir6.2 deficiency'
            'Proteus syndrome'
            'Simpson-Golabi-Behmel syndrome type 2'
            'Sotos syndrome'
        'Genetic branchial arch or oral-acral syndrome'
          'BOR syndrome'
          'X-linked mandibulofacial dysostosis'
          'Lambert syndrome'
          'Auriculocondylar syndrome'
          'Charlie M syndrome'
          'Orofaciodigital syndrome'
            'Orofaciodigital syndrome type 11'
            'Orofaciodigital syndrome type 9'
            'Orofaciodigital syndrome type 12'
            'Orofaciodigital syndrome type 13'
            'Orofaciodigital syndrome type 1'
            'Orofaciodigital syndrome type 2'
            'Orofaciodigital syndrome type 3'
            'Orofaciodigital syndrome type 4'
            'Joubert syndrome with orofaciodigital defect'
            'Orofaciodigital syndrome type 8'
            'Orofaciodigital syndrome type 10'
            'Orofaciodigital syndrome type 5'
            'Orofaciodigital syndrome type 14'
          'Acrofacial dysostosis, Catania type'
          'Acrofacial dysostosis, Palagonia type'
          'Acrofacial dysostosis, Rodríguez type'
          'Frontofacionasal dysplasia'
          'Splenogonadal fusion - limb defects - micrognathia'
          'Hypertelorism-microtia-facial clefting syndrome'
          'Epibulbar lipodermoid - preauricular appendage - polythelia'
          'Patterson-Stevenson-Fontaine syndrome'
          'Nager syndrome'
          'Postaxial acrofacial dysostosis'
          'Oculoauriculovertebral spectrum with radial defects'
          'Ear-patella-short stature syndrome'
          'Otofaciocervical syndrome'
          'Frontonasal dysplasia-severe microphthalmia-severe facial clefting syndrome'
          'Wildervanck syndrome'
          'Mandibulofacial dysostosis - macroblepharon - macrostomia'
          'Goldenhar syndrome'
          'Moebius syndrome'
          'Acrofacial dysostosis, Kennedy-Teebi type'
          'Otopalatodigital syndrome'
            'Otopalatodigital syndrome type 1'
            'Otopalatodigital syndrome type 2'
          'Mandibulofacial dysostosis-microcephaly syndrome'
          'Townes-Brocks syndrome'
          'Treacher-Collins syndrome'
          'Acrofacial dysostosis, Weyers type'
          'Hypoglossia - hypodactyly'
        'Genetic malformation syndrome with odontal and/or periodontal component'
          'Amelogenesis imperfecta - nephrocalcinosis'
          'Blepharoptosis - cleft palate - ectrodactyly - dental anomalies'
          'Natal teeth - intestinal pseudoobstruction - patent ductus'
          'Dermo-odonto dysplasia'
          'Goldblatt syndrome'
          'Suarez-Stickler syndrome'
          'Ectodermal dysplasia, trichoodontoonychial type'
          'Jalili syndrome'
          'Amelo-cerebro-hypohidrotic syndrome'
          'Blepharo-cheilo-odontic syndrome'
          'Cleft palate - stapes fixation - oligodontia'
          'Hereditary gingival fibromatosis'
          'Gingival fibromatosis - facial dysmorphism'
          'Gingival fibromatosis-hypertrichosis syndrome'
          'Gingival fibromatosis - progressive deafness'
          'Juvenile hyaline fibromatosis'
          'GAPO syndrome'
          'Hypodontia - dysplasia of nails'
          'Solitary median maxillary central incisor syndrome'
          'KBG syndrome'
          'Haim-Munk syndrome'
          'Lacrimoauriculodentodigital syndrome'
          'Ackerman syndrome'
          'Oculodental syndrome, Rutherfurd type'
          'Oculodentodigital dysplasia'
          'Oculofaciocardiodental syndrome'
          'Oculocerebral hypopigmentation syndrome, Cross type'
          'Odonto-onycho-dermal dysplasia'
          'Odonto-onycho dysplasia - alopecia'
          'Odontotrichomelic syndrome'
          'Odontomatosis - aortae esophagus stenosis'
          'Taurodontia - absent teeth - sparse hair'
          'Otodental syndrome'
          'Craniosynostosis and dental anomalies'
          'Pilodental dysplasia - refractive errors'
          'Brachyolmia-amelogenesis imperfecta syndrome'
          'Postaxial polydactyly - dental and vertebral anomalies'
          'Non-eruption of teeth - maxillary hypoplasia - genu valgum'
          'Ramon syndrome'
          'Steatocystoma multiplex - natal teeth'
          'Steroid dehydrogenase deficiency - dental anomalies'
          'Deafness - enamel hypoplasia - nail defects'
          'Deafness - oligodontia'
          'Trichodental syndrome'
          'Tricho-dento-osseous syndrome'
          'Trichodermodysplasia - dental alterations'
          'Trichoodontoonychial dysplasia'
          'Autosomal dominant trichoodontoonychodysplasia-syndactyly'
          'Zimmermann-Laband syndrome'
          'Schöpf-Schulz-Passarge syndrome'
          'Nance-Horan syndrome'
          'Papillon-Lefèvre syndrome'
          'Odonto-tricho-ungual-digito-palmar syndrome'
          'Ectodermal dysplasia with natal teeth, Turnpenny type'
          'Dentinogenesis imperfecta - short stature - hearing loss - intellectual disability'
          'Trichodysplasia - amelogenesis imperfecta'
          'ADULT syndrome'
          'Oculootodental syndrome'
        'Genetic head and neck malformation'
          'Oblique facial cleft'
            'Tessier number 4 facial cleft'
            'Tessier number 5 facial cleft'
            'Tessier number 6 facial cleft'
            'Coloboma of superior eyelid'
            'Coloboma of inferior eyelid'
          'Lateral facial cleft'
            'Commissural facial cleft'
          'Otomandibular dysplasia'
            'Oculo-auriculo-vertebral spectrum'
              'Auriculocondylar syndrome'
              'Hemifacial microsomia'
              'Goldenhar syndrome'
            'Mandibulofacial dysostosis'
              'Acrodysostosis with multiple hormone resistance'
              'Mandibulofacial dysostosis - macroblepharon - macrostomia'
              'Treacher-Collins syndrome'
              Acrodysostosis
            'Otomandibular dysplasia associated with monogenic syndromes'
              'BOR syndrome'
              'Lambert syndrome'
              'Townes-Brocks syndrome'
          Macroglossia
            'Beckwith-Wiedemann syndrome'
              'Beckwith-Wiedemann syndrome due to imprinting defect of 11p15'
              'Beckwith-Wiedemann syndrome due to CDKN1C mutation'
              'Beckwith-Wiedemann syndrome due to 11p15 microdeletion'
              'Beckwith-Wiedemann syndrome due to 11p15 translocation/inversion'
              'Beckwith-Wiedemann syndrome due to NSD1 mutation'
              'Beckwith-Wiedemann syndrome due to 11p15 microduplication'
              'Beckwith-Wiedemann syndrome due to paternal uniparental disomy of chromosome 11'
            'Hemifacial hypertrophy'
            Hemihypertrophy
            'Congenital macroglossia'
            'Simpson-Golabi-Behmel syndrome'
            'Simpson-Golabi-Behmel syndrome type 2'
          Hypoglossia/aglossia
            'Isolated congenital hypoglossia/aglossia'
            'Oromandibular-limb anomalies syndrome'
              'Orofaciodigital syndrome'
                'Orofaciodigital syndrome type 11'
                'Orofaciodigital syndrome type 9'
                'Orofaciodigital syndrome type 12'
                'Orofaciodigital syndrome type 13'
                'Orofaciodigital syndrome type 1'
                'Orofaciodigital syndrome type 2'
                'Orofaciodigital syndrome type 3'
                'Orofaciodigital syndrome type 4'
                'Joubert syndrome with orofaciodigital defect'
                'Orofaciodigital syndrome type 8'
                'Orofaciodigital syndrome type 10'
                'Orofaciodigital syndrome type 5'
                'Orofaciodigital syndrome type 14'
              'Oromandibular-limb hypogenesis syndrome'
                'Charlie M syndrome'
                'Glossopalatine ankylosis'
                'Hypoglossia - hypodactyly'
          'Paralytic facial malformation'
            'Isolated hereditary congenital facial paralysis'
            'Congenital hereditary facial paralysis with variable hearing loss'
            'Moebius syndrome'
          'Syndrome or malformation associated with head and neck malformations'
            'BOR syndrome'
            'Ankyloblepharon - ectodermal defects - cleft lip/palate'
            'Ankyloblepharon filiforme - imperforate anus'
            'Arthrogryposis multiplex congenita - whistling face'
            'Beckwith-Wiedemann syndrome'
              'Beckwith-Wiedemann syndrome due to imprinting defect of 11p15'
              'Beckwith-Wiedemann syndrome due to CDKN1C mutation'
              'Beckwith-Wiedemann syndrome due to 11p15 microdeletion'
              'Beckwith-Wiedemann syndrome due to 11p15 translocation/inversion'
              'Beckwith-Wiedemann syndrome due to NSD1 mutation'
              'Beckwith-Wiedemann syndrome due to 11p15 microduplication'
              'Beckwith-Wiedemann syndrome due to paternal uniparental disomy of chromosome 11'
            'Maxillonasal dysplasia'
            'Autosomal dominant popliteal pterygium syndrome'
            'CHARGE syndrome'
            'Orofacial clefting syndrome'
              'Ankyloblepharon filiforme adnatum - cleft palate'
              'Bamforth-Lazarus syndrome'
              'Blackfan-Diamond anemia'
              'Bencze syndrome'
              'Branchio-oculo-facial syndrome'
              'Carey-Fineman-Ziter  syndrome'
              'Catel-Manzke syndrome'
              'Bilateral microtia - deafness - cleft palate'
              'Uveal coloboma - cleft lip and palate - intellectual disability'
              'Contractures - ectodermal dysplasia - cleft lip/palate'
              'Crane-Heise syndrome'
              'Spondyloepiphyseal dysplasia, Nishimura type'
              'Stickler syndrome type 3'
              'Native American myopathy'
              'Dysmorphism - cleft palate - loose skin'
              'Oculomaxillofacial dysostosis'
              'Femoral-facial syndrome'
              'Pai syndrome'
              'Cleft lip - retinopathy'
              'Blepharo-cheilo-odontic syndrome'
              'Cleft lip/palate - intestinal malrotation - cardiopathy'
              'Cleft lip/palate - deafness - sacral lipoma'
              'Acro-cardio-facial syndrome'
              'Cleft palate - large ears - small head'
              'Cleft palate - short stature - vertebral anomalies'
              'Cleft palate-lateral synechia syndrome'
              'Fryns syndrome'
              'Genito-palato-cardiac syndrome'
              'Hartsfield-Bixler-Demyer syndrome'
              'Holzgreve-Wagner-Rehder syndrome'
              Hydrolethalus
              'Hypertelorism-microtia-facial clefting syndrome'
              'Juberg-Hayward syndrome'
              'Kapur-Toriello syndrome'
              'Macrosomia - microphthalmia - cleft palate'
              'Medeira-Dennis-Donnai syndrome'
              'Microbrachycephaly - ptosis - cleft lip'
              'Microcephaly - cleft palate'
              'Mesomelic dwarfism - cleft palate - camptodactyly'
              'Short stature - intellectual disability - eye anomalies - cleft lip/palate'
              'Oculo-palato-cerebral syndrome'
              'Odontotrichomelic syndrome'
              'Lethal omphalocele-cleft palate syndrome'
              'W syndrome'
              'PARC syndrome'
              'Fuhrmann syndrome'
              'Pierre Robin syndrome - faciodigital anomaly'
              'Pilotto syndrome'
              'RAPADILINO syndrome'
              'Frontonasal dysplasia-severe microphthalmia-severe facial clefting syndrome'
              'Richieri Costa-Pereira syndrome'
              'Roberts syndrome'
              'Robin sequence - oligodactyly'
              'Ventricular extrasystoles with syncopal episodes - perodactyly - Robin sequence'
              'X-linked cleft palate and ankyloglossia'
              'Zlotogora-Ogur syndrome'
              'Syngnathia - cleft palate'
              'Thomas syndrome'
              'Thrombocytopenia - Robin sequence'
              'Tibial aplasia - ectrodactyly'
              'Toriello-Carey syndrome'
              'Velo-facial-skeletal syndrome'
              'Verloove Vanhorick-Brubakk syndrome'
              'Weaver-Williams syndrome'
              'Weissenbacher- Zweymuller syndrome'
              'Gordon syndrome'
              'Autosomal dominant Larsen syndrome'
              'Meckel syndrome'
              'Goldberg-Shprintzen megacolon syndrome'
              'Auriculoocular anomalies - cleft lip'
              'Auricular abnormalities - cleft lip with or without cleft palate - ocular abnormalities'
              'Mandibulofacial dysostosis-microcephaly syndrome'
              'Rosselli-Gulienetti syndrome'
              'Macular coloboma - cleft palate - hallux valgus'
              'Aase-Smith syndrome'
              'Ablepharon macrostomia syndrome'
              'Abruzzo-Erickson syndrome'
            'Orofaciodigital syndrome'
              'Orofaciodigital syndrome type 11'
              'Orofaciodigital syndrome type 9'
              'Orofaciodigital syndrome type 12'
              'Orofaciodigital syndrome type 13'
              'Orofaciodigital syndrome type 1'
              'Orofaciodigital syndrome type 2'
              'Orofaciodigital syndrome type 3'
              'Orofaciodigital syndrome type 4'
              'Joubert syndrome with orofaciodigital defect'
              'Orofaciodigital syndrome type 8'
              'Orofaciodigital syndrome type 10'
              'Orofaciodigital syndrome type 5'
              'Orofaciodigital syndrome type 14'
            'Monosomy 18q'
            'EEC syndrome'
            'Malignant hyperthermia - arthrogryposis - torticollis'
            'Postaxial acrofacial dysostosis'
            'Van den Ende-Gupta syndrome'
            'Marden-Walker syndrome'
            'Hemihyperplasia-multiple lipomatosis syndrome'
            'Popliteal pterygium syndrome'
              'Bartsocas-Papas syndrome'
              'Autosomal dominant popliteal pterygium syndrome'
            'Adducted thumbs - arthrogryposis, Christian type'
            'Sturge-Weber syndrome'
            'Genetic syndromic Pierre Robin syndrome'
              'Pierre Robin syndrome associated with collagen disease'
                'Stickler syndrome type 3'
                'Kniest dysplasia'
                'Stickler syndrome'
                  'Autosomal recessive Stickler syndrome'
                  'Stickler syndrome type 1'
                  'Stickler syndrome type 2'
              'Pierre Robin syndrome associated with a chromosomal anomaly'
                '22q11.2 deletion syndrome'
              'Pierre Robin syndrome associated with branchial archs anomalies'
                'Nager syndrome'
                'Goldenhar syndrome'
                'Treacher-Collins syndrome'
              'Pierre Robin syndrome associated with bone disease'
                'Atelosteogenesis type I'
                'Atelosteogenesis type II'
                'Atelosteogenesis type III'
                'Apert syndrome'
              'Syndrome associated with Pierre Robin syndrome'
                'Cornelia de Lange syndrome'
                'Kabuki syndrome'
                'Waardenburg syndrome'
                  'Waardenburg syndrome type 1'
                  'Waardenburg syndrome type 2'
                  'Waardenburg syndrome type 3'
                'Intellectual disability-brachydactyly-Pierre Robin syndrome'
                'Smith-Lemli-Opitz syndrome'
                'Smith-Magenis syndrome'
                'Fragile X syndrome'
              'Pierre Robin syndrome associated with miscellaneous anomalies'
              'TARP syndrome'
            'Simpson-Golabi-Behmel syndrome'
            'Otopalatodigital syndrome'
              'Otopalatodigital syndrome type 1'
              'Otopalatodigital syndrome type 2'
            'Isolated Pierre Robin syndrome'
            'Proteus syndrome'
            'Simpson-Golabi-Behmel syndrome type 2'
            'Van der Woude syndrome'
            'Isolated ankyloblepharon filiforme adnatum'
          'Familial median cleft of the upper and lower lips'
          'Rare otorhinolaryngological malformation'
            'Otomandibular dysplasia'
              'Oculo-auriculo-vertebral spectrum'
                'Auriculocondylar syndrome'
                'Hemifacial microsomia'
                'Goldenhar syndrome'
              'Mandibulofacial dysostosis'
                'Acrodysostosis with multiple hormone resistance'
                'Mandibulofacial dysostosis - macroblepharon - macrostomia'
                'Treacher-Collins syndrome'
                Acrodysostosis
              'Otomandibular dysplasia associated with monogenic syndromes'
                'BOR syndrome'
                'Lambert syndrome'
                'Townes-Brocks syndrome'
            'Syndrome or malformation associated with head and neck malformations'
              'BOR syndrome'
              'Ankyloblepharon - ectodermal defects - cleft lip/palate'
              'Ankyloblepharon filiforme - imperforate anus'
              'Arthrogryposis multiplex congenita - whistling face'
              'Beckwith-Wiedemann syndrome'
                'Beckwith-Wiedemann syndrome due to imprinting defect of 11p15'
                'Beckwith-Wiedemann syndrome due to CDKN1C mutation'
                'Beckwith-Wiedemann syndrome due to 11p15 microdeletion'
                'Beckwith-Wiedemann syndrome due to 11p15 translocation/inversion'
                'Beckwith-Wiedemann syndrome due to NSD1 mutation'
                'Beckwith-Wiedemann syndrome due to 11p15 microduplication'
                'Beckwith-Wiedemann syndrome due to paternal uniparental disomy of chromosome 11'
              'Maxillonasal dysplasia'
              'Autosomal dominant popliteal pterygium syndrome'
              'CHARGE syndrome'
              'Orofacial clefting syndrome'
                'Ankyloblepharon filiforme adnatum - cleft palate'
                'Bamforth-Lazarus syndrome'
                'Blackfan-Diamond anemia'
                'Bencze syndrome'
                'Branchio-oculo-facial syndrome'
                'Carey-Fineman-Ziter  syndrome'
                'Catel-Manzke syndrome'
                'Bilateral microtia - deafness - cleft palate'
                'Uveal coloboma - cleft lip and palate - intellectual disability'
                'Contractures - ectodermal dysplasia - cleft lip/palate'
                'Crane-Heise syndrome'
                'Spondyloepiphyseal dysplasia, Nishimura type'
                'Stickler syndrome type 3'
                'Native American myopathy'
                'Dysmorphism - cleft palate - loose skin'
                'Oculomaxillofacial dysostosis'
                'Femoral-facial syndrome'
                'Pai syndrome'
                'Cleft lip - retinopathy'
                'Blepharo-cheilo-odontic syndrome'
                'Cleft lip/palate - intestinal malrotation - cardiopathy'
                'Cleft lip/palate - deafness - sacral lipoma'
                'Acro-cardio-facial syndrome'
                'Cleft palate - large ears - small head'
                'Cleft palate - short stature - vertebral anomalies'
                'Cleft palate-lateral synechia syndrome'
                'Fryns syndrome'
                'Genito-palato-cardiac syndrome'
                'Hartsfield-Bixler-Demyer syndrome'
                'Holzgreve-Wagner-Rehder syndrome'
                Hydrolethalus
                'Hypertelorism-microtia-facial clefting syndrome'
                'Juberg-Hayward syndrome'
                'Kapur-Toriello syndrome'
                'Macrosomia - microphthalmia - cleft palate'
                'Medeira-Dennis-Donnai syndrome'
                'Microbrachycephaly - ptosis - cleft lip'
                'Microcephaly - cleft palate'
                'Mesomelic dwarfism - cleft palate - camptodactyly'
                'Short stature - intellectual disability - eye anomalies - cleft lip/palate'
                'Oculo-palato-cerebral syndrome'
                'Odontotrichomelic syndrome'
                'Lethal omphalocele-cleft palate syndrome'
                'W syndrome'
                'PARC syndrome'
                'Fuhrmann syndrome'
                'Pierre Robin syndrome - faciodigital anomaly'
                'Pilotto syndrome'
                'RAPADILINO syndrome'
                'Frontonasal dysplasia-severe microphthalmia-severe facial clefting syndrome'
                'Richieri Costa-Pereira syndrome'
                'Roberts syndrome'
                'Robin sequence - oligodactyly'
                'Ventricular extrasystoles with syncopal episodes - perodactyly - Robin sequence'
                'X-linked cleft palate and ankyloglossia'
                'Zlotogora-Ogur syndrome'
                'Syngnathia - cleft palate'
                'Thomas syndrome'
                'Thrombocytopenia - Robin sequence'
                'Tibial aplasia - ectrodactyly'
                'Toriello-Carey syndrome'
                'Velo-facial-skeletal syndrome'
                'Verloove Vanhorick-Brubakk syndrome'
                'Weaver-Williams syndrome'
                'Weissenbacher- Zweymuller syndrome'
                'Gordon syndrome'
                'Autosomal dominant Larsen syndrome'
                'Meckel syndrome'
                'Goldberg-Shprintzen megacolon syndrome'
                'Auriculoocular anomalies - cleft lip'
                'Auricular abnormalities - cleft lip with or without cleft palate - ocular abnormalities'
                'Mandibulofacial dysostosis-microcephaly syndrome'
                'Rosselli-Gulienetti syndrome'
                'Macular coloboma - cleft palate - hallux valgus'
                'Aase-Smith syndrome'
                'Ablepharon macrostomia syndrome'
                'Abruzzo-Erickson syndrome'
              'Orofaciodigital syndrome'
                'Orofaciodigital syndrome type 11'
                'Orofaciodigital syndrome type 9'
                'Orofaciodigital syndrome type 12'
[truncated: 585,294 more chars]
