# Supplementary material for: A machine-compiled database of genome-wide association studies
Source: Nat Commun. 2019 Jul 26;10:3341. doi: 10.1038/s41467-019-11026-x (PMC6659642; doi:10.1038/s41467-019-11026-x)
Supplement: Supplementary file 3 — Source Data [file 41467_2019_11026_MOESM3_ESM.zip › Supplementary Files/data/phenotypes/efo/measurement.txt]

measurement
  latitude
    'collection latitude'
  longitude
    'collection longitude'
  'biopsy number'
  'electrical current'
  'damage intensity'
  dose
  'event death'
  genotype
    'somatic genotype'
    'germline genotype'
    'wild type genotype'
  'number of injections'
  'operator variation'
  'risk status'
  'exposure temperature'
  'temporal measurement'
    age
      'age at menarche'
      'age at menopause'
      'age at onset'
      'age at death'
      'gestational age'
    duration
    'sampling time'
    time
    timepoint
      'initial time point'
      'date of birth'
      'date of diagnosis'
    'life expectancy'
    longevity
    'short sleep'
    'clinical temporal measurement'
      'age of onset'
      'period of infection'
      'survival time'
        'event free survival time'
          'disease free survival'
            'progression free survival'
          'metastasis free survival'
            'distant metastasis free survival'
        'overall survival'
      'age at diagnosis'
        'age at alcohol diagnosis'
        'age at breast cancer diagnosis'
      'alive at endpoint'
      'disease recurrence'
      'date of diagnosis'
      'last follow up'
    'QRS duration'
    'breastfeeding duration'
  'pulmonary function measurement'
  'ankle brachial index'
  'bone density'
    'spine bone mineral density'
    'hip bone mineral density'
  'neuropsychological test'
  'computed tomography'
  'tumor size'
  'cardiovascular measurement'
  'blood viscosity'
  anthropometry
    'body weights and measures'
      'body weight'
        'birth weight'
          'very low birth weight infant'
      'body height'
        'body height at birth'
        'infant body height'
      'body mass index'
        'height-adjusted body mass index'
        'overweight body mass index status'
        'underweight body mass index status'
        'obese body mass index status'
      'body fat distribution'
      'waist circumference'
      'waist-hip ratio'
      'brachial circumference'
      'hip geometry'
      'digit length ratio'
      'hip bone size'
      'breast size'
      'hip circumference'
      'body composition measurement'
      'arm span'
      'head circumference'
        'infant head circumference'
      'height growth measurement'
      'longitudinal BMI measurement'
      'sitting height ratio'
    'bone geometry'
      'femoral neck bone geometry'
    'muscle measurement'
    'adipose tissue measurement'
    'comprehensive strength index'
    'appendicular lean mass'
    'lean body mass'
    'fat body mass'
    'sum of skinfolds'
  'vital signs'
    'blood pressure'
      'systolic blood pressure'
      'diastolic blood pressure'
      'mean arterial pressure'
    'heart rate'
      'resting heart rate'
  'heart function measurement'
    'pulsed doppler echocardiography'
    electrocardiography
      'PR interval'
      'QT interval'
      'RR interval'
      'QRS complex'
      'QRS duration'
      'P wave duration'
      'PR segment'
      'S wave amplitude'
      'R wave amplitude'
      'QRS amplitude'
    'exercise test'
  'vital capacity'
  'maximal midexpiratory flow rate'
  'forced expiratory volume'
  'corneal topography'
  'neuroimaging measurement'
    'brain connectivity measurement'
  'electroencephalogram measurement'
    'event-related brain oscillation'
    'alpha wave measurement'
      'alpha peak frequency measurement'
    'beta wave measurement'
    'delta wave measurement'
    'theta wave measurement'
  'C-reactive protein measurement'
  'ferritin measurement'
  'soluble transferrin receptor measurement'
  'iron biomarker measurement'
    'transferrin measurement'
  'angiotensin converting enzyme activity measurement'
  'brain measurement'
    'brain volume measurement'
    'cingulate cortex measurement'
  'fasting blood glucose measurement'
  'fasting blood insulin measurement'
  'insulin measurement'
  'glucose measurement'
    'glucose tolerance test'
  HOMA-B
  'insulin sensitivity measurement'
  HOMA-IR
  'adiponectin measurement'
    'BMI-adjusted adiponectin measurement'
  'hematological measurement'
    'blood sedimentation'
    'erythrocyte indices'
      'erythrocyte count'
      'mean corpuscular volume'
      'mean corpuscular hemoglobin'
      'mean corpuscular hemoglobin concentration'
    'leukocyte count'
    'platelet count'
    'partial thromboplastin time'
    hematocrit
    'erythrocyte measurement'
    'albumin:globulin ratio measurement'
    'red blood cell distribution width'
  'serum hepcidin measurement'
  'telomere length'
  'monocyte early outgrowth colony forming unit'
  'D dimer measurement'
  'spine bone size'
  'hemoglobin measurement'
    'fetal hemoglobin measurement'
    'hemoglobin A2 measurement'
    'hemoglobin A1 measurement'
  'bone measurement'
  'bone quantitative ultrasound measurement'
  'muscle measurement'
  'bone fracture related measurement'
  'arterial stiffness measurement'
  'serum creatinine measurement'
  'soluble P-selectin measurement'
  'ICAM-1 measurement'
  'adhesion molecule measurement'
  'lipid measurement'
    'sphingolipid measurement'
  'triglyceride measurement'
    'triglyceride change measurement'
  'urate measurement'
  'serum gamma-glutamyl transferase measurement'
  'alkaline phosphatase measurement'
  'creatine kinase measurement'
  'serum albumin measurement'
  'total blood protein measurement'
  'A1C measurement'
  'amygdala reactivity measurement'
  'genomic measurement'
  'glycoprotein measurement'
  'antibody measurement'
  'population measurement'
  'serum IgG measurement'
    'serum IgG glycosylation measurement'
    'anti-Heliobacter pylori serum IgG measurement'
    'IgG index'
  'serum non-albumin protein measurement'
  'brain serotonin transporter measurement'
  'bilirubin measurement'
  'butyrylcholinesterase measurement'
  'C4BP measurement'
  'chemerin measurement'
  'total cholesterol measurement'
  'e-selectin measurement'
  'homocysteine measurement'
  'serum IgE measurement'
  'interleukin 18 measurement'
  'liver enzyme measurement'
  'mean platelet volume'
  'naphthyl-keratin adduct measurement'
  'complete blood cell count'
  'lymphocyte count'
  'brachial circumference'
  'low density lipoprotein cholesterol measurement'
  'high density lipoprotein cholesterol measurement'
  'apolipoprotein A 1 measurement'
  'apolipoprotein B measurement'
  'cystatin C measurement'
  'vitamin K measurement'
  'prostate specific antigen measurement'
  'progranulin measurement'
  'IGFBP-3 measurement'
  'IGF-1 measurement'
  'insulin like growth factor measurement'
  'von Willebrand factor measurement'
  'vitamin D measurement'
  'nevus count'
  'coagulation factor measurement'
    'factor VII measurement'
    'fibrinogen measurement'
    'von Willebrand factor measurement'
    'factor VIII measurement'
    'protein C measurement'
    'protein S measurement'
    'factor XI measurement'
  'leptin receptor measurement'
  'phospholipid measurement'
    'glycerophospholipid measurement'
  'haptoglobin measurement'
  'white matter integrity'
  'cortisol secretion measurement'
  'TPE interval measurement'
  'beta-amyloid 1-42 measurement'
  'tumor necrosis factor-alpha measurement'
  'intraocular pressure measurement'
  'sex hormone globulin binding measurement'
  'estradiol measurement'
  'FEV/FEC ratio'
  'carotid-femoral pulse wave velocity'
  'metabolite measurement'
    'acylcarnitine measurement'
    'urinary metabolite measurement'
      'urinary uromodulin measurement'
      'urinary albumin excretion rate'
      '3-hydroxypropylmercapturic acid measurement'
      'urinary S-phenylmercapturic acid measurement'
    'dihydroxy docosatrienoic acid measurement'
    'hydroxy-leucine measurement'
    'pyroglutamine measurement'
    'serum metabolite measurement'
    'blood metabolite measurement'
  'serum amyloid A protein measurement'
  'vitamin measurement'
    'vitamin A measurement'
  'hormone measurement'
  'eye measurement'
  'lipoprotein measurement'
  'anti-cyclic citrullinated peptide antibody measurement'
  'serum alanine aminotransferase measurement'
  'aspartate aminotransferase measurement'
  'carotenoid measurement'
  'tocopherol measurement'
    'vitamin E measurement'
  'circulating cell free DNA measurement'
  'blood urea nitrogen measurement'
  'renal system measurement'
  'matrix metalloproteinase measurement'
  'NT-proBNP measurement'
  'lipoprotein-associated phospholipase A(2) measurement'
  'protein measurement'
  'thyroid stimulating hormone measurement'
  'CCL2 measurement'
  'interleukin 10 measurement'
  'CCL4 measurement'
  'parathyroid hormone measurement'
  'interleukin 12 measurement'
  'interleukin 1 receptor antagonist measurement'
  't-tau measurement'
  'uric acid measurement'
  'p-tau measurement'
  'visceral adipose tissue measurement'
  'subcutaneous adipose tissue measurement'
  'visceral:subcutaneous adipose tissue ratio'
  'follicle stimulating hormone measurement'
  'anti-Mullerian hormone measurement'
  'ovarian reserve'
  'visual cortical surface area measurement'
  'CHAOS measure'
  'DSM-IV-based social scale'
  'DSM-IV-based  non-social scale'
  'behavior or behavioral disorder measurement'
  'TEMPS-A questionnaire'
  'self reported educational attainment'
  'South Texas Assessment of Neurocognition'
  'Mini-International Neuropsychiatric Interview'
  'atrial natriuretic factor measurement'
  'CD40 ligand measurement'
  'tissue plasminogen activator measurement'
  'plasminogen activator inhibitor 1 measurement'
  'copy number variation'
  'frontal theta oscillation measurement'
  'family size'
  'birth rate'
  'asbestos exposure measurement'
  'L lactate dehydrogenase measurement'
  'fructose-bisphosphate aldolase measurement'
  'interleukin-6 measurement'
  'interleukin-8 measurement'
  'interleukin-1 beta measurement'
  'alpha globulin measurement'
    'protein C measurement'
    'haptoglobin measurement'
    'serum amyloid A protein measurement'
    'serum alpha-1-antitrypsin measurement'
  'interleukin-6 receptor measurement'
  'alpha macroglobulin measurement'
  'transforming growth factor beta measurement'
  'resistin measurement'
  'sex ratio'
  'temperament and character inventory'
  'caudate nucleus volume'
  'neutrophil count'
  'calcium measurement'
  'CD4:CD8 lymphocyte ratio'
  'cortical thickness'
    'left superior temporal gyrus thickness measurement'
  'eosinophil count'
  'vitamin B measurement'
    'vitamin B12 measurement'
    'vitamin B6 measurement'
  'magnesium measurement'
  'serotonin measurement'
  'phosphorus measurement'
  'phytosterol measurement'
  'renal sinus adipose tissue measurement'
  'thyroid volume'
  'autoantibody measurement'
    'hystidil-tRNA synthetase autoantibody measurement'
  'volumetric brain MRI'
  'YKL40 measurement'
  'sleep measurement'
    'short sleep'
    'sleep duration'
    'sleep quality'
    'sleep depth'
    'sleep time'
    'sleep latency'
  'inflammatory biomarker measurement'
  'cytokine measurement'
  'memory performance'
  'urinary arsenic measurement'
  'early cardiac repolarization measurement'
  'intra cranial volume'
  'maximal oxygen uptake measurement'
  'testosterone measurement'
  'dihydrotestosterone measurement'
  'CYP3A4 activity'
  'serum IgA measurement'
  'lentiform nucleus measurement'
  'facial neural processing'
  'vaspin measurement'
  'complement C3 measurement'
  'complement C4 measurement'
  'platelet reactivity measurement'
  'serum IgM measurement'
  'carbohydrate measurement'
    'N-glycan measurement'
  'leptin measurement'
  'phenylalanine measurement'
  'lysine measurement'
  'hippocampal volume'
  'platelet measurement'
  'aortic root size'
  'cardiac troponin T measurement'
  'nervous system measurement'
  'myoglobin measurement'
  'tyrosine measurement'
  'CC16 measurement'
  'surfactant protein D measurement'
  'whole-brain volume'
  'basophil count'
  'monocyte count'
  'entorhinal cortical volume'
  'lipid or lipoprotein measurement'
  'fatty acid measurement'
    'omega-6 polyunsaturated fatty acid measurement'
      'linoleic acid measurement'
      'arachidonic acid measurement'
    'very long-chain saturated fatty acid measurement'
    'docosapentaenoic acid measurement'
    'oleic acid measurement'
    'linolenic acid measurement'
    'trans fatty acid measurement'
      'trans-16:1n-7 fatty acid measurement'
      'total trans-18:1 fatty acid measurement'
      'cis/trans-18:2 fatty acid measurement'
      'trans/cis-18:2 fatty acid measurement'
      'trans/trans-18:2 fatty acid measurement'
  'folic acid measurement'
  'metabolic rate measurement'
    'respiratory quotient'
    'concentration dose ratio'
  'CCL5 measurement'
  'IGFBP-1 measurement'
  'antioxidant measurement'
  'arylesterase enzyme measurement'
  'cancer biomarker measurement'
  'thyroxine measurement'
  'HVA measurement'
  '5-HIAA measurement'
  'MHPG measurement'
  'amino acid measurement'
  'serum ceruloplasmin measurement'
  'C-peptide measurement'
  'CCL11 measurement'
  'respiratory quotient'
  'urinary nitrogen measurement'
  'waist height ratio'
  'amyloid-beta measurement'
  'vasoactive peptide measurement'
  'beta-2 microglobulin measurement'
  'transplant outcome measurement'
    'renal transplant outcome measurement'
  'antiphospholipid antibody measurement'
  'oligoclonal band measurement'
  'glomerular filtration rate'
  'aspirin hydrolysis measurement'
  'central corneal thickness'
  'employment status'
  'myeloperoxidase measurement'
  'serum copper measurement'
  'serum zinc measurement'
  'cardiovascular disease biomarker measurement'
  'allergic sensitization measurement'
  'axial length measurement'
  'functional impairment measurement'
  'joint damage measurement'
  'serum alpha-1-antitrypsin measurement'
  'serum ST2 measurement'
  'serum dimethylarginine measurement'
    'asymmetrical dimethylarginine measurement'
    'symmetrical dimethylarginine measurement'
  'contrast sensitivity measurement'
  'grey matter volume measurement'
    'superior frontal gyrus grey matter volume measurement'
    'left superior temporal gyrus grey matter volume measurement'
  'serum homoarginine measurement'
  'estrogen receptor status'
  'progesterone receptor status'
  'HER2 status'
  'ejection fraction measurement'
  'parasitemia measurement'
  'nitric oxide exhalation measurement'
  'thrombin generation potential measurement'
  'cortical opacity measurement'
  'velocity of sound measurement'
  'plasma beta-amyloid 1-40 measurement'
  'plasma beta-amyloid 1-42 measurement'
  'Child Behaviour Checklist assessment'
  'white matter hyperintensity measurement'
  'thyroid peroxidase antibody measurement'
  'anterior chamber depth measurement'
  'smoking behaviour measurement'
    'cigarettes per day measurement'
    'pack-years measurement'
    'smoking status measurement'
  'white matter microstructure measurement'
  'vitamin D-binding protein measurement'
  'puberty onset measurement'
  'oxygen saturation measurement'
  'non-high density lipoprotein cholesterol measurement'
  'plasma trimethylamine N-oxide measurement'
  'serum carcinoembryonic antigen measurement'
  'pulse pressure measurement'
  'skin fluorescence measurement'
  'rheumatoid factor measurement'
  'cortisol measurement'
  'serum lipase activity measurement'
  'Heschl's gyrus morphology measurement'
  'osteoarthritis biomarker measurement'
  'osteoprotegerin measurement'
  'recombination measurement'
    'recombination rate'
  'FEV change measurement'
  'parental genotype effect measurement'
  'mammographic density measurement'
    'mammographic density percentage'
    'dense area measurement'
    'non-dense area measurement'
  'antinuclear antibody measurement'
  'plasma plasminogen measurement'
  'mitochondrial DNA measurement'
  'HIV viral set point measurement'
  'selenium measurement'
    'serum selenium measurement'
  'serum iron measurement'
    'transferrin saturation measurement'
  'total iron binding capacity'
  'pulmonary artery-aorta diameter ratio measurement'
  'carotid plaque build'
  'hepatic lipid content measurement'
  'nicotine glucuronidation measurement'
  'cotinine glucuronidation measurement'
  'angiographic measurement'
  'Alzheimer's disease biomarker measurement'
  'angiotensin-converting enzyme measurement'
  'interferon alpha measurement'
  'carbon monoxide exhalation measurement'
  'calcium intake measurement'
  'L-arginine measurement'
  'coffee consumption measurement'
    'cups of coffee per day measurement'
  'psychosocial stress measurement'
  'left inferior lateral ventricle volume measurement'
  'cerebrospinal fluid biomarker measurement'
  'serum VEGFR2 concentration measurement'
  'neurofibrilliary tangles measurement'
  'neuritic plaque measurement'
  'vascular brain injury measurement'
  'word list delayed recall measurement'
  'paragraph delayed recall measurement'
  'renin–angiotensin–aldosterone system measurement'
    'plasma renin activity measurement'
  'GFR change measurement'
  'insulin metabolic clearance rate measurement'
  'acute insulin response measurement'
  'disposition index measurement'
  'glucose effectiveness measurement'
  'respiratory disease biomarker'
  'diabetes mellitus biomarker'
  'infectious disease biomarker'
  'liver disease biomarker'
  'autoimmune disease biomarker'
  'mental or behavioural disorder biomarker'
  'electrodermal activity measurement'
    'skin conductance level'
    'skin conductance response amplitude'
    'skin conductance response frequency'
  'antisaccade response measurement'
  'acoustic startle blink response measurement'
  'seasonality measurement'
  'suicide behaviour measurement'
    'suicide ideation measurement'
  'glucose homeostasis measurement'
  'airway responsiveness measurement'
  'airway wall thickness measurement'
  'PCSK9 protein measurement'
  'endothelial growth factor measurement'
    'vascular endothelial growth factor measurement'
    'angiopoietin-2 measurement'
    'angiopoietin-2 receptor measurement'
    'hepatocyte growth factor measurement'
  'virologic response measurement'
  'prefrontal cortex cytoarchtiectural measurement'
  'cardiovascular event measurement'
  'BNP measurement'
  'birth measurement'
  'delivery measurement'
  'fertility measurement'
  'household air pollution measurement'
  'lipoprotein A measurement'
  'brain volume measurement'
  'nucleus accumbens volume'
  'putamen volume'
  'pallidum volume'
  'amygdala volume'
  'thalamus volume'
  'optic disc measurement'
    'optic disc size measurement'
    'optic disc area measurement'
    'optic rim area measurement'
    'cup-to-disc ratio measurement'
    'optic cup area measurement'
  'grip strength measurement'
  'facial pigmentation measurement'
  'blood pressure change measurement'
    'systolic blood pressure change measurement'
    'diastolic blood pressure change measurement'
  'behavioural disinhibition measurement'
  'wine liking measurement'
    'red wine liking measurement'
    'white wine liking measurement'
  'cytotoxicity measurement'
  'ADAMTS13 activity measurement'
  'intraocular pressure change measurement'
  'X12063 measurement'
  'mannose measurement'
  'gene methylation measurement'
  'cancer aggressiveness measurement'
  'Gleason score measurement'
  'dehydroepiandrosterone sulphate measurement'
  'luteinizing hormone measurement'
  'prolactin measurement'
  'progesterone measurement'
  'free androgen index'
  'depressive symptom measurement'
  'ticagrelor measurement'
  'allergy measurement'
    'food allergy measurement'
      'peanut allergy measurement'
      'egg allergy measurement'
      'milk allergy measurement'
  'skin pigmentation measurement'
  'drug use measurement'
    'SSRI use measurement'
    'NSAID use measurement'
      'aspirin use measurement'
  '3-hydroxy-1-methylpropylmercapturic acid measurement'
  AR-C124910XX measurement
  'Lewy body measurement'
    'Lewy body dementia measurement'
  'seropositivity measurement'
    'HPV seropositivity'
    'Trypanosoma cruzi seropositivity'
    'Chlamydia pneumoniae seropositivity'
    'herpes virus seropositivity'
    'cytomegalovirus seropositivity'
    'Influenza A seropositivity'
    'human herpesvirus 8 seropositivity'
    'Toxoplasma gondii seropositivity'
    'human herpesvirus 6 seropositivity'
    'gliadin seropositivity'
    'HSV1 seropositivity'
  'polychlorinated biphenyls measurement'
  'adult antisocial behaviour measurement'
  'microsatellite instability measurement'
  'miotic rate'
  'passage number'
  'blood toxic metal measurement'
    'blood lead measurement'
    'blood aluminium measurement'
    'blood cadmium measurement'
    'blood cobalt measurement'
    'blood copper measurement'
    'blood chromium measurement'
    'blood mercury measurement'
    'blood manganese measurement'
    'blood molybdenum measurement'
    'blood nickel measurement'
    'blood zinc measurement'
  'bone mineral accretion measurement'
  'chromatid break measurement'
  'total ventricular volume measurement'
  'asthma exacerbation measurement'
  'thrombus formation measurement'
  'hearing measurement'
    'pure tone hearing measurement'
    'hearing threshold measurement'
  'areal bone mineral density'
  'bone mineral content measurement'
  'sRAGE measurement'
  'emphysema imaging measurement'
    'emphysema pattern measurement'
  'airway imaging measurement'
  'gas trapping measurement'
  'hexose measurement'
  'attention function measurement'
  'minimal erythema dose'
  'longitudinal alcohol consumption measurement'
  'amyloid plaque accumulation rate'
  'vancomycin trough measurement'
  'renal elimination rate measurement'
  'soluble interleukin-2 receptor subunit alpha measurement'
  'clusterin measurement'
    'plasma clusterin measurement'
    'cerebrospinal fluid clusterin measurement'
  'carrier status'
    'APOE carrier status'
    'GBA carrier status'
  'neuroticism measurement'
  'childhood aggressive behaviour measurement'
  'metastasis measurement'
  'LDL peak particle diameter measurement'
  'total fat intake measurement'
  'oppositional defiant disorder measurement'
  'gait measurement'
  'eye movement measurement'
    'exploratory eye movement measurement'
  'depressive episode measurement'
  'manic episode measurement'
  'cerebral amyloid deposition measurement'
  't-tau:beta-amyloid 1-42 ratio measurement'
  'p-tau:beta-amyloid 1-42 ratio measurement'
  'cognitive decline measurement'
  'carotid artery measurement'
    'carotid artery geometry measurement'
      'carotid artery intima media thickness'
        'common carotid intimal medial thickness'
        'internal carotid intimal medial thickness'
      'carotid artery external diameter measurement'
      'carotid artery internal diameter measurement'
      'carotid artery wall cross sectional area measurement'
    'carotid artery stiffness measurement'
    'carotid artery central pulse pressure measurement'
    'carotid artery mean blood pressure measurement'
    'carotid artery circumferential wall stress measurement'
  'influenza A severity measurement'
  'lung disease severity measurement'
  'lactate measurement'
  'white matter lesion progression measurement'
  'postburn hypertrophic scarring severity measurement'
