# Supplementary material for: A machine-compiled database of genome-wide association studies
Source: Nat Commun. 2019 Jul 26;10:3341. doi: 10.1038/s41467-019-11026-x (PMC6659642; doi:10.1038/s41467-019-11026-x)
Supplement: Supplementary file 3 — Source Data [file 41467_2019_11026_MOESM3_ESM.zip › Supplementary Files/data/db/supp-map.txt]

17447842	pgen.0030058.g001.jpg
17447842	pgen.0030058.g002.jpg
17447842	pgen.0030058.t001.jpg
17658951	pgen.0030115.g001.jpg
17658951	pgen.0030115.g002.jpg
17658951	pgen.0030115.g003.jpg
17658951	pgen.0030115.t001.jpg
17658951	pgen.0030115.t002.jpg
17658951	pgen.0030115.t003.jpg
17658951	pgen.0030115.t004.jpg
17658951	pgen.0030115.t005.jpg
17684544	pone.0000691.g001.jpg
17684544	pone.0000691.g002.jpg
17684544	pone.0000691.g003.jpg
17684544	pone.0000691.g004.jpg
17684544	pone.0000691.s001.pdf
17684544	pone.0000691.s002.pdf
17684544	pone.0000691.s003.pdf
17684544	pone.0000691.s004.pdf
17684544	pone.0000691.s005.pdf
17684544	pone.0000691.s006.pdf
17684544	pone.0000691.s007.pdf
17684544	pone.0000691.s008.pdf
17684544	pone.0000691.s009.pdf
17684544	pone.0000691.s010.pdf
17684544	pone.0000691.s011.pdf
17684544	pone.0000691.s012.pdf
17684544	pone.0000691.s013.doc
17684544	pone.0000691.s014.pdf
17684544	pone.0000691.s015.pdf
17684544	pone.0000691.s016.pdf
17903294	1471-2350-8-S1-S12-S1.doc
17903295	1471-2350-8-S1-S13-S1.doc
17903297	1471-2350-8-S1-S15-S1.doc
17903305	1471-2350-8-S1-S6-S1.doc
17997608	pgen.0030194.g001.jpg
17997608	pgen.0030194.g002.jpg
17997608	pgen.0030194.g003.jpg
17997608	pgen.0030194.t001.jpg
17997608	pgen.0030194.t002.jpg
18159244	pone.0001361.s001.doc
18159244	pone.0001361.s002.doc
18159244	pone.0001361.s003.doc
18262040	gr1.jpg
18262040	gr2.jpg
18262040	mmc1.pdf
18262040	mmc2.pdf
18262040	mmc3.pdf
18262040	mmc4.pdf
18262040	mmc5.pdf
18262040	mmc6.pdf
18262040	mmc7.pdf
18262040	mmc8.pdf
18282107	pgen.0040028.g001.jpg
18282107	pgen.0040028.g002.jpg
18282107	pgen.0040028.g003.jpg
18282107	pgen.0040028.t001.jpg
18369459	pgen.1000041.g001.jpg
18369459	pgen.1000041.g002.jpg
18369459	pgen.1000041.g003.jpg
18369459	pgen.1000041.g004.jpg
18369459	pgen.1000041.g005.jpg
18369459	pgen.1000041.g006.jpg
18455228	gr1.jpg
18455228	gr2.jpg
18455228	gr3.jpg
18455228	gr4.jpg
18455228	mmc1.pdf
18455228	mmc2.pdf
18455228	mmc3.pdf
18455228	mmc4.pdf
18455228	mmc5.pdf
18455228	mmc6.pdf
18455228	mmc7.pdf
18464913	pgen.1000072.g001.jpg
18464913	pgen.1000072.g002.jpg
18483556	pgen.1000074.g001.jpg
18483556	pgen.1000074.g002.jpg
18483556	pgen.1000074.g003.jpg
18604267	pgen.1000118.g001.jpg
18776929	pone.0003160.g001.jpg
18776929	pone.0003160.g002.jpg
18776929	pone.0003160.g003.jpg
18776929	pone.0003160.s001.doc
18776929	pone.0003160.s002.tif
18776929	pone.0003160.s003.tif
18823527	1755-8794-1-44-1.jpg
18823527	1755-8794-1-44-2.jpg
18823527	1755-8794-1-44-3.jpg
18823527	1755-8794-1-44-4.jpg
18823527	1755-8794-1-44-5.jpg
18840781	db08-1022_db08-1022[1].suppl.doc
18840781	db08-1022_index.html
18846228	pgen.1000166.g001.jpg
18846228	pgen.1000166.g002.jpg
18846228	pgen.1000166.g003.jpg
18941528	pone.0003490.e001.jpg
18941528	pone.0003490.g001.jpg
18941528	pone.0003490.g002.jpg
18941528	pone.0003490.s001.tif
18941528	pone.0003490.s002.doc
19043545	pgen.1000282.g001.jpg
19043545	pgen.1000282.g002.jpg
19043545	pgen.1000282.g003.jpg
19043545	pgen.1000282.g004.jpg
19056611	db08-0906_db08-0906[1].suppl.doc
19056611	db08-0906_index.html
19056611	zdb0020956060001.jpg
19081515	gr1.jpg
19081515	gr2.jpg
19081515	gr3.jpg
19081515	gr4.jpg
19081515	gr5.jpg
19096518	pgen.1000312.g001.jpg
19096518	pgen.1000312.g002.jpg
19122664	nihms74184f1.jpg
19122664	NIHMS74184-supplement-1.pdf
19122664	NIHMS74184-supplement-2.doc
19132087	pgen.1000319.g001.jpg
19132087	pgen.1000319.g002.jpg
19132087	pgen.1000319.g003.jpg
19132087	pgen.1000319.g004.jpg
19169254	nihms83342f1.jpg
19169254	nihms83342f2.jpg
19169254	NIHMS83342-supplement-1.pdf
19197348	pgen.1000365.e001.jpg
19197348	pgen.1000365.e002.jpg
19197348	pgen.1000365.g001.jpg
19197348	pgen.1000365.g002.jpg
19197348	pgen.1000365.g003.jpg
19197348	pgen.1000365.g004.jpg
19197348	pgen.1000365.g005.jpg
19219042	nihms85992f1.jpg
19219042	nihms85992f2.jpg
19219042	NIHMS85992-supplement-1.doc
19219042	NIHMS85992-supplement-2.doc
19247474	pone.0004653.g001.jpg
19247474	pone.0004653.g002.jpg
19247474	pone.0004653.g003.jpg
19247474	pone.0004653.s001.xls
19247474	pone.0004653.s002.doc
19247474	pone.0004653.s003.doc
19247474	pone.0004653.s004.tif
19247474	pone.0004653.s005.tif
19300482	pgen.1000421.g001.jpg
19300482	pgen.1000421.g002.jpg
19300499	pgen.1000433.e001.jpg
19300499	pgen.1000433.e002.jpg
19300499	pgen.1000433.e003.jpg
19300499	pgen.1000433.e004.jpg
19300499	pgen.1000433.e005.jpg
19300499	pgen.1000433.e006.jpg
19300499	pgen.1000433.e007.jpg
19300499	pgen.1000433.e008.jpg
19300499	pgen.1000433.e009.jpg
19300499	pgen.1000433.e010.jpg
19300499	pgen.1000433.e011.jpg
19300499	pgen.1000433.e012.jpg
19300499	pgen.1000433.e013.jpg
19300499	pgen.1000433.e014.jpg
19300499	pgen.1000433.e015.jpg
19300499	pgen.1000433.e016.jpg
19300499	pgen.1000433.e017.jpg
19300499	pgen.1000433.e018.jpg
19300499	pgen.1000433.e019.jpg
19300499	pgen.1000433.e020.jpg
19300499	pgen.1000433.e021.jpg
19300499	pgen.1000433.e022.jpg
19300499	pgen.1000433.e023.jpg
19300499	pgen.1000433.e024.jpg
19300499	pgen.1000433.e025.jpg
19300499	pgen.1000433.e026.jpg
19300499	pgen.1000433.e027.jpg
19300499	pgen.1000433.e028.jpg
19300499	pgen.1000433.g001.jpg
19300500	pgen.1000429.g001.jpg
19300500	pgen.1000429.g002.jpg
19304780	ddp13501.jpg
19304780	ddp13502.jpg
19304780	ddp13503.jpg
19304780	ddp135_1.pdf
19304780	ddp135_ddp135_Tables.xls
19304780	ddp135_index.html
19305408	nihms100620f1.jpg
19305408	nihms100620f2.jpg
19305408	NIHMS100620-supplement-1.pdf
19305408	NIHMS100620-supplement-2.doc
19343178	pgen.1000445.g001.jpg
19401414	supp_58_7_1690__index.html
19401414	supp_db08-1494_db08-1494_online_appendix.pdf
19401414	zdb0070957930001.jpg
19401414	zdb0070957930002.jpg
19401414	zdb0070957930003.jpg
19401414	zdb0070957930004.jpg
19412175	nihms103348f1.jpg
19412175	nihms103348f2.jpg
19412175	NIHMS103348-supplement-1.pdf
19412175	NIHMS103348-supplement-2.doc
19412176	nihms-103257-f0001.jpg
19412176	NIHMS103257-supplement-1.pdf
19412176	NIHMS103257-supplement-2.doc
19421330	pone.0005459.g001.jpg
19421330	pone.0005459.s001.tif
19421330	pone.0005459.s002.tif
19421330	pone.0005459.s003.tif
19430480	nihms-111028-f0001.jpg
19430480	NIHMS111028-supplement-1.pdf
19430483	nihms100619f1.jpg
19430483	nihms100619f2.jpg
19430483	NIHMS100619-supplement-1.pdf
19430483	NIHMS100619-supplement-2.doc
19448621	nihms113594f1.jpg
19448621	nihms113594f2a.jpg
19448621	nihms113594f2b.jpg
19448621	nihms113594f2c.jpg
19448621	NIHMS113594-supplement-1.pdf
19448621	NIHMS113594-supplement-2.doc
19454037	1471-2350-10-43-1.jpg
19503088	nihms-117708-f0001.jpg
19503088	nihms-117708-f0002.jpg
19503088	NIHMS117708-supplement-1.pdf
19503088	NIHMS117708-supplement-2.xls
19503597	pgen.1000504.g001.jpg
19503597	pgen.1000504.g002.jpg
19557161	pgen.1000508.g001.jpg
19557161	pgen.1000508.g002.jpg
19557161	pgen.1000508.g003.jpg
19557197	pgen.1000539.g001.jpg
19557197	pgen.1000539.g002.jpg
19570815	ddp29601.jpg
19570815	ddp29602.jpg
19570815	ddp29603.jpg
19570815	ddp29604.jpg
19570815	ddp296_1.pdf
19570815	ddp296_index.html
19571809	nihms123666f1.jpg
19571809	NIHMS123666-supplement-1.doc
19578366	nihms122986f1.jpg
19578366	nihms122986f2.jpg
19578366	NIHMS122986-supplement-1.pdf
19578366	NIHMS122986-supplement-2.xls
19587794	pone.0006138.g001.jpg
19587794	pone.0006138.g002.jpg
19587794	pone.0006138.g003.jpg
19587794	pone.0006138.s001.doc
19587794	pone.0006138.s002.doc
19587794	pone.0006138.s003.doc
19587794	pone.0006138.s004.xls
19587794	pone.0006138.s005.doc
19587794	pone.0006138.s006.doc
19597492	nihms125272f1a.jpg
19597492	nihms125272f1b.jpg
19597492	nihms125272f1c.jpg
19597492	NIHMS125272-supplement-1.pdf
19609347	pgen.1000564.g001.jpg
19609347	pgen.1000564.g002.jpg
19609347	pgen.1000564.g003.jpg
19651812	supp_58_11_2703__index.html
19651812	supp_db08-1805_db08-1805_online_appendix.pdf
19651812	zdb0110958860002.jpg
19651812	zdb011095886001a.jpg
19651812	zdb011095886001b.jpg
19668339	pone.0006501.e001.jpg
19668339	pone.0006501.g001.jpg
19668339	pone.0006501.g002.jpg
19668339	pone.0006501.s001.tif
19668339	pone.0006501.s002.tif
19668339	pone.0006501.s003.tif
19668339	pone.0006501.s004.tif
19668339	pone.0006501.s005.tif
19668339	pone.0006501.s006.tif
19668339	pone.0006501.s007.tif
19668339	pone.0006501.s008.tif
19668339	pone.0006501.s009.tif
19668339	pone.0006501.s010.tif
19668339	pone.0006501.s011.tif
19668339	pone.0006501.s012.tif
19668339	pone.0006501.s013.tif
19668339	pone.0006501.s014.tif
19668339	pone.0006501.s015.tif
19668339	pone.0006501.s016.tif
19668339	pone.0006501.s017.tif
19668339	pone.0006501.s018.tif
19668339	pone.0006501.s019.tif
19668339	pone.0006501.s020.tif
19668339	pone.0006501.s021.xls
19668339	pone.0006501.s022.xls
19668339	pone.0006501.s023.xls
19668339	pone.0006501.s024.xls
19668339	pone.0006501.s025.xls
19668339	pone.0006501.s026.xls
19668339	pone.0006501.s027.xls
19668339	pone.0006501.s028.xls
19668339	pone.0006501.s029.xls
19668339	pone.0006501.s030.xls
19668339	pone.0006501.s031.xls
19668339	pone.0006501.s032.xls
19668339	pone.0006501.s033.xls
19668339	pone.0006501.s034.xls
19668339	pone.0006501.s035.xls
19668339	pone.0006501.s036.xls
19668339	pone.0006501.s037.xls
19668339	pone.0006501.s038.xls
19668339	pone.0006501.s039.xls
19668339	pone.0006501.s040.xls
19684604	emss-27409-f001.jpg
19684604	emss-27409-f002.jpg
19684604	NIHMS27409-supplement-Supplementary_Materials.pdf
19684604	NIHMS27409-supplement-Supplementary_Methods.doc
19714205	pgen.1000623.g001.jpg
19714205	pgen.1000623.g002.jpg
19714205	pgen.1000623.g003.jpg
19714205	pgen.1000623.g004.jpg
19714249	pone.0006827.e001.jpg
19714249	pone.0006827.e002.jpg
19714249	pone.0006827.e003.jpg
19714249	pone.0006827.e004.jpg
19714249	pone.0006827.e005.jpg
19714249	pone.0006827.e006.jpg
19714249	pone.0006827.e007.jpg
19714249	pone.0006827.e008.jpg
19714249	pone.0006827.e009.jpg
19714249	pone.0006827.e010.jpg
19714249	pone.0006827.s001.doc
19714249	pone.0006827.s002.doc
19714249	pone.0006827.s003.doc
19721433	NIHMS135249-supplement-1.doc
19734902	NIHMS27833-supplement-1.doc
19734902	NIHMS27833-supplement-2.xls
19734902	NIHMS27833-supplement-3.xls
19734902	NIHMS27833-supplement-4.xls
19734902	NIHMS27833-supplement-5.xls
19734902	ukmss-27833-f0001.jpg
19772629	1471-2350-10-98-1.jpg
19772629	1471-2350-10-98-2.jpg
19772629	1471-2350-10-98-S1.XLS
19779542	pgen.1000660.g001.jpg
19779542	pgen.1000660.g002.jpg
19779542	pgen.1000660.g003.jpg
19798445	pgen.1000672.g001.jpg
19798445	pgen.1000672.g002.jpg
19798445	pgen.1000672.g003.jpg
19801982	nihms-145793-f0001.jpg
19801982	nihms-145793-f0002.jpg
19801982	nihms-145793-f0003.jpg
19801982	nihms-145793-f0004.jpg
19801982	nihms-145793-f0005.jpg
19801982	nihms-145793-f0006.jpg
19801982	nihms-145793-f0007.jpg
19801982	nihms-145793-f0008.jpg
19801982	NIHMS145793-supplement-1.pdf
19812673	nihms144946f1.jpg
19812673	nihms144946f2.jpg
19812673	NIHMS144946-supplement-1.pdf
19820699	nihms287150f1.jpg
19820699	NIHMS287150-supplement-supp_info.pdf
19862010	nihms-145796-f0001.jpg
19862010	nihms-145796-f0002.jpg
19862010	nihms-145796-f0003.jpg
19862010	NIHMS145796-supplement-1.pdf
19862010	NIHMS145796-supplement-2.xls
19874204	jbmr0025-1042-f1.jpg
19874204	jbmr0025-1042-SD1.doc
19915575	nihms154602f1.jpg
19915575	nihms154602f2.jpg
19915575	nihms154602f3.jpg
19915575	NIHMS154602-supplement-1.doc
19915575	NIHMS154602-supplement-2.pdf
19936222	pgen.1000730.g001.jpg
19936222	pgen.1000730.g002.jpg
19961619	1471-2350-10-128-1.jpg
19961619	1471-2350-10-128-2.jpg
19961619	1471-2350-10-128-s1-2.pdf
19966805	NIHMS28055-supplement-1.pdf
19966805	ukmss-28055-f0001.jpg
20011104	pgen.1000768.g001.jpg
20011104	pgen.1000768.g002.jpg
20011104	pgen.1000768.g003.jpg
20011104	pgen.1000768.g004.jpg
20038947	nihms-142361-f0001.jpg
20038947	nihms-142361-f0002.jpg
20038947	nihms-142361-f0003.jpg
20038947	NIHMS142361-supplement-1.pdf
20038947	NIHMS142361-supplement-2.pdf
20041166	pgen.1000791.g001.jpg
20041166	pgen.1000791.g002.jpg
20041166	pgen.1000791.g003.jpg
20041166	pgen.1000791.g004.jpg
20062060	nihms165362f1.jpg
20062060	nihms165362f2.jpg
20062060	NIHMS165362-supplement-1.pdf
20066028	pgen.1000798.g001.jpg
20066028	pgen.1000798.g002.jpg
20066028	pgen.1000798.g003.jpg
20066028	pgen.1000798.g004.jpg
20072603	pgen.1000806.g001.jpg
20072603	pgen.1000806.g002.jpg
20081856	nihms166295f1.jpg
20081856	NIHMS166295-supplement-1.pdf
20081856	NIHMS166295-supplement-2.xlsx
20081858	nihms259059f1.jpg
20081858	nihms259059f2.jpg
20081858	nihms259059f3.jpg
20081858	NIHMS259059-supplement-1.pdf
20081858	NIHMS259059-supplement-2.xls
20081858	NIHMS259059-supplement-3.pdf
20169177	pgen.1000841.g001.jpg
20169177	pgen.1000841.g002.jpg
20169177	pgen.1000841.g003.jpg
20169177	pgen.1000841.g004.jpg
20169177	pgen.1000841.g005.jpg
20169177	pgen.1000841.g006.jpg
20169177	pgen.1000841.g007.jpg
20173747	nihms-172759-f0001.jpg
20173747	nihms-172759-f0002.jpg
20173747	NIHMS172759-supplement-1.doc
20173748	nihms172757f1.jpg
20173748	NIHMS172757-supplement-1.pdf
20174558	pgen.1000847.g001.jpg
20174558	pgen.1000847.g002.jpg
20174558	pgen.1000847.g003.jpg
20190752	NIHMS28740-supplement-1.pdf
20190752	NIHMS28740-supplement-2.xls
20190752	ukmss-28740-f0001.jpg
20195266	nihms172050f1.jpg
20195266	NIHMS172050-supplement-1.doc
20195266	NIHMS172050-supplement-2.xls
20195514	pgen.1000856.g001.jpg
20195514	pgen.1000856.g002.jpg
20195514	pgen.1000856.g003.jpg
20200953	jbmr0025-1555-f1.jpg
20200953	jbmr0025-1555-f2.jpg
20200953	jbmr0025-1555-m1.jpg
20200953	jbmr0025-1555-mu1.jpg
20200953	jbmr0025-1555-mu2.jpg
20305777	pone.0009723.g001.jpg
20305777	pone.0009723.g002.jpg
20305777	pone.0009723.g003.jpg
20305777	pone.0009723.s001.tif
20339536	pone.0009763.g001.jpg
20339536	pone.0009763.s001.tif
20339536	pone.0009763.s002.tif
20339536	pone.0009763.s003.doc
20339536	pone.0009763.s004.doc
20339536	pone.0009763.s005.xls
20339536	pone.0009763.s006.xls
20339536	pone.0009763.s007.xls
20339536	pone.0009763.s008.xls
20364137	nihms186346f1.jpg
20364137	nihms186346f2.jpg
20364137	nihms186346f3.jpg
20364137	NIHMS186346-supplement-1.pdf
20372150	NIHMS29218-supplement-1.pdf
20372150	NIHMS29218-supplement-Table_1.xls
20372150	NIHMS29218-supplement-Table_2.xls
20372150	ukmss-29218-f0001.jpg
20372150	ukmss-29218-f0002.jpg
20372150	ukmss-29218-f0003.jpg
20372150	ukmss-29218-f0004.jpg
20395239	ddq14401.jpg
20395239	ddq14402.jpg
20395239	ddq14403.jpg
20395239	ddq14404.jpg
20395239	ddq144_1.pdf
20395239	ddq144_index.html
20395239	ddq144ueq1.jpg
20418485	ddq15501.jpg
20418485	ddq15502.jpg
20418485	ddq155_1.pdf
20418485	ddq155_2.pdf
20418485	ddq155_index.html
20421936	pgen.1000916.g001.jpg
20421936	pgen.1000916.g002.jpg
20436471	NIHMS29080-supplement-1.pdf
20436471	ukmss-29080-f0001.jpg
20436471	ukmss-29080-f0002.jpg
20442857	pgen.1000928.g001.jpg
20442857	pgen.1000928.g002.jpg
20442857	pgen.1000928.g003.jpg
20442857	pgen.1000928.g004.jpg
20442857	pgen.1000928.g005.jpg
20442857	pgen.1000928.g006.jpg
20442857	pgen.1000928.g007.jpg
20463881	pgen.1000934.e001.jpg
20463881	pgen.1000934.e002.jpg
20463881	pgen.1000934.e003.jpg
20463881	pgen.1000934.e004.jpg
20463881	pgen.1000934.g001.jpg
20463881	pgen.1000934.g002.jpg
20463881	pgen.1000934.g003.jpg
20463881	pgen.1000934.g004.jpg
20463881	pgen.1000934.g005.jpg
20463881	pgen.1000934.g006.jpg
20485516	pgen.1000947.e001.jpg
20485516	pgen.1000947.e002.jpg
20485516	pgen.1000947.e003.jpg
20485516	pgen.1000947.e004.jpg
20485516	pgen.1000947.e005.jpg
20485516	pgen.1000947.e006.jpg
20485516	pgen.1000947.e007.jpg
20485516	pgen.1000947.g001.jpg
20485516	pgen.1000947.g002.jpg
20485516	pgen.1000947.g003.jpg
20522523	awq130_1.pdf
20522523	awq130f1.jpg
20522523	awq130f2.jpg
20522523	awq130f3.jpg
20522523	awq130f4.jpg
20522523	awq130_index.html
20526338	nihms204741f1.jpg
20526338	nihms204741f2.jpg
20526338	NIHMS204741-supplement-1.pdf
20548944	pgen.1000977.g001.jpg
20548944	pgen.1000977.g002.jpg
20548944	pgen.1000977.g003.jpg
20548946	pgen.1000978.g001.jpg
20548946	pgen.1000978.g002.jpg
20548946	pgen.1000978.g003.jpg
20585626	pgen.1001002.g001.jpg
20585626	pgen.1001002.g002.jpg
20585626	pgen.1001002.g003.jpg
20585627	pgen.1000993.e001.jpg
20585627	pgen.1000993.e002.jpg
20585627	pgen.1000993.e003.jpg
20585627	pgen.1000993.e004.jpg
20585627	pgen.1000993.e005.jpg
20585627	pgen.1000993.e006.jpg
20585627	pgen.1000993.e007.jpg
20585627	pgen.1000993.e008.jpg
20585627	pgen.1000993.e009.jpg
20585627	pgen.1000993.e010.jpg
20585627	pgen.1000993.e011.jpg
20585627	pgen.1000993.e012.jpg
20585627	pgen.1000993.e013.jpg
20585627	pgen.1000993.e014.jpg
20585627	pgen.1000993.e015.jpg
20585627	pgen.1000993.e016.jpg
20585627	pgen.1000993.e017.jpg
20585627	pgen.1000993.e018.jpg
20585627	pgen.1000993.e019.jpg
20585627	pgen.1000993.e020.jpg
20585627	pgen.1000993.e021.jpg
20585627	pgen.1000993.e022.jpg
20585627	pgen.1000993.e023.jpg
20585627	pgen.1000993.e024.jpg
20585627	pgen.1000993.e025.jpg
20585627	pgen.1000993.e026.jpg
20585627	pgen.1000993.e027.jpg
20585627	pgen.1000993.e028.jpg
20585627	pgen.1000993.e029.jpg
20585627	pgen.1000993.e030.jpg
20585627	pgen.1000993.e031.jpg
20585627	pgen.1000993.e032.jpg
20585627	pgen.1000993.e033.jpg
20585627	pgen.1000993.e034.jpg
20585627	pgen.1000993.e035.jpg
20585627	pgen.1000993.e036.jpg
20585627	pgen.1000993.e037.jpg
20585627	pgen.1000993.e038.jpg
20585627	pgen.1000993.e039.jpg
20585627	pgen.1000993.e040.jpg
20585627	pgen.1000993.e041.jpg
20585627	pgen.1000993.e042.jpg
20585627	pgen.1000993.e043.jpg
20585627	pgen.1000993.e044.jpg
20585627	pgen.1000993.e045.jpg
20585627	pgen.1000993.e046.jpg
20585627	pgen.1000993.e047.jpg
20585627	pgen.1000993.e048.jpg
20585627	pgen.1000993.e049.jpg
20585627	pgen.1000993.e050.jpg
20585627	pgen.1000993.e051.jpg
20585627	pgen.1000993.e052.jpg
20585627	pgen.1000993.e053.jpg
20585627	pgen.1000993.e054.jpg
20585627	pgen.1000993.e055.jpg
20585627	pgen.1000993.e056.jpg
20585627	pgen.1000993.e057.jpg
20585627	pgen.1000993.e058.jpg
20585627	pgen.1000993.e059.jpg
20585627	pgen.1000993.e060.jpg
20585627	pgen.1000993.e061.jpg
20585627	pgen.1000993.e062.jpg
20585627	pgen.1000993.e063.jpg
20585627	pgen.1000993.e064.jpg
20585627	pgen.1000993.e065.jpg
20585627	pgen.1000993.e066.jpg
20585627	pgen.1000993.e067.jpg
20585627	pgen.1000993.e068.jpg
20585627	pgen.1000993.e069.jpg
20585627	pgen.1000993.e070.jpg
20585627	pgen.1000993.e071.jpg
20585627	pgen.1000993.e072.jpg
20585627	pgen.1000993.e073.jpg
20585627	pgen.1000993.e074.jpg
20585627	pgen.1000993.e075.jpg
20585627	pgen.1000993.e076.jpg
20585627	pgen.1000993.e077.jpg
20585627	pgen.1000993.e078.jpg
20585627	pgen.1000993.e079.jpg
20585627	pgen.1000993.e080.jpg
20585627	pgen.1000993.e081.jpg
20585627	pgen.1000993.e082.jpg
20585627	pgen.1000993.e083.jpg
20585627	pgen.1000993.e084.jpg
20585627	pgen.1000993.e085.jpg
20585627	pgen.1000993.e086.jpg
20585627	pgen.1000993.e087.jpg
20585627	pgen.1000993.g001.jpg
20585627	pgen.1000993.g002.jpg
20585627	pgen.1000993.g003.jpg
20585627	pgen.1000993.g004.jpg
20585627	pgen.1000993.g005.jpg
20585627	pgen.1000993.g006.jpg
20585627	pgen.1000993.g007.jpg
20585627	pgen.1000993.g008.jpg
20585627	pgen.1000993.g009.jpg
20585627	pgen.1000993.g010.jpg
20585627	pgen.1000993.g011.jpg
20622878	nihms-214962-f0001.jpg
20622878	nihms-214962-f0002.jpg
20622878	nihms-214962-f0003.jpg
20622878	nihms-214962-f0004.jpg
20622878	nihms-214962-f0005.jpg
20622878	nihms-214962-f0006.jpg
20622878	nihms-214962-f0007.jpg
20622878	NIHMS214962-supplement-1.pdf
20634892	pone.0011504.g001.jpg
20634892	pone.0011504.g002.jpg
20634892	pone.0011504.g003.jpg
20634892	pone.0011504.g004.jpg
20634892	pone.0011504.s001.tif
20639881	nihms216166f1.jpg
20639881	NIHMS216166-supplement-1.doc
20661308	pgen.1001035.g001.jpg
20661308	pgen.1001035.g002.jpg
20661308	pgen.1001035.g003.jpg
20663923	ddq30701.jpg
20663923	supp_19_20_4072__index.html
20663923	supp_ddq307_ddq307supp.pdf
20663923	supp_ddq307_ddq307supp_Table.xls
20675712	ddq32401.jpg
20675712	ddq32402.jpg
20675712	ddq32403.jpg
20675712	ddq32404.jpg
20675712	supp_19_21_4278__index.html
20675712	supp_ddq324_ddq324supp.pdf
20686565	nihms213289f1.jpg
20686565	nihms213289f2.jpg
20686565	NIHMS213289-supplement-1.pdf
20686608	pone.0011824.g001.jpg
20686608	pone.0011824.g002.jpg
20686608	pone.0011824.g003.jpg
20686608	pone.0011824.s001.xls
20686608	pone.0011824.s002.xls
20686608	pone.0011824.s003.xls
20686608	pone.0011824.s004.xls
20686608	pone.0011824.s005.tif
20686651	pgen.1001039.g001.jpg
20686651	pgen.1001039.g002.jpg
20694014	emss-31483-f0001.jpg
20694014	NIHMS31483-supplement-1.pdf
20694148	pone.0011961.g001.jpg
20694148	pone.0011961.g002.jpg
20694148	pone.0011961.s001.doc
20694148	pone.0011961.s002.doc
20694148	pone.0011961.s003.doc
20694148	pone.0011961.s004.doc
20694148	pone.0011961.s005.doc
20694148	pone.0011961.s006.doc
20694148	pone.0011961.s007.doc
20694148	pone.0011961.s008.doc
20694148	pone.0011961.s009.doc
20694148	pone.0011961.s010.tif
20700438	pgen.1001051.g001.jpg
20700438	pgen.1001051.g002.jpg
20700438	pgen.1001051.g003.jpg
20700443	pgen.1001045.g001.jpg
20711177	nihms222438f1.jpg
20711177	nihms222438f2.jpg
20711177	NIHMS222438-supplement-1.pdf
20729852	nihms-224275-f0001.jpg
20729852	NIHMS224275-supplement-1.pdf
20801717	gr1.jpg
20801717	gr2.jpg
20801717	gr3.jpg
20801717	mmc1.pdf
20802479	NIHMS31703-supplement-1.pdf
20802479	ukmss-31703-f0001.jpg
20802479	ukmss-31703-f0002.jpg
20802479	ukmss-31703-f0003.jpg
20834067	aging-02-612-g001.jpg
20834067	aging-02-612-g002.jpg
20834067	aging-02-612-g003.jpg
20838585	pgen.1001094.e001.jpg
20838585	pgen.1001094.g001.jpg
20852633	nihms231460f1.jpg
20852633	NIHMS231460-supplement-1.pdf
20858683	supp_59_12_3229__index.html
20858683	supp_db10-0502_db100502nlineappendix.pdf
20858683	supp_db10-0502_db100502Onlineappendix2.xls
20858683	supp_db10-0502_db100502onlineappendix.pdf
20858683	zdb0121063870001.jpg
20858683	zdb0121063870002.jpg
20858683	zdb0121063870003.jpg
20861866	nihms206749f1.jpg
20861866	nihms206749f2.jpg
20861866	nihms206749f3.jpg
20861866	nihms206749f4.jpg
20861866	nihms206749f5.jpg
20861866	NIHMS206749-supplement-1.pdf
20861866	NIHMS206749-supplement-2.pdf
20861866	NIHMS206749-supplement-3.pdf
20861866	NIHMS206749-supplement-4.pdf
20861866	NIHMS206749-supplement-5.jpg
20861866	NIHMS206749-supplement-6.doc
20861866	NIHMS206749-supplement-7.doc
20862305	pgen.1001127.g001.jpg
20862305	pgen.1001127.g002.jpg
20881960	nihms225625f1a.jpg
20881960	nihms225625f1b.jpg
20881960	nihms225625f2a.jpg
20881960	nihms225625f2b.jpg
20881960	nihms225625f3.jpg
20881960	NIHMS225625-supplement-1.doc
20885792	pgen.1001130.e001.jpg
20885792	pgen.1001130.e002.jpg
20885792	pgen.1001130.e003.jpg
20885792	pgen.1001130.e004.jpg
20885792	pgen.1001130.e005.jpg
20885792	pgen.1001130.e006.jpg
20885792	pgen.1001130.e007.jpg
20885792	pgen.1001130.e008.jpg
20885792	pgen.1001130.e009.jpg
20885792	pgen.1001130.e010.jpg
20885792	pgen.1001130.e011.jpg
20885792	pgen.1001130.e012.jpg
20885792	pgen.1001130.e013.jpg
20885792	pgen.1001130.e014.jpg
20885792	pgen.1001130.e015.jpg
20885792	pgen.1001130.e016.jpg
20885792	pgen.1001130.e017.jpg
20885792	pgen.1001130.e018.jpg
20885792	pgen.1001130.e019.jpg
20885792	pgen.1001130.e020.jpg
20885792	pgen.1001130.e021.jpg
20885792	pgen.1001130.e022.jpg
20885792	pgen.1001130.e023.jpg
20885792	pgen.1001130.e024.jpg
20885792	pgen.1001130.g001.jpg
20885792	pgen.1001130.g002.jpg
20921969	nihms232181f1.jpg
20921969	NIHMS232181-supplement-1.doc
20927387	pone.0013011.g001.jpg
20927387	pone.0013011.g002.jpg
20927387	pone.0013011.g003.jpg
20927387	pone.0013011.g004.jpg
20927387	pone.0013011.s001.tif
20927387	pone.0013011.s002.tif
20927387	pone.0013011.s003.tif
20927387	pone.0013011.s004.doc
20927387	pone.0013011.s005.doc
20927387	pone.0013011.s006.doc
20927387	pone.0013011.s007.doc
20927387	pone.0013011.s008.doc
20927387	pone.0013011.s009.doc
20932310	1471-2377-10-90-1.jpg
20932310	1471-2377-10-90-2.jpg
20932310	1471-2377-10-90-3.jpg
20932310	1471-2377-10-90-4.jpg
20932310	1471-2377-10-90-5.jpg
20932310	1471-2377-10-90-6.jpg
20932310	1471-2377-10-90-7.jpg
20932310	1471-2377-10-90-S1.DOC
20932310	1471-2377-10-90-S2.DOC
20932310	1471-2377-10-90-S3.DOC
20932310	1471-2377-10-90-S4.DOC
20932310	1471-2377-10-90-S5.DOC
20932310	1471-2377-10-90-S6.DOC
20932310	1471-2377-10-90-S7.DOC
20932310	1471-2377-10-90-S8.DOC
20935630	nihms237282f1.jpg
20935630	nihms237282f2.jpg
20935630	nihms237282f3.jpg
20935630	nihms237282f4.jpg
20935630	nihms237282f5.jpg
20935630	NIHMS237282-supplement-1.pdf
20953186	NIHMS32132-supplement-1.pdf
20953186	ukmss-32132-f0001.jpg
20953186	ukmss-32132-f0002.jpg
20953189	nihms-238920-f0001.jpg
20953189	nihms-238920-f0002.jpg
20953189	NIHMS238920-supplement-1.pdf
20972438	nihms-237281-f0001.jpg
20972438	nihms-237281-f0002.jpg
20972438	NIHMS237281-supplement-1.pdf
20972440	emss-31870-f001.jpg
20972440	emss-31870-f002.jpg
20972440	emss-31870-f003.jpg
20972440	NIHMS31870-supplement-Supplementary_Information.pdf
21037568	emss-32203-f0001.jpg
21037568	emss-32203-f0002.jpg
21037568	emss-32203-f0003.jpg
21037568	emss-32203-f0004.jpg
21042317	mp2010109x1.pdf
21042317	mp2010109x2.pdf
21042317	mp2010109x3.xls
21042317	mp2010109x4.xls
21042317	mp2010109x5.doc
21044948	ddq46901.jpg
21044948	ddq46902.jpg
21044948	ddq46903.jpg
21044948	supp_20_2_345__index.html
21044948	supp_ddq469_ddq469supp.doc
21051773	ddq47501.jpg
21051773	supp_20_3_608__index.html
21051773	supp_ddq475_ddq475supp.pdf
21060860	pgen.1001183.e001.jpg
21060860	pgen.1001183.e002.jpg
21060860	pgen.1001183.e003.jpg
21060860	pgen.1001183.e004.jpg
21060860	pgen.1001183.e005.jpg
21060860	pgen.1001183.e006.jpg
21060860	pgen.1001183.e007.jpg
21060860	pgen.1001183.e008.jpg
21060860	pgen.1001183.e009.jpg
21060860	pgen.1001183.e010.jpg
21060860	pgen.1001183.e011.jpg
21060860	pgen.1001183.e012.jpg
21060860	pgen.1001183.e013.jpg
21060860	pgen.1001183.e014.jpg
21060860	pgen.1001183.e015.jpg
21060860	pgen.1001183.e016.jpg
21060860	pgen.1001183.e017.jpg
21060860	pgen.1001183.e018.jpg
21060860	pgen.1001183.e019.jpg
21060860	pgen.1001183.g001.jpg
21060863	pgen.1001184.g001.jpg
21060863	pgen.1001184.g002.jpg
21060863	pgen.1001184.g003.jpg
21076409	nihms247823f1.jpg
21076409	nihms247823f2.jpg
21076409	nihms247823f3.jpg
21076409	nihms247823f4.jpg
21076409	NIHMS247823-supplement-1.pdf
21079607	emss-55785-f0001.jpg
21079607	NIHMS55785-supplement-1.docx
21079607	NIHMS55785-supplement-2.pdf
21082022	pgen.1001177.g001.jpg
21082022	pgen.1001177.g002.jpg
21082022	pgen.1001177.g003.jpg
21082022	pgen.1001177.g004.jpg
21124946	pgen.1001217.g001.jpg
21124946	pgen.1001217.g002.jpg
21124946	pgen.1001217.g003.jpg
21124946	pgen.1001217.g004.jpg
21124946	pgen.1001217.g005.jpg
21124946	pgen.1001217.g006.jpg
21124955	pgen.1001213.g001.jpg
21124955	pgen.1001213.g002.jpg
21151130	NIHMS33578-supplement-1.pdf
21151130	ukmss-33578-f0001.jpg
21151130	ukmss-33578-f0002.jpg
21156761	ard-70-2-0259-fig1.jpg
21156761	ard-70-2-0259-fig2.jpg
21156761	ard-70-2-0259-fig3.jpg
21156761	ard-70-2-0259-fig4.jpg
21156761	ard-70-2-0259-fig5.jpg
21186350	NIHMS33681-supplement-1.pdf
21186350	ukmss-33681-f0001.jpg
21186350	ukmss-33681-f0002.jpg
21186350	ukmss-33681-f0003.jpg
21203500	pgen.1001256.g001.jpg
21203500	pgen.1001256.g002.jpg
21203500	pgen.1001256.g003.jpg
21203500	pgen.1001256.g004.jpg
21203500	pgen.1001256.g005.jpg
21223598	1755-8794-4-4-1.jpg
21223598	1755-8794-4-4-2.jpg
21223598	1755-8794-4-4-S1.PDF
21223598	1755-8794-4-4-S2.XLSX
21223598	1755-8794-4-4-S3.XLSX
21223598	1755-8794-4-4-S4.DOCX
21242260	gutjnl215947fig1.jpg
21242260	gutjnl215947fig2.jpg
21244703	gm217-1.jpg
21244703	gm217-2.jpg
21244703	gm217-3.jpg
21244703	gm217-S1.DOC
21244703	gm217-S2.DOC
21244703	gm217-S3.DOC
21244703	gm217-S4.DOC
21273288	ddr03501.jpg
21273288	ddr03502.jpg
21273288	ddr03503.jpg
21273288	ddr03504.jpg
21273288	supp_20_8_1660__index.html
21273288	supp_ddr035_ddr035supp_table1.doc
21273288	supp_ddr035_ddr035supp_table2.doc
21273288	supp_ddr035_ddr035supp_table3.doc
21273288	supp_ddr035_ddr035supp_table4.doc
21278746	nihms-262930-f0001.jpg
21278746	NIHMS262930-supplement-1.pdf
21294900	1755-8794-4-17-1.jpg
21294900	1755-8794-4-17-2.jpg
21294900	1755-8794-4-17-3.jpg
21294900	1755-8794-4-17-S1.PNG
21294900	1755-8794-4-17-S2.DOC
21294900	1755-8794-4-17-S3.DOC
21294900	1755-8794-4-17-S4.DOC
21294900	1755-8794-4-17-S5.DOC
21294900	1755-8794-4-17-S6.DOC
21294900	1755-8794-4-17-S7.DOC
21294900	1755-8794-4-17-S8.DOC
21294900	1755-8794-4-17-S9.DOC
21297633	NIHMS265993-supplement-1.pdf
21297633	NIHMS265993-supplement-2.xlsx
21297633	NIHMS265993-supplement-3.xlsx
21297633	NIHMS265993-supplement-4.xlsx
21297633	NIHMS265993-supplement-5.xlsx
21297633	NIHMS265993-supplement-supplement_1.pdf
21298047	pone.0016002.g001.jpg
21326860	pone.0016853.g001.jpg
21326860	pone.0016853.g002.jpg
21326860	pone.0016853.s001.tiff
21326860	pone.0016853.s002.tiff
21326860	pone.0016853.s003.tiff
21326860	pone.0016853.s004.tiff
21326860	pone.0016853.s005.tiff
21326860	pone.0016853.s006.pdf
21326860	pone.0016853.s007.pdf
21326860	pone.0016853.s008.pdf
21339755	nihms-256125-f0001.jpg
21347282	pgen.1001300.g001.jpg
21347282	pgen.1001300.g002.jpg
21347284	pgen.1001304.g001.jpg
21347284	pgen.1001304.g002.jpg
21347284	pgen.1001304.g003.jpg
21364930	pone.0017190.g001.jpg
21364930	pone.0017190.g002.jpg
21364930	pone.0017190.g003.jpg
21364930	pone.0017190.g004.jpg
21364930	pone.0017190.s001.tif
21364930	pone.0017190.s002.tif
21364930	pone.0017190.s003.tif
21364930	pone.0017190.s004.tif
21364930	pone.0017190.s005.txt
21364930	pone.0017190.s006.txt
21364930	pone.0017190.s007.txt
21364930	pone.0017190.s008.txt
21364930	pone.0017190.s009.txt
21364930	pone.0017190.s010.txt
21379329	pgen.1001308.g001.jpg
21379329	pgen.1001308.g002.jpg
21379329	pgen.1001308.g003.jpg
21379329	pgen.1001308.g004.jpg
21379329	pgen.1001308.g005.jpg
21379329	pgen.1001308.g006.jpg
21379329	pgen.1001308.g007.jpg
21383967	pgen.1002004.e001.jpg
21383967	pgen.1002004.g001.jpg
21383967	pgen.1002004.g002.jpg
21383967	pgen.1002004.g003.jpg
21386085	1329fig1.jpg
21386085	1329fig2.jpg
21386085	1329fig3.jpg
21386085	1329fig4.jpg
21386085	1329inf1.jpg
21386085	1329inf2.jpg
21386085	1329inf3.jpg
21386085	1329inf4.jpg
21390209	pone.0016616.g001.jpg
21390209	pone.0016616.g002.jpg
21390209	pone.0016616.s001.xlsx
21399635	NIHMS34438-supplement-02.pdf
21399635	NIHMS34438-supplement-1.pdf
21408207	pgen.1001323.g001.jpg
21408207	pgen.1001323.g002.jpg
21418511	acel0010-0686-f1.jpg
21418511	acel0010-0686-SD1.doc
21418511	acel0010-0686-SD2.xls
21423239	nihms258587f1.jpg
21423239	nihms258587f2.jpg
21423239	nihms258587f3a.jpg
21423239	nihms258587f3b.jpg
21423239	nihms258587f3c.jpg
21423239	nihms258587f3d.jpg
21423239	NIHMS258587-supplement-1.jpg
21423239	NIHMS258587-supplement-2.jpg
21423239	NIHMS258587-supplement-3.jpg
21423239	NIHMS258587-supplement-4.xls
21423239	NIHMS258587-supplement-5.doc
21423239	NIHMS258587-supplement-6.xls
21423239	NIHMS258587-supplement-7.xls
21423239	NIHMS258587-supplement-8.xls
21423239	NIHMS258587-supplement-9.xls
21423719	pgen.1001324.g001.jpg
21423719	pgen.1001324.g002.jpg
21423719	pgen.1001324.g003.jpg
21423719	pgen.1001324.g004.jpg
21424380	439_2011_973_Fig1_HTML.jpg
21424380	439_2011_973_MOESM1_ESM.doc
21437268	pgen.1001333.g001.jpg
21437268	pgen.1001333.g002.jpg
21437268	pgen.1001333.g003.jpg
21437268	pgen.1001333.g004.jpg
21448238	ejhg201148x1.xls
21448238	ejhg201148x2.xls
21448238	ejhg201148x3.doc
21448238	ejhg201148x4.xls
21448238	ejhg201148x5.pdf
21460840	NIHMS34702-supplement-05.pdf
21460840	NIHMS34702-supplement-1.pdf
21460840	NIHMS34702-supplement-2.xls
21460840	NIHMS34702-supplement-3.xls
21460840	NIHMS34702-supplement-4.xls
21460840	ukmss-34702-f0001.jpg
21460840	ukmss-34702-f0002.jpg
21460840	ukmss-34702-f0003.jpg
21460841	nihms287699f1.jpg
21460841	NIHMS287699-supplement-01.pdf
21460841	NIHMS287699-supplement-1.pdf
21460841	NIHMS287699-supplement-2.xls
21460841	NIHMS287699-supplement-3.xls
21460841	NIHMS287699-supplement-4.xls
21483430	nihms-274388-f0001.jpg
21483430	NIHMS274388-supplement-1.doc
21483430	NIHMS274388-supplement-2.png
21483430	NIHMS274388-supplement-3.png
21483845	pone.0017390.g001.jpg
21483845	pone.0017390.g002.jpg
21483845	pone.0017390.g003.jpg
21490707	pgen.1002033.g001.jpg
21490707	pgen.1002033.g002.jpg
21490707	pgen.1002033.g003.jpg
21490949	pgen.1001363.g001.jpg
21490949	pgen.1001363.g002.jpg
21490949	pgen.1001363.g003.jpg
21502949	nihms-274387-f0001.jpg
21502949	nihms-274387-f0002.jpg
21502949	NIHMS274387-supplement-1.doc
21502949	NIHMS274387-supplement-2.jpg
21502949	NIHMS274387-supplement-3.jpg
21502949	NIHMS274387-supplement-4.jpg
21502949	NIHMS274387-supplement-5.jpg
21502949	NIHMS274387-supplement-6.jpg
21502949	NIHMS274387-supplement-7.doc
21502949	NIHMS274387-supplement-8.doc
21533022	pgen.1001372.g001.jpg
21533022	pgen.1001372.g002.jpg
21533024	pgen.1001374.g001.jpg
21533024	pgen.1001374.g002.jpg
21533024	pgen.1001374.g003.jpg
21533074	pgen.1001378.g001.jpg
21533074	pgen.1001378.g002.jpg
21533074	pgen.1001378.g003.jpg
21533074	pgen.1001378.g004.jpg
21533175	pgen.1002025.e001.jpg
21533175	pgen.1002025.g001.jpg
21533175	pgen.1002025.g002.jpg
21552555	pone.0018939.g001.jpg
21552555	pone.0018939.s001.pdf
21552555	pone.0018939.s002.pdf
21552555	pone.0018939.s003.pdf
21552555	pone.0018939.s004.pdf
21573004	pone.0019635.g001.jpg
21573004	pone.0019635.s001.xlsx
21573128	pone.0019641.g001.jpg
21573128	pone.0019641.g002.jpg
21573128	pone.0019641.g003.jpg
21573128	pone.0019641.g004.jpg
21573128	pone.0019641.s001.tif
21573128	pone.0019641.s002.tif
21573128	pone.0019641.s003.xls
21573128	pone.0019641.s004.xls
21573128	pone.0019641.s005.xls
21573128	pone.0019641.s006.xls
21573128	pone.0019641.s007.xls
21602797	nihms291279f1.jpg
21602797	nihms291279f2.jpg
21602797	nihms291279f3.jpg
21602797	nihms291279f4.jpg
21602797	nihms291279f5.jpg
21602797	NIHMS291279-supplement-1.docx
21602798	nihms291281f1.jpg
21602798	nihms291281f2.jpg
21602798	NIHMS291281-supplement-1.pdf
21627779	gm249-1.jpg
21627779	gm249-2.jpg
21627779	gm249-S1.DOC
21627779	gm249-S2.XLS
21627779	gm249-S3.EPS
21627779	gm249-S4.XLS
21627779	gm249-S5.DOC
21627779	gm249-S6.DOC
21658281	1471-2261-11-29-1.jpg
21658281	1471-2261-11-29-S10.DOC
21658281	1471-2261-11-29-S11.DOC
21658281	1471-2261-11-29-S12.DOC
21658281	1471-2261-11-29-S13.DOC
21658281	1471-2261-11-29-S1.DOC
21658281	1471-2261-11-29-S2.DOC
21658281	1471-2261-11-29-S3.DOC
21658281	1471-2261-11-29-S4.DOC
21658281	1471-2261-11-29-S5.DOC
21658281	1471-2261-11-29-S6.DOC
21658281	1471-2261-11-29-S7.DOC
21658281	1471-2261-11-29-S8.DOC
21658281	1471-2261-11-29-S9.DOC
21665990	ddr27001.jpg
21665990	ddr27002.jpg
21665990	ddr27003.jpg
21665990	supp_20_18_3699__index.html
21665990	supp_ddr270_ddr270supp.doc
21685912	nihms297077f1.jpg
21685912	nihms297077f2.jpg
21685912	nihms297077f3.jpg
21685912	NIHMS297077-supplement-1.pdf
21685912	NIHMS297077-supplement-2.xlsx
21685912	NIHMS297077-supplement-3.pdf
21700879	2197fig1.jpg
21700879	2197fig2.jpg
21700879	supp_60_8_2197__index.html
21700879	supp_db10-1645_DB101645SupplementaryData.pdf
21708048	1755-8794-4-51-1.jpg
21708048	1755-8794-4-51-2.jpg
21708048	1755-8794-4-51-3.jpg
21708048	1755-8794-4-51-S1.DOC
21729881	ddr29601.jpg
21729881	ddr29602.jpg
21729881	ddr29603.jpg
21729881	ddr29604.jpg
21729881	supp_20_19_3876__index.html
21729881	supp_ddr296_ddr296supp_table1.doc
21729881	supp_ddr296_ddr296supp_table2.doc
21738478	pgen.1002067.g001.jpg
21738478	pgen.1002067.g002.jpg
21738478	pgen.1002067.g003.jpg
21738478	pgen.1002067.g004.jpg
21738479	pgen.1002108.g001.jpg
21738479	pgen.1002108.g002.jpg
21738479	pgen.1002108.g003.jpg
21738479	pgen.1002108.g004.jpg
21738480	pgen.1002113.g001.jpg
21738480	pgen.1002113.g002.jpg
21738480	pgen.1002113.g003.jpg
21738484	pgen.1002134.e001.jpg
21738484	pgen.1002134.e002.jpg
21738484	pgen.1002134.g001.jpg
21738484	pgen.1002134.g002.jpg
21738487	pgen.1002141.e001.jpg
21738487	pgen.1002141.e002.jpg
21738487	pgen.1002141.e003.jpg
21738487	pgen.1002141.e004.jpg
21738487	pgen.1002141.e005.jpg
21738487	pgen.1002141.e006.jpg
21738487	pgen.1002141.e007.jpg
21738487	pgen.1002141.e008.jpg
21738487	pgen.1002141.e009.jpg
21738487	pgen.1002141.e010.jpg
21738487	pgen.1002141.e011.jpg
21738487	pgen.1002141.e012.jpg
21738487	pgen.1002141.e013.jpg
21738487	pgen.1002141.e014.jpg
21738487	pgen.1002141.e015.jpg
21738487	pgen.1002141.e016.jpg
21738487	pgen.1002141.e017.jpg
21738487	pgen.1002141.e018.jpg
21738487	pgen.1002141.e019.jpg
21738487	pgen.1002141.e020.jpg
21738487	pgen.1002141.e021.jpg
21738487	pgen.1002141.e022.jpg
21738487	pgen.1002141.e023.jpg
21738487	pgen.1002141.e024.jpg
21738487	pgen.1002141.e025.jpg
21738487	pgen.1002141.e026.jpg
21738487	pgen.1002141.e027.jpg
21738487	pgen.1002141.e028.jpg
21738487	pgen.1002141.e029.jpg
21738487	pgen.1002141.e030.jpg
21738487	pgen.1002141.e031.jpg
21738487	pgen.1002141.e032.jpg
21738487	pgen.1002141.e033.jpg
21738487	pgen.1002141.e034.jpg
21738487	pgen.1002141.e035.jpg
21738487	pgen.1002141.e036.jpg
21738487	pgen.1002141.e037.jpg
21738487	pgen.1002141.e038.jpg
21738487	pgen.1002141.e039.jpg
21738487	pgen.1002141.e040.jpg
21738487	pgen.1002141.e041.jpg
21738487	pgen.1002141.e042.jpg
21738487	pgen.1002141.e043.jpg
21738487	pgen.1002141.e044.jpg
21738487	pgen.1002141.e045.jpg
21738487	pgen.1002141.e046.jpg
21738487	pgen.1002141.e047.jpg
21738487	pgen.1002141.e048.jpg
21738487	pgen.1002141.e049.jpg
21738487	pgen.1002141.e050.jpg
21738487	pgen.1002141.e051.jpg
21738487	pgen.1002141.e052.jpg
21738487	pgen.1002141.e053.jpg
21738487	pgen.1002141.e054.jpg
21738487	pgen.1002141.e055.jpg
21738487	pgen.1002141.e056.jpg
21738487	pgen.1002141.e057.jpg
21738487	pgen.1002141.e058.jpg
21738487	pgen.1002141.e059.jpg
21738487	pgen.1002141.e060.jpg
21738487	pgen.1002141.e061.jpg
21738487	pgen.1002141.e062.jpg
21738487	pgen.1002141.e063.jpg
21738487	pgen.1002141.e064.jpg
21738487	pgen.1002141.e065.jpg
21738487	pgen.1002141.e066.jpg
21738487	pgen.1002141.e067.jpg
21738487	pgen.1002141.e068.jpg
21738487	pgen.1002141.e069.jpg
21738487	pgen.1002141.e070.jpg
21738487	pgen.1002141.e071.jpg
21738487	pgen.1002141.e072.jpg
21738487	pgen.1002141.e073.jpg
21738487	pgen.1002141.e074.jpg
21738487	pgen.1002141.e075.jpg
21738487	pgen.1002141.e076.jpg
21738487	pgen.1002141.e077.jpg
21738487	pgen.1002141.e078.jpg
21738487	pgen.1002141.e079.jpg
21738487	pgen.1002141.e080.jpg
21738487	pgen.1002141.e081.jpg
21738487	pgen.1002141.e082.jpg
21738487	pgen.1002141.e083.jpg
21738487	pgen.1002141.e084.jpg
21738487	pgen.1002141.e085.jpg
21738487	pgen.1002141.e086.jpg
21738487	pgen.1002141.e087.jpg
21738487	pgen.1002141.e088.jpg
21738487	pgen.1002141.e089.jpg
21738487	pgen.1002141.e090.jpg
21738487	pgen.1002141.e091.jpg
21738487	pgen.1002141.e092.jpg
21738487	pgen.1002141.e093.jpg
21738487	pgen.1002141.e094.jpg
21738487	pgen.1002141.e095.jpg
21738487	pgen.1002141.e096.jpg
21738487	pgen.1002141.e097.jpg
21738487	pgen.1002141.e098.jpg
21738487	pgen.1002141.e099.jpg
21738487	pgen.1002141.e100.jpg
21738487	pgen.1002141.e101.jpg
21738487	pgen.1002141.e102.jpg
21738487	pgen.1002141.e103.jpg
21738487	pgen.1002141.e104.jpg
21738487	pgen.1002141.e105.jpg
21738487	pgen.1002141.e106.jpg
21738487	pgen.1002141.e107.jpg
21738487	pgen.1002141.e108.jpg
21738487	pgen.1002141.e109.jpg
21738487	pgen.1002141.e110.jpg
21738487	pgen.1002141.e111.jpg
21738487	pgen.1002141.e112.jpg
21738487	pgen.1002141.e113.jpg
21738487	pgen.1002141.e114.jpg
21738487	pgen.1002141.e115.jpg
21738487	pgen.1002141.e116.jpg
21738487	pgen.1002141.e117.jpg
21738487	pgen.1002141.e118.jpg
21738487	pgen.1002141.e119.jpg
21738487	pgen.1002141.e120.jpg
21738487	pgen.1002141.e121.jpg
21738487	pgen.1002141.e122.jpg
21738487	pgen.1002141.e123.jpg
21738487	pgen.1002141.e124.jpg
21738487	pgen.1002141.e125.jpg
21738487	pgen.1002141.e126.jpg
21738487	pgen.1002141.e127.jpg
21738487	pgen.1002141.e128.jpg
21738487	pgen.1002141.e129.jpg
21738487	pgen.1002141.e130.jpg
21738487	pgen.1002141.e131.jpg
21738487	pgen.1002141.e132.jpg
21738487	pgen.1002141.e133.jpg
21738487	pgen.1002141.e134.jpg
21738487	pgen.1002141.e135.jpg
21738487	pgen.1002141.e136.jpg
21738487	pgen.1002141.e137.jpg
21738487	pgen.1002141.e138.jpg
21738487	pgen.1002141.e139.jpg
21738487	pgen.1002141.e140.jpg
21738487	pgen.1002141.e141.jpg
21738487	pgen.1002141.e142.jpg
21738487	pgen.1002141.e143.jpg
21738487	pgen.1002141.e144.jpg
21738487	pgen.1002141.e145.jpg
21738487	pgen.1002141.e146.jpg
21738487	pgen.1002141.e147.jpg
21738487	pgen.1002141.e148.jpg
21738487	pgen.1002141.e149.jpg
21738487	pgen.1002141.e150.jpg
21738487	pgen.1002141.e151.jpg
21738487	pgen.1002141.e152.jpg
21738487	pgen.1002141.e153.jpg
21738487	pgen.1002141.e154.jpg
21738487	pgen.1002141.e155.jpg
21738487	pgen.1002141.e156.jpg
21738487	pgen.1002141.e157.jpg
21738487	pgen.1002141.e158.jpg
21738487	pgen.1002141.e159.jpg
21738487	pgen.1002141.e160.jpg
21738487	pgen.1002141.e161.jpg
21738487	pgen.1002141.e162.jpg
21738487	pgen.1002141.e163.jpg
21738487	pgen.1002141.e164.jpg
21738487	pgen.1002141.e165.jpg
21738487	pgen.1002141.e166.jpg
21738487	pgen.1002141.e167.jpg
21738487	pgen.1002141.e168.jpg
21738487	pgen.1002141.e169.jpg
21738487	pgen.1002141.e170.jpg
21738487	pgen.1002141.e171.jpg
21738487	pgen.1002141.e172.jpg
21738487	pgen.1002141.e173.jpg
21738487	pgen.1002141.e174.jpg
21738487	pgen.1002141.e175.jpg
21738487	pgen.1002141.e176.jpg
21738487	pgen.1002141.e177.jpg
21738487	pgen.1002141.e178.jpg
21738487	pgen.1002141.e179.jpg
21738487	pgen.1002141.e180.jpg
21738487	pgen.1002141.e181.jpg
21738487	pgen.1002141.e182.jpg
21738487	pgen.1002141.e183.jpg
21738487	pgen.1002141.e184.jpg
21738487	pgen.1002141.e185.jpg
21738487	pgen.1002141.e186.jpg
21738487	pgen.1002141.e187.jpg
21738487	pgen.1002141.e188.jpg
21738487	pgen.1002141.e189.jpg
21738487	pgen.1002141.g001.jpg
21738487	pgen.1002141.g002.jpg
21738491	pgen.1002158.g001.jpg
21750679	pgen.1002091.g001.jpg
21750679	pgen.1002091.g002.jpg
21750679	pgen.1002091.g003.jpg
21750679	pgen.1002091.g004.jpg
21750679	pgen.1002091.g005.jpg
21750679	pgen.1002091.g006.jpg
21771975	2417fig1.jpg
21771975	supp_60_9_2417__index.html
21771975	supp_db10-1321_DB101321SupplementaryData.pdf
21775986	nihms313104f1.jpg
21775986	nihms313104f2.jpg
21775986	nihms313104f3.jpg
21775986	NIHMS313104-supplement-1.pdf
21775986	NIHMS313104-supplement-2.xls
21775986	NIHMS313104-supplement-3.pdf
21775986	NIHMS313104-supplement-4.pdf
21775986	NIHMS313104-supplement-5.pdf
21775986	NIHMS313104-supplement-6.pdf
21779176	pgen.1002171.g001.jpg
21779176	pgen.1002171.g002.jpg
21779176	pgen.1002171.g003.jpg
21779181	pgen.1002178.g001.jpg
21779181	pgen.1002178.g002.jpg
21779381	pone.0022106.g001.jpg
21779381	pone.0022106.s001.tif
21779381	pone.0022106.s002.tif
21779381	pone.0022106.s003.tif
21779381	pone.0022106.s004.tif
21779381	pone.0022106.s005.tif
21779381	pone.0022106.s006.doc
21799836	pone.0022353.g001.jpg
21799836	pone.0022353.s001.tif
21799836	pone.0022353.s002.tif
21799836	pone.0022353.s003.tif
21799836	pone.0022353.s004.tif
21799836	pone.0022353.s005.doc
21799836	pone.0022353.s006.doc
21801394	1750-1172-6-52-1.jpg
21801394	1750-1172-6-52-2.jpg
21801394	1750-1172-6-52-3.jpg
21801394	1750-1172-6-52-4.jpg
21801394	1750-1172-6-52-5.jpg
21801394	1750-1172-6-52-S1.DOC
21804547	emss-35720-f001.jpg
21804547	NIHMS35720-supplement-1.pdf
21804549	nihms-304749-f0001.jpg
21804549	NIHMS304749-supplement-1.pdf
21810271	1471-2350-12-102-1.jpg
21810271	1471-2350-12-102-2.jpg
21810271	1471-2350-12-102-3.jpg
21810271	1471-2350-12-102-4.jpg
21810271	1471-2350-12-102-S1.PDF
21810271	1471-2350-12-102-S2.XLS
21810271	1471-2350-12-102-S3.TIFF
21810271	1471-2350-12-102-S4.DOC
21812969	1471-2350-12-104-1.jpg
21812969	1471-2350-12-104-2.jpg
21812969	1471-2350-12-104-3.jpg
21812969	1471-2350-12-104-4.jpg
21812969	1471-2350-12-104-5.jpg
21812969	1471-2350-12-104-6.jpg
21812969	1471-2350-12-104-S1.DOC
21812969	1471-2350-12-104-S2.DOC
21812969	1471-2350-12-104-S3.DOC
21812969	1471-2350-12-104-S4.DOC
21812969	1471-2350-12-104-S5.DOC
21814517	pgen.1002170.g001.jpg
21814517	pgen.1002170.g002.jpg
21814517	pgen.1002170.g003.jpg
21814517	pgen.1002170.g004.jpg
21827660	1755-8794-4-63-1.jpg
21827660	1755-8794-4-63-i1.gif
21827660	1755-8794-4-63-i2.gif
21827660	1755-8794-4-63-S1.DOC
21827660	1755-8794-4-63-S2.DOC
21827660	1755-8794-4-63-S3.DOC
21827660	1755-8794-4-63-S4.DOC
21829377	pgen.1002193.g001.jpg
21829377	pgen.1002193.g002.jpg
21829377	pgen.1002193.g003.jpg
21829377	pgen.1002193.g004.jpg
21829377	pgen.1002193.g005.jpg
21833088	NIHMS36028-supplement-1.pdf
21833088	NIHMS36028-supplement-2.xls
21833088	NIHMS36028-supplement-3.doc
21833088	ukmss-36028-f0001.jpg
21833088	ukmss-36028-f0002.jpg
21833088	ukmss-36028-f0003.jpg
21833088	ukmss-36028-f0004.jpg
21844884	nihms-310404-f0001.jpg
21844884	nihms-310404-f0002.jpg
21844884	nihms-310404-f0003.jpg
21844884	nihms-310404-f0004.jpg
21844884	nihms-310404-f0005.jpg
21844884	NIHMS310404-supplement-1.xls
21844884	NIHMS310404-supplement-2.xls
21844884	NIHMS310404-supplement-3.doc
21844884	NIHMS310404-supplement-4.doc
21844884	NIHMS310404-supplement-5.doc
21873549	2624fig1.jpg
21873549	2624fig2.jpg
21873549	2624fig3.jpg
21876539	mp2011101x1.pdf
21878437	ddr38701.jpg
21878437	ddr38702.jpg
21878437	ddr38703.jpg
21878437	supp_20_23_4724__index.html
21878437	supp_ddr387_ddr387supp.doc
21901158	pone.0024052.e001.jpg
21901158	pone.0024052.e002.jpg
21901158	pone.0024052.e003.jpg
21901158	pone.0024052.e004.jpg
21901158	pone.0024052.e005.jpg
21901158	pone.0024052.e006.jpg
21901158	pone.0024052.e007.jpg
21901158	pone.0024052.e008.jpg
21901158	pone.0024052.e009.jpg
21901158	pone.0024052.e010.jpg
21901158	pone.0024052.e011.jpg
21901158	pone.0024052.e012.jpg
21901158	pone.0024052.e013.jpg
21901158	pone.0024052.e014.jpg
21901158	pone.0024052.e015.jpg
21901158	pone.0024052.s001.tif
21901158	pone.0024052.s002.tif
21901158	pone.0024052.s003.xls
21901158	pone.0024052.s004.xls
21909108	nihms316133f1.jpg
21909108	nihms316133f2.jpg
21909108	nihms316133f3.jpg
21909108	nihms316133f4.jpg
21909108	nihms316133f5.jpg
21909108	NIHMS316133-supplement-01.pdf
21909108	NIHMS316133-supplement-1.pdf
21909110	nihms316759f1a.jpg
21909110	nihms316759f1b.jpg
21909110	nihms316759f1c.jpg
21909110	nihms316759f1d.jpg
21909110	nihms316759f1e.jpg
21909110	nihms316759f1f.jpg
21909110	nihms316759f1g.jpg
21909110	nihms316759f1h.jpg
21909110	nihms316759f2.jpg
21909110	NIHMS316759-supplement-1.pdf
21909115	nihms314865f1.jpg
21909115	NIHMS314865-supplement-1.txt
21909115	NIHMS314865-supplement-2.xls
21909115	NIHMS314865-supplement-3.pdf
21909115	NIHMS314865-supplement-4.csv
21931564	pgen.1002270.e001.jpg
21931564	pgen.1002270.e002.jpg
21931564	pgen.1002270.e003.jpg
21931564	pgen.1002270.e004.jpg
21931564	pgen.1002270.e005.jpg
21931564	pgen.1002270.e006.jpg
21931564	pgen.1002270.e007.jpg
21931564	pgen.1002270.e008.jpg
21931564	pgen.1002270.e009.jpg
21931564	pgen.1002270.e010.jpg
21931564	pgen.1002270.e011.jpg
21931564	pgen.1002270.e012.jpg
21931564	pgen.1002270.e013.jpg
21931564	pgen.1002270.e014.jpg
21931564	pgen.1002270.e015.jpg
21931564	pgen.1002270.e016.jpg
21931564	pgen.1002270.e017.jpg
21931564	pgen.1002270.e018.jpg
21931564	pgen.1002270.e019.jpg
21931564	pgen.1002270.e020.jpg
21931564	pgen.1002270.e021.jpg
21931564	pgen.1002270.e022.jpg
21931564	pgen.1002270.e023.jpg
21931564	pgen.1002270.e024.jpg
21931564	pgen.1002270.e025.jpg
21931564	pgen.1002270.e026.jpg
21931564	pgen.1002270.e027.jpg
21931564	pgen.1002270.e028.jpg
21931564	pgen.1002270.e029.jpg
21931564	pgen.1002270.e030.jpg
21931564	pgen.1002270.e031.jpg
21931564	pgen.1002270.e032.jpg
21931564	pgen.1002270.e033.jpg
21931564	pgen.1002270.e034.jpg
21931564	pgen.1002270.e035.jpg
21931564	pgen.1002270.e036.jpg
21931564	pgen.1002270.e037.jpg
21931564	pgen.1002270.e038.jpg
21931564	pgen.1002270.e039.jpg
21931564	pgen.1002270.e040.jpg
21931564	pgen.1002270.e041.jpg
21931564	pgen.1002270.e042.jpg
21931564	pgen.1002270.e043.jpg
21931564	pgen.1002270.e044.jpg
21931564	pgen.1002270.e045.jpg
21931564	pgen.1002270.e046.jpg
21931564	pgen.1002270.e047.jpg
21931564	pgen.1002270.e048.jpg
21931564	pgen.1002270.e049.jpg
21931564	pgen.1002270.e050.jpg
21931564	pgen.1002270.e051.jpg
21931564	pgen.1002270.e052.jpg
21931564	pgen.1002270.e053.jpg
21931564	pgen.1002270.e054.jpg
21931564	pgen.1002270.e055.jpg
21931564	pgen.1002270.e056.jpg
21931564	pgen.1002270.e057.jpg
21931564	pgen.1002270.e058.jpg
21931564	pgen.1002270.e059.jpg
21931564	pgen.1002270.e060.jpg
21931564	pgen.1002270.e061.jpg
21931564	pgen.1002270.e062.jpg
21931564	pgen.1002270.e063.jpg
21931564	pgen.1002270.e064.jpg
21931564	pgen.1002270.e065.jpg
21931564	pgen.1002270.e066.jpg
21931564	pgen.1002270.e067.jpg
21931564	pgen.1002270.e068.jpg
21931564	pgen.1002270.e069.jpg
21931564	pgen.1002270.e070.jpg
21931564	pgen.1002270.e071.jpg
21931564	pgen.1002270.e072.jpg
21931564	pgen.1002270.e073.jpg
21931564	pgen.1002270.e074.jpg
21931564	pgen.1002270.e075.jpg
21931564	pgen.1002270.e076.jpg
21931564	pgen.1002270.e077.jpg
21931564	pgen.1002270.e078.jpg
21931564	pgen.1002270.e079.jpg
21931564	pgen.1002270.e080.jpg
21931564	pgen.1002270.e081.jpg
21931564	pgen.1002270.e082.jpg
21931564	pgen.1002270.e083.jpg
21931564	pgen.1002270.e084.jpg
21931564	pgen.1002270.e085.jpg
21931564	pgen.1002270.e086.jpg
21931564	pgen.1002270.e087.jpg
21931564	pgen.1002270.e088.jpg
21931564	pgen.1002270.e089.jpg
21931564	pgen.1002270.e090.jpg
21931564	pgen.1002270.e091.jpg
21931564	pgen.1002270.e092.jpg
21931564	pgen.1002270.e093.jpg
21931564	pgen.1002270.e094.jpg
21931564	pgen.1002270.e095.jpg
21931564	pgen.1002270.e096.jpg
21931564	pgen.1002270.e097.jpg
21931564	pgen.1002270.e098.jpg
21931564	pgen.1002270.e099.jpg
21931564	pgen.1002270.e100.jpg
21931564	pgen.1002270.e101.jpg
21931564	pgen.1002270.e102.jpg
21931564	pgen.1002270.e103.jpg
21931564	pgen.1002270.e104.jpg
21931564	pgen.1002270.e105.jpg
21931564	pgen.1002270.e106.jpg
21931564	pgen.1002270.e107.jpg
21931564	pgen.1002270.e108.jpg
21931564	pgen.1002270.e109.jpg
21931564	pgen.1002270.e110.jpg
21931564	pgen.1002270.e111.jpg
21931564	pgen.1002270.e112.jpg
21931564	pgen.1002270.e113.jpg
21931564	pgen.1002270.e114.jpg
21931564	pgen.1002270.e115.jpg
21931564	pgen.1002270.e116.jpg
21931564	pgen.1002270.e117.jpg
21931564	pgen.1002270.e118.jpg
21931564	pgen.1002270.e119.jpg
21931564	pgen.1002270.g001.jpg
21931564	pgen.1002270.g002.jpg
21931564	pgen.1002270.g003.jpg
21931564	pgen.1002270.g004.jpg
21931564	pgen.1002270.g005.jpg
21931564	pgen.1002270.g006.jpg
21931568	pgen.1002275.g001.jpg
21931568	pgen.1002275.g002.jpg
21931568	pgen.1002275.g003.jpg
21935397	pone.0024303.g001.jpg
21935397	pone.0024303.g002.jpg
21935397	pone.0024303.g003.jpg
21935397	pone.0024303.g004.jpg
21935397	pone.0024303.s001.tif
21935397	pone.0024303.s002.tif
21935397	pone.0024303.s003.tif
21935397	pone.0024303.s004.pdf
21935397	pone.0024303.s005.pdf
21935397	pone.0024303.s006.pdf
21935397	pone.0024303.s007.doc
21943158	1471-2350-12-123-1.jpg
21943158	1471-2350-12-123-2.jpg
21943158	1471-2350-12-123-3.jpg
21943158	1471-2350-12-123-S1.PDF
21946350	nihms-335195-f0001.jpg
21946350	nihms-335195-f0002.jpg
21946350	nihms-335195-f0003.jpg
21946350	NIHMS335195-supplement-4.pdf
21980299	pgen.1002293.g001.jpg
21980299	pgen.1002293.g002.jpg
21980494	pone.0025581.g001.jpg
21980494	pone.0025581.g002.jpg
21980494	pone.0025581.g003.jpg
21980494	pone.0025581.g004.jpg
21980494	pone.0025581.g005.jpg
21980494	pone.0025581.g006.jpg
21980494	pone.0025581.s001.doc
21980494	pone.0025581.s002.doc
21980494	pone.0025581.s003.doc
21983785	nihms-335190-f0001.jpg
21983785	nihms-335190-f0002.jpg
21983785	nihms-335190-f0003.jpg
21983785	NIHMS335190-supplement-1.pdf
21983787	nihms335189f1.jpg
21983787	nihms335189f2.jpg
21983787	nihms335189f3.jpg
21983787	NIHMS335189-supplement-1.pdf
21998595	pgen.1002298.g001.jpg
21998595	pgen.1002298.g002.jpg
21998595	pgen.1002298.g003.jpg
21998597	pgen.1002313.g001.jpg
21998597	pgen.1002313.g002.jpg
21998597	pgen.1002313.g003.jpg
22001756	NIHMS37099-supplement-1.docx
22001756	ukmss-37099-f0001.jpg
22005930	NIHMS36376-supplement-1.doc
22005930	NIHMS36376-supplement-2.xlsx
22028671	pgen.1002333.e001.jpg
22028671	pgen.1002333.g001.jpg
22028671	pgen.1002333.g002.jpg
22044751	1471-2350-12-148-1.jpg
22044751	1471-2350-12-148-2.jpg
22044751	1471-2350-12-148-3.jpg
22044751	1471-2350-12-148-S1.DOC
22076464	leu2011302x10.tif
22076464	leu2011302x11.tif
22076464	leu2011302x12.tif
22076464	leu2011302x13.tif
22076464	leu2011302x1.doc
22076464	leu2011302x2.doc
22076464	leu2011302x3.tif
22076464	leu2011302x4.tif
22076464	leu2011302x5.tif
22076464	leu2011302x6.tif
22076464	leu2011302x7.tif
22076464	leu2011302x8.tif
22076464	leu2011302x9.tif
22085899	ejhg2011206x1.tif
22085899	ejhg2011206x2.tif
22085899	ejhg2011206x3.png
22085899	ejhg2011206x4.ppt
22085899	ejhg2011206x5.xls
22085899	ejhg2011206x6.xls
22085899	ejhg2011206x7.xls
22085899	ejhg2011206x8.doc
22087292	pone.0027325.e001.jpg
22087292	pone.0027325.e002.jpg
22087292	pone.0027325.g001.jpg
22087292	pone.0027325.s001.xls
22116950	der39101.jpg
22116950	der39102.jpg
22116950	der39103.jpg
22116950	der39104.jpg
22116950	der39105.jpg
22116950	supp_27_2_594__index.html
22116950	supp_der391_der391supp.doc
22120009	emss-37098-f001.jpg
22120009	NIHMS37098-supplement-1.pdf
22144915	pgen.1002402.g001.jpg
22144915	pgen.1002402.g002.jpg
22170493	nihms337953f1.jpg
22170493	nihms337953f2.jpg
22170493	NIHMS337953-supplement-supplement_1.pdf
22174851	pone.0028632.g001.jpg
22174851	pone.0028632.g002.jpg
22174851	pone.0028632.s001.doc
22174851	pone.0028632.s002.doc
22174851	pone.0028632.s003.doc
22174851	pone.0028632.s004.doc
22197932	NIHMS37119-supplement-1.pdf
22197932	ukmss-37119-f0001.jpg
22197932	ukmss-37119-f0002.jpg
22197932	ukmss-37119-f0003.jpg
22197932	ukmss-37119-f0004.jpg
22205951	pone.0028477.e001.jpg
22205951	pone.0028477.e002.jpg
22205951	pone.0028477.e003.jpg
22205951	pone.0028477.e004.jpg
22205951	pone.0028477.e005.jpg
22205951	pone.0028477.e006.jpg
22205951	pone.0028477.e007.jpg
22205951	pone.0028477.e008.jpg
22205951	pone.0028477.e009.jpg
22205951	pone.0028477.e010.jpg
22205951	pone.0028477.e011.jpg
22205951	pone.0028477.g001.jpg
22205951	pone.0028477.g002.jpg
22205951	pone.0028477.g003.jpg
22205951	pone.0028477.g004.jpg
22205951	pone.0028477.s001.doc
22216198	pone.0029168.e001.jpg
22216198	pone.0029168.e002.jpg
22216198	pone.0029168.e003.jpg
22216198	pone.0029168.e004.jpg
22216198	pone.0029168.g001.jpg
22233651	531fig1.jpg
22233651	531fig2.jpg
22233651	531fig3.jpg
22233651	531fig4.jpg
22233651	531tbl1.jpg
22233651	531tbl2.jpg
22233651	531tbl3.jpg
22233651	531tbl4.jpg
22238593	pone.0029202.g001.jpg
22238593	pone.0029202.s001.doc
22238593	pone.0029202.s002.doc
22238593	pone.0029202.s003.doc
22238593	pone.0029202.s004.xls
22238593	pone.0029202.s005.doc
22238593	pone.0029202.s006.doc
22238593	pone.0029202.s007.doc
22238593	pone.0029202.s008.doc
22238593	pone.0029202.s009.doc
22238593	pone.0029202.s010.doc
22238593	pone.0029202.s011.doc
22238593	pone.0029202.s012.doc
22247754	pone.0025387.g001.jpg
22247754	pone.0025387.g002.jpg
22247754	pone.0025387.s001.jpg
22247754	pone.0025387.s002.jpg
22247754	pone.0025387.s003.jpg
22247754	pone.0025387.s004.jpg
22247754	pone.0025387.s005.jpg
22247754	pone.0025387.s006.doc
22247754	pone.0025387.s007.pdf
22247754	pone.0025387.s008.pdf
22267201	nihms342040f1.jpg
22267201	NIHMS342040-supplement-1.pdf
22286170	dds02101.jpg
22286170	dds02102.jpg
22286170	dds02103.jpg
22286170	dds02104.jpg
22286170	dds02105.jpg
22286170	dds021ileq1.jpg
22286170	dds021ileq2.jpg
22286170	dds021ileq3.jpg
22286170	dds021ileq4.jpg
22286170	supp_21_9_2111__index.html
22286170	supp_dds021_dds021supp.doc
22286170	supp_dds021_dds021supp_table1.txt
22286170	supp_dds021_dds021supp_table2.xls
22286170	supp_dds021_dds021supp_table6.txt
22291604	pgen.1002455.g001.jpg
22291604	pgen.1002455.g002.jpg
22291604	pgen.1002455.g003.jpg
22291609	pgen.1002480.g001.jpg
22291609	pgen.1002480.g002.jpg
22291609	pgen.1002480.g003.jpg
22306652	NIHMS40301-supplement-1.pdf
22306652	ukmss-40301-f0001.jpg
22306652	ukmss-40301-f0002.jpg
22306652	ukmss-40301-f0003.jpg
22306652	ukmss-40301-f0004.jpg
22306652	ukmss-40301-f0005.jpg
22306652	ukmss-40301-f0006.jpg
22306652	ukmss-40301-f0007.jpg
22344219	nihms346739f1.jpg
22344219	nihms346739f2.jpg
22344219	nihms346739f3.jpg
22344219	NIHMS346739-supplement-1.pdf
22344219	NIHMS346739-supplement-2.pdf
22359512	pgen.1002490.g001.jpg
22359512	pgen.1002490.g002.jpg
22368281	1000fig1.jpg
22368281	1000fig2.jpg
22368281	1000fig3.jpg
22368281	1000fig4.jpg
22368281	1000fig5.jpg
22368281	1000fig6.jpg
22383894	pgen.1002522.g001.jpg
22383894	pgen.1002522.g002.jpg
22383894	pgen.1002522.g003.jpg
22383897	pgen.1002532.g001.jpg
22383897	pgen.1002532.g002.jpg
22383897	pgen.1002532.g003.jpg
22383897	pgen.1002532.g004.jpg
22384028	pone.0031489.g001.jpg
22384028	pone.0031489.g002.jpg
22384028	pone.0031489.s001.tif
22384028	pone.0031489.s002.tif
22384028	pone.0031489.s003.tif
22384028	pone.0031489.s004.tif
22384028	pone.0031489.s005.tif
22384028	pone.0031489.s006.tif
22384028	pone.0031489.s007.tif
22384028	pone.0031489.s008.tif
22384028	pone.0031489.s009.pdf
22384028	pone.0031489.s010.pdf
22384028	pone.0031489.s011.pdf
22384028	pone.0031489.s012.xlsx
22396660	pgen.1002541.e001.jpg
22396660	pgen.1002541.g001.jpg
22403646	pone.0032327.g001.jpg
22403646	pone.0032327.s001.doc
22403646	pone.0032327.s002.doc
22403646	pone.0032327.s003.xls
22403646	pone.0032327.s004.doc
22412388	pgen.1002559.g001.jpg
22412388	pgen.1002559.g002.jpg
22412388	pgen.1002559.g003.jpg
22423221	pgen.1002491.g001.jpg
22423221	pgen.1002491.g002.jpg
22428042	pone.0033389.g001.jpg
22428042	pone.0033389.g002.jpg
22428042	pone.0033389.g003.jpg
22428042	pone.0033389.s001.pdf
22428042	pone.0033389.s002.pdf
22428042	pone.0033389.s003.pdf
22428042	pone.0033389.s004.pdf
22428042	pone.0033389.s005.pdf
22428042	pone.0033389.s006.pdf
22428042	pone.0033389.s007.pdf
22428042	pone.0033389.s008.pdf
22428042	pone.0033389.s009.pdf
22428042	pone.0033389.s010.pdf
22428042	pone.0033389.s011.pdf
22428042	pone.0033389.s012.pdf
22428042	pone.0033389.s013.pdf
22430674	mp201214x10.tif
22430674	mp201214x11.doc
22430674	mp201214x1.doc
22430674	mp201214x2.doc
22430674	mp201214x3.doc
22430674	mp201214x4.doc
22430674	mp201214x5.doc
22430674	mp201214x6.doc
22430674	mp201214x7.doc
22430674	mp201214x8.tif
22430674	mp201214x9.tif
22438815	pgen.1002548.g001.jpg
22438815	pgen.1002548.g002.jpg
22438815	pgen.1002548.g003.jpg
22452962	bcr3158-1.jpg
22452962	bcr3158-2.jpg
22452962	bcr3158-3.jpg
22452962	bcr3158-S1.DOC
22452962	bcr3158-S2.DOC
22452962	bcr3158-S3.DOC
22470424	pone.0032768.g001.jpg
22470424	pone.0032768.g002.jpg
22470424	pone.0032768.g003.jpg
22470424	pone.0032768.g004.jpg
22470424	pone.0032768.s001.doc
22470424	pone.0032768.s002.doc
22470424	pone.0032768.s003.doc
22470424	pone.0032768.s004.doc
22470424	pone.0032768.s005.doc
22479191	pgen.1002584.e001.jpg
22479191	pgen.1002584.e002.jpg
22479191	pgen.1002584.e003.jpg
22479191	pgen.1002584.e004.jpg
22479191	pgen.1002584.g001.jpg
22479191	pgen.1002584.g002.jpg
22479202	pgen.1002607.e001.jpg
22479202	pgen.1002607.e002.jpg
22479202	pgen.1002607.e003.jpg
22479202	pgen.1002607.e004.jpg
22479202	pgen.1002607.e005.jpg
22479202	pgen.1002607.e006.jpg
22479202	pgen.1002607.e007.jpg
22479202	pgen.1002607.g001.jpg
22479202	pgen.1002607.g002.jpg
22479202	pgen.1002607.g003.jpg
22479309	pone.0031369.g001.jpg
22479309	pone.0031369.g002.jpg
22479309	pone.0031369.s001.pdf
22479309	pone.0031369.s002.pdf
22479309	pone.0031369.s003.pdf
22479309	pone.0031369.s004.pdf
22479309	pone.0031369.s005.pdf
22479309	pone.0031369.s006.pdf
22479309	pone.0031369.s007.pdf
22479309	pone.0031369.s008.pdf
22479309	pone.0031369.s009.pdf
22479309	pone.0031369.s010.pdf
22479309	pone.0031369.s011.pdf
22479419	pone.0033598.g001.jpg
22479419	pone.0033598.g002.jpg
22479419	pone.0033598.g003.jpg
22479419	pone.0033598.g004.jpg
22479419	pone.0033598.s001.docx
22479419	pone.0033598.s002.docx
22479419	pone.0033598.s003.docx
22479419	pone.0033598.s004.docx
22479419	pone.0033598.s005.doc
22479419	pone.0033598.s006.docx
22479419	pone.0033598.s007.docx
22479419	pone.0033598.s008.docx
22479419	pone.0033598.s009.docx
22479419	pone.0033598.s010.docx
22479419	pone.0033598.s011.docx
22479419	pone.0033598.s012.docx
22479419	pone.0033598.s013.docx
22479419	pone.0033598.s014.docx
22479419	pone.0033598.s015.docx
22479419	pone.0033598.s016.docx
22484627	nihms364332f1.jpg
22484627	NIHMS364332-supplement-01.pdf
22484627	NIHMS364332-supplement-1.pdf
22493691	pone.0034442.e001.jpg
22493691	pone.0034442.e002.jpg
22493691	pone.0034442.e003.jpg
22493691	pone.0034442.e004.jpg
22493691	pone.0034442.e005.jpg
22493691	pone.0034442.e006.jpg
22493691	pone.0034442.e007.jpg
22493691	pone.0034442.e008.jpg
22493691	pone.0034442.e009.jpg
22493691	pone.0034442.e010.jpg
22493691	pone.0034442.e011.jpg
22493691	pone.0034442.e012.jpg
22493691	pone.0034442.e013.jpg
22493691	pone.0034442.e014.jpg
22493691	pone.0034442.e015.jpg
22493691	pone.0034442.e016.jpg
22493691	pone.0034442.e017.jpg
22493691	pone.0034442.e018.jpg
22493691	pone.0034442.e019.jpg
22493691	pone.0034442.e020.jpg
22493691	pone.0034442.e021.jpg
22493691	pone.0034442.e022.jpg
22493691	pone.0034442.e023.jpg
22493691	pone.0034442.e024.jpg
22493691	pone.0034442.e025.jpg
22493691	pone.0034442.e026.jpg
22493691	pone.0034442.e027.jpg
22493691	pone.0034442.e028.jpg
22493691	pone.0034442.e029.jpg
22493691	pone.0034442.e030.jpg
22493691	pone.0034442.e031.jpg
22493691	pone.0034442.e032.jpg
22493691	pone.0034442.e033.jpg
22493691	pone.0034442.e034.jpg
22493691	pone.0034442.e035.jpg
22493691	pone.0034442.e036.jpg
22493691	pone.0034442.e037.jpg
22493691	pone.0034442.e038.jpg
22493691	pone.0034442.e039.jpg
22493691	pone.0034442.e040.jpg
22493691	pone.0034442.e041.jpg
22493691	pone.0034442.e042.jpg
22493691	pone.0034442.e043.jpg
22493691	pone.0034442.e044.jpg
22493691	pone.0034442.e045.jpg
22493691	pone.0034442.e046.jpg
22493691	pone.0034442.e047.jpg
22493691	pone.0034442.e048.jpg
22493691	pone.0034442.e049.jpg
22493691	pone.0034442.e050.jpg
22493691	pone.0034442.e051.jpg
[truncated: 1,801 more rows]
