# Supplementary material for: A machine-compiled database of genome-wide association studies
Source: Nat Commun. 2019 Jul 26;10:3341. doi: 10.1038/s41467-019-11026-x (PMC6659642; doi:10.1038/s41467-019-11026-x)
Supplement: Supplementary file 3 — Source Data [file 41467_2019_11026_MOESM3_ESM.zip › Supplementary Files/notebooks/bio-analysis/ld/associations.ld-filtered.tsv]

17903292	rs723464	Kidney|Endocrine-Related Traits		-5.000000	0.000000
17903293	rs2808629	Biomarker Traits		-7.494850	0.982618
17903293	rs2808629	Biomarker Traits		-7.494850	0.982618
17903293	rs2808629	Biomarker Traits		-7.494850	0.982618
17903293	rs2808629	Biomarker Traits		-7.494850	0.982618
17903294	rs1510107	Hematological Phenotypes		-5.000000	0.800699
17903294	rs1954971	Hematological Phenotypes		-5.000000	0.000000
17903302	rs1721359	Arterial Stiffness|Blood Pressure		-5.000000	0.791483
18369459	rs3812888	Psoriasis|Psoriatic Arthritis|New Disease		-5.000000	0.248984
18483556	rs10861741	Hair Color|Skin Pigmentation		-5.744727	0.000000
18483556	rs11636232	Hair Color|Skin Pigmentation		-11.677781	0.526800
18483556	rs11636232	Hair Color|Skin Pigmentation		-24.769551	0.526800
18483556	rs1540771	Hair Color|Skin Pigmentation		-5.468521	0.121837
18483556	rs164741	Hair Color|Skin Pigmentation		-16.337242	0.277642
18483556	rs164741	Hair Color|Skin Pigmentation		-21.283997	0.277642
18483556	rs2241039	Hair Color|Skin Pigmentation		-5.958607	0.076400
18483556	rs2241039	Hair Color|Skin Pigmentation		-6.619789	0.076400
18483556	rs2353033	Hair Color|Skin Pigmentation		-8.214670	0.052358
18483556	rs2353033	Hair Color|Skin Pigmentation		-9.552842	0.052358
18483556	rs4238833	Hair Color|Skin Pigmentation		-19.769551	0.003169
18483556	rs4238833	Hair Color|Skin Pigmentation		-24.086186	0.003169
18483556	rs4408545	Hair Color|Skin Pigmentation		-14.721246	0.045427
18483556	rs4408545	Hair Color|Skin Pigmentation		-18.853872	0.045427
18483556	rs4785763	Hair Color|Skin Pigmentation		-23.244125	0.000745
18483556	rs4785763	Hair Color|Skin Pigmentation		-29.823909	0.000745
18483556	rs7174027	Hair Color|Skin Pigmentation		-9.585027	0.301957
18483556	rs7174027	Hair Color|Skin Pigmentation		-16.040959	0.301957
18483556	rs7183877	Hair Color|Skin Pigmentation		-8.455932	0.097252
18483556	rs7183877	Hair Color|Skin Pigmentation		-14.292430	0.097252
18483556	rs7188458	Hair Color|Skin Pigmentation		-16.236572	0.013314
18483556	rs7188458	Hair Color|Skin Pigmentation		-19.420216	0.013314
18483556	rs7195066	Hair Color|Skin Pigmentation		-9.408935	0.141463
18483556	rs7195066	Hair Color|Skin Pigmentation		-12.070581	0.141463
18483556	rs7196459	Hair Color|Skin Pigmentation		-12.508638	0.021758
18483556	rs7196459	Hair Color|Skin Pigmentation		-16.698970	0.021758
18483556	rs7204478	Hair Color|Skin Pigmentation		-16.327902	0.025827
18483556	rs7204478	Hair Color|Skin Pigmentation		-21.886057	0.025827
18483556	rs7495174	Hair Color|Skin Pigmentation		-8.585027	0.224827
18483556	rs7495174	Hair Color|Skin Pigmentation		-17.397940	0.224827
18483556	rs8039195	Hair Color|Skin Pigmentation		-29.130768	0.503674
18483556	rs8049897	Hair Color|Skin Pigmentation		-15.853872	0.049599
18483556	rs8049897	Hair Color|Skin Pigmentation		-17.886057	0.049599
18604267	rs10409243	Antigen|Icam-1		-14.267606	0.015943
18604267	rs2075741	Antigen|Icam-1		-22.443697	0.703073
18604267	rs2116941	Antigen|Icam-1		-10.508638	0.036559
18604267	rs2278442	Antigen|Icam-1		-10.508638	0.124706
18604267	rs2304237	Antigen|Icam-1		-12.408935	0.065302
18604267	rs281440	Antigen|Icam-1		-15.823909	0.209430
18604267	rs3093030	Antigen|Icam-1		-22.229148	0.766812
18604267	rs500498	Antigen|Icam-1		-13.214670	0.168991
18604267	rs505922	Antigen|Icam-1		-16.036212	0.386049
18604267	rs657152	Antigen|Icam-1		-13.823909	0.315659
18604267	rs687289	Antigen|Icam-1		-15.769551	0.351123
18604267	rs687621	Antigen|Icam-1		-15.886057	0.340239
18604267	rs7256672	Antigen|Icam-1		-9.200659	0.012203
18604267	rs7258015	Antigen|Icam-1		-11.677781	0.068299
18604267	rs8111930	Antigen|Icam-1		-17.886057	0.028946
18604267	rs923366	Antigen|Icam-1		-21.602060	0.788286
18776929	rs10180112	Hip Bone Size|Females		-5.325139	0.355435
18776929	rs10180112	Hip Bone Size|Females		-5.325139	0.355435
18776929	rs10183584	Hip Bone Size|Females		-5.619789	0.541582
18776929	rs12476075	Hip Bone Size|Females		-6.414539	0.858662
18776929	rs1371661	Hip Bone Size|Females		-6.435334	0.551512
18776929	rs1808850	Hip Bone Size|Females		-6.457175	0.559723
18776929	rs2342753	Hip Bone Size|Females		-5.801343	0.441624
18776929	rs4850447	Hip Bone Size|Females		-5.821023	0.269470
18776929	rs4850820	Hip Bone Size|Females		-5.336299	0.350504
18776929	rs4850820	Hip Bone Size|Females		-5.336299	0.350504
18776929	rs4850823	Hip Bone Size|Females		-6.423659	0.913255
18776929	rs4850833	Hip Bone Size|Females		-5.152427	0.267423
18776929	rs989056	Hip Bone Size|Females		-6.416801	0.873742
18776929	rs992603	Hip Bone Size|Females		-6.423659	0.858662
18840781	rs1004446	Type 1 Diabetes		-15.583359	0.000000
18840781	rs1035089	Type 1 Diabetes		-6.006564	0.000000
18840781	rs10876864	Type 1 Diabetes		-8.690370	0.000000
18840781	rs11171710	Type 1 Diabetes		-6.494850	0.000000
18840781	rs12931878	Type 1 Diabetes		-7.821023	0.000000
18840781	rs13330041	Type 1 Diabetes		-7.838632	0.000000
18840781	rs1701704	Type 1 Diabetes		-9.555955	0.000000
18840781	rs17673553	Type 1 Diabetes		-9.417937	0.000000
18840781	rs2041670	Type 1 Diabetes		-9.149967	0.000000
18840781	rs3118470	Type 1 Diabetes		-5.896196	0.000000
18840781	rs706779	Type 1 Diabetes		-7.030118	0.000000
18840781	rs7072793	Type 1 Diabetes		-6.610834	0.000000
18840781	rs7073236	Type 1 Diabetes		-8.229885	0.000000
18840781	rs725613	Type 1 Diabetes		-10.777284	0.000000
18846228	rs12368672	Serum IgE Levels		-5.692504	0.000000
18846228	rs2427837	Serum IgE Levels		-18.149967	0.956440
18846228	rs2511211	Serum IgE Levels		-7.032452	0.637277
18846228	rs2706347	Serum IgE Levels		-6.202040	0.954647
18846228	rs3798135	Serum IgE Levels		-7.174574	0.728264
18846228	rs7737470	Serum IgE Levels		-6.474955	0.603184
19056611	rs564398	Type 2 Diabetes		-5.000000	0.000008
19056611	rs7132840	Type 2 Diabetes		-7.657577	0.000000
19056611	rs7901695	Type 2 Diabetes		-13.920819	0.760792
19056611	rs901130	Type 2 Diabetes		-5.698970	0.000000
19056611	rs9939609	Type 2 Diabetes		-12.431798	0.926992
19081515	rs6107516	Creutzfeldt–Jakob Disease		-16.602060	0.608057
19081515	rs6107516	Creutzfeldt–Jakob Disease		-10.443697	0.608057
19081515	rs6794719	Creutzfeldt–Jakob Disease		-6.721246	0.000000
19096518	rs2305198	Glycated Hemoglobin		-18.366532	0.600755
19096518	rs4607517	Glycated Hemoglobin		-11.207608	0.770755
19096518	rs552976	Glycated Hemoglobin		-6.769551	0.104010
19096518	rs560887	Glycated Hemoglobin		-7.920819	0.085567
19096518	rs563694	Glycated Hemoglobin		-6.602060	0.103855
19096518	rs6709087	Glycated Hemoglobin		-7.638272	0.267433
19096518	rs906216	Glycated Hemoglobin		-7.259637	0.669807
19122664	rs1004819	Ulcerative Colitis		-5.823909	0.538258
19122664	rs10753575	Ulcerative Colitis		-10.026872	0.535791
19122664	rs11465804	Ulcerative Colitis		-6.026872	0.779079
19122664	rs7134599	Ulcerative Colitis		-8.221849	0.605506
19197348	rs10119795	Complex Disease	Thyroid Stimulating Hormone	-5.309804	0.367139
19197348	rs10241703	Complex Disease	Thyroid Stimulating Hormone	-5.677781	0.461097
19197348	rs10243770	Complex Disease	Thyroid Stimulating Hormone	-5.327902	0.992900
19197348	rs10245389	Complex Disease	Thyroid Stimulating Hormone	-5.004365	0.457290
19197348	rs10431387	Complex Disease		-5.096910	0.875757
19197348	rs10437838	Complex Disease		-5.207608	0.874091
19197348	rs10498712	Complex Disease		-5.060481	1.000000
19197348	rs10508517	Complex Disease		-5.214670	1.000000
19197348	rs10518224	Complex Disease		-5.173925	1.000000
19197348	rs10849788	Complex Disease		-5.045757	0.874091
19197348	rs10983893	Complex Disease	Thyroid Stimulating Hormone	-5.795880	0.118639
19197348	rs10983932	Complex Disease	Thyroid Stimulating Hormone	-5.585027	0.118639
19197348	rs10984516	Complex Disease	Thyroid Stimulating Hormone	-5.397940	0.235950
19197348	rs11066595	Complex Disease		-5.167491	0.680768
19197348	rs11514766	Complex Disease	Thyroid Stimulating Hormone	-5.468521	0.581029
19197348	rs12130333	Complex Disease		-7.698970	0.000000
19197348	rs12531984	Complex Disease	Thyroid Stimulating Hormone	-5.346787	0.158464
19197348	rs12539695	Complex Disease	Thyroid Stimulating Hormone	-5.251812	0.225332
19197348	rs12654264	Complex Disease		-20.000000	0.911507
19197348	rs1588635	Complex Disease	Thyroid Stimulating Hormone	-5.408935	0.000884
19197348	rs16874905	Complex Disease		-5.004365	0.994527
19197348	rs17157663	Complex Disease		-5.055517	1.000000
19197348	rs17321515	Complex Disease		-16.397940	0.000000
19197348	rs17711796	Complex Disease		-5.136677	0.585148
19197348	rs17718077	Complex Disease	Height	-5.508638	0.213308
19197348	rs17782313	Complex Disease	BMI	-14.552842	0.000000
19197348	rs1800775	Complex Disease		-73.000000	0.000000
19197348	rs1877431	Complex Disease	Thyroid Stimulating Hormone	-5.455932	0.004901
19197348	rs1892534	Complex Disease		-20.187087	0.000000
19197348	rs1962785	Complex Disease	Thyroid Stimulating Hormone	-5.376751	0.764053
19197348	rs2071521	Complex Disease		-8.657577	0.195594
19197348	rs2071523	Complex Disease		-8.408935	0.200072
19197348	rs2081302	Complex Disease		-5.036212	0.604454
19197348	rs2156552	Complex Disease		-6.698970	0.000000
19197348	rs2527865	Complex Disease		-5.420216	0.762482
19197348	rs2527866	Complex Disease		-5.537602	1.000000
19197348	rs254893	Complex Disease		-5.259637	1.000000
19197348	rs2554622	Complex Disease		-5.013228	0.000000
19197348	rs2562784	Complex Disease	Height	-10.537602	0.000000
19197348	rs2668804	Complex Disease	Thyroid Stimulating Hormone	-5.214670	0.024440
19197348	rs2727789	Complex Disease		-8.677781	0.199946
19197348	rs2805809	Complex Disease	Thyroid Stimulating Hormone	-5.366532	0.024770
19197348	rs2805810	Complex Disease	Thyroid Stimulating Hormone	-5.244125	0.004706
19197348	rs2808693	Complex Disease	Thyroid Stimulating Hormone	-5.017729	0.012501
19197348	rs2849176	Complex Disease		-8.537602	0.199946
19197348	rs3809314	Complex Disease		-5.008774	0.859679
19197348	rs3846663	Complex Disease		-5.886057	1.000000
19197348	rs3846663	Complex Disease		-5.259637	1.000000
19197348	rs4237348	Complex Disease		-5.508638	0.000054
19197348	rs4533267	Complex Disease	Height	-7.481486	0.000000
19197348	rs4628581	Complex Disease		-5.431798	0.002192
19197348	rs4743136	Complex Disease	Thyroid Stimulating Hormone	-5.769551	0.130434
19197348	rs4794665	Complex Disease	Height	-7.004365	0.000000
19197348	rs4846914	Complex Disease		-12.698970	0.000000
19197348	rs4846914	Complex Disease		-14.154902	0.000000
19197348	rs527485	Complex Disease	Waist Circumference	-5.173925	0.687147
19197348	rs6018089	Complex Disease		-5.795880	0.914653
19197348	rs6066084	Complex Disease		-5.823909	1.000000
19197348	rs6066085	Complex Disease		-5.677781	0.918902
19197348	rs6489780	Complex Disease		-5.075721	0.867694
19197348	rs655601	Complex Disease		-5.275724	1.000000
19197348	rs6560749	Complex Disease		-5.124939	1.000000
19197348	rs6589567	Complex Disease		-8.065502	0.205987
19197348	rs6956479	Complex Disease	Thyroid Stimulating Hormone	-5.221849	0.919970
19197348	rs6958535	Complex Disease	Thyroid Stimulating Hormone	-5.585027	0.648677
19197348	rs6959674	Complex Disease	Thyroid Stimulating Hormone	-5.494850	0.533461
19197348	rs7036589	Complex Disease	Thyroid Stimulating Hormone	-5.142668	0.040439
19197348	rs7069923	Complex Disease		-5.958607	1.000000
19197348	rs7153027	Complex Disease	Height	-9.958607	0.000000
19197348	rs7396835	Complex Disease		-8.920819	1.000000
19197348	rs7396851	Complex Disease		-8.920819	0.908599
19197348	rs7553007	Complex Disease		-25.657577	0.000000
19197348	rs7804166	Complex Disease	Thyroid Stimulating Hormone	-5.468521	0.392460
19197348	rs7895372	Complex Disease		-5.221849	1.000000
19197348	rs7917302	Complex Disease		-5.721246	0.083490
19197348	rs925488	Complex Disease	Thyroid Stimulating Hormone	-5.585027	0.000960
19197348	rs976730	Complex Disease	Waist Circumference	-5.075721	0.796370
19197348	rs976731	Complex Disease	Waist Circumference	-5.136677	0.808207
19197348	rs9939609	Complex Disease	BMI	-19.698970	0.000000
19247474	rs10859032	Smoking Behaviors|Cigarette Smoking		-5.075721	0.929904
19247474	rs4722613	Smoking Behaviors|Cigarette Smoking		-5.031517	0.097849
19247474	rs6452953	Smoking Behaviors|Cigarette Smoking		-5.154902	0.918870
19247474	rs6862125	Smoking Behaviors|Cigarette Smoking		-5.070581	0.687219
19247474	rs719015	Smoking Behaviors|Cigarette Smoking		-5.420216	0.807085
19247474	rs9289678	Smoking Behaviors|Cigarette Smoking		-5.431798	0.853146
19300482	rs1051730	Chronic Obstructive Pulmonary Disease Copd|Pulmonary Function		-9.241088	0.708290
19300482	rs11219732	Chronic Obstructive Pulmonary Disease Copd|Pulmonary Function		-5.349692	0.000000
19300482	rs13118928	Chronic Obstructive Pulmonary Disease Copd|Pulmonary Function		-6.777284	0.628805
19300482	rs735243	Chronic Obstructive Pulmonary Disease Copd|Pulmonary Function		-6.694649	0.000000
19300482	rs9686327	Chronic Obstructive Pulmonary Disease Copd|Pulmonary Function		-7.008774	0.000000
19300500	rs11100860	Chronic Obstructive Pulmonary Disease Copd|Pulmonary Function		-8.449772	0.567884
19300500	rs1512285	Chronic Obstructive Pulmonary Disease Copd|Pulmonary Function		-5.533132	0.137748
19300500	rs17646919	Chronic Obstructive Pulmonary Disease Copd|Pulmonary Function		-5.007005	0.000000
19300500	rs1828591	Chronic Obstructive Pulmonary Disease Copd|Pulmonary Function		-6.416801	0.570163
19300500	rs1980057	Chronic Obstructive Pulmonary Disease Copd|Pulmonary Function		-7.568636	0.968341
19300500	rs6471895	Chronic Obstructive Pulmonary Disease Copd|Pulmonary Function		-6.236572	0.000000
19300500	rs7655625	Chronic Obstructive Pulmonary Disease Copd|Pulmonary Function		-7.619789	0.712543
19300500	rs7707619	Chronic Obstructive Pulmonary Disease Copd|Pulmonary Function		-5.374688	0.000000
19300500	rs973796	Chronic Obstructive Pulmonary Disease Copd|Pulmonary Function		-5.146302	0.737947
19343178	rs1182179	Stature		-8.522879	0.959582
19343178	rs12189801	Stature		-9.920819	0.031911
19343178	rs12325866	Stature		-5.568636	0.000000
19343178	rs1480474	Stature		-10.638272	0.734388
19343178	rs2011962	Stature		-8.207608	0.725868
19343178	rs2401171	Stature		-7.193820	0.905831
19343178	rs2814993	Stature		-9.853872	0.011654
19343178	rs3116607	Stature		-8.408935	0.888481
19343178	rs3118912	Stature		-9.167491	0.995633
19343178	rs3118916	Stature		-8.283997	0.926376
19343178	rs3752556	Stature		-6.102373	0.000000
19343178	rs4911494	Stature		-12.920819	1.000000
19343178	rs6817306	Stature		-7.481486	0.660351
19343178	rs6854334	Stature		-7.031517	0.659825
19343178	rs7086883	Stature		-5.468521	0.000000
19343178	rs7183263	Stature		-7.585027	0.998012
19343178	rs7596521	Stature		-5.508638	0.000000
19343178	rs7742369	Stature		-7.420216	0.575144
19343178	rs9358913	Stature		-8.167491	0.938579
19359265	rs4407366	Telomere Length		-5.055517	0.000000
19359265	rs7235755	Telomere Length		-5.259637	0.857068
19359265	rs7374458	Telomere Length		-5.283997	0.000000
19401414	rs10811661	Type 2 Diabetes		-7.657577	0.760569
19401414	rs7754840	Type 2 Diabetes		-9.769551	0.957009
19401414	rs7756992	Type 2 Diabetes		-8.337242	0.609595
19412175	rs1048108	Neuroblastoma		-6.844664	0.125202
19412175	rs17487792	Neuroblastoma		-8.247184	0.360441
19412175	rs2070094	Neuroblastoma		-7.917215	0.049973
19412175	rs2229571	Neuroblastoma		-5.504456	0.047650
19412175	rs3768716	Neuroblastoma		-8.496209	0.348771
19412175	rs6712055	Neuroblastoma		-8.178486	0.161229
19412175	rs6715570	Neuroblastoma		-7.647817	0.856817
19412175	rs7585356	Neuroblastoma		-6.099633	0.054762
19412175	rs7587476	Neuroblastoma		-8.015023	0.357777
19412176	rs12587781	Narcolepsy		-12.518557	0.783471
19412176	rs1263646	Narcolepsy		-11.313364	0.630859
19448621	rs12611091	Age Menarche|Menopause		-9.180456	0.262226
19448621	rs12684013	Age Menarche|Menopause	Age at Menarche	-7.443697	0.052137
19448621	rs1551562	Age Menarche|Menopause		-11.585027	0.541019
19448621	rs2278493	Age Menarche|Menopause		-7.142668	0.491141
19448621	rs2384687	Age Menarche|Menopause		-17.619789	0.766172
19448621	rs314262	Age Menarche|Menopause	Age at Menarche	-7.187087	0.328179
19448621	rs314263	Age Menarche|Menopause	Age at Menarche	-14.327902	0.251232
19448621	rs314280	Age Menarche|Menopause	Age at Menarche	-7.638272	0.332487
19448621	rs369065	Age Menarche|Menopause	Age at Menarche	-12.173925	0.349526
19448621	rs402511	Age Menarche|Menopause		-12.853872	0.998323
19448621	rs4452860	Age Menarche|Menopause	Age at Menarche	-7.102373	0.224553
19448621	rs4946651	Age Menarche|Menopause	Age at Menarche	-7.522879	0.331635
19448621	rs691141	Age Menarche|Menopause		-11.408935	0.512094
19448621	rs7028916	Age Menarche|Menopause	Age at Menarche	-7.013228	0.231430
19448621	rs7246479	Age Menarche|Menopause		-11.638272	0.283100
19448621	rs7718874	Age Menarche|Menopause		-12.886057	0.993317
19448621	rs897798	Age Menarche|Menopause		-13.958607	0.626949
19503088	rs13031237	Rheumatoid Arthritis		-9.221126	0.970131
19503597	rs1471633	Uric Acid		-6.531653	0.581575
19503597	rs2078267	Uric Acid		-8.492144	0.659588
19503597	rs780093	Uric Acid		-6.638272	0.968593
19503597	rs9393672	Uric Acid		-7.557520	0.500262
19503597	rs942379	Uric Acid		-7.649752	0.964498
19557197	rs11857639	Distribution|Adiposity|Waist Circumference		-5.096910	0.000000
19557197	rs17008958	Distribution|Adiposity|Waist Circumference		-5.346787	0.000000
19557197	rs17201502	Distribution|Adiposity|Waist Circumference		-5.376751	0.409265
19557197	rs17537900	Distribution|Adiposity|Waist Circumference		-5.136677	0.000000
19557197	rs2365642	Distribution|Adiposity|Waist Circumference		-5.387216	0.000000
19557197	rs4420638	Distribution|Adiposity|Waist Circumference		-5.443697	0.000000
19557197	rs7338657	Distribution|Adiposity|Waist Circumference		-5.958607	0.000000
19587794	rs11153730	Sudden Cardiac Death		-5.443697	1.000000
19651812	rs1387153	Melatonin|Plasma Glucose|Type 2 Diabetes		-7.823909	0.558768
19651812	rs3847554	Melatonin|Plasma Glucose|Type 2 Diabetes		-8.408935	0.628380
19668339	rs12654281	Hippocampal Atrophy|Quantitative Trait|Alzheimer's Disease		-6.429457	0.449257
19668339	rs12657273	Hippocampal Atrophy|Quantitative Trait|Alzheimer's Disease		-5.049635	0.337836
19668339	rs2075650	Hippocampal Atrophy|Quantitative Trait|Alzheimer's Disease		-6.126098	0.000000
19668339	rs2124799	Hippocampal Atrophy|Quantitative Trait|Alzheimer's Disease		-5.068542	0.642105
19668339	rs429358	Hippocampal Atrophy|Quantitative Trait|Alzheimer's Disease		-15.638272	0.000000
19668339	rs9301535	Hippocampal Atrophy|Quantitative Trait|Alzheimer's Disease		-5.102373	0.679884
19714205	rs1867612	Asthma		-5.809668	0.000000
19714205	rs6063725	Asthma		-5.453457	0.000000
19714205	rs720810	Asthma		-5.289883	0.000000
19721433	rs10484256	Response Treatment|Antipsychotics	Olanzapine – Excitement	-5.573489	0.985747
19721433	rs11722719	Response Treatment|Antipsychotics	Ziprasidone – Positive	-6.269218	0.695314
19772629	rs10147486	Parkinson Disease|Onset		-6.036212	0.000000
19772629	rs10420134	Parkinson Disease|Onset		-5.148742	0.000000
19772629	rs10773917	Parkinson Disease|Onset		-5.431798	0.000000
19772629	rs12261736	Parkinson Disease|Onset		-6.744727	0.000000
19772629	rs12261736	Parkinson Disease|Onset		-5.136677	0.000000
19772629	rs12261736	Parkinson Disease|Onset		-5.721246	0.000000
19772629	rs1420143	Parkinson Disease|Onset		-5.443697	0.000000
19772629	rs1420143	Parkinson Disease|Onset		-5.136677	0.000000
19772629	rs1572662	Parkinson Disease|Onset		-5.107905	0.000000
19772629	rs17663983	Parkinson Disease|Onset		-5.091515	0.000000
19772629	rs3887942	Parkinson Disease|Onset		-5.193820	0.000000
19772629	rs4771006	Parkinson Disease|Onset		-5.136677	0.000000
19772629	rs4791571	Parkinson Disease|Onset		-5.229148	0.000000
19772629	rs676495	Parkinson Disease|Onset		-5.040959	0.000000
19772629	rs7076519	Parkinson Disease|Onset		-6.221849	0.000000
19772629	rs7076519	Parkinson Disease|Onset		-6.031517	0.000000
19772629	rs9904572	Parkinson Disease|Onset		-6.142668	0.000000
19779542	rs11218544	Pathological Myopia		-5.261219	0.049588
19798445	rs11666866	Sphingolipid		-10.154902	0.437475
19798445	rs12881815	Sphingolipid		-6.481486	0.008246
19798445	rs12889954	Sphingolipid		-20.214670	0.275278
19798445	rs1466448	Sphingolipid		-11.376751	0.023751
19798445	rs1959033	Sphingolipid		-9.744727	0.170660
19798445	rs2351791	Sphingolipid		-11.537602	0.665680
19798445	rs2967625	Sphingolipid		-8.508638	0.121593
19798445	rs4459477	Sphingolipid		-15.091515	0.286630
19798445	rs4695267	Sphingolipid		-6.251812	0.247580
19798445	rs4902242	Sphingolipid		-19.769551	0.423211
19812673	rs10513026	Autism		-5.346787	0.794098
19812673	rs17088254	Autism		-5.070581	0.000000
19812673	rs4742409	Autism		-5.102373	0.000000
19812673	rs7923367	Autism		-5.468521	0.000000
19812673	rs952834	Autism		-5.107905	0.000000
19874204	rs2036417	Femoral Neck Bone|Bone Mineral Density		-5.021363	0.959927
19874204	rs8061992	Femoral Neck Bone|Bone Mineral Density		-5.064493	0.994390
19915575	rs11240572	Parkinson’s Disease		-6.213959	0.251356
19915575	rs11931074	Parkinson’s Disease		-13.790485	0.390975
19915575	rs2896905	Parkinson’s Disease		-5.298432	0.000000
19915575	rs3857059	Parkinson’s Disease		-14.427128	0.395821
19936222	rs12768534	Cholesterol|Plasma Lipoprotein Size		-7.552842	0.000000
19936222	rs2909207	Cholesterol|Plasma Lipoprotein Size		-8.769551	0.000000
19936222	rs3856637	Cholesterol|Plasma Lipoprotein Size		-8.958607	0.000000
19936222	rs4731702	Cholesterol|Plasma Lipoprotein Size		-8.657577	0.000000
19936222	rs7307277	Cholesterol|Plasma Lipoprotein Size		-12.045757	0.000000
19936222	rs7923609	Cholesterol|Plasma Lipoprotein Size		-8.283997	0.000000
19936222	rs7938647	Cholesterol|Plasma Lipoprotein Size		-9.013228	0.000000
19961619	rs13273924	Respiratory|Atopy		-6.121478	0.000000
19961619	rs2330183	Respiratory|Atopy		-6.798603	0.000000
19961619	rs7629719	Respiratory|Atopy		-6.954677	0.000000
19961619	rs7843085	Respiratory|Atopy		-6.405607	0.000000
19961619	rs9376221	Respiratory|Atopy		-6.404504	0.000000
20011104	rs1426810	Adiponectin Levels		-17.657577	0.354840
20011104	rs6444175	Adiponectin Levels		-20.920819	0.010269
20038947	rs10007831	Major Depression		-6.015923	0.000000
20038947	rs11634319	Major Depression		-5.246417	0.000000
20038947	rs12462886	Major Depression		-5.761954	0.000000
20038947	rs2147256	Major Depression		-5.040959	0.000000
20038947	rs2203374	Major Depression		-5.567031	0.000000
20038947	rs270584	Major Depression		-6.430626	0.000000
20038947	rs270592	Major Depression		-5.725842	0.000000
20038947	rs329640	Major Depression		-5.187755	0.000000
20038947	rs346101	Major Depression		-5.221126	0.000000
20038947	rs4620978	Major Depression		-5.191114	0.000000
20038947	rs6694643	Major Depression		-5.022276	0.000000
20038947	rs7151193	Major Depression		-5.232844	0.000000
20038947	rs7249956	Major Depression		-5.090979	0.000000
20038947	rs7977950	Major Depression		-5.995679	0.000000
20038947	rs7978310	Major Depression		-5.164944	0.000000
20038947	rs867722	Major Depression		-5.310691	0.000000
20066028	rs10513684	Serum Cholesterol Levels		-5.966576	0.000000
20066028	rs2292883	Serum Cholesterol Levels		-6.974694	0.000000
20066028	rs5400	Serum Cholesterol Levels		-5.661544	0.000000
20066028	rs5400	Serum Cholesterol Levels	total cholesterol	-5.661544	0.000000
20072603	rs16894980	Osteoporosis		-5.326979	0.000000
20072603	rs2504063	Osteoporosis		-7.244125	0.000000
20072603	rs6711417	Osteoporosis		-5.336299	0.000000
20169177	rs10168266	Systemic Lupus Erythematosus		-7.663540	0.000000
20169177	rs10857650	Systemic Lupus Erythematosus		-5.334419	0.668674
20169177	rs10893872	Systemic Lupus Erythematosus		-6.744727	0.112583
20169177	rs2230926	Systemic Lupus Erythematosus		-6.465974	0.000000
20169177	rs2736340	Systemic Lupus Erythematosus		-5.067526	0.000000
20169177	rs6590330	Systemic Lupus Erythematosus		-5.049635	0.811163
20169177	rs7574865	Systemic Lupus Erythematosus		-8.374688	0.000000
20169177	rs7922169	Systemic Lupus Erythematosus		-5.007446	0.372058
20169177	rs877819	Systemic Lupus Erythematosus		-6.247184	0.183583
20169177	rs877819	Systemic Lupus Erythematosus		-6.254145	0.183583
20169177	rs877819	Systemic Lupus Erythematosus		-7.632644	0.183583
20173748	rs1903003	Chronic Obstructive Pulmonary Disease		-10.023650	0.811302
20173748	rs2869967	Chronic Obstructive Pulmonary Disease		-5.829738	0.651095
20174558	rs4845624	Type 2 Diabetes		-5.232844	0.000000
20174558	rs7192960	Type 2 Diabetes		-5.115771	0.000000
20190752	rs11922594	Celiac Disease		-16.293282	0.241615
20190752	rs11922594	Celiac Disease		-5.134304	0.241615
20190752	rs3816281	Celiac Disease		-25.098542	0.710205
20190752	rs6441961	Celiac Disease		-18.542118	0.079241
20190752	rs842647	Celiac Disease		-9.481486	0.235190
20195266	rs10502661	Antipsychotic Drugs|Metabolic Side Effects	Perphenazine - Triglycerides	-6.793174	0.825423
20195266	rs11954387	Antipsychotic Drugs|Metabolic Side Effects	Olanzapine - Hemoglobin A1c	-7.552842	0.993873
20195266	rs17100506	Antipsychotic Drugs|Metabolic Side Effects	Risperidone - Hemoglobin A1c	-6.127844	0.979834
20195266	rs1771628	Antipsychotic Drugs|Metabolic Side Effects	Clozapine - Triglycerides	-6.176526	0.780521
20195266	rs1979096	Antipsychotic Drugs|Metabolic Side Effects	Clozapine - Total Cholesterol	-6.220404	0.976748
20195266	rs1991126	Antipsychotic Drugs|Metabolic Side Effects	Risperidone - Hip Circumference	-6.046724	0.917718
20195266	rs7108821	Antipsychotic Drugs|Metabolic Side Effects	Risperidone - Hip Circumference	-6.375718	1.000000
20195266	rs7119817	Antipsychotic Drugs|Metabolic Side Effects	Risperidone - Hip Circumference	-6.345823	0.986900
20339536	rs4420638	Lipid-Lowering Response|Response Statins		-6.200659	0.000000
20339536	rs4775041	Lipid-Lowering Response|Response Statins		-8.000000	0.000000
20364137	rs10958409	Intracranial Aneurysm		-6.376751	0.579326
20395239	rs10733843	Optic Disc Size	Disc	-6.823909	0.367164
20395239	rs10762217	Optic Disc Size	Disc	-6.309804	0.347188
20395239	rs1192404	Optic Disc Size	Disc	-6.337242	0.675012
20395239	rs17231602	Optic Disc Size	Disc	-7.455932	0.874012
20395239	rs2241970	Optic Disc Size	Disc	-7.698970	0.988763
20395239	rs4517412	Optic Disc Size	Disc	-6.823909	0.312594
20395239	rs7067601	Optic Disc Size	Disc	-6.920819	0.367164
20418485	rs1993116	Vitamin D Levels		-16.795880	0.849578
20418485	rs6599638	Vitamin D Levels		-6.481486	0.000000
20421936	rs10926984	Onset|Obesity-Related Traits|Body-Weight		-5.404504	0.966132
20421936	rs13278851	Onset|Obesity-Related Traits|Body-Weight		-7.679854	0.970099
20421936	rs2783963	Onset|Obesity-Related Traits|Body-Weight		-5.061480	0.252094
20421936	rs516175	Onset|Obesity-Related Traits|Body-Weight		-7.005243	0.449635
20421936	rs9935401	Onset|Obesity-Related Traits|Body-Weight		-8.391474	0.522615
20421936	rs9935401	Onset|Obesity-Related Traits|Body-Weight		-14.097453	0.522615
20436471	rs10494112	Paget’s Disease Bone		-13.777284	0.149034
20436471	rs499345	Paget’s Disease Bone		-15.519993	0.342025
20442857	rs10807344	Phospholipase A		-15.000000	0.413192
20442857	rs10948301	Phospholipase A		-15.698970	0.499735
20442857	rs11820589	Phospholipase A		-6.853872	0.671520
20442857	rs11820589	Phospholipase A		-7.000000	0.671520
20442857	rs11820589	Phospholipase A		-7.000000	0.671520
20442857	rs12192544	Phospholipase A		-15.698970	0.421379
20442857	rs12211537	Phospholipase A		-9.744727	0.131684
20442857	rs12528857	Phospholipase A		-15.823909	0.415756
20442857	rs1421378	Phospholipase A		-11.000000	0.232521
20442857	rs1862008	Phospholipase A		-15.795880	0.498260
20442857	rs4970834	Phospholipase A		-12.167491	0.355546
20442857	rs6458511	Phospholipase A		-8.075721	0.081251
20442857	rs6901132	Phospholipase A		-13.602060	0.573217
20442857	rs9296505	Phospholipase A		-11.136677	0.300019
20442857	rs9296510	Phospholipase A		-15.698970	0.509648
20442857	rs9369631	Phospholipase A		-15.886057	0.501968
20442857	rs9381477	Phospholipase A		-15.552842	0.504878
20463881	rs12452184	Eye Color	C HS1	-9.045757	0.001876
20463881	rs2252893	Eye Color	C HS1	-9.638272	0.811791
20463881	rs2835621	Eye Color	C HS1	-9.638272	0.806942
20463881	rs2835630	Eye Color	C HS1	-9.443697	0.771399
20463881	rs7219915	Eye Color	C HS1	-12.823909	0.665673
20463881	rs7277820	Eye Color	C HS1	-7.853872	0.761288
20485516	rs1006368	Central Corneal Thickness|Brittle Cornea Syndrome|Blinding Disease		-7.306273	0.000000
20485516	rs11245330	Central Corneal Thickness|Brittle Cornea Syndrome|Blinding Disease		-7.306273	0.000000
20485516	rs2755237	Central Corneal Thickness|Brittle Cornea Syndrome|Blinding Disease		-6.804100	0.237120
20485516	rs2755237	Central Corneal Thickness|Brittle Cornea Syndrome|Blinding Disease		-8.153663	0.237120
20485516	rs9938149	Central Corneal Thickness|Brittle Cornea Syndrome|Blinding Disease		-6.966576	0.348328
20522523	rs16834756	Partial Epilepsies		-5.434152	0.000000
20522523	rs9341799	Partial Epilepsies		-6.316953	0.444389
20526338	rs10761741	Platelet Aggregation	Epi 2 u M	-7.795880	0.556401
20526338	rs10761741	Platelet Aggregation	Epi 2 u M	-7.795880	0.556401
20526338	rs2363910	Platelet Aggregation	ADP 2 u M	-7.346787	0.620905
20526338	rs2363910	Platelet Aggregation	ADP 2 u M	-7.346787	0.620905
20526338	rs4311994	Platelet Aggregation	Epi 2 u M	-10.481486	0.169178
20526338	rs4311994	Platelet Aggregation	Epi 2 u M	-10.481486	0.169178
20548944	rs17201113	Osteoporosis-Related Traits|Gene Expression Profiling	NL, men	-6.266001	0.000000
20548944	rs3784131	Osteoporosis-Related Traits|Gene Expression Profiling	NL, men	-5.503070	0.000000
20548944	rs6543018	Osteoporosis-Related Traits|Gene Expression Profiling		-15.954677	0.417498
20585627	rs1042602	Common Traits	Freckle	-1000.000000	0.019554
20585627	rs11018528	Common Traits	Green eyes	-1000.000000	0.679302
20585627	rs1107267	Common Traits	Eye color	-1000.000000	0.001673
20585627	rs11547464	Common Traits	Freckling	-1000.000000	0.000275
20585627	rs11648785	Common Traits	Freckling	-1000.000000	0.004883
20585627	rs11648785	Common Traits	Red hair	-1000.000000	0.004883
20585627	rs11861084	Common Traits	Freckling	-1000.000000	0.010040
20585627	rs1470608	Common Traits	Eye color	-1000.000000	0.510857
20585627	rs154659	Common Traits	Freckling	-1000.000000	0.025387
20585627	rs1597196	Common Traits	Eye color	-1000.000000	0.156561
20585627	rs16950987	Common Traits	Eye color	-1000.000000	0.251782
20585627	rs17305657	Common Traits	Freckling	-1000.000000	0.026702
20585627	rs17305657	Common Traits	Red hair	-1000.000000	0.026702
20585627	rs17565953	Common Traits	Eye color	-1000.000000	0.208005
20585627	rs1800404	Common Traits	Eye color	-1000.000000	0.274777
20585627	rs1800407	Common Traits	Eye color	-1000.000000	0.007709
20585627	rs1805008	Common Traits	Freckling	-1000.000000	0.002714
20585627	rs1805008	Common Traits	Red hair	-1000.000000	0.002714
20585627	rs1805009	Common Traits	Freckling	-1000.000000	0.000715
20585627	rs1805009	Common Traits	Red hair	-1000.000000	0.000715
20585627	rs1806319	Common Traits	Green eyes	-1000.000000	0.311011
20585627	rs1827430	Common Traits	Green eyes	-1000.000000	0.257730
20585627	rs2159116	Common Traits	Red hair	-1000.000000	0.000810
20585627	rs2240204	Common Traits	Eye color	-1000.000000	0.094198
20585627	rs2353033	Common Traits	Red hair	-1000.000000	0.011089
20585627	rs3778607	Common Traits	Freckling	-1000.000000	0.107067
20585627	rs3930739	Common Traits	Eye color	-1000.000000	0.038349
20585627	rs4238833	Common Traits	Red hair	-1000.000000	0.042187
20585627	rs4244187	Common Traits	Asparagus	-1000.000000	0.917953
20585627	rs4309013	Common Traits	Asparagus	-1000.000000	0.910508
20585627	rs4347628	Common Traits	Red hair	-1000.000000	0.005154
20585627	rs4408545	Common Traits	Red hair	-1000.000000	0.008454
20585627	rs447735	Common Traits	Red hair	-1000.000000	0.000097
20585627	rs4778138	Common Traits	Hair color	-1000.000000	0.400500
20585627	rs4778220	Common Traits	Eye color	-1000.000000	0.014855
20585627	rs4778232	Common Traits	Eye color	-1000.000000	0.459768
20585627	rs4904868	Common Traits	Eye color	-1000.000000	0.667425
20585627	rs6088316	Common Traits	Freckling	-1000.000000	0.003524
20585627	rs6497253	Common Traits	Eye color	-1000.000000	0.503673
20585627	rs7120151	Common Traits	Green eyes	-1000.000000	0.291040
20585627	rs7170451	Common Traits	Eye color	-1000.000000	0.434622
20585627	rs7183877	Common Traits	Hair color	-1000.000000	0.097252
20585627	rs7183877	Common Traits	Green eyes	-1000.000000	0.097252
20585627	rs7195066	Common Traits	Freckling	-1000.000000	0.032368
20585627	rs7195066	Common Traits	Red hair	-1000.000000	0.032368
20585627	rs7196459	Common Traits	Red hair	-1000.000000	0.001483
20585627	rs7204478	Common Traits	Freckling	-1000.000000	0.025209
20585627	rs728405	Common Traits	Eye color	-1000.000000	0.353332
20585627	rs8039195	Common Traits	Eye color	-1000.000000	0.503674
20585627	rs8049897	Common Traits	Freckling	-1000.000000	0.115202
20585627	rs8049897	Common Traits	Red hair	-1000.000000	0.115202
20585627	rs8060934	Common Traits	Freckling	-1000.000000	0.026569
20585627	rs872071	Common Traits	Freckling	-1000.000000	0.089775
20585627	rs9328192	Common Traits	Freckling	-1000.000000	0.021758
20585627	rs9405675	Common Traits	Freckling	-1000.000000	0.036843
20585627	rs977588	Common Traits	Eye color	-1000.000000	0.061157
20661308	rs10119	Serum Calcium		-5.322393	0.000000
20661308	rs10455097	Serum Calcium		-5.002614	0.000000
20661308	rs13203335	Serum Calcium		-6.327902	0.000000
20661308	rs1550532	Serum Calcium		-5.368556	0.000000
20661308	rs16827695	Serum Calcium		-5.427128	0.000000
20661308	rs16827695	Serum Calcium		-5.494850	0.000000
20661308	rs16902486	Serum Calcium		-5.316053	0.000000
20661308	rs16902486	Serum Calcium		-5.393619	0.000000
20661308	rs17005914	Serum Calcium		-5.170053	0.000000
20661308	rs17005914	Serum Calcium		-5.234331	0.000000
20661308	rs17120351	Serum Calcium		-6.686133	0.000000
20661308	rs17120351	Serum Calcium		-6.772113	0.000000
20661308	rs17251221	Serum Calcium		-20.970616	1.000000
20661308	rs17666460	Serum Calcium		-5.317855	0.000000
20661308	rs17666460	Serum Calcium		-5.384050	0.000000
20661308	rs261503	Serum Calcium		-5.337242	0.000000
20661308	rs261503	Serum Calcium		-5.403403	0.000000
20661308	rs4695355	Serum Calcium		-5.244125	0.000000
20661308	rs6111021	Serum Calcium		-5.077794	0.000000
20661308	rs6427310	Serum Calcium		-5.293282	0.000000
20661308	rs742393	Serum Calcium		-5.617983	0.000000
20661308	rs7448017	Serum Calcium		-5.782516	0.000000
20661308	rs7448017	Serum Calcium		-5.853872	0.000000
20686608	rs10487687	Pancreatic Cancer		-5.474955	0.137445
20686608	rs11242674	Pancreatic Cancer		-5.460924	0.483451
20686608	rs11242679	Pancreatic Cancer		-5.619789	0.226496
20686608	rs1737947	Pancreatic Cancer		-5.071092	0.920910
20686608	rs4663158	Pancreatic Cancer		-5.160522	0.343635
20686608	rs4683235	Pancreatic Cancer		-5.003051	0.000000
20686608	rs6973850	Pancreatic Cancer		-6.202732	0.460574
20686608	rs7750826	Pancreatic Cancer		-5.590067	0.336181
20686608	rs7779540	Pancreatic Cancer		-6.339135	0.992074
20694148	rs4523270	Metabolic Syndrome	“	-7.000000	0.728481
20694148	rs9989419	Metabolic Syndrome	“	-30.522879	0.038130
20700443	rs3740393	Potassium|Serum Magnesium|Serum Magnesium Levels		-6.066513	0.000000
20729852	rs11187842	Esophageal Squamous Cell Carcinoma|Gastric Adenocarcinoma		-9.437707	0.265434
20729852	rs11187842	Esophageal Squamous Cell Carcinoma|Gastric Adenocarcinoma		-11.841638	0.265434
20729852	rs11187842	Esophageal Squamous Cell Carcinoma|Gastric Adenocarcinoma		-7.920819	0.265434
20729852	rs2274223	Esophageal Squamous Cell Carcinoma|Gastric Adenocarcinoma		-8.632644	0.810747
20729852	rs2274223	Esophageal Squamous Cell Carcinoma|Gastric Adenocarcinoma		-14.377786	0.810747
20729852	rs2274223	Esophageal Squamous Cell Carcinoma|Gastric Adenocarcinoma		-8.414539	0.810747
20729852	rs4460629	Esophageal Squamous Cell Carcinoma|Gastric Adenocarcinoma		-6.472370	0.643864
20729852	rs753724	Esophageal Squamous Cell Carcinoma|Gastric Adenocarcinoma		-9.576754	0.265434
20729852	rs753724	Esophageal Squamous Cell Carcinoma|Gastric Adenocarcinoma		-11.793174	0.265434
20729852	rs753724	Esophageal Squamous Cell Carcinoma|Gastric Adenocarcinoma		-7.939302	0.265434
20801717	rs10260404	Sporadic Amyotrophic Lateral Sclerosis		-7.397940	0.000000
20801717	rs12608932	Sporadic Amyotrophic Lateral Sclerosis		-13.596879	0.000000
20801717	rs2814707	Sporadic Amyotrophic Lateral Sclerosis		-9.326058	0.077490
20801717	rs3849942	Sporadic Amyotrophic Lateral Sclerosis		-9.333482	0.081814
20801717	rs903603	Sporadic Amyotrophic Lateral Sclerosis		-7.049635	0.129723
20838585	rs10044666	Cardiovascular Disease	LDL-cholesterol	-6.327902	0.000000
20838585	rs10044666	Cardiovascular Disease	LDL-cholesterol	-6.327902	0.000000
20838585	rs10260737	Cardiovascular Disease	glucose	-6.136677	0.000000
20838585	rs10260737	Cardiovascular Disease	glucose	-6.136677	0.000000
20838585	rs10498337	Cardiovascular Disease	insulin	-6.050610	0.000000
20838585	rs10498337	Cardiovascular Disease	insulin	-6.050610	0.000000
20838585	rs11258628	Cardiovascular Disease	LDL	-6.387216	0.000000
20838585	rs11258628	Cardiovascular Disease	LDL	-6.387216	0.000000
20838585	rs11258628	Cardiovascular Disease	LDL	-5.136677	0.000000
20838585	rs1144036	Cardiovascular Disease	height	-6.619789	0.012162
20838585	rs1144036	Cardiovascular Disease	height	-6.619789	0.012162
20838585	rs12069004	Cardiovascular Disease	glucose	-6.236572	0.000000
20838585	rs12069004	Cardiovascular Disease	glucose	-6.236572	0.000000
20838585	rs12330441	Cardiovascular Disease	triglycerides	-6.522879	0.000000
20838585	rs12330441	Cardiovascular Disease	triglycerides	-6.522879	0.000000
20838585	rs12548494	Cardiovascular Disease	glucose	-6.148742	0.000000
20838585	rs12548494	Cardiovascular Disease	glucose	-6.148742	0.000000
20838585	rs12548494	Cardiovascular Disease	glucose	-5.568636	0.000000
20838585	rs13290397	Cardiovascular Disease	triglycerides	-6.619789	0.000000
20838585	rs13290397	Cardiovascular Disease	triglycerides	-6.619789	0.000000
20838585	rs13290397	Cardiovascular Disease	triglycerides	-6.167491	0.000000
20838585	rs1613695	Cardiovascular Disease	insulin	-6.769551	0.000000
20838585	rs1613695	Cardiovascular Disease	insulin	-6.769551	0.000000
20838585	rs16892328	Cardiovascular Disease	insulin	-6.886057	0.000000
20838585	rs16892328	Cardiovascular Disease	insulin	-6.886057	0.000000
20838585	rs17568778	Cardiovascular Disease	waist circumference	-6.086186	0.000000
20838585	rs17568778	Cardiovascular Disease	waist circumference	-6.086186	0.000000
20838585	rs17568778	Cardiovascular Disease	waist circumference	-6.045757	0.000000
20838585	rs3793275	Cardiovascular Disease	insulin	-8.236572	0.000000
20838585	rs3793275	Cardiovascular Disease	glucose	-6.823909	0.000000
20838585	rs3793275	Cardiovascular Disease	insulin	-8.236572	0.000000
20838585	rs3793275	Cardiovascular Disease	glucose	-6.823909	0.000000
20838585	rs3793275	Cardiovascular Disease	glucose	-6.244125	0.000000
20838585	rs4897695	Cardiovascular Disease	total cholesterol	-6.568636	0.000000
20838585	rs4897695	Cardiovascular Disease	total cholesterol	-6.568636	0.000000
20838585	rs6440031	Cardiovascular Disease	heart rate	-6.744727	0.000000
20838585	rs6440031	Cardiovascular Disease	heart rate	-6.744727	0.000000
20838585	rs6552560	Cardiovascular Disease	weight	-7.070581	0.000000
20838585	rs6552560	Cardiovascular Disease	weight	-7.070581	0.000000
20838585	rs6726786	Cardiovascular Disease	triglycerides	-6.537602	0.000000
20838585	rs6726786	Cardiovascular Disease	triglycerides	-6.537602	0.000000
20838585	rs6726786	Cardiovascular Disease	triglycerides	-5.408935	0.000000
20838585	rs709595	Cardiovascular Disease	diastolic blood pressure	-6.154902	0.000000
20838585	rs709595	Cardiovascular Disease	diastolic blood pressure	-6.154902	0.000000
20838585	rs7210277	Cardiovascular Disease	waist circumference	-6.154902	0.000000
20838585	rs7210277	Cardiovascular Disease	waist circumference	-6.154902	0.000000
20838585	rs7210277	Cardiovascular Disease	waist circumference	-5.920819	0.000000
20838585	rs726914	Cardiovascular Disease	systolic blood pressure	-6.148742	0.000000
20838585	rs726914	Cardiovascular Disease	systolic blood pressure	-6.148742	0.000000
20838585	rs7412	Cardiovascular Disease	LDL-cholesterol	-7.795880	0.474653
20838585	rs7738656	Cardiovascular Disease	LDL-cholesterol	-6.602060	0.000000
20838585	rs7738656	Cardiovascular Disease	total cholesterol	-6.677781	0.000000
20838585	rs7738656	Cardiovascular Disease	LDL-cholesterol	-6.602060	0.000000
20838585	rs7738656	Cardiovascular Disease	total cholesterol	-6.677781	0.000000
20838585	rs781718	Cardiovascular Disease	glucose	-6.075721	0.000000
20838585	rs781718	Cardiovascular Disease	glucose	-6.075721	0.000000
20838585	rs8073909	Cardiovascular Disease	LDL	-6.853872	0.000000
20838585	rs8073909	Cardiovascular Disease	total cholesterol	-7.161151	0.000000
20838585	rs8073909	Cardiovascular Disease	LDL	-6.853872	0.000000
20838585	rs8073909	Cardiovascular Disease	total cholesterol	-7.161151	0.000000
20838585	rs8073909	Cardiovascular Disease	LDL	-5.920819	0.000000
20838585	rs8073909	Cardiovascular Disease	total cholesterol	-6.698970	0.000000
20838585	rs853773	Cardiovascular Disease	glucose	-6.154902	0.000000
20838585	rs853773	Cardiovascular Disease	glucose	-6.154902	0.000000
20838585	rs891541	Cardiovascular Disease	waist circumference	-6.113509	0.000000
20838585	rs891541	Cardiovascular Disease	waist circumference	-6.113509	0.000000
20838585	rs964184	Cardiovascular Disease	triglycerides	-5.721246	0.220577
20838585	rs9909931	Cardiovascular Disease	glucose	-6.366532	0.000000
20838585	rs9909931	Cardiovascular Disease	glucose	-6.366532	0.000000
20838585	rs9909931	Cardiovascular Disease	glucose	-6.301030	0.000000
20861866	rs1061170	Age-Related Macular Degeneration		-41.585027	0.269752
20861866	rs3750848	Age-Related Macular Degeneration		-59.091515	1.000000
20861866	rs3793917	Age-Related Macular Degeneration		-56.376751	0.948022
20921969	rs16895513	Cardiac Arrhythmias	risperidone/QTc	-5.899629	0.993592
20927387	rs17064262	Cell Traits|Red Blood Cell	mean corpuscular volume	-7.457175	0.498467
20927387	rs17064262	Cell Traits|Red Blood Cell	mean corpuscular hemoglobin	-7.847712	0.498467
20927387	rs4895441	Cell Traits|Red Blood Cell	red blood cell count	-12.609065	0.742690
20927387	rs4895441	Cell Traits|Red Blood Cell	mean corpuscular volume	-12.298432	0.742690
20927387	rs4895441	Cell Traits|Red Blood Cell	mean corpuscular hemoglobin	-13.505845	0.742690
20927387	rs4895441	Cell Traits|Red Blood Cell	mean corpuscular volume	-12.298432	0.742690
20927387	rs4895441	Cell Traits|Red Blood Cell	mean corpuscular volume	-12.298432	0.742690
20927387	rs5756504	Cell Traits|Red Blood Cell	mean corpuscular hemoglobin	-7.428291	0.502850
20927387	rs9376092	Cell Traits|Red Blood Cell	red blood cell count	-12.545155	0.646895
20927387	rs9376092	Cell Traits|Red Blood Cell	mean corpuscular volume	-12.100179	0.646895
20927387	rs9376092	Cell Traits|Red Blood Cell	mean corpuscular hemoglobin	-13.306273	0.646895
20932310	rs10763625	Τ Protein Levels		-6.009661	0.000000
20932310	rs10784496	Τ Protein Levels		-6.510042	1.000000
20932310	rs11015839	Τ Protein Levels		-6.190440	0.000000
20932310	rs11015839	Τ Protein Levels		-6.104025	0.000000
20932310	rs11015860	Τ Protein Levels		-6.190440	0.000000
20932310	rs11015860	Τ Protein Levels		-6.104025	0.000000
20932310	rs11015939	Τ Protein Levels		-6.033858	0.000000
20932310	rs11069178	Τ Protein Levels		-6.782516	0.446263
20932310	rs11206801	Τ Protein Levels		-7.195861	1.000000
20932310	rs12534221	Τ Protein Levels		-6.043832	1.000000
20932310	rs1727638	Τ Protein Levels		-6.012781	1.000000
20932310	rs2075650	Τ Protein Levels		-6.518557	1.000000
20932310	rs239713	Τ Protein Levels		-6.304518	1.000000
20932310	rs2493624	Τ Protein Levels		-6.211832	0.000000
20932310	rs2495832	Τ Protein Levels		-6.033858	0.000000
20932310	rs2899472	Τ Protein Levels		-8.730487	1.000000
20932310	rs2899472	Τ Protein Levels		-7.267606	1.000000
20932310	rs2899472	Τ Protein Levels		-6.954677	1.000000
20932310	rs2899472	Τ Protein Levels		-11.721246	1.000000
20932310	rs2899472	Τ Protein Levels		-8.381952	1.000000
20932310	rs2928826	Τ Protein Levels		-6.238824	0.937034
20932310	rs2986971	Τ Protein Levels		-6.920819	0.000000
20932310	rs2986971	Τ Protein Levels		-6.051587	0.000000
20932310	rs4431886	Τ Protein Levels		-7.195861	0.838201
20932310	rs893769	Τ Protein Levels		-6.049635	0.810417
20932310	rs895401	Τ Protein Levels		-6.050610	0.436520
20953186	rs13190932	Psoriasis|Psoriatic Arthritis		-7.987163	0.412546
20953186	rs13196377	Psoriasis|Psoriatic Arthritis		-8.261219	0.239526
20953186	rs13210247	Psoriasis|Psoriatic Arthritis		-7.826814	0.093041
20953189	rs12924903	Psoriasis		-9.000000	0.702717
20953189	rs12924903	Psoriasis		-8.397940	0.702717
21037568	rs485411	Hodgkin Lymphoma		-6.889410	0.648144
21042317	rs2384061	Major Depressive Disorder		-5.200659	0.000000
21044948	rs2736990	Parkinson's Disease		-6.866461	0.571593
21051773	rs9806256	Handedness|Dyslexia		-6.630784	0.760751
21076409	rs10865879	Conduction|Qrs Duration		-27.958607	0.094194
21076409	rs2051211	Conduction|Qrs Duration		-7.804100	0.014568
21124946	rs11875173	Bone Mineral Density		-5.045757	0.000000
21124946	rs211804	Bone Mineral Density		-6.397940	0.000000
21124946	rs4280044	Bone Mineral Density		-5.154902	0.000000
21124946	rs8102334	Bone Mineral Density		-5.522879	0.000000
21124946	rs9525613	Bone Mineral Density		-5.698970	0.000042
21156761	rs2173035	Rheumatoid Arthritis		-5.896196	0.891606
21156761	rs6972219	Rheumatoid Arthritis		-5.752027	0.967292
21223598	rs10258739	Aortic Root		-5.602060	0.819556
21223598	rs6045666	Aortic Root		-5.527244	0.983234
21273288	rs1004565	NT-proBNP		-7.275724	0.000000
21273288	rs1023252	NT-proBNP		-15.455932	1.000000
21273288	rs10845158	NT-proBNP		-5.060481	0.000000
21273288	rs4869419	NT-proBNP		-5.420216	1.000000
21273288	rs6009824	NT-proBNP		-5.200659	1.000000
21297633	rs12720356	Ulcerative Colitis		-9.036212	0.000000
21297633	rs17293632	Ulcerative Colitis		-12.850781	0.000000
21297633	rs1893217	Ulcerative Colitis		-13.889410	0.000000
21297633	rs3197999	Ulcerative Colitis		-16.730487	0.889031
21297633	rs6556412	Ulcerative Colitis		-13.270026	0.041155
21297633	rs736289	Ulcerative Colitis		-6.570248	0.000000
21298027	rs10771427	Celiac Disease|Crohn's Disease		-5.397940	0.000000
21298027	rs16939895	Celiac Disease|Crohn's Disease		-8.335358	0.000000
21298027	rs40254	Celiac Disease|Crohn's Disease		-5.181774	0.000000
21298027	rs4317904	Celiac Disease|Crohn's Disease		-5.728158	0.000000
21298027	rs6516104	Celiac Disease|Crohn's Disease		-5.866461	0.000000
21298047	rs10893365	European-Origin|Substance Dependence		-6.643974	0.767593
21298047	rs10893365	European-Origin|Substance Dependence		-5.066513	0.767593
21298047	rs10893366	European-Origin|Substance Dependence		-6.163043	0.676941
21298047	rs10893366	European-Origin|Substance Dependence		-5.055517	0.676941
21298047	rs11220015	European-Origin|Substance Dependence		-5.705534	0.430633
21298047	rs11602925	European-Origin|Substance Dependence		-5.906578	0.432218
21298047	rs12273605	European-Origin|Substance Dependence		-5.416801	0.427477
21298047	rs1426153	European-Origin|Substance Dependence		-5.735182	0.417396
21298047	rs750338	European-Origin|Substance Dependence		-6.374688	0.669608
21326860	rs8005468	Kawasaki Disease		-5.049149	0.702977
21347282	rs10493178	Coronary Heart Disease	LDL-C	-11.327902	0.001853
21347282	rs1800588	Coronary Heart Disease	HDL-C	-7.823909	0.290997
21347282	rs247617	Coronary Heart Disease	HDL-C	-42.920819	0.884668
21347282	rs255052	Coronary Heart Disease	HDL-C	-10.180456	0.208023
21347282	rs562338	Coronary Heart Disease	LDL-C	-6.508638	0.663625
21347282	rs7560236	Coronary Heart Disease	LDL-C	-7.677781	0.029305
21347282	rs7903146	Coronary Heart Disease	Type-2 diabetes	-6.455932	0.760792
21364930	rs1046099	Hiv-1		-5.002614	0.000000
21364930	rs12909130	Hiv-1		-5.080399	0.000000
21364930	rs2304418	Hiv-1		-5.638272	0.000000
21364930	rs2905	Hiv-1		-5.157391	0.000000
21379329	rs201099	Late-Onset Alzheimer's Disease		-7.080922	0.593490
21379329	rs201119	Late-Onset Alzheimer's Disease		-7.818156	0.649746
21379329	rs201119	Late-Onset Alzheimer's Disease		-7.823909	0.649746
21379329	rs201124	Late-Onset Alzheimer's Disease		-5.886057	0.611746
21379329	rs2075650	Late-Onset Alzheimer's Disease		-80.530178	0.000000
21379329	rs2075650	Late-Onset Alzheimer's Disease		-14.928118	0.000000
21379329	rs2075650	Late-Onset Alzheimer's Disease		-7.427128	0.000000
21379329	rs2075650	Late-Onset Alzheimer's Disease		-72.493495	0.000000
21379329	rs2673604	Late-Onset Alzheimer's Disease		-5.585027	0.000000
21379329	rs4145454	Late-Onset Alzheimer's Disease		-5.987163	0.000000
21379329	rs7007878	Late-Onset Alzheimer's Disease		-5.185087	0.000000
21379329	rs7814569	Late-Onset Alzheimer's Disease		-5.928118	0.000000
21383967	rs17103033	Rheumatoid Arthritis|Celiac Disease		-5.167491	0.000000
21383967	rs243323	Rheumatoid Arthritis|Celiac Disease		-5.180456	0.000000
21383967	rs6585827	Rheumatoid Arthritis|Celiac Disease		-6.193820	0.000000
21390209	rs10402271	Late-Onset Alzheimer's Disease		-6.832683	0.000000
21390209	rs10485435	Late-Onset Alzheimer's Disease		-6.211832	0.000000
21390209	rs1217745	Late-Onset Alzheimer's Disease		-5.489455	0.000000
21390209	rs12664598	Late-Onset Alzheimer's Disease		-5.185752	0.000000
21390209	rs157580	Late-Onset Alzheimer's Disease		-16.554396	0.000000
21390209	rs2502562	Late-Onset Alzheimer's Disease		-5.804100	0.000000
21390209	rs252546	Late-Onset Alzheimer's Disease		-5.108463	0.000000
21390209	rs2927488	Late-Onset Alzheimer's Disease		-5.543634	0.000000
21390209	rs2965101	Late-Onset Alzheimer's Disease		-5.679854	0.000000
21390209	rs624225	Late-Onset Alzheimer's Disease		-5.290730	0.000000
21390209	rs643629	Late-Onset Alzheimer's Disease		-5.000869	0.000000
21390209	rs6859	Late-Onset Alzheimer's Disease		-9.829738	0.000000
21390209	rs9369240	Late-Onset Alzheimer's Disease		-5.312471	0.000000
21408207	rs12537284	Systemic Lupus Erythematosus|Autoantibody		-5.823909	0.532623
21408207	rs2248932	Systemic Lupus Erythematosus|Autoantibody		-5.568636	0.471199
21423239	rs11650719	Attempted Suicide		-5.148742	0.000000
21423239	rs1543002	Attempted Suicide		-5.318759	0.000000
21423239	rs2175671	Attempted Suicide		-5.712198	0.000000
21423239	rs5752388	Attempted Suicide		-5.290730	0.000000
21423239	rs6076080	Attempted Suicide		-5.055024	0.000000
21423239	rs9320964	Attempted Suicide		-5.474955	0.000000
21423719	rs2228603	Metabolic Traits|Nonalcoholic Fatty Liver Disease		-22.826814	0.000000
21423719	rs4240624	Metabolic Traits|Nonalcoholic Fatty Liver Disease		-22.841638	0.000000
21423719	rs780094	Metabolic Traits|Nonalcoholic Fatty Liver Disease		-124.149967	0.000000
21424380	rs3848562	Breast Cancer		-5.034798	0.783072
21437268	rs10801805	Cancers|Conducted|Upper Aerodigestive Tract		-5.522879	0.000000
21437268	rs1431918	Cancers|Conducted|Upper Aerodigestive Tract		-5.154902	0.000000
21437268	rs1573496	Cancers|Conducted|Upper Aerodigestive Tract		-16.045757	0.342349
21437268	rs2287802	Cancers|Conducted|Upper Aerodigestive Tract		-5.397940	0.000000
21437268	rs2299851	Cancers|Conducted|Upper Aerodigestive Tract		-5.221849	0.000000
21437268	rs4799863	Cancers|Conducted|Upper Aerodigestive Tract		-5.301030	0.000000
21437268	rs698	Cancers|Conducted|Upper Aerodigestive Tract		-6.522879	0.995671
21437268	rs7431530	Cancers|Conducted|Upper Aerodigestive Tract		-5.698970	0.000000
21437268	rs7924284	Cancers|Conducted|Upper Aerodigestive Tract		-5.096910	0.000000
21448238	rs10275320	Migraine		-5.806875	0.000000
21448238	rs1146161	Migraine		-5.032920	0.000000
21448238	rs4742323	Migraine		-5.013228	0.000000
21448238	rs4861775	Migraine		-5.484126	0.000000
21448238	rs4939879	Migraine		-5.739929	0.000000
21448238	rs6107848	Migraine		-5.229148	0.000000
21448238	rs9908234	Migraine		-7.096910	0.000000
21460840	rs11767557	Alzheimer’s Disease		-9.221849	0.000000
21460840	rs670139	Alzheimer’s Disease		-9.958607	0.331040
21460840	rs9349407	Alzheimer’s Disease		-8.065502	0.000000
21460841	rs2588969	Late-Onset Alzheimer’s Disease		-6.161151	0.000000
21483430	rs11122319	Neurocognitive Phenotypes		-32.876148	0.839932
21483430	rs11122322	Neurocognitive Phenotypes		-10.458421	0.198502
21483430	rs11122324	Neurocognitive Phenotypes		-9.151195	0.192136
21483430	rs12030517	Neurocognitive Phenotypes		-30.437707	0.417404
21483430	rs1417584	Neurocognitive Phenotypes		-21.673664	0.826011
21483430	rs2082552	Neurocognitive Phenotypes		-26.146910	0.281554
21483430	rs2487453	Neurocognitive Phenotypes		-8.588380	0.171429
21483430	rs3738398	Neurocognitive Phenotypes		-32.223299	0.755182
21483430	rs3738401	Neurocognitive Phenotypes		-9.422508	0.101951
21483430	rs3806372	Neurocognitive Phenotypes		-5.244888	0.024362
21483430	rs6541281	Neurocognitive Phenotypes		-24.723538	0.613760
21483430	rs823161	Neurocognitive Phenotypes		-29.416801	0.713765
21483430	rs823163	Neurocognitive Phenotypes		-29.826814	0.715383
21502949	rs1602517	Brain		-5.221849	0.000000
21502949	rs163035	Brain		-6.655608	1.000000
21502949	rs234937	Brain		-5.051587	0.106279
21502949	rs335636	Brain		-6.415669	0.981195
21502949	rs4752194	Brain		-5.202040	0.000000
21502949	rs4752195	Brain		-5.202040	0.000000
21502949	rs5979778	Brain		-5.847712	0.000000
21502949	rs5979778	Brain		-5.191789	0.000000
21502949	rs5979778	Brain		-5.510042	0.000000
21502949	rs9392374	Brain		-5.292430	0.752562
21502949	rs9405550	Brain		-5.254145	0.864326
21533022	rs17563605	Bone Mineral Density		-6.602060	0.879746
21533022	rs1863196	Bone Mineral Density		-6.698970	0.911956
21533024	rs1049728	Icam-1		-87.494850	0.000000
21533024	rs11575074	Icam-1		-10.920819	0.037817
21533024	rs1801714	Icam-1		-8.602060	0.018542
21533024	rs281437	Icam-1		-15.142668	0.190567
21533024	rs3184504	Icam-1		-16.537602	0.000000
21533024	rs738409	Icam-1		-9.193820	0.000000
21552555	rs10216243	Obesity|Obesity-Related Traits	HIP	-6.093126	0.814146
21552555	rs10852521	Obesity|Obesity-Related Traits		-10.853872	0.249752
21552555	rs10852521	Obesity|Obesity-Related Traits		-10.860121	0.249752
21552555	rs10891096	Obesity|Obesity-Related Traits		-5.987163	0.000000
21552555	rs1121980	Obesity|Obesity-Related Traits		-11.022276	0.838323
21552555	rs1477196	Obesity|Obesity-Related Traits		-8.030118	0.198896
21552555	rs17126237	Obesity|Obesity-Related Traits	body mass index	-6.254145	0.523167
21552555	rs17126237	Obesity|Obesity-Related Traits	HIP	-6.462181	0.523167
21552555	rs17126237	Obesity|Obesity-Related Traits	Weight	-7.058489	0.523167
21552555	rs1861866	Obesity|Obesity-Related Traits		-10.850781	0.248418
21552555	rs247916	Obesity|Obesity-Related Traits		-5.038579	0.000000
21552555	rs2887180	Obesity|Obesity-Related Traits		-5.612610	0.624758
21552555	rs3751812	Obesity|Obesity-Related Traits		-11.376751	0.605425
21552555	rs3751812	Obesity|Obesity-Related Traits		-11.374688	0.605425
21552555	rs3751813	Obesity|Obesity-Related Traits		-7.787812	0.574905
21552555	rs3912607	Obesity|Obesity-Related Traits		-5.078834	0.000000
21552555	rs4784323	Obesity|Obesity-Related Traits		-5.411168	0.117231
21552555	rs7190492	Obesity|Obesity-Related Traits		-8.107905	0.214129
21552555	rs7190492	Obesity|Obesity-Related Traits		-8.009217	0.214129
21552555	rs7206790	Obesity|Obesity-Related Traits		-9.216096	0.478507
21552555	rs8044769	Obesity|Obesity-Related Traits		-9.309804	0.292218
21552555	rs8044769	Obesity|Obesity-Related Traits		-9.313364	0.292218
21552555	rs8050136	Obesity|Obesity-Related Traits		-11.327902	0.941189
21552555	rs8050136	Obesity|Obesity-Related Traits		-11.326979	0.941189
21552555	rs9813516	Obesity|Obesity-Related Traits		-5.362510	0.000000
21552555	rs9930333	Obesity|Obesity-Related Traits		-10.698970	0.751798
21552555	rs9930333	Obesity|Obesity-Related Traits		-10.694649	0.751798
21552555	rs9931494	Obesity|Obesity-Related Traits		-10.372634	0.502214
21552555	rs9935401	Obesity|Obesity-Related Traits		-11.360514	0.938215
21552555	rs9937053	Obesity|Obesity-Related Traits		-10.806875	0.766603
21552555	rs9941349	Obesity|Obesity-Related Traits		-10.214670	0.505253
21552555	rs9941349	Obesity|Obesity-Related Traits		-10.216096	0.505253
21573004	rs16847897	Telomere Length		-12.795880	0.291111
21602797	rs10466455	Cystic Fibrosis|Lung Disease		-6.413413	0.104006
21602797	rs10836312	Cystic Fibrosis|Lung Disease		-6.806875	0.108372
21602797	rs11032829	Cystic Fibrosis|Lung Disease		-5.640165	0.025096
21602797	rs525202	Cystic Fibrosis|Lung Disease		-6.872895	0.255592
21602797	rs7924717	Cystic Fibrosis|Lung Disease		-5.559091	0.062392
21602797	rs7929679	Cystic Fibrosis|Lung Disease		-5.832683	0.170867
21665990	rs1410996	Age-Related Macular Degeneration		-234.130768	0.265543
21700879	rs3774261	Adiponectin Levels		-6.016374	0.003190
21738479	rs12313946	White Blood Cell Count|Cell Phenotypes|White Blood Cell	white blood cell	-7.522879	0.000000
21738479	rs1420101	White Blood Cell Count|Cell Phenotypes|White Blood Cell	Eosinophils	-13.275724	0.000000
21738479	rs17609240	White Blood Cell Count|Cell Phenotypes|White Blood Cell	white blood cell	-8.045757	0.000000
21738479	rs2072910	White Blood Cell Count|Cell Phenotypes|White Blood Cell	Neutrophils	-9.522879	0.000000
21738479	rs2814778	White Blood Cell Count|Cell Phenotypes|White Blood Cell		-524.000000	0.000000
21738479	rs3094212	White Blood Cell Count|Cell Phenotypes|White Blood Cell	white blood cell	-8.154902	0.000000
21738479	rs3184504	White Blood Cell Count|Cell Phenotypes|White Blood Cell	Eosinophils	-18.187087	0.000000
21738479	rs4065321	White Blood Cell Count|Cell Phenotypes|White Blood Cell	white blood cell	-13.522879	0.000000
21738479	rs4143832	White Blood Cell Count|Cell Phenotypes|White Blood Cell	Eosinophils	-9.920819	0.000000
21738479	rs4794822	White Blood Cell Count|Cell Phenotypes|White Blood Cell	Neutrophils	-9.221849	0.000000
21738479	rs4857855	White Blood Cell Count|Cell Phenotypes|White Blood Cell	Eosinophils	-16.065502	0.000000
21738479	rs4895441	White Blood Cell Count|Cell Phenotypes|White Blood Cell	white blood cell	-8.698970	0.000000
21738479	rs9131	White Blood Cell Count|Cell Phenotypes|White Blood Cell		-7.795880	0.974240
21738480	rs11878602	Cell Phenotypes|White Blood Cell	Lymphocytes	-11.074172	0.833608
21738480	rs11878602	Cell Phenotypes|White Blood Cell	Lymphocytes	-11.074172	0.833608
21738480	rs1991866	Cell Phenotypes|White Blood Cell	Monocytes	-18.747147	0.767793
21738480	rs1991866	Cell Phenotypes|White Blood Cell	Monocytes	-18.747147	0.767793
21738487	rs10200894	Parkinson's Disease		-1000.000000	0.000000
21738487	rs1079597	Parkinson's Disease		-1000.000000	0.000000
21738487	rs11030104	Parkinson's Disease		-1000.000000	0.000000
21738487	rs11248060	Parkinson's Disease		-1000.000000	0.012972
21738487	rs11711441	Parkinson's Disease		-1000.000000	0.248973
21738487	rs1223271	Parkinson's Disease		-1000.000000	0.000000
21738487	rs12431733	Parkinson's Disease		-1000.000000	0.000000
21738487	rs12718379	Parkinson's Disease		-1000.000000	0.000000
21738487	rs1491942	Parkinson's Disease		-1000.000000	0.000430
21738487	rs17115100	Parkinson's Disease		-1000.000000	0.000000
21738487	rs17329669	Parkinson's Disease		-1000.000000	0.000000
21738487	rs1799836	Parkinson's Disease		-1000.000000	0.000000
21738487	rs1801582	Parkinson's Disease		-1000.000000	0.000000
21738487	rs1862326	Parkinson's Disease		-1000.000000	0.000000
21738487	rs1994090	Parkinson's Disease		-1000.000000	0.000253
21738487	rs2205108	Parkinson's Disease		-1000.000000	0.000000
21738487	rs2282048	Parkinson's Disease		-1000.000000	0.000000
21738487	rs4954218	Parkinson's Disease		-1000.000000	0.000000
21738487	rs7077361	Parkinson's Disease		-1000.000000	0.000000
21738487	rs7412	Parkinson's Disease		-1000.000000	0.000000
21738487	rs823128	Parkinson's Disease		-1000.000000	0.355376
21738487	rs9917256	Parkinson's Disease		-1000.000000	0.000000
21738491	rs11153730	Sudden Cardiac Death	rotterdam study	-1000.000000	0.000000
21738491	rs11970286	Sudden Cardiac Death	QT	-1000.000000	0.000000
21738491	rs12143842	Sudden Cardiac Death	QT	-1000.000000	0.000000
21738491	rs12296050	Sudden Cardiac Death	QT	-1000.000000	0.000000
21738491	rs12601622	Sudden Cardiac Death		-7.432974	0.000000
21738491	rs16880395	Sudden Cardiac Death		-5.289037	0.000000
21738491	rs174230	Sudden Cardiac Death		-7.066513	0.764361
21738491	rs2650907	Sudden Cardiac Death		-7.357535	0.000000
21738491	rs3193970	Sudden Cardiac Death		-5.954677	0.000000
21738491	rs4687718	Sudden Cardiac Death	rotterdam study	-1000.000000	0.000000
21738491	rs6507566	Sudden Cardiac Death		-5.149354	0.000000
21738491	rs7218928	Sudden Cardiac Death		-5.362510	0.000000
21750679	rs2725466	Systemic Sclerosis		-5.337242	0.000000
21750679	rs342070	Systemic Sclerosis		-5.331614	0.826124
21750679	rs3792783	Systemic Sclerosis		-6.241845	0.289978
21750679	rs3821236	Systemic Sclerosis		-6.679854	0.379185
21750679	rs4958881	Systemic Sclerosis		-5.237321	0.411300
21750679	rs9855622	Systemic Sclerosis		-5.785156	0.000000
21771975	rs7193788	Adiponectin|Quantitative Trait|Cardiometabolic Outcomes		-8.866461	0.001202
21771975	rs8047711	Adiponectin|Quantitative Trait|Cardiometabolic Outcomes		-7.199283	0.086781
21779176	rs2116050	Restless Legs Syndrome		-9.316053	0.740929
21779176	rs3104788	Restless Legs Syndrome		-17.787812	0.862251
21804549	rs10173081	Asthma		-7.853872	1.000000
21804549	rs1102000	Asthma		-6.443697	1.000000
21804549	rs2017908	Asthma		-8.356547	0.000000
21804549	rs2453626	Asthma		-6.552842	0.000000
21804549	rs335016	Asthma		-6.585027	0.000000
21827660	rs1063192	Increased Disease Risk		-7.036212	0.000000
21827660	rs1412829	Increased Disease Risk		-7.468521	0.000000
21827660	rs1920116	Increased Disease Risk		-5.853872	0.000000
21827660	rs2157719	Increased Disease Risk		-7.214670	0.000000
21827660	rs2736100	Increased Disease Risk		-12.275724	1.000000
21827660	rs3779505	Increased Disease Risk		-5.522879	0.000000
21827660	rs4977756	Increased Disease Risk		-6.376751	0.000000
21829393	rs11264798	Type 1 Diabetes|Autoantibody		-7.721246	0.889551
21829393	rs11594656	Type 1 Diabetes|Autoantibody		-5.698970	0.000167
21829393	rs2069763	Type 1 Diabetes|Autoantibody		-7.130768	0.360410
21829393	rs478582	Type 1 Diabetes|Autoantibody		-11.552842	0.083878
21829393	rs4971154	Type 1 Diabetes|Autoantibody		-10.537602	0.626432
21829393	rs4971154	Type 1 Diabetes|Autoantibody		-10.537602	0.626432
21829393	rs657152	Type 1 Diabetes|Autoantibody		-12.939302	0.000000
21876539	rs16868941	Cyp1A2		-6.809668	1.000000
21876539	rs16868941	Cyp1A2		-6.809668	1.000000
21876539	rs2470893	Cyp1A2		-7.621602	1.000000
21876539	rs2470893	Cyp1A2		-10.795880	1.000000
21876539	rs2472297	Cyp1A2		-7.378824	0.755768
21876539	rs2472297	Cyp1A2		-10.568636	0.755768
21876539	rs382140	Cyp1A2		-6.476254	1.000000
21876539	rs382140	Cyp1A2		-8.408935	1.000000
21876539	rs6495122	Cyp1A2		-7.085128	1.000000
21876539	rs6495122	Cyp1A2		-8.148742	1.000000
21876539	rs9526558	Cyp1A2		-6.168130	0.000000
21876539	rs9526558	Cyp1A2		-6.168130	0.000000
21901158	rs604459	Insulin Resistance|Copy Number Variation		-5.096910	0.961097
21901158	rs8026527	Insulin Resistance|Copy Number Variation		-6.221849	1.000000
21909115	rs1813353	Cardiovascular Disease|Blood Pressure		-14.638272	0.006923
21931564	rs11158519	Metabolite Quantitative Trait	PC ae C38:1/PC aa C28:1	-1000.000000	0.000000
21931564	rs11158519	Metabolite Quantitative Trait	PC ae C38:1/PC aa C28:1	-26.823909	0.000000
21931564	rs168622	Metabolite Quantitative Trait	SM (OH) C24:1/SM C16:0	-1000.000000	0.000000
21931564	rs168622	Metabolite Quantitative Trait	SM (OH) C24:1/SM C16:0	-25.283997	0.000000
21931564	rs174547	Metabolite Quantitative Trait	PC aa C36:3/PC aa C36:4	-1000.000000	0.000000
21931564	rs174547	Metabolite Quantitative Trait	PC aa C36:3/PC aa C36:4	-178.187087	0.000000
21931564	rs2014355	Metabolite Quantitative Trait	C3/C4	-1000.000000	0.000000
21931564	rs2014355	Metabolite Quantitative Trait	C3/C4	-95.292430	0.000000
21931564	rs6584194	Metabolite Quantitative Trait	DMAp	-1000.000000	0.876733
21931564	rs7156144	Metabolite Quantitative Trait	PC ae C32:1/PC ae C34:1	-1000.000000	0.000000
21931564	rs7156144	Metabolite Quantitative Trait	PC ae C32:1/PC ae C34:1	-27.769551	0.000000
21931564	rs9393903	Metabolite Quantitative Trait	PC aa C40:3/PC aa C42:5	-1000.000000	0.000000
21931564	rs9393903	Metabolite Quantitative Trait	PC aa C40:3/PC aa C42:5	-41.638272	0.000000
21935397	rs1002158	Extremely|Overweight|Body Mass Index		-5.167491	0.000000
21935397	rs10508503	Extremely|Overweight|Body Mass Index		-6.677781	0.000000
21935397	rs10767664	Extremely|Overweight|Body Mass Index		-25.327902	0.000000
21935397	rs10938397	Extremely|Overweight|Body Mass Index		-30.420216	0.000000
21935397	rs10968576	Extremely|Overweight|Body Mass Index		-12.568636	0.000000
21935397	rs10987417	Extremely|Overweight|Body Mass Index		-5.292430	0.000000
21935397	rs11640537	Extremely|Overweight|Body Mass Index		-5.004365	0.000000
21935397	rs12444979	Extremely|Overweight|Body Mass Index		-20.537602	0.000000
21935397	rs13078807	Extremely|Overweight|Body Mass Index		-10.408935	0.000000
21935397	rs13107325	Extremely|Overweight|Body Mass Index		-12.823909	0.000000
21935397	rs13130484	Extremely|Overweight|Body Mass Index		-5.795880	0.000000
21935397	rs1424233	Extremely|Overweight|Body Mass Index		-12.420216	0.000000
21935397	rs1558902	Extremely|Overweight|Body Mass Index		-119.318759	0.000000
21935397	rs17104665	Extremely|Overweight|Body Mass Index		-5.346787	0.000000
21935397	rs17150703	Extremely|Overweight|Body Mass Index		-8.721246	0.000000
21935397	rs1805081	Extremely|Overweight|Body Mass Index		-6.537602	0.000000
21935397	rs2112347	Extremely|Overweight|Body Mass Index		-12.657577	0.000000
21935397	rs2115706	Extremely|Overweight|Body Mass Index		-5.221849	0.000000
21935397	rs2287019	Extremely|Overweight|Body Mass Index		-15.721246	0.000000
21935397	rs2798311	Extremely|Overweight|Body Mass Index		-5.420216	0.000000
21935397	rs2867125	Extremely|Overweight|Body Mass Index		-48.552842	0.000000
21935397	rs29941	Extremely|Overweight|Body Mass Index		-8.522879	0.000000
21935397	rs3810291	Extremely|Overweight|Body Mass Index		-11.795880	0.000000
21935397	rs4771122	Extremely|Overweight|Body Mass Index		-9.022276	0.000000
21935397	rs4836133	Extremely|Overweight|Body Mass Index		-8.698970	0.000000
21935397	rs4929949	Extremely|Overweight|Body Mass Index		-8.552842	0.000000
21935397	rs4964926	Extremely|Overweight|Body Mass Index		-5.180456	0.000000
21935397	rs4964926	Extremely|Overweight|Body Mass Index		-5.178486	0.000000
21935397	rs571312	Extremely|Overweight|Body Mass Index		-41.193820	0.000000
21935397	rs6758546	Extremely|Overweight|Body Mass Index		-5.036212	0.000000
21935397	rs7132908	Extremely|Overweight|Body Mass Index		-8.214670	0.000000
21935397	rs713586	Extremely|Overweight|Body Mass Index		-21.207608	0.000000
21935397	rs7138803	Extremely|Overweight|Body Mass Index		-16.744727	0.000000
21935397	rs7359397	Extremely|Overweight|Body Mass Index		-19.721246	0.000000
21935397	rs7720663	Extremely|Overweight|Body Mass Index		-5.200659	0.000000
21935397	rs7720663	Extremely|Overweight|Body Mass Index		-5.197911	0.000000
21935397	rs8089364	Extremely|Overweight|Body Mass Index		-7.494850	0.000000
21935397	rs887912	Extremely|Overweight|Body Mass Index		-11.744727	0.000000
21935397	rs9816226	Extremely|Overweight|Body Mass Index		-17.769551	0.000000
21935397	rs987237	Extremely|Overweight|Body Mass Index		-19.537602	0.866222
21935397	rs9936385	Extremely|Overweight|Body Mass Index		-12.853872	0.000000
21980299	rs10758593	Type 1 Diabetes		-7.928118	0.000000
21980299	rs1701704	Type 1 Diabetes		-29.966576	0.000000
21980299	rs2281808	Type 1 Diabetes		-5.686133	0.000000
21980299	rs229541	Type 1 Diabetes		-5.435334	0.000000
21980299	rs2476601	Type 1 Diabetes		-79.226945	0.000000
21980299	rs2903692	Type 1 Diabetes		-14.375718	0.000000
21980299	rs3024505	Type 1 Diabetes		-7.679854	0.000000
21980299	rs3184504	Type 1 Diabetes		-20.752027	0.000000
21980299	rs425105	Type 1 Diabetes		-5.258848	0.000000
21980299	rs4763879	Type 1 Diabetes		-6.190440	0.000000
21980494	rs10029715	Venous Thrombosis		-8.962574	0.041340
21980494	rs11696364	Venous Thrombosis		-5.815309	0.000000
21980494	rs1208134	Venous Thrombosis		-20.391474	0.002499
21980494	rs16861990	Venous Thrombosis		-19.257275	0.001568
21980494	rs2066865	Venous Thrombosis		-9.931814	0.987792
21980494	rs2073828	Venous Thrombosis		-9.718967	0.274691
21980494	rs2420371	Venous Thrombosis		-22.489455	0.331831
21980494	rs495828	Venous Thrombosis		-13.749580	0.279395
21980494	rs500498	Venous Thrombosis		-13.450997	0.438496
21980494	rs6034465	Venous Thrombosis		-5.171985	0.000000
21980494	rs630014	Venous Thrombosis		-14.033389	0.457033
21980494	rs657152	Venous Thrombosis		-19.255707	0.816706
21980494	rs6825454	Venous Thrombosis		-8.879426	0.630059
21983785	rs6478444	Melanoma		-5.251812	0.000000
21983787	rs16891982	Melanoma		-5.721246	0.487723
22001756	rs37403	Dengue Shock Syndrome		-7.233587	0.000000
22001756	rs37655	Dengue Shock Syndrome		-6.571865	0.000000
22044751	rs11099681	Chronic Kidney Disease		-5.236572	0.000000
22044751	rs13414916	Chronic Kidney Disease		-5.267606	0.000000
22044751	rs17111435	Chronic Kidney Disease		-5.585027	0.571768
22044751	rs2748531	Chronic Kidney Disease		-5.443697	0.000000
22044751	rs2873333	Chronic Kidney Disease		-6.677781	0.000000
22044751	rs7311875	Chronic Kidney Disease		-5.000000	0.243812
22085899	rs11891311	Bilirubin Levels		-25.000000	0.657994
22085899	rs11891311	Bilirubin Levels		-235.000000	0.657994
22085899	rs11891311	Bilirubin Levels		-155.320572	0.657994
22085899	rs12206204	Bilirubin Levels		-6.096910	0.000000
22085899	rs16928809	Bilirubin Levels		-7.000000	0.000000
22085899	rs1986655	Bilirubin Levels		-5.698970	0.000000
22085899	rs2117032	Bilirubin Levels		-13.522879	0.000000
22085899	rs2417940	Bilirubin Levels		-16.616185	0.000000
22085899	rs4148323	Bilirubin Levels		-81.294992	0.035667
22085899	rs4149056	Bilirubin Levels		-12.154902	0.000000
22085899	rs6742078	Bilirubin Levels		-323.301030	0.956240
22085899	rs6742078	Bilirubin Levels		-147.143271	0.956240
22087292	rs10491629	Femoral Neck Bone Geometry		-5.536107	0.000000
22087292	rs10491629	Femoral Neck Bone Geometry		-5.536107	0.000000
22087292	rs11998784	Femoral Neck Bone Geometry		-6.090444	0.000000
22087292	rs11998784	Femoral Neck Bone Geometry		-6.090444	0.000000
22087292	rs12005658	Femoral Neck Bone Geometry		-6.402305	0.000000
22087292	rs12005658	Femoral Neck Bone Geometry		-6.402305	0.000000
22087292	rs12098712	Femoral Neck Bone Geometry		-5.019542	0.000000
22087292	rs12098712	Femoral Neck Bone Geometry		-5.059484	0.000000
22087292	rs1368998	Femoral Neck Bone Geometry		-6.514279	0.000000
22087292	rs1368998	Femoral Neck Bone Geometry		-6.514279	0.000000
22087292	rs1389728	Femoral Neck Bone Geometry		-6.011441	0.000000
22087292	rs1389728	Femoral Neck Bone Geometry		-6.011441	0.000000
22087292	rs16913751	Femoral Neck Bone Geometry		-5.785156	0.000000
22087292	rs16913751	Femoral Neck Bone Geometry		-5.785156	0.000000
22087292	rs16913782	Femoral Neck Bone Geometry		-6.331614	0.000000
22087292	rs16913782	Femoral Neck Bone Geometry		-6.331614	0.000000
22087292	rs2062713	Femoral Neck Bone Geometry		-5.134896	0.000000
22087292	rs2081106	Femoral Neck Bone Geometry		-5.308919	0.000000
22087292	rs3849874	Femoral Neck Bone Geometry		-5.946922	0.000000
22087292	rs3849874	Femoral Neck Bone Geometry		-5.946922	0.000000
22087292	rs4507747	Femoral Neck Bone Geometry		-5.634512	0.000000
22087292	rs4804662	Femoral Neck Bone Geometry		-6.326058	0.000000
22087292	rs4804662	Femoral Neck Bone Geometry		-5.424812	0.000000
22087292	rs4804662	Femoral Neck Bone Geometry		-5.208309	0.000000
22087292	rs4804662	Femoral Neck Bone Geometry		-5.091515	0.000000
22087292	rs6789283	Femoral Neck Bone Geometry		-6.872895	0.000000
22087292	rs6789283	Femoral Neck Bone Geometry		-5.602060	0.000000
22087292	rs6789283	Femoral Neck Bone Geometry		-7.127261	0.000000
22087292	rs969715	Femoral Neck Bone Geometry		-6.260428	0.000000
22087292	rs969715	Femoral Neck Bone Geometry		-6.260428	0.000000
22116950	rs12465811	Ovarian Reserve		-6.368556	0.903027
22116950	rs9396503	Ovarian Reserve		-5.368556	0.505578
22144915	rs2228230	Corneal Astigmatism		-5.844664	0.360570
22144915	rs2307049	Corneal Astigmatism		-7.801343	0.633557
22144915	rs3690	Corneal Astigmatism		-6.109579	0.356202
22144915	rs4864872	Corneal Astigmatism		-5.906578	0.378573
22144915	rs7660560	Corneal Astigmatism		-7.939302	0.624381
22170493	rs171511	Psoriatic Arthritis		-5.031517	0.000000
22170493	rs6596086	Psoriatic Arthritis		-5.010105	0.000000
22216198	rs1006973	Protein C	protein c	-5.079355	1.000000
22216198	rs11906160	Protein C	protein c	-5.850781	1.000000
22216198	rs12086738	Protein C	protein s	-5.588380	0.383853
22216198	rs13130255	Protein C	funcPS	-5.480172	1.000000
22216198	rs13230047	Protein C	protein c	-5.095826	1.000000
22216198	rs1401543	Protein C	Total protein s	-5.084600	1.000000
22216198	rs1413885	Protein C	protein s	-6.472370	1.000000
22216198	rs1570868	Protein C	protein s	-6.404504	0.105505
22216198	rs1607504	Protein C	Total protein s	-5.084600	0.840372
22216198	rs2137111	Protein C	protein s	-5.126098	1.000000
22216198	rs8119351	Protein C	protein c	-7.419075	0.827105
22216198	rs867186	Protein C	protein c	-8.412289	1.000000
22238593	rs17103805	Type 2 Diabetes		-5.494850	0.000000
22238593	rs3775045	Type 2 Diabetes		-5.677781	0.000000
22238593	rs6451146	Type 2 Diabetes		-5.000000	0.000000
22238593	rs6930576	Type 2 Diabetes		-6.124939	0.000000
22291604	rs10168266	Lupus		-15.568636	0.000000
22291604	rs10168266	Lupus		-15.568636	0.000000
22291604	rs2205960	Lupus		-5.522879	0.000000
22291604	rs2230926	Lupus		-9.721246	0.000000
22291604	rs2230926	Lupus		-9.721246	0.000000
22291604	rs2254546	Lupus		-7.387216	0.000000
22291604	rs2254546	Lupus		-7.387216	0.000000
22291604	rs4728142	Lupus		-6.619789	0.000000
22291604	rs548234	Lupus		-5.638272	0.000000
22291604	rs6590330	Lupus		-10.886057	0.000000
22291604	rs6590330	Lupus		-10.886057	0.000000
22291604	rs6964720	Lupus		-7.886057	0.000000
22291604	rs6964720	Lupus		-7.886057	0.000000
22291604	rs7329174	Lupus		-5.657577	0.000000
22291609	rs11829037	Inflammation	erythrocyte sedimentation rate	-9.050122	0.000000
22291609	rs11829037	Inflammation	high-sensitivity c-reactive protein	-13.823909	0.000000
22291609	rs2259816	Inflammation	high-sensitivity c-reactive protein	-5.266803	0.000000
22291609	rs4420638	Inflammation	high-sensitivity c-reactive protein	-10.146910	0.000000
22306652	rs12932445	Ischemic Stroke		-6.407823	0.000000
22306652	rs2200733	Ischemic Stroke		-7.295849	0.000000
22344219	rs574367	Body Mass Index		-19.023650	0.000000
22344219	rs6567160	Body Mass Index		-14.559091	0.000000
22368281	rs10844779	LDL-c Response|Lpa		-6.841638	0.000000
22368281	rs11053045	LDL-c Response|Lpa		-6.872895	0.000000
22368281	rs11053068	LDL-c Response|Lpa		-6.841638	0.000000
22368281	rs1619785	LDL-c Response|Lpa		-6.892790	0.000000
22368281	rs1627770	LDL-c Response|Lpa		-6.742321	0.000000
22368281	rs1985096	LDL-c Response|Lpa		-10.022734	0.000000
22368281	rs1985096	LDL-c Response|Lpa		-6.080399	0.000000
22368281	rs395908	LDL-c Response|Lpa		-6.460924	0.000000
22368281	rs405509	LDL-c Response|Lpa		-8.460924	0.000000
22368281	rs4420638	LDL-c Response|Lpa		-10.950782	0.000000
22368281	rs4420638	LDL-c Response|Lpa		-7.782516	0.000000
22368281	rs445925	LDL-c Response|Lpa		-16.798603	0.000000
22368281	rs445925	LDL-c Response|Lpa		-7.946922	0.000000
22368281	rs4803760	LDL-c Response|Lpa		-6.373660	0.000000
22368281	rs6857	LDL-c Response|Lpa		-7.129011	0.000000
22368281	rs6857	LDL-c Response|Lpa		-5.732828	0.000000
22368281	rs721843	LDL-c Response|Lpa		-6.218245	0.000000
22368281	rs863626	LDL-c Response|Lpa		-6.856985	0.000000
22396660	rs12669187	Nephrolithiasis		-5.982967	0.173091
22428042	rs518394	Glaucoma|Optic-Nerve		-9.236572	0.915599
22428042	rs523096	Glaucoma|Optic-Nerve		-9.795880	0.911400
22428042	rs564398	Glaucoma|Optic-Nerve		-9.853872	0.976944
22438815	rs11711441	Parkinson's Disease		-9.036212	0.000000
22438815	rs2390669	Parkinson's Disease		-8.863279	0.000000
22438815	rs7077361	Parkinson's Disease		-7.821023	0.000000
22438815	rs823156	Parkinson's Disease		-11.679854	0.000000
22438815	rs947211	Parkinson's Disease		-9.096910	0.000000
22452962	rs1011970	Breast Cancer		-7.522879	0.000000
22452962	rs10411161	Breast Cancer		-5.154902	0.000000
22452962	rs10483813	Breast Cancer		-6.698970	0.000000
22452962	rs10510102	Breast Cancer		-5.698970	0.000000
22452962	rs10736303	Breast Cancer		-9.698970	0.000000
22452962	rs10822013	Breast Cancer		-8.221849	0.000000
22452962	rs1092913	Breast Cancer		-5.698970	0.000000
22452962	rs10995190	Breast Cancer		-14.301030	0.000000
22452962	rs11249433	Breast Cancer		-9.154902	0.000000
22452962	rs13281615	Breast Cancer		-11.301030	0.000000
22452962	rs1562430	Breast Cancer		-6.221849	0.000000
22452962	rs16886165	Breast Cancer		-6.301030	0.000000
22452962	rs2046210	Breast Cancer		-14.698970	0.000000
22452962	rs2048672	Breast Cancer		-5.221849	0.000000
22452962	rs2180341	Breast Cancer		-7.522879	0.000000
22452962	rs2380205	Breast Cancer		-6.301030	0.000000
22452962	rs3734805	Breast Cancer		-7.000000	0.000000
22452962	rs3803662	Breast Cancer		-18.221849	0.000000
22452962	rs3817198	Breast Cancer		-8.522879	0.000000
22452962	rs4784227	Breast Cancer		-28.000000	0.000000
22452962	rs4973768	Breast Cancer		-6.221849	0.000000
22452962	rs704010	Breast Cancer		-8.397940	0.000000
22452962	rs865686	Breast Cancer		-9.698970	0.000000
22452962	rs889312	Breast Cancer		-19.154902	0.000000
22452962	rs9498283	Breast Cancer		-5.275724	0.000000
22470424	rs11071021	Amyotrophic Lateral Sclerosis		-5.721246	0.000000
22470424	rs11688631	Amyotrophic Lateral Sclerosis		-5.346787	0.000000
22470424	rs12327672	Amyotrophic Lateral Sclerosis		-5.602060	0.000000
22470424	rs12466517	Amyotrophic Lateral Sclerosis		-5.214670	0.000000
22470424	rs12929572	Amyotrophic Lateral Sclerosis		-5.283997	0.000000
22470424	rs17145184	Amyotrophic Lateral Sclerosis		-5.267606	0.000000
22470424	rs2161829	Amyotrophic Lateral Sclerosis		-5.036212	0.000000
22470424	rs2276695	Amyotrophic Lateral Sclerosis		-5.376751	0.000000
22470424	rs2703029	Amyotrophic Lateral Sclerosis		-5.236572	0.000000
22470424	rs2867161	Amyotrophic Lateral Sclerosis		-5.431798	0.000000
22470424	rs5762919	Amyotrophic Lateral Sclerosis		-6.769551	0.000000
22470424	rs6075164	Amyotrophic Lateral Sclerosis		-5.552842	0.000000
22470424	rs6075164	Amyotrophic Lateral Sclerosis		-5.552842	0.000000
22470424	rs6075165	Amyotrophic Lateral Sclerosis		-5.420216	0.000000
22470424	rs6080544	Amyotrophic Lateral Sclerosis		-5.585027	0.000000
22470424	rs6453104	Amyotrophic Lateral Sclerosis		-5.173925	0.000000
22470424	rs6574039	Amyotrophic Lateral Sclerosis		-5.292430	0.000000
22470424	rs6746842	Amyotrophic Lateral Sclerosis		-5.397940	0.000000
22470424	rs7571323	Amyotrophic Lateral Sclerosis		-5.387216	0.000000
22470424	rs7707833	Amyotrophic Lateral Sclerosis		-5.552842	0.000000
22470424	rs7777387	Amyotrophic Lateral Sclerosis		-5.251812	0.000000
22470424	rs7912496	Amyotrophic Lateral Sclerosis		-5.119186	0.000000
22470424	rs9534003	Amyotrophic Lateral Sclerosis		-5.886057	0.000000
22479191	rs11078903	Kidney|Follow-Up		-12.045757	0.000000
22479191	rs12124078	Kidney|Follow-Up		-16.823909	0.000000
22479191	rs2928148	Kidney|Follow-Up		-7.397940	0.000000
22479202	rs12922394	Metabolic Traits|Type 2 Diabetes|Adiponectin Levels		-17.500313	0.210341
22479202	rs1597466	Metabolic Traits|Type 2 Diabetes|Adiponectin Levels		-7.725842	0.328491
22479202	rs7133378	Metabolic Traits|Type 2 Diabetes|Adiponectin Levels		-8.889410	0.008746
22479419	rs10218843	Treatment Refractory Schizophrenia		-6.517126	0.960873
22479419	rs461409	Treatment Refractory Schizophrenia		-5.580044	0.000000
22479419	rs4699030	Treatment Refractory Schizophrenia		-6.075204	0.947751
22509378	rs10508773	Sexual Dysfunction	Lubrication	-5.709520	0.937914
22509378	rs11008865	Sexual Dysfunction	Lubrication	-5.567993	0.937914
22509378	rs11594963	Sexual Dysfunction	Lubrication	-5.709965	0.959363
22509378	rs11599044	Sexual Dysfunction	Lubrication	-5.709965	0.996769
22509378	rs13209281	Sexual Dysfunction	Arousal	-6.079407	0.669018
22509378	rs16933243	Sexual Dysfunction	Lubrication	-5.590913	0.990353
22509378	rs1876525	Sexual Dysfunction	Arousal	-6.916139	0.984741
22509378	rs2284024	Sexual Dysfunction	Overall female sexual dysfunction	-5.735654	0.805150
22509378	rs4821535	Sexual Dysfunction	Overall female sexual dysfunction	-5.772885	0.955765
22509378	rs4821536	Sexual Dysfunction	Overall female sexual dysfunction	-5.495393	0.560078
22509378	rs5750311	Sexual Dysfunction	Overall female sexual dysfunction	-5.676954	0.955765
22509378	rs739031	Sexual Dysfunction	Overall female sexual dysfunction	-5.668775	0.573228
22511988	rs10168416	Cell-Free Dna|Cardiovascular		-14.525784	0.282314
22511988	rs1105879	Cell-Free Dna|Cardiovascular		-17.086186	0.365719
22511988	rs11690786	Cell-Free Dna|Cardiovascular		-16.014574	0.266081
22511988	rs17863787	Cell-Free Dna|Cardiovascular		-18.853872	0.662870
22511988	rs17864701	Cell-Free Dna|Cardiovascular		-20.924453	0.777723
22511988	rs4148324	Cell-Free Dna|Cardiovascular		-22.798603	0.979975
22511988	rs4148325	Cell-Free Dna|Cardiovascular		-22.798603	0.962383
22511988	rs6722076	Cell-Free Dna|Cardiovascular		-20.903090	0.649360
22511988	rs6744284	Cell-Free Dna|Cardiovascular		-19.517126	0.687179
22511988	rs887829	Cell-Free Dna|Cardiovascular		-22.798603	0.956240
22558069	rs11552708	Immunoglobulin Isotypes|Non-Albumin Protein	non-albumin protein	-9.124939	0.082102
22558097	rs10168155	Total Bilirubin|Sickle Cell Anemia|Sickle Cell		-15.453457	0.335462
22558097	rs10168416	Total Bilirubin|Sickle Cell Anemia|Sickle Cell		-12.935542	0.267312
22558097	rs1105879	Total Bilirubin|Sickle Cell Anemia|Sickle Cell		-19.114639	0.342716
22558097	rs1105880	Total Bilirubin|Sickle Cell Anemia|Sickle Cell		-17.504456	0.390637
22558097	rs17863787	Total Bilirubin|Sickle Cell Anemia|Sickle Cell		-17.307153	0.632282
22558097	rs2070959	Total Bilirubin|Sickle Cell Anemia|Sickle Cell		-14.906578	0.276519
22558097	rs3755319	Total Bilirubin|Sickle Cell Anemia|Sickle Cell		-17.655608	0.507041
22558097	rs3771341	Total Bilirubin|Sickle Cell Anemia|Sickle Cell		-36.899629	0.879684
22558097	rs4148324	Total Bilirubin|Sickle Cell Anemia|Sickle Cell		-37.593460	0.952167
22558097	rs4148325	Total Bilirubin|Sickle Cell Anemia|Sickle Cell		-46.675718	0.989953
22558097	rs4148326	Total Bilirubin|Sickle Cell Anemia|Sickle Cell		-25.264401	0.535950
22558097	rs6742078	Total Bilirubin|Sickle Cell Anemia|Sickle Cell		-42.844664	0.956240
22558097	rs6759892	Total Bilirubin|Sickle Cell Anemia|Sickle Cell		-16.136083	0.333327
22558097	rs7586110	Total Bilirubin|Sickle Cell Anemia|Sickle Cell		-13.062984	0.223568
22561518	rs11021232	Generalized Vitiligo		-12.718967	0.874081
22561518	rs11940117	Generalized Vitiligo		-7.707744	0.281879
22561518	rs12913832	Generalized Vitiligo		-7.419075	0.991425
22561518	rs1701704	Generalized Vitiligo		-13.496209	0.975276
22561518	rs1990760	Generalized Vitiligo		-13.030118	0.887849
22561518	rs3184504	Generalized Vitiligo		-16.609065	0.964588
22561518	rs4330287	Generalized Vitiligo		-9.107905	0.976210
22561518	rs4353229	Generalized Vitiligo		-6.361511	0.854676
22561518	rs4785587	Generalized Vitiligo		-11.197226	0.368306
22561518	rs736374	Generalized Vitiligo		-8.467246	0.867927
22561518	rs79008	Generalized Vitiligo		-8.208309	0.781573
22570617	rs10120688	Optic Nerve|Glaucoma		-8.920819	0.273266
22570617	rs1063192	Optic Nerve|Glaucoma		-16.638272	0.846360
22570617	rs1063192	Optic Nerve|Glaucoma		-10.946922	0.846360
22570617	rs1412829	Optic Nerve|Glaucoma		-11.505845	0.974399
22570617	rs1412832	Optic Nerve|Glaucoma		-9.050610	0.451962
22570617	rs1521774	Optic Nerve|Glaucoma		-8.869666	0.895750
22570617	rs2151280	Optic Nerve|Glaucoma		-9.368556	0.221635
22570617	rs284495	Optic Nerve|Glaucoma		-8.628932	0.871272
22570617	rs3217992	Optic Nerve|Glaucoma		-9.756962	0.088864
22570617	rs4977756	Optic Nerve|Glaucoma		-9.586700	0.459277
22570617	rs573687	Optic Nerve|Glaucoma		-10.512862	0.886494
22570617	rs7049105	Optic Nerve|Glaucoma		-9.528708	0.477736
22570627	rs1826598	Primary Open-Angle Glaucoma|Intraocular Pressure		-5.221849	0.000000
22570627	rs2117760	Primary Open-Angle Glaucoma|Intraocular Pressure		-5.387216	0.000000
22570627	rs216146	Primary Open-Angle Glaucoma|Intraocular Pressure		-5.853872	0.000000
22570627	rs7894966	Primary Open-Angle Glaucoma|Intraocular Pressure		-6.795880	0.000000
22570627	rs9841621	Primary Open-Angle Glaucoma|Intraocular Pressure		-5.050610	0.000000
22570697	rs12722489	Multiple Sclerosis		-6.665546	0.000000
22570697	rs17421624	Multiple Sclerosis		-14.012334	0.000000
22589738	rs1558902	Adipose		-6.204815	0.771319
22589738	rs2815752	Adipose		-5.408935	0.848801
22666496	rs10155047	Cardiovascular Event		-5.946922	0.000000
22666496	rs10429616	Cardiovascular Event		-5.104025	0.000000
22666496	rs12556591	Cardiovascular Event		-5.000000	0.000000
22666496	rs13314266	Cardiovascular Event		-5.233587	0.000000
22666496	rs13318232	Cardiovascular Event		-5.438899	0.000000
22666496	rs1524962	Cardiovascular Event		-5.447332	0.000000
22666496	rs16861467	Cardiovascular Event		-5.782516	0.000000
22666496	rs16861476	Cardiovascular Event		-6.163676	0.000000
22666496	rs2129571	Cardiovascular Event		-5.455932	0.000000
22666496	rs2157673	Cardiovascular Event		-5.253366	0.000000
22666496	rs2492367	Cardiovascular Event		-5.251037	0.000000
22666496	rs3732788	Cardiovascular Event		-6.159267	0.000000
22666496	rs4830819	Cardiovascular Event		-5.084600	0.000000
22666496	rs9859901	Cardiovascular Event		-5.823909	0.000000
22685421	rs10735496	Ocular Axial Length|High Myopia		-5.240332	0.000000
22685421	rs10779363	Ocular Axial Length|High Myopia		-9.106238	0.000000
22685421	rs10779363	Ocular Axial Length|High Myopia		-6.107349	0.000000
22685421	rs11954386	Ocular Axial Length|High Myopia		-5.025028	0.993627
22685421	rs12055210	Ocular Axial Length|High Myopia		-5.040482	0.995217
22685421	rs2404958	Ocular Axial Length|High Myopia		-5.326058	1.000000
22685421	rs32396	Ocular Axial Length|High Myopia		-5.111821	0.950566
22685421	rs4373767	Ocular Axial Length|High Myopia		-9.570248	0.000000
22685421	rs4373767	Ocular Axial Length|High Myopia		-6.358526	0.000000
22685421	rs4428898	Ocular Axial Length|High Myopia		-8.042393	0.000000
22685421	rs4428898	Ocular Axial Length|High Myopia		-7.104577	0.000000
22685421	rs4671938	Ocular Axial Length|High Myopia		-5.127261	0.701777
22685421	rs7544369	Ocular Axial Length|High Myopia		-8.958607	0.000000
22685421	rs7544369	Ocular Axial Length|High Myopia		-5.838632	0.000000
22693455	rs10811661	Obese|Type 2 Diabetes		-5.154902	0.000000
22693455	rs1111875	Obese|Type 2 Diabetes		-7.193820	0.657363
22693455	rs13266634	Obese|Type 2 Diabetes		-7.292430	0.995961
22693455	rs1470579	Obese|Type 2 Diabetes		-7.193820	0.723686
22693455	rs7754840	Obese|Type 2 Diabetes		-7.698970	0.409620
22719876	rs1010023	Non-Alcoholic Fatty Liver Disease|Liver Disease		-8.823909	0.769521
22719876	rs2076211	Non-Alcoholic Fatty Liver Disease|Liver Disease		-8.853872	0.851097
22719876	rs2896019	Non-Alcoholic Fatty Liver Disease|Liver Disease		-9.823909	0.769346
22719876	rs3810622	Non-Alcoholic Fatty Liver Disease|Liver Disease		-7.000000	0.252975
22719876	rs738407	Non-Alcoholic Fatty Liver Disease|Liver Disease		-7.000000	0.351843
22719876	rs926633	Non-Alcoholic Fatty Liver Disease|Liver Disease		-9.124939	0.771357
22745674	rs7964864	Coronary Artery Stenosis|Coronary Artery		-5.173277	0.000000
22745674	rs890049	Coronary Artery Stenosis|Coronary Artery		-5.853872	0.000000
22760553	rs13423450	Global Disease|Depression|Citalopram-Induced Side Effects		-6.120904	0.936619
22763110	rs10492367	Osteoarthritis		-7.829738	0.000000
22763110	rs4836732	Osteoarthritis		-9.213959	0.000000
22763110	rs6976	Osteoarthritis		-10.140261	0.978322
22763110	rs835487	Osteoarthritis		-7.785156	0.000000
22792070	rs13247600	Bone Mineral Density|Bone|Osteoporotic Fracture		-8.882729	0.046341
22792070	rs17509082	Bone Mineral Density|Bone|Osteoporotic Fracture		-7.493495	0.182231
22792070	rs2254595	Bone Mineral Density|Bone|Osteoporotic Fracture		-24.280669	0.458234
22792070	rs2536150	Bone Mineral Density|Bone|Osteoporotic Fracture		-9.498941	0.234705
22792070	rs2536180	Bone Mineral Density|Bone|Osteoporotic Fracture		-24.375718	0.476661
22792070	rs2536182	Bone Mineral Density|Bone|Osteoporotic Fracture		-24.892790	0.510734
22792070	rs2536189	Bone Mineral Density|Bone|Osteoporotic Fracture		-26.514279	0.480109
22792070	rs2707466	Bone Mineral Density|Bone|Osteoporotic Fracture		-24.289883	0.483263
22792070	rs2707520	Bone Mineral Density|Bone|Osteoporotic Fracture		-8.161151	0.244048
22792070	rs2908004	Bone Mineral Density|Bone|Osteoporotic Fracture		-26.779892	0.498411
22792070	rs2908007	Bone Mineral Density|Bone|Osteoporotic Fracture		-7.320572	0.331156
22792070	rs2952559	Bone Mineral Density|Bone|Osteoporotic Fracture		-9.404504	0.077879
22792070	rs3779381	Bone Mineral Density|Bone|Osteoporotic Fracture		-22.698970	0.753179
22792070	rs3801382	Bone Mineral Density|Bone|Osteoporotic Fracture		-26.649752	0.826328
22792070	rs3801387	Bone Mineral Density|Bone|Osteoporotic Fracture		-26.364516	0.771944
22792070	rs4727924	Bone Mineral Density|Bone|Osteoporotic Fracture		-25.279841	0.549431
22792070	rs718766	Bone Mineral Density|Bone|Osteoporotic Fracture		-26.663540	0.840867
22792070	rs7776725	Bone Mineral Density|Bone|Osteoporotic Fracture		-26.627088	0.732471
22792070	rs917726	Bone Mineral Density|Bone|Osteoporotic Fracture		-26.744727	0.898734
22792071	rs10274324	Bone Mineral Density|Bone|Osteoporotic Fracture		-7.417937	0.126723
22792071	rs7776725	Bone Mineral Density|Bone|Osteoporotic Fracture		-14.068542	0.397410
22792082	rs295114	Asthma|Bronchodilator Response		-5.221849	0.897000
22792082	rs295114	Asthma|Bronchodilator Response		-5.795880	0.897000
22792082	rs4328902	Asthma|Bronchodilator Response		-5.214670	0.000000
22792082	rs4452682	Asthma|Bronchodilator Response		-5.494850	0.000000
22829776	rs10432029	Globulin|Hormone|Steroid Hormone		-15.123782	0.023942
22829776	rs6259	Globulin|Hormone|Steroid Hormone		-6.835647	0.045701
22829776	rs9303218	Globulin|Hormone|Steroid Hormone		-10.917215	0.023377
22832964	rs1245577	Smoking Behaviors	AOI	-6.080922	0.973622
22832964	rs1612028	Smoking Behaviors	AOI	-6.032452	0.988546
22832964	rs3813570	Smoking Behaviors	CPD	-6.006564	0.680421
22832964	rs938682	Smoking Behaviors	CPD	-6.425969	0.937761
22843504	rs11118968	Autism Spectrum		-6.610480	0.000000
22843504	rs11211996	Autism Spectrum		-6.367847	0.000000
22843504	rs12331851	Autism Spectrum		-6.216025	0.000000
22843504	rs12726299	Autism Spectrum		-6.825068	0.000000
22843504	rs14135	Autism Spectrum		-6.750068	0.000000
22843504	rs1475531	Autism Spectrum		-6.696588	0.000000
22843504	rs17083037	Autism Spectrum		-6.863914	0.000000
22843504	rs1718101	Autism Spectrum		-8.108853	0.000000
22843504	rs1718101	Autism Spectrum		-8.109020	0.000000
22843504	rs1930165	Autism Spectrum		-7.006079	0.000000
22843504	rs1936295	Autism Spectrum		-6.178094	0.000000
22843504	rs263035	Autism Spectrum		-6.646276	0.000000
22843504	rs3782000	Autism Spectrum		-6.734710	0.000000
22843504	rs600695	Autism Spectrum		-6.446360	0.000000
22843504	rs6110458	Autism Spectrum		-6.743282	0.000000
22843504	rs9302952	Autism Spectrum		-6.393726	0.000000
22889924	rs13063502	Tourette Syndrome		-5.047692	0.000000
22899653	rs1333040	Lung Cancer		-7.642065	0.000000
22941191	rs2499663	Neuroblastoma		-6.795880	0.587967
22941191	rs2499667	Neuroblastoma		-6.920819	0.573971
22941191	rs4079063	Neuroblastoma		-6.886057	0.585115
22941191	rs9404576	Neuroblastoma		-9.744727	1.000000
22993228	rs17132175	Lumbar Disc Degeneration		-5.428291	0.546104
22993228	rs1884158	Lumbar Disc Degeneration		-5.448550	0.744757
22993228	rs3019449	Lumbar Disc Degeneration		-6.434152	0.763128
22993228	rs4881085	Lumbar Disc Degeneration		-5.128427	0.861922
22993228	rs6602024	Lumbar Disc Degeneration		-5.657577	0.889904
22993228	rs710924	Lumbar Disc Degeneration		-5.003051	0.807788
22993228	rs737631	Lumbar Disc Degeneration		-5.364516	0.717283
22993228	rs763014	Lumbar Disc Degeneration		-5.265200	0.897120
23001564	rs1317082	Homeostasis		-7.943095	1.000000
23001564	rs3027234	Homeostasis		-7.446117	1.000000
23001564	rs412658	Homeostasis		-7.478862	1.000000
23001564	rs9419958	Homeostasis		-10.039529	1.000000
23028483	rs11071559	Asthma		-8.619789	0.000000
23028483	rs1295686	Asthma		-8.229148	0.000000
23028483	rs1342326	Asthma		-11.698970	0.000000
23028483	rs1420101	Asthma		-14.309804	0.111340
23028483	rs1588265	Asthma		-7.602060	0.000000
23028483	rs2073643	Asthma		-6.657577	0.000000
23028483	rs2244012	Asthma		-6.522879	0.000000
23028483	rs2284033	Asthma		-7.920819	0.000000
23028483	rs2305480	Asthma		-7.017729	0.000000
23028483	rs26310	Asthma		-5.148742	0.000000
23028483	rs2977724	Asthma		-5.251812	0.000000
23028483	rs3771166	Asthma		-10.154902	0.310610
23028483	rs3894194	Asthma		-9.853872	0.000000
23028483	rs3939286	Asthma		-8.443697	0.000000
23028483	rs7216389	Asthma		-8.585027	0.000000
23028483	rs744910	Asthma		-9.244125	0.000000
23041239	rs17696736	Ischaemic Stroke		-7.224026	0.568712
23041239	rs225132	Ischaemic Stroke		-7.202732	0.000000
23041239	rs4875812	Ischaemic Stroke		-5.853872	0.000000
23041239	rs556621	Ischaemic Stroke		-6.334419	0.000000
23041239	rs7407640	Ischaemic Stroke		-5.657577	0.000000
23041239	rs7937106	Ischaemic Stroke		-7.232844	0.000000
23056639	rs12443973	Lectin		-5.675718	0.000000
23056639	rs16902429	Lectin		-5.331614	0.000000
23056639	rs17775170	Lectin		-5.270835	0.000000
23056639	rs2165179	Lectin		-5.832683	0.000000
23056639	rs2409784	Lectin		-5.838632	0.000000
23056639	rs4351827	Lectin		-5.625252	0.000000
23056639	rs4644	Lectin		-464.303644	0.833882
23056639	rs4644	Lectin		-6.616185	0.833882
23056639	rs4652	Lectin		-420.823909	0.360087
23056639	rs4652	Lectin		-5.508638	0.360087
23056639	rs4876386	Lectin		-5.600326	0.000000
23056639	rs7586	Lectin		-5.108463	0.000000
23056639	rs930956	Lectin		-5.105684	0.000000
23056639	rs9512645	Lectin		-5.464706	0.000000
23118974	rs1635168	Pigmentation|Skin	Eye C'	-8.931814	0.493424
23118974	rs2033739	Pigmentation|Skin	Skin M	-5.340084	0.000000
23118974	rs262825	Pigmentation|Skin	Hair M	-5.100179	0.000000
23118974	rs702477	Pigmentation|Skin	Eye C'	-6.886057	0.000000
23118974	rs8039195	Pigmentation|Skin	Eye C'	-17.557520	0.849478
23118974	rs886890	Pigmentation|Skin	Eye C'	-5.247952	0.000000
23118974	rs9809315	Pigmentation|Skin	Skin M	-6.747147	0.000000
23251661	rs2266788	Childhood Obesity|Childhood	Triglycerides(mg/dL)	-7.316953	0.853993
23251661	rs40357	Childhood Obesity|Childhood	Height change (cm/y)	-7.347754	0.882246
23251661	rs7645716	Childhood Obesity|Childhood	MCP-1 (pg/mL)	-7.019542	0.735717
23251661	rs863002	Childhood Obesity|Childhood	MCP-1 (pg/mL)	-12.444906	0.148413
23259602	rs10805050	Dental Caries		-5.774691	0.679728
23259602	rs11850320	Dental Caries		-6.003488	0.175017
23259602	rs505982	Dental Caries		-5.049149	0.361750
23259602	rs7143579	Dental Caries		-5.935542	0.163127
23259602	rs7150062	Dental Caries		-5.939302	0.175017
23259602	rs788911	Dental Caries		-5.835647	0.752372
23259602	rs9287022	Dental Caries		-5.421361	0.318609
23297363	rs17696736	Tetralogy Fallot		-7.841638	0.928152
23297363	rs4771856	Tetralogy Fallot		-9.271646	0.900743
23300701	rs10795668	Colorectal Cancer		-5.278189	0.000000
23300701	rs1571218	Colorectal Cancer		-5.657577	0.000000
23307926	rs12294104	Menopause		-10.823909	0.000000
23307926	rs2277339	Menopause		-18.602060	0.000000
23307926	rs2307449	Menopause		-12.443697	0.000000
23307926	rs365132	Menopause		-31.040959	0.000000
23307926	rs4693089	Menopause		-18.619789	0.000000
23307926	rs4886238	Menopause		-10.022276	0.000000
23326239	rs2516049	Antibodies|Epstein-Barr Virus Nuclear Antigen		-12.512862	0.700900
23326239	rs2858870	Antibodies|Epstein-Barr Virus Nuclear Antigen		-5.453457	0.301317
23326517	rs10468017	Age-Related Macular Degeneration		-7.872895	0.000000
23326517	rs10490924	Age-Related Macular Degeneration		-38.259637	0.948022
23326517	rs10490924	Age-Related Macular Degeneration		-321.443697	0.948022
23326517	rs10490924	Age-Related Macular Degeneration		-23.040959	0.948022
23326517	rs1061170	Age-Related Macular Degeneration		-38.638272	0.943500
23326517	rs1061170	Age-Related Macular Degeneration		-260.886057	0.943500
23326517	rs1061170	Age-Related Macular Degeneration		-27.619789	0.943500
23326517	rs10737680	Age-Related Macular Degeneration		-44.537602	0.285473
23326517	rs10737680	Age-Related Macular Degeneration		-75.795880	0.285473
23326517	rs10737680	Age-Related Macular Degeneration		-25.060481	0.285473
23326517	rs1329428	Age-Related Macular Degeneration		-43.744727	0.290472
23326517	rs1329428	Age-Related Macular Degeneration		-51.721246	0.290472
23326517	rs1329428	Age-Related Macular Degeneration		-24.677781	0.290472
23326517	rs1410996	Age-Related Macular Degeneration		-44.397940	0.271167
23326517	rs1410996	Age-Related Macular Degeneration		-234.130768	0.271167
23326517	rs1410996	Age-Related Macular Degeneration		-24.958607	0.271167
23326517	rs3764261	Age-Related Macular Degeneration		-6.130768	0.000000
23326517	rs380390	Age-Related Macular Degeneration		-40.481486	0.721451
23326517	rs380390	Age-Related Macular Degeneration		-29.259637	0.721451
23326517	rs380390	Age-Related Macular Degeneration		-29.259637	0.721451
23326517	rs493258	Age-Related Macular Degeneration		-7.793174	0.000000
23350875	rs11987193	Colorectal Cancer		-5.010906	0.092458
23350875	rs11996339	Colorectal Cancer		-7.013363	0.163083
23350875	rs1554267	Colorectal Cancer		-5.503209	0.000000
23382691	rs10272724	Immunoglobulin G|Human Immunoglobulin|-Glycosylation		-10.958607	0.001338
23382691	rs10276619	Immunoglobulin G|Human Immunoglobulin|-Glycosylation		-5.522879	0.030927
23382691	rs10806425	Immunoglobulin G|Human Immunoglobulin|-Glycosylation		-9.397940	0.002101
23382691	rs11755527	Immunoglobulin G|Human Immunoglobulin|-Glycosylation		-7.522879	0.012093
23382691	rs11755527	Immunoglobulin G|Human Immunoglobulin|-Glycosylation		-7.301030	0.012093
23382691	rs11755527	Immunoglobulin G|Human Immunoglobulin|-Glycosylation		-11.301030	0.012093
23382691	rs11978267	Immunoglobulin G|Human Immunoglobulin|-Glycosylation		-10.096910	0.001178
23382691	rs12212193	Immunoglobulin G|Human Immunoglobulin|-Glycosylation		-7.397940	0.008209
23382691	rs1256531	Immunoglobulin G|Human Immunoglobulin|-Glycosylation		-5.397940	0.057692
23382691	rs12718597	Immunoglobulin G|Human Immunoglobulin|-Glycosylation		-12.301030	0.003509
23382691	rs1451375	Immunoglobulin G|Human Immunoglobulin|-Glycosylation		-5.221849	0.005477
23382691	rs1456893	Immunoglobulin G|Human Immunoglobulin|-Glycosylation		-8.301030	0.002859
23382691	rs16861329	Immunoglobulin G|Human Immunoglobulin|-Glycosylation		-7.522879	0.040199
23382691	rs1847472	Immunoglobulin G|Human Immunoglobulin|-Glycosylation		-8.301030	0.002465
23382691	rs2108225	Immunoglobulin G|Human Immunoglobulin|-Glycosylation		-7.000000	0.124010
23382691	rs2366293	Immunoglobulin G|Human Immunoglobulin|-Glycosylation		-8.632644	0.066944
23382691	rs2413583	Immunoglobulin G|Human Immunoglobulin|-Glycosylation		-26.000000	0.255514
23382691	rs3757247	Immunoglobulin G|Human Immunoglobulin|-Glycosylation		-6.000000	0.020206
23382691	rs4132601	Immunoglobulin G|Human Immunoglobulin|-Glycosylation		-19.000000	0.001385
23382691	rs4510766	Immunoglobulin G|Human Immunoglobulin|-Glycosylation		-15.698970	0.062237
23382691	rs4598195	Immunoglobulin G|Human Immunoglobulin|-Glycosylation		-7.096910	0.094733
23382691	rs4730273	Immunoglobulin G|Human Immunoglobulin|-Glycosylation		-5.301030	0.014327
23382691	rs4730276	Immunoglobulin G|Human Immunoglobulin|-Glycosylation		-5.045757	0.018122
23382691	rs4917014	Immunoglobulin G|Human Immunoglobulin|-Glycosylation		-22.522879	0.093846
23382691	rs7158173	Immunoglobulin G|Human Immunoglobulin|-Glycosylation		-5.397940	0.003828
23382691	rs7805803	Immunoglobulin G|Human Immunoglobulin|-Glycosylation		-5.045757	0.008095
23382691	rs8007846	Immunoglobulin G|Human Immunoglobulin|-Glycosylation		-5.045757	0.262442
23382691	rs886774	Immunoglobulin G|Human Immunoglobulin|-Glycosylation		-7.522879	0.017992
23382691	rs968451	Immunoglobulin G|Human Immunoglobulin|-Glycosylation		-9.000000	0.303314
23382809	rs2275552	Schizophrenia		-5.216096	0.391865
23382809	rs2945741	Schizophrenia		-5.432974	0.450095
23382809	rs6674938	Schizophrenia		-5.206210	0.392734
23382809	rs838836	Schizophrenia		-5.879426	0.877668
23386860	rs10448267	Iron Intake|Type 2 Diabetes		-5.181774	0.600603
23386860	rs10817049	Iron Intake|Type 2 Diabetes		-5.665546	0.686422
23386860	rs10817052	Iron Intake|Type 2 Diabetes		-5.452225	0.703504
23386860	rs10980495	Iron Intake|Type 2 Diabetes		-5.260428	0.703504
23386860	rs12378245	Iron Intake|Type 2 Diabetes		-5.821023	0.958831
23386860	rs7048110	Iron Intake|Type 2 Diabetes		-5.596879	0.646773
23401653	rs11133315	Platelet-Derived Growth Factor|Quantitative Trait|Corneal		-5.207608	0.860594
23401653	rs1800812	Platelet-Derived Growth Factor|Quantitative Trait|Corneal		-5.514279	0.955504
23401653	rs4864862	Platelet-Derived Growth Factor|Quantitative Trait|Corneal		-5.524329	0.953170
23401653	rs4864863	Platelet-Derived Growth Factor|Quantitative Trait|Corneal		-5.524329	0.948717
23401653	rs6554163	Platelet-Derived Growth Factor|Quantitative Trait|Corneal		-5.555955	0.901146
23401653	rs6554163	Platelet-Derived Growth Factor|Quantitative Trait|Corneal		-5.036684	0.901146
23401653	rs6836215	Platelet-Derived Growth Factor|Quantitative Trait|Corneal		-5.353596	0.896288
23401653	rs6850748	Platelet-Derived Growth Factor|Quantitative Trait|Corneal		-5.514279	0.948399
23401653	rs7673984	Platelet-Derived Growth Factor|Quantitative Trait|Corneal		-5.218963	0.749400
23401653	rs7678144	Platelet-Derived Growth Factor|Quantitative Trait|Corneal		-5.551294	0.898959
23401653	rs7682912	Platelet-Derived Growth Factor|Quantitative Trait|Corneal		-5.207608	0.851980
23408906	rs10420008	Thyroid|Thyroid-Related Traits|Differences	thyroid stimulating hormone	-1000.000000	0.205686
23408906	rs2439302	Thyroid|Thyroid-Related Traits|Differences	thyroid stimulating hormone	-1000.000000	0.236409
23408906	rs2983521	Thyroid|Thyroid-Related Traits|Differences	thyroid stimulating hormone	-1000.000000	0.337419
23408906	rs334725	Thyroid|Thyroid-Related Traits|Differences	thyroid stimulating hormone	-1000.000000	1.000000
23408906	rs4338740	Thyroid|Thyroid-Related Traits|Differences	thyroid stimulating hormone	-1000.000000	0.913611
23408906	rs7128207	Thyroid|Thyroid-Related Traits|Differences	thyroid stimulating hormone	-1000.000000	0.106183
23408906	rs716822	Thyroid|Thyroid-Related Traits|Differences	thyroxine	-1000.000000	0.468076
23408906	rs737308	Thyroid|Thyroid-Related Traits|Differences	thyroid stimulating hormone	-1000.000000	0.979942
23408906	rs944289	Thyroid|Thyroid-Related Traits|Differences	thyroid stimulating hormone	-1000.000000	0.578856
23423138	rs1399428	Mathematical Abilities|Dyslexia|Myosin		-7.619789	0.000000
23423138	rs4837521	Mathematical Abilities|Dyslexia|Myosin		-6.815309	0.000000
23459936	rs11925054	Chronic Periodontitis		-6.187087	0.000000
23459936	rs11925054	Chronic Periodontitis		-6.187087	0.000000
23459936	rs12260727	Chronic Periodontitis		-6.221849	0.000000
23459936	rs12260727	Chronic Periodontitis		-6.221849	0.000000
23459936	rs12883458	Chronic Periodontitis		-6.455932	0.000000
23459936	rs12883458	Chronic Periodontitis		-6.455932	0.000000
23472165	rs4654783	Endometriosis		-6.614394	0.524238
23472185	rs12674503	Multiple Sclerosis|Oligoclonal Band		-5.769551	0.000000
23509962	rs10476160	Venous Thrombosis		-1000.000000	1.000000
23509962	rs10504130	Venous Thrombosis		-1000.000000	1.000000
23509962	rs10507246	Venous Thrombosis		-1000.000000	0.000000
23509962	rs10516089	Venous Thrombosis		-1000.000000	1.000000
23509962	rs10771022	Venous Thrombosis		-1000.000000	0.000000
23509962	rs10828151	Venous Thrombosis		-1000.000000	0.000000
23509962	rs11072930	Venous Thrombosis		-1000.000000	0.000000
23509962	rs1204660	Venous Thrombosis		-1000.000000	0.000000
23509962	rs12541254	Venous Thrombosis		-1000.000000	1.000000
23509962	rs1336472	Venous Thrombosis		-1000.000000	1.000000
23509962	rs1336708	Venous Thrombosis		-1000.000000	1.000000
23509962	rs1364505	Venous Thrombosis		-1000.000000	1.000000
23509962	rs1367228	Venous Thrombosis		-1000.000000	1.000000
23509962	rs1423386	Venous Thrombosis		-1000.000000	1.000000
23509962	rs1423386	Venous Thrombosis		-1000.000000	1.000000
23509962	rs16865717	Venous Thrombosis		-1000.000000	1.000000
23509962	rs1707420	Venous Thrombosis		-1000.000000	0.000000
23509962	rs1763510	Venous Thrombosis		-1000.000000	0.000000
23509962	rs1910358	Venous Thrombosis		-1000.000000	1.000000
23509962	rs1937920	Venous Thrombosis		-1000.000000	0.000000
23509962	rs1985317	Venous Thrombosis		-1000.000000	1.000000
23509962	rs2009579	Venous Thrombosis		-1000.000000	0.000000
23509962	rs2028385	Venous Thrombosis		-1000.000000	1.000000
23509962	rs2038227	Venous Thrombosis		-1000.000000	0.000000
23509962	rs2282015	Venous Thrombosis		-1000.000000	1.000000
23509962	rs2288073	Venous Thrombosis		-1000.000000	1.000000
23509962	rs2321744	Venous Thrombosis		-1000.000000	1.000000
23509962	rs2710201	Venous Thrombosis		-1000.000000	1.000000
23509962	rs2771051	Venous Thrombosis		-1000.000000	1.000000
23509962	rs2847351	Venous Thrombosis		-1000.000000	0.000000
23509962	rs305009	Venous Thrombosis		-1000.000000	0.000000
23509962	rs315122	Venous Thrombosis		-1000.000000	1.000000
23509962	rs318497	Venous Thrombosis		-1000.000000	1.000000
23509962	rs3780293	Venous Thrombosis		-1000.000000	0.000000
23509962	rs380904	Venous Thrombosis		-1000.000000	1.000000
23509962	rs3905075	Venous Thrombosis		-1000.000000	0.000000
23509962	rs4507975	Venous Thrombosis		-1000.000000	1.000000
23509962	rs467650	Venous Thrombosis		-1000.000000	1.000000
23509962	rs4715555	Venous Thrombosis		-1000.000000	0.000000
23509962	rs4784379	Venous Thrombosis		-1000.000000	0.000000
23509962	rs4800250	Venous Thrombosis		-1000.000000	0.000000
23509962	rs4823535	Venous Thrombosis		-1000.000000	0.000000
23509962	rs4868644	Venous Thrombosis		-1000.000000	0.000000
23509962	rs493014	Venous Thrombosis		-1000.000000	0.000002
23509962	rs536477	Venous Thrombosis		-1000.000000	1.000000
23509962	rs6092326	Venous Thrombosis		-1000.000000	0.000000
23509962	rs6491679	Venous Thrombosis		-1000.000000	0.754865
23509962	rs6497540	Venous Thrombosis		-1000.000000	0.000000
23509962	rs664910	Venous Thrombosis		-1000.000000	1.000000
23509962	rs6695223	Venous Thrombosis		-1000.000000	1.000000
23509962	rs6771316	Venous Thrombosis		-1000.000000	1.000000
23509962	rs6771725	Venous Thrombosis		-1000.000000	1.000000
23509962	rs6815916	Venous Thrombosis		-1000.000000	1.000000
23509962	rs6858430	Venous Thrombosis		-1000.000000	1.000000
23509962	rs7019259	Venous Thrombosis		-1000.000000	0.000000
23509962	rs7153749	Venous Thrombosis		-1000.000000	0.000000
23509962	rs7648704	Venous Thrombosis		-1000.000000	1.000000
23509962	rs7714670	Venous Thrombosis		-1000.000000	1.000000
23509962	rs7780976	Venous Thrombosis		-1000.000000	0.000000
23509962	rs8086028	Venous Thrombosis		-1000.000000	0.000000
23509962	rs827637	Venous Thrombosis		-1000.000000	0.000000
23509962	rs827637	Venous Thrombosis		-1000.000000	0.000000
23509962	rs877228	Venous Thrombosis		-1000.000000	0.000000
23509962	rs884483	Venous Thrombosis		-1000.000000	0.000000
23509962	rs886090	Venous Thrombosis		-1000.000000	1.000000
23509962	rs9392653	Venous Thrombosis		-1000.000000	1.000000
23509962	rs971572	Venous Thrombosis		-1000.000000	1.000000
23509962	rs9804128	Venous Thrombosis		-1000.000000	1.000000
23509962	rs9914518	Venous Thrombosis		-1000.000000	0.000000
23509962	rs9945428	Venous Thrombosis		-1000.000000	1.000000
23509962	rs9981595	Venous Thrombosis		-1000.000000	0.000000
23544013	rs11196175	Breast Cancer|Breast Ovarian Cancer|Carriers		-6.408935	0.962415
23544013	rs6682208	Breast Cancer|Breast Ovarian Cancer|Carriers		-6.920819	0.837130
23565137	rs11621843	Late-Onset Alzheimer’s Disease		-5.284833	0.000000
23565137	rs1273007	Late-Onset Alzheimer’s Disease		-5.511449	0.000000
23565137	rs17125523	Late-Onset Alzheimer’s Disease		-5.481486	0.425354
23565137	rs3737529	Late-Onset Alzheimer’s Disease		-5.387216	0.531426
23565137	rs3781834	Late-Onset Alzheimer’s Disease		-8.004365	0.567625
23565137	rs4598682	Late-Onset Alzheimer’s Disease		-5.022276	0.073884
23565137	rs4598682	Late-Onset Alzheimer’s Disease		-5.022276	0.073884
23565137	rs7519866	Late-Onset Alzheimer’s Disease		-5.013228	0.000000
23565137	rs913360	Late-Onset Alzheimer’s Disease		-6.737549	0.000000
23583980	rs2334659	Pulmonary Fibrosis		-5.399027	0.151241
23583980	rs35705950	Pulmonary Fibrosis		-94.142065	0.154595
23583980	rs6421972	Pulmonary Fibrosis		-20.732828	0.983844
23583980	rs7122936	Pulmonary Fibrosis		-5.140862	0.000293
23583980	rs868903	Pulmonary Fibrosis		-9.241088	0.000005
23593202	rs13230316	Age Menarche|Femoral Neck Bone Geometry		-6.913640	0.798421
23593202	rs13230316	Age Menarche|Femoral Neck Bone Geometry		-6.537602	0.798421
23593202	rs13230316	Age Menarche|Femoral Neck Bone Geometry		-6.562249	0.798421
23593202	rs4805257	Age Menarche|Femoral Neck Bone Geometry		-5.790485	0.375661
23593202	rs4929957	Age Menarche|Femoral Neck Bone Geometry		-5.303644	0.435230
23593202	rs6578986	Age Menarche|Femoral Neck Bone Geometry		-5.892790	0.967703
23593202	rs6578987	Age Menarche|Femoral Neck Bone Geometry		-5.892790	0.992328
23593239	rs1022335	Self-Employment		-5.519993	0.000000
23593239	rs1383043	Self-Employment		-5.218245	0.000000
23593239	rs2358531	Self-Employment		-5.319664	0.000000
23593239	rs2712008	Self-Employment		-5.002614	0.000000
23593239	rs3742467	Self-Employment		-5.040482	0.000000
23593239	rs3847697	Self-Employment		-5.168130	0.000000
23593239	rs4867424	Self-Employment		-5.076238	0.000000
23593239	rs562487	Self-Employment		-5.347754	0.000000
23593239	rs6825440	Self-Employment		-5.371611	0.000000
23593239	rs9557259	Self-Employment		-5.287350	0.000000
23593239	rs9578700	Self-Employment		-5.185087	0.000000
23593239	rs994208	Self-Employment		-5.213959	0.000000
23636237	rs10152629	Analysis		-5.072117	0.000000
23636237	rs10508303	Analysis		-5.316953	0.000000
23636237	rs12122737	Analysis		-5.785156	0.000000
23636237	rs12356048	Analysis		-5.612610	0.000000
23636237	rs12912584	Analysis		-5.399027	0.000000
23636237	rs1350036	Analysis		-7.764472	0.000000
23636237	rs1421085	Analysis		-8.782516	1.000000
23636237	rs1542608	Analysis		-5.373660	0.000000
23636237	rs1549309	Analysis		-5.607303	1.000000
23636237	rs16993715	Analysis		-5.087778	0.000000
23636237	rs2609186	Analysis		-6.003051	0.000000
23636237	rs2840445	Analysis		-6.122053	1.000000
23636237	rs3114727	Analysis		-5.239578	0.000000
23636237	rs7086704	Analysis		-5.017277	0.000000
23636237	rs7625360	Analysis		-6.752027	0.000000
23636237	rs7997717	Analysis		-5.524329	0.000000
23636237	rs8019546	Analysis		-5.300162	1.000000
23636237	rs838145	Analysis		-7.774691	1.000000
23636237	rs838145	Analysis		-9.348722	1.000000
23636237	rs9553939	Analysis		-5.443697	0.000000
23646285	rs11854769	Hypersomnia		-6.174574	0.013084
23646285	rs12471007	Hypersomnia		-6.962574	0.919607
23646285	rs2043234	Hypersomnia		-5.350665	0.527709
23646285	rs2134333	Hypersomnia		-5.701147	0.042590
23646285	rs2174009	Hypersomnia		-6.029653	0.048711
23667675	rs1106419	Age Menarche		-5.505845	0.501152
23667675	rs11156429	Age Menarche		-5.913640	0.882443
23667675	rs12200251	Age Menarche		-6.000000	0.885459
23667675	rs167539	Age Menarche		-5.793174	0.602032
23667675	rs1744206	Age Menarche		-5.882729	0.990215
23667675	rs1865294	Age Menarche		-5.075204	0.985727
23667675	rs2095812	Age Menarche		-5.966576	0.463228
23667675	rs314262	Age Menarche		-5.899629	0.882513
23667675	rs314263	Age Menarche		-5.987163	0.463228
23667675	rs314266	Age Menarche		-5.882729	0.920745
23667675	rs314268	Age Menarche		-5.882729	0.608741
23667675	rs314270	Age Menarche		-5.677781	0.972579
23667675	rs314272	Age Menarche		-5.645892	0.969235
23667675	rs314273	Age Menarche		-5.636388	0.582104
23667675	rs314274	Age Menarche		-5.892790	0.506771
23667675	rs314276	Age Menarche		-5.804100	0.587901
23667675	rs314280	Age Menarche		-5.899629	0.888621
23667675	rs314289	Age Menarche		-5.856985	0.990215
23667675	rs314290	Age Menarche		-5.872895	0.506298
23667675	rs314291	Age Menarche		-5.872895	0.697521
23667675	rs369065	Age Menarche		-5.101275	0.546123
23667675	rs3862642	Age Menarche		-5.303644	0.848894
23667675	rs3862645	Age Menarche		-5.684030	0.565828
23667675	rs3889461	Age Menarche		-5.223299	0.467614
23667675	rs395962	Age Menarche		-5.899629	0.371475
23667675	rs4946651	Age Menarche		-5.939302	0.883852
23667675	rs6472982	Age Menarche		-5.128427	0.788027
23667675	rs6472983	Age Menarche		-5.121478	0.901378
23667675	rs6995390	Age Menarche		-5.275724	0.940173
23667675	rs7759938	Age Menarche		-5.950782	0.685241
23667675	rs7822501	Age Menarche		-5.145087	0.788027
23667675	rs7822914	Age Menarche		-5.145087	0.786243
23667675	rs9391253	Age Menarche		-5.913640	0.407783
23667675	rs9404590	Age Menarche		-5.187755	0.162917
23698163	rs1506807	Serum Selenium		-6.580044	0.994295
23703922	rs10022911	Uric Acid Levels		-12.266001	0.544867
23703922	rs1014290	Uric Acid Levels		-11.370590	0.275218
23703922	rs10805364	Uric Acid Levels		-11.850781	0.686179
23703922	rs11599917	Uric Acid Levels		-5.966576	0.788431
23703922	rs12498956	Uric Acid Levels		-6.503070	0.186214
23703922	rs13129697	Uric Acid Levels		-9.950782	0.143132
23703922	rs13131257	Uric Acid Levels		-10.841638	0.407003
23703922	rs17420080	Uric Acid Levels		-9.809668	0.689598
23703922	rs1769242	Uric Acid Levels		-5.563837	0.693828
23703922	rs1860910	Uric Acid Levels		-6.869666	0.175074
23703922	rs2256711	Uric Acid Levels		-5.407823	0.203473
23703922	rs3733585	Uric Acid Levels		-6.143271	0.088934
23703922	rs4447863	Uric Acid Levels		-5.645892	0.084718
23703922	rs4643800	Uric Acid Levels		-10.069051	0.569753
23703922	rs4698036	Uric Acid Levels		-11.109020	0.801706
23703922	rs4698050	Uric Acid Levels		-9.913640	0.604984
23703922	rs6827754	Uric Acid Levels		-6.515700	0.226238
23703922	rs6832439	Uric Acid Levels		-11.496209	0.392453
23703922	rs6845554	Uric Acid Levels		-6.497573	0.236988
23703922	rs7092652	Uric Acid Levels		-6.059484	0.759575
23703922	rs714436	Uric Acid Levels		-10.189767	0.714509
23703922	rs737267	Uric Acid Levels		-11.747147	0.378983
23703922	rs7660895	Uric Acid Levels		-8.832683	0.242694
23708191	rs16835979	Congenital Heart Disease|Atrial Septal Defect		-9.531653	0.957394
23708191	rs6824295	Congenital Heart Disease|Atrial Septal Defect		-9.011887	0.848036
23727862	rs10208273	Osteosarcoma		-5.455932	0.201184
23738518	rs10508253	Reading|Language		-5.423659	0.623313
23738518	rs11666805	Reading|Language		-5.243364	0.226550
23738518	rs12482528	Reading|Language		-6.218963	0.377139
23738518	rs2041660	Reading|Language		-5.481486	0.863394
23738518	rs2822560	Reading|Language		-7.058986	0.579668
23738518	rs2822609	Reading|Language		-6.333482	0.635658
23738518	rs7202575	Reading|Language		-6.041914	0.413853
23738518	rs7777159	Reading|Language		-5.235824	0.868317
23776548	rs2281827	Arterioles		-6.449772	0.000000
23793025	rs13208321	Migraine		-11.667562	0.355074
23793025	rs4559	Migraine		-21.665546	0.175734
23793025	rs7577262	Migraine		-12.485452	0.303147
23829686	rs9301462	Childhood|Childhood Asthma		-5.148742	0.000000
23834954	rs1998930	Sensory Disturbances|Split		-5.002614	0.178367
23834954	rs502281	Sensory Disturbances|Split		-6.178486	0.188604
23844046	rs11265260	C-Reactive Protein		-16.946922	0.806558
23844046	rs11265260	C-Reactive Protein		-19.450997	0.806558
23844046	rs1169310	C-Reactive Protein		-8.583359	0.642427
23844046	rs1169310	C-Reactive Protein		-11.913640	0.642427
23844046	rs1892534	C-Reactive Protein		-6.910095	0.816390
23844046	rs1892534	C-Reactive Protein		-7.369572	0.816390
23844046	rs2794520	C-Reactive Protein		-15.051587	0.020733
23844046	rs2794520	C-Reactive Protein		-18.515700	0.020733
23844046	rs4420638	C-Reactive Protein		-14.809668	0.191534
23844046	rs4420638	C-Reactive Protein		-21.756962	0.191534
23844046	rs7310409	C-Reactive Protein		-10.545155	0.646506
23844046	rs7310409	C-Reactive Protein		-15.653647	0.646506
23874384	rs10865864	Behavior		-5.386158	1.000000
23874384	rs12551906	Behavior		-5.533132	1.000000
23874384	rs151997	Behavior		-5.335358	1.000000
23886662	rs12198173	Psoriasis|Atopic Dermatitis|Asthma		-9.876148	0.638333
23886662	rs12211410	Psoriasis|Atopic Dermatitis|Asthma		-9.238072	0.729121
23886662	rs1295685	Psoriasis|Atopic Dermatitis|Asthma		-8.306273	0.291542
23886662	rs13199524	Psoriasis|Atopic Dermatitis|Asthma		-11.096367	0.742430
23886662	rs20541	Psoriasis|Atopic Dermatitis|Asthma		-13.714443	0.476534
23886662	rs20541	Psoriasis|Atopic Dermatitis|Asthma		-7.747147	0.476534
23886662	rs2155219	Psoriasis|Atopic Dermatitis|Asthma		-11.793174	0.214165
23886662	rs2155219	Psoriasis|Atopic Dermatitis|Asthma		-8.087778	0.214165
23886662	rs2158177	Psoriasis|Atopic Dermatitis|Asthma		-10.229148	0.072651
23886662	rs2897443	Psoriasis|Atopic Dermatitis|Asthma		-12.048177	0.058645
23886662	rs6871536	Psoriasis|Atopic Dermatitis|Asthma		-14.675718	0.185606
23886662	rs7927894	Psoriasis|Atopic Dermatitis|Asthma		-5.761954	0.618973
23886662	rs9050	Psoriasis|Atopic Dermatitis|Asthma		-9.407823	0.004947
23900074	rs1317082	Telomere Length|Cancer		-18.876148	0.441977
23900074	rs2487999	Telomere Length|Cancer		-13.374688	0.000000
23900074	rs7726159	Telomere Length|Cancer		-16.330683	0.000000
23900074	rs7726159	Telomere Length|Cancer		-17.735182	0.000000
23935956	rs1155865	Red Blood Cell	mean corpuscular hemoglobin concentration	-7.515700	0.000000
23935956	rs1887582	Red Blood Cell	mean corpuscular hemoglobin concentration	-6.425969	0.000000
23936387	rs11836636	Celiac Disease		-11.958607	0.000000
23936387	rs11952677	Celiac Disease		-5.123782	0.000000
23936387	rs17029173	Celiac Disease		-5.116339	0.393191
23936387	rs1871350	Celiac Disease		-5.071092	0.214760
23936387	rs2046000	Celiac Disease		-5.025949	0.330914
23936387	rs4426448	Celiac Disease		-5.022276	0.000000
23936387	rs4842007	Celiac Disease		-5.065502	0.000000
23958962	rs12956327	Cocaine Dependence		-6.247184	0.000000
23958962	rs13381416	Cocaine Dependence		-6.113509	0.000000
23958962	rs4782559	Cocaine Dependence		-6.122629	0.000000
23958962	rs59955083	Cocaine Dependence		-6.246417	0.000000
23958962	rs61751192	Cocaine Dependence		-6.040005	0.000000
23958962	rs6912117	Cocaine Dependence		-6.295849	0.000000
23966204	rs10743937	Bitter Taste|Bitter Taste Perception		-5.943095	0.965371
23966204	rs10772420	Bitter Taste|Bitter Taste Perception		-6.059484	0.673843
23966204	rs2597963	Bitter Taste|Bitter Taste Perception		-6.137272	0.998258
23966204	rs2597972	Bitter Taste|Bitter Taste Perception		-6.235824	0.998258
23966204	rs7297949	Bitter Taste|Bitter Taste Perception		-6.145694	0.928260
23966204	rs7315843	Bitter Taste|Bitter Taste Perception		-5.432974	0.611578
23966867	rs11197515	Body Fat Distribution	WHR_men	-5.769551	0.000000
23966867	rs12777819	Body Fat Distribution	WC_BMI_pooled	-6.552842	0.000000
23966867	rs214679	Body Fat Distribution	WHR_pooled	-6.086186	0.000000
23966867	rs2907512	Body Fat Distribution	WC_men	-6.040959	0.000000
23966867	rs4292018	Body Fat Distribution	WHR_pooled	-6.102373	0.000000
23966867	rs7296740	Body Fat Distribution	WHR_men	-5.431798	0.000000
23966867	rs7672174	Body Fat Distribution	WC_pooled	-6.494850	0.000000
23967269	rs1038770	Mite-Specific IgEs|Asthma		-5.062482	0.810400
23967269	rs711254	Mite-Specific IgEs|Asthma		-5.171985	0.830750
23979607	rs11951568	Borderline Personality		-5.484126	0.427597
23979607	rs11951568	Borderline Personality		-5.545155	0.427597
23979607	rs6866910	Borderline Personality		-5.892790	0.980038
23979607	rs6866910	Borderline Personality		-6.298432	0.980038
23979607	rs6882423	Borderline Personality		-5.640165	0.864912
23979607	rs6882423	Borderline Personality		-6.028724	0.864912
23979607	rs6888413	Borderline Personality		-5.906578	0.932271
23979607	rs6888413	Borderline Personality		-6.387216	0.932271
23979607	rs6894288	Borderline Personality		-6.085128	0.768095
23979607	rs6894288	Borderline Personality		-6.130182	0.768095
23979607	rs73125991	Borderline Personality		-5.853872	0.440684
23979607	rs73125991	Borderline Personality		-5.896196	0.440684
23984888	rs10189795	Airway Responsiveness		-5.420216	0.762618
23984888	rs10189795	Airway Responsiveness		-5.527244	0.762618
23984888	rs11674314	Airway Responsiveness		-5.017729	0.524132
23984888	rs11674314	Airway Responsiveness		-5.017729	0.524132
23984888	rs11683662	Airway Responsiveness		-5.031517	0.544770
23984888	rs11683662	Airway Responsiveness		-5.031517	0.544770
23984888	rs13382948	Airway Responsiveness		-5.585027	0.783530
23984888	rs13382948	Airway Responsiveness		-5.585027	0.783530
23984888	rs4129709	Airway Responsiveness		-5.013228	0.525051
23984888	rs4129709	Airway Responsiveness		-5.013228	0.525051
23984888	rs4485561	Airway Responsiveness		-5.008774	0.679191
23984888	rs4485561	Airway Responsiveness		-5.008774	0.679191
23984888	rs4972983	Airway Responsiveness		-5.045757	0.684066
23984888	rs4972983	Airway Responsiveness		-5.064493	0.684066
23984888	rs7579157	Airway Responsiveness		-5.026872	0.542681
23984888	rs7579157	Airway Responsiveness		-5.026872	0.542681
23984888	rs7592613	Airway Responsiveness		-5.031517	0.533748
23984888	rs7592613	Airway Responsiveness		-5.031517	0.533748
23984888	rs7595130	Airway Responsiveness		-5.022276	0.544306
23984888	rs7595130	Airway Responsiveness		-5.022276	0.544306
23989986	rs12551314	Hip|Osteoarthritis		-6.200659	0.000000
23989986	rs1577792	Hip|Osteoarthritis		-7.136677	0.000000
24009623	rs17664713	Biomarker		-5.327902	1.000000
24014518	rs11692675	Epilepsy|Febrile Seizures		-7.279014	0.501241
24014518	rs11692675	Epilepsy|Febrile Seizures		-5.903090	0.501241
24014518	rs11692675	Epilepsy|Febrile Seizures		-6.312471	0.501241
24014518	rs11692675	Epilepsy|Febrile Seizures		-5.320572	0.501241
24023777	rs11190870	Adolescent Idiopathic Scoliosis		-17.552842	0.000000
24023777	rs11598564	Adolescent Idiopathic Scoliosis		-11.010105	0.000000
24023777	rs2047176	Adolescent Idiopathic Scoliosis		-5.709965	0.000000
24023777	rs267766	Adolescent Idiopathic Scoliosis		-5.366532	0.000000
24023777	rs625039	Adolescent Idiopathic Scoliosis		-14.892790	0.000000
24023777	rs6570507	Adolescent Idiopathic Scoliosis		-7.422508	0.000000
24023777	rs9496346	Adolescent Idiopathic Scoliosis		-8.000000	0.000000
24025145	rs11666971	Chemotherapy-Induced Alopecia|Breast Cancer		-5.089909	0.000000
24025145	rs1219862	Chemotherapy-Induced Alopecia|Breast Cancer		-5.563837	0.708198
24025145	rs1319836	Chemotherapy-Induced Alopecia|Breast Cancer		-6.040959	0.489794
24025145	rs1530357	Chemotherapy-Induced Alopecia|Breast Cancer		-5.367543	0.000000
24025145	rs1530361	Chemotherapy-Induced Alopecia|Breast Cancer		-5.054039	0.000000
24025145	rs6725180	Chemotherapy-Induced Alopecia|Breast Cancer		-5.415669	0.377853
24025145	rs7919725	Chemotherapy-Induced Alopecia|Breast Cancer		-6.002614	0.619806
24025145	rs857369	Chemotherapy-Induced Alopecia|Breast Cancer		-5.640165	0.406161
24025145	rs857373	Chemotherapy-Induced Alopecia|Breast Cancer		-6.287350	0.628407
24025145	rs857392	Chemotherapy-Induced Alopecia|Breast Cancer		-6.041914	0.642957
24025145	rs9416306	Chemotherapy-Induced Alopecia|Breast Cancer		-5.640165	0.402735
24047820	rs12115663	Social Communication		-5.387216	0.000000
24047820	rs761490	Social Communication		-5.013228	0.000000
24068947	rs7182874	Brain		-8.061480	1.000000
24086445	rs10233386	Schizophrenia|Quantitative Phenotype|Matter Volume		-6.096367	0.848933
24086445	rs10770359	Schizophrenia|Quantitative Phenotype|Matter Volume		-5.044793	0.797721
24086445	rs10770359	Schizophrenia|Quantitative Phenotype|Matter Volume		-5.187087	0.797721
24086445	rs11044026	Schizophrenia|Quantitative Phenotype|Matter Volume		-5.263603	0.829641
24086445	rs11044106	Schizophrenia|Quantitative Phenotype|Matter Volume		-5.027334	0.865376
24086445	rs11044106	Schizophrenia|Quantitative Phenotype|Matter Volume		-5.360514	0.865376
24086445	rs1107952	Schizophrenia|Quantitative Phenotype|Matter Volume		-6.094744	0.799989
24086445	rs12580062	Schizophrenia|Quantitative Phenotype|Matter Volume		-5.326979	0.536146
24086445	rs12581163	Schizophrenia|Quantitative Phenotype|Matter Volume		-5.254925	0.902256
24086445	rs12581163	Schizophrenia|Quantitative Phenotype|Matter Volume		-5.568636	0.902256
24086445	rs6936717	Schizophrenia|Quantitative Phenotype|Matter Volume		-6.072630	0.592670
24086445	rs7746324	Schizophrenia|Quantitative Phenotype|Matter Volume		-5.562249	0.587205
24086445	rs9320481	Schizophrenia|Quantitative Phenotype|Matter Volume		-5.982967	0.727329
24086445	rs9320482	Schizophrenia|Quantitative Phenotype|Matter Volume		-5.943095	0.636352
24086445	rs9320486	Schizophrenia|Quantitative Phenotype|Matter Volume		-5.496209	0.990947
24086445	rs9374441	Schizophrenia|Quantitative Phenotype|Matter Volume		-5.083546	0.591040
24086445	rs9400701	Schizophrenia|Quantitative Phenotype|Matter Volume		-6.072630	0.592670
24086445	rs9488340	Schizophrenia|Quantitative Phenotype|Matter Volume		-6.086186	0.962333
24094242	rs10761779	Serum Alkaline Phosphatase Levels		-9.161151	0.000000
24094242	rs12355784	Serum Alkaline Phosphatase Levels		-9.301030	0.000000
24094242	rs1383023	Serum Alkaline Phosphatase Levels		-5.638272	0.000000
24094242	rs16856332	Serum Alkaline Phosphatase Levels		-8.795880	0.000000
24094242	rs174601	Serum Alkaline Phosphatase Levels		-8.585027	0.000000
24094242	rs1780324	Serum Alkaline Phosphatase Levels		-14.154902	0.000000
24094242	rs2236653	Serum Alkaline Phosphatase Levels		-8.744727	0.000000
24094242	rs2242420	Serum Alkaline Phosphatase Levels		-12.294136	0.000000
24094242	rs281377	Serum Alkaline Phosphatase Levels		-14.958607	0.000000
24094242	rs2954021	Serum Alkaline Phosphatase Levels		-12.638272	0.000000
24094242	rs314253	Serum Alkaline Phosphatase Levels		-11.075721	0.000000
24094242	rs6984305	Serum Alkaline Phosphatase Levels		-9.677781	0.000000
24094242	rs7173947	Serum Alkaline Phosphatase Levels		-7.490797	0.000000
24094242	rs7214920	Serum Alkaline Phosphatase Levels		-5.593460	0.000000
24121790	rs3111601	Barrett’s Esophagus|Esophageal Adenocarcinoma		-5.522879	0.002465
24121790	rs3950627	Barrett’s Esophagus|Esophageal Adenocarcinoma		-5.677781	0.162356
24133439	rs1009301	Autistic-Like Traits		-5.571865	0.963178
24133439	rs1009302	Autistic-Like Traits		-5.571865	0.833315
24133439	rs10521175	Autistic-Like Traits		-5.560667	0.995832
24133439	rs10778511	Autistic-Like Traits		-5.420216	0.694335
24133439	rs11575089	Autistic-Like Traits		-5.467246	0.991050
24133439	rs11859884	Autistic-Like Traits		-5.573489	0.991679
24133439	rs11860027	Autistic-Like Traits		-5.598599	0.965275
24133439	rs1345404	Autistic-Like Traits		-5.570248	0.991679
24133439	rs1345405	Autistic-Like Traits		-5.570248	0.991679
24133439	rs1345406	Autistic-Like Traits		-5.570248	0.963178
24133439	rs1362594	Autistic-Like Traits		-5.388277	0.993766
24133439	rs1420612	Autistic-Like Traits		-5.565431	0.917278
24133439	rs16946876	Autistic-Like Traits		-5.595166	0.963280
24133439	rs16946880	Autistic-Like Traits		-5.596879	0.993753
24133439	rs16946881	Autistic-Like Traits		-5.596879	0.967276
24133439	rs1861572	Autistic-Like Traits		-5.573489	0.955442
24133439	rs2883805	Autistic-Like Traits		-5.586700	0.995832
24133439	rs4785161	Autistic-Like Traits		-5.575118	0.993766
24133439	rs4785276	Autistic-Like Traits		-5.072630	0.918787
24133439	rs4964491	Autistic-Like Traits		-5.237321	0.683124
24133439	rs7086205	Autistic-Like Traits		-5.435334	0.926733
24133439	rs7499215	Autistic-Like Traits		-5.600326	0.981477
24133439	rs753858	Autistic-Like Traits		-5.575118	0.987645
24133439	rs9635530	Autistic-Like Traits		-5.595166	0.942010
24143190	rs1219648	Breast Cancer|Breast		-5.006564	0.347977
24166486	rs10224497	Schizophrenia		-7.962574	0.650591
24166486	rs10239050	Schizophrenia		-7.954677	0.790251
24166486	rs10275045	Schizophrenia		-7.665546	0.460413
24166486	rs10927013	Schizophrenia		-8.092051	0.961033
24166486	rs1107592	Schizophrenia		-8.248721	0.845746
24166486	rs12537914	Schizophrenia		-7.692504	0.674317
24166486	rs12666575	Schizophrenia		-9.082494	0.769540
24166486	rs12699477	Schizophrenia		-8.056505	0.652261
24166486	rs13194781	Schizophrenia		-7.454693	0.712641
24166486	rs13199772	Schizophrenia		-7.468521	0.712641
24166486	rs13212651	Schizophrenia		-7.476254	0.711714
24166486	rs17750424	Schizophrenia		-7.701147	0.712641
24166486	rs2039839	Schizophrenia		-7.892790	0.982088
24166486	rs2056480	Schizophrenia		-7.812479	0.646457
24166486	rs2280550	Schizophrenia		-7.420216	0.676487
24166486	rs34706883	Schizophrenia		-7.503070	0.711714
24166486	rs3757440	Schizophrenia		-7.703335	0.244355
24166486	rs3778969	Schizophrenia		-8.191789	0.671716
24166486	rs3778991	Schizophrenia		-8.655608	0.612217
24166486	rs3778994	Schizophrenia		-8.596879	0.448184
24166486	rs3779003	Schizophrenia		-8.632644	0.620825
24166486	rs3800913	Schizophrenia		-7.394695	0.572653
24166486	rs3800917	Schizophrenia		-8.640165	0.659853
24166486	rs4721184	Schizophrenia		-7.562249	0.686435
24166486	rs4721190	Schizophrenia		-7.416801	0.562145
24166486	rs4721441	Schizophrenia		-9.026410	0.556913
24166486	rs6904596	Schizophrenia		-7.514279	0.272354
24166486	rs7749305	Schizophrenia		-7.590067	0.324678
24166486	rs7787274	Schizophrenia		-7.966576	0.269623
24166486	rs7799006	Schizophrenia		-7.906578	0.262840
24223155	rs10141001	Torsades De Pointes		-5.000000	0.000000
24223155	rs1789532	Torsades De Pointes		-5.102373	0.655107
24223155	rs1789536	Torsades De Pointes		-5.130768	0.689319
24223155	rs4799838	Torsades De Pointes		-6.026872	0.790972
24223155	rs767531	Torsades De Pointes		-5.148742	0.047815
24223155	rs9805984	Torsades De Pointes		-5.000000	0.000000
24223155	rs9960370	Torsades De Pointes		-5.221849	0.509748
24244560	rs730497	Diabetic Retinopathy|Chronic Kidney Disease|Hemoglobin A		-7.089376	0.976242
24324551	rs10808508	Chagas Cardiomyopathy|Trypanosoma Cruzi Seropositive	PCR	-6.376751	0.951667
24324551	rs10955962	Chagas Cardiomyopathy|Trypanosoma Cruzi Seropositive	PCR	-6.301030	0.961139
24324551	rs12582717	Chagas Cardiomyopathy|Trypanosoma Cruzi Seropositive	Cardio	-6.638272	0.983835
24324551	rs1497042	Chagas Cardiomyopathy|Trypanosoma Cruzi Seropositive	EF	-6.346787	0.943834
24324551	rs2034842	Chagas Cardiomyopathy|Trypanosoma Cruzi Seropositive	PCR	-6.193820	0.941818
24324551	rs2054148	Chagas Cardiomyopathy|Trypanosoma Cruzi Seropositive	PCR	-6.065502	0.908857
24324551	rs2252567	Chagas Cardiomyopathy|Trypanosoma Cruzi Seropositive	EF	-6.244125	0.943608
24324551	rs56159702	Chagas Cardiomyopathy|Trypanosoma Cruzi Seropositive	PCR	-6.420216	0.958539
24324551	rs58829748	Chagas Cardiomyopathy|Trypanosoma Cruzi Seropositive	PCR	-6.142668	0.939744
24324551	rs59623110	Chagas Cardiomyopathy|Trypanosoma Cruzi Seropositive	PR	-6.568636	0.747098
24324551	rs6989074	Chagas Cardiomyopathy|Trypanosoma Cruzi Seropositive	PCR	-6.301030	0.956794
24324551	rs7013781	Chagas Cardiomyopathy|Trypanosoma Cruzi Seropositive	PCR	-6.045757	0.874714
24324551	rs7387094	Chagas Cardiomyopathy|Trypanosoma Cruzi Seropositive	PCR	-6.309804	0.946312
24324551	rs7387373	Chagas Cardiomyopathy|Trypanosoma Cruzi Seropositive	PCR	-6.075721	0.945251
24324648	rs2078158	Serum IgE		-6.182435	0.000000
24324648	rs7939777	Serum IgE		-5.946922	0.000000
24347629	rs10457525	Periodontal		-5.455932	0.842820
24347629	rs10457526	Periodontal		-5.221849	0.121230
24347629	rs11713199	Periodontal	PD2	-5.161151	0.967401
[truncated: 405 more rows]
