# Supplementary material for: A machine-compiled database of genome-wide association studies
Source: Nat Commun. 2019 Jul 26;10:3341. doi: 10.1038/s41467-019-11026-x (PMC6659642; doi:10.1038/s41467-019-11026-x)
Supplement: Supplementary file 3 — Source Data [file 41467_2019_11026_MOESM3_ESM.zip › Supplementary Files/notebooks/bio-analysis/effect-sizes/diseasesnps.txt]

SNP	Pheno	Paper	P-Value
Alzheimer related SNPs:
rs12657273	Hippocampal Atrophy|Quantitative Trait|Alzheimer's Disease	19668339	-5.049635
rs346763	Glutamate|Alzheimer's Disease	24755620	-6.435334
rs157580	Glutamate|Alzheimer's Disease	24755620	-34.017729
rs8106922	Glutamate|Alzheimer's Disease	24755620	-24.931814
rs650108	Proteins Involved|Inflammation|Alzheimer's Disease	25340798	-11.468521
rs4598682	Late-Onset Alzheimer’s Disease	23565137	-5.022276
rs3092960	Proteins Involved|Inflammation|Alzheimer's Disease	25340798	-7.079355
rs2965101	Late-Onset Alzheimer's Disease	21390209	-5.679854
rs3852861	Glutamate|Alzheimer's Disease	24755620	-10.274088
rs10485435	Late-Onset Alzheimer's Disease	21390209	-6.211832
rs10402271	Glutamate|Alzheimer's Disease	24755620	-16.703335
rs2075650	Late-Onset Alzheimer's Disease	21379329	-72.493495
rs4343	Proteins Involved|Inflammation|Alzheimer's Disease	25340798	-18.350665
rs9369240	Late-Onset Alzheimer's Disease	21390209	-5.312471
rs439401	Glutamate|Alzheimer's Disease	24755620	-28.054531
rs7007878	Late-Onset Alzheimer's Disease	21379329	-5.185087
rs3811448	Proteins Involved|Inflammation|Alzheimer's Disease	25340798	-11.498941
rs377702	Glutamate|Alzheimer's Disease	24755620	-6.701147
rs2229238	Proteins Involved|Inflammation|Alzheimer's Disease	25340798	-9.872895
rs11767557	Alzheimer’s Disease	21460840	-9.221849
rs10405693	Glutamate|Alzheimer's Disease	24755620	-11.548214
rs2927438	Glutamate|Alzheimer's Disease	24755620	-6.478862
rs17125523	Late-Onset Alzheimer’s Disease	23565137	-5.481486
rs2502562	Late-Onset Alzheimer's Disease	21390209	-5.804100
rs2588969	Late-Onset Alzheimer’s Disease	21460841	-6.161151
rs714948	Glutamate|Alzheimer's Disease	24755620	-9.692504
rs603050	Proteins Involved|Inflammation|Alzheimer's Disease	25340798	-9.627088
rs1871047	Glutamate|Alzheimer's Disease	24755620	-6.312471
rs9349407	Alzheimer’s Disease	21460840	-8.065502
rs624225	Late-Onset Alzheimer's Disease	21390209	-5.290730
rs495366	Proteins Involved|Inflammation|Alzheimer's Disease	25340798	-12.014574
rs643629	Late-Onset Alzheimer's Disease	21390209	-5.000869
rs429358	Hippocampal Atrophy|Quantitative Trait|Alzheimer's Disease	19668339	-15.638272
rs913360	Late-Onset Alzheimer’s Disease	23565137	-6.737549
rs405509	Glutamate|Alzheimer's Disease	24755620	-26.640165
rs440277	Glutamate|Alzheimer's Disease	24755620	-6.319664
rs12654281	Hippocampal Atrophy|Quantitative Trait|Alzheimer's Disease	19668339	-6.429457
rs1273007	Late-Onset Alzheimer’s Disease	23565137	-5.511449
rs4145454	Late-Onset Alzheimer's Disease	21379329	-5.987163
rs7274581	Dementias|Alzheimer's Disease	25188341	-7.602060
rs948399	Proteins Involved|Inflammation|Alzheimer's Disease	25340798	-10.368556
rs2673604	Late-Onset Alzheimer's Disease	21379329	-5.585027
rs11575821	Proteins Involved|Inflammation|Alzheimer's Disease	25340798	-8.991400
rs1217745	Late-Onset Alzheimer's Disease	21390209	-5.489455
rs8103315	Glutamate|Alzheimer's Disease	24755620	-7.728158
rs10422797	Glutamate|Alzheimer's Disease	24755620	-5.991400
rs11621843	Late-Onset Alzheimer’s Disease	23565137	-5.284833
rs252546	Late-Onset Alzheimer's Disease	21390209	-5.108463
rs4316	Proteins Involved|Inflammation|Alzheimer's Disease	25340798	-16.407823
rs2927488	Late-Onset Alzheimer's Disease	21390209	-5.543634
rs6859	Glutamate|Alzheimer's Disease	24755620	-27.104025
rs670139	Alzheimer’s Disease	21460840	-9.958607
Parkinson related SNPs:
rs4954218	Parkinson's Disease	21738487	-1000.000000
rs17115100	Parkinson's Disease	21738487	-1000.000000
rs3857059	Parkinson’s Disease	19915575	-14.427128
rs9917256	Parkinson's Disease	21738487	-1000.000000
rs1994090	Parkinson's Disease	21738487	-1000.000000
rs2205108	Parkinson's Disease	21738487	-1000.000000
rs11030104	Parkinson's Disease	21738487	-1000.000000
rs11931074	Parkinson’s Disease	19915575	-13.790485
rs1862326	Parkinson's Disease	21738487	-1000.000000
rs1223271	Parkinson's Disease	21738487	-1000.000000
rs7077361	Parkinson's Disease	22438815	-7.821023
rs11248060	Parkinson's Disease	21738487	-1000.000000
rs4791571	Parkinson Disease|Onset	19772629	-5.229148
rs2896905	Parkinson’s Disease	19915575	-5.298432
rs12261736	Parkinson Disease|Onset	19772629	-5.721246
rs10420134	Parkinson Disease|Onset	19772629	-5.148742
rs947211	Parkinson's Disease	22438815	-9.096910
rs1420143	Parkinson Disease|Onset	19772629	-5.136677
rs9904572	Parkinson Disease|Onset	19772629	-6.142668
rs12431733	Parkinson's Disease	21738487	-1000.000000
rs676495	Parkinson Disease|Onset	19772629	-5.040959
rs823156	Parkinson's Disease	22438815	-11.679854
Schizophrenia related SNPs:
rs2275552	Schizophrenia	23382809	-5.216096
rs6674938	Schizophrenia	23382809	-5.206210
rs10275045	Schizophrenia	24166486	-7.665546
rs7799006	Schizophrenia	24166486	-7.906578
rs7749305	Schizophrenia	24166486	-7.590067
rs3757440	Schizophrenia	24166486	-7.703335
rs3778994	Schizophrenia	24166486	-8.596879
rs7787274	Schizophrenia	24166486	-7.966576
rs2945741	Schizophrenia	23382809	-5.432974
rs461409	Treatment Refractory Schizophrenia	22479419	-5.580044
rs6904596	Schizophrenia	24166486	-7.514279
Autism related SNPs:
rs11211996	Autism Spectrum	22843504	-6.367847
rs3782000	Autism Spectrum	22843504	-6.734710
rs7923367	Autism	19812673	-5.468521
rs263035	Autism Spectrum	22843504	-6.646276
rs1475531	Autism Spectrum	22843504	-6.696588
rs17088254	Autism	19812673	-5.070581
rs17083037	Autism Spectrum	22843504	-6.863914
rs600695	Autism Spectrum	22843504	-6.446360
rs952834	Autism	19812673	-5.107905
rs12726299	Autism Spectrum	22843504	-6.825068
rs4742409	Autism	19812673	-5.102373
rs6110458	Autism Spectrum	22843504	-6.743282
rs1930165	Autism Spectrum	22843504	-7.006079
rs11118968	Autism Spectrum	22843504	-6.610480
rs14135	Autism Spectrum	22843504	-6.750068
rs9302952	Autism Spectrum	22843504	-6.393726
rs1718101	Autism Spectrum	22843504	-8.109020
Depress related SNPs:
rs7151193	Major Depression	20038947	-5.232844
rs346101	Major Depression	20038947	-5.221126
rs10007831	Major Depression	20038947	-6.015923
rs2203374	Major Depression	20038947	-5.567031
rs6694643	Major Depression	20038947	-5.022276
rs329640	Major Depression	20038947	-5.187755
rs7978310	Major Depression	20038947	-5.164944
rs4620978	Major Depression	20038947	-5.191114
rs12462886	Major Depression	20038947	-5.761954
rs2384061	Major Depressive Disorder	21042317	-5.200659
rs11634319	Major Depression	20038947	-5.246417
rs270584	Major Depression	20038947	-6.430626
rs270592	Major Depression	20038947	-5.725842
rs2147256	Major Depression	20038947	-5.040959
rs7249956	Major Depression	20038947	-5.090979
rs7977950	Major Depression	20038947	-5.995679
rs867722	Major Depression	20038947	-5.310691
Type 2 Diabetes related SNPs:
rs17103805	Type 2 Diabetes	22238593	-5.494850
rs6451146	Type 2 Diabetes	22238593	-5.000000
rs7192960	Type 2 Diabetes	20174558	-5.115771
rs12922394	Metabolic Traits|Type 2 Diabetes|Adiponectin Levels	22479202	-17.500313
rs1597466	Metabolic Traits|Type 2 Diabetes|Adiponectin Levels	22479202	-7.725842
rs901130	Type 2 Diabetes	19056611	-5.698970
rs7133378	Metabolic Traits|Type 2 Diabetes|Adiponectin Levels	22479202	-8.889410
rs10811661	Obese|Type 2 Diabetes	22693455	-5.154902
rs6930576	Type 2 Diabetes	22238593	-6.124939
rs564398	Type 2 Diabetes	19056611	-5.000000
rs3775045	Type 2 Diabetes	22238593	-5.677781
rs9505118	Type 2 Diabetes	24509480	-8.853872
rs7754840	Obese|Type 2 Diabetes	22693455	-7.698970
rs12816270	Type 2 Diabetes|Body Mass Index	25760438	-5.093665
rs7132840	Type 2 Diabetes	19056611	-7.657577
rs4275659	Type 2 Diabetes	24509480	-8.022276
rs4845624	Type 2 Diabetes	20174558	-5.232844
Body Mass Index related SNPs:
rs4771122	Extremely|Overweight|Body Mass Index	21935397	-9.022276
rs13107325	Extremely|Overweight|Body Mass Index	21935397	-12.823909
rs7359397	Extremely|Overweight|Body Mass Index	21935397	-19.721246
rs12444979	Extremely|Overweight|Body Mass Index	21935397	-20.537602
rs2867125	Extremely|Overweight|Body Mass Index	21935397	-48.552842
rs10968576	Extremely|Overweight|Body Mass Index	21935397	-12.568636
rs2115706	Extremely|Overweight|Body Mass Index	21935397	-5.221849
rs2798311	Extremely|Overweight|Body Mass Index	21935397	-5.420216
rs6758546	Extremely|Overweight|Body Mass Index	21935397	-5.036212
rs7132908	Extremely|Overweight|Body Mass Index	21935397	-8.214670
rs7720663	Extremely|Overweight|Body Mass Index	21935397	-5.197911
rs17150703	Extremely|Overweight|Body Mass Index	21935397	-8.721246
rs7138803	Extremely|Overweight|Body Mass Index	21935397	-16.744727
rs8089364	Extremely|Overweight|Body Mass Index	21935397	-7.494850
rs11640537	Extremely|Overweight|Body Mass Index	21935397	-5.004365
rs13078807	Extremely|Overweight|Body Mass Index	21935397	-10.408935
rs1805081	Extremely|Overweight|Body Mass Index	21935397	-6.537602
rs4964926	Extremely|Overweight|Body Mass Index	21935397	-5.178486
rs29941	Extremely|Overweight|Body Mass Index	21935397	-8.522879
rs3810291	Extremely|Overweight|Body Mass Index	21935397	-11.795880
rs2287019	Extremely|Overweight|Body Mass Index	21935397	-15.721246
rs1558902	Extremely|Overweight|Body Mass Index	21935397	-119.318759
rs9816226	Extremely|Overweight|Body Mass Index	21935397	-17.769551
rs4929949	Extremely|Overweight|Body Mass Index	21935397	-8.552842
rs574367	Body Mass Index	22344219	-19.023650
rs10938397	Extremely|Overweight|Body Mass Index	21935397	-30.420216
rs17104665	Extremely|Overweight|Body Mass Index	21935397	-5.346787
rs9936385	Extremely|Overweight|Body Mass Index	21935397	-12.853872
rs713586	Extremely|Overweight|Body Mass Index	21935397	-21.207608
rs1424233	Extremely|Overweight|Body Mass Index	21935397	-12.420216
rs10508503	Extremely|Overweight|Body Mass Index	21935397	-6.677781
rs13130484	Extremely|Overweight|Body Mass Index	21935397	-5.795880
rs2112347	Extremely|Overweight|Body Mass Index	21935397	-12.657577
rs10987417	Extremely|Overweight|Body Mass Index	21935397	-5.292430
rs1002158	Extremely|Overweight|Body Mass Index	21935397	-5.167491
rs571312	Extremely|Overweight|Body Mass Index	21935397	-41.193820
rs10767664	Extremely|Overweight|Body Mass Index	21935397	-25.327902
rs6567160	Body Mass Index	22344219	-14.559091
rs887912	Extremely|Overweight|Body Mass Index	21935397	-11.744727
Obesity related SNPs:
rs1477196	Obesity|Obesity-Related Traits	21552555	-8.030118
rs4784323	Obesity|Obesity-Related Traits	21552555	-5.411168
rs516175	Onset|Obesity-Related Traits|Body-Weight	20421936	-7.005243
rs1861866	Obesity|Obesity-Related Traits	21552555	-10.850781
rs10852521	Obesity|Obesity-Related Traits	21552555	-10.860121
rs2783963	Onset|Obesity-Related Traits|Body-Weight	20421936	-5.061480
rs863002	Childhood Obesity|Childhood	23251661	-12.444906
rs247916	Obesity|Obesity-Related Traits	21552555	-5.038579
rs10891096	Obesity|Obesity-Related Traits	21552555	-5.987163
rs7206790	Obesity|Obesity-Related Traits	21552555	-9.216096
rs7190492	Obesity|Obesity-Related Traits	21552555	-8.009217
rs9813516	Obesity|Obesity-Related Traits	21552555	-5.362510
rs8044769	Obesity|Obesity-Related Traits	21552555	-9.313364
Asthma related SNPs:
rs11071559	Asthma	23028483	-8.619789
rs1342326	Asthma	23028483	-11.698970
rs3771166	Asthma	23028483	-10.154902
rs3894194	Asthma	23028483	-9.853872
rs1588265	Asthma	23028483	-7.602060
rs2073643	Asthma	23028483	-6.657577
rs20541	Psoriasis|Atopic Dermatitis|Asthma	23886662	-7.747147
rs1867612	Asthma	19714205	-5.809668
rs2284033	Asthma	23028483	-7.920819
rs2977724	Asthma	23028483	-5.251812
rs7216389	Asthma	23028483	-8.585027
rs2897443	Psoriasis|Atopic Dermatitis|Asthma	23886662	-12.048177
rs4452682	Asthma|Bronchodilator Response	22792082	-5.494850
rs6871536	Psoriasis|Atopic Dermatitis|Asthma	23886662	-14.675718
rs744910	Asthma	23028483	-9.244125
rs6063725	Asthma	19714205	-5.453457
rs2453626	Asthma	21804549	-6.552842
rs2305480	Asthma	23028483	-7.017729
rs9050	Psoriasis|Atopic Dermatitis|Asthma	23886662	-9.407823
rs1420101	Asthma	23028483	-14.309804
rs3939286	Asthma	23028483	-8.443697
rs1295686	Asthma	23028483	-8.229148
rs26310	Asthma	23028483	-5.148742
rs4328902	Asthma|Bronchodilator Response	22792082	-5.214670
rs720810	Asthma	19714205	-5.289883
Smok related SNPs:
rs6834555	Tobacco Smoke|Chromosome 4|Cleft Palate	24516586	-5.642065
rs4722613	Smoking Behaviors|Cigarette Smoking	19247474	-5.031517
rs733175	Tobacco Smoke|Chromosome 4|Cleft Palate	24516586	-5.723538
rs2240723	Tobacco Smoke|Chromosome 4|Cleft Palate	24516586	-5.055024
rs717615	Tobacco Smoke|Chromosome 4|Cleft Palate	24516586	-5.563837
LDL related SNPs:
rs863626	LDL-c Response|Lpa	22368281	-6.856985
rs646776	Ldl Cholesterol Response|Response Statins	25350695	-6.173925
rs1985096	LDL-c Response|Lpa	22368281	-6.080399
rs2900478	Ldl Cholesterol Response|Response Statins	25350695	-5.645892
rs4803760	LDL-c Response|Lpa	22368281	-6.373660
rs395908	LDL-c Response|Lpa	22368281	-6.460924
rs721843	LDL-c Response|Lpa	22368281	-6.218245
rs405509	Glutamate|Alzheimer's Disease	24755620	-26.640165
rs445925	LDL-c Response|Lpa	22368281	-7.946922
rs4420638	LDL-c Response|Lpa	22368281	-7.782516
rs1627770	LDL-c Response|Lpa	22368281	-6.742321
rs6857	LDL-c Response|Lpa	22368281	-5.732828
rs11053045	LDL-c Response|Lpa	22368281	-6.872895
rs1619785	LDL-c Response|Lpa	22368281	-6.892790
rs10844779	LDL-c Response|Lpa	22368281	-6.841638
rs11053068	LDL-c Response|Lpa	22368281	-6.841638
