# Supplementary material for: A machine-compiled database of genome-wide association studies
Source: Nat Commun. 2019 Jul 26;10:3341. doi: 10.1038/s41467-019-11026-x (PMC6659642; doi:10.1038/s41467-019-11026-x)
Supplement: Supplementary file 3 — Source Data [file 41467_2019_11026_MOESM3_ESM.zip › Supplementary Files/notebooks/bio-analysis/effect-sizes/crossdiseases.txt]

Number of Row Disease SNPs with Known Effect Size for Column Disease SNPs, Average Effect Size of Row Disease SNPs for Column Disease, P-Value for Row Disease Snps Effect Size for Column Disease Matrices

Number of Alzheimer SNPs: 55
Number of Parkinson SNPs: 43
Number of Schizophrenia SNPs: 11
Number of Autism SNPs: 19
Number of Depress SNPs: 17
Number of Type 2 Diabetes SNPs: 17
Number of Body Mass Index SNPs: 40
Number of Obesity SNPs: 14
Number of Asthma SNPs: 32
Number of Smok SNPs: 6
Number of LDL SNPs: 16

Alzheimer	Parkinson	Schizophrenia	Autism	Depress	Type 2 Diabetes	Body Mass Index	Obesity	Asthma	Smok	LDL	

Number of Row Disease SNPs with Known Effect Size for Column Disease
52.0	33.0	43.0	43.0	53.0	49.0	49.0	45.0	36.0	47.0	46.0	
41.0	22.0	31.0	31.0	40.0	38.0	38.0	37.0	24.0	36.0	38.0	
10.0	6.0	11.0	11.0	11.0	10.0	10.0	10.0	7.0	10.0	10.0	
19.0	8.0	17.0	17.0	18.0	18.0	18.0	18.0	10.0	18.0	17.0	
17.0	5.0	13.0	13.0	17.0	16.0	17.0	17.0	5.0	17.0	16.0	
16.0	4.0	15.0	15.0	17.0	17.0	17.0	17.0	6.0	17.0	17.0	
40.0	14.0	19.0	19.0	39.0	38.0	39.0	40.0	15.0	39.0	38.0	
13.0	4.0	10.0	10.0	14.0	13.0	14.0	13.0	8.0	13.0	14.0	
31.0	23.0	28.0	28.0	31.0	31.0	31.0	31.0	25.0	31.0	30.0	
6.0	4.0	6.0	6.0	6.0	5.0	6.0	5.0	6.0	5.0	5.0	
15.0	5.0	6.0	6.0	16.0	15.0	16.0	16.0	5.0	16.0	16.0	

Average Effect Size of Row Disease SNPs for Column Disease
0.0416307692308	1.0104030303	1.00402790698	1.00548372093	-0.00101886792453	1.03163265306	0.000687755102041	0.0150888888889	1.00291666667	0.00306382978723	0.0246326086957	
-0.00791951219512	1.03790909091	0.990570967742	1.00629677419	0.000725	1.02394736842	0.00352105263158	0.0234	1.00258333333	0.001275	0.0215026315789	
0.00936	1.00905	0.984354545455	0.988181818182	0.00245454545455	1.025	0.00115	0.01693	0.994285714286	0.04209	0.00218	
-0.00334736842105	0.9911125	1.00593529412	0.988652941176	-0.000222222222222	1.02444444444	0.000244444444444	0.0184444444444	1.0086	-0.0484222222222	0.00932352941176	
0.0012	1.00492	1.00435384615	1.0046	0.000352941176471	1.02	0.000823529411765	0.0180882352941	1.0006	-0.0287647058824	0.0056	
-0.01968125	1.044025	1.00576666667	0.997866666667	0.00158823529412	1.05176470588	0.000552941176471	0.0155823529412	1.00033333333	-0.0241058823529	0.00613529411765	
0.0015275	0.992621428571	0.992310526316	0.981205263158	-0.00135897435897	1.03684210526	-0.00126923076923	0.07627	0.9916	-0.00567948717949	0.00715	
-0.0105615384615	1.0555	1.02133	0.99033	-0.0035	1.07	-0.0168785714286	0.0971769230769	0.997875	0.0284307692308	0.00435	
0.000396774193548	0.994847826087	1.01364642857	1.0008	0.0011935483871	1.02612903226	0.00018064516129	0.0114	1.04608	0.00336129032258	0.0055	
-0.0284333333333	1.019625	0.9793	0.995366666667	-0.00583333333333	1.02	0.00356666666667	0.01784	1.00983333333	0.0309	0.00244	
0.0351333333333	1.02388	0.979233333333	1.00263333333	0.00025	1.032	-0.00106875	0.0220875	1.0086	-0.0347375	0.09576875	

P-Value of Row Disease SNPs for Column Disease Using Normal Approximation
5.8120931492e-12	0.260860986369	0.591142936576	0.520790106542	0.879747643735	0.0639117493556	0.460623201607	0.662411182856	0.52174669055	0.441681401082	8.6626127213e-62	
0.95018062894	0.00250276908059	0.646718548308	0.533561696494	0.22771026537	0.604173676568	0.256644001512	0.00188172915728	0.516145801477	0.441422794652	3.03022042227e-34	
0.30270498318	0.421876060146	0.615365349962	0.595451019949	0.0865475920706	0.500560131278	0.444770624522	0.42460455948	0.607794796239	0.322611295199	0.978629820486	
0.752174859314	0.731364442897	0.545090606073	0.619473715353	0.548666296505	0.543252571963	0.478239938934	0.257979390687	0.498889851485	0.750390414333	0.0834477933532	
0.583373512196	0.484781574193	0.553114554268	0.506455105412	0.388811795445	0.754058380323	0.459286316314	0.286560074474	0.525486751049	0.646725612982	0.774169405672	
0.988965116285	0.0730242903946	0.552193548797	0.558854797755	0.147098041795	0.000134992656512	0.454284322574	0.530640357657	0.516427871249	0.587514802006	0.679749301476	
0.574172445843	0.753270008778	0.611906829193	0.666489105469	0.924989328056	0.00826490896392	0.576605283151	7.24339179293e-137	0.620658717574	0.554125165401	0.42871069451	
0.885227335331	0.0312730279178	0.4936943494	0.590262339342	0.986071730791	3.6034983188e-08	0.952096521948	5.53051500047e-76	0.542107993416	0.352505076431	0.903694018141	
0.643495036788	0.792513845364	0.524471508107	0.570740516647	0.148183928022	0.432182456501	0.488656514086	0.947087938006	0.0723843557682	0.459164535981	0.861901259548	
0.973867334038	0.303606726048	0.600789811635	0.552076712089	0.98774356479	0.65876416284	0.403044106526	0.385016062873	0.470918010114	0.417791129575	0.90260208002	
0.00107949491194	0.241558790178	0.599980525951	0.518417563442	0.423781715363	0.198196139647	0.569527186178	0.0724194363767	0.488876317466	0.634490198428	0.0	

P-Value of Row Disease SNPs for Column Disease Using Permutation Test
0.000999000999001	0.263736263736	0.468531468531	0.367632367632	0.882117882118	0.0819180819181	0.461538461538	0.642357642358	0.380619380619	0.422577422577	0.000999000999001	
0.949050949051	0.003996003996	0.794205794206	0.377622377622	0.241758241758	0.553446553447	0.221778221778	0.004995004995	0.386613386613	0.43956043956	0.000999000999001	
0.271728271728	0.420579420579	0.818181818182	0.78021978022	0.0909090909091	0.442557442557	0.423576423576	0.378621378621	0.72027972028	0.207792207792	1.0	
0.745254745255	0.717282717283	0.364635364635	0.767232767233	0.548451548452	0.487512487512	0.48951048951	0.23976023976	0.231768231768	0.852147852148	0.0849150849151	
0.577422577423	0.45954045954	0.417582417582	0.388611388611	0.391608391608	0.769230769231	0.446553446553	0.254745254745	0.519480519481	0.727272727273	0.788211788212	
0.991008991009	0.0759240759241	0.394605394605	0.578421578422	0.157842157842	0.004995004995	0.433566433566	0.518481518482	0.517482517483	0.659340659341	0.658341658342	
0.57042957043	0.727272727273	0.725274725275	0.869130869131	0.924075924076	0.026973026973	0.589410589411	0.000999000999001	0.816183816184	0.551448551449	0.407592407592	
0.887112887113	0.030969030969	0.172827172827	0.704295704296	0.985014985015	0.001998001998	0.966033966034	0.000999000999001	0.591408591409	0.268731268731	0.943056943057	
0.645354645355	0.791208791209	0.242757242757	0.544455544456	0.145854145854	0.373626373626	0.488511488511	0.969030969031	0.024975024975	0.455544455544	0.878121878122	
0.974025974026	0.285714285714	0.845154845155	0.606393606394	0.991008991009	0.656343656344	0.296703296703	0.323676323676	0.238761238761	0.317682317682	0.978021978022	
0.00899100899101	0.24975024975	0.854145854146	0.454545454545	0.424575424575	0.162837162837	0.596403596404	0.0829170829171	0.302697302697	0.733266733267	0.000999000999001	

-log of P-Value of Row Disease SNPs for Column Disease Using Permutation Test
3.00043407748	0.578830150609	0.329261234764	0.434586258806	0.0544733739018	1.0866202251	0.335792101923	0.192223104555	0.419509101804	0.374093710104	3.00043407748	
0.0227104721905	2.39837408615	0.100066948823	0.422942277642	0.616618711499	0.256924312751	0.654081103029	2.30146407314	0.41272311246	0.356981400993	3.00043407748	
0.565865173445	0.376151981644	0.0871501757189	0.107783043602	1.04139268516	0.354030351256	0.373068220887	0.421794867511	0.14249881276	0.682370742517	-0.0	
0.127695250007	0.144309633237	0.438141213023	0.115072857448	0.260861733029	0.312014255477	0.310237997451	0.620222835768	0.634946092588	0.0694850463118	1.07101515177	
0.238506239059	0.337676245798	0.379257795704	0.410484476154	0.407148010459	0.113943352307	0.350126554347	0.593893897045	0.284430733845	0.138302698166	0.10335707427	
0.00392240532514	1.1196204852	0.403836981853	0.237755513752	0.801776990525	2.30146407314	0.362944347967	0.285266719631	0.286104317734	0.180890141937	0.181548662885	
0.243797969233	0.138302698166	0.139497456779	0.0609148248607	0.0342923447403	1.56907031332	0.229582065837	3.00043407748	0.0882120209469	0.25849499975	0.389773914389	
0.0520211117007	1.50907238365	0.762387974351	0.152244960488	0.00655716253811	2.69940408182	0.0150076033963	3.00043407748	0.228112370756	0.570681797477	0.0254620831812	
0.190201559484	0.10170889589	0.614827803881	0.264037575203	0.836081221695	0.427562475279	0.311125218356	0.0136623432131	1.60249406881	0.341469234815	0.0564452024055	
0.0114294617808	0.54406804435	0.0730637144403	0.217245386404	0.00392240532514	0.18286870792	0.527677628162	0.489889067273	0.622036176531	0.498006957495	0.00965138567618	
2.04619156804	0.602494068807	0.0684679627511	0.342422680822	0.372045147429	0.788246473075	0.22445974635	1.0813559851	0.518991448977	0.134738017563	3.00043407748	

KS P-Value of Disease SNPs with All SNPs with Effect Size for that Disease
Alzheimer: 0.00484865844442
Parkinson: 0.0982715220779
Schizophrenia: 0.0293308964133
Autism: 0.000149677014458
Depress: 0.996937837994
Type 2 Diabetes: 0.0455635332206
Body Mass Index: 0.00252613517209
Obesity: 2.21707384945e-05
Asthma: 0.000122993142551
Smok: 0.847099425612
LDL: 6.56119548795e-07

Other Diseases where Alzheimer SNPs have Significant Normal Approximation P-Values: Alzheimer: 5.8120931492e-12, LDL: 8.6626127213e-62, 
Other Diseases where Parkinson SNPs have Significant Normal Approximation P-Values: Parkinson: 0.00250276908059, Obesity: 0.00188172915728, LDL: 3.03022042227e-34, 
Other Diseases where Schizophrenia SNPs have Significant Normal Approximation P-Values: 
Other Diseases where Autism SNPs have Significant Normal Approximation P-Values: 
Other Diseases where Depress SNPs have Significant Normal Approximation P-Values: 
Other Diseases where Type 2 Diabetes SNPs have Significant Normal Approximation P-Values: Type 2 Diabetes: 0.000134992656512, 
Other Diseases where Body Mass Index SNPs have Significant Normal Approximation P-Values: Type 2 Diabetes: 0.00826490896392, Obesity: 7.24339179293e-137, 
Other Diseases where Obesity SNPs have Significant Normal Approximation P-Values: Parkinson: 0.0312730279178, Type 2 Diabetes: 3.6034983188e-08, Obesity: 5.53051500047e-76, 
Other Diseases where Asthma SNPs have Significant Normal Approximation P-Values: 
Other Diseases where Smok SNPs have Significant Normal Approximation P-Values: 
Other Diseases where LDL SNPs have Significant Normal Approximation P-Values: Alzheimer: 0.00107949491194, LDL: 0.0, 

Other Diseases where Alzheimer SNPs have Significant Permutation Test P-Values: Alzheimer: 0.000999000999001, LDL: 0.000999000999001, 
Other Diseases where Parkinson SNPs have Significant Permutation Test P-Values: Parkinson: 0.003996003996, Obesity: 0.004995004995, LDL: 0.000999000999001, 
Other Diseases where Schizophrenia SNPs have Significant Permutation Test P-Values: 
Other Diseases where Autism SNPs have Significant Permutation Test P-Values: 
Other Diseases where Depress SNPs have Significant Permutation Test P-Values: 
Other Diseases where Type 2 Diabetes SNPs have Significant Permutation Test P-Values: Type 2 Diabetes: 0.004995004995, 
Other Diseases where Body Mass Index SNPs have Significant Permutation Test P-Values: Type 2 Diabetes: 0.026973026973, Obesity: 0.000999000999001, 
Other Diseases where Obesity SNPs have Significant Permutation Test P-Values: Parkinson: 0.030969030969, Type 2 Diabetes: 0.001998001998, Obesity: 0.000999000999001, 
Other Diseases where Asthma SNPs have Significant Permutation Test P-Values: Asthma: 0.024975024975, 
Other Diseases where Smok SNPs have Significant Permutation Test P-Values: 
Other Diseases where LDL SNPs have Significant Permutation Test P-Values: Alzheimer: 0.00899100899101, LDL: 0.000999000999001, 
