# Supplementary material for: A machine-compiled database of genome-wide association studies
Source: Nat Commun. 2019 Jul 26;10:3341. doi: 10.1038/s41467-019-11026-x (PMC6659642; doi:10.1038/s41467-019-11026-x)
Supplement: Supplementary file 3 — Source Data [file 41467_2019_11026_MOESM3_ESM.zip › Supplementary Files/notebooks/bio-analysis/effect-sizes/pos.txt]

rs4752194
rs2115706
rs315122
rs2365642
rs1602517
rs688858
rs4959119
rs1445093
rs17666460
rs2281827
rs13114426
rs9937053
rs11854769
rs16874905
rs10033900
rs502771
rs3131296
rs2736990
rs17037864
rs11906160
rs8064701
Rs3754675
rs4317904
rs7719624
rs233716
rs9915657
rs10898417
rs9268645
rs121724
rs16982414
rs983309
rs10275045
rs11725988
rs986222
rs3767141
rs26310
rs7083364
rs11053045
rs600695
rs7746324
rs10737170
rs2066865
rs6912117
rs1421085
rs17133807
rs4507747
rs7277820
rs6567160
rs12582717
rs2453580
rs11857639
rs3768716
rs6060627
rs12206204
rs1619785
rs1183201
rs2072910
rs1423386
rs2499663
rs2499667
rs2236653
rs4836133
rs6973850
rs8106922
rs395908
rs10402271
rs12531984
rs17223788
rs10518224
rs7242525
rs6972219
rs20541
Rs16916856
rs10947262
rs412658
rs17321515
rs9525613
rs4236644
rs12144971
rs2734573
rs8028689
rs9267947
rs28668016
rs9391253
rs3129934
rs10016872
rs17565953
rs1355187
rs10891096
rs7387094
rs4866650
rs4842007
rs29456
rs1491942
rs11996339
rs4864872
rs10029715
rs12912584
rs704010
rs12669187
rs10879509
rs3775045
rs6930508
rs2927488
rs4846486
rs10940113
rs6588313
rs10861741
rs9275618
rs2290344
rs7182874
rs518394
rs1827430
rs973796
rs2395185
rs10183486
rs2854008
rs7529353
rs3217992
rs1010023
rs6111021
rs11219732
rs1552257
rs318497
rs16910194
rs1524962
rs11598564
rs174601
rs3862645
rs13423450
rs12261736
rs2907512
rs1577792
rs8007846
rs4695267
rs8103315
rs9341799
rs1892534
rs2783963
rs2298019
rs4459477
rs6075164
rs1876828
rs10845158
rs1047022
rs4911442
rs11970286
rs7170451
rs10274324
rs4977575
rs3131379
rs7919725
rs4876386
rs4778220
rs901130
rs769056
rs1497042
rs4373767
rs17305657
rs200085570
rs10844779
rs1567010
rs4823535
rs9416306
rs1871350
rs4804416
rs11771145
rs968451
rs17231602
rs16996148
rs1350036
rs500498
rs1420143
rs2276695
rs6696698
rs7744813
rs13050454
rs12115663
rs2470893
rs12203791
rs886774
rs7759938
rs2046000
rs6497540
rs1548515
rs7893634
rs13209281
rs10187367
rs1548513
rs12611091
rs2896019
rs10753804
rs614664
rs11640537
rs11640535
rs2771051
rs4531814
rs11066320
rs7713001
rs4958881
rs887829
rs1160985
rs7596980
rs12681349
rs10510741
rs2650907
rs1105880
rs12443973
rs2254546
rs7964864
rs967285
rs3752556
rs7133378
rs2857435
rs2857439
rs4132601
rs6840169
rs7064959
rs6857
rs744910
rs6859
rs4784227
rs8039195
rs6772228
rs12189801
rs12601622
rs971572
rs10510102
rs10864721
rs6712055
rs3780293
rs516175
rs2768975
rs9914518
rs7764218
rs10928979
rs4771006
rs9469220
rs536477
rs9804128
rs7412
rs12537284
rs4714586
rs4698412
rs4693331
rs3132722
rs10276619
rs167539
rs7204478
rs4711269
rs288604
rs73125991
rs7997717
rs4803760
rs1011970
rs393152
rs2330183
rs11690252
rs11734090
rs6829649
rs7937106
rs12883458
rs3812888
rs4143244
rs1178977
rs10852521
rs1713985
rs4626515
rs10233386
rs7544369
rs7842088
rs11122322
rs2297778
rs13006511
rs7158173
rs2047176
rs877228
rs1512285
rs6837818
rs1208134
rs12768534
rs12260727
rs6556114
rs11265260
rs4800250
rs4711314
rs7028916
rs2516516
rs12145833
rs750338
rs11171710
rs3092960
rs157580
rs1597466
rs3848562
rs4773330
rs4447863
rs2384061
rs6552560
rs12537914
rs2229238
rs7718874
rs16950987
rs2076530
rs12330441
rs314253
rs6901221
rs4646333
rs615672
rs11122324
rs8026527
rs3950627
rs2574730
rs13190932
rs1555543
rs440277
rs9664175
rs797906
rs1880408
rs9989419
rs2029395
rs2532348
rs2748531
rs3755319
rs4328902
rs9272346
rs7899919
rs12931878
rs2414409
rs1936295
rs9938149
rs13414916
rs4742409
rs6584194
rs932026
rs9859901
rs151997
rs7057398
rs7195066
rs5762919
rs2548774
rs305009
rs12452184
rs365132
rs835487
rs4929949
rs12293188
rs1042602
rs2353033
rs1801714
rs12462886
rs9834548
rs506338
rs10245389
rs11710109
rs1910358
rs9396503
rs380904
rs6596086
rs7737470
rs9509608
rs1471633
rs1043424
rs6786387
rs17504169
rs17039365
rs564053
rs9686327
rs10483813
rs2706347
rs11053068
rs12146626
rs1572662
rs17263670
rs526934
rs8049897
rs1985317
rs7939777
rs7174027
rs9687206
rs7069923
rs2321744
rs938553
rs2487999
rs10927698
rs2241970
rs9261471
rs1048108
rs2046210
rs10508503
rs2835630
rs16913751
rs2897443
rs2112347
rs7086629
rs17568778
rs2439302
rs1627770
rs7742369
rs2256711
rs4523270
rs6926377
rs4861775
rs2814778
rs9261491
rs12063142
rs3135021
rs664910
rs8111930
rs2954021
rs17513926
rs6694643
rs10492367
rs17157663
rs17201113
rs1883025
rs10938397
rs13278851
rs3116607
rs12313946
rs3816281
rs7013781
rs3912607
rs989758
rs6453104
rs6958535
rs2028385
rs9400701
rs4622999
rs9277542
rs2255953
rs4839335
rs4861175
rs17077540
rs2808693
rs9806558
rs6052399
rs17863787
rs9366816
rs11664087
rs2233956
rs2928148
rs10857650
rs17775170
rs9404590
rs11187842
rs2736157
rs12551906
rs6794719
rs4653433
rs6885813
rs7716600
rs1171614
rs1805081
rs7132908
rs4971154
rs445925
rs3740393
rs12889954
rs7196459
rs6063725
rs2070094
rs969715
rs10431387
rs4715555
rs2077606
rs12368672
rs10409243
rs7560236
rs11186734
rs1540771
rs1571583
rs4846734
rs346763
rs1800588
rs6080544
rs6894288
rs4431886
rs7079573
rs4815670
rs11648785
rs59623110
rs7629719
rs75372
rs943474
rs13281615
rs9931494
rs4881085
rs652888
rs9841621
rs2251396
rs3779003
rs11699457
rs713586
rs1826598
rs1417584
rs9541712
rs7648704
rs9320482
rs1256335
rs10241703
rs10098073
rs11197515
rs12929572
rs10168266
rs6076080
rs17421624
rs10518590
rs3130628
rs3130626
rs4929957
rs3130623
rs3778994
rs3778991
rs1046080
rs8101416
rs12211410
rs148533712
rs11066188
rs890049
rs316871
rs4837521
rs897798
rs17125944
rs1042725
rs4428898
rs1476679
rs11248060
rs9501626
rs12654281
rs11692675
rs201099
rs3024505
rs2507997
rs780093
rs4426448
rs11696364
rs780094
rs6656401
rs6009824
rs865686
rs11634319
rs1959033
rs12566340
rs848788
rs10878630
rs6728440
rs1121980
rs11539216
rs261503
rs2835621
rs1230661
rs8073909
rs10508517
rs2858884
rs495366
rs4392391
rs571312
rs11067362
rs12212193
rs7574865
rs10758593
rs10200894
rs2857891
rs9272219
rs12718379
rs895401
rs4129709
rs7076519
rs7846385
rs7382297
rs12465811
rs13130484
Rs157580
rs506044
rs10493178
rs17028615
rs7978310
rs4620978
rs7183877
rs7431530
rs17194068
rs2041660
rs6722076
rs17760362
rs6682208
rs3132671
rs903603
rs4902242
rs9273327
rs6560749
rs543874
rs11858836
rs7194
rs7195
rs7218928
rs981113
rs2900478
rs2805809
rs1867612
rs7097380
rs10846917
rs2287019
rs3811647
rs478582
rs4785587
rs3798135
rs9512755
rs842647
rs114045064
rs11071021
rs1813353
rs6589567
rs1625040
rs5752388
rs857392
rs17145738
rs3889461
rs8019546
rs730497
rs650108
rs1348582
Rs201825
rs8044769
rs3738398
rs1144036
rs4246511
rs4533267
rs314274
rs2178490
rs3803662
rs11820589
rs891541
rs1727638
rs116087723
rs314290
rs10485409
rs12466517
rs7780976
rs507080
rs10885
rs11069178
rs10437838
rs12325114
rs4145454
rs2755237
rs3784131
rs40254
rs1102000
rs17476669
rs867186
rs10168416
rs10047878
rs3849942
rs2358994
Rs439401
rs4248166
rs493014
rs6457617
rs16896944
rs9505118
rs1999930
rs3781834
rs6850199
rs10893872
rs17367504
rs3757247
rs644377
rs1225101
rs9260734
rs234937
rs11755845
rs17535407
rs7595130
rs10836312
rs12143842
rs6789365
rs1893217
rs13196377
rs7767325
rs11071559
rs7153027
rs2527866
rs2527865
rs6753112
rs11683662
rs1046099
rs1556547
rs6440031
rs79523511
rs1412832
rs147862429
rs4973768
rs6265
rs17829302
rs6711718
rs2159116
rs11875173
rs10958409
rs2815752
rs2254595
rs9846155
rs12881815
rs2937785
rs1105879
rs17632159
rs10457526
rs3106598
rs10828151
rs1256531
rs11767557
rs10119
rs7917302
rs2045797
rs2905
rs381815
rs3810291
rs742393
rs4347628
rs10850411
Rs7798395
rs12607243
rs11987193
rs16868941
rs1399428
rs1146298
rs2554622
rs3087243
rs2156552
rs10044666
rs12288023
rs721843
rs7143579
rs3093978
rs4775041
rs603050
rs6571507
rs9272535
rs571879
rs3857059
rs9276832
rs11735820
rs61751192
rs977588
rs335016
rs4628581
rs4853643
rs12932445
rs1558902
rs4844014
rs37403
rs2043234
rs2095812
rs4939879
rs9621532
rs12263
rs815653
rs2518144
rs4408545
rs6695223
rs13387042
rs2805810
rs2199936
rs7922169
rs12817488
rs9498419
rs7214920
rs2174009
rs10508303
rs7929679
rs2562784
rs2233971
rs10733843
rs17817449
rs6930576
rs2736177
rs17441606
rs2849176
rs11847697
rs16861476
rs9277916
rs12829697
rs2958759
rs12777819
rs3774372
rs823128
rs2427837
rs12069004
rs11626637
rs9261850
rs10788817
rs9261855
rs9261854
rs16911551
rs16939895
rs7738656
rs6066084
rs6066085
rs314263
rs314268
rs9325747
rs2038227
rs2501618
rs116062713
rs7307277
rs12444979
rs4338740
rs7396851
rs1328244
rs17563986
rs2287802
rs505802
rs11088655
rs6825454
rs17782313
rs1401543
rs1635501
rs4695355
rs12050587
rs7120151
rs2502562
rs29941
rs2078267
rs2722750
rs2504063
rs1364505
rs115185635
rs11187
rs9861198
rs964184
rs2241039
rs1336708
rs13299777
rs10516089
rs1818702
rs6711417
rs1383043
rs12486452
rs10466455
rs7617877
rs11711054
rs2144494
rs2108225
rs6107516
rs2472297
rs9496346
rs9368699
rs12880735
rs7206790
rs4742323
rs1537375
rs2278493
rs4628571
rs6259
rs521326
Rs405509
rs1554267
rs7556447
rs4683038
rs10735496
rs4784379
rs4598195
rs7374458
rs910320
rs1485993
rs8078633
rs17187075
rs2453626
rs2282048
rs2228603
rs6827754
rs702036
rs4065321
rs3750848
rs12331851
rs11245330
rs1613695
rs10743937
rs3136642
rs12515498
rs1470379
rs6748157
rs7787274
rs7210277
rs2517448
rs4598682
rs11899121
rs2476601
rs603424
rs1676235
rs12816270
rs2165179
rs1565214
rs12541254
rs11215416
rs4845624
rs12720356
rs201124
rs11072930
rs3118470
rs1871047
rs2814707
rs6871536
rs4237348
rs1333040
rs16902486
rs1333042
rs4791571
rs7530361
rs10422797
rs7318267
rs1456139
rs12675886
rs10485435
rs1895943
rs3757440
rs10420134
rs737631
rs9320481
rs4760506
rs6845554
rs12714207
rs1260326
rs10478424
rs3810622
rs9276298
rs10946659
rs10502661
rs1247697
rs9419958
rs10847864
rs7338502
rs7067601
rs4343
rs2928445
rs13278062
rs11919628
rs1022335
rs1295685
rs2927438
rs3111601
rs1295686
rs14135
rs10865879
rs12909130
rs3829223
rs6849717
rs3132928
Rs727153
rs13273924
rs9261799
rs493258
rs2736100
rs9809107
rs9350591
rs13132933
rs1426153
rs7672174
rs238215
rs9275793
rs10486744
rs11231379
rs11264798
rs12086738
rs573687
rs823156
rs2117032
rs9852733
rs2822560
rs2175671
rs7822501
rs9275224
rs12631341
rs7714670
rs2230926
rs9302952
rs8089364
rs11723068
rs2380205
rs10064618
rs9271192
rs12030517
rs17066364
rs1019102
rs11952677
rs7929583
rs3771166
rs10770612
rs4721190
rs9271366
rs9320964
rs9472138
rs263035
rs16896390
rs556621
rs1877431
rs867722
rs3019325
rs6456728
rs11977641
rs1570868
rs10948363
rs17184313
rs1523351
rs4727924
rs10498337
rs3809314
rs154659
rs726914
rs7311875
rs10258739
rs10984516
rs9376221
rs11625667
rs9981595
rs7754768
rs1937920
rs2143461
rs3130618
rs13381416
rs499345
rs16894980
rs5009448
rs4143832
rs940850
rs1002158
rs967417
rs3792783
rs1426810
rs17809806
rs4238833
rs3890182
rs3130501
rs7697609
rs3894194
rs527485
rs3856637
rs2073643
rs6919745
rs2287921
rs12029644
rs4886238
rs13212651
rs12192544
rs7777387
rs3130182
rs6808448
rs9257445
rs6964720
rs2517452
rs11220015
rs11940117
rs2977724
rs16891982
rs10498633
rs116439821
rs5750311
rs933208
rs201119
rs1707420
rs11215406
rs6507566
rs2299851
rs2278442
rs11206801
rs1486307
rs10838725
rs6479671
rs7923367
rs9816196
rs1092913
rs2899472
rs4607517
rs6887649
rs12273605
rs2945741
rs2294882
rs2294881
rs10508253
rs2294884
rs12416668
rs2073828
rs9512645
rs3690
rs10884387
rs938682
rs642093
rs6820756
rs1424233
rs853773
rs4240931
rs281377
rs6857327
rs505299
rs11772451
rs2384687
rs6752370
rs2010795
rs7422339
rs79794368
rs252546
rs1329428
rs3782000
rs639964
rs9927153
rs11839053
rs2240723
rs12499857
rs2304418
rs11836636
rs10155047
rs1475531
rs13171512
rs2306677
rs1887582
rs10821905
rs6140038
rs17086172
rs7740421
rs4682949
rs2390669
rs3733585
rs11602925
rs10822013
rs211718
rs3817198
rs4763879
rs2252567
rs9805984
rs555044
rs3734805
rs1433527
rs13131257
rs143705409
rs10503929
rs9301462
rs17120351
rs6451146
rs13290397
rs798544
rs7720663
rs4663158
rs1780324
rs673548
rs6471895
rs17864683
rs739031
rs7396835
rs113263161
rs3848198
rs640030
rs7495174
rs2048672
rs541503
rs6107848
rs17125523
rs2239803
rs7122936
rs2304237
rs17463551
rs4329228
rs12684013
rs12508991
rs9939609
rs10806425
rs897669
rs2822609
rs28362683
rs28362680
rs1400363
rs9878275
rs12005658
rs1985096
rs4752195
rs2248932
rs10761659
rs2351791
rs16993715
rs1273007
rs1667320
rs2071523
rs11688631
rs3778607
rs40357
rs6936388
rs674313
rs417162
rs7904494
rs3847697
rs1994882
rs34831910
rs4643800
rs3905495
rs427498
rs7036692
rs59955083
rs9369631
rs4420638
rs10511701
rs1530357
rs983392
rs17249754
Rs8081319
rs2653165
rs7726159
rs10411161
rs169858
rs6075165
rs11636232
rs8050136
rs2116050
rs7586
rs7014346
rs2134333
rs2433610
rs2395357
rs9415635
rs7514323
rs3801153
rs2909207
rs10771022
rs6824295
rs11099681
rs13210247
rs17329669
rs4687410
rs4148330
rs1738074
rs6449213
rs1217407
rs9296505
rs2227139
rs4698050
rs9306885
rs3764913
rs3742467
rs35349669
rs12327672
rs17840186
rs11196175
rs562487
rs1378321
rs501700
rs788911
rs1017444
rs4917014
rs35705950
rs7151193
rs7814569
rs7843085
rs942379
rs2908007
rs1431918
rs2908004
rs2417940
rs1588635
rs10457678
rs9863761
rs7805803
rs117455145
rs6858430
rs1878856
rs2180341
rs1394125
rs1991866
rs13203335
rs2736340
rs2278075
rs12129861
rs643629
rs11690786
rs1549309
rs9855622
rs2116941
rs6746842
rs12156272
rs1204660
rs7903146
rs7606918
rs13063502
rs10036748
rs11636687
rs1562430
rs11032829
rs12259
rs7633531
rs4460629
rs4785763
rs2117760
rs574367
rs2857210
rs9498283
rs2151280
rs7007878
rs7132840
rs4363
rs510579
rs7249956
rs6427310
rs1757939
rs7766973
rs6816453
rs1607504
rs4861386
rs693
rs17696736
rs12539695
rs10480300
rs11015839
rs2280550
rs6495122
rs10489216
rs561155
rs11666805
rs3793275
rs13199524
rs676495
rs1327328
Rs1911014
rs2609186
rs2274870
rs7296740
rs1806319
rs3125945
rs7202575
rs1847472
rs6997378
rs2517646
rs17338512
rs2282978
rs1455158
rs12703165
rs16856332
rs1994090
rs17201502
rs11931074
rs2904259
rs2240204
rs11599917
rs11218343
rs1597196
rs6911965
rs1130380
rs7453920
rs17711796
rs3779381
rs2303369
rs2673604
rs886890
rs706779
rs16861329
rs10995190
rs7919841
rs7924284
rs17664713
rs6936717
rs8086028
rs1217745
rs1799884
rs3778969
rs11021232
rs10983893
rs7188458
rs6754295
rs728405
rs7258015
rs1523632
rs6280
rs7186908
rs2282015
rs1342326
rs6908425
rs17509082
rs4778138
rs402098
rs10807344
rs8067056
rs11574428
rs369065
rs6854334
rs2120576
rs1425419
rs4316
rs429358
rs9292961
rs1998930
rs1023252
rs10784496
rs9936385
rs4148324
rs4148325
rs4148326
rs13129697
rs4148323
rs12807555
rs7699512
rs838145
rs877819
rs9296510
rs11258628
rs720810
rs1855625
rs4836732
rs10487687
rs2511211
rs757262
rs6556412
rs7519866
rs2405829
rs11240572
rs78557978
rs6444175
rs717615
rs10498712
rs5004272
rs10898723
rs2081106
rs12482528
rs925488
rs16929496
rs13312
rs4665609
rs9850725
rs9909931
rs10763625
rs2070959
rs10205350
rs10208273
rs6709087
rs7019259
rs2714357
rs2252893
rs736374
rs3128918
rs2847351
rs4869419
rs6714750
rs10432029
rs1014290
rs719015
rs11822822
rs4730273
rs262825
rs1061808
rs1551562
rs2718058
rs3218020
rs10429616
rs3129716
rs2588969
rs17145184
rs823161
rs823163
rs16847897
rs7072793
rs3849047
rs2544390
rs314273
rs12356048
rs4722613
rs229541
rs2523674
rs2493624
rs2890652
rs206936
rs380390
rs10987417
rs4497357
rs9275328
rs3129882
rs204999
rs4466755
rs4683235
rs1319836
rs4794665
rs16908658
rs7267979
rs3129868
rs5756504
rs11834614
rs2536189
rs12356193
rs29230
rs1355637
rs2536182
rs2536180
rs112660930
rs10894267
rs11674314
rs791903
rs16861990
rs2707466
rs7224610
rs11850320
rs214679
rs9261926
rs2078158
rs2051211
rs7895372
rs6458511
rs889312
rs17786744
rs4079063
rs9891949
rs4805257
rs9261925
rs17487792
rs6815916
rs13069589
rs2952559
rs1106419
rs2062713
rs4774760
rs34016896
rs2327620
rs3793917
rs3741208
rs3732788
rs614171
rs3894326
rs247916
rs9271682
rs654690
rs17103805
rs4452682
rs3130557
rs492602
rs6497253
rs4452860
Rs225717
rs11856995
rs4799838
rs516246
rs1537424
rs10895656
rs2710201
rs2894254
rs761238
rs13130255
rs742106
rs987237
rs6516104
rs1470608
rs1219862
rs2275588
rs12294104
rs1480474
rs3811448
rs9388489
rs7894966
rs7577262
rs4712652
rs17300741
rs2059238
rs11575074
rs6825440
rs37812
rs702477
rs79008
rs7707833
rs1223271
rs1004446
rs7799006
rs2517713
rs854140
rs12188464
rs7707619
rs11264341
rs1402078
rs1389728
rs1107952
rs1986655
rs1450679
rs2487453
rs12130333
rs10767664
rs711254
rs630014
rs11829037
rs7174876
rs12718597
rs10911736
rs10779363
rs1368998
rs2921923
rs6786174
rs9276915
rs9332739
rs6674938
rs4275659
rs6674681
rs7836298
rs10420008
rs4730276
rs1022442
rs976731
rs976730
rs1044043
rs17083037
rs2259816
rs12801214
rs6904956
rs17050272
rs9564376
rs16902429
rs4868644
rs10801805
rs2647046
rs9273349
rs3027234
rs10502991
rs6088316
rs4728142
rs1862008
rs9275772
rs1367228
rs4415084
rs604388
rs923366
rs1336472
rs2366293
rs12956327
rs281437
rs2873333
rs6901132
rs17005914
rs2358531
rs12173787
rs9461607
rs2284033
rs9806256
rs9275356
rs863626
rs10119795
rs1263646
rs4292018
rs6759892
rs16865717
rs3887942
rs7246479
rs4517412
rs10007831
rs10189155
rs7150062
rs2495832
rs562338
rs2242420
rs11465804
rs16877095
rs1865294
rs1035089
rs270592
rs12282107
rs3813570
rs8024033
rs10903129
rs10405693
rs12261764
rs2203374
rs1006973
rs5400
rs4964926
rs6895329
rs17134146
rs1550532
rs4804662
rs2492367
rs7625360
rs2707520
rs2941484
rs655601
rs9295888
rs4280044
rs10491629
rs9270986
rs10260404
rs1146161
rs329640
rs4784323
rs17615250
rs7924717
rs3779505
rs7938647
rs687513
rs2413583
rs3800913
rs3800917
rs742132
rs11066595
rs10168722
rs10737680
rs6738407
rs10926984
rs560887
rs11878602
rs7173947
rs955748
rs7448017
rs2727789
rs6545816
rs4149056
rs7750826
rs2517524
rs2161829
rs2205108
rs12726299
rs10168155
rs4837628
rs4246215
rs2129571
rs7089424
rs868903
rs2334659
rs6478444
rs435206
rs7128207
rs10947261
rs12674503
rs467650
rs7190492
rs11951568
rs952834
rs171511
rs114903983
rs3094157
rs7086883
rs502281
rs1049728
rs1796991
rs11632715
rs6840978
rs1006368
rs2836439
rs16837730
rs6984305
rs9816226
rs738409
rs738407
rs2213586
rs2213585
rs7338657
rs2213581
rs12124078
rs7432308
rs17064262
rs10771093
rs2205960
rs2420371
rs7585356
rs13538
rs19065993
rs12251307
rs8102334
rs239713
rs12580062
rs6744284
rs11078903
rs9945428
rs7359397
rs7804166
rs2840445
rs872071
rs4654783
rs17864701
rs4590817
rs1588265
rs884483
rs7850258
rs2274223
rs1805008
rs1805009
rs2881189
rs8396
rs625039
rs7297949
rs2867161
rs11724635
rs1920116
rs16861467
rs10120688
rs17564430
rs9275765
rs4351827
rs12142165
rs1954971
rs924777
rs111981433
rs2081302
rs12122737
rs12913832
rs857369
rs11193120
rs3774261
rs281440
rs12517578
rs10986432
rs389967
rs7030241
rs255052
rs11961438
rs9393672
rs9941349
rs254893
rs3817334
rs1514175
rs17817190
rs9846284
rs3115663
rs10844823
rs377702
rs17150703
rs7138803
rs8103264
rs3751813
rs3751812
rs8119351
rs9392653
rs10495285
rs624225
rs7193788
rs7192960
rs333
rs1565215
rs10778213
rs9908234
rs7581641
rs7274581
rs2172820
rs5980450
rs2516049
rs11015860
rs2844509
rs9328192
rs7777159
rs243323
rs4904868
rs461409
rs1347857
rs13318232
rs346101
rs16880395
rs11861084
rs7596521
rs12203592
rs10507246
rs2668804
rs12608932
rs17226852
rs6725180
rs10476160
rs6128386
rs11755527
rs1510107
rs4309013
rs10491633
rs2157673
rs6771725
rs10484561
rs7587476
rs10484564
rs2267386
rs1413885
rs4897695
rs6789283
rs7153749
rs913360
rs9374441
rs402511
rs7499271
rs1799836
rs1038770
rs2267633
rs1420101
rs886090
rs10983932
rs1046391
rs887912
rs1410996
rs267766
rs314276
rs13107325
rs16928809
rs3768056
rs4760851
rs1801582
rs9821268
rs10141001
rs6758546
rs3905075
rs4830819
rs233722
rs17586876
rs3847554
rs641153
rs9272105
rs10772420
rs13078807
rs2409784
rs2249937
rs17133921
rs10865864
rs9295873
rs2292883
rs6742078
rs989056
rs9277535
rs2480
rs9272723
rs3821236
rs2983521
rs198198
rs2896905
rs11034952
rs2056480
rs9553939
rs502055
rs4813802
rs2247572
rs4147929
rs9405675
rs7225566
rs7579157
rs761490
rs7645716
rs6039266
rs4510766
rs3135351
rs11723970
rs9380272
rs2017908
rs37655
rs9578700
rs2228230
rs9267522
Rs13397414
rs9381477
rs7183960
rs754388
rs16913782
rs753724
rs17251221
rs9268832
rs2858870
rs2712008
rs1299288
rs6817306
rs3737529
rs4407366
rs569406
rs11074583
rs11666971
rs6441977
rs948399
rs7912496
rs10468017
rs382140
rs12664598
rs2363910
rs6598541
rs10805050
rs12107036
rs316823
rs734553
rs1962785
rs4880
rs2331548
rs3849874
rs6034465
rs6959674
rs857373
rs439401
rs6888413
rs1805128
rs10771427
rs10509540
rs17411480
rs4459609
rs2234067
rs16892328
rs10513684
rs10505477
rs11153730
rs6110458
rs1449460
rs114864815
rs7849530
rs7757630
rs1021599
rs7586110
rs9264567
rs2241423
rs13208321
rs2137111
rs2288073
rs1465788
rs8007923
rs11666866
rs10260737
rs1861866
rs4129585
rs7073236
rs11938795
rs6599638
rs1763510
rs863002
rs216146
rs4721441
rs13314266
rs93138
rs6921953
rs8060934
rs3930739
rs9960370
rs11118968
rs17103033
rs12978414
rs185786041
rs2307449
rs9782955
rs10224497
rs2597972
rs12534221
rs1451375
rs2137064
rs5174
rs1635168
rs9935401
rs2046813
rs2277339
rs11218544
rs139090846
rs7092652
rs4779584
rs6541281
rs2967625
rs270584
rs11650719
rs4812405
rs2033739
rs4778211
rs13330041
rs9635542
rs930956
rs767531
rs10948301
rs2082552
rs2244012
rs1800407
rs1800404
rs12657273
rs2158177
rs4531042
rs7144018
rs4799863
rs6497268
rs17646919
rs2075650
rs7533282
rs10762217
rs2281808
rs6851362
rs888468
rs12211537
rs362794
rs4743136
rs10876864
rs1004819
rs505982
rs4731702
rs5934507
rs11547464
rs1474976
rs17104665
rs8047711
rs4857855
Rs6859
rs10900126
rs1997179
rs753628
rs16834756
rs617459
rs11711441
rs11552708
rs4959093
rs9930333
rs7156144
rs2076211
rs7256672
rs7192
rs2786098
rs9809315
rs11514766
rs1769242
rs3130070
rs10968576
rs9369240
rs736289
rs3771341
rs6771316
rs10504130
rs1399315
rs12098712
rs11249433
rs2153157
rs7087402
rs113459440
rs944289
rs2517611
rs4284505
rs11190870
rs4551716
rs10147486
rs429608
rs4687718
rs2275552
rs2871434
rs653178
rs9904572
rs9917256
rs4783595
rs212388
rs523096
rs2857597
rs10500968
rs1477196
rs4771122
rs10819937
rs395962
rs11922594
rs6441961
rs2798311
rs16886165
rs17658562
rs28834970
rs7094971
rs10218356
rs1169310
rs1862326
rs4311994
rs1990760
rs4782559
rs8024695
rs994960
rs272889
rs10494112
rs11998784
rs10490924
rs6763538
rs425105
rs723464
rs3193970
rs10447141
rs2229571
rs9534003
rs3770745
rs3799380
rs11664910
rs4954218
rs17420080
rs10455097
rs7077361
rs6585827
rs548234
rs1466448
rs13230047
rs6906622
rs6088619
rs10960751
rs12699477
rs737267
rs9839776
rs22742
rs11011581
rs296282
rs926633
rs3806372
rs405509
rs729761
rs10239050
rs10773917
rs2597963
rs7407640
rs164741
rs12922394
rs12548494
rs906216
rs2109265
rs190982
rs17718077
rs1383023
rs7767277
rs7571323
rs12619285
rs4538475
rs11158519
rs735243
rs13247600
rs10272724
rs3093970
rs2216405
rs11978267
rs4743034
rs1394220
rs11015939
rs9467160
rs3852861
rs2725466
rs1191005
rs2173035
rs1571218
rs1894307
rs4430796
rs2986971
rs1736916
rs3865444
rs211804
rs7036589
rs5979778
rs1893113
rs1165205
rs6834555
rs12198173
rs17088254
rs4507975
rs6491679
rs2857605
rs7193778
rs735396
rs1930165
rs7075036
rs2342753
rs6879627
rs17663983
rs6574039
rs4875812
rs691141
rs1149185
rs6565373
rs2155219
rs11030104
rs7592613
rs2305198
rs6489780
rs3114727
rs1993116
rs12551314
rs7671167
rs9349407
rs7329174
rs4972983
rs12498956
rs7049105
rs4713603
rs9050
rs6027281
rs11020998
rs1989647
rs10152629
rs12526133
rs7086704
rs1542608
rs4977756
rs2009579
rs7704530
rs17609240
rs3738401
rs9557259
rs11621843
rs1789532
rs9644568
rs1789536
rs7660560
rs10513968
rs3117583
rs6762266
rs8131349
rs7013418
rs2147256
rs17104804
rs7660895
rs12528857
rs3130484
rs11891311
rs4559
rs2230199
rs9303218
rs11211996
rs3734234
rs733175
rs1240874
rs7087507
rs6441911
rs2150333
rs10849788
rs5979903
rs7631790
rs11575821
rs3094212
rs994208
rs1026477
rs2647089
rs12431733
rs1543002
rs2286963
rs6646569
rs1718101
rs1155865
rs3129900
rs2965101
rs17537900
rs447735
rs4939827
rs9813516
rs11043097
rs17008958
rs9526558
rs3095330
rs9349379
rs1801133
rs1530361
rs2975500
rs2281389
rs4485561
rs10753575
rs204034
rs6726786
rs4867424
rs2307049
rs7219915
rs11242679
rs2536150
rs11254363
rs11242674
rs11925054
rs7654559
rs7977950
rs16827695
rs965513
rs1903003
rs1964516
rs6543018
rs2703029
rs6092326
rs4671938
rs116187617
rs12149261
rs781718
rs9261821
rs9131
rs10275320
rs6018089
rs827637
rs7136873
rs12556591
rs714948
rs947211
rs11594656
rs1800775
rs9368606
rs4970834
rs1004565
rs10795668
rs6832439
rs4778232
rs1517605
rs16890979
rs980306
rs3130048
rs4721184
rs1421378
rs2071521
rs1107267
