# Supplementary material for: A machine-compiled database of genome-wide association studies
Source: Nat Commun. 2019 Jul 26;10:3341. doi: 10.1038/s41467-019-11026-x (PMC6659642; doi:10.1038/s41467-019-11026-x)
Supplement: Supplementary file 3 — Source Data [file 41467_2019_11026_MOESM3_ESM.zip › Supplementary Files/notebooks/bio-analysis/enrichment/gwasibd.tsv]

2008-09-12	18758464	Kugathasan S	2008-08-31	Nat Genet	www.ncbi.nlm.nih.gov/pubmed/18758464	Loci on 20q13 and 21q22 are associated with pediatric-onset inflammatory bowel disease.	Inflammatory bowel disease	1,011 European ancestry cases, 4,250 European ancestry controls	1,922 European ancestry cases, 14,124 European ancestry controls	1p31.3	1	67240275	IL23R	IL23R			149233			rs11209026-?	rs11209026	0	11209026	missense_variant	0	0.94	7E-11	10.154901959985743		2.56	[1.92-3.45]	Illumina [NR]	N
2017-02-10	27558924	Kim HS	2016-08-24	Gut	www.ncbi.nlm.nih.gov/pubmed/27558924	A coding variant in FTO confers susceptibility to thiopurine-induced leukopenia in East Asian patients with IBD.	Response to thiopurine in inflammatory bowel disease (leukopenia)	113 Korean ancestry cases, 154 Korean ancestry controls	245 East Asian ancestry cases, 522 East Asian ancestry controls	16q12.2	16	53826140	FTO	FTO			79068			rs79206939-A	rs79206939	0	79206939	missense_variant	0	0.015	1E-8	8.0		4.3	[2.50-7.40]	Affymetrix [505014]	N
2017-02-10	27558924	Kim HS	2016-08-24	Gut	www.ncbi.nlm.nih.gov/pubmed/27558924	A coding variant in FTO confers susceptibility to thiopurine-induced leukopenia in East Asian patients with IBD.	Response to thiopurine in inflammatory bowel disease (leukopenia)	113 Korean ancestry cases, 154 Korean ancestry controls	245 East Asian ancestry cases, 522 East Asian ancestry controls	13q14.2	13	48045719	NUDT15	NUDT15			55270			rs116855232-C	rs116855232	0	116855232	missense_variant	0	0.05	1E-22	22.0		3.9	[2.90-5.30]	Affymetrix [505014]	N
2008-06-16	17068223	Duerr RH	2006-10-26	Science	www.ncbi.nlm.nih.gov/pubmed/17068223	A genome-wide association study identifies IL23R as an inflammatory bowel disease gene.	Inflammatory bowel disease	547 European ancestry cases, 548 European ancestry controls	1,151 cases from 595 families, 433 controls	16q12.1	16	50722970	CARD15	NOD2			64127			rs2076756-?	rs2076756	0	2076756	intron_variant	0	NR	5E-10	9.301029995663981				Illumina [308332]	N
2008-09-12	18758464	Kugathasan S	2008-08-31	Nat Genet	www.ncbi.nlm.nih.gov/pubmed/18758464	Loci on 20q13 and 21q22 are associated with pediatric-onset inflammatory bowel disease.	Inflammatory bowel disease	1,011 European ancestry cases, 4,250 European ancestry controls	1,922 European ancestry cases, 14,124 European ancestry controls	20q13.33	20	63712604	TNFRSF6B	ZGPAT			84619			rs2315008-G	rs2315008	0	2315008	intron_variant	0	0.69	9E-15	14.045757490560675		1.36	[1.05-1.76]	Illumina [NR]	N
2008-09-12	18758464	Kugathasan S	2008-08-31	Nat Genet	www.ncbi.nlm.nih.gov/pubmed/18758464	Loci on 20q13 and 21q22 are associated with pediatric-onset inflammatory bowel disease.	Inflammatory bowel disease	1,011 European ancestry cases, 4,250 European ancestry controls	1,922 European ancestry cases, 14,124 European ancestry controls	21q22.2	21	39093608	PSMG1	LOC107985484 - RPL23AP12	107985484	391282		9075	33947	rs2836878-?	rs2836878	0	2836878	regulatory_region_variant	1	0.72	4E-12	11.397940008672037		1.41	[1.08-1.84]	Illumina [NR]	N
2008-09-12	18758464	Kugathasan S	2008-08-31	Nat Genet	www.ncbi.nlm.nih.gov/pubmed/18758464	Loci on 20q13 and 21q22 are associated with pediatric-onset inflammatory bowel disease.	Inflammatory bowel disease	1,011 European ancestry cases, 4,250 European ancestry controls	1,922 European ancestry cases, 14,124 European ancestry controls	16q12.1	16	50722863	NOD2	NOD2			64127			rs5743289-T	rs5743289	0	5743289	intron_variant	0	0.17	4E-10	9.397940008672037		1.46	[1.29-1.64]	Illumina [NR]	N
2008-09-12	18758464	Kugathasan S	2008-08-31	Nat Genet	www.ncbi.nlm.nih.gov/pubmed/18758464	Loci on 20q13 and 21q22 are associated with pediatric-onset inflammatory bowel disease.	Inflammatory bowel disease	1,011 European ancestry cases, 4,250 European ancestry controls	1,922 European ancestry cases, 14,124 European ancestry controls	6p21.32	6	32601914	HLA-DQA1	HLA-DRB1 - LOC107986589	3123	107986589		12078	35274	rs477515-?	rs477515	0	477515	intron_variant	1	0.69	1E-8	8.0		1.38	[1.23-1.54]	Illumina [NR]	N
2008-09-12	18758464	Kugathasan S	2008-08-31	Nat Genet	www.ncbi.nlm.nih.gov/pubmed/18758464	Loci on 20q13 and 21q22 are associated with pediatric-onset inflammatory bowel disease.	Inflammatory bowel disease	1,011 European ancestry cases, 4,250 European ancestry controls	1,922 European ancestry cases, 14,124 European ancestry controls	9q32	9	114806486	TNFSF15	TNFSF15 - LOC645266	9966	645266		358	39108	rs6478109-?	rs6478109	0	6478109	upstream_gene_variant	1	0.69	3E-8	7.522878745280337		1.36	[1.22-1.52]	Illumina [NR]	N
2009-12-10	19915574	Imielinski M	2009-11-15	Nat Genet	www.ncbi.nlm.nih.gov/pubmed/19915574	Common variants at five new loci associated with early-onset inflammatory bowel disease.	Inflammatory bowel disease (early onset)	2,413 European ancestry cases, 6,158 European ancestry controls	1,013 European ancestry cases, 5,805 European ancestry controls	19q13.11	19	33259408	intergenic	SLC7A10 - CEBPA	56301	1050		33558	40526	rs10500264-?	rs10500264	0	10500264	regulatory_region_variant	1	0.18	4E-10	9.397940008672037		1.21	[1.11-1.31]	Illumina [~ 500000]	N
2009-12-10	19915574	Imielinski M	2009-11-15	Nat Genet	www.ncbi.nlm.nih.gov/pubmed/19915574	Common variants at five new loci associated with early-onset inflammatory bowel disease.	Inflammatory bowel disease (early onset)	2,413 European ancestry cases, 6,158 European ancestry controls	1,013 European ancestry cases, 5,805 European ancestry controls	22q12.2	22	30133642	LIF, HORMAD2, MTMR3	HORMAD2			150280			rs2412973-?	rs2412973	0	2412973	intron_variant	0	0.46	2E-9	8.698970004336019		1.15	[1.01-1.31]	Illumina [~ 500000]	N
2009-12-10	19915574	Imielinski M	2009-11-15	Nat Genet	www.ncbi.nlm.nih.gov/pubmed/19915574	Common variants at five new loci associated with early-onset inflammatory bowel disease.	Inflammatory bowel disease (early onset)	2,413 European ancestry cases, 6,158 European ancestry controls	1,013 European ancestry cases, 5,805 European ancestry controls	16p11.2	16	28826194	CCDC101, CLN3, SULT1A1, SULT1A2, NUPR1, IL27, EIF3C	ATXN2L			11273			rs8049439-G	rs8049439	0	8049439	intron_variant	0	0.37	2E-9	8.698970004336019		1.14	[1.00-1.30]	Illumina [~ 500000]	N
2009-12-10	19915574	Imielinski M	2009-11-15	Nat Genet	www.ncbi.nlm.nih.gov/pubmed/19915574	Common variants at five new loci associated with early-onset inflammatory bowel disease.	Inflammatory bowel disease (early onset)	2,413 European ancestry cases, 6,158 European ancestry controls	1,013 European ancestry cases, 5,805 European ancestry controls	10q22.3	10	79300560	ZMIZ1	ZMIZ1			57178			rs1250550-?	rs1250550	0	1250550	intron_variant	0	0.68	6E-9	8.221848749616356		1.16	[1.09-1.25]	Illumina [~ 500000]	N
2013-02-12	23128233	Jostins L	2012-11-01	Nature	www.ncbi.nlm.nih.gov/pubmed/23128233	Host-microbe interactions have shaped the genetic architecture of inflammatory bowel disease.	Inflammatory bowel disease	12,924 European ancestry cases, 21,442 European ancestry controls	25,683 European ancestry cases, 17,015 European ancestry controls	7p12.2	7	50264865	ZPBP, IKZF1	C7orf72 - IKZF1	100130988	10320		105609	38588	rs1456896-T	rs1456896	0	1456896	intergenic_variant	1	0.688	7E-15	14.154901959985743		1.088	[1.055-1.123]	Affymetrix, Illumina [1230000] (imputed)	N
2013-02-12	23128233	Jostins L	2012-11-01	Nature	www.ncbi.nlm.nih.gov/pubmed/23128233	Host-microbe interactions have shaped the genetic architecture of inflammatory bowel disease.	Inflammatory bowel disease	12,924 European ancestry cases, 21,442 European ancestry controls	25,683 European ancestry cases, 17,015 European ancestry controls	7q22.1	7	99161494	SMURF1	KPNA7			402569			rs9297145-C	rs9297145	0	9297145	intergenic_variant	0	0.265	8E-12	11.096910013008056		1.082	[1.047-1.117]	Affymetrix, Illumina [1230000] (imputed)	N
2013-02-12	23128233	Jostins L	2012-11-01	Nature	www.ncbi.nlm.nih.gov/pubmed/23128233	Host-microbe interactions have shaped the genetic architecture of inflammatory bowel disease.	Inflammatory bowel disease	12,924 European ancestry cases, 21,442 European ancestry controls	25,683 European ancestry cases, 17,015 European ancestry controls	7q22.1	7	100717894	EPO	POP7 - EPO	10248	2056		10394	2906	rs1734907-A	rs1734907	0	1734907	upstream_gene_variant	1	0.149	2E-13	12.698970004336019		1.114	[1.071-1.158]	Affymetrix, Illumina [1230000] (imputed)	N
2013-02-12	23128233	Jostins L	2012-11-01	Nature	www.ncbi.nlm.nih.gov/pubmed/23128233	Host-microbe interactions have shaped the genetic architecture of inflammatory bowel disease.	Inflammatory bowel disease	12,924 European ancestry cases, 21,442 European ancestry controls	25,683 European ancestry cases, 17,015 European ancestry controls	7q31.2	7	117252792	intergenic	LOC105375466 - LOC100421782	105375466	100421782		11437	10026	rs38904-T	rs38904	0	38904	intergenic_variant	1	0.532	1E-8	8.0		1.054	[1.025-1.085]	Affymetrix, Illumina [1230000] (imputed)	N
2013-02-12	23128233	Jostins L	2012-11-01	Nature	www.ncbi.nlm.nih.gov/pubmed/23128233	Host-microbe interactions have shaped the genetic architecture of inflammatory bowel disease.	Inflammatory bowel disease	12,924 European ancestry cases, 21,442 European ancestry controls	25,683 European ancestry cases, 17,015 European ancestry controls	8q24.13	8	125522429	TRIB1	TRIB1 - LOC105375746	10221	105375746		84024	2	rs921720-G	rs921720	0	921720	intron_variant	1	0.609	8E-20	19.096910013008056		1.081	[1.049-1.113]	Affymetrix, Illumina [1230000] (imputed)	N
2013-02-12	23128233	Jostins L	2012-11-01	Nature	www.ncbi.nlm.nih.gov/pubmed/23128233	Host-microbe interactions have shaped the genetic architecture of inflammatory bowel disease.	Inflammatory bowel disease	12,924 European ancestry cases, 21,442 European ancestry controls	25,683 European ancestry cases, 17,015 European ancestry controls	8q24.21	8	129611859	intergenic	CCDC26			137196			rs1991866-G	rs1991866	0	1991866	intron_variant	0	0.422	2E-9	8.698970004336019		1.054	[1.024-1.084]	Affymetrix, Illumina [1230000] (imputed)	N
2013-02-12	23128233	Jostins L	2012-11-01	Nature	www.ncbi.nlm.nih.gov/pubmed/23128233	Host-microbe interactions have shaped the genetic architecture of inflammatory bowel disease.	Inflammatory bowel disease	12,924 European ancestry cases, 21,442 European ancestry controls	25,683 European ancestry cases, 17,015 European ancestry controls	9p24.1	9	4981602	JAK2	HNRNPA1P41 - JAK2	100128701	3717		35640	3484	rs10758669-C	rs10758669	0	10758669	upstream_gene_variant	1	0.349	8E-45	44.096910013008056		1.174	[1.139-1.209]	Affymetrix, Illumina [1230000] (imputed)	N
2013-02-12	23128233	Jostins L	2012-11-01	Nature	www.ncbi.nlm.nih.gov/pubmed/23128233	Host-microbe interactions have shaped the genetic architecture of inflammatory bowel disease.	Inflammatory bowel disease	12,924 European ancestry cases, 21,442 European ancestry controls	25,683 European ancestry cases, 17,015 European ancestry controls	9q22.2	9	91166134	NFIL3	LINC00484			100129347			rs4743820-T	rs4743820	0	4743820	intron_variant	0	0.702	4E-9	8.397940008672037		1.056	[1.023-1.089]	Affymetrix, Illumina [1230000] (imputed)	N
2013-02-12	23128233	Jostins L	2012-11-01	Nature	www.ncbi.nlm.nih.gov/pubmed/23128233	Host-microbe interactions have shaped the genetic architecture of inflammatory bowel disease.	Inflammatory bowel disease	12,924 European ancestry cases, 21,442 European ancestry controls	25,683 European ancestry cases, 17,015 European ancestry controls	9q32	9	114790969	TNC, TNFSF8, TNFSF15	TNFSF15			9966			rs4246905-C	rs4246905	0	4246905	missense_variant	0	0.709	3E-32	31.522878745280337		1.142	[1.106-1.178]	Affymetrix, Illumina [1230000] (imputed)	N
2013-02-12	23128233	Jostins L	2012-11-01	Nature	www.ncbi.nlm.nih.gov/pubmed/23128233	Host-microbe interactions have shaped the genetic architecture of inflammatory bowel disease.	Inflammatory bowel disease	12,924 European ancestry cases, 21,442 European ancestry controls	25,683 European ancestry cases, 17,015 European ancestry controls	9q34.3	9	136371953	INPP5E, SDCCAG3, CARD9, PMPCA	CARD9			64170			rs10781499-A	rs10781499	0	10781499	synonymous_variant	0	0.412	4E-56	55.39794000867204		1.188	[1.154-1.222]	Affymetrix, Illumina [1230000] (imputed)	N
2013-02-12	23128233	Jostins L	2012-11-01	Nature	www.ncbi.nlm.nih.gov/pubmed/23128233	Host-microbe interactions have shaped the genetic architecture of inflammatory bowel disease.	Inflammatory bowel disease	12,924 European ancestry cases, 21,442 European ancestry controls	25,683 European ancestry cases, 17,015 European ancestry controls	10p15.1	10	6039267	IL2RA, IL15RA	IL2RA			3559			rs12722515-C	rs12722515	0	12722515	intron_variant	0	0.849	4E-10	9.397940008672037		1.102	[1.06-1.147]	Affymetrix, Illumina [1230000] (imputed)	N
2013-02-12	23128233	Jostins L	2012-11-01	Nature	www.ncbi.nlm.nih.gov/pubmed/23128233	Host-microbe interactions have shaped the genetic architecture of inflammatory bowel disease.	Inflammatory bowel disease	12,924 European ancestry cases, 21,442 European ancestry controls	25,683 European ancestry cases, 17,015 European ancestry controls	10p11.23	10	30439172	MAP3K8	MAP3K8			1326			rs1042058-C	rs1042058	0	1042058	synonymous_variant	0	0.592	6E-11	10.221848749616356		1.075	[1.044-1.106]	Affymetrix, Illumina [1230000] (imputed)	N
2013-02-12	23128233	Jostins L	2012-11-01	Nature	www.ncbi.nlm.nih.gov/pubmed/23128233	Host-microbe interactions have shaped the genetic architecture of inflammatory bowel disease.	Inflammatory bowel disease	12,924 European ancestry cases, 21,442 European ancestry controls	25,683 European ancestry cases, 17,015 European ancestry controls	10p11.21	10	35006503	CREM	LOC105376491 - CUL2	105376491	8453		30925	2048	rs11010067-G	rs11010067	0	11010067	downstream_gene_variant	1	0.346	2E-25	24.69897000433602		1.115	[1.082-1.148]	Affymetrix, Illumina [1230000] (imputed)	N
2013-02-12	23128233	Jostins L	2012-11-01	Nature	www.ncbi.nlm.nih.gov/pubmed/23128233	Host-microbe interactions have shaped the genetic architecture of inflammatory bowel disease.	Inflammatory bowel disease	12,924 European ancestry cases, 21,442 European ancestry controls	25,683 European ancestry cases, 17,015 European ancestry controls	21q22.2	21	39093608	intergenic	LOC107985484 - RPL23AP12	107985484	391282		9075	33947	rs2836878-G	rs2836878	0	2836878	regulatory_region_variant	1	0.733	5E-48	47.30102999566398		1.18	[1.142-1.219]	Affymetrix, Illumina [1230000] (imputed)	N
2013-02-12	23128233	Jostins L	2012-11-01	Nature	www.ncbi.nlm.nih.gov/pubmed/23128233	Host-microbe interactions have shaped the genetic architecture of inflammatory bowel disease.	Inflammatory bowel disease	12,924 European ancestry cases, 21,442 European ancestry controls	25,683 European ancestry cases, 17,015 European ancestry controls	21q22.3	21	44195858	ICOSLG	LOC105377139 - LOC107983952	105377139	107983952		4085	5934	rs7282490-G	rs7282490	0	7282490	regulatory_region_variant	1	0.391	2E-26	25.69897000433602		1.105	[1.072-1.138]	Affymetrix, Illumina [1230000] (imputed)	N
2013-02-12	23128233	Jostins L	2012-11-01	Nature	www.ncbi.nlm.nih.gov/pubmed/23128233	Host-microbe interactions have shaped the genetic architecture of inflammatory bowel disease.	Inflammatory bowel disease	12,924 European ancestry cases, 21,442 European ancestry controls	25,683 European ancestry cases, 17,015 European ancestry controls	22q11.21	22	21568615	YDJC, UBE2L3, RIMBP3, CCDC116, MAPK1	UBE2L3			7332			rs2266959-T	rs2266959	0	2266959	intron_variant	0	0.186	1E-16	16.0		1.105	[1.066-1.145]	Affymetrix, Illumina [1230000] (imputed)	N
2013-02-12	23128233	Jostins L	2012-11-01	Nature	www.ncbi.nlm.nih.gov/pubmed/23128233	Host-microbe interactions have shaped the genetic architecture of inflammatory bowel disease.	Inflammatory bowel disease	12,924 European ancestry cases, 21,442 European ancestry controls	25,683 European ancestry cases, 17,015 European ancestry controls	22q12.2	22	30090837	LIF, MTMR3, OSM	HORMAD2			150280			rs2412970-G	rs2412970	0	2412970	intron_variant	0	0.457	3E-14	13.522878745280337		1.08	[1.049-1.111]	Affymetrix, Illumina [1230000] (imputed)	N
2013-02-12	23128233	Jostins L	2012-11-01	Nature	www.ncbi.nlm.nih.gov/pubmed/23128233	Host-microbe interactions have shaped the genetic architecture of inflammatory bowel disease.	Inflammatory bowel disease	12,924 European ancestry cases, 21,442 European ancestry controls	25,683 European ancestry cases, 17,015 European ancestry controls	22q13.1	22	39263768	ATF4, TAB1, APOBEC3G	PDGFB - LOC107985575	5155	107985575		18713	13592	rs2413583-C	rs2413583	0	2413583	intergenic_variant	1	0.833	4E-33	32.39794000867204		1.209	[1.163-1.257]	Affymetrix, Illumina [1230000] (imputed)	N
2013-02-12	23128233	Jostins L	2012-11-01	Nature	www.ncbi.nlm.nih.gov/pubmed/23128233	Host-microbe interactions have shaped the genetic architecture of inflammatory bowel disease.	Inflammatory bowel disease	12,924 European ancestry cases, 21,442 European ancestry controls	25,683 European ancestry cases, 17,015 European ancestry controls	10q21.1	10	58238165	CISD1, IPMK	IPMK			253430			rs2790216-G	rs2790216	0	2790216	intron_variant	0	0.778	8E-9	8.096910013008056		1.066	[1.029-1.104]	Affymetrix, Illumina [1230000] (imputed)	N
2013-02-12	23128233	Jostins L	2012-11-01	Nature	www.ncbi.nlm.nih.gov/pubmed/23128233	Host-microbe interactions have shaped the genetic architecture of inflammatory bowel disease.	Inflammatory bowel disease	12,924 European ancestry cases, 21,442 European ancestry controls	25,683 European ancestry cases, 17,015 European ancestry controls	10q21.2	10	62685804	intergenic	ZNF365 - ALDH7A1P4	22891	544		13793	55186	rs10761659-G	rs10761659	0	10761659	intergenic_variant	1	0.543	6E-46	45.221848749616356		1.166	[1.134-1.20]	Affymetrix, Illumina [1230000] (imputed)	N
2013-02-12	23128233	Jostins L	2012-11-01	Nature	www.ncbi.nlm.nih.gov/pubmed/23128233	Host-microbe interactions have shaped the genetic architecture of inflammatory bowel disease.	Inflammatory bowel disease	12,924 European ancestry cases, 21,442 European ancestry controls	25,683 European ancestry cases, 17,015 European ancestry controls	10q22.2	10	73913343	intergenic	PLAU, C10orf55			5328, 414236			rs2227564-C	rs2227564	0	2227564	missense_variant	0	0.77	7E-10	9.154901959985743		1.082	[1.048-1.118]	Affymetrix, Illumina [1230000] (imputed)	N
2013-02-12	23128233	Jostins L	2012-11-01	Nature	www.ncbi.nlm.nih.gov/pubmed/23128233	Host-microbe interactions have shaped the genetic architecture of inflammatory bowel disease.	Inflammatory bowel disease	12,924 European ancestry cases, 21,442 European ancestry controls	25,683 European ancestry cases, 17,015 European ancestry controls	10q22.3	10	79272775	intergenic	ZMIZ1			57178			rs1250546-A	rs1250546	0	1250546	intron_variant	0	0.604	3E-18	17.522878745280337		1.096	[1.065-1.128]	Affymetrix, Illumina [1230000] (imputed)	N
2013-02-12	23128233	Jostins L	2012-11-01	Nature	www.ncbi.nlm.nih.gov/pubmed/23128233	Host-microbe interactions have shaped the genetic architecture of inflammatory bowel disease.	Inflammatory bowel disease	12,924 European ancestry cases, 21,442 European ancestry controls	25,683 European ancestry cases, 17,015 European ancestry controls	10q23.1	10	80494291	TSPAN14, C10orf58	TSPAN14			81619			rs6586030-G	rs6586030	0	6586030	intron_variant	0	0.847	9E-16	15.045757490560675		1.115	[1.076-1.156]	Affymetrix, Illumina [1230000] (imputed)	N
2013-02-12	23128233	Jostins L	2012-11-01	Nature	www.ncbi.nlm.nih.gov/pubmed/23128233	Host-microbe interactions have shaped the genetic architecture of inflammatory bowel disease.	Inflammatory bowel disease	12,924 European ancestry cases, 21,442 European ancestry controls	25,683 European ancestry cases, 17,015 European ancestry controls	10q23.33	10	92677094	intergenic	EIF2S2P3 - HHEX	283014	3087		7247	12830	rs7911264-C	rs7911264	0	7911264	intergenic_variant	1	0.519	3E-8	7.522878745280337		1.066	[1.035-1.097]	Affymetrix, Illumina [1230000] (imputed)	N
2013-02-12	23128233	Jostins L	2012-11-01	Nature	www.ncbi.nlm.nih.gov/pubmed/23128233	Host-microbe interactions have shaped the genetic architecture of inflammatory bowel disease.	Inflammatory bowel disease	12,924 European ancestry cases, 21,442 European ancestry controls	25,683 European ancestry cases, 17,015 European ancestry controls	10q24.2	10	99524480	NKX2-3	LOC101927300 - LINC01475	101927300	101927324		86363	1870	rs4409764-T	rs4409764	0	4409764	upstream_gene_variant	1	0.491	1E-54	54.0		1.182	[1.149-1.217]	Affymetrix, Illumina [1230000] (imputed)	N
2013-02-12	23128233	Jostins L	2012-11-01	Nature	www.ncbi.nlm.nih.gov/pubmed/23128233	Host-microbe interactions have shaped the genetic architecture of inflammatory bowel disease.	Inflammatory bowel disease	12,924 European ancestry cases, 21,442 European ancestry controls	25,683 European ancestry cases, 17,015 European ancestry controls	11p15.5	11	1852842	TNNI2, LSP1	LOC107984299 - LSP1	107984299	4046		6190	128	rs907611-A	rs907611	0	907611	upstream_gene_variant	1	0.315	3E-10	9.522878745280337		1.068	[1.035-1.101]	Affymetrix, Illumina [1230000] (imputed)	N
2013-02-12	23128233	Jostins L	2012-11-01	Nature	www.ncbi.nlm.nih.gov/pubmed/23128233	Host-microbe interactions have shaped the genetic architecture of inflammatory bowel disease.	Inflammatory bowel disease	12,924 European ancestry cases, 21,442 European ancestry controls	25,683 European ancestry cases, 17,015 European ancestry controls	11q12.1	11	58571651	CNTF, LPXN	LPXN			9404			rs10896794-T	rs10896794	0	10896794	intron_variant	0	0.762	7E-10	9.154901959985743		1.08	[1.045-1.116]	Affymetrix, Illumina [1230000] (imputed)	N
2013-02-12	23128233	Jostins L	2012-11-01	Nature	www.ncbi.nlm.nih.gov/pubmed/23128233	Host-microbe interactions have shaped the genetic architecture of inflammatory bowel disease.	Inflammatory bowel disease	12,924 European ancestry cases, 21,442 European ancestry controls	25,683 European ancestry cases, 17,015 European ancestry controls	11q12.2	11	61008737	CD5, CD6, PTGDR2	CD6			923			rs11230563-C	rs11230563	0	11230563	missense_variant	0	0.654	9E-13	12.045757490560675		1.085	[1.053-1.118]	Affymetrix, Illumina [1230000] (imputed)	N
2013-02-12	23128233	Jostins L	2012-11-01	Nature	www.ncbi.nlm.nih.gov/pubmed/23128233	Host-microbe interactions have shaped the genetic architecture of inflammatory bowel disease.	Inflammatory bowel disease	12,924 European ancestry cases, 21,442 European ancestry controls	25,683 European ancestry cases, 17,015 European ancestry controls	11q12.2	11	61796827	C11orf9, FADS1, FADS2	FEN1			2237			rs4246215-T	rs4246215	0	4246215	3_prime_UTR_variant	0	0.338	2E-15	14.698970004336019		1.079	[1.046-1.112]	Affymetrix, Illumina [1230000] (imputed)	N
2013-02-12	23128233	Jostins L	2012-11-01	Nature	www.ncbi.nlm.nih.gov/pubmed/23128233	Host-microbe interactions have shaped the genetic architecture of inflammatory bowel disease.	Inflammatory bowel disease	12,924 European ancestry cases, 21,442 European ancestry controls	25,683 European ancestry cases, 17,015 European ancestry controls	11q13.1	11	64382898	RPS6KA4, CCDC88B, TRPT1, FLRT1	RPS6KA4 - LOC107984366	8986	107984366		10683	11444	rs559928-C	rs559928	0	559928	intergenic_variant	1	0.821	4E-11	10.397940008672037		1.101	[1.061-1.142]	Affymetrix, Illumina [1230000] (imputed)	N
2013-02-12	23128233	Jostins L	2012-11-01	Nature	www.ncbi.nlm.nih.gov/pubmed/23128233	Host-microbe interactions have shaped the genetic architecture of inflammatory bowel disease.	Inflammatory bowel disease	12,924 European ancestry cases, 21,442 European ancestry controls	25,683 European ancestry cases, 17,015 European ancestry controls	11q13.1	11	65889093	RELA, FOSL1, SNX32, CTSW	FIBP - CCDC85B	9158	11007		554	1311	rs2231884-T	rs2231884	0	2231884	upstream_gene_variant	1	0.157	3E-10	9.522878745280337		1.083	[1.044-1.122]	Affymetrix, Illumina [1230000] (imputed)	N
2013-02-12	23128233	Jostins L	2012-11-01	Nature	www.ncbi.nlm.nih.gov/pubmed/23128233	Host-microbe interactions have shaped the genetic architecture of inflammatory bowel disease.	Inflammatory bowel disease	12,924 European ancestry cases, 21,442 European ancestry controls	25,683 European ancestry cases, 17,015 European ancestry controls	11q13.5	11	76588150	intergenic	C11orf30 - LOC101928813	56946	101928813		35249	20001	rs2155219-T	rs2155219	0	2155219	upstream_gene_variant	1	0.509	4E-36	35.39794000867204		1.151	[1.119-1.185]	Affymetrix, Illumina [1230000] (imputed)	N
2013-02-12	23128233	Jostins L	2012-11-01	Nature	www.ncbi.nlm.nih.gov/pubmed/23128233	Host-microbe interactions have shaped the genetic architecture of inflammatory bowel disease.	Inflammatory bowel disease	12,924 European ancestry cases, 21,442 European ancestry controls	25,683 European ancestry cases, 17,015 European ancestry controls	11q14.2	11	87414396	intergenic	LOC107984361			107984361			rs6592362-A	rs6592362	0	6592362	intergenic_variant	0	0.248	2E-8	7.698970004336019		1.083	[1.049-1.117]	Affymetrix, Illumina [1230000] (imputed)	N
2013-02-12	23128233	Jostins L	2012-11-01	Nature	www.ncbi.nlm.nih.gov/pubmed/23128233	Host-microbe interactions have shaped the genetic architecture of inflammatory bowel disease.	Inflammatory bowel disease	12,924 European ancestry cases, 21,442 European ancestry controls	25,683 European ancestry cases, 17,015 European ancestry controls	11q23.3	11	118883644	CXCR5	SETP16 - CXCR5	649925	643		49079	122	rs630923-C	rs630923	0	630923	upstream_gene_variant	1	0.846	7E-9	8.154901959985743		1.074	[1.039-1.11]	Affymetrix, Illumina [1230000] (imputed)	N
2013-02-12	23128233	Jostins L	2012-11-01	Nature	www.ncbi.nlm.nih.gov/pubmed/23128233	Host-microbe interactions have shaped the genetic architecture of inflammatory bowel disease.	Inflammatory bowel disease	12,924 European ancestry cases, 21,442 European ancestry controls	25,683 European ancestry cases, 17,015 European ancestry controls	12p13.2	12	12504579	LOH12CR1	DUSP16			80824			rs11612508-G	rs11612508	0	11612508	intron_variant	0	0.267	1E-8	8.0		1.058	[1.025-1.091]	Affymetrix, Illumina [1230000] (imputed)	N
2013-02-12	23128233	Jostins L	2012-11-01	Nature	www.ncbi.nlm.nih.gov/pubmed/23128233	Host-microbe interactions have shaped the genetic architecture of inflammatory bowel disease.	Inflammatory bowel disease	12,924 European ancestry cases, 21,442 European ancestry controls	25,683 European ancestry cases, 17,015 European ancestry controls	12q13.11	12	47814585	VDR	HDAC7			51564			rs11168249-C	rs11168249	0	11168249	intron_variant	0	0.467	8E-9	8.096910013008056		1.054	[1.024-1.084]	Affymetrix, Illumina [1230000] (imputed)	N
2013-02-12	23128233	Jostins L	2012-11-01	Nature	www.ncbi.nlm.nih.gov/pubmed/23128233	Host-microbe interactions have shaped the genetic architecture of inflammatory bowel disease.	Inflammatory bowel disease	12,924 European ancestry cases, 21,442 European ancestry controls	25,683 European ancestry cases, 17,015 European ancestry controls	12q15	12	68106295	IFNG, IL26, IL22	LOC107984526			107984526			rs7134599-A	rs7134599	0	7134599	intron_variant	0	0.378	9E-32	31.045757490560675		1.096	[1.064-1.128]	Affymetrix, Illumina [1230000] (imputed)	N
2013-02-12	23128233	Jostins L	2012-11-01	Nature	www.ncbi.nlm.nih.gov/pubmed/23128233	Host-microbe interactions have shaped the genetic architecture of inflammatory bowel disease.	Inflammatory bowel disease	12,924 European ancestry cases, 21,442 European ancestry controls	25,683 European ancestry cases, 17,015 European ancestry controls	13q14.11	13	40439840	intergenic	LINC00598			646982			rs941823-C	rs941823	0	941823	intron_variant	0	0.758	2E-14	13.698970004336019		1.071	[1.036-1.107]	Affymetrix, Illumina [1230000] (imputed)	N
2013-02-12	23128233	Jostins L	2012-11-01	Nature	www.ncbi.nlm.nih.gov/pubmed/23128233	Host-microbe interactions have shaped the genetic architecture of inflammatory bowel disease.	Inflammatory bowel disease	12,924 European ancestry cases, 21,442 European ancestry controls	25,683 European ancestry cases, 17,015 European ancestry controls	13q32.3	13	99304368	GPR183, GPR18	UBAC2, GPR183			337867, 1880			rs9557195-T	rs9557195	0	9557195	intron_variant	0	0.772	2E-14	13.698970004336019		1.112	[1.075-1.151]	Affymetrix, Illumina [1230000] (imputed)	N
2013-02-12	23128233	Jostins L	2012-11-01	Nature	www.ncbi.nlm.nih.gov/pubmed/23128233	Host-microbe interactions have shaped the genetic architecture of inflammatory bowel disease.	Inflammatory bowel disease	12,924 European ancestry cases, 21,442 European ancestry controls	25,683 European ancestry cases, 17,015 European ancestry controls	14q24.1	14	68807188	ZFP36L1	ZFP36L1 - MAGOH3P	677	90352		10945	54537	rs194749-C	rs194749	0	194749	regulatory_region_variant	1	0.226	3E-10	9.522878745280337		1.075	[1.039-1.111]	Affymetrix, Illumina [1230000] (imputed)	N
2013-02-12	23128233	Jostins L	2012-11-01	Nature	www.ncbi.nlm.nih.gov/pubmed/23128233	Host-microbe interactions have shaped the genetic architecture of inflammatory bowel disease.	Inflammatory bowel disease	12,924 European ancestry cases, 21,442 European ancestry controls	25,683 European ancestry cases, 17,015 European ancestry controls	14q31.3	14	88006251	GALC, GPR65	GPR65			8477			rs8005161-T	rs8005161	0	8005161	intron_variant	0	0.089	2E-14	13.698970004336019		1.153	[1.097-1.211]	Affymetrix, Illumina [1230000] (imputed)	N
2013-02-12	23128233	Jostins L	2012-11-01	Nature	www.ncbi.nlm.nih.gov/pubmed/23128233	Host-microbe interactions have shaped the genetic architecture of inflammatory bowel disease.	Inflammatory bowel disease	12,924 European ancestry cases, 21,442 European ancestry controls	25,683 European ancestry cases, 17,015 European ancestry controls	15q22.33	15	67150258	SMAD3	SMAD3			4088			rs17293632-T	rs17293632	0	17293632	intron_variant	0	0.235	6E-16	15.221848749616356		1.067	[1.032-1.102]	Affymetrix, Illumina [1230000] (imputed)	N
2013-02-12	23128233	Jostins L	2012-11-01	Nature	www.ncbi.nlm.nih.gov/pubmed/23128233	Host-microbe interactions have shaped the genetic architecture of inflammatory bowel disease.	Inflammatory bowel disease	12,924 European ancestry cases, 21,442 European ancestry controls	25,683 European ancestry cases, 17,015 European ancestry controls	15q26.1	15	90629669	CRTC3	CRTC3, CRTC3-AS1			64784, 101926895			rs7495132-C	rs7495132	0	7495132	intron_variant	0	0.891	9E-11	10.045757490560675		1.134	[1.082-1.189]	Affymetrix, Illumina [1230000] (imputed)	N
2013-02-12	23128233	Jostins L	2012-11-01	Nature	www.ncbi.nlm.nih.gov/pubmed/23128233	Host-microbe interactions have shaped the genetic architecture of inflammatory bowel disease.	Inflammatory bowel disease	12,924 European ancestry cases, 21,442 European ancestry controls	25,683 European ancestry cases, 17,015 European ancestry controls	16p12.2	16	23853269	PRKCB	PRKCB			5579			rs7404095-C	rs7404095	0	7404095	intron_variant	0	0.572	1E-9	9.0		1.06	[1.03-1.091]	Affymetrix, Illumina [1230000] (imputed)	N
2013-02-12	23128233	Jostins L	2012-11-01	Nature	www.ncbi.nlm.nih.gov/pubmed/23128233	Host-microbe interactions have shaped the genetic architecture of inflammatory bowel disease.	Inflammatory bowel disease	12,924 European ancestry cases, 21,442 European ancestry controls	25,683 European ancestry cases, 17,015 European ancestry controls	16p11.2	16	28506388	RABEP2, SULT1A1, SULT1A2, NUPR1, IL27, EIF3C	IL27			246778			rs26528-C	rs26528	0	26528	intron_variant	0	0.451	1E-21	21.0		1.099	[1.067-1.13]	Affymetrix, Illumina [1230000] (imputed)	N
2013-02-12	23128233	Jostins L	2012-11-01	Nature	www.ncbi.nlm.nih.gov/pubmed/23128233	Host-microbe interactions have shaped the genetic architecture of inflammatory bowel disease.	Inflammatory bowel disease	12,924 European ancestry cases, 21,442 European ancestry controls	25,683 European ancestry cases, 17,015 European ancestry controls	16q24.1	16	85977731	IRF8	LOC105371388 - LOC105371389	105371388	105371389		28096	70097	rs10521318-C	rs10521318	0	10521318	upstream_gene_variant	1	0.915	1E-9	9.0		1.155	[1.094-1.219]	Affymetrix, Illumina [1230000] (imputed)	N
2013-02-12	23128233	Jostins L	2012-11-01	Nature	www.ncbi.nlm.nih.gov/pubmed/23128233	Host-microbe interactions have shaped the genetic architecture of inflammatory bowel disease.	Inflammatory bowel disease	12,924 European ancestry cases, 21,442 European ancestry controls	25,683 European ancestry cases, 17,015 European ancestry controls	17q12	17	39756124	GSDMB, IKZF3, GSDMA, ZPBP2, ORMDL3	GRB7 - IKZF3	2886	22806		8839	1591	rs12946510-T	rs12946510	0	12946510	downstream_gene_variant	1	0.465	4E-38	37.39794000867204		1.157	[1.124-1.19]	Affymetrix, Illumina [1230000] (imputed)	N
2013-02-12	23128233	Jostins L	2012-11-01	Nature	www.ncbi.nlm.nih.gov/pubmed/23128233	Host-microbe interactions have shaped the genetic architecture of inflammatory bowel disease.	Inflammatory bowel disease	12,924 European ancestry cases, 21,442 European ancestry controls	25,683 European ancestry cases, 17,015 European ancestry controls	17q21.2	17	42375526	STAT3, STAT5B, STAT5A	STAT3			6774			rs12942547-A	rs12942547	0	12942547	intron_variant	0	0.58	6E-22	21.221848749616356		1.103	[1.072-1.136]	Affymetrix, Illumina [1230000] (imputed)	N
2013-02-12	23128233	Jostins L	2012-11-01	Nature	www.ncbi.nlm.nih.gov/pubmed/23128233	Host-microbe interactions have shaped the genetic architecture of inflammatory bowel disease.	Inflammatory bowel disease	12,924 European ancestry cases, 21,442 European ancestry controls	25,683 European ancestry cases, 17,015 European ancestry controls	17q23.1	17	59886176	RPS6KB1, TUBD1	TUBD1			51174			rs1292053-G	rs1292053	0	1292053	missense_variant	0	0.446	9E-13	12.045757490560675		1.076	[1.045-1.106]	Affymetrix, Illumina [1230000] (imputed)	N
2013-02-12	23128233	Jostins L	2012-11-01	Nature	www.ncbi.nlm.nih.gov/pubmed/23128233	Host-microbe interactions have shaped the genetic architecture of inflammatory bowel disease.	Inflammatory bowel disease	12,924 European ancestry cases, 21,442 European ancestry controls	25,683 European ancestry cases, 17,015 European ancestry controls	18p11.21	18	12809341	intergenic	PTPN2			5771			rs1893217-G	rs1893217	0	1893217	intron_variant	0	0.157	3E-26	25.522878745280337		1.171	[1.127-1.216]	Affymetrix, Illumina [1230000] (imputed)	N
2013-02-12	23128233	Jostins L	2012-11-01	Nature	www.ncbi.nlm.nih.gov/pubmed/23128233	Host-microbe interactions have shaped the genetic architecture of inflammatory bowel disease.	Inflammatory bowel disease	12,924 European ancestry cases, 21,442 European ancestry controls	25,683 European ancestry cases, 17,015 European ancestry controls	18q21.1	18	48868651	SMAD7	CTIF - SMAD7	9811	4092		5434	51202	rs7240004-A	rs7240004	0	7240004	regulatory_region_variant	1	0.616	1E-9	9.0		1.057	[1.026-1.088]	Affymetrix, Illumina [1230000] (imputed)	N
2013-02-12	23128233	Jostins L	2012-11-01	Nature	www.ncbi.nlm.nih.gov/pubmed/23128233	Host-microbe interactions have shaped the genetic architecture of inflammatory bowel disease.	Inflammatory bowel disease	12,924 European ancestry cases, 21,442 European ancestry controls	25,683 European ancestry cases, 17,015 European ancestry controls	18q22.2	18	69863203	CD226	CD226			10666			rs727088-G	rs727088	0	727088	3_prime_UTR_variant	0	0.484	5E-9	8.301029995663981		1.077	[1.046-1.108]	Affymetrix, Illumina [1230000] (imputed)	N
2013-02-12	23128233	Jostins L	2012-11-01	Nature	www.ncbi.nlm.nih.gov/pubmed/23128233	Host-microbe interactions have shaped the genetic architecture of inflammatory bowel disease.	Inflammatory bowel disease	12,924 European ancestry cases, 21,442 European ancestry controls	25,683 European ancestry cases, 17,015 European ancestry controls	19p13.2	19	10402235	PPAN-P2RY11, TYK2, ICAM1	CDC37			11140			rs11879191-G	rs11879191	0	11879191	intron_variant	0	0.797	2E-18	17.69897000433602		1.136	[1.096-1.177]	Affymetrix, Illumina [1230000] (imputed)	N
2013-02-12	23128233	Jostins L	2012-11-01	Nature	www.ncbi.nlm.nih.gov/pubmed/23128233	Host-microbe interactions have shaped the genetic architecture of inflammatory bowel disease.	Inflammatory bowel disease	12,924 European ancestry cases, 21,442 European ancestry controls	25,683 European ancestry cases, 17,015 European ancestry controls	19q13.11	19	33240645	CEBPG	SLC7A10 - CEBPA	56301	1050		14795	59289	rs17694108-A	rs17694108	0	17694108	intergenic_variant	1	0.282	6E-15	14.221848749616356		1.1	[1.065-1.135]	Affymetrix, Illumina [1230000] (imputed)	N
2013-02-12	23128233	Jostins L	2012-11-01	Nature	www.ncbi.nlm.nih.gov/pubmed/23128233	Host-microbe interactions have shaped the genetic architecture of inflammatory bowel disease.	Inflammatory bowel disease	12,924 European ancestry cases, 21,442 European ancestry controls	25,683 European ancestry cases, 17,015 European ancestry controls	20q11.21	20	32137845	HCK	TM9SF4			9777			rs6142618-G	rs6142618	0	6142618	intron_variant	0	0.564	6E-10	9.221848749616356		1.072	[1.041-1.103]	Affymetrix, Illumina [1230000] (imputed)	N
2013-02-12	23128233	Jostins L	2012-11-01	Nature	www.ncbi.nlm.nih.gov/pubmed/23128233	Host-microbe interactions have shaped the genetic architecture of inflammatory bowel disease.	Inflammatory bowel disease	12,924 European ancestry cases, 21,442 European ancestry controls	25,683 European ancestry cases, 17,015 European ancestry controls	20q11.21	20	32788476	DNMT3B	DNMT3B			1789			rs4911259-G	rs4911259	0	4911259	intron_variant	0	0.383	1E-9	9.0		1.075	[1.044-1.106]	Affymetrix, Illumina [1230000] (imputed)	N
2013-02-12	23128233	Jostins L	2012-11-01	Nature	www.ncbi.nlm.nih.gov/pubmed/23128233	Host-microbe interactions have shaped the genetic architecture of inflammatory bowel disease.	Inflammatory bowel disease	12,924 European ancestry cases, 21,442 European ancestry controls	25,683 European ancestry cases, 17,015 European ancestry controls	20q13.12	20	46113425	CD40, MMP9, PLTP	RPL13P2 - CD40	128500	958		13232	4817	rs1569723-C	rs1569723	0	1569723	upstream_gene_variant	1	0.259	1E-13	13.0		1.091	[1.056-1.126]	Affymetrix, Illumina [1230000] (imputed)	N
2013-02-12	23128233	Jostins L	2012-11-01	Nature	www.ncbi.nlm.nih.gov/pubmed/23128233	Host-microbe interactions have shaped the genetic architecture of inflammatory bowel disease.	Inflammatory bowel disease	12,924 European ancestry cases, 21,442 European ancestry controls	25,683 European ancestry cases, 17,015 European ancestry controls	20q13.13	20	50338887	CEBPB	LINC01271 - LOC105372657	101927586	105372657		17545	11414	rs913678-T	rs913678	0	913678	regulatory_region_variant	1	0.662	5E-8	7.301029995663981		1.056	[1.024-1.088]	Affymetrix, Illumina [1230000] (imputed)	N
2013-02-12	23128233	Jostins L	2012-11-01	Nature	www.ncbi.nlm.nih.gov/pubmed/23128233	Host-microbe interactions have shaped the genetic architecture of inflammatory bowel disease.	Inflammatory bowel disease	12,924 European ancestry cases, 21,442 European ancestry controls	25,683 European ancestry cases, 17,015 European ancestry controls	20q13.32	20	59249254	ZNF831, CTSZ	ZNF831			128611			rs259964-A	rs259964	0	259964	intron_variant	0	0.464	1E-12	12.0		1.085	[1.054-1.116]	Affymetrix, Illumina [1230000] (imputed)	N
2013-02-12	23128233	Jostins L	2012-11-01	Nature	www.ncbi.nlm.nih.gov/pubmed/23128233	Host-microbe interactions have shaped the genetic architecture of inflammatory bowel disease.	Inflammatory bowel disease	12,924 European ancestry cases, 21,442 European ancestry controls	25,683 European ancestry cases, 17,015 European ancestry controls	20q13.33	20	63717555	LIME1, TNFRSF6B, SLC2A4RG, ZGPAT	ZGPAT			84619			rs6062504-G	rs6062504	0	6062504	intron_variant	0	0.684	1E-23	23.0		1.104	[1.071-1.139]	Affymetrix, Illumina [1230000] (imputed)	N
2013-02-12	23128233	Jostins L	2012-11-01	Nature	www.ncbi.nlm.nih.gov/pubmed/23128233	Host-microbe interactions have shaped the genetic architecture of inflammatory bowel disease.	Inflammatory bowel disease	12,924 European ancestry cases, 21,442 European ancestry controls	25,683 European ancestry cases, 17,015 European ancestry controls	21q21.1	21	15445619	intergenic	LOC101927745 - CYCSP42	101927745	343727		836	44905	rs2823286-G	rs2823286	0	2823286	intron_variant	1	0.708	9E-30	29.045757490560675		1.157	[1.121-1.194]	Affymetrix, Illumina [1230000] (imputed)	N
2013-02-12	23128233	Jostins L	2012-11-01	Nature	www.ncbi.nlm.nih.gov/pubmed/23128233	Host-microbe interactions have shaped the genetic architecture of inflammatory bowel disease.	Inflammatory bowel disease	12,924 European ancestry cases, 21,442 European ancestry controls	25,683 European ancestry cases, 17,015 European ancestry controls	5q15	5	96917099	ERAP2, LNPEP, ERAP1	ERAP2, ERAP1			64167, 51752			rs1363907-A	rs1363907	0	1363907	intron_variant	0	0.411	6E-13	12.221848749616356		1.068	[1.037-1.099]	Affymetrix, Illumina [1230000] (imputed)	N
2013-02-12	23128233	Jostins L	2012-11-01	Nature	www.ncbi.nlm.nih.gov/pubmed/23128233	Host-microbe interactions have shaped the genetic architecture of inflammatory bowel disease.	Inflammatory bowel disease	12,924 European ancestry cases, 21,442 European ancestry controls	25,683 European ancestry cases, 17,015 European ancestry controls	5q33.1	5	150898347	TNIP1, IRGM, ZNF300P1	ZNF300, IRGM			91975, 345611			rs11741861-G	rs11741861	0	11741861	intron_variant	0	0.093	3E-37	36.52287874528034		1.249	[1.186-1.314]	Affymetrix, Illumina [1230000] (imputed)	N
2013-02-12	23128233	Jostins L	2012-11-01	Nature	www.ncbi.nlm.nih.gov/pubmed/23128233	Host-microbe interactions have shaped the genetic architecture of inflammatory bowel disease.	Inflammatory bowel disease	12,924 European ancestry cases, 21,442 European ancestry controls	25,683 European ancestry cases, 17,015 European ancestry controls	6p22.3	6	20812357	intergenic	CDKAL1			54901			rs9358372-G	rs9358372	0	9358372	intron_variant	0	0.379	9E-14	13.045757490560675		1.089	[1.057-1.121]	Affymetrix, Illumina [1230000] (imputed)	N
2013-02-12	23128233	Jostins L	2012-11-01	Nature	www.ncbi.nlm.nih.gov/pubmed/23128233	Host-microbe interactions have shaped the genetic architecture of inflammatory bowel disease.	Inflammatory bowel disease	12,924 European ancestry cases, 21,442 European ancestry controls	25,683 European ancestry cases, 17,015 European ancestry controls	6q21	6	111526988	TRAF3IP2, FYN, REV3L	LOC107986522, TRAF3IP2-AS1			107986522, 643749			rs3851228-T	rs3851228	0	3851228	intron_variant	0	0.073	1E-13	13.0		1.153	[1.089-1.219]	Affymetrix, Illumina [1230000] (imputed)	N
2013-02-12	23128233	Jostins L	2012-11-01	Nature	www.ncbi.nlm.nih.gov/pubmed/23128233	Host-microbe interactions have shaped the genetic architecture of inflammatory bowel disease.	Inflammatory bowel disease	12,924 European ancestry cases, 21,442 European ancestry controls	25,683 European ancestry cases, 17,015 European ancestry controls	12q12	12	40398498	MUC19, LRRK2	MUC19, LOC105369736			283463, 105369736			rs11564258-A	rs11564258	0	11564258	intron_variant	0	0.025	6E-29	28.221848749616356		1.334	[1.217-1.461]	Affymetrix, Illumina [1230000] (imputed)	N
2013-02-12	23128233	Jostins L	2012-11-01	Nature	www.ncbi.nlm.nih.gov/pubmed/23128233	Host-microbe interactions have shaped the genetic architecture of inflammatory bowel disease.	Inflammatory bowel disease	12,924 European ancestry cases, 21,442 European ancestry controls	25,683 European ancestry cases, 17,015 European ancestry controls	13q12.13	13	26957130	intergenic	FGFR1OP2P1 - RPS21P8	100873883	100873798		51354	20418	rs17085007-C	rs17085007	0	17085007	regulatory_region_variant	1	0.183	3E-19	18.522878745280337		1.106	[1.065-1.147]	Affymetrix, Illumina [1230000] (imputed)	N
2013-02-12	23128233	Jostins L	2012-11-01	Nature	www.ncbi.nlm.nih.gov/pubmed/23128233	Host-microbe interactions have shaped the genetic architecture of inflammatory bowel disease.	Inflammatory bowel disease	12,924 European ancestry cases, 21,442 European ancestry controls	25,683 European ancestry cases, 17,015 European ancestry controls	14q24.3	14	75234518	FOS, MLH3	RNU4ATAC14P - LOC105370571	106481159	105370571		32349	19683	rs4899554-C	rs4899554	0	4899554	downstream_gene_variant	1	0.819	3E-8	7.522878745280337		1.083	[1.042-1.125]	Affymetrix, Illumina [1230000] (imputed)	N
2013-02-12	23128233	Jostins L	2012-11-01	Nature	www.ncbi.nlm.nih.gov/pubmed/23128233	Host-microbe interactions have shaped the genetic architecture of inflammatory bowel disease.	Inflammatory bowel disease	12,924 European ancestry cases, 21,442 European ancestry controls	25,683 European ancestry cases, 17,015 European ancestry controls	16p13.13	16	11279463	LITAF, RMI2, SOCS1	LOC105371082			105371082			rs529866-C	rs529866	0	529866	intron_variant	0	0.803	2E-16	15.698970004336019		1.124	[1.085-1.166]	Affymetrix, Illumina [1230000] (imputed)	N
2013-02-12	23128233	Jostins L	2012-11-01	Nature	www.ncbi.nlm.nih.gov/pubmed/23128233	Host-microbe interactions have shaped the genetic architecture of inflammatory bowel disease.	Inflammatory bowel disease	12,924 European ancestry cases, 21,442 European ancestry controls	25,683 European ancestry cases, 17,015 European ancestry controls	17q12	17	34266955	CCL2, CCL11, CCL13	CCL2 - CCL7	6347	6354		9752	3261	rs3091316-G	rs3091316	0	3091316	upstream_gene_variant	1	0.722	1E-26	26.0		1.122	[1.087-1.158]	Affymetrix, Illumina [1230000] (imputed)	N
2013-02-12	23128233	Jostins L	2012-11-01	Nature	www.ncbi.nlm.nih.gov/pubmed/23128233	Host-microbe interactions have shaped the genetic architecture of inflammatory bowel disease.	Inflammatory bowel disease	12,924 European ancestry cases, 21,442 European ancestry controls	25,683 European ancestry cases, 17,015 European ancestry controls	1p31.3	1	67240275	IL12RB2, IL23R	IL23R			149233			rs11209026-G	rs11209026	0	11209026	missense_variant	0	0.933	8E-161	160.09691001300806		2.013	[1.885-2.15]	Affymetrix, Illumina [1230000] (imputed)	N
2013-02-12	23128233	Jostins L	2012-11-01	Nature	www.ncbi.nlm.nih.gov/pubmed/23128233	Host-microbe interactions have shaped the genetic architecture of inflammatory bowel disease.	Inflammatory bowel disease	12,924 European ancestry cases, 21,442 European ancestry controls	25,683 European ancestry cases, 17,015 European ancestry controls	1p36.33	1	1312114	TNFRSF18, TNFRSF4	CPSF3L			54973			rs12103-A	rs12103	0	12103	synonymous_variant	0	0.182	8E-13	12.096910013008056		1.099	[1.059-1.139]	Affymetrix, Illumina [1230000] (imputed)	N
2013-02-12	23128233	Jostins L	2012-11-01	Nature	www.ncbi.nlm.nih.gov/pubmed/23128233	Host-microbe interactions have shaped the genetic architecture of inflammatory bowel disease.	Inflammatory bowel disease	12,924 European ancestry cases, 21,442 European ancestry controls	25,683 European ancestry cases, 17,015 European ancestry controls	1p36.23	1	7961913	TNFRSF9	PARK7			11315			rs35675666-G	rs35675666	0	35675666	5_prime_UTR_variant	0	0.838	1E-15	15.0		1.112	[1.07-1.156]	Affymetrix, Illumina [1230000] (imputed)	N
2013-02-12	23128233	Jostins L	2012-11-01	Nature	www.ncbi.nlm.nih.gov/pubmed/23128233	Host-microbe interactions have shaped the genetic architecture of inflammatory bowel disease.	Inflammatory bowel disease	12,924 European ancestry cases, 21,442 European ancestry controls	25,683 European ancestry cases, 17,015 European ancestry controls	1p36.12	1	22375738	intergenic	LOC101060363 - LOC105376856	101060363	105376856		52371	40593	rs12568930-T	rs12568930	0	12568930	regulatory_region_variant	1	0.821	1E-17	17.0		1.095	[1.054-1.138]	Affymetrix, Illumina [1230000] (imputed)	N
2013-02-12	23128233	Jostins L	2012-11-01	Nature	www.ncbi.nlm.nih.gov/pubmed/23128233	Host-microbe interactions have shaped the genetic architecture of inflammatory bowel disease.	Inflammatory bowel disease	12,924 European ancestry cases, 21,442 European ancestry controls	25,683 European ancestry cases, 17,015 European ancestry controls	1p31.1	1	70529879	intergenic	LOC105378793 - LOC391048	105378793	391048		68283	530	rs2651244-G	rs2651244	0	2651244	upstream_gene_variant	1	0.599	2E-8	7.698970004336019		1.015	[0.986-1.044]	Affymetrix, Illumina [1230000] (imputed)	N
2013-02-12	23128233	Jostins L	2012-11-01	Nature	www.ncbi.nlm.nih.gov/pubmed/23128233	Host-microbe interactions have shaped the genetic architecture of inflammatory bowel disease.	Inflammatory bowel disease	12,924 European ancestry cases, 21,442 European ancestry controls	25,683 European ancestry cases, 17,015 European ancestry controls	1q21.3	1	151829204	RORC	RORC			6097			rs4845604-G	rs4845604	0	4845604	intron_variant	0	0.857	4E-16	15.397940008672037		1.144	[1.098-1.192]	Affymetrix, Illumina [1230000] (imputed)	N
2013-02-12	23128233	Jostins L	2012-11-01	Nature	www.ncbi.nlm.nih.gov/pubmed/23128233	Host-microbe interactions have shaped the genetic architecture of inflammatory bowel disease.	Inflammatory bowel disease	12,924 European ancestry cases, 21,442 European ancestry controls	25,683 European ancestry cases, 17,015 European ancestry controls	1q22	1	155908941	RIT1, MSTO1, UBQLN4	RIT1			6016			rs670523-A	rs670523	0	670523	intron_variant	0	0.324	6E-11	10.221848749616356		1.06	[1.028-1.092]	Affymetrix, Illumina [1230000] (imputed)	N
2013-02-12	23128233	Jostins L	2012-11-01	Nature	www.ncbi.nlm.nih.gov/pubmed/23128233	Host-microbe interactions have shaped the genetic architecture of inflammatory bowel disease.	Inflammatory bowel disease	12,924 European ancestry cases, 21,442 European ancestry controls	25,683 European ancestry cases, 17,015 European ancestry controls	1q23.3	1	160887174	CD244, ITLN1, CD48, SLAMF1, F11R, USF1, SLAMF7, ARHGAP30	ITLN1 - LOC646347	55600	646347		2004	7715	rs4656958-G	rs4656958	0	4656958	upstream_gene_variant	1	0.686	7E-9	8.154901959985743		1.061	[1.029-1.094]	Affymetrix, Illumina [1230000] (imputed)	N
2013-02-12	23128233	Jostins L	2012-11-01	Nature	www.ncbi.nlm.nih.gov/pubmed/23128233	Host-microbe interactions have shaped the genetic architecture of inflammatory bowel disease.	Inflammatory bowel disease	12,924 European ancestry cases, 21,442 European ancestry controls	25,683 European ancestry cases, 17,015 European ancestry controls	1q23.3	1	161509955	FCGR2A, FCGR3A, FCGR2B, HSPA6, FCGR3B, FCRLA	FCGR2A			2212			rs1801274-A	rs1801274	0	1801274	missense_variant	0	0.509	2E-38	37.69897000433602		1.124	[1.092-1.157]	Affymetrix, Illumina [1230000] (imputed)	N
2013-02-12	23128233	Jostins L	2012-11-01	Nature	www.ncbi.nlm.nih.gov/pubmed/23128233	Host-microbe interactions have shaped the genetic architecture of inflammatory bowel disease.	Inflammatory bowel disease	12,924 European ancestry cases, 21,442 European ancestry controls	25,683 European ancestry cases, 17,015 European ancestry controls	1q31.3	1	197662011	C1orf53	DENND1B			163486			rs2488389-A	rs2488389	0	2488389	intron_variant	0	0.22	8E-13	12.096910013008056		1.115	[1.077-1.153]	Affymetrix, Illumina [1230000] (imputed)	N
2013-02-12	23128233	Jostins L	2012-11-01	Nature	www.ncbi.nlm.nih.gov/pubmed/23128233	Host-microbe interactions have shaped the genetic architecture of inflammatory bowel disease.	Inflammatory bowel disease	12,924 European ancestry cases, 21,442 European ancestry controls	25,683 European ancestry cases, 17,015 European ancestry controls	1q32.1	1	200908434	KIF21B	C1orf106			55765			rs7554511-C	rs7554511	0	7554511	intron_variant	0	0.725	1E-32	32.0		1.164	[1.128-1.202]	Affymetrix, Illumina [1230000] (imputed)	N
2013-02-12	23128233	Jostins L	2012-11-01	Nature	www.ncbi.nlm.nih.gov/pubmed/23128233	Host-microbe interactions have shaped the genetic architecture of inflammatory bowel disease.	Inflammatory bowel disease	12,924 European ancestry cases, 21,442 European ancestry controls	25,683 European ancestry cases, 17,015 European ancestry controls	1q32.1	1	206766559	IL20, IL10, IL24, IL19, PIGR, MAPKAPK2, FAIM3, RASSF5	LOC105372877 - IL10	105372877	3586		14157	1044	rs3024505-A	rs3024505	0	3024505	downstream_gene_variant	1	0.16	7E-42	41.15490195998574		1.208	[1.163-1.254]	Affymetrix, Illumina [1230000] (imputed)	N
2013-02-12	23128233	Jostins L	2012-11-01	Nature	www.ncbi.nlm.nih.gov/pubmed/23128233	Host-microbe interactions have shaped the genetic architecture of inflammatory bowel disease.	Inflammatory bowel disease	12,924 European ancestry cases, 21,442 European ancestry controls	25,683 European ancestry cases, 17,015 European ancestry controls	2p23.3	2	24896016	ADCY3	ADCY3			109			rs6545800-T	rs6545800	0	6545800	intron_variant	0	0.445	6E-16	15.221848749616356		1.109	[1.077-1.141]	Affymetrix, Illumina [1230000] (imputed)	N
2013-02-12	23128233	Jostins L	2012-11-01	Nature	www.ncbi.nlm.nih.gov/pubmed/23128233	Host-microbe interactions have shaped the genetic architecture of inflammatory bowel disease.	Inflammatory bowel disease	12,924 European ancestry cases, 21,442 European ancestry controls	25,683 European ancestry cases, 17,015 European ancestry controls	2p23.2	2	28391927	FOSL2, BRE	FLJ31356			403150			rs925255-C	rs925255	0	925255	intron_variant	0	0.557	3E-15	14.522878745280337		1.092	[1.061-1.124]	Affymetrix, Illumina [1230000] (imputed)	N
2013-02-12	23128233	Jostins L	2012-11-01	Nature	www.ncbi.nlm.nih.gov/pubmed/23128233	Host-microbe interactions have shaped the genetic architecture of inflammatory bowel disease.	Inflammatory bowel disease	12,924 European ancestry cases, 21,442 European ancestry controls	25,683 European ancestry cases, 17,015 European ancestry controls	2p21	2	43579779	intergenic	THADA			63892			rs10495903-T	rs10495903	0	10495903	intron_variant	0	0.13	8E-12	11.096910013008056		1.086	[1.041-1.131]	Affymetrix, Illumina [1230000] (imputed)	N
2013-02-12	23128233	Jostins L	2012-11-01	Nature	www.ncbi.nlm.nih.gov/pubmed/23128233	Host-microbe interactions have shaped the genetic architecture of inflammatory bowel disease.	Inflammatory bowel disease	12,924 European ancestry cases, 21,442 European ancestry controls	25,683 European ancestry cases, 17,015 European ancestry controls	2p16.1	2	60977721	AHSA2, REL, KIAA1841, C2orf74	PUS10			150962			rs7608910-G	rs7608910	0	7608910	intron_variant	0	0.394	9E-32	31.045757490560675		1.138	[1.105-1.171]	Affymetrix, Illumina [1230000] (imputed)	N
2013-02-12	23128233	Jostins L	2012-11-01	Nature	www.ncbi.nlm.nih.gov/pubmed/23128233	Host-microbe interactions have shaped the genetic architecture of inflammatory bowel disease.	Inflammatory bowel disease	12,924 European ancestry cases, 21,442 European ancestry controls	25,683 European ancestry cases, 17,015 European ancestry controls	2p14	2	65440138	SPRED2	SPRED2 - LOC105374780	200734	105374780		7539	2324	rs6740462-A	rs6740462	0	6740462	intron_variant	1	0.739	2E-8	7.698970004336019		1.081	[1.046-1.116]	Affymetrix, Illumina [1230000] (imputed)	N
2013-02-12	23128233	Jostins L	2012-11-01	Nature	www.ncbi.nlm.nih.gov/pubmed/23128233	Host-microbe interactions have shaped the genetic architecture of inflammatory bowel disease.	Inflammatory bowel disease	12,924 European ancestry cases, 21,442 European ancestry controls	25,683 European ancestry cases, 17,015 European ancestry controls	2q12.1	2	102454108	IL18R1, IL1RL1, IL1R1, IL1RL2, IL18RAP, IL1R2	IL18RAP - SLC9A4	8807	389015		1540	19174	rs917997-T	rs917997	0	917997	downstream_gene_variant	1	0.231	3E-20	19.522878745280337		1.103	[1.067-1.14]	Affymetrix, Illumina [1230000] (imputed)	N
2013-02-12	23128233	Jostins L	2012-11-01	Nature	www.ncbi.nlm.nih.gov/pubmed/23128233	Host-microbe interactions have shaped the genetic architecture of inflammatory bowel disease.	Inflammatory bowel disease	12,924 European ancestry cases, 21,442 European ancestry controls	25,683 European ancestry cases, 17,015 European ancestry controls	2q24.2	2	162254026	IFIH1	LOC105373724 - IFIH1	105373724	64135		3758	13053	rs2111485-A	rs2111485	0	2111485	intergenic_variant	1	0.404	2E-8	7.698970004336019		1.066	[1.035-1.097]	Affymetrix, Illumina [1230000] (imputed)	N
2013-02-12	23128233	Jostins L	2012-11-01	Nature	www.ncbi.nlm.nih.gov/pubmed/23128233	Host-microbe interactions have shaped the genetic architecture of inflammatory bowel disease.	Inflammatory bowel disease	12,924 European ancestry cases, 21,442 European ancestry controls	25,683 European ancestry cases, 17,015 European ancestry controls	2q32.2	2	191066738	STAT1, STAT4	STAT4			6775			rs1517352-C	rs1517352	0	1517352	intron_variant	0	0.6	3E-11	10.522878745280337		1.077	[1.046-1.109]	Affymetrix, Illumina [1230000] (imputed)	N
2013-02-12	23128233	Jostins L	2012-11-01	Nature	www.ncbi.nlm.nih.gov/pubmed/23128233	Host-microbe interactions have shaped the genetic architecture of inflammatory bowel disease.	Inflammatory bowel disease	12,924 European ancestry cases, 21,442 European ancestry controls	25,683 European ancestry cases, 17,015 European ancestry controls	2q35	2	218286495	ARPC2, TMBIM1, CTDSP1, SLC11A1, CXCR2, CXCR1, PNKD	TMBIM1, PNKD			64114, 25953			rs2382817-A	rs2382817	0	2382817	5_prime_UTR_variant	0	0.408	4E-12	11.397940008672037		1.073	[1.042-1.104]	Affymetrix, Illumina [1230000] (imputed)	N
2013-02-12	23128233	Jostins L	2012-11-01	Nature	www.ncbi.nlm.nih.gov/pubmed/23128233	Host-microbe interactions have shaped the genetic architecture of inflammatory bowel disease.	Inflammatory bowel disease	12,924 European ancestry cases, 21,442 European ancestry controls	25,683 European ancestry cases, 17,015 European ancestry controls	2q37.3	2	240630275	GPR35	GPR35			2859			rs3749171-T	rs3749171	0	3749171	missense_variant	0	0.167	3E-21	20.522878745280337		1.135	[1.093-1.177]	Affymetrix, Illumina [1230000] (imputed)	N
2013-02-12	23128233	Jostins L	2012-11-01	Nature	www.ncbi.nlm.nih.gov/pubmed/23128233	Host-microbe interactions have shaped the genetic architecture of inflammatory bowel disease.	Inflammatory bowel disease	12,924 European ancestry cases, 21,442 European ancestry controls	25,683 European ancestry cases, 17,015 European ancestry controls	3p24.3	3	18725912	intergenic	LOC105376976			105376976			rs4256159-T	rs4256159	0	4256159	intron_variant	0	0.14	9E-15	14.045757490560675		1.107	[1.063-1.152]	Affymetrix, Illumina [1230000] (imputed)	N
2013-02-12	23128233	Jostins L	2012-11-01	Nature	www.ncbi.nlm.nih.gov/pubmed/23128233	Host-microbe interactions have shaped the genetic architecture of inflammatory bowel disease.	Inflammatory bowel disease	12,924 European ancestry cases, 21,442 European ancestry controls	25,683 European ancestry cases, 17,015 European ancestry controls	3p21.31	3	49684099	PFKFB4, MST1R, UCN2, IP6K2, MST1, IP6K1, GPX1, USP4, BSN	MST1			4485			rs3197999-A	rs3197999	0	3197999	missense_variant	0	0.296	1E-47	47.0		1.18	[1.144-1.216]	Affymetrix, Illumina [1230000] (imputed)	N
2013-02-12	23128233	Jostins L	2012-11-01	Nature	www.ncbi.nlm.nih.gov/pubmed/23128233	Host-microbe interactions have shaped the genetic architecture of inflammatory bowel disease.	Inflammatory bowel disease	12,924 European ancestry cases, 21,442 European ancestry controls	25,683 European ancestry cases, 17,015 European ancestry controls	4q13.3	4	73991991	CXCL3, IL8, CXCL6, PF4V1, CXCL5, PF4, CXCL2, CXCL1	PPBP - CXCL5	5473	6374		3801	3651	rs2472649-G	rs2472649	0	2472649	upstream_gene_variant	1	0.824	3E-8	7.522878745280337		1.095	[1.046-1.146]	Affymetrix, Illumina [1230000] (imputed)	N
2013-02-12	23128233	Jostins L	2012-11-01	Nature	www.ncbi.nlm.nih.gov/pubmed/23128233	Host-microbe interactions have shaped the genetic architecture of inflammatory bowel disease.	Inflammatory bowel disease	12,924 European ancestry cases, 21,442 European ancestry controls	25,683 European ancestry cases, 17,015 European ancestry controls	4q27	4	122240464	IL2, IL21	KIAA1109			84162			rs7657746-A	rs7657746	0	7657746	intron_variant	0	0.753	3E-13	12.522878745280337		1.116	[1.08-1.154]	Affymetrix, Illumina [1230000] (imputed)	N
2013-02-12	23128233	Jostins L	2012-11-01	Nature	www.ncbi.nlm.nih.gov/pubmed/23128233	Host-microbe interactions have shaped the genetic architecture of inflammatory bowel disease.	Inflammatory bowel disease	12,924 European ancestry cases, 21,442 European ancestry controls	25,683 European ancestry cases, 17,015 European ancestry controls	5p15.2	5	10695414	DAP	DAP			1611			rs2930047-C	rs2930047	0	2930047	intron_variant	0	0.382	1E-8	8.0		1.065	[1.034-1.096]	Affymetrix, Illumina [1230000] (imputed)	N
2013-02-12	23128233	Jostins L	2012-11-01	Nature	www.ncbi.nlm.nih.gov/pubmed/23128233	Host-microbe interactions have shaped the genetic architecture of inflammatory bowel disease.	Inflammatory bowel disease	12,924 European ancestry cases, 21,442 European ancestry controls	25,683 European ancestry cases, 17,015 European ancestry controls	5p13.1	5	40410482	PTGER4	LOC105374736 - LOC105374737	105374736	105374737		82831	189468	rs11742570-C	rs11742570	0	11742570	upstream_gene_variant	1	0.605	2E-82	81.69897000433602		1.198	[1.164-1.234]	Affymetrix, Illumina [1230000] (imputed)	N
2013-02-12	23128233	Jostins L	2012-11-01	Nature	www.ncbi.nlm.nih.gov/pubmed/23128233	Host-microbe interactions have shaped the genetic architecture of inflammatory bowel disease.	Inflammatory bowel disease	12,924 European ancestry cases, 21,442 European ancestry controls	25,683 European ancestry cases, 17,015 European ancestry controls	5q23.3	5	130681594	intergenic	ARL2BPP4 - LOC107986449	100130265	107986449		151500	116936	rs4836519-T	rs4836519	0	4836519	intergenic_variant	1	0.768	4E-10	9.397940008672037		1.072	[1.039-1.106]	Affymetrix, Illumina [1230000] (imputed)	N
2013-02-12	23128233	Jostins L	2012-11-01	Nature	www.ncbi.nlm.nih.gov/pubmed/23128233	Host-microbe interactions have shaped the genetic architecture of inflammatory bowel disease.	Inflammatory bowel disease	12,924 European ancestry cases, 21,442 European ancestry controls	25,683 European ancestry cases, 17,015 European ancestry controls	5q31.1	5	132435113	CSF2, IL13, IL4, IL5, IL3, IRF1, SLC22A5, ACSL6, PDLIM4, SLC22A4	C5orf56			441108			rs2188962-T	rs2188962	0	2188962	intron_variant	0	0.425	1E-52	52.0		1.158	[1.125-1.191]	Affymetrix, Illumina [1230000] (imputed)	N
2013-02-12	23128233	Jostins L	2012-11-01	Nature	www.ncbi.nlm.nih.gov/pubmed/23128233	Host-microbe interactions have shaped the genetic architecture of inflammatory bowel disease.	Inflammatory bowel disease	12,924 European ancestry cases, 21,442 European ancestry controls	25,683 European ancestry cases, 17,015 European ancestry controls	5q31.3	5	142133639	SPRY4, NDFIP1	NDFIP1			80762			rs6863411-T	rs6863411	0	6863411	intron_variant	0	0.63	4E-14	13.397940008672037		1.089	[1.057-1.121]	Affymetrix, Illumina [1230000] (imputed)	N
2013-02-12	23128233	Jostins L	2012-11-01	Nature	www.ncbi.nlm.nih.gov/pubmed/23128233	Host-microbe interactions have shaped the genetic architecture of inflammatory bowel disease.	Inflammatory bowel disease	12,924 European ancestry cases, 21,442 European ancestry controls	25,683 European ancestry cases, 17,015 European ancestry controls	5q33.3	5	159399784	IL12B	LOC285626 - LOC285627	285626	285627		36950	48772	rs6871626-A	rs6871626	0	6871626	intron_variant	1	0.337	1E-42	42.0		1.181	[1.146-1.216]	Affymetrix, Illumina [1230000] (imputed)	N
2013-02-12	23128233	Jostins L	2012-11-01	Nature	www.ncbi.nlm.nih.gov/pubmed/23128233	Host-microbe interactions have shaped the genetic architecture of inflammatory bowel disease.	Inflammatory bowel disease	12,924 European ancestry cases, 21,442 European ancestry controls	25,683 European ancestry cases, 17,015 European ancestry controls	5q35.3	5	177367190	DOK3	RGS14			10636			rs12654812-A	rs12654812	0	12654812	intron_variant	0	0.335	2E-8	7.698970004336019		1.068	[1.036-1.10]	Affymetrix, Illumina [1230000] (imputed)	N
2013-02-12	23128233	Jostins L	2012-11-01	Nature	www.ncbi.nlm.nih.gov/pubmed/23128233	Host-microbe interactions have shaped the genetic architecture of inflammatory bowel disease.	Inflammatory bowel disease	12,924 European ancestry cases, 21,442 European ancestry controls	25,683 European ancestry cases, 17,015 European ancestry controls	6p23	6	14719265	intergenic	LOC101928354 - LOC107986572	101928354	107986572		1520	38210	rs17119-A	rs17119	0	17119	intron_variant	1	0.786	3E-11	10.522878745280337		1.071	[1.032-1.11]	Affymetrix, Illumina [1230000] (imputed)	N
2013-02-12	23128233	Jostins L	2012-11-01	Nature	www.ncbi.nlm.nih.gov/pubmed/23128233	Host-microbe interactions have shaped the genetic architecture of inflammatory bowel disease.	Inflammatory bowel disease	12,924 European ancestry cases, 21,442 European ancestry controls	25,683 European ancestry cases, 17,015 European ancestry controls	6q15	6	90263440	intergenic	BACH2			60468			rs1847472-C	rs1847472	0	1847472	intron_variant	0	0.655	2E-10	9.698970004336019		1.06	[1.029-1.092]	Affymetrix, Illumina [1230000] (imputed)	N
2013-02-12	23128233	Jostins L	2012-11-01	Nature	www.ncbi.nlm.nih.gov/pubmed/23128233	Host-microbe interactions have shaped the genetic architecture of inflammatory bowel disease.	Inflammatory bowel disease	12,924 European ancestry cases, 21,442 European ancestry controls	25,683 European ancestry cases, 17,015 European ancestry controls	6q21	6	105987150	intergenic	RN7SKP211 - PRDM1	106479189	639		82530	59579	rs6568421-G	rs6568421	0	6568421	regulatory_region_variant	1	0.301	8E-20	19.096910013008056		1.108	[1.074-1.142]	Affymetrix, Illumina [1230000] (imputed)	N
2013-02-12	23128233	Jostins L	2012-11-01	Nature	www.ncbi.nlm.nih.gov/pubmed/23128233	Host-microbe interactions have shaped the genetic architecture of inflammatory bowel disease.	Inflammatory bowel disease	12,924 European ancestry cases, 21,442 European ancestry controls	25,683 European ancestry cases, 17,015 European ancestry controls	6q23.3	6	137685367	TNFAIP3	LOC102723649 - LOC442263	102723649	442263		10813	20456	rs6920220-A	rs6920220	0	6920220	intron_variant	1	0.206	1E-21	21.0		1.102	[1.064-1.141]	Affymetrix, Illumina [1230000] (imputed)	N
2013-02-12	23128233	Jostins L	2012-11-01	Nature	www.ncbi.nlm.nih.gov/pubmed/23128233	Host-microbe interactions have shaped the genetic architecture of inflammatory bowel disease.	Inflammatory bowel disease	12,924 European ancestry cases, 21,442 European ancestry controls	25,683 European ancestry cases, 17,015 European ancestry controls	6q24.2	6	143577757	PHACTR2	LOC285740 - PHACTR2	285740	9749		8418	30423	rs12199775-A	rs12199775	0	12199775	intron_variant	1	0.929	2E-8	7.698970004336019		1.129	[1.066-1.195]	Affymetrix, Illumina [1230000] (imputed)	N
2013-02-12	23128233	Jostins L	2012-11-01	Nature	www.ncbi.nlm.nih.gov/pubmed/23128233	Host-microbe interactions have shaped the genetic architecture of inflammatory bowel disease.	Inflammatory bowel disease	12,924 European ancestry cases, 21,442 European ancestry controls	25,683 European ancestry cases, 17,015 European ancestry controls	6q27	6	166960059	RPS6KA2, RNASET2, CCR6	RNASET2 - LOC105378120	8635	105378120		3470	7980	rs1819333-T	rs1819333	0	1819333	upstream_gene_variant	1	0.523	7E-21	20.154901959985743		1.081	[1.051-1.113]	Affymetrix, Illumina [1230000] (imputed)	N
2015-08-13	24487271	Weizman A	2014-03-01	Inflamm Bowel Dis	www.ncbi.nlm.nih.gov/pubmed/24487271	Clinical, serologic, and genetic factors associated with pyoderma gangrenosum and erythema nodosum in inflammatory bowel disease patients.	Erythema nodosum in inflammatory bowel disease	103 European ancestry cases, 5,653 European ancestry controls	NA	2p13.3	2	71028561	CD207, NAGK, CLEC4F, MCEE	OR7E91P			79315			rs390966-G	rs390966	0	390966	intron_variant	0	NR	3E-6	5.522878745280337		2.17	[1.60-3.00]	Illumina [2017629] (imputed)	N
2015-08-13	24487271	Weizman A	2014-03-01	Inflamm Bowel Dis	www.ncbi.nlm.nih.gov/pubmed/24487271	Clinical, serologic, and genetic factors associated with pyoderma gangrenosum and erythema nodosum in inflammatory bowel disease patients.	Erythema nodosum in inflammatory bowel disease	103 European ancestry cases, 5,653 European ancestry controls	NA	4q26	4	117413463	intergenic	RPSAP35			100270916			rs6828740-C	rs6828740	0	6828740	non_coding_transcript_exon_variant	0	NR	5E-8	7.301029995663981		4.14	[2.50-6.90]	Illumina [2017629] (imputed)	N
2015-08-13	24487271	Weizman A	2014-03-01	Inflamm Bowel Dis	www.ncbi.nlm.nih.gov/pubmed/24487271	Clinical, serologic, and genetic factors associated with pyoderma gangrenosum and erythema nodosum in inflammatory bowel disease patients.	Erythema nodosum in inflammatory bowel disease	103 European ancestry cases, 5,653 European ancestry controls	NA	6p25.3	6	1168812	FOXQ1	LOC285768 - LOC105374879	285768	105374879		67480	116119	rs9405444-A	rs9405444	0	9405444	intergenic_variant	1	NR	8E-6	5.096910013008056		2.21	[1.60-3.10]	Illumina [2017629] (imputed)	N
2015-08-13	24487271	Weizman A	2014-03-01	Inflamm Bowel Dis	www.ncbi.nlm.nih.gov/pubmed/24487271	Clinical, serologic, and genetic factors associated with pyoderma gangrenosum and erythema nodosum in inflammatory bowel disease patients.	Erythema nodosum in inflammatory bowel disease	103 European ancestry cases, 5,653 European ancestry controls	NA	14q21.3	14	50018609	ARF6, METTL21D, SOS2	C14orf183			196913			rs10138297-G	rs10138297	0	10138297	intron_variant	0	NR	7E-6	5.154901959985743		2.63	[1.70-4.00]	Illumina [2017629] (imputed)	N
2015-08-13	24487271	Weizman A	2014-03-01	Inflamm Bowel Dis	www.ncbi.nlm.nih.gov/pubmed/24487271	Clinical, serologic, and genetic factors associated with pyoderma gangrenosum and erythema nodosum in inflammatory bowel disease patients.	Erythema nodosum in inflammatory bowel disease	103 European ancestry cases, 5,653 European ancestry controls	NA	17q21.32	17	47118484	JTGB3, MYL4, CCD27	CDC27			996			rs11079757-A	rs11079757	0	11079757	3_prime_UTR_variant	0	NR	8E-6	5.096910013008056		2.2	[1.60-3.10]	Illumina [2017629] (imputed)	N
2015-08-13	24487271	Weizman A	2014-03-01	Inflamm Bowel Dis	www.ncbi.nlm.nih.gov/pubmed/24487271	Clinical, serologic, and genetic factors associated with pyoderma gangrenosum and erythema nodosum in inflammatory bowel disease patients.	Pyoderma gangrenosum in inflammatory bowel disease	92 European ancestry cases, 5,664 European ancestry controls	NA	2q14.3	2	126695188	GYPC	GYPC			2995			rs10184704-C	rs10184704	0	10184704	intron_variant	0	NR	6E-6	5.221848749616356		2.3	[1.60-3.30]	Illumina [2017629] (imputed)	N
2015-08-13	24487271	Weizman A	2014-03-01	Inflamm Bowel Dis	www.ncbi.nlm.nih.gov/pubmed/24487271	Clinical, serologic, and genetic factors associated with pyoderma gangrenosum and erythema nodosum in inflammatory bowel disease patients.	Pyoderma gangrenosum in inflammatory bowel disease	92 European ancestry cases, 5,664 European ancestry controls	NA	2q35	2	218248233	APRC2, GPBAR1, HMG1L9	ARPC2			10109			rs13392177-C	rs13392177	0	13392177	intron_variant	0	NR	5E-6	5.301029995663981		2.3	[1.60-3.40]	Illumina [2017629] (imputed)	N
2015-08-13	24487271	Weizman A	2014-03-01	Inflamm Bowel Dis	www.ncbi.nlm.nih.gov/pubmed/24487271	Clinical, serologic, and genetic factors associated with pyoderma gangrenosum and erythema nodosum in inflammatory bowel disease patients.	Pyoderma gangrenosum in inflammatory bowel disease	92 European ancestry cases, 5,664 European ancestry controls	NA	5q23.1	5	119520576	TNFAIP8, HSD17B4, FABP5L6	HSD17B4			3295			rs161857-T	rs161857	0	161857	intron_variant	0	NR	7E-6	5.154901959985743		3.0	[1.90-4.90]	Illumina [2017629] (imputed)	N
2015-08-13	24487271	Weizman A	2014-03-01	Inflamm Bowel Dis	www.ncbi.nlm.nih.gov/pubmed/24487271	Clinical, serologic, and genetic factors associated with pyoderma gangrenosum and erythema nodosum in inflammatory bowel disease patients.	Pyoderma gangrenosum in inflammatory bowel disease	92 European ancestry cases, 5,664 European ancestry controls	NA	12q14.1	12	62349567	FAM19A, USP15, MON2	USP15			9958			rs11174436-A	rs11174436	0	11174436	intron_variant	0	NR	5E-6	5.301029995663981		2.3	[1.60-3.40]	Illumina [2017629] (imputed)	N
2015-08-13	24487271	Weizman A	2014-03-01	Inflamm Bowel Dis	www.ncbi.nlm.nih.gov/pubmed/24487271	Clinical, serologic, and genetic factors associated with pyoderma gangrenosum and erythema nodosum in inflammatory bowel disease patients.	Pyoderma gangrenosum in inflammatory bowel disease	92 European ancestry cases, 5,664 European ancestry controls	NA	18q12.3	18	43119237	RIT2, SYT4	RIT2 - SYT4	6014	6860		3545	148655	rs12607055-C	rs12607055	0	12607055	upstream_gene_variant	1	NR	2E-6	5.698970004336019		3.5	[2.10-5.90]	Illumina [2017629] (imputed)	N
2015-08-13	24487271	Weizman A	2014-03-01	Inflamm Bowel Dis	www.ncbi.nlm.nih.gov/pubmed/24487271	Clinical, serologic, and genetic factors associated with pyoderma gangrenosum and erythema nodosum in inflammatory bowel disease patients.	Pyoderma gangrenosum in inflammatory bowel disease	92 European ancestry cases, 5,664 European ancestry controls	NA	18q21.33	18	63535022	SERP1NB3/4/5J7J11J13, BCL2, VPS4B, KDSR	SERPINB12			89777			rs17770334-C	rs17770334	0	17770334	intergenic_variant	0	NR	2E-6	5.698970004336019		3.1	[1.90-4.80]	Illumina [2017629] (imputed)	N
2015-08-13	24487271	Weizman A	2014-03-01	Inflamm Bowel Dis	www.ncbi.nlm.nih.gov/pubmed/24487271	Clinical, serologic, and genetic factors associated with pyoderma gangrenosum and erythema nodosum in inflammatory bowel disease patients.	Pyoderma gangrenosum in inflammatory bowel disease	92 European ancestry cases, 5,664 European ancestry controls	NA	22q12.3	22	32787803	TIMP3	SYN3			8224			rs130555-C	rs130555	0	130555	intron_variant	0	NR	6E-7	6.221848749616356		2.5	[1.70-3.50]	Illumina [2017629] (imputed)	N
2017-02-10	27569725	Yang SK	2016-08-25	Gastroenterology	www.ncbi.nlm.nih.gov/pubmed/27569725	Identification of Loci at 1q21 and 16q23 That Affect Susceptibility to Inflammatory Bowel Disease in Koreans.	Inflammatory bowel disease	1,505 Korean ancestry cases, 4,041 Korean ancestry controls	1,989 Korean ancestry cases, 3,491 Korean ancestry controls	1q21.3	1	154962487	PMVK, PBXIP1, PYGO2, SHC1	LOC101928120, SHC1			101928120, 6464			rs3766920-A	rs3766920	0	3766920	3_prime_UTR_variant	0	0.08	2E-9	8.698970004336019		1.35	[1.22 -1.49]	Illumina [522285]	N
2017-02-10	27569725	Yang SK	2016-08-25	Gastroenterology	www.ncbi.nlm.nih.gov/pubmed/27569725	Identification of Loci at 1q21 and 16q23 That Affect Susceptibility to Inflammatory Bowel Disease in Koreans.	Inflammatory bowel disease	1,505 Korean ancestry cases, 4,041 Korean ancestry controls	1,989 Korean ancestry cases, 3,491 Korean ancestry controls	16q23.2	16	80751551	CDYL2	CDYL2			124359			rs16953946-C	rs16953946	0	16953946	intron_variant	0	0.17	2E-8	7.698970004336019		1.23	[1.14-1.32]	Illumina [522285]	N
2017-02-10	27569725	Yang SK	2016-08-25	Gastroenterology	www.ncbi.nlm.nih.gov/pubmed/27569725	Identification of Loci at 1q21 and 16q23 That Affect Susceptibility to Inflammatory Bowel Disease in Koreans.	Inflammatory bowel disease	1,505 Korean ancestry cases, 4,041 Korean ancestry controls	1,989 Korean ancestry cases, 3,491 Korean ancestry controls	22q12.3	22	36912743	NCF4, CSF2RB	LOC105373022 - CSF2RB	105373022	1439		23439	831	rs4821558-C	rs4821558	0	4821558	upstream_gene_variant	1	0.34	8E-7	6.096910013008056		1.16	[NR]	Illumina [522285]	N
2017-02-10	27569725	Yang SK	2016-08-25	Gastroenterology	www.ncbi.nlm.nih.gov/pubmed/27569725	Identification of Loci at 1q21 and 16q23 That Affect Susceptibility to Inflammatory Bowel Disease in Koreans.	Inflammatory bowel disease	1,505 Korean ancestry cases, 4,041 Korean ancestry controls	1,989 Korean ancestry cases, 3,491 Korean ancestry controls	9q21.13	9	76302462	PCSK5	PCSK5			5125			rs11788518-T	rs11788518	0	11788518	intron_variant	0	0.03	7E-6	5.154901959985743		1.39	[NR]	Illumina [522285]	N
2017-02-10	27569725	Yang SK	2016-08-25	Gastroenterology	www.ncbi.nlm.nih.gov/pubmed/27569725	Identification of Loci at 1q21 and 16q23 That Affect Susceptibility to Inflammatory Bowel Disease in Koreans.	Inflammatory bowel disease	1,505 Korean ancestry cases, 4,041 Korean ancestry controls	1,989 Korean ancestry cases, 3,491 Korean ancestry controls	9p21.3	9	21966222	CDKN2A-AS1, CDKN2A, CDKN2B-AS1, CDKN2B	ERVFRD-3 - CDKN2A-AS1	100533725	51198		34949	917	rs3731257-G	rs3731257	0	3731257	intron_variant	1	0.46	5E-8	7.301029995663981		1.17	[NR]	Illumina [522285]	N
2017-02-10	27569725	Yang SK	2016-08-25	Gastroenterology	www.ncbi.nlm.nih.gov/pubmed/27569725	Identification of Loci at 1q21 and 16q23 That Affect Susceptibility to Inflammatory Bowel Disease in Koreans.	Inflammatory bowel disease	1,505 Korean ancestry cases, 4,041 Korean ancestry controls	1,989 Korean ancestry cases, 3,491 Korean ancestry controls	6q22.1	6	116919430	FAM162B, GPRC6A, RFX6	RFX6			222546			rs1321366-A	rs1321366	0	1321366	intron_variant	0	0.35	5E-6	5.301029995663981		1.15	[NR]	Illumina [522285]	N
2017-02-10	27569725	Yang SK	2016-08-25	Gastroenterology	www.ncbi.nlm.nih.gov/pubmed/27569725	Identification of Loci at 1q21 and 16q23 That Affect Susceptibility to Inflammatory Bowel Disease in Koreans.	Inflammatory bowel disease	1,505 Korean ancestry cases, 4,041 Korean ancestry controls	1,989 Korean ancestry cases, 3,491 Korean ancestry controls	12q12	12	43811215	PUS7L, IRAK4, TWF1, TMEM117, NELL2	TMEM117			84216			rs1816854-T	rs1816854	0	1816854	upstream_gene_variant	0	0.94	6E-6	5.221848749616356		1.38	[NR]	Illumina [522285]	N
2017-02-10	27569725	Yang SK	2016-08-25	Gastroenterology	www.ncbi.nlm.nih.gov/pubmed/27569725	Identification of Loci at 1q21 and 16q23 That Affect Susceptibility to Inflammatory Bowel Disease in Koreans.	Inflammatory bowel disease	1,505 Korean ancestry cases, 4,041 Korean ancestry controls	1,989 Korean ancestry cases, 3,491 Korean ancestry controls	12p12.1	12	24136432	SOX5	SOX5			6660			rs7973572-C	rs7973572	0	7973572	intergenic_variant	0	0.07	3E-6	5.522878745280337		1.29	[NR]	Illumina [522285]	N
2017-02-10	27569725	Yang SK	2016-08-25	Gastroenterology	www.ncbi.nlm.nih.gov/pubmed/27569725	Identification of Loci at 1q21 and 16q23 That Affect Susceptibility to Inflammatory Bowel Disease in Koreans.	Inflammatory bowel disease	1,505 Korean ancestry cases, 4,041 Korean ancestry controls	1,989 Korean ancestry cases, 3,491 Korean ancestry controls	1q32.2	1	208362429	intergenic	LOC105372889 - LOC107985460	105372889	107985460		26822	104796	rs6677524-T	rs6677524	0	6677524	intergenic_variant	1	0.88	3E-6	5.522878745280337		1.25	[NR]	Illumina [522285]	N
2017-02-10	27569725	Yang SK	2016-08-25	Gastroenterology	www.ncbi.nlm.nih.gov/pubmed/27569725	Identification of Loci at 1q21 and 16q23 That Affect Susceptibility to Inflammatory Bowel Disease in Koreans.	Inflammatory bowel disease	1,505 Korean ancestry cases, 4,041 Korean ancestry controls	1,989 Korean ancestry cases, 3,491 Korean ancestry controls	6p21.31	6	34552490	SPDEF, PACSIN1	SPDEF			25803			rs3798544-A	rs3798544	0	3798544	intron_variant	0	0.2	1E-7	7.0		1.2	[NR]	Illumina [522285]	N
2017-02-10	27569725	Yang SK	2016-08-25	Gastroenterology	www.ncbi.nlm.nih.gov/pubmed/27569725	Identification of Loci at 1q21 and 16q23 That Affect Susceptibility to Inflammatory Bowel Disease in Koreans.	Inflammatory bowel disease	1,505 Korean ancestry cases, 4,041 Korean ancestry controls	1,989 Korean ancestry cases, 3,491 Korean ancestry controls	2p14	2	65440138	SPRED2	SPRED2 - LOC105374780	200734	105374780		7539	2324	rs6740462-C	rs6740462	0	6740462	intron_variant	1	0.15	2E-6	5.698970004336019				Illumina [522285]	N
2017-02-10	27569725	Yang SK	2016-08-25	Gastroenterology	www.ncbi.nlm.nih.gov/pubmed/27569725	Identification of Loci at 1q21 and 16q23 That Affect Susceptibility to Inflammatory Bowel Disease in Koreans.	Inflammatory bowel disease	1,505 Korean ancestry cases, 4,041 Korean ancestry controls	1,989 Korean ancestry cases, 3,491 Korean ancestry controls	4p14	4	38323415	intergenic	LOC105374409 - LOC105374410	105374409	105374410		35275	7293	rs6856616-G	rs6856616	0	6856616	intergenic_variant	1	0.23	5E-10	9.301029995663981				Illumina [522285]	N
2017-02-10	27569725	Yang SK	2016-08-25	Gastroenterology	www.ncbi.nlm.nih.gov/pubmed/27569725	Identification of Loci at 1q21 and 16q23 That Affect Susceptibility to Inflammatory Bowel Disease in Koreans.	Inflammatory bowel disease	1,505 Korean ancestry cases, 4,041 Korean ancestry controls	1,989 Korean ancestry cases, 3,491 Korean ancestry controls	6q27	6	166960059	CCR6, RPS6KA2	RNASET2 - LOC105378120	8635	105378120		3470	7980	rs1819333-C	rs1819333	0	1819333	upstream_gene_variant	1	0.39	1E-6	6.0				Illumina [522285]	N
2017-02-10	27569725	Yang SK	2016-08-25	Gastroenterology	www.ncbi.nlm.nih.gov/pubmed/27569725	Identification of Loci at 1q21 and 16q23 That Affect Susceptibility to Inflammatory Bowel Disease in Koreans.	Inflammatory bowel disease	1,505 Korean ancestry cases, 4,041 Korean ancestry controls	1,989 Korean ancestry cases, 3,491 Korean ancestry controls	9q32	9	114881082	TNFSF15, TNFSF8	LOC645266 - TNFSF8	645266	944		32494	12261	rs13300483-A	rs13300483	0	13300483	intergenic_variant	1	0.34	2E-27	26.69897000433602				Illumina [522285]	N
2017-02-10	27569725	Yang SK	2016-08-25	Gastroenterology	www.ncbi.nlm.nih.gov/pubmed/27569725	Identification of Loci at 1q21 and 16q23 That Affect Susceptibility to Inflammatory Bowel Disease in Koreans.	Inflammatory bowel disease	1,505 Korean ancestry cases, 4,041 Korean ancestry controls	1,989 Korean ancestry cases, 3,491 Korean ancestry controls	17q21.2	17	42375526	STAT3, STAT5B, STAT5A	STAT3			6774			rs12942547-G	rs12942547	0	12942547	intron_variant	0	0.33	2E-9	8.698970004336019				Illumina [522285]	N
2008-09-10	17684544	Franke A	2007-08-08	PLoS One	www.ncbi.nlm.nih.gov/pubmed/17684544	Systematic association mapping identifies NELL1 as a novel IBD disease gene.	Crohn's disease	393 European ancestry cases, 399 European ancestry controls	375 European ancestry trios, 1,395 European ancestry cases, 1,603 European ancestry controls, 454 French Canadian founder trios, 466 French Canadian founder cases, 358 French Canadian founder controls	16q12.1	16	50722970	CARD15	NOD2			64127			rs2076756-?	rs2076756	0	2076756	intron_variant	0	0.27	1E-21	21.0		1.71	[1.42-2.05]	Affymetrix [92387]	N
2008-09-10	17684544	Franke A	2007-08-08	PLoS One	www.ncbi.nlm.nih.gov/pubmed/17684544	Systematic association mapping identifies NELL1 as a novel IBD disease gene.	Crohn's disease	393 European ancestry cases, 399 European ancestry controls	375 European ancestry trios, 1,395 European ancestry cases, 1,603 European ancestry controls, 454 French Canadian founder trios, 466 French Canadian founder cases, 358 French Canadian founder controls	5p13.1	5	40414965	PTGER4	LOC105374736 - LOC105374737	105374736	105374737		87314	184985	rs1992660-?	rs1992660	0	1992660	upstream_gene_variant	1	0.39	4E-7	6.3979400086720375		1.42	[1.24-1.67]	Affymetrix [92387]	N
2008-09-10	17684544	Franke A	2007-08-08	PLoS One	www.ncbi.nlm.nih.gov/pubmed/17684544	Systematic association mapping identifies NELL1 as a novel IBD disease gene.	Crohn's disease	393 European ancestry cases, 399 European ancestry controls	375 European ancestry trios, 1,395 European ancestry cases, 1,603 European ancestry controls, 454 French Canadian founder trios, 466 French Canadian founder cases, 358 French Canadian founder controls	11p15.1	11	20677383	NELL1	NELL1			4745			rs1793004-?	rs1793004	0	1793004	intron_variant	0	0.27	3E-6	5.522878745280337		1.3	[1.12-1.52]	Affymetrix [92387]	N
2014-12-05	24842889	Vacic V	2014-05-19	Hum Mol Genet	www.ncbi.nlm.nih.gov/pubmed/24842889	Genome-wide mapping of IBD segments in an Ashkenazi PD cohort identifies associated haplotypes.	Parkinson's disease	1,130 Ashkenazi Jewish cases, 2,611 Ashkenazi Jewish controls	306 Ashkenazi Jewish cases, 2,583 Ashkenazi Jewish controls	12q12	12	40971838	LRRK2	CNTN1			1272			rs1442190-?	rs1442190	0	1442190	3_prime_UTR_variant	0	0.0264	2E-27	26.69897000433602		3.72	[2.98-4.64]	Affymetrix, Illumina [1069161] (imputed)	N
2014-12-05	24842889	Vacic V	2014-05-19	Hum Mol Genet	www.ncbi.nlm.nih.gov/pubmed/24842889	Genome-wide mapping of IBD segments in an Ashkenazi PD cohort identifies associated haplotypes.	Parkinson's disease	1,130 Ashkenazi Jewish cases, 2,611 Ashkenazi Jewish controls	306 Ashkenazi Jewish cases, 2,583 Ashkenazi Jewish controls	17q21.31	17	46110126	MAPT	KANSL1			284058			rs17577094-?	rs17577094	0	17577094	intron_variant	0	0.74	8E-9	8.096910013008056		1.56	[1.39-1.79]	Affymetrix, Illumina [1069161] (imputed)	N
2014-12-05	24842889	Vacic V	2014-05-19	Hum Mol Genet	www.ncbi.nlm.nih.gov/pubmed/24842889	Genome-wide mapping of IBD segments in an Ashkenazi PD cohort identifies associated haplotypes.	Parkinson's disease	1,130 Ashkenazi Jewish cases, 2,611 Ashkenazi Jewish controls	306 Ashkenazi Jewish cases, 2,583 Ashkenazi Jewish controls	1q21.3	1	154882579	GBA	KCNN3 - LOC105371449	3782	105371449		12301	24945	rs1630500-?	rs1630500	0	1630500	intergenic_variant	1	0.045	2E-8	7.698970004336019		1.75	[1.43-2.15]	Affymetrix, Illumina [1069161] (imputed)	N
2014-12-05	24842889	Vacic V	2014-05-19	Hum Mol Genet	www.ncbi.nlm.nih.gov/pubmed/24842889	Genome-wide mapping of IBD segments in an Ashkenazi PD cohort identifies associated haplotypes.	Parkinson's disease	1,130 Ashkenazi Jewish cases, 2,611 Ashkenazi Jewish controls	306 Ashkenazi Jewish cases, 2,583 Ashkenazi Jewish controls	1q32.1	1	205750404	PARK16	NUCKS1 - RAB29	64710	8934		160	17582	rs823114-?	rs823114	0	823114	upstream_gene_variant	1	0.59	3E-6	5.522878745280337		1.33	[1.20-1.47]	Affymetrix, Illumina [1069161] (imputed)	N
2014-11-15	24797007	Holliday EG	2014-05-01	Am J Gastroenterol	www.ncbi.nlm.nih.gov/pubmed/24797007	Genome-wide association study identifies two novel genomic regions in irritable bowel syndrome.	Irritable bowel syndrome	Up to 172 European ancestry cases, 1,398 European ancestry controls	Up to 485 European ancestry cases, up to 716 European ancestry controls	4q28.1	4	123130312	FGF2, NUDT6, SPRY1	SPATA5			166378			rs9999118-G	rs9999118	0	9999118	intron_variant	0	0.025	8E-8	7.096910013008056	(IBS-D )	7.3	[3.53-15.03]	Affymetrix [~ 2500000] (imputed)	N
2015-05-07	25217962	Heap GA	2014-09-14	Nat Genet	www.ncbi.nlm.nih.gov/pubmed/25217962	HLA-DQA1-HLA-DRB1 variants confer susceptibility to pancreatitis induced by thiopurine immunosuppressants.	Response to thiopurine immunosuppressants in inflammatory bowel disease (pancreatitis) (azathioprine and mercaptopurine)	172 European ancestry cases, 2,035 European ancestry controls	78 European ancestry cases, 472 controls	6p21.32	6	32713892	HLA region	MTCO3P1 - LOC102725019	404026	102725019		7089	4275	rs6935723-C	rs6935723	0	6935723	upstream_gene_variant	1	0.27	1E-21	21.0		2.46	[2.04-2.98]	Affymetrix, Illumina [2819700] (imputed)	N
2015-05-16	25248455	Ek WE	2014-09-23	Gut	www.ncbi.nlm.nih.gov/pubmed/25248455	Exploring the genetics of irritable bowel syndrome: a GWA study in the general population and replication in multinational case-control cohorts.	Irritable bowel syndrome	534 European ancestry cases, 4,932 European ancestry controls	1,718 European ancestry cases, 1,793 European ancestry controls	2q37.3	2	238242174	HES6	HES6 - PER2	55502	8864		2050	1864	rs4663866-C	rs4663866	0	4663866	intron_variant	1	0.10	5E-6	5.301029995663981		1.45	[1.18-1.89]	Illumina [1253036] (imputed)	N
2015-05-16	25248455	Ek WE	2014-09-23	Gut	www.ncbi.nlm.nih.gov/pubmed/25248455	Exploring the genetics of irritable bowel syndrome: a GWA study in the general population and replication in multinational case-control cohorts.	Irritable bowel syndrome	534 European ancestry cases, 4,932 European ancestry controls	1,718 European ancestry cases, 1,793 European ancestry controls	7p22.1	7	6476404	KDELR2, GRID2IP	KDELR2			11014			rs12702514-T	rs12702514	0	12702514	intron_variant	0	0.41	5E-6	5.301029995663981		1.21	[1.13-1.30]	Illumina [1253036] (imputed)	N
2014-11-15	24797007	Holliday EG	2014-05-01	Am J Gastroenterol	www.ncbi.nlm.nih.gov/pubmed/24797007	Genome-wide association study identifies two novel genomic regions in irritable bowel syndrome.	Irritable bowel syndrome	Up to 172 European ancestry cases, 1,398 European ancestry controls	Up to 485 European ancestry cases, up to 716 European ancestry controls	10q21.1	10	54195850	PCDH15	PCDH15			65217			rs10825269-T	rs10825269	0	10825269	missense_variant	0	0.12	5E-6	5.301029995663981		1.55	[1.28-1.87]	Affymetrix [~ 2500000] (imputed)	N
2016-07-24	26192919	Liu JZ	2015-07-20	Nat Genet	www.ncbi.nlm.nih.gov/pubmed/26192919	Association analyses identify 38 susceptibility loci for inflammatory bowel disease and highlight shared genetic risk across populations.	Inflammatory bowel disease	12,882 European ancestry cases, 21,770 European ancestry controls	25,273 European ancestry cases, 26,715 European ancestry controls, 548 Iranian ancestry cases, 342 Iranian ancestry control, 1,423 Indian ancestry cases, 990 Indian ancestry controls, 2,824 East Asian ancestry cases, 3,719 East Asian ancestry controls	1p31.3	1	67265685	NR	IL23R - RNU4ATAC4P	149233	106479539		5706	1916	rs7547569-?	rs7547569	0	7547569	downstream_gene_variant	1	NR	2E-170	169.69897000433602	(EA)			Affymetrix, Illumina [~ 9000000] (imputed)	N
2016-07-24	26192919	Liu JZ	2015-07-20	Nat Genet	www.ncbi.nlm.nih.gov/pubmed/26192919	Association analyses identify 38 susceptibility loci for inflammatory bowel disease and highlight shared genetic risk across populations.	Inflammatory bowel disease	12,882 European ancestry cases, 21,770 European ancestry controls	25,273 European ancestry cases, 26,715 European ancestry controls, 548 Iranian ancestry cases, 342 Iranian ancestry control, 1,423 Indian ancestry cases, 990 Indian ancestry controls, 2,824 East Asian ancestry cases, 3,719 East Asian ancestry controls	5p13.1	5	40398994	NR	LOC105374736 - LOC105374737	105374736	105374737		71343	200956	rs6880778-?	rs6880778	0	6880778	intergenic_variant	1	NR	5E-65	64.30102999566398	(EA)			Affymetrix, Illumina [~ 9000000] (imputed)	N
2016-07-24	26192919	Liu JZ	2015-07-20	Nat Genet	www.ncbi.nlm.nih.gov/pubmed/26192919	Association analyses identify 38 susceptibility loci for inflammatory bowel disease and highlight shared genetic risk across populations.	Inflammatory bowel disease	12,882 European ancestry cases, 21,770 European ancestry controls	25,273 European ancestry cases, 26,715 European ancestry controls, 548 Iranian ancestry cases, 342 Iranian ancestry control, 1,423 Indian ancestry cases, 990 Indian ancestry controls, 2,824 East Asian ancestry cases, 3,719 East Asian ancestry controls	10q24.2	10	99523573	NR	LOC101927300 - LINC01475	101927300	101927324		85456	2777	rs10748781-?	rs10748781	0	10748781	upstream_gene_variant	1	NR	2E-63	62.69897000433602	(EA)			Affymetrix, Illumina [~ 9000000] (imputed)	N
2016-07-24	26192919	Liu JZ	2015-07-20	Nat Genet	www.ncbi.nlm.nih.gov/pubmed/26192919	Association analyses identify 38 susceptibility loci for inflammatory bowel disease and highlight shared genetic risk across populations.	Inflammatory bowel disease	12,882 European ancestry cases, 21,770 European ancestry controls	25,273 European ancestry cases, 26,715 European ancestry controls, 548 Iranian ancestry cases, 342 Iranian ancestry control, 1,423 Indian ancestry cases, 990 Indian ancestry controls, 2,824 East Asian ancestry cases, 3,719 East Asian ancestry controls	6p21.32	6	32658495	NR	HLA-DQA1 - HLA-DQB1	3117	3119		3649	969	rs113653754-C	rs113653754	1	9273363	upstream_gene_variant	1	0.73	3E-58	57.52287874528034	(EA)	1.213039		Affymetrix, Illumina [~ 9000000] (imputed)	N
2016-07-24	26192919	Liu JZ	2015-07-20	Nat Genet	www.ncbi.nlm.nih.gov/pubmed/26192919	Association analyses identify 38 susceptibility loci for inflammatory bowel disease and highlight shared genetic risk across populations.	Inflammatory bowel disease	12,882 European ancestry cases, 21,770 European ancestry controls	25,273 European ancestry cases, 26,715 European ancestry controls, 548 Iranian ancestry cases, 342 Iranian ancestry control, 1,423 Indian ancestry cases, 990 Indian ancestry controls, 2,824 East Asian ancestry cases, 3,719 East Asian ancestry controls	9q34.3	9	136372044	NR	CARD9			64170			rs4077515-?	rs4077515	0	4077515	missense_variant	0	NR	1E-53	53.0	(EA)			Affymetrix, Illumina [~ 9000000] (imputed)	N
2016-07-24	26192919	Liu JZ	2015-07-20	Nat Genet	www.ncbi.nlm.nih.gov/pubmed/26192919	Association analyses identify 38 susceptibility loci for inflammatory bowel disease and highlight shared genetic risk across populations.	Inflammatory bowel disease	12,882 European ancestry cases, 21,770 European ancestry controls	25,273 European ancestry cases, 26,715 European ancestry controls, 548 Iranian ancestry cases, 342 Iranian ancestry control, 1,423 Indian ancestry cases, 990 Indian ancestry controls, 2,824 East Asian ancestry cases, 3,719 East Asian ancestry controls	10q21.2	10	62685804	NR	ZNF365 - ALDH7A1P4	22891	544		13793	55186	rs10761659-G	rs10761659	0	10761659	intergenic_variant	1	0.54	5E-53	52.30102999566398	(EA)	1.1662705		Affymetrix, Illumina [~ 9000000] (imputed)	N
2016-07-24	26192919	Liu JZ	2015-07-20	Nat Genet	www.ncbi.nlm.nih.gov/pubmed/26192919	Association analyses identify 38 susceptibility loci for inflammatory bowel disease and highlight shared genetic risk across populations.	Inflammatory bowel disease	12,882 European ancestry cases, 21,770 European ancestry controls	25,273 European ancestry cases, 26,715 European ancestry controls, 548 Iranian ancestry cases, 342 Iranian ancestry control, 1,423 Indian ancestry cases, 990 Indian ancestry controls, 2,824 East Asian ancestry cases, 3,719 East Asian ancestry controls	3p21.31	3	49660026	NR	BSN			8927			rs9836291-?	rs9836291	0	9836291	intron_variant	0	NR	1E-52	52.0	(EA)			Affymetrix, Illumina [~ 9000000] (imputed)	N
2016-07-24	26192919	Liu JZ	2015-07-20	Nat Genet	www.ncbi.nlm.nih.gov/pubmed/26192919	Association analyses identify 38 susceptibility loci for inflammatory bowel disease and highlight shared genetic risk across populations.	Inflammatory bowel disease	12,882 European ancestry cases, 21,770 European ancestry controls	25,273 European ancestry cases, 26,715 European ancestry controls, 548 Iranian ancestry cases, 342 Iranian ancestry control, 1,423 Indian ancestry cases, 990 Indian ancestry controls, 2,824 East Asian ancestry cases, 3,719 East Asian ancestry controls	11q13.5	11	76588605	NR	C11orf30 - LOC101928813	56946	101928813		35704	19546	rs11236797-?	rs11236797	0	11236797	upstream_gene_variant	1	NR	9E-52	51.045757490560675	(EA)			Affymetrix, Illumina [~ 9000000] (imputed)	N
2016-07-24	26192919	Liu JZ	2015-07-20	Nat Genet	www.ncbi.nlm.nih.gov/pubmed/26192919	Association analyses identify 38 susceptibility loci for inflammatory bowel disease and highlight shared genetic risk across populations.	Inflammatory bowel disease	12,882 European ancestry cases, 21,770 European ancestry controls	25,273 European ancestry cases, 26,715 European ancestry controls, 548 Iranian ancestry cases, 342 Iranian ancestry control, 1,423 Indian ancestry cases, 990 Indian ancestry controls, 2,824 East Asian ancestry cases, 3,719 East Asian ancestry controls	1q32.1	1	206770623	NR	IL10			3586			rs3024493-?	rs3024493	0	3024493	intron_variant	0	NR	2E-50	49.69897000433602	(EA)			Affymetrix, Illumina [~ 9000000] (imputed)	N
2016-07-24	26192919	Liu JZ	2015-07-20	Nat Genet	www.ncbi.nlm.nih.gov/pubmed/26192919	Association analyses identify 38 susceptibility loci for inflammatory bowel disease and highlight shared genetic risk across populations.	Inflammatory bowel disease	12,882 European ancestry cases, 21,770 European ancestry controls	25,273 European ancestry cases, 26,715 European ancestry controls, 548 Iranian ancestry cases, 342 Iranian ancestry control, 1,423 Indian ancestry cases, 990 Indian ancestry controls, 2,824 East Asian ancestry cases, 3,719 East Asian ancestry controls	5q33.3	5	159400761	NR	LOC285626 - LOC285627	285626	285627		37927	47795	rs56167332-A	rs56167332	0	56167332	intron_variant	1	0.3375	7E-50	49.15490195998574	(EA)	1.1686567	[1.15-1.19]	Affymetrix, Illumina [~ 9000000] (imputed)	N
2016-07-24	26192919	Liu JZ	2015-07-20	Nat Genet	www.ncbi.nlm.nih.gov/pubmed/26192919	Association analyses identify 38 susceptibility loci for inflammatory bowel disease and highlight shared genetic risk across populations.	Inflammatory bowel disease	12,882 European ancestry cases, 21,770 European ancestry controls	25,273 European ancestry cases, 26,715 European ancestry controls, 548 Iranian ancestry cases, 342 Iranian ancestry control, 1,423 Indian ancestry cases, 990 Indian ancestry controls, 2,824 East Asian ancestry cases, 3,719 East Asian ancestry controls	21q22.2	21	39094818	NR	LOC107985484 - RPL23AP12	107985484	391282		10285	32737	rs2836883-?	rs2836883	0	2836883	regulatory_region_variant	1	NR	3E-48	47.52287874528034	(EA)			Affymetrix, Illumina [~ 9000000] (imputed)	N
2016-07-24	26192919	Liu JZ	2015-07-20	Nat Genet	www.ncbi.nlm.nih.gov/pubmed/26192919	Association analyses identify 38 susceptibility loci for inflammatory bowel disease and highlight shared genetic risk across populations.	Inflammatory bowel disease	12,882 European ancestry cases, 21,770 European ancestry controls	25,273 European ancestry cases, 26,715 European ancestry controls, 548 Iranian ancestry cases, 342 Iranian ancestry control, 1,423 Indian ancestry cases, 990 Indian ancestry controls, 2,824 East Asian ancestry cases, 3,719 East Asian ancestry controls	9p24.1	9	4981601	NR	HNRNPA1P41 - JAK2	100128701	3717		35639	3485	rs75900472-C	rs75900472	0	75900472	upstream_gene_variant	1	0.3496	5E-48	47.30102999566398	(EA)	1.160397	[1.14-1.18]	Affymetrix, Illumina [~ 9000000] (imputed)	N
2016-07-24	26192919	Liu JZ	2015-07-20	Nat Genet	www.ncbi.nlm.nih.gov/pubmed/26192919	Association analyses identify 38 susceptibility loci for inflammatory bowel disease and highlight shared genetic risk across populations.	Inflammatory bowel disease	12,882 European ancestry cases, 21,770 European ancestry controls	25,273 European ancestry cases, 26,715 European ancestry controls, 548 Iranian ancestry cases, 342 Iranian ancestry control, 1,423 Indian ancestry cases, 990 Indian ancestry controls, 2,824 East Asian ancestry cases, 3,719 East Asian ancestry controls	1q32.1	1	200905101	NR	C1orf106			55765			rs35730213-?	rs35730213	0	35730213	intron_variant	0	NR	8E-45	44.096910013008056	(EA)			Affymetrix, Illumina [~ 9000000] (imputed)	N
2016-07-24	26192919	Liu JZ	2015-07-20	Nat Genet	www.ncbi.nlm.nih.gov/pubmed/26192919	Association analyses identify 38 susceptibility loci for inflammatory bowel disease and highlight shared genetic risk across populations.	Inflammatory bowel disease	12,882 European ancestry cases, 21,770 European ancestry controls	25,273 European ancestry cases, 26,715 European ancestry controls, 548 Iranian ancestry cases, 342 Iranian ancestry control, 1,423 Indian ancestry cases, 990 Indian ancestry controls, 2,824 East Asian ancestry cases, 3,719 East Asian ancestry controls	17q21.1	17	39867492	NR	IKZF3 - ZPBP2	22806	124626		3304	672	rs4795397-?	rs4795397	0	4795397	upstream_gene_variant	1	NR	8E-44	43.096910013008056	(EA)			Affymetrix, Illumina [~ 9000000] (imputed)	N
2016-07-24	26192919	Liu JZ	2015-07-20	Nat Genet	www.ncbi.nlm.nih.gov/pubmed/26192919	Association analyses identify 38 susceptibility loci for inflammatory bowel disease and highlight shared genetic risk across populations.	Inflammatory bowel disease	12,882 European ancestry cases, 21,770 European ancestry controls	25,273 European ancestry cases, 26,715 European ancestry controls, 548 Iranian ancestry cases, 342 Iranian ancestry control, 1,423 Indian ancestry cases, 990 Indian ancestry controls, 2,824 East Asian ancestry cases, 3,719 East Asian ancestry controls	5q31.1	5	132336964	NR	SLC22A4, LOC553103			6583, 553103			rs56399423-?	rs56399423	0	56399423	intron_variant	0	NR	4E-43	42.39794000867204	(EA)			Affymetrix, Illumina [~ 9000000] (imputed)	N
2016-07-24	26192919	Liu JZ	2015-07-20	Nat Genet	www.ncbi.nlm.nih.gov/pubmed/26192919	Association analyses identify 38 susceptibility loci for inflammatory bowel disease and highlight shared genetic risk across populations.	Inflammatory bowel disease	12,882 European ancestry cases, 21,770 European ancestry controls	25,273 European ancestry cases, 26,715 European ancestry controls, 548 Iranian ancestry cases, 342 Iranian ancestry control, 1,423 Indian ancestry cases, 990 Indian ancestry controls, 2,824 East Asian ancestry cases, 3,719 East Asian ancestry controls	5q31.1	5	132442760	NR	C5orf56			441108			rs17622378-G	rs17622378	0	17622378	intron_variant	0	0.4186	1E-42	42.0	(EA)	1.1465615	[1.13-1.17]	Affymetrix, Illumina [~ 9000000] (imputed)	N
2016-07-24	26192919	Liu JZ	2015-07-20	Nat Genet	www.ncbi.nlm.nih.gov/pubmed/26192919	Association analyses identify 38 susceptibility loci for inflammatory bowel disease and highlight shared genetic risk across populations.	Inflammatory bowel disease	12,882 European ancestry cases, 21,770 European ancestry controls	25,273 European ancestry cases, 26,715 European ancestry controls, 548 Iranian ancestry cases, 342 Iranian ancestry control, 1,423 Indian ancestry cases, 990 Indian ancestry controls, 2,824 East Asian ancestry cases, 3,719 East Asian ancestry controls	2q37.1	2	233264857	NR	ATG16L1			55054			rs12994997-A	rs12994997	0	12994997	intron_variant	0	0.53	3E-41	40.52287874528034	(EA)	1.1429542		Affymetrix, Illumina [~ 9000000] (imputed)	N
2016-07-24	26192919	Liu JZ	2015-07-20	Nat Genet	www.ncbi.nlm.nih.gov/pubmed/26192919	Association analyses identify 38 susceptibility loci for inflammatory bowel disease and highlight shared genetic risk across populations.	Inflammatory bowel disease	12,882 European ancestry cases, 21,770 European ancestry controls	25,273 European ancestry cases, 26,715 European ancestry controls, 548 Iranian ancestry cases, 342 Iranian ancestry control, 1,423 Indian ancestry cases, 990 Indian ancestry controls, 2,824 East Asian ancestry cases, 3,719 East Asian ancestry controls	17q12	17	39756124	NR	GRB7 - IKZF3	2886	22806		8839	1591	rs12946510-A	rs12946510	0	12946510	downstream_gene_variant	1	0.4675	2E-39	38.69897000433602	(EA)	1.1405234	[1.12-1.16]	Affymetrix, Illumina [~ 9000000] (imputed)	N
2016-07-24	26192919	Liu JZ	2015-07-20	Nat Genet	www.ncbi.nlm.nih.gov/pubmed/26192919	Association analyses identify 38 susceptibility loci for inflammatory bowel disease and highlight shared genetic risk across populations.	Inflammatory bowel disease	12,882 European ancestry cases, 21,770 European ancestry controls	25,273 European ancestry cases, 26,715 European ancestry controls, 548 Iranian ancestry cases, 342 Iranian ancestry control, 1,423 Indian ancestry cases, 990 Indian ancestry controls, 2,824 East Asian ancestry cases, 3,719 East Asian ancestry controls	22q13.1	22	39264824	NR	PDGFB - LOC107985575	5155	107985575		19769	12536	rs2143178-?	rs2143178	0	2143178	regulatory_region_variant	1	NR	5E-38	37.30102999566398	(EA)			Affymetrix, Illumina [~ 9000000] (imputed)	N
2016-07-24	26192919	Liu JZ	2015-07-20	Nat Genet	www.ncbi.nlm.nih.gov/pubmed/26192919	Association analyses identify 38 susceptibility loci for inflammatory bowel disease and highlight shared genetic risk across populations.	Inflammatory bowel disease	12,882 European ancestry cases, 21,770 European ancestry controls	25,273 European ancestry cases, 26,715 European ancestry controls, 548 Iranian ancestry cases, 342 Iranian ancestry control, 1,423 Indian ancestry cases, 990 Indian ancestry controls, 2,824 East Asian ancestry cases, 3,719 East Asian ancestry controls	1q23.3	1	161502368	NR	LOC105371473 - FCGR2A	105371473	2212		6676	3047	rs10800309-?	rs10800309	0	10800309	upstream_gene_variant	1	NR	6E-37	36.221848749616356	(EA)			Affymetrix, Illumina [~ 9000000] (imputed)	N
2016-07-24	26192919	Liu JZ	2015-07-20	Nat Genet	www.ncbi.nlm.nih.gov/pubmed/26192919	Association analyses identify 38 susceptibility loci for inflammatory bowel disease and highlight shared genetic risk across populations.	Inflammatory bowel disease	12,882 European ancestry cases, 21,770 European ancestry controls	25,273 European ancestry cases, 26,715 European ancestry controls, 548 Iranian ancestry cases, 342 Iranian ancestry control, 1,423 Indian ancestry cases, 990 Indian ancestry controls, 2,824 East Asian ancestry cases, 3,719 East Asian ancestry controls	2p16.1	2	60977721	NR	PUS10			150962			rs7608910-G	rs7608910	0	7608910	intron_variant	0	0.3909	3E-36	35.52287874528034	(EA)	1.1347865	[1.12-1.15]	Affymetrix, Illumina [~ 9000000] (imputed)	N
2016-07-24	26192919	Liu JZ	2015-07-20	Nat Genet	www.ncbi.nlm.nih.gov/pubmed/26192919	Association analyses identify 38 susceptibility loci for inflammatory bowel disease and highlight shared genetic risk across populations.	Inflammatory bowel disease	12,882 European ancestry cases, 21,770 European ancestry controls	25,273 European ancestry cases, 26,715 European ancestry controls, 548 Iranian ancestry cases, 342 Iranian ancestry control, 1,423 Indian ancestry cases, 990 Indian ancestry controls, 2,824 East Asian ancestry cases, 3,719 East Asian ancestry controls	1p36.13	1	19845367	NR	RNF186 - LOC105376823	54546	105376823		30089	14844	rs6426833-A	rs6426833	0	6426833	intergenic_variant	1	0.54	3E-36	35.52287874528034	(EA)	1.1322339		Affymetrix, Illumina [~ 9000000] (imputed)	N
2016-07-24	26192919	Liu JZ	2015-07-20	Nat Genet	www.ncbi.nlm.nih.gov/pubmed/26192919	Association analyses identify 38 susceptibility loci for inflammatory bowel disease and highlight shared genetic risk across populations.	Inflammatory bowel disease	12,882 European ancestry cases, 21,770 European ancestry controls	25,273 European ancestry cases, 26,715 European ancestry controls, 548 Iranian ancestry cases, 342 Iranian ancestry control, 1,423 Indian ancestry cases, 990 Indian ancestry controls, 2,824 East Asian ancestry cases, 3,719 East Asian ancestry controls	1q23.3	1	161509955	NR	FCGR2A			2212			rs1801274-A	rs1801274	0	1801274	missense_variant	0	0.5	9E-36	35.045757490560675	(EA)	1.1334659		Affymetrix, Illumina [~ 9000000] (imputed)	N
2016-07-24	26192919	Liu JZ	2015-07-20	Nat Genet	www.ncbi.nlm.nih.gov/pubmed/26192919	Association analyses identify 38 susceptibility loci for inflammatory bowel disease and highlight shared genetic risk across populations.	Inflammatory bowel disease	12,882 European ancestry cases, 21,770 European ancestry controls	25,273 European ancestry cases, 26,715 European ancestry controls, 548 Iranian ancestry cases, 342 Iranian ancestry control, 1,423 Indian ancestry cases, 990 Indian ancestry controls, 2,824 East Asian ancestry cases, 3,719 East Asian ancestry controls	9q32	9	114806766	NR	TNFSF15 - LOC645266	9966	645266		638	38828	rs7848647-?	rs7848647	0	7848647	upstream_gene_variant	1	NR	3E-35	34.52287874528034	(EA)			Affymetrix, Illumina [~ 9000000] (imputed)	N
2016-07-24	26192919	Liu JZ	2015-07-20	Nat Genet	www.ncbi.nlm.nih.gov/pubmed/26192919	Association analyses identify 38 susceptibility loci for inflammatory bowel disease and highlight shared genetic risk across populations.	Inflammatory bowel disease	12,882 European ancestry cases, 21,770 European ancestry controls	25,273 European ancestry cases, 26,715 European ancestry controls, 548 Iranian ancestry cases, 342 Iranian ancestry control, 1,423 Indian ancestry cases, 990 Indian ancestry controls, 2,824 East Asian ancestry cases, 3,719 East Asian ancestry controls	20q13.33	20	63697746	NR	RTEL1-TNFRSF6B, TNFRSF6B			100533107, 8771			rs6062496-?	rs6062496	0	6062496	intron_variant	0	NR	2E-33	32.69897000433602	(EA)			Affymetrix, Illumina [~ 9000000] (imputed)	N
2016-07-24	26192919	Liu JZ	2015-07-20	Nat Genet	www.ncbi.nlm.nih.gov/pubmed/26192919	Association analyses identify 38 susceptibility loci for inflammatory bowel disease and highlight shared genetic risk across populations.	Inflammatory bowel disease	12,882 European ancestry cases, 21,770 European ancestry controls	25,273 European ancestry cases, 26,715 European ancestry controls, 548 Iranian ancestry cases, 342 Iranian ancestry control, 1,423 Indian ancestry cases, 990 Indian ancestry controls, 2,824 East Asian ancestry cases, 3,719 East Asian ancestry controls	5q33.3	5	159360377	NR	LOC285626			285626			rs6556412-A	rs6556412	0	6556412	intron_variant	0	0.326	1E-32	32.0	(EA)	1.1336317	[1.11-1.15]	Affymetrix, Illumina [~ 9000000] (imputed)	N
2016-07-24	26192919	Liu JZ	2015-07-20	Nat Genet	www.ncbi.nlm.nih.gov/pubmed/26192919	Association analyses identify 38 susceptibility loci for inflammatory bowel disease and highlight shared genetic risk across populations.	Inflammatory bowel disease	12,882 European ancestry cases, 21,770 European ancestry controls	25,273 European ancestry cases, 26,715 European ancestry controls, 548 Iranian ancestry cases, 342 Iranian ancestry control, 1,423 Indian ancestry cases, 990 Indian ancestry controls, 2,824 East Asian ancestry cases, 3,719 East Asian ancestry controls	5p13.1	5	40498475	NR	LOC105374736 - LOC105374737	105374736	105374737		170824	101475	rs1505992-A	rs1505992	0	1505992	intergenic_variant	1	0.68	7E-32	31.154901959985743	(EA)	1.1339794		Affymetrix, Illumina [~ 9000000] (imputed)	N
2016-07-24	26192919	Liu JZ	2015-07-20	Nat Genet	www.ncbi.nlm.nih.gov/pubmed/26192919	Association analyses identify 38 susceptibility loci for inflammatory bowel disease and highlight shared genetic risk across populations.	Inflammatory bowel disease	12,882 European ancestry cases, 21,770 European ancestry controls	25,273 European ancestry cases, 26,715 European ancestry controls, 548 Iranian ancestry cases, 342 Iranian ancestry control, 1,423 Indian ancestry cases, 990 Indian ancestry controls, 2,824 East Asian ancestry cases, 3,719 East Asian ancestry controls	5q33.1	5	150943866	NR	ZNF300P1			134466			rs17800987-?	rs17800987	0	17800987	non_coding_transcript_exon_variant	0	NR	2E-31	30.69897000433602	(EA)			Affymetrix, Illumina [~ 9000000] (imputed)	N
2016-07-24	26192919	Liu JZ	2015-07-20	Nat Genet	www.ncbi.nlm.nih.gov/pubmed/26192919	Association analyses identify 38 susceptibility loci for inflammatory bowel disease and highlight shared genetic risk across populations.	Inflammatory bowel disease	12,882 European ancestry cases, 21,770 European ancestry controls	25,273 European ancestry cases, 26,715 European ancestry controls, 548 Iranian ancestry cases, 342 Iranian ancestry control, 1,423 Indian ancestry cases, 990 Indian ancestry controls, 2,824 East Asian ancestry cases, 3,719 East Asian ancestry controls	21q21.1	21	15434390	NR	LOC101927745			101927745			rs1297258-?	rs1297258	0	1297258	intron_variant	0	NR	5E-30	29.30102999566398	(EA)			Affymetrix, Illumina [~ 9000000] (imputed)	N
2016-07-24	26192919	Liu JZ	2015-07-20	Nat Genet	www.ncbi.nlm.nih.gov/pubmed/26192919	Association analyses identify 38 susceptibility loci for inflammatory bowel disease and highlight shared genetic risk across populations.	Inflammatory bowel disease	12,882 European ancestry cases, 21,770 European ancestry controls	25,273 European ancestry cases, 26,715 European ancestry controls, 548 Iranian ancestry cases, 342 Iranian ancestry control, 1,423 Indian ancestry cases, 990 Indian ancestry controls, 2,824 East Asian ancestry cases, 3,719 East Asian ancestry controls	21q22.3	21	44194977	NR	LOC105377139 - LOC107983952	105377139	107983952		3204	6815	rs8127691-?	rs8127691	0	8127691	regulatory_region_variant	1	NR	9E-30	29.045757490560675	(EA)			Affymetrix, Illumina [~ 9000000] (imputed)	N
2016-07-24	26192919	Liu JZ	2015-07-20	Nat Genet	www.ncbi.nlm.nih.gov/pubmed/26192919	Association analyses identify 38 susceptibility loci for inflammatory bowel disease and highlight shared genetic risk across populations.	Inflammatory bowel disease	12,882 European ancestry cases, 21,770 European ancestry controls	25,273 European ancestry cases, 26,715 European ancestry controls, 548 Iranian ancestry cases, 342 Iranian ancestry control, 1,423 Indian ancestry cases, 990 Indian ancestry controls, 2,824 East Asian ancestry cases, 3,719 East Asian ancestry controls	18p11.21	18	12778716	NR	LOC100996324 - PTPN2	100996324	5771		29294	6762	rs2847278-?	rs2847278	0	2847278	upstream_gene_variant	1	NR	8E-28	27.096910013008056	(EA)			Affymetrix, Illumina [~ 9000000] (imputed)	N
2016-07-24	26192919	Liu JZ	2015-07-20	Nat Genet	www.ncbi.nlm.nih.gov/pubmed/26192919	Association analyses identify 38 susceptibility loci for inflammatory bowel disease and highlight shared genetic risk across populations.	Inflammatory bowel disease	12,882 European ancestry cases, 21,770 European ancestry controls	25,273 European ancestry cases, 26,715 European ancestry controls, 548 Iranian ancestry cases, 342 Iranian ancestry control, 1,423 Indian ancestry cases, 990 Indian ancestry controls, 2,824 East Asian ancestry cases, 3,719 East Asian ancestry controls	18p11.21	18	12809341	NR	PTPN2			5771			rs1893217-G	rs1893217	0	1893217	intron_variant	0	0.1602	1E-27	27.0	(EA)	1.1539862	[1.13-1.18]	Affymetrix, Illumina [~ 9000000] (imputed)	N
2016-07-24	26192919	Liu JZ	2015-07-20	Nat Genet	www.ncbi.nlm.nih.gov/pubmed/26192919	Association analyses identify 38 susceptibility loci for inflammatory bowel disease and highlight shared genetic risk across populations.	Inflammatory bowel disease	12,882 European ancestry cases, 21,770 European ancestry controls	25,273 European ancestry cases, 26,715 European ancestry controls, 548 Iranian ancestry cases, 342 Iranian ancestry control, 1,423 Indian ancestry cases, 990 Indian ancestry controls, 2,824 East Asian ancestry cases, 3,719 East Asian ancestry controls	12q15	12	68110056	NR	LOC107984526			107984526			rs12318183-?	rs12318183	0	12318183	intron_variant	0	NR	2E-27	26.69897000433602	(EA)			Affymetrix, Illumina [~ 9000000] (imputed)	N
2016-07-24	26192919	Liu JZ	2015-07-20	Nat Genet	www.ncbi.nlm.nih.gov/pubmed/26192919	Association analyses identify 38 susceptibility loci for inflammatory bowel disease and highlight shared genetic risk across populations.	Inflammatory bowel disease	12,882 European ancestry cases, 21,770 European ancestry controls	25,273 European ancestry cases, 26,715 European ancestry controls, 548 Iranian ancestry cases, 342 Iranian ancestry control, 1,423 Indian ancestry cases, 990 Indian ancestry controls, 2,824 East Asian ancestry cases, 3,719 East Asian ancestry controls	5q33.3	5	159393836	NR	LOC285626 - LOC285627	285626	285627		31002	54720	rs9313808-G	rs9313808	0	9313808	intron_variant	1	0.83	1E-25	25.0	(EA)	1.1528302		Affymetrix, Illumina [~ 9000000] (imputed)	N
2016-07-24	26192919	Liu JZ	2015-07-20	Nat Genet	www.ncbi.nlm.nih.gov/pubmed/26192919	Association analyses identify 38 susceptibility loci for inflammatory bowel disease and highlight shared genetic risk across populations.	Inflammatory bowel disease	12,882 European ancestry cases, 21,770 European ancestry controls	25,273 European ancestry cases, 26,715 European ancestry controls, 548 Iranian ancestry cases, 342 Iranian ancestry control, 1,423 Indian ancestry cases, 990 Indian ancestry controls, 2,824 East Asian ancestry cases, 3,719 East Asian ancestry controls	10p11.21	10	35177257	NR	CREM			1390			rs34779708-?	rs34779708	0	34779708	intron_variant	0	NR	2E-25	24.69897000433602	(EA)			Affymetrix, Illumina [~ 9000000] (imputed)	N
2016-07-24	26192919	Liu JZ	2015-07-20	Nat Genet	www.ncbi.nlm.nih.gov/pubmed/26192919	Association analyses identify 38 susceptibility loci for inflammatory bowel disease and highlight shared genetic risk across populations.	Inflammatory bowel disease	12,882 European ancestry cases, 21,770 European ancestry controls	25,273 European ancestry cases, 26,715 European ancestry controls, 548 Iranian ancestry cases, 342 Iranian ancestry control, 1,423 Indian ancestry cases, 990 Indian ancestry controls, 2,824 East Asian ancestry cases, 3,719 East Asian ancestry controls	10p11.21	10	35006503	NR	LOC105376491 - CUL2	105376491	8453		30925	2048	rs11010067-G	rs11010067	0	11010067	downstream_gene_variant	1	0.3513	6E-25	24.221848749616356	(EA)	1.1115612	[1.09-1.13]	Affymetrix, Illumina [~ 9000000] (imputed)	N
2016-07-24	26192919	Liu JZ	2015-07-20	Nat Genet	www.ncbi.nlm.nih.gov/pubmed/26192919	Association analyses identify 38 susceptibility loci for inflammatory bowel disease and highlight shared genetic risk across populations.	Inflammatory bowel disease	12,882 European ancestry cases, 21,770 European ancestry controls	25,273 European ancestry cases, 26,715 European ancestry controls, 548 Iranian ancestry cases, 342 Iranian ancestry control, 1,423 Indian ancestry cases, 990 Indian ancestry controls, 2,824 East Asian ancestry cases, 3,719 East Asian ancestry controls	5q31.1	5	131277907	NR	CDC42SE2			56990			rs11743851-G	rs11743851	0	11743851	intron_variant	0	0.3698	2E-23	22.69897000433602	(EA)	1.1078569	[1.09-1.13]	Affymetrix, Illumina [~ 9000000] (imputed)	N
2016-07-24	26192919	Liu JZ	2015-07-20	Nat Genet	www.ncbi.nlm.nih.gov/pubmed/26192919	Association analyses identify 38 susceptibility loci for inflammatory bowel disease and highlight shared genetic risk across populations.	Inflammatory bowel disease	12,882 European ancestry cases, 21,770 European ancestry controls	25,273 European ancestry cases, 26,715 European ancestry controls, 548 Iranian ancestry cases, 342 Iranian ancestry control, 1,423 Indian ancestry cases, 990 Indian ancestry controls, 2,824 East Asian ancestry cases, 3,719 East Asian ancestry controls	17q21.2	17	42362183	NR	STAT3			6774			rs744166-?	rs744166	0	744166	intron_variant	0	NR	1E-22	22.0	(EA)			Affymetrix, Illumina [~ 9000000] (imputed)	N
2016-07-24	26192919	Liu JZ	2015-07-20	Nat Genet	www.ncbi.nlm.nih.gov/pubmed/26192919	Association analyses identify 38 susceptibility loci for inflammatory bowel disease and highlight shared genetic risk across populations.	Inflammatory bowel disease	12,882 European ancestry cases, 21,770 European ancestry controls	25,273 European ancestry cases, 26,715 European ancestry controls, 548 Iranian ancestry cases, 342 Iranian ancestry control, 1,423 Indian ancestry cases, 990 Indian ancestry controls, 2,824 East Asian ancestry cases, 3,719 East Asian ancestry controls	6q21	6	106026874	NR	RN7SKP211 - PRDM1	106479189	639		122254	19855	rs4946717-?	rs4946717	0	4946717	regulatory_region_variant	1	NR	4E-22	21.397940008672037	(EA)			Affymetrix, Illumina [~ 9000000] (imputed)	N
2016-07-24	26192919	Liu JZ	2015-07-20	Nat Genet	www.ncbi.nlm.nih.gov/pubmed/26192919	Association analyses identify 38 susceptibility loci for inflammatory bowel disease and highlight shared genetic risk across populations.	Inflammatory bowel disease	12,882 European ancestry cases, 21,770 European ancestry controls	25,273 European ancestry cases, 26,715 European ancestry controls, 548 Iranian ancestry cases, 342 Iranian ancestry control, 1,423 Indian ancestry cases, 990 Indian ancestry controls, 2,824 East Asian ancestry cases, 3,719 East Asian ancestry controls	16p11.2	16	28853721	NR	SH2B1, TUFM			25970, 7284			rs62037363-?	rs62037363	0	62037363	intron_variant	0	NR	6E-22	21.221848749616356	(EA)			Affymetrix, Illumina [~ 9000000] (imputed)	N
2016-07-24	26192919	Liu JZ	2015-07-20	Nat Genet	www.ncbi.nlm.nih.gov/pubmed/26192919	Association analyses identify 38 susceptibility loci for inflammatory bowel disease and highlight shared genetic risk across populations.	Inflammatory bowel disease	12,882 European ancestry cases, 21,770 European ancestry controls	25,273 European ancestry cases, 26,715 European ancestry controls, 548 Iranian ancestry cases, 342 Iranian ancestry control, 1,423 Indian ancestry cases, 990 Indian ancestry controls, 2,824 East Asian ancestry cases, 3,719 East Asian ancestry controls	12q12	12	40137889	NR	SLC2A13 - LOC101930164	114134	101930164		31804	3037	rs1388585-?	rs1388585	0	1388585	downstream_gene_variant	1	NR	7E-22	21.154901959985743	(EA)			Affymetrix, Illumina [~ 9000000] (imputed)	N
2016-07-24	26192919	Liu JZ	2015-07-20	Nat Genet	www.ncbi.nlm.nih.gov/pubmed/26192919	Association analyses identify 38 susceptibility loci for inflammatory bowel disease and highlight shared genetic risk across populations.	Inflammatory bowel disease	12,882 European ancestry cases, 21,770 European ancestry controls	25,273 European ancestry cases, 26,715 European ancestry controls, 548 Iranian ancestry cases, 342 Iranian ancestry control, 1,423 Indian ancestry cases, 990 Indian ancestry controls, 2,824 East Asian ancestry cases, 3,719 East Asian ancestry controls	16p11.2	16	28506388	NR	IL27			246778			rs26528-G	rs26528	0	26528	intron_variant	0	0.4576	1E-21	21.0	(EA)	1.1017768	[1.08-1.12]	Affymetrix, Illumina [~ 9000000] (imputed)	N
2016-07-24	26192919	Liu JZ	2015-07-20	Nat Genet	www.ncbi.nlm.nih.gov/pubmed/26192919	Association analyses identify 38 susceptibility loci for inflammatory bowel disease and highlight shared genetic risk across populations.	Inflammatory bowel disease	12,882 European ancestry cases, 21,770 European ancestry controls	25,273 European ancestry cases, 26,715 European ancestry controls, 548 Iranian ancestry cases, 342 Iranian ancestry control, 1,423 Indian ancestry cases, 990 Indian ancestry controls, 2,824 East Asian ancestry cases, 3,719 East Asian ancestry controls	9q32	9	114842790	NR	TNFSF15 - LOC645266	9966	645266		36662	2804	rs11554257-G	rs11554257	0	11554257	upstream_gene_variant	1	0.1294	4E-21	20.397940008672037	(EA)	1.1484206	[1.12-1.18]	Affymetrix, Illumina [~ 9000000] (imputed)	N
2016-07-24	26192919	Liu JZ	2015-07-20	Nat Genet	www.ncbi.nlm.nih.gov/pubmed/26192919	Association analyses identify 38 susceptibility loci for inflammatory bowel disease and highlight shared genetic risk across populations.	Inflammatory bowel disease	12,882 European ancestry cases, 21,770 European ancestry controls	25,273 European ancestry cases, 26,715 European ancestry controls, 548 Iranian ancestry cases, 342 Iranian ancestry control, 1,423 Indian ancestry cases, 990 Indian ancestry controls, 2,824 East Asian ancestry cases, 3,719 East Asian ancestry controls	17q12	17	34243528	NR	LOC101927239 - CCL2	101927239	6347		59896	11749	rs9889296-?	rs9889296	0	9889296	regulatory_region_variant	1	NR	1E-20	20.0	(EA)			Affymetrix, Illumina [~ 9000000] (imputed)	N
2016-07-24	26192919	Liu JZ	2015-07-20	Nat Genet	www.ncbi.nlm.nih.gov/pubmed/26192919	Association analyses identify 38 susceptibility loci for inflammatory bowel disease and highlight shared genetic risk across populations.	Inflammatory bowel disease	12,882 European ancestry cases, 21,770 European ancestry controls	25,273 European ancestry cases, 26,715 European ancestry controls, 548 Iranian ancestry cases, 342 Iranian ancestry control, 1,423 Indian ancestry cases, 990 Indian ancestry controls, 2,824 East Asian ancestry cases, 3,719 East Asian ancestry controls	2p23.3	2	24874775	NR	ADCY3			109			rs13407913-G	rs13407913	0	13407913	intron_variant	0	0.4306	2E-20	19.69897000433602	(EA)	1.0960438	[1.08-1.12]	Affymetrix, Illumina [~ 9000000] (imputed)	N
2016-07-24	26192919	Liu JZ	2015-07-20	Nat Genet	www.ncbi.nlm.nih.gov/pubmed/26192919	Association analyses identify 38 susceptibility loci for inflammatory bowel disease and highlight shared genetic risk across populations.	Inflammatory bowel disease	12,882 European ancestry cases, 21,770 European ancestry controls	25,273 European ancestry cases, 26,715 European ancestry controls, 548 Iranian ancestry cases, 342 Iranian ancestry control, 1,423 Indian ancestry cases, 990 Indian ancestry controls, 2,824 East Asian ancestry cases, 3,719 East Asian ancestry controls	2q12.1	2	102367819	NR	IL18R1			8809			rs1420098-?	rs1420098	0	1420098	splice_region_variant	0	NR	2E-20	19.69897000433602	(EA)			Affymetrix, Illumina [~ 9000000] (imputed)	N
2016-07-24	26192919	Liu JZ	2015-07-20	Nat Genet	www.ncbi.nlm.nih.gov/pubmed/26192919	Association analyses identify 38 susceptibility loci for inflammatory bowel disease and highlight shared genetic risk across populations.	Inflammatory bowel disease	12,882 European ancestry cases, 21,770 European ancestry controls	25,273 European ancestry cases, 26,715 European ancestry controls, 548 Iranian ancestry cases, 342 Iranian ancestry control, 1,423 Indian ancestry cases, 990 Indian ancestry controls, 2,824 East Asian ancestry cases, 3,719 East Asian ancestry controls	5p13.1	5	38867630	OSMR, FYB, LIFR	OSMR			9180			rs395157-A	rs395157	0	395157	intron_variant	0	0.4842	2E-20	19.69897000433602	(EA)	1.0956664	[1.08-1.12]	Affymetrix, Illumina [~ 9000000] (imputed)	N
2016-07-24	26192919	Liu JZ	2015-07-20	Nat Genet	www.ncbi.nlm.nih.gov/pubmed/26192919	Association analyses identify 38 susceptibility loci for inflammatory bowel disease and highlight shared genetic risk across populations.	Inflammatory bowel disease	12,882 European ancestry cases, 21,770 European ancestry controls	25,273 European ancestry cases, 26,715 European ancestry controls, 548 Iranian ancestry cases, 342 Iranian ancestry control, 1,423 Indian ancestry cases, 990 Indian ancestry controls, 2,824 East Asian ancestry cases, 3,719 East Asian ancestry controls	19p13.2	19	10414505	NR	CDC37 - PDE4A	11140	5141		10910	2268	rs35164067-?	rs35164067	0	35164067	intron_variant	1	NR	3E-20	19.522878745280337	(EA)			Affymetrix, Illumina [~ 9000000] (imputed)	N
2016-07-24	26192919	Liu JZ	2015-07-20	Nat Genet	www.ncbi.nlm.nih.gov/pubmed/26192919	Association analyses identify 38 susceptibility loci for inflammatory bowel disease and highlight shared genetic risk across populations.	Inflammatory bowel disease	12,882 European ancestry cases, 21,770 European ancestry controls	25,273 European ancestry cases, 26,715 European ancestry controls, 548 Iranian ancestry cases, 342 Iranian ancestry control, 1,423 Indian ancestry cases, 990 Indian ancestry controls, 2,824 East Asian ancestry cases, 3,719 East Asian ancestry controls	15q22.33	15	67150258	NR	SMAD3			4088			rs17293632-A	rs17293632	0	17293632	intron_variant	0	0.2364	3E-20	19.522878745280337	(EA)	1.1131175	[1.09-1.14]	Affymetrix, Illumina [~ 9000000] (imputed)	N
2016-07-24	26192919	Liu JZ	2015-07-20	Nat Genet	www.ncbi.nlm.nih.gov/pubmed/26192919	Association analyses identify 38 susceptibility loci for inflammatory bowel disease and highlight shared genetic risk across populations.	Inflammatory bowel disease	12,882 European ancestry cases, 21,770 European ancestry controls	25,273 European ancestry cases, 26,715 European ancestry controls, 548 Iranian ancestry cases, 342 Iranian ancestry control, 1,423 Indian ancestry cases, 990 Indian ancestry controls, 2,824 East Asian ancestry cases, 3,719 East Asian ancestry controls	17q12	17	34266646	NR	CCL2 - CCL7	6347	6354		9443	3570	rs3091315-A	rs3091315	0	3091315	upstream_gene_variant	1	0.73	4E-20	19.397940008672037	(EA)	1.1091312		Affymetrix, Illumina [~ 9000000] (imputed)	N
2016-07-24	26192919	Liu JZ	2015-07-20	Nat Genet	www.ncbi.nlm.nih.gov/pubmed/26192919	Association analyses identify 38 susceptibility loci for inflammatory bowel disease and highlight shared genetic risk across populations.	Inflammatory bowel disease	12,882 European ancestry cases, 21,770 European ancestry controls	25,273 European ancestry cases, 26,715 European ancestry controls, 548 Iranian ancestry cases, 342 Iranian ancestry control, 1,423 Indian ancestry cases, 990 Indian ancestry controls, 2,824 East Asian ancestry cases, 3,719 East Asian ancestry controls	10q22.3	10	79286696	NR	ZMIZ1			57178			rs1250566-?	rs1250566	0	1250566	intron_variant	0	NR	5E-20	19.30102999566398	(EA)			Affymetrix, Illumina [~ 9000000] (imputed)	N
2016-07-24	26192919	Liu JZ	2015-07-20	Nat Genet	www.ncbi.nlm.nih.gov/pubmed/26192919	Association analyses identify 38 susceptibility loci for inflammatory bowel disease and highlight shared genetic risk across populations.	Inflammatory bowel disease	12,882 European ancestry cases, 21,770 European ancestry controls	25,273 European ancestry cases, 26,715 European ancestry controls, 548 Iranian ancestry cases, 342 Iranian ancestry control, 1,423 Indian ancestry cases, 990 Indian ancestry controls, 2,824 East Asian ancestry cases, 3,719 East Asian ancestry controls	9q34.3	9	136505189	NR	NOTCH1			4851			rs13300218-G	rs13300218	0	13300218	intron_variant	0	0.9	7E-20	19.154901959985743	(EA)	1.1674234		Affymetrix, Illumina [~ 9000000] (imputed)	N
2016-07-24	26192919	Liu JZ	2015-07-20	Nat Genet	www.ncbi.nlm.nih.gov/pubmed/26192919	Association analyses identify 38 susceptibility loci for inflammatory bowel disease and highlight shared genetic risk across populations.	Inflammatory bowel disease	12,882 European ancestry cases, 21,770 European ancestry controls	25,273 European ancestry cases, 26,715 European ancestry controls, 548 Iranian ancestry cases, 342 Iranian ancestry control, 1,423 Indian ancestry cases, 990 Indian ancestry controls, 2,824 East Asian ancestry cases, 3,719 East Asian ancestry controls	1p36.23	1	8090578	NR	LOC107984914			107984914			rs72634258-?	rs72634258	0	72634258	intron_variant	0	NR	1E-19	19.0	(EA)			Affymetrix, Illumina [~ 9000000] (imputed)	N
2016-07-24	26192919	Liu JZ	2015-07-20	Nat Genet	www.ncbi.nlm.nih.gov/pubmed/26192919	Association analyses identify 38 susceptibility loci for inflammatory bowel disease and highlight shared genetic risk across populations.	Inflammatory bowel disease	12,882 European ancestry cases, 21,770 European ancestry controls	25,273 European ancestry cases, 26,715 European ancestry controls, 548 Iranian ancestry cases, 342 Iranian ancestry control, 1,423 Indian ancestry cases, 990 Indian ancestry controls, 2,824 East Asian ancestry cases, 3,719 East Asian ancestry controls	19p13.3	19	1124032	NR	SBNO2			22904			rs2024092-A	rs2024092	0	2024092	intron_variant	0	0.2162	1E-18	18.0	(EA)	1.1127257	[1.09-1.14]	Affymetrix, Illumina [~ 9000000] (imputed)	N
2016-07-24	26192919	Liu JZ	2015-07-20	Nat Genet	www.ncbi.nlm.nih.gov/pubmed/26192919	Association analyses identify 38 susceptibility loci for inflammatory bowel disease and highlight shared genetic risk across populations.	Inflammatory bowel disease	12,882 European ancestry cases, 21,770 European ancestry controls	25,273 European ancestry cases, 26,715 European ancestry controls, 548 Iranian ancestry cases, 342 Iranian ancestry control, 1,423 Indian ancestry cases, 990 Indian ancestry controls, 2,824 East Asian ancestry cases, 3,719 East Asian ancestry controls	6p21.33	6	31306603	NR	LOC105375015			105375015			rs116392568-G	rs116392568	1	9264942	upstream_gene_variant	0	0.3529	2E-18	17.69897000433602	(EA)	1.0993203	[1.08-1.12]	Affymetrix, Illumina [~ 9000000] (imputed)	N
2016-07-24	26192919	Liu JZ	2015-07-20	Nat Genet	www.ncbi.nlm.nih.gov/pubmed/26192919	Association analyses identify 38 susceptibility loci for inflammatory bowel disease and highlight shared genetic risk across populations.	Inflammatory bowel disease	12,882 European ancestry cases, 21,770 European ancestry controls	25,273 European ancestry cases, 26,715 European ancestry controls, 548 Iranian ancestry cases, 342 Iranian ancestry control, 1,423 Indian ancestry cases, 990 Indian ancestry controls, 2,824 East Asian ancestry cases, 3,719 East Asian ancestry controls	22q13.1	22	39325740	NR	RPL3 - SYNGR1	6122	9145		6075	24209	rs12627970-G	rs12627970	0	12627970	regulatory_region_variant	1	0.2081	2E-18	17.69897000433602	(EA)	1.1155151	[1.09-1.14]	Affymetrix, Illumina [~ 9000000] (imputed)	N
2016-07-24	26192919	Liu JZ	2015-07-20	Nat Genet	www.ncbi.nlm.nih.gov/pubmed/26192919	Association analyses identify 38 susceptibility loci for inflammatory bowel disease and highlight shared genetic risk across populations.	Inflammatory bowel disease	12,882 European ancestry cases, 21,770 European ancestry controls	25,273 European ancestry cases, 26,715 European ancestry controls, 548 Iranian ancestry cases, 342 Iranian ancestry control, 1,423 Indian ancestry cases, 990 Indian ancestry controls, 2,824 East Asian ancestry cases, 3,719 East Asian ancestry controls	2q37.3	2	240624322	NR	GPR35			2859			rs4676410-?	rs4676410	0	4676410	intron_variant	0	NR	4E-18	17.397940008672037	(EA)			Affymetrix, Illumina [~ 9000000] (imputed)	N
2016-07-24	26192919	Liu JZ	2015-07-20	Nat Genet	www.ncbi.nlm.nih.gov/pubmed/26192919	Association analyses identify 38 susceptibility loci for inflammatory bowel disease and highlight shared genetic risk across populations.	Inflammatory bowel disease	12,882 European ancestry cases, 21,770 European ancestry controls	25,273 European ancestry cases, 26,715 European ancestry controls, 548 Iranian ancestry cases, 342 Iranian ancestry control, 1,423 Indian ancestry cases, 990 Indian ancestry controls, 2,824 East Asian ancestry cases, 3,719 East Asian ancestry controls	3p21.31	3	48643620	NR	CELSR3			1951			rs9868809-A	rs9868809	0	9868809	synonymous_variant	0	0.1036	8E-18	17.096910013008056	(EA)	1.14707	[1.12-1.18]	Affymetrix, Illumina [~ 9000000] (imputed)	N
2016-07-24	26192919	Liu JZ	2015-07-20	Nat Genet	www.ncbi.nlm.nih.gov/pubmed/26192919	Association analyses identify 38 susceptibility loci for inflammatory bowel disease and highlight shared genetic risk across populations.	Inflammatory bowel disease	12,882 European ancestry cases, 21,770 European ancestry controls	25,273 European ancestry cases, 26,715 European ancestry controls, 548 Iranian ancestry cases, 342 Iranian ancestry control, 1,423 Indian ancestry cases, 990 Indian ancestry controls, 2,824 East Asian ancestry cases, 3,719 East Asian ancestry controls	6q21	6	111564549	NR	TRAF3IP2, TRAF3IP2-AS1			10758, 643749			rs2179070-?	rs2179070	0	2179070	intron_variant	0	NR	9E-18	17.045757490560675	(EA)			Affymetrix, Illumina [~ 9000000] (imputed)	N
2016-07-24	26192919	Liu JZ	2015-07-20	Nat Genet	www.ncbi.nlm.nih.gov/pubmed/26192919	Association analyses identify 38 susceptibility loci for inflammatory bowel disease and highlight shared genetic risk across populations.	Inflammatory bowel disease	12,882 European ancestry cases, 21,770 European ancestry controls	25,273 European ancestry cases, 26,715 European ancestry controls, 548 Iranian ancestry cases, 342 Iranian ancestry control, 1,423 Indian ancestry cases, 990 Indian ancestry controls, 2,824 East Asian ancestry cases, 3,719 East Asian ancestry controls	1q21.3	1	151829204	NR	RORC			6097			rs4845604-G	rs4845604	0	4845604	intron_variant	0	0.85	1E-17	17.0	(EA)	1.1315535		Affymetrix, Illumina [~ 9000000] (imputed)	N
2016-07-24	26192919	Liu JZ	2015-07-20	Nat Genet	www.ncbi.nlm.nih.gov/pubmed/26192919	Association analyses identify 38 susceptibility loci for inflammatory bowel disease and highlight shared genetic risk across populations.	Inflammatory bowel disease	12,882 European ancestry cases, 21,770 European ancestry controls	25,273 European ancestry cases, 26,715 European ancestry controls, 548 Iranian ancestry cases, 342 Iranian ancestry control, 1,423 Indian ancestry cases, 990 Indian ancestry controls, 2,824 East Asian ancestry cases, 3,719 East Asian ancestry controls	6q27	6	166976754	NR	LOC105378120 - MIR3939	105378120	100500857		1318	21053	rs444210-?	rs444210	0	444210	intron_variant	1	NR	2E-17	16.69897000433602	(EA)			Affymetrix, Illumina [~ 9000000] (imputed)	N
2016-07-24	26192919	Liu JZ	2015-07-20	Nat Genet	www.ncbi.nlm.nih.gov/pubmed/26192919	Association analyses identify 38 susceptibility loci for inflammatory bowel disease and highlight shared genetic risk across populations.	Inflammatory bowel disease	12,882 European ancestry cases, 21,770 European ancestry controls	25,273 European ancestry cases, 26,715 European ancestry controls, 548 Iranian ancestry cases, 342 Iranian ancestry control, 1,423 Indian ancestry cases, 990 Indian ancestry controls, 2,824 East Asian ancestry cases, 3,719 East Asian ancestry controls	14q31.3	14	87978408	NR	GALC			2581			rs55808324-?	rs55808324	0	55808324	intron_variant	0	NR	5E-17	16.30102999566398	(EA)			Affymetrix, Illumina [~ 9000000] (imputed)	N
2016-07-24	26192919	Liu JZ	2015-07-20	Nat Genet	www.ncbi.nlm.nih.gov/pubmed/26192919	Association analyses identify 38 susceptibility loci for inflammatory bowel disease and highlight shared genetic risk across populations.	Inflammatory bowel disease	12,882 European ancestry cases, 21,770 European ancestry controls	25,273 European ancestry cases, 26,715 European ancestry controls, 548 Iranian ancestry cases, 342 Iranian ancestry control, 1,423 Indian ancestry cases, 990 Indian ancestry controls, 2,824 East Asian ancestry cases, 3,719 East Asian ancestry controls	16q24.1	16	85981275	NR	LOC105371388 - LOC105371389	105371388	105371389		31640	66553	rs11641016-?	rs11641016	0	11641016	upstream_gene_variant	1	NR	1E-16	16.0	(EA)			Affymetrix, Illumina [~ 9000000] (imputed)	N
2016-07-24	26192919	Liu JZ	2015-07-20	Nat Genet	www.ncbi.nlm.nih.gov/pubmed/26192919	Association analyses identify 38 susceptibility loci for inflammatory bowel disease and highlight shared genetic risk across populations.	Inflammatory bowel disease	12,882 European ancestry cases, 21,770 European ancestry controls	25,273 European ancestry cases, 26,715 European ancestry controls, 548 Iranian ancestry cases, 342 Iranian ancestry control, 1,423 Indian ancestry cases, 990 Indian ancestry controls, 2,824 East Asian ancestry cases, 3,719 East Asian ancestry controls	8q24.13	8	125523895	NR	LOC105375746			105375746			rs10956252-?	rs10956252	0	10956252	intron_variant	0	NR	2E-16	15.698970004336019	(EA)			Affymetrix, Illumina [~ 9000000] (imputed)	N
2016-07-24	26192919	Liu JZ	2015-07-20	Nat Genet	www.ncbi.nlm.nih.gov/pubmed/26192919	Association analyses identify 38 susceptibility loci for inflammatory bowel disease and highlight shared genetic risk across populations.	Inflammatory bowel disease	12,882 European ancestry cases, 21,770 European ancestry controls	25,273 European ancestry cases, 26,715 European ancestry controls, 548 Iranian ancestry cases, 342 Iranian ancestry control, 1,423 Indian ancestry cases, 990 Indian ancestry controls, 2,824 East Asian ancestry cases, 3,719 East Asian ancestry controls	19p13.2	19	10359299	NR	TYK2			7297			rs12720356-C	rs12720356	0	12720356	missense_variant	0	0.08572	4E-16	15.397940008672037	(EA)	1.1598983	[1.12-1.2]	Affymetrix, Illumina [~ 9000000] (imputed)	N
2016-07-24	26192919	Liu JZ	2015-07-20	Nat Genet	www.ncbi.nlm.nih.gov/pubmed/26192919	Association analyses identify 38 susceptibility loci for inflammatory bowel disease and highlight shared genetic risk across populations.	Inflammatory bowel disease	12,882 European ancestry cases, 21,770 European ancestry controls	25,273 European ancestry cases, 26,715 European ancestry controls, 548 Iranian ancestry cases, 342 Iranian ancestry control, 1,423 Indian ancestry cases, 990 Indian ancestry controls, 2,824 East Asian ancestry cases, 3,719 East Asian ancestry controls	1q31.3	1	197732149	NR	DENND1B			163486			rs2488397-?	rs2488397	0	2488397	intron_variant	0	NR	5E-16	15.301029995663981	(EA)			Affymetrix, Illumina [~ 9000000] (imputed)	N
2016-07-24	26192919	Liu JZ	2015-07-20	Nat Genet	www.ncbi.nlm.nih.gov/pubmed/26192919	Association analyses identify 38 susceptibility loci for inflammatory bowel disease and highlight shared genetic risk across populations.	Inflammatory bowel disease	12,882 European ancestry cases, 21,770 European ancestry controls	25,273 European ancestry cases, 26,715 European ancestry controls, 548 Iranian ancestry cases, 342 Iranian ancestry control, 1,423 Indian ancestry cases, 990 Indian ancestry controls, 2,824 East Asian ancestry cases, 3,719 East Asian ancestry controls	9q32	9	114881082	NR	LOC645266 - TNFSF8	645266	944		32494	12261	rs13300483-A	rs13300483	0	13300483	intergenic_variant	1	0.2394	6E-16	15.221848749616356	(EA)	1.0976037	[1.08-1.12]	Affymetrix, Illumina [~ 9000000] (imputed)	N
2016-07-24	26192919	Liu JZ	2015-07-20	Nat Genet	www.ncbi.nlm.nih.gov/pubmed/26192919	Association analyses identify 38 susceptibility loci for inflammatory bowel disease and highlight shared genetic risk across populations.	Inflammatory bowel disease	12,882 European ancestry cases, 21,770 European ancestry controls	25,273 European ancestry cases, 26,715 European ancestry controls, 548 Iranian ancestry cases, 342 Iranian ancestry control, 1,423 Indian ancestry cases, 990 Indian ancestry controls, 2,824 East Asian ancestry cases, 3,719 East Asian ancestry controls	2p21	2	43582208	NR	THADA			63892			rs78487399-?	rs78487399	0	78487399	intron_variant	0	NR	8E-16	15.096910013008056	(EA)			Affymetrix, Illumina [~ 9000000] (imputed)	N
2016-07-24	26192919	Liu JZ	2015-07-20	Nat Genet	www.ncbi.nlm.nih.gov/pubmed/26192919	Association analyses identify 38 susceptibility loci for inflammatory bowel disease and highlight shared genetic risk across populations.	Inflammatory bowel disease	12,882 European ancestry cases, 21,770 European ancestry controls	25,273 European ancestry cases, 26,715 European ancestry controls, 548 Iranian ancestry cases, 342 Iranian ancestry control, 1,423 Indian ancestry cases, 990 Indian ancestry controls, 2,824 East Asian ancestry cases, 3,719 East Asian ancestry controls	13q14.11	13	43883789	NR	LACC1			144811			rs3764147-G	rs3764147	0	3764147	missense_variant	0	0.2297	9E-16	15.045757490560675	(EA)	1.099218	[1.08-1.12]	Affymetrix, Illumina [~ 9000000] (imputed)	N
2016-07-24	26192919	Liu JZ	2015-07-20	Nat Genet	www.ncbi.nlm.nih.gov/pubmed/26192919	Association analyses identify 38 susceptibility loci for inflammatory bowel disease and highlight shared genetic risk across populations.	Inflammatory bowel disease	12,882 European ancestry cases, 21,770 European ancestry controls	25,273 European ancestry cases, 26,715 European ancestry controls, 548 Iranian ancestry cases, 342 Iranian ancestry control, 1,423 Indian ancestry cases, 990 Indian ancestry controls, 2,824 East Asian ancestry cases, 3,719 East Asian ancestry controls	10q23.1	10	80491075	NR	TSPAN14			81619			rs7097656-G	rs7097656	0	7097656	intron_variant	0	0.8	1E-15	15.0	(EA)	1.1044418		Affymetrix, Illumina [~ 9000000] (imputed)	N
2016-07-24	26192919	Liu JZ	2015-07-20	Nat Genet	www.ncbi.nlm.nih.gov/pubmed/26192919	Association analyses identify 38 susceptibility loci for inflammatory bowel disease and highlight shared genetic risk across populations.	Inflammatory bowel disease	12,882 European ancestry cases, 21,770 European ancestry controls	25,273 European ancestry cases, 26,715 European ancestry controls, 548 Iranian ancestry cases, 342 Iranian ancestry control, 1,423 Indian ancestry cases, 990 Indian ancestry controls, 2,824 East Asian ancestry cases, 3,719 East Asian ancestry controls	7q31.1	7	107839870	NR	PIGCP2 - LOC105375444	100128307	105375444		30079	16525	rs4380874-A	rs4380874	0	4380874	intergenic_variant	1	0.4093	2E-15	14.698970004336019	(EA)	1.0839795	[1.06-1.1]	Affymetrix, Illumina [~ 9000000] (imputed)	N
2016-07-24	26192919	Liu JZ	2015-07-20	Nat Genet	www.ncbi.nlm.nih.gov/pubmed/26192919	Association analyses identify 38 susceptibility loci for inflammatory bowel disease and highlight shared genetic risk across populations.	Inflammatory bowel disease	12,882 European ancestry cases, 21,770 European ancestry controls	25,273 European ancestry cases, 26,715 European ancestry controls, 548 Iranian ancestry cases, 342 Iranian ancestry control, 1,423 Indian ancestry cases, 990 Indian ancestry controls, 2,824 East Asian ancestry cases, 3,719 East Asian ancestry controls	12q12	12	40362670	NR	LRRK2, LOC105369736			120892, 105369736			rs4768236-C	rs4768236	0	4768236	intron_variant	0	0.3295	2E-15	14.698970004336019	(EA)	1.0849894	[1.06-1.11]	Affymetrix, Illumina [~ 9000000] (imputed)	N
2016-07-24	26192919	Liu JZ	2015-07-20	Nat Genet	www.ncbi.nlm.nih.gov/pubmed/26192919	Association analyses identify 38 susceptibility loci for inflammatory bowel disease and highlight shared genetic risk across populations.	Inflammatory bowel disease	12,882 European ancestry cases, 21,770 European ancestry controls	25,273 European ancestry cases, 26,715 European ancestry controls, 548 Iranian ancestry cases, 342 Iranian ancestry control, 1,423 Indian ancestry cases, 990 Indian ancestry controls, 2,824 East Asian ancestry cases, 3,719 East Asian ancestry controls	2q35	2	218256940	NR	ARPC2 - GPBAR1	10109	151306		2592	2556	rs11677953-?	rs11677953	0	11677953	non_coding_transcript_exon_variant	1	NR	3E-15	14.522878745280337	(EA)			Affymetrix, Illumina [~ 9000000] (imputed)	N
2016-07-24	26192919	Liu JZ	2015-07-20	Nat Genet	www.ncbi.nlm.nih.gov/pubmed/26192919	Association analyses identify 38 susceptibility loci for inflammatory bowel disease and highlight shared genetic risk across populations.	Inflammatory bowel disease	12,882 European ancestry cases, 21,770 European ancestry controls	25,273 European ancestry cases, 26,715 European ancestry controls, 548 Iranian ancestry cases, 342 Iranian ancestry control, 1,423 Indian ancestry cases, 990 Indian ancestry controls, 2,824 East Asian ancestry cases, 3,719 East Asian ancestry controls	2p23.2	2	28413873	NR	FOSL2			2355			rs2279990-?	rs2279990	0	2279990	3_prime_UTR_variant	0	NR	3E-15	14.522878745280337	(EA)			Affymetrix, Illumina [~ 9000000] (imputed)	N
2016-07-24	26192919	Liu JZ	2015-07-20	Nat Genet	www.ncbi.nlm.nih.gov/pubmed/26192919	Association analyses identify 38 susceptibility loci for inflammatory bowel disease and highlight shared genetic risk across populations.	Inflammatory bowel disease	12,882 European ancestry cases, 21,770 European ancestry controls	25,273 European ancestry cases, 26,715 European ancestry controls, 548 Iranian ancestry cases, 342 Iranian ancestry control, 1,423 Indian ancestry cases, 990 Indian ancestry controls, 2,824 East Asian ancestry cases, 3,719 East Asian ancestry controls	22q12.2	22	30174033	NR	HORMAD2			150280			rs1003342-?	rs1003342	0	1003342	intron_variant	0	NR	3E-15	14.522878745280337	(EA)			Affymetrix, Illumina [~ 9000000] (imputed)	N
2016-07-24	26192919	Liu JZ	2015-07-20	Nat Genet	www.ncbi.nlm.nih.gov/pubmed/26192919	Association analyses identify 38 susceptibility loci for inflammatory bowel disease and highlight shared genetic risk across populations.	Inflammatory bowel disease	12,882 European ancestry cases, 21,770 European ancestry controls	25,273 European ancestry cases, 26,715 European ancestry controls, 548 Iranian ancestry cases, 342 Iranian ancestry control, 1,423 Indian ancestry cases, 990 Indian ancestry controls, 2,824 East Asian ancestry cases, 3,719 East Asian ancestry controls	5p13.1	5	40236916	NR	KRT18P56 - RNU1-150P	106479027	106480413		169716	32642	rs1842076-A	rs1842076	0	1842076	upstream_gene_variant	1	0.72	4E-15	14.397940008672037	(EA)	1.090434		Affymetrix, Illumina [~ 9000000] (imputed)	N
2016-07-24	26192919	Liu JZ	2015-07-20	Nat Genet	www.ncbi.nlm.nih.gov/pubmed/26192919	Association analyses identify 38 susceptibility loci for inflammatory bowel disease and highlight shared genetic risk across populations.	Inflammatory bowel disease	12,882 European ancestry cases, 21,770 European ancestry controls	25,273 European ancestry cases, 26,715 European ancestry controls, 548 Iranian ancestry cases, 342 Iranian ancestry control, 1,423 Indian ancestry cases, 990 Indian ancestry controls, 2,824 East Asian ancestry cases, 3,719 East Asian ancestry controls	5q15	5	96917099	NR	ERAP2, ERAP1			64167, 51752			rs1363907-A	rs1363907	0	1363907	intron_variant	0	0.4212	5E-15	14.301029995663981	(EA)	1.084916	[1.06-1.11]	Affymetrix, Illumina [~ 9000000] (imputed)	N
2016-07-24	26192919	Liu JZ	2015-07-20	Nat Genet	www.ncbi.nlm.nih.gov/pubmed/26192919	Association analyses identify 38 susceptibility loci for inflammatory bowel disease and highlight shared genetic risk across populations.	Inflammatory bowel disease	12,882 European ancestry cases, 21,770 European ancestry controls	25,273 European ancestry cases, 26,715 European ancestry controls, 548 Iranian ancestry cases, 342 Iranian ancestry control, 1,423 Indian ancestry cases, 990 Indian ancestry controls, 2,824 East Asian ancestry cases, 3,719 East Asian ancestry controls	6q23.3	6	137638098	NR	BTF3L4P3 - LOC102723649	391040	102723649		93655	27548	rs6933404-?	rs6933404	0	6933404	intergenic_variant	1	NR	6E-15	14.221848749616356	(EA)			Affymetrix, Illumina [~ 9000000] (imputed)	N
2016-07-24	26192919	Liu JZ	2015-07-20	Nat Genet	www.ncbi.nlm.nih.gov/pubmed/26192919	Association analyses identify 38 susceptibility loci for inflammatory bowel disease and highlight shared genetic risk across populations.	Inflammatory bowel disease	12,882 European ancestry cases, 21,770 European ancestry controls	25,273 European ancestry cases, 26,715 European ancestry controls, 548 Iranian ancestry cases, 342 Iranian ancestry control, 1,423 Indian ancestry cases, 990 Indian ancestry controls, 2,824 East Asian ancestry cases, 3,719 East Asian ancestry controls	7q22.1	7	99152756	NR	KPNA7			402569			rs2395022-?	rs2395022	0	2395022	intergenic_variant	0	NR	9E-15	14.045757490560675	(EA)			Affymetrix, Illumina [~ 9000000] (imputed)	N
2016-07-24	26192919	Liu JZ	2015-07-20	Nat Genet	www.ncbi.nlm.nih.gov/pubmed/26192919	Association analyses identify 38 susceptibility loci for inflammatory bowel disease and highlight shared genetic risk across populations.	Inflammatory bowel disease	12,882 European ancestry cases, 21,770 European ancestry controls	25,273 European ancestry cases, 26,715 European ancestry controls, 548 Iranian ancestry cases, 342 Iranian ancestry control, 1,423 Indian ancestry cases, 990 Indian ancestry controls, 2,824 East Asian ancestry cases, 3,719 East Asian ancestry controls	2p23.3	2	27508073	NR	GCKR			2646			rs1260326-A	rs1260326	0	1260326	missense_variant	0	0.4059	1E-14	14.0	(EA)	1.080162	[1.06-1.1]	Affymetrix, Illumina [~ 9000000] (imputed)	N
2016-07-24	26192919	Liu JZ	2015-07-20	Nat Genet	www.ncbi.nlm.nih.gov/pubmed/26192919	Association analyses identify 38 susceptibility loci for inflammatory bowel disease and highlight shared genetic risk across populations.	Inflammatory bowel disease	12,882 European ancestry cases, 21,770 European ancestry controls	25,273 European ancestry cases, 26,715 European ancestry controls, 548 Iranian ancestry cases, 342 Iranian ancestry control, 1,423 Indian ancestry cases, 990 Indian ancestry controls, 2,824 East Asian ancestry cases, 3,719 East Asian ancestry controls	16p13.13	16	11610795	NR	LITAF			9516			rs11641184-A	rs11641184	0	11641184	intron_variant	0	0.4762	1E-14	14.0	(EA)	1.0803548	[1.06-1.1]	Affymetrix, Illumina [~ 9000000] (imputed)	N
2016-07-24	26192919	Liu JZ	2015-07-20	Nat Genet	www.ncbi.nlm.nih.gov/pubmed/26192919	Association analyses identify 38 susceptibility loci for inflammatory bowel disease and highlight shared genetic risk across populations.	Inflammatory bowel disease	12,882 European ancestry cases, 21,770 European ancestry controls	25,273 European ancestry cases, 26,715 European ancestry controls, 548 Iranian ancestry cases, 342 Iranian ancestry control, 1,423 Indian ancestry cases, 990 Indian ancestry controls, 2,824 East Asian ancestry cases, 3,719 East Asian ancestry controls	19q13.11	19	33240645	NR	SLC7A10 - CEBPA	56301	1050		14795	59289	rs17694108-A	rs17694108	0	17694108	intergenic_variant	1	0.2797	1E-14	14.0	(EA)	1.089548	[1.07-1.11]	Affymetrix, Illumina [~ 9000000] (imputed)	N
2016-07-24	26192919	Liu JZ	2015-07-20	Nat Genet	www.ncbi.nlm.nih.gov/pubmed/26192919	Association analyses identify 38 susceptibility loci for inflammatory bowel disease and highlight shared genetic risk across populations.	Inflammatory bowel disease	12,882 European ancestry cases, 21,770 European ancestry controls	25,273 European ancestry cases, 26,715 European ancestry controls, 548 Iranian ancestry cases, 342 Iranian ancestry control, 1,423 Indian ancestry cases, 990 Indian ancestry controls, 2,824 East Asian ancestry cases, 3,719 East Asian ancestry controls	6q23.3	6	137685367	NR	LOC102723649 - LOC442263	102723649	442263		10813	20456	rs6920220-A	rs6920220	0	6920220	intron_variant	1	0.2086	1E-14	14.0	(EA)	1.0993968	[1.08-1.12]	Affymetrix, Illumina [~ 9000000] (imputed)	N
2016-07-24	26192919	Liu JZ	2015-07-20	Nat Genet	www.ncbi.nlm.nih.gov/pubmed/26192919	Association analyses identify 38 susceptibility loci for inflammatory bowel disease and highlight shared genetic risk across populations.	Inflammatory bowel disease	12,882 European ancestry cases, 21,770 European ancestry controls	25,273 European ancestry cases, 26,715 European ancestry controls, 548 Iranian ancestry cases, 342 Iranian ancestry control, 1,423 Indian ancestry cases, 990 Indian ancestry controls, 2,824 East Asian ancestry cases, 3,719 East Asian ancestry controls	11q12.2	11	61008737	NR	CD6			923			rs11230563-G	rs11230563	0	11230563	missense_variant	0	0.65	2E-14	13.698970004336019	(EA)	1.0845813		Affymetrix, Illumina [~ 9000000] (imputed)	N
2016-07-24	26192919	Liu JZ	2015-07-20	Nat Genet	www.ncbi.nlm.nih.gov/pubmed/26192919	Association analyses identify 38 susceptibility loci for inflammatory bowel disease and highlight shared genetic risk across populations.	Inflammatory bowel disease	12,882 European ancestry cases, 21,770 European ancestry controls	25,273 European ancestry cases, 26,715 European ancestry controls, 548 Iranian ancestry cases, 342 Iranian ancestry control, 1,423 Indian ancestry cases, 990 Indian ancestry controls, 2,824 East Asian ancestry cases, 3,719 East Asian ancestry controls	5q31.3	5	142153497	NR	NDFIP1			80762			rs449454-?	rs449454	0	449454	3_prime_UTR_variant	0	NR	2E-14	13.698970004336019	(EA)			Affymetrix, Illumina [~ 9000000] (imputed)	N
2016-07-24	26192919	Liu JZ	2015-07-20	Nat Genet	www.ncbi.nlm.nih.gov/pubmed/26192919	Association analyses identify 38 susceptibility loci for inflammatory bowel disease and highlight shared genetic risk across populations.	Inflammatory bowel disease	12,882 European ancestry cases, 21,770 European ancestry controls	25,273 European ancestry cases, 26,715 European ancestry controls, 548 Iranian ancestry cases, 342 Iranian ancestry control, 1,423 Indian ancestry cases, 990 Indian ancestry controls, 2,824 East Asian ancestry cases, 3,719 East Asian ancestry controls	5p15.2	5	10689450	NR	DAP			1611			rs3776414-?	rs3776414	0	3776414	intron_variant	0	NR	3E-14	13.522878745280337	(EA)			Affymetrix, Illumina [~ 9000000] (imputed)	N
2016-07-24	26192919	Liu JZ	2015-07-20	Nat Genet	www.ncbi.nlm.nih.gov/pubmed/26192919	Association analyses identify 38 susceptibility loci for inflammatory bowel disease and highlight shared genetic risk across populations.	Inflammatory bowel disease	12,882 European ancestry cases, 21,770 European ancestry controls	25,273 European ancestry cases, 26,715 European ancestry controls, 548 Iranian ancestry cases, 342 Iranian ancestry control, 1,423 Indian ancestry cases, 990 Indian ancestry controls, 2,824 East Asian ancestry cases, 3,719 East Asian ancestry controls	7p12.2	7	50136058	NR	C7orf72			100130988			rs12718244-A	rs12718244	0	12718244	intron_variant	0	0.4081	3E-14	13.522878745280337	(EA)	1.079147	[1.06-1.1]	Affymetrix, Illumina [~ 9000000] (imputed)	N
2016-07-24	26192919	Liu JZ	2015-07-20	Nat Genet	www.ncbi.nlm.nih.gov/pubmed/26192919	Association analyses identify 38 susceptibility loci for inflammatory bowel disease and highlight shared genetic risk across populations.	Inflammatory bowel disease	12,882 European ancestry cases, 21,770 European ancestry controls	25,273 European ancestry cases, 26,715 European ancestry controls, 548 Iranian ancestry cases, 342 Iranian ancestry control, 1,423 Indian ancestry cases, 990 Indian ancestry controls, 2,824 East Asian ancestry cases, 3,719 East Asian ancestry controls	2q32.2	2	191066738	NR	STAT4			6775			rs1517352-C	rs1517352	0	1517352	intron_variant	0	0.6	4E-14	13.397940008672037	(EA)	1.0809946		Affymetrix, Illumina [~ 9000000] (imputed)	N
2016-07-24	26192919	Liu JZ	2015-07-20	Nat Genet	www.ncbi.nlm.nih.gov/pubmed/26192919	Association analyses identify 38 susceptibility loci for inflammatory bowel disease and highlight shared genetic risk across populations.	Inflammatory bowel disease	12,882 European ancestry cases, 21,770 European ancestry controls	25,273 European ancestry cases, 26,715 European ancestry controls, 548 Iranian ancestry cases, 342 Iranian ancestry control, 1,423 Indian ancestry cases, 990 Indian ancestry controls, 2,824 East Asian ancestry cases, 3,719 East Asian ancestry controls	2q12.1	2	102446909	NR	IL18RAP			8807			rs6708413-G	rs6708413	0	6708413	intron_variant	0	0.2376	9E-14	13.045757490560675	(EA)	1.0917488	[1.07-1.11]	Affymetrix, Illumina [~ 9000000] (imputed)	N
2016-07-24	26192919	Liu JZ	2015-07-20	Nat Genet	www.ncbi.nlm.nih.gov/pubmed/26192919	Association analyses identify 38 susceptibility loci for inflammatory bowel disease and highlight shared genetic risk across populations.	Inflammatory bowel disease	12,882 European ancestry cases, 21,770 European ancestry controls	25,273 European ancestry cases, 26,715 European ancestry controls, 548 Iranian ancestry cases, 342 Iranian ancestry control, 1,423 Indian ancestry cases, 990 Indian ancestry controls, 2,824 East Asian ancestry cases, 3,719 East Asian ancestry controls	19q13.33	19	48702915	NR	LOC105447645, FUT2			105447645, 2524			rs516246-A	rs516246	0	516246	intron_variant	0	0.4652	1E-13	13.0	(EA)	1.0784879	[1.06-1.1]	Affymetrix, Illumina [~ 9000000] (imputed)	N
2016-07-24	26192919	Liu JZ	2015-07-20	Nat Genet	www.ncbi.nlm.nih.gov/pubmed/26192919	Association analyses identify 38 susceptibility loci for inflammatory bowel disease and highlight shared genetic risk across populations.	Inflammatory bowel disease	12,882 European ancestry cases, 21,770 European ancestry controls	25,273 European ancestry cases, 26,715 European ancestry controls, 548 Iranian ancestry cases, 342 Iranian ancestry control, 1,423 Indian ancestry cases, 990 Indian ancestry controls, 2,824 East Asian ancestry cases, 3,719 East Asian ancestry controls	6p22.3	6	20657114	NR	CDKAL1			54901			rs2328546-?	rs2328546	0	2328546	intron_variant	0	NR	1E-13	13.0	(EA)			Affymetrix, Illumina [~ 9000000] (imputed)	N
2016-07-24	26192919	Liu JZ	2015-07-20	Nat Genet	www.ncbi.nlm.nih.gov/pubmed/26192919	Association analyses identify 38 susceptibility loci for inflammatory bowel disease and highlight shared genetic risk across populations.	Inflammatory bowel disease	12,882 European ancestry cases, 21,770 European ancestry controls	25,273 European ancestry cases, 26,715 European ancestry controls, 548 Iranian ancestry cases, 342 Iranian ancestry control, 1,423 Indian ancestry cases, 990 Indian ancestry controls, 2,824 East Asian ancestry cases, 3,719 East Asian ancestry controls	4q27	4	122240464	NR	KIAA1109			84162			rs7657746-A	rs7657746	0	7657746	intron_variant	0	0.76	2E-13	12.698970004336019	(EA)	1.0907376		Affymetrix, Illumina [~ 9000000] (imputed)	N
2016-07-24	26192919	Liu JZ	2015-07-20	Nat Genet	www.ncbi.nlm.nih.gov/pubmed/26192919	Association analyses identify 38 susceptibility loci for inflammatory bowel disease and highlight shared genetic risk across populations.	Inflammatory bowel disease	12,882 European ancestry cases, 21,770 European ancestry controls	25,273 European ancestry cases, 26,715 European ancestry controls, 548 Iranian ancestry cases, 342 Iranian ancestry control, 1,423 Indian ancestry cases, 990 Indian ancestry controls, 2,824 East Asian ancestry cases, 3,719 East Asian ancestry controls	22q11.21	22	21574308	NR	UBE2L3			7332			rs2266961-?	rs2266961	0	2266961	intron_variant	0	NR	3E-13	12.522878745280337	(EA)			Affymetrix, Illumina [~ 9000000] (imputed)	N
2016-07-24	26192919	Liu JZ	2015-07-20	Nat Genet	www.ncbi.nlm.nih.gov/pubmed/26192919	Association analyses identify 38 susceptibility loci for inflammatory bowel disease and highlight shared genetic risk across populations.	Inflammatory bowel disease	12,882 European ancestry cases, 21,770 European ancestry controls	25,273 European ancestry cases, 26,715 European ancestry controls, 548 Iranian ancestry cases, 342 Iranian ancestry control, 1,423 Indian ancestry cases, 990 Indian ancestry controls, 2,824 East Asian ancestry cases, 3,719 East Asian ancestry controls	11q13.1	11	64382898	NR	RPS6KA4 - LOC107984366	8986	107984366		10683	11444	rs559928-G	rs559928	0	559928	intergenic_variant	1	0.81	3E-13	12.522878745280337	(EA)	1.098986		Affymetrix, Illumina [~ 9000000] (imputed)	N
2016-07-24	26192919	Liu JZ	2015-07-20	Nat Genet	www.ncbi.nlm.nih.gov/pubmed/26192919	Association analyses identify 38 susceptibility loci for inflammatory bowel disease and highlight shared genetic risk across populations.	Inflammatory bowel disease	12,882 European ancestry cases, 21,770 European ancestry controls	25,273 European ancestry cases, 26,715 European ancestry controls, 548 Iranian ancestry cases, 342 Iranian ancestry control, 1,423 Indian ancestry cases, 990 Indian ancestry controls, 2,824 East Asian ancestry cases, 3,719 East Asian ancestry controls	7p12.2	7	50264865	NR	C7orf72 - IKZF1	100130988	10320		105609	38588	rs1456896-A	rs1456896	0	1456896	intergenic_variant	1	0.69	3E-13	12.522878745280337	(EA)	1.0815443		Affymetrix, Illumina [~ 9000000] (imputed)	N
2016-07-24	26192919	Liu JZ	2015-07-20	Nat Genet	www.ncbi.nlm.nih.gov/pubmed/26192919	Association analyses identify 38 susceptibility loci for inflammatory bowel disease and highlight shared genetic risk across populations.	Inflammatory bowel disease	12,882 European ancestry cases, 21,770 European ancestry controls	25,273 European ancestry cases, 26,715 European ancestry controls, 548 Iranian ancestry cases, 342 Iranian ancestry control, 1,423 Indian ancestry cases, 990 Indian ancestry controls, 2,824 East Asian ancestry cases, 3,719 East Asian ancestry controls	13q32.3	13	99384164	NR	UBAC2			337867			rs9557207-?	rs9557207	0	9557207	intron_variant	0	NR	4E-13	12.397940008672037	(EA)			Affymetrix, Illumina [~ 9000000] (imputed)	N
2016-07-24	26192919	Liu JZ	2015-07-20	Nat Genet	www.ncbi.nlm.nih.gov/pubmed/26192919	Association analyses identify 38 susceptibility loci for inflammatory bowel disease and highlight shared genetic risk across populations.	Inflammatory bowel disease	12,882 European ancestry cases, 21,770 European ancestry controls	25,273 European ancestry cases, 26,715 European ancestry controls, 548 Iranian ancestry cases, 342 Iranian ancestry control, 1,423 Indian ancestry cases, 990 Indian ancestry controls, 2,824 East Asian ancestry cases, 3,719 East Asian ancestry controls	13q14.11	13	40439840	NR	LINC00598			646982			rs941823-G	rs941823	0	941823	intron_variant	0	0.75	6E-13	12.221848749616356	(EA)	1.0865605		Affymetrix, Illumina [~ 9000000] (imputed)	N
2016-07-24	26192919	Liu JZ	2015-07-20	Nat Genet	www.ncbi.nlm.nih.gov/pubmed/26192919	Association analyses identify 38 susceptibility loci for inflammatory bowel disease and highlight shared genetic risk across populations.	Inflammatory bowel disease	12,882 European ancestry cases, 21,770 European ancestry controls	25,273 European ancestry cases, 26,715 European ancestry controls, 548 Iranian ancestry cases, 342 Iranian ancestry control, 1,423 Indian ancestry cases, 990 Indian ancestry controls, 2,824 East Asian ancestry cases, 3,719 East Asian ancestry controls	13q32.3	13	99255087	NR	UBAC2, GPR18			337867, 2841			rs3742130-G	rs3742130	0	3742130	synonymous_variant	0	0.78	9E-13	12.045757490560675	(EA)	1.0902634		Affymetrix, Illumina [~ 9000000] (imputed)	N
2016-07-24	26192919	Liu JZ	2015-07-20	Nat Genet	www.ncbi.nlm.nih.gov/pubmed/26192919	Association analyses identify 38 susceptibility loci for inflammatory bowel disease and highlight shared genetic risk across populations.	Inflammatory bowel disease	12,882 European ancestry cases, 21,770 European ancestry controls	25,273 European ancestry cases, 26,715 European ancestry controls, 548 Iranian ancestry cases, 342 Iranian ancestry control, 1,423 Indian ancestry cases, 990 Indian ancestry controls, 2,824 East Asian ancestry cases, 3,719 East Asian ancestry controls	17q23.1	17	59886176	NR	TUBD1			51174			rs1292053-G	rs1292053	0	1292053	missense_variant	0	0.442	1E-12	12.0	(EA)	1.0726192	[1.05-1.09]	Affymetrix, Illumina [~ 9000000] (imputed)	N
2016-07-24	26192919	Liu JZ	2015-07-20	Nat Genet	www.ncbi.nlm.nih.gov/pubmed/26192919	Association analyses identify 38 susceptibility loci for inflammatory bowel disease and highlight shared genetic risk across populations.	Inflammatory bowel disease	12,882 European ancestry cases, 21,770 European ancestry controls	25,273 European ancestry cases, 26,715 European ancestry controls, 548 Iranian ancestry cases, 342 Iranian ancestry control, 1,423 Indian ancestry cases, 990 Indian ancestry controls, 2,824 East Asian ancestry cases, 3,719 East Asian ancestry controls	5q35.3	5	177361569	NR	RGS14			10636			rs4976646-G	rs4976646	0	4976646	intron_variant	0	0.3415	3E-12	11.522878745280337	(EA)	1.0757427	[1.06-1.1]	Affymetrix, Illumina [~ 9000000] (imputed)	N
2016-07-24	26192919	Liu JZ	2015-07-20	Nat Genet	www.ncbi.nlm.nih.gov/pubmed/26192919	Association analyses identify 38 susceptibility loci for inflammatory bowel disease and highlight shared genetic risk across populations.	Inflammatory bowel disease	12,882 European ancestry cases, 21,770 European ancestry controls	25,273 European ancestry cases, 26,715 European ancestry controls, 548 Iranian ancestry cases, 342 Iranian ancestry control, 1,423 Indian ancestry cases, 990 Indian ancestry controls, 2,824 East Asian ancestry cases, 3,719 East Asian ancestry controls	10p15.1	10	6039267	NR	IL2RA			3559			rs12722515-C	rs12722515	0	12722515	intron_variant	0	0.84	5E-12	11.301029995663981	(EA)	1.1039582		Affymetrix, Illumina [~ 9000000] (imputed)	N
2016-07-24	26192919	Liu JZ	2015-07-20	Nat Genet	www.ncbi.nlm.nih.gov/pubmed/26192919	Association analyses identify 38 susceptibility loci for inflammatory bowel disease and highlight shared genetic risk across populations.	Inflammatory bowel disease	12,882 European ancestry cases, 21,770 European ancestry controls	25,273 European ancestry cases, 26,715 European ancestry controls, 548 Iranian ancestry cases, 342 Iranian ancestry control, 1,423 Indian ancestry cases, 990 Indian ancestry controls, 2,824 East Asian ancestry cases, 3,719 East Asian ancestry controls	11q12.1	11	58641214	NR	ZFP91-CNTF - GLYAT	386607	10249		15481	67543	rs11229555-C	rs11229555	0	11229555	intron_variant	1	0.75	5E-12	11.301029995663981	(EA)	1.0819354		Affymetrix, Illumina [~ 9000000] (imputed)	N
2016-07-24	26192919	Liu JZ	2015-07-20	Nat Genet	www.ncbi.nlm.nih.gov/pubmed/26192919	Association analyses identify 38 susceptibility loci for inflammatory bowel disease and highlight shared genetic risk across populations.	Inflammatory bowel disease	12,882 European ancestry cases, 21,770 European ancestry controls	25,273 European ancestry cases, 26,715 European ancestry controls, 548 Iranian ancestry cases, 342 Iranian ancestry control, 1,423 Indian ancestry cases, 990 Indian ancestry controls, 2,824 East Asian ancestry cases, 3,719 East Asian ancestry controls	2p14	2	65440138	NR	SPRED2 - LOC105374780	200734	105374780		7539	2324	rs6740462-A	rs6740462	0	6740462	intron_variant	1	0.74	6E-12	11.221848749616356	(EA)	1.0832434		Affymetrix, Illumina [~ 9000000] (imputed)	N
2016-07-24	26192919	Liu JZ	2015-07-20	Nat Genet	www.ncbi.nlm.nih.gov/pubmed/26192919	Association analyses identify 38 susceptibility loci for inflammatory bowel disease and highlight shared genetic risk across populations.	Inflammatory bowel disease	12,882 European ancestry cases, 21,770 European ancestry controls	25,273 European ancestry cases, 26,715 European ancestry controls, 548 Iranian ancestry cases, 342 Iranian ancestry control, 1,423 Indian ancestry cases, 990 Indian ancestry controls, 2,824 East Asian ancestry cases, 3,719 East Asian ancestry controls	20q13.32	20	59249254	NR	ZNF831			128611			rs259964-A	rs259964	0	259964	intron_variant	0	0.4586	7E-12	11.154901959985743	(EA)	1.0697858	[1.05-1.09]	Affymetrix, Illumina [~ 9000000] (imputed)	N
2016-07-24	26192919	Liu JZ	2015-07-20	Nat Genet	www.ncbi.nlm.nih.gov/pubmed/26192919	Association analyses identify 38 susceptibility loci for inflammatory bowel disease and highlight shared genetic risk across populations.	Inflammatory bowel disease	12,882 European ancestry cases, 21,770 European ancestry controls	25,273 European ancestry cases, 26,715 European ancestry controls, 548 Iranian ancestry cases, 342 Iranian ancestry control, 1,423 Indian ancestry cases, 990 Indian ancestry controls, 2,824 East Asian ancestry cases, 3,719 East Asian ancestry controls	10q21.1	10	58212538	NR	IPMK, TPT1P10			253430, 101928715			rs2153283-?	rs2153283	0	2153283	intron_variant	0	NR	2E-11	10.698970004336019	(EA)			Affymetrix, Illumina [~ 9000000] (imputed)	N
2016-07-24	26192919	Liu JZ	2015-07-20	Nat Genet	www.ncbi.nlm.nih.gov/pubmed/26192919	Association analyses identify 38 susceptibility loci for inflammatory bowel disease and highlight shared genetic risk across populations.	Inflammatory bowel disease	12,882 European ancestry cases, 21,770 European ancestry controls	25,273 European ancestry cases, 26,715 European ancestry controls, 548 Iranian ancestry cases, 342 Iranian ancestry control, 1,423 Indian ancestry cases, 990 Indian ancestry controls, 2,824 East Asian ancestry cases, 3,719 East Asian ancestry controls	10p11.23	10	30402574	NR	NIFKP1 - CCND3P1	401825	897		21453	620	rs2050392-?	rs2050392	0	2050392	downstream_gene_variant	1	NR	2E-11	10.698970004336019	(EA)			Affymetrix, Illumina [~ 9000000] (imputed)	N
2016-07-24	26192919	Liu JZ	2015-07-20	Nat Genet	www.ncbi.nlm.nih.gov/pubmed/26192919	Association analyses identify 38 susceptibility loci for inflammatory bowel disease and highlight shared genetic risk across populations.	Inflammatory bowel disease	12,882 European ancestry cases, 21,770 European ancestry controls	25,273 European ancestry cases, 26,715 European ancestry controls, 548 Iranian ancestry cases, 342 Iranian ancestry control, 1,423 Indian ancestry cases, 990 Indian ancestry controls, 2,824 East Asian ancestry cases, 3,719 East Asian ancestry controls	1q23.3	1	160884736	NR	ITLN1			55600			rs2297559-?	rs2297559	0	2297559	intron_variant	0	NR	2E-11	10.698970004336019	(EA)			Affymetrix, Illumina [~ 9000000] (imputed)	N
2016-07-24	26192919	Liu JZ	2015-07-20	Nat Genet	www.ncbi.nlm.nih.gov/pubmed/26192919	Association analyses identify 38 susceptibility loci for inflammatory bowel disease and highlight shared genetic risk across populations.	Inflammatory bowel disease	12,882 European ancestry cases, 21,770 European ancestry controls	25,273 European ancestry cases, 26,715 European ancestry controls, 548 Iranian ancestry cases, 342 Iranian ancestry control, 1,423 Indian ancestry cases, 990 Indian ancestry controls, 2,824 East Asian ancestry cases, 3,719 East Asian ancestry controls	6p23	6	14719265	NR	LOC101928354 - LOC107986572	101928354	107986572		1520	38210	rs17119-A	rs17119	0	17119	intron_variant	1	0.81	2E-11	10.698970004336019	(EA)	1.0868671		Affymetrix, Illumina [~ 9000000] (imputed)	N
2016-07-24	26192919	Liu JZ	2015-07-20	Nat Genet	www.ncbi.nlm.nih.gov/pubmed/26192919	Association analyses identify 38 susceptibility loci for inflammatory bowel disease and highlight shared genetic risk across populations.	Inflammatory bowel disease	12,882 European ancestry cases, 21,770 European ancestry controls	25,273 European ancestry cases, 26,715 European ancestry controls, 548 Iranian ancestry cases, 342 Iranian ancestry control, 1,423 Indian ancestry cases, 990 Indian ancestry controls, 2,824 East Asian ancestry cases, 3,719 East Asian ancestry controls	7q36.1	7	148523356	CNTNAP2	LOC392145 - RPL32P17	392145	402716		76961	57045	rs2538470-A	rs2538470	0	2538470	intergenic_variant	1	0.3622	3E-11	10.522878745280337	(EA)	1.0698943	[1.05-1.09]	Affymetrix, Illumina [~ 9000000] (imputed)	N
2016-07-24	26192919	Liu JZ	2015-07-20	Nat Genet	www.ncbi.nlm.nih.gov/pubmed/26192919	Association analyses identify 38 susceptibility loci for inflammatory bowel disease and highlight shared genetic risk across populations.	Inflammatory bowel disease	12,882 European ancestry cases, 21,770 European ancestry controls	25,273 European ancestry cases, 26,715 European ancestry controls, 548 Iranian ancestry cases, 342 Iranian ancestry control, 1,423 Indian ancestry cases, 990 Indian ancestry controls, 2,824 East Asian ancestry cases, 3,719 East Asian ancestry controls	17q24.3	17	72646784	NR	SLC39A11, LOC105371887			201266, 105371887			rs17780256-A	rs17780256	0	17780256	3_prime_UTR_variant	0	0.81	3E-11	10.522878745280337	(EA)	1.0870057		Affymetrix, Illumina [~ 9000000] (imputed)	N
2016-07-24	26192919	Liu JZ	2015-07-20	Nat Genet	www.ncbi.nlm.nih.gov/pubmed/26192919	Association analyses identify 38 susceptibility loci for inflammatory bowel disease and highlight shared genetic risk across populations.	Inflammatory bowel disease	12,882 European ancestry cases, 21,770 European ancestry controls	25,273 European ancestry cases, 26,715 European ancestry controls, 548 Iranian ancestry cases, 342 Iranian ancestry control, 1,423 Indian ancestry cases, 990 Indian ancestry controls, 2,824 East Asian ancestry cases, 3,719 East Asian ancestry controls	1p36.33	1	1312114	NR	CPSF3L			54973			rs12103-A	rs12103	0	12103	synonymous_variant	0	0.1834	3E-11	10.522878745280337	(EA)	1.0906081	[1.06-1.12]	Affymetrix, Illumina [~ 9000000] (imputed)	N
2016-07-24	26192919	Liu JZ	2015-07-20	Nat Genet	www.ncbi.nlm.nih.gov/pubmed/26192919	Association analyses identify 38 susceptibility loci for inflammatory bowel disease and highlight shared genetic risk across populations.	Inflammatory bowel disease	12,882 European ancestry cases, 21,770 European ancestry controls	25,273 European ancestry cases, 26,715 European ancestry controls, 548 Iranian ancestry cases, 342 Iranian ancestry control, 1,423 Indian ancestry cases, 990 Indian ancestry controls, 2,824 East Asian ancestry cases, 3,719 East Asian ancestry controls	13q12.13	13	26954210	NR	FGFR1OP2P1 - RPS21P8	100873883	100873798		48434	23338	rs12585310-?	rs12585310	0	12585310	intergenic_variant	1	NR	5E-11	10.301029995663981	(EA)			Affymetrix, Illumina [~ 9000000] (imputed)	N
2016-07-24	26192919	Liu JZ	2015-07-20	Nat Genet	www.ncbi.nlm.nih.gov/pubmed/26192919	Association analyses identify 38 susceptibility loci for inflammatory bowel disease and highlight shared genetic risk across populations.	Inflammatory bowel disease	12,882 European ancestry cases, 21,770 European ancestry controls	25,273 European ancestry cases, 26,715 European ancestry controls, 548 Iranian ancestry cases, 342 Iranian ancestry control, 1,423 Indian ancestry cases, 990 Indian ancestry controls, 2,824 East Asian ancestry cases, 3,719 East Asian ancestry controls	20q13.13	20	50338887	NR	LINC01271 - LOC105372657	101927586	105372657		17545	11414	rs913678-A	rs913678	0	913678	regulatory_region_variant	1	0.67	5E-11	10.301029995663981	(EA)	1.0716122		Affymetrix, Illumina [~ 9000000] (imputed)	N
2016-07-24	26192919	Liu JZ	2015-07-20	Nat Genet	www.ncbi.nlm.nih.gov/pubmed/26192919	Association analyses identify 38 susceptibility loci for inflammatory bowel disease and highlight shared genetic risk across populations.	Inflammatory bowel disease	12,882 European ancestry cases, 21,770 European ancestry controls	25,273 European ancestry cases, 26,715 European ancestry controls, 548 Iranian ancestry cases, 342 Iranian ancestry control, 1,423 Indian ancestry cases, 990 Indian ancestry controls, 2,824 East Asian ancestry cases, 3,719 East Asian ancestry controls	5q13.2	5	72398072	NR	RPL10AP8 - YBX1P5	644154	100861569		15679	19487	rs4703855-G	rs4703855	0	4703855	intergenic_variant	1	0.7	7E-11	10.154901959985743	(EA)	1.0736468		Affymetrix, Illumina [~ 9000000] (imputed)	N
2016-07-24	26192919	Liu JZ	2015-07-20	Nat Genet	www.ncbi.nlm.nih.gov/pubmed/26192919	Association analyses identify 38 susceptibility loci for inflammatory bowel disease and highlight shared genetic risk across populations.	Inflammatory bowel disease	12,882 European ancestry cases, 21,770 European ancestry controls	25,273 European ancestry cases, 26,715 European ancestry controls, 548 Iranian ancestry cases, 342 Iranian ancestry control, 1,423 Indian ancestry cases, 990 Indian ancestry controls, 2,824 East Asian ancestry cases, 3,719 East Asian ancestry controls	3p24.3	3	18700310	NR	LOC105376976			105376976			rs11708026-?	rs11708026	0	11708026	intron_variant	0	NR	8E-11	10.096910013008056	(EA)			Affymetrix, Illumina [~ 9000000] (imputed)	N
2016-07-24	26192919	Liu JZ	2015-07-20	Nat Genet	www.ncbi.nlm.nih.gov/pubmed/26192919	Association analyses identify 38 susceptibility loci for inflammatory bowel disease and highlight shared genetic risk across populations.	Inflammatory bowel disease	12,882 European ancestry cases, 21,770 European ancestry controls	25,273 European ancestry cases, 26,715 European ancestry controls, 548 Iranian ancestry cases, 342 Iranian ancestry control, 1,423 Indian ancestry cases, 990 Indian ancestry controls, 2,824 East Asian ancestry cases, 3,719 East Asian ancestry controls	20q13.12	20	46111557	NR	RPL13P2 - CD40	128500	958		11364	6685	rs6074022-G	rs6074022	0	6074022	regulatory_region_variant	1	0.2503	8E-11	10.096910013008056	(EA)	1.0770855	[1.05-1.1]	Affymetrix, Illumina [~ 9000000] (imputed)	N
2016-07-24	26192919	Liu JZ	2015-07-20	Nat Genet	www.ncbi.nlm.nih.gov/pubmed/26192919	Association analyses identify 38 susceptibility loci for inflammatory bowel disease and highlight shared genetic risk across populations.	Inflammatory bowel disease	12,882 European ancestry cases, 21,770 European ancestry controls	25,273 European ancestry cases, 26,715 European ancestry controls, 548 Iranian ancestry cases, 342 Iranian ancestry control, 1,423 Indian ancestry cases, 990 Indian ancestry controls, 2,824 East Asian ancestry cases, 3,719 East Asian ancestry controls	4q24	4	101944147	NR	BANK1			55024			rs13126505-A	rs13126505	0	13126505	intron_variant	0	0.06306	1E-10	10.0	(EA)	1.1371485	[1.1-1.18]	Affymetrix, Illumina [~ 9000000] (imputed)	N
2016-07-24	26192919	Liu JZ	2015-07-20	Nat Genet	www.ncbi.nlm.nih.gov/pubmed/26192919	Association analyses identify 38 susceptibility loci for inflammatory bowel disease and highlight shared genetic risk across populations.	Inflammatory bowel disease	12,882 European ancestry cases, 21,770 European ancestry controls	25,273 European ancestry cases, 26,715 European ancestry controls, 548 Iranian ancestry cases, 342 Iranian ancestry control, 1,423 Indian ancestry cases, 990 Indian ancestry controls, 2,824 East Asian ancestry cases, 3,719 East Asian ancestry controls	18q21.1	18	48868651	NR	CTIF - SMAD7	9811	4092		5434	51202	rs7240004-A	rs7240004	0	7240004	regulatory_region_variant	1	0.62	1E-10	10.0	(EA)	1.068784		Affymetrix, Illumina [~ 9000000] (imputed)	N
2016-07-24	26192919	Liu JZ	2015-07-20	Nat Genet	www.ncbi.nlm.nih.gov/pubmed/26192919	Association analyses identify 38 susceptibility loci for inflammatory bowel disease and highlight shared genetic risk across populations.	Inflammatory bowel disease	12,882 European ancestry cases, 21,770 European ancestry controls	25,273 European ancestry cases, 26,715 European ancestry controls, 548 Iranian ancestry cases, 342 Iranian ancestry control, 1,423 Indian ancestry cases, 990 Indian ancestry controls, 2,824 East Asian ancestry cases, 3,719 East Asian ancestry controls	2q37.1	2	230232414	NR	SP140			11262			rs6716753-G	rs6716753	0	6716753	intron_variant	0	0.1896	1E-10	10.0	(EA)	1.0847341	[1.06-1.11]	Affymetrix, Illumina [~ 9000000] (imputed)	N
2016-07-24	26192919	Liu JZ	2015-07-20	Nat Genet	www.ncbi.nlm.nih.gov/pubmed/26192919	Association analyses identify 38 susceptibility loci for inflammatory bowel disease and highlight shared genetic risk across populations.	Inflammatory bowel disease	12,882 European ancestry cases, 21,770 European ancestry controls	25,273 European ancestry cases, 26,715 European ancestry controls, 548 Iranian ancestry cases, 342 Iranian ancestry control, 1,423 Indian ancestry cases, 990 Indian ancestry controls, 2,824 East Asian ancestry cases, 3,719 East Asian ancestry controls	1p36.12	1	22373858	NR	LOC101060363 - LOC105376856	101060363	105376856		50491	42473	rs34920465-?	rs34920465	0	34920465	intergenic_variant	1	NR	1E-10	10.0	(EA)			Affymetrix, Illumina [~ 9000000] (imputed)	N
2016-07-24	26192919	Liu JZ	2015-07-20	Nat Genet	www.ncbi.nlm.nih.gov/pubmed/26192919	Association analyses identify 38 susceptibility loci for inflammatory bowel disease and highlight shared genetic risk across populations.	Inflammatory bowel disease	12,882 European ancestry cases, 21,770 European ancestry controls	25,273 European ancestry cases, 26,715 European ancestry controls, 548 Iranian ancestry cases, 342 Iranian ancestry control, 1,423 Indian ancestry cases, 990 Indian ancestry controls, 2,824 East Asian ancestry cases, 3,719 East Asian ancestry controls	16p13.13	16	11279548	NR	LOC105371082			105371082			rs423674-C	rs423674	0	423674	intron_variant	0	0.8	2E-10	9.698970004336019	(EA)	1.0876718		Affymetrix, Illumina [~ 9000000] (imputed)	N
2016-07-24	26192919	Liu JZ	2015-07-20	Nat Genet	www.ncbi.nlm.nih.gov/pubmed/26192919	Association analyses identify 38 susceptibility loci for inflammatory bowel disease and highlight shared genetic risk across populations.	Inflammatory bowel disease	12,882 European ancestry cases, 21,770 European ancestry controls	25,273 European ancestry cases, 26,715 European ancestry controls, 548 Iranian ancestry cases, 342 Iranian ancestry control, 1,423 Indian ancestry cases, 990 Indian ancestry controls, 2,824 East Asian ancestry cases, 3,719 East Asian ancestry controls	10q23.33	10	92742487	NR	HHEX - EXOC6	3087	54536		46836	84344	rs11187157-?	rs11187157	0	11187157	regulatory_region_variant	1	NR	2E-10	9.698970004336019	(EA)			Affymetrix, Illumina [~ 9000000] (imputed)	N
2016-07-24	26192919	Liu JZ	2015-07-20	Nat Genet	www.ncbi.nlm.nih.gov/pubmed/26192919	Association analyses identify 38 susceptibility loci for inflammatory bowel disease and highlight shared genetic risk across populations.	Inflammatory bowel disease	12,882 European ancestry cases, 21,770 European ancestry controls	25,273 European ancestry cases, 26,715 European ancestry controls, 548 Iranian ancestry cases, 342 Iranian ancestry control, 1,423 Indian ancestry cases, 990 Indian ancestry controls, 2,824 East Asian ancestry cases, 3,719 East Asian ancestry controls	2q36.3	2	227795396	CCL20	SNRPGP8 - LOC100533842	100874409	100533842		16661	7058	rs7556897-A	rs7556897	0	7556897	intergenic_variant	1	0.66	2E-10	9.698970004336019	(EA)	1.0683979		Affymetrix, Illumina [~ 9000000] (imputed)	N
2016-07-24	26192919	Liu JZ	2015-07-20	Nat Genet	www.ncbi.nlm.nih.gov/pubmed/26192919	Association analyses identify 38 susceptibility loci for inflammatory bowel disease and highlight shared genetic risk across populations.	Inflammatory bowel disease	12,882 European ancestry cases, 21,770 European ancestry controls	25,273 European ancestry cases, 26,715 European ancestry controls, 548 Iranian ancestry cases, 342 Iranian ancestry control, 1,423 Indian ancestry cases, 990 Indian ancestry controls, 2,824 East Asian ancestry cases, 3,719 East Asian ancestry controls	6p22.3	6	21430497	NR	CDKAL1 - LINC00581	54901	100874531		198093	55564	rs71559680-G	rs71559680	0	71559680	intergenic_variant	1	0.53	2E-10	9.698970004336019	(EA)	1.0647465		Affymetrix, Illumina [~ 9000000] (imputed)	N
2016-07-24	26192919	Liu JZ	2015-07-20	Nat Genet	www.ncbi.nlm.nih.gov/pubmed/26192919	Association analyses identify 38 susceptibility loci for inflammatory bowel disease and highlight shared genetic risk across populations.	Inflammatory bowel disease	12,882 European ancestry cases, 21,770 European ancestry controls	25,273 European ancestry cases, 26,715 European ancestry controls, 548 Iranian ancestry cases, 342 Iranian ancestry control, 1,423 Indian ancestry cases, 990 Indian ancestry controls, 2,824 East Asian ancestry cases, 3,719 East Asian ancestry controls	10q22.2	10	73898591	NR	CAMK2G - PLAU	818	5328		24000	10591	rs2688608-?	rs2688608	0	2688608	intergenic_variant	1	NR	3E-10	9.522878745280337	(EA)			Affymetrix, Illumina [~ 9000000] (imputed)	N
2016-07-24	26192919	Liu JZ	2015-07-20	Nat Genet	www.ncbi.nlm.nih.gov/pubmed/26192919	Association analyses identify 38 susceptibility loci for inflammatory bowel disease and highlight shared genetic risk across populations.	Inflammatory bowel disease	12,882 European ancestry cases, 21,770 European ancestry controls	25,273 European ancestry cases, 26,715 European ancestry controls, 548 Iranian ancestry cases, 342 Iranian ancestry control, 1,423 Indian ancestry cases, 990 Indian ancestry controls, 2,824 East Asian ancestry cases, 3,719 East Asian ancestry controls	2q24.2	2	162267541	NR	IFIH1			64135			rs1990760-?	rs1990760	0	1990760	missense_variant	0	NR	4E-10	9.397940008672037	(EA)			Affymetrix, Illumina [~ 9000000] (imputed)	N
2016-07-24	26192919	Liu JZ	2015-07-20	Nat Genet	www.ncbi.nlm.nih.gov/pubmed/26192919	Association analyses identify 38 susceptibility loci for inflammatory bowel disease and highlight shared genetic risk across populations.	Inflammatory bowel disease	12,882 European ancestry cases, 21,770 European ancestry controls	25,273 European ancestry cases, 26,715 European ancestry controls, 548 Iranian ancestry cases, 342 Iranian ancestry control, 1,423 Indian ancestry cases, 990 Indian ancestry controls, 2,824 East Asian ancestry cases, 3,719 East Asian ancestry controls	1q32.1	1	200132792	NR	NR5A2			2494			rs2816958-G	rs2816958	0	2816958	intron_variant	0	0.89	4E-10	9.397940008672037	(EA)	1.1040689		Affymetrix, Illumina [~ 9000000] (imputed)	N
2016-07-24	26192919	Liu JZ	2015-07-20	Nat Genet	www.ncbi.nlm.nih.gov/pubmed/26192919	Association analyses identify 38 susceptibility loci for inflammatory bowel disease and highlight shared genetic risk across populations.	Inflammatory bowel disease	12,882 European ancestry cases, 21,770 European ancestry controls	25,273 European ancestry cases, 26,715 European ancestry controls, 548 Iranian ancestry cases, 342 Iranian ancestry control, 1,423 Indian ancestry cases, 990 Indian ancestry controls, 2,824 East Asian ancestry cases, 3,719 East Asian ancestry controls	7q22.1	7	100825743	NR	EPHB4			2050			rs314313-G	rs314313	0	314313	intron_variant	0	0.3043	4E-10	9.397940008672037	(EA)	1.0688285	[1.05-1.09]	Affymetrix, Illumina [~ 9000000] (imputed)	N
2016-07-24	26192919	Liu JZ	2015-07-20	Nat Genet	www.ncbi.nlm.nih.gov/pubmed/26192919	Association analyses identify 38 susceptibility loci for inflammatory bowel disease and highlight shared genetic risk across populations.	Inflammatory bowel disease	12,882 European ancestry cases, 21,770 European ancestry controls	25,273 European ancestry cases, 26,715 European ancestry controls, 548 Iranian ancestry cases, 342 Iranian ancestry control, 1,423 Indian ancestry cases, 990 Indian ancestry controls, 2,824 East Asian ancestry cases, 3,719 East Asian ancestry controls	6q22.33	6	127924620	NR	THEMIS - PTPRK	387357	5796		5989	44159	rs13204742-A	rs13204742	0	13204742	regulatory_region_variant	1	0.1267	5E-10	9.301029995663981	(EA)	1.0959492	[1.07-1.12]	Affymetrix, Illumina [~ 9000000] (imputed)	N
2016-07-24	26192919	Liu JZ	2015-07-20	Nat Genet	www.ncbi.nlm.nih.gov/pubmed/26192919	Association analyses identify 38 susceptibility loci for inflammatory bowel disease and highlight shared genetic risk across populations.	Inflammatory bowel disease	12,882 European ancestry cases, 21,770 European ancestry controls	25,273 European ancestry cases, 26,715 European ancestry controls, 548 Iranian ancestry cases, 342 Iranian ancestry control, 1,423 Indian ancestry cases, 990 Indian ancestry controls, 2,824 East Asian ancestry cases, 3,719 East Asian ancestry controls	6q15	6	90263440	NR	BACH2			60468			rs1847472-C	rs1847472	0	1847472	intron_variant	0	0.66	7E-10	9.154901959985743	(EA)	1.0695955		Affymetrix, Illumina [~ 9000000] (imputed)	N
2016-07-24	26192919	Liu JZ	2015-07-20	Nat Genet	www.ncbi.nlm.nih.gov/pubmed/26192919	Association analyses identify 38 susceptibility loci for inflammatory bowel disease and highlight shared genetic risk across populations.	Inflammatory bowel disease	12,882 European ancestry cases, 21,770 European ancestry controls	25,273 European ancestry cases, 26,715 European ancestry controls, 548 Iranian ancestry cases, 342 Iranian ancestry control, 1,423 Indian ancestry cases, 990 Indian ancestry controls, 2,824 East Asian ancestry cases, 3,719 East Asian ancestry controls	17q22	17	56803632	NR	C17orf67			339210			rs3853824-G	rs3853824	0	3853824	intron_variant	0	0.64	8E-10	9.096910013008056	(EA)	1.0661255		Affymetrix, Illumina [~ 9000000] (imputed)	N
2016-07-24	26192919	Liu JZ	2015-07-20	Nat Genet	www.ncbi.nlm.nih.gov/pubmed/26192919	Association analyses identify 38 susceptibility loci for inflammatory bowel disease and highlight shared genetic risk across populations.	Inflammatory bowel disease	12,882 European ancestry cases, 21,770 European ancestry controls	25,273 European ancestry cases, 26,715 European ancestry controls, 548 Iranian ancestry cases, 342 Iranian ancestry control, 1,423 Indian ancestry cases, 990 Indian ancestry controls, 2,824 East Asian ancestry cases, 3,719 East Asian ancestry controls	5q31.1	5	135107916	NR	C5orf66			100996485			rs254560-A	rs254560	0	254560	intron_variant	0	0.4024	9E-10	9.045757490560675	(EA)	1.0634166	[1.04-1.08]	Affymetrix, Illumina [~ 9000000] (imputed)	N
2016-07-24	26192919	Liu JZ	2015-07-20	Nat Genet	www.ncbi.nlm.nih.gov/pubmed/26192919	Association analyses identify 38 susceptibility loci for inflammatory bowel disease and highlight shared genetic risk across populations.	Inflammatory bowel disease	12,882 European ancestry cases, 21,770 European ancestry controls	25,273 European ancestry cases, 26,715 European ancestry controls, 548 Iranian ancestry cases, 342 Iranian ancestry control, 1,423 Indian ancestry cases, 990 Indian ancestry controls, 2,824 East Asian ancestry cases, 3,719 East Asian ancestry controls	8q24.21	8	128554935	NR	LINC00824			101927774			rs6651252-A	rs6651252	0	6651252	intron_variant	0	0.87	9E-10	9.045757490560675	(EA)	1.095103		Affymetrix, Illumina [~ 9000000] (imputed)	N
2016-07-24	26192919	Liu JZ	2015-07-20	Nat Genet	www.ncbi.nlm.nih.gov/pubmed/26192919	Association analyses identify 38 susceptibility loci for inflammatory bowel disease and highlight shared genetic risk across populations.	Inflammatory bowel disease	12,882 European ancestry cases, 21,770 European ancestry controls	25,273 European ancestry cases, 26,715 European ancestry controls, 548 Iranian ancestry cases, 342 Iranian ancestry control, 1,423 Indian ancestry cases, 990 Indian ancestry controls, 2,824 East Asian ancestry cases, 3,719 East Asian ancestry controls	7p22.2	7	2830351	NR	GNA12			2768			rs1182188-A	rs1182188	0	1182188	intron_variant	0	0.7	1E-9	9.0	(EA)	1.068123		Affymetrix, Illumina [~ 9000000] (imputed)	N
2016-07-24	26192919	Liu JZ	2015-07-20	Nat Genet	www.ncbi.nlm.nih.gov/pubmed/26192919	Association analyses identify 38 susceptibility loci for inflammatory bowel disease and highlight shared genetic risk across populations.	Inflammatory bowel disease	12,882 European ancestry cases, 21,770 European ancestry controls	25,273 European ancestry cases, 26,715 European ancestry controls, 548 Iranian ancestry cases, 342 Iranian ancestry control, 1,423 Indian ancestry cases, 990 Indian ancestry controls, 2,824 East Asian ancestry cases, 3,719 East Asian ancestry controls	12q24.12	12	111446804	NR	SH2B3			10019			rs3184504-?	rs3184504	0	3184504	missense_variant	0	NR	1E-9	9.0	(EA)			Affymetrix, Illumina [~ 9000000] (imputed)	N
2016-07-24	26192919	Liu JZ	2015-07-20	Nat Genet	www.ncbi.nlm.nih.gov/pubmed/26192919	Association analyses identify 38 susceptibility loci for inflammatory bowel disease and highlight shared genetic risk across populations.	Inflammatory bowel disease	12,882 European ancestry cases, 21,770 European ancestry controls	25,273 European ancestry cases, 26,715 European ancestry controls, 548 Iranian ancestry cases, 342 Iranian ancestry control, 1,423 Indian ancestry cases, 990 Indian ancestry controls, 2,824 East Asian ancestry cases, 3,719 East Asian ancestry controls	11q23.2	11	114516108	NR	NXPE2			120406			rs561722-G	rs561722	0	561722	upstream_gene_variant	0	0.66	2E-9	8.698970004336019	(EA)	1.0666672		Affymetrix, Illumina [~ 9000000] (imputed)	N
2016-07-24	26192919	Liu JZ	2015-07-20	Nat Genet	www.ncbi.nlm.nih.gov/pubmed/26192919	Association analyses identify 38 susceptibility loci for inflammatory bowel disease and highlight shared genetic risk across populations.	Inflammatory bowel disease	12,882 European ancestry cases, 21,770 European ancestry controls	25,273 European ancestry cases, 26,715 European ancestry controls, 548 Iranian ancestry cases, 342 Iranian ancestry control, 1,423 Indian ancestry cases, 990 Indian ancestry controls, 2,824 East Asian ancestry cases, 3,719 East Asian ancestry controls	18q22.2	18	69870115	NR	CD226			10666			rs17207042-?	rs17207042	0	17207042	intron_variant	0	NR	2E-9	8.698970004336019	(EA)			Affymetrix, Illumina [~ 9000000] (imputed)	N
2016-07-24	26192919	Liu JZ	2015-07-20	Nat Genet	www.ncbi.nlm.nih.gov/pubmed/26192919	Association analyses identify 38 susceptibility loci for inflammatory bowel disease and highlight shared genetic risk across populations.	Inflammatory bowel disease	12,882 European ancestry cases, 21,770 European ancestry controls	25,273 European ancestry cases, 26,715 European ancestry controls, 548 Iranian ancestry cases, 342 Iranian ancestry control, 1,423 Indian ancestry cases, 990 Indian ancestry controls, 2,824 East Asian ancestry cases, 3,719 East Asian ancestry controls	2q22.3	2	144734815	NR	TEX41			401014			rs11681525-G	rs11681525	0	11681525	intron_variant	0	0.91	2E-9	8.698970004336019	(EA)	1.1134332		Affymetrix, Illumina [~ 9000000] (imputed)	N
2016-07-24	26192919	Liu JZ	2015-07-20	Nat Genet	www.ncbi.nlm.nih.gov/pubmed/26192919	Association analyses identify 38 susceptibility loci for inflammatory bowel disease and highlight shared genetic risk across populations.	Inflammatory bowel disease	12,882 European ancestry cases, 21,770 European ancestry controls	25,273 European ancestry cases, 26,715 European ancestry controls, 548 Iranian ancestry cases, 342 Iranian ancestry control, 1,423 Indian ancestry cases, 990 Indian ancestry controls, 2,824 East Asian ancestry cases, 3,719 East Asian ancestry controls	1q31.3	1	198629533	PTPRC	ATP6V1G3 - PTPRC	127124	5788		88588	9435	rs7555082-A	rs7555082	0	7555082	intergenic_variant	1	0.1069	3E-9	8.522878745280337	(EA)	1.1006883	[1.07-1.13]	Affymetrix, Illumina [~ 9000000] (imputed)	N
2016-07-24	26192919	Liu JZ	2015-07-20	Nat Genet	www.ncbi.nlm.nih.gov/pubmed/26192919	Association analyses identify 38 susceptibility loci for inflammatory bowel disease and highlight shared genetic risk across populations.	Inflammatory bowel disease	12,882 European ancestry cases, 21,770 European ancestry controls	25,273 European ancestry cases, 26,715 European ancestry controls, 548 Iranian ancestry cases, 342 Iranian ancestry control, 1,423 Indian ancestry cases, 990 Indian ancestry controls, 2,824 East Asian ancestry cases, 3,719 East Asian ancestry controls	11q12.2	11	61830500	NR	FADS2			9415			rs1535-?	rs1535	0	1535	intron_variant	0	NR	3E-9	8.522878745280337	(EA)			Affymetrix, Illumina [~ 9000000] (imputed)	N
2016-07-24	26192919	Liu JZ	2015-07-20	Nat Genet	www.ncbi.nlm.nih.gov/pubmed/26192919	Association analyses identify 38 susceptibility loci for inflammatory bowel disease and highlight shared genetic risk across populations.	Inflammatory bowel disease	12,882 European ancestry cases, 21,770 European ancestry controls	25,273 European ancestry cases, 26,715 European ancestry controls, 548 Iranian ancestry cases, 342 Iranian ancestry control, 1,423 Indian ancestry cases, 990 Indian ancestry controls, 2,824 East Asian ancestry cases, 3,719 East Asian ancestry controls	13q14.11	13	40121855	NR	LOC107984569 - LINC00332	107984569	100874127		47257	59954	rs915286-A	rs915286	0	915286	intron_variant	1	0.55	3E-9	8.522878745280337	(EA)	1.0604076		Affymetrix, Illumina [~ 9000000] (imputed)	N
2016-07-24	26192919	Liu JZ	2015-07-20	Nat Genet	www.ncbi.nlm.nih.gov/pubmed/26192919	Association analyses identify 38 susceptibility loci for inflammatory bowel disease and highlight shared genetic risk across populations.	Inflammatory bowel disease	12,882 European ancestry cases, 21,770 European ancestry controls	25,273 European ancestry cases, 26,715 European ancestry controls, 548 Iranian ancestry cases, 342 Iranian ancestry control, 1,423 Indian ancestry cases, 990 Indian ancestry controls, 2,824 East Asian ancestry cases, 3,719 East Asian ancestry controls	14q24.3	14	75275048	NR	LOC105370571 - FOS	105370571	2353		5331	3730	rs1569328-G	rs1569328	0	1569328	upstream_gene_variant	1	0.83	3E-9	8.522878745280337	(EA)	1.0843407		Affymetrix, Illumina [~ 9000000] (imputed)	N
2016-07-24	26192919	Liu JZ	2015-07-20	Nat Genet	www.ncbi.nlm.nih.gov/pubmed/26192919	Association analyses identify 38 susceptibility loci for inflammatory bowel disease and highlight shared genetic risk across populations.	Inflammatory bowel disease	12,882 European ancestry cases, 21,770 European ancestry controls	25,273 European ancestry cases, 26,715 European ancestry controls, 548 Iranian ancestry cases, 342 Iranian ancestry control, 1,423 Indian ancestry cases, 990 Indian ancestry controls, 2,824 East Asian ancestry cases, 3,719 East Asian ancestry controls	9q22.2	9	91166134	NR	LINC00484			100129347			rs4743820-A	rs4743820	0	4743820	intron_variant	0	0.7	4E-9	8.397940008672037	(EA)	1.0660416		Affymetrix, Illumina [~ 9000000] (imputed)	N
2016-07-24	26192919	Liu JZ	2015-07-20	Nat Genet	www.ncbi.nlm.nih.gov/pubmed/26192919	Association analyses identify 38 susceptibility loci for inflammatory bowel disease and highlight shared genetic risk across populations.	Inflammatory bowel disease	12,882 European ancestry cases, 21,770 European ancestry controls	25,273 European ancestry cases, 26,715 European ancestry controls, 548 Iranian ancestry cases, 342 Iranian ancestry control, 1,423 Indian ancestry cases, 990 Indian ancestry controls, 2,824 East Asian ancestry cases, 3,719 East Asian ancestry controls	13q14.11	13	40258875	NR	RNY3P9 - LINC00598	100862672	646982		31943	88257	rs17061048-A	rs17061048	0	17061048	intron_variant	1	0.95	5E-9	8.301029995663981	(EA)	1.1451334		Affymetrix, Illumina [~ 9000000] (imputed)	N
2016-07-24	26192919	Liu JZ	2015-07-20	Nat Genet	www.ncbi.nlm.nih.gov/pubmed/26192919	Association analyses identify 38 susceptibility loci for inflammatory bowel disease and highlight shared genetic risk across populations.	Inflammatory bowel disease	12,882 European ancestry cases, 21,770 European ancestry controls	25,273 European ancestry cases, 26,715 European ancestry controls, 548 Iranian ancestry cases, 342 Iranian ancestry control, 1,423 Indian ancestry cases, 990 Indian ancestry controls, 2,824 East Asian ancestry cases, 3,719 East Asian ancestry controls	21q22.11	21	33404389	NR	IFNGR2			3460			rs2284553-G	rs2284553	0	2284553	intron_variant	0	0.59	5E-9	8.301029995663981	(EA)	1.061271		Affymetrix, Illumina [~ 9000000] (imputed)	N
2016-07-24	26192919	Liu JZ	2015-07-20	Nat Genet	www.ncbi.nlm.nih.gov/pubmed/26192919	Association analyses identify 38 susceptibility loci for inflammatory bowel disease and highlight shared genetic risk across populations.	Inflammatory bowel disease	12,882 European ancestry cases, 21,770 European ancestry controls	25,273 European ancestry cases, 26,715 European ancestry controls, 548 Iranian ancestry cases, 342 Iranian ancestry control, 1,423 Indian ancestry cases, 990 Indian ancestry controls, 2,824 East Asian ancestry cases, 3,719 East Asian ancestry controls	6p25.3	6	382559	IRF4, DUSP22	DUSP22 - IRF4	56940	3662		31204	9180	rs7773324-A	rs7773324	0	7773324	intergenic_variant	1	0.6	6E-9	8.221848749616356	(EA)	1.0637687		Affymetrix, Illumina [~ 9000000] (imputed)	N
2016-07-24	26192919	Liu JZ	2015-07-20	Nat Genet	www.ncbi.nlm.nih.gov/pubmed/26192919	Association analyses identify 38 susceptibility loci for inflammatory bowel disease and highlight shared genetic risk across populations.	Inflammatory bowel disease	12,882 European ancestry cases, 21,770 European ancestry controls	25,273 European ancestry cases, 26,715 European ancestry controls, 548 Iranian ancestry cases, 342 Iranian ancestry control, 1,423 Indian ancestry cases, 990 Indian ancestry controls, 2,824 East Asian ancestry cases, 3,719 East Asian ancestry controls	6p22.3	6	20812357	NR	CDKAL1			54901			rs9358372-G	rs9358372	0	9358372	intron_variant	0	0.3668	6E-9	8.221848749616356	(EA)	1.0623451	[1.04-1.08]	Affymetrix, Illumina [~ 9000000] (imputed)	N
2016-07-24	26192919	Liu JZ	2015-07-20	Nat Genet	www.ncbi.nlm.nih.gov/pubmed/26192919	Association analyses identify 38 susceptibility loci for inflammatory bowel disease and highlight shared genetic risk across populations.	Inflammatory bowel disease	12,882 European ancestry cases, 21,770 European ancestry controls	25,273 European ancestry cases, 26,715 European ancestry controls, 548 Iranian ancestry cases, 342 Iranian ancestry control, 1,423 Indian ancestry cases, 990 Indian ancestry controls, 2,824 East Asian ancestry cases, 3,719 East Asian ancestry controls	10q24.32	10	102504350	NR	SUFU			51684			rs2274351-?	rs2274351	0	2274351	intron_variant	0	NR	7E-9	8.154901959985743	(EA)			Affymetrix, Illumina [~ 9000000] (imputed)	N
2016-07-24	26192919	Liu JZ	2015-07-20	Nat Genet	www.ncbi.nlm.nih.gov/pubmed/26192919	Association analyses identify 38 susceptibility loci for inflammatory bowel disease and highlight shared genetic risk across populations.	Inflammatory bowel disease	12,882 European ancestry cases, 21,770 European ancestry controls	25,273 European ancestry cases, 26,715 European ancestry controls, 548 Iranian ancestry cases, 342 Iranian ancestry control, 1,423 Indian ancestry cases, 990 Indian ancestry controls, 2,824 East Asian ancestry cases, 3,719 East Asian ancestry controls	5q23.3	5	130768383	NR	ARL2BPP4 - LOC107986449	100130265	107986449		238289	30147	rs10051722-A	rs10051722	0	10051722	intergenic_variant	1	0.7	9E-9	8.045757490560675	(EA)	1.0635655		Affymetrix, Illumina [~ 9000000] (imputed)	N
2016-07-24	26192919	Liu JZ	2015-07-20	Nat Genet	www.ncbi.nlm.nih.gov/pubmed/26192919	Association analyses identify 38 susceptibility loci for inflammatory bowel disease and highlight shared genetic risk across populations.	Inflammatory bowel disease	12,882 European ancestry cases, 21,770 European ancestry controls	25,273 European ancestry cases, 26,715 European ancestry controls, 548 Iranian ancestry cases, 342 Iranian ancestry control, 1,423 Indian ancestry cases, 990 Indian ancestry controls, 2,824 East Asian ancestry cases, 3,719 East Asian ancestry controls	1p22.1	1	92088726	BTBD8	BTBD8			284697			rs34856868-G	rs34856868	0	34856868	missense_variant	0	0.97	1E-8	8.0	(EA)	1.2156452		Affymetrix, Illumina [~ 9000000] (imputed)	N
2016-07-24	26192919	Liu JZ	2015-07-20	Nat Genet	www.ncbi.nlm.nih.gov/pubmed/26192919	Association analyses identify 38 susceptibility loci for inflammatory bowel disease and highlight shared genetic risk across populations.	Inflammatory bowel disease	12,882 European ancestry cases, 21,770 European ancestry controls	25,273 European ancestry cases, 26,715 European ancestry controls, 548 Iranian ancestry cases, 342 Iranian ancestry control, 1,423 Indian ancestry cases, 990 Indian ancestry controls, 2,824 East Asian ancestry cases, 3,719 East Asian ancestry controls	14q24.1	14	68805067	NR	ZFP36L1 - MAGOH3P	677	90352		8824	56658	rs10142466-?	rs10142466	0	10142466	intergenic_variant	1	NR	1E-8	8.0	(EA)			Affymetrix, Illumina [~ 9000000] (imputed)	N
2016-07-24	26192919	Liu JZ	2015-07-20	Nat Genet	www.ncbi.nlm.nih.gov/pubmed/26192919	Association analyses identify 38 susceptibility loci for inflammatory bowel disease and highlight shared genetic risk across populations.	Inflammatory bowel disease	12,882 European ancestry cases, 21,770 European ancestry controls	25,273 European ancestry cases, 26,715 European ancestry controls, 548 Iranian ancestry cases, 342 Iranian ancestry control, 1,423 Indian ancestry cases, 990 Indian ancestry controls, 2,824 East Asian ancestry cases, 3,719 East Asian ancestry controls	12q24.12	12	111569952	SH2B3, ALDH2, ATXN2	ATXN2			6311			rs653178-G	rs653178	0	653178	intron_variant	0	0.4942	1E-8	8.0	(EA)	1.0580138	[1.04-1.08]	Affymetrix, Illumina [~ 9000000] (imputed)	N
2016-07-24	26192919	Liu JZ	2015-07-20	Nat Genet	www.ncbi.nlm.nih.gov/pubmed/26192919	Association analyses identify 38 susceptibility loci for inflammatory bowel disease and highlight shared genetic risk across populations.	Inflammatory bowel disease	12,882 European ancestry cases, 21,770 European ancestry controls	25,273 European ancestry cases, 26,715 European ancestry controls, 548 Iranian ancestry cases, 342 Iranian ancestry control, 1,423 Indian ancestry cases, 990 Indian ancestry controls, 2,824 East Asian ancestry cases, 3,719 East Asian ancestry controls	4p15.2	4	26130739	NR	LOC645481 - LOC105374541	645481	105374541		14787	21136	rs4692386-G	rs4692386	0	4692386	intergenic_variant	1	0.59	1E-8	8.0	(EA)	1.0596887		Affymetrix, Illumina [~ 9000000] (imputed)	N
2016-07-24	26192919	Liu JZ	2015-07-20	Nat Genet	www.ncbi.nlm.nih.gov/pubmed/26192919	Association analyses identify 38 susceptibility loci for inflammatory bowel disease and highlight shared genetic risk across populations.	Inflammatory bowel disease	12,882 European ancestry cases, 21,770 European ancestry controls	25,273 European ancestry cases, 26,715 European ancestry controls, 548 Iranian ancestry cases, 342 Iranian ancestry control, 1,423 Indian ancestry cases, 990 Indian ancestry controls, 2,824 East Asian ancestry cases, 3,719 East Asian ancestry controls	18q23	18	79460616	NFATC1, TST	NFATC1, LOC101927897			4772, 101927897			rs7236492-G	rs7236492	0	7236492	intron_variant	0	0.85	1E-8	8.0	(EA)	1.0835682		Affymetrix, Illumina [~ 9000000] (imputed)	N
2016-07-24	26192919	Liu JZ	2015-07-20	Nat Genet	www.ncbi.nlm.nih.gov/pubmed/26192919	Association analyses identify 38 susceptibility loci for inflammatory bowel disease and highlight shared genetic risk across populations.	Inflammatory bowel disease	12,882 European ancestry cases, 21,770 European ancestry controls	25,273 European ancestry cases, 26,715 European ancestry controls, 548 Iranian ancestry cases, 342 Iranian ancestry control, 1,423 Indian ancestry cases, 990 Indian ancestry controls, 2,824 East Asian ancestry cases, 3,719 East Asian ancestry controls	5q35.2	5	173891251	NR	CPEB4			80315			rs72810983-A	rs72810983	0	72810983	intron_variant	0	0.69	2E-8	7.698970004336019	(EA)	1.0646069		Affymetrix, Illumina [~ 9000000] (imputed)	N
2016-07-24	26192919	Liu JZ	2015-07-20	Nat Genet	www.ncbi.nlm.nih.gov/pubmed/26192919	Association analyses identify 38 susceptibility loci for inflammatory bowel disease and highlight shared genetic risk across populations.	Inflammatory bowel disease	12,882 European ancestry cases, 21,770 European ancestry controls	25,273 European ancestry cases, 26,715 European ancestry controls, 548 Iranian ancestry cases, 342 Iranian ancestry control, 1,423 Indian ancestry cases, 990 Indian ancestry controls, 2,824 East Asian ancestry cases, 3,719 East Asian ancestry controls	11p15.5	11	1852842	NR	LOC107984299 - LSP1	107984299	4046		6190	128	rs907611-A	rs907611	0	907611	upstream_gene_variant	1	0.3211	2E-8	7.698970004336019	(EA)	1.0621415	[1.04-1.08]	Affymetrix, Illumina [~ 9000000] (imputed)	N
2016-07-24	26192919	Liu JZ	2015-07-20	Nat Genet	www.ncbi.nlm.nih.gov/pubmed/26192919	Association analyses identify 38 susceptibility loci for inflammatory bowel disease and highlight shared genetic risk across populations.	Inflammatory bowel disease	12,882 European ancestry cases, 21,770 European ancestry controls	25,273 European ancestry cases, 26,715 European ancestry controls, 548 Iranian ancestry cases, 342 Iranian ancestry control, 1,423 Indian ancestry cases, 990 Indian ancestry controls, 2,824 East Asian ancestry cases, 3,719 East Asian ancestry controls	19q13.32	19	46346549	NR	HIF3A - PPP5C	64344	5536		3116	445	rs4802307-C	rs4802307	0	4802307	upstream_gene_variant	1	0.7	2E-8	7.698970004336019	(EA)	1.0630091		Affymetrix, Illumina [~ 9000000] (imputed)	N
2016-07-24	26192919	Liu JZ	2015-07-20	Nat Genet	www.ncbi.nlm.nih.gov/pubmed/26192919	Association analyses identify 38 susceptibility loci for inflammatory bowel disease and highlight shared genetic risk across populations.	Inflammatory bowel disease	12,882 European ancestry cases, 21,770 European ancestry controls	25,273 European ancestry cases, 26,715 European ancestry controls, 548 Iranian ancestry cases, 342 Iranian ancestry control, 1,423 Indian ancestry cases, 990 Indian ancestry controls, 2,824 East Asian ancestry cases, 3,719 East Asian ancestry controls	8q11.21	8	48216682	NR	LOC100287157 - LOC100130299	100287157	100130299		22088	77167	rs7011507-G	rs7011507	0	7011507	intergenic_variant	1	0.88	2E-8	7.698970004336019	(EA)	1.0882828		Affymetrix, Illumina [~ 9000000] (imputed)	N
2016-07-24	26192919	Liu JZ	2015-07-20	Nat Genet	www.ncbi.nlm.nih.gov/pubmed/26192919	Association analyses identify 38 susceptibility loci for inflammatory bowel disease and highlight shared genetic risk across populations.	Inflammatory bowel disease	12,882 European ancestry cases, 21,770 European ancestry controls	25,273 European ancestry cases, 26,715 European ancestry controls, 548 Iranian ancestry cases, 342 Iranian ancestry control, 1,423 Indian ancestry cases, 990 Indian ancestry controls, 2,824 East Asian ancestry cases, 3,719 East Asian ancestry controls	1q24.2	1	169549811	SELP, SELE, SELL	F5			2153			rs6025-G	rs6025	0	6025	missense_variant	0	0.97	3E-8	7.522878745280337	(EA)	1.1942284		Affymetrix, Illumina [~ 9000000] (imputed)	N
2016-07-24	26192919	Liu JZ	2015-07-20	Nat Genet	www.ncbi.nlm.nih.gov/pubmed/26192919	Association analyses identify 38 susceptibility loci for inflammatory bowel disease and highlight shared genetic risk across populations.	Inflammatory bowel disease	12,882 European ancestry cases, 21,770 European ancestry controls	25,273 European ancestry cases, 26,715 European ancestry controls, 548 Iranian ancestry cases, 342 Iranian ancestry control, 1,423 Indian ancestry cases, 990 Indian ancestry controls, 2,824 East Asian ancestry cases, 3,719 East Asian ancestry controls	2q24.2	2	159937497	MARCH7, LY75, PLA2R1	PLA2R1			22925			rs4664304-A	rs4664304	0	4664304	3_prime_UTR_variant	0	0.4379	3E-8	7.522878745280337	(EA)	1.0576227	[1.04-1.08]	Affymetrix, Illumina [~ 9000000] (imputed)	N
2016-07-24	26192919	Liu JZ	2015-07-20	Nat Genet	www.ncbi.nlm.nih.gov/pubmed/26192919	Association analyses identify 38 susceptibility loci for inflammatory bowel disease and highlight shared genetic risk across populations.	Inflammatory bowel disease	12,882 European ancestry cases, 21,770 European ancestry controls	25,273 European ancestry cases, 26,715 European ancestry controls, 548 Iranian ancestry cases, 342 Iranian ancestry control, 1,423 Indian ancestry cases, 990 Indian ancestry controls, 2,824 East Asian ancestry cases, 3,719 East Asian ancestry controls	20q11.21	20	32760944	NR	COMMD7 - DNMT3B	149951	1789		16936	1441	rs6058869-?	rs6058869	0	6058869	upstream_gene_variant	1	NR	3E-8	7.522878745280337	(EA)			Affymetrix, Illumina [~ 9000000] (imputed)	N
2016-07-24	26192919	Liu JZ	2015-07-20	Nat Genet	www.ncbi.nlm.nih.gov/pubmed/26192919	Association analyses identify 38 susceptibility loci for inflammatory bowel disease and highlight shared genetic risk across populations.	Inflammatory bowel disease	12,882 European ancestry cases, 21,770 European ancestry controls	25,273 European ancestry cases, 26,715 European ancestry controls, 548 Iranian ancestry cases, 342 Iranian ancestry control, 1,423 Indian ancestry cases, 990 Indian ancestry controls, 2,824 East Asian ancestry cases, 3,719 East Asian ancestry controls	17q11.2	17	27516617	NR	KSR1			8844			rs2945412-A	rs2945412	0	2945412	intron_variant	0	0.59	3E-8	7.522878745280337	(EA)	1.0579644		Affymetrix, Illumina [~ 9000000] (imputed)	N
2016-07-24	26192919	Liu JZ	2015-07-20	Nat Genet	www.ncbi.nlm.nih.gov/pubmed/26192919	Association analyses identify 38 susceptibility loci for inflammatory bowel disease and highlight shared genetic risk across populations.	Inflammatory bowel disease	12,882 European ancestry cases, 21,770 European ancestry controls	25,273 European ancestry cases, 26,715 European ancestry controls, 548 Iranian ancestry cases, 342 Iranian ancestry control, 1,423 Indian ancestry cases, 990 Indian ancestry controls, 2,824 East Asian ancestry cases, 3,719 East Asian ancestry controls	8q21.3	8	89863690	NR	COX6B1P6 - RNU6-925P	100462851	106479975		39860	37031	rs7015630-A	rs7015630	0	7015630	intergenic_variant	1	0.73	3E-8	7.522878745280337	(EA)	1.0647925		Affymetrix, Illumina [~ 9000000] (imputed)	N
2016-07-24	26192919	Liu JZ	2015-07-20	Nat Genet	www.ncbi.nlm.nih.gov/pubmed/26192919	Association analyses identify 38 susceptibility loci for inflammatory bowel disease and highlight shared genetic risk across populations.	Inflammatory bowel disease	12,882 European ancestry cases, 21,770 European ancestry controls	25,273 European ancestry cases, 26,715 European ancestry controls, 548 Iranian ancestry cases, 342 Iranian ancestry control, 1,423 Indian ancestry cases, 990 Indian ancestry controls, 2,824 East Asian ancestry cases, 3,719 East Asian ancestry controls	16p12.2	16	23853269	NR	PRKCB			5579			rs7404095-G	rs7404095	0	7404095	intron_variant	0	0.58	3E-8	7.522878745280337	(EA)	1.0573224		Affymetrix, Illumina [~ 9000000] (imputed)	N
2016-07-24	26192919	Liu JZ	2015-07-20	Nat Genet	www.ncbi.nlm.nih.gov/pubmed/26192919	Association analyses identify 38 susceptibility loci for inflammatory bowel disease and highlight shared genetic risk across populations.	Inflammatory bowel disease	12,882 European ancestry cases, 21,770 European ancestry controls	25,273 European ancestry cases, 26,715 European ancestry controls, 548 Iranian ancestry cases, 342 Iranian ancestry control, 1,423 Indian ancestry cases, 990 Indian ancestry controls, 2,824 East Asian ancestry cases, 3,719 East Asian ancestry controls	3p21.31	3	46415921	FLJ78302, LTF, CCR1, CCR2, CCR3, CCR5	LOC105377068			105377068			rs113010081-G	rs113010081	0	113010081	downstream_gene_variant	0	0.1073	4E-8	7.3979400086720375	(EA)	1.0966138	[1.06-1.13]	Affymetrix, Illumina [~ 9000000] (imputed)	N
2016-07-24	26192919	Liu JZ	2015-07-20	Nat Genet	www.ncbi.nlm.nih.gov/pubmed/26192919	Association analyses identify 38 susceptibility loci for inflammatory bowel disease and highlight shared genetic risk across populations.	Inflammatory bowel disease	12,882 European ancestry cases, 21,770 European ancestry controls	25,273 European ancestry cases, 26,715 European ancestry controls, 548 Iranian ancestry cases, 342 Iranian ancestry control, 1,423 Indian ancestry cases, 990 Indian ancestry controls, 2,824 East Asian ancestry cases, 3,719 East Asian ancestry controls	8p21.2	8	27370037	PTK2B, TRIM35, EPHX2	PTK2B			2185			rs17057051-A	rs17057051	0	17057051	intron_variant	0	0.69	6E-8	7.221848749616356	(EA)	1.060473		Affymetrix, Illumina [~ 9000000] (imputed)	N
2016-07-24	26192919	Liu JZ	2015-07-20	Nat Genet	www.ncbi.nlm.nih.gov/pubmed/26192919	Association analyses identify 38 susceptibility loci for inflammatory bowel disease and highlight shared genetic risk across populations.	Inflammatory bowel disease	12,882 European ancestry cases, 21,770 European ancestry controls	25,273 European ancestry cases, 26,715 European ancestry controls, 548 Iranian ancestry cases, 342 Iranian ancestry control, 1,423 Indian ancestry cases, 990 Indian ancestry controls, 2,824 East Asian ancestry cases, 3,719 East Asian ancestry controls	12q24.23	12	119709120	PRKAB1	CIT			11113			rs11064881-A	rs11064881	0	11064881	intron_variant	0	0.07342	6E-8	7.221848749616356	(EA)	1.1044849	[1.07-1.14]	Affymetrix, Illumina [~ 9000000] (imputed)	N
2016-07-24	26192919	Liu JZ	2015-07-20	Nat Genet	www.ncbi.nlm.nih.gov/pubmed/26192919	Association analyses identify 38 susceptibility loci for inflammatory bowel disease and highlight shared genetic risk across populations.	Inflammatory bowel disease	12,882 European ancestry cases, 21,770 European ancestry controls	25,273 European ancestry cases, 26,715 European ancestry controls, 548 Iranian ancestry cases, 342 Iranian ancestry control, 1,423 Indian ancestry cases, 990 Indian ancestry controls, 2,824 East Asian ancestry cases, 3,719 East Asian ancestry controls	11q21	11	96290263	NR	MAML2			84441			rs483905-A	rs483905	0	483905	intron_variant	0	0.289	7E-8	7.154901959985743	(EA)	1.0595956	[1.04-1.08]	Affymetrix, Illumina [~ 9000000] (imputed)	N
2016-07-24	26192919	Liu JZ	2015-07-20	Nat Genet	www.ncbi.nlm.nih.gov/pubmed/26192919	Association analyses identify 38 susceptibility loci for inflammatory bowel disease and highlight shared genetic risk across populations.	Inflammatory bowel disease	12,882 European ancestry cases, 21,770 European ancestry controls	25,273 European ancestry cases, 26,715 European ancestry controls, 548 Iranian ancestry cases, 342 Iranian ancestry control, 1,423 Indian ancestry cases, 990 Indian ancestry controls, 2,824 East Asian ancestry cases, 3,719 East Asian ancestry controls	5q11.2	5	56143024	NR	ANKRD55			79722			rs10065637-G	rs10065637	0	10065637	intron_variant	0	0.79	1E-7	7.0	(EA)	1.0710944		Affymetrix, Illumina [~ 9000000] (imputed)	N
2016-07-24	26192919	Liu JZ	2015-07-20	Nat Genet	www.ncbi.nlm.nih.gov/pubmed/26192919	Association analyses identify 38 susceptibility loci for inflammatory bowel disease and highlight shared genetic risk across populations.	Inflammatory bowel disease	12,882 European ancestry cases, 21,770 European ancestry controls	25,273 European ancestry cases, 26,715 European ancestry controls, 548 Iranian ancestry cases, 342 Iranian ancestry control, 1,423 Indian ancestry cases, 990 Indian ancestry controls, 2,824 East Asian ancestry cases, 3,719 East Asian ancestry controls	1q24.3	1	172884320	NR	LOC105371618 - AIMP1P2	105371618	100873064		46533	1627	rs7517810-A	rs7517810	0	7517810	intron_variant	1	0.2361	1E-7	7.0	(EA)	1.0629416	[1.04-1.09]	Affymetrix, Illumina [~ 9000000] (imputed)	N
2016-07-24	26192919	Liu JZ	2015-07-20	Nat Genet	www.ncbi.nlm.nih.gov/pubmed/26192919	Association analyses identify 38 susceptibility loci for inflammatory bowel disease and highlight shared genetic risk across populations.	Inflammatory bowel disease	12,882 European ancestry cases, 21,770 European ancestry controls	25,273 European ancestry cases, 26,715 European ancestry controls, 548 Iranian ancestry cases, 342 Iranian ancestry control, 1,423 Indian ancestry cases, 990 Indian ancestry controls, 2,824 East Asian ancestry cases, 3,719 East Asian ancestry controls	6q25.1	6	149255943	MAP3K7IP2	LOC105378049, TAB2			105378049, 23118			rs7758080-G	rs7758080	0	7758080	intron_variant	0	0.2694	1E-7	7.0	(EA)	1.0597305	[1.04-1.08]	Affymetrix, Illumina [~ 9000000] (imputed)	N
2016-07-24	26192919	Liu JZ	2015-07-20	Nat Genet	www.ncbi.nlm.nih.gov/pubmed/26192919	Association analyses identify 38 susceptibility loci for inflammatory bowel disease and highlight shared genetic risk across populations.	Inflammatory bowel disease	12,882 European ancestry cases, 21,770 European ancestry controls	25,273 European ancestry cases, 26,715 European ancestry controls, 548 Iranian ancestry cases, 342 Iranian ancestry control, 1,423 Indian ancestry cases, 990 Indian ancestry controls, 2,824 East Asian ancestry cases, 3,719 East Asian ancestry controls	8q24.21	8	129592317	NR	CCDC26			137196			rs13277237-G	rs13277237	0	13277237	intron_variant	0	0.435	1E-7	7.0	(EA)	1.0555866	[1.04-1.08]	Affymetrix, Illumina [~ 9000000] (imputed)	N
2016-07-24	26192919	Liu JZ	2015-07-20	Nat Genet	www.ncbi.nlm.nih.gov/pubmed/26192919	Association analyses identify 38 susceptibility loci for inflammatory bowel disease and highlight shared genetic risk across populations.	Inflammatory bowel disease	12,882 European ancestry cases, 21,770 European ancestry controls	25,273 European ancestry cases, 26,715 European ancestry controls, 548 Iranian ancestry cases, 342 Iranian ancestry control, 1,423 Indian ancestry cases, 990 Indian ancestry controls, 2,824 East Asian ancestry cases, 3,719 East Asian ancestry controls	4p16.3	4	3442776	HGFAC	HGFAC			3083			rs2073505-A	rs2073505	0	2073505	synonymous_variant	0	0.07545	1E-7	7.0	(EA)	1.0996872	[1.06-1.14]	Affymetrix, Illumina [~ 9000000] (imputed)	N
2016-07-24	26192919	Liu JZ	2015-07-20	Nat Genet	www.ncbi.nlm.nih.gov/pubmed/26192919	Association analyses identify 38 susceptibility loci for inflammatory bowel disease and highlight shared genetic risk across populations.	Inflammatory bowel disease	12,882 European ancestry cases, 21,770 European ancestry controls	25,273 European ancestry cases, 26,715 European ancestry controls, 548 Iranian ancestry cases, 342 Iranian ancestry control, 1,423 Indian ancestry cases, 990 Indian ancestry controls, 2,824 East Asian ancestry cases, 3,719 East Asian ancestry controls	5q35.1	5	172897975	C5orf4, DUSP1	ERGIC1			57222			rs564349-G	rs564349	0	564349	3_prime_UTR_variant	0	0.3183	2E-7	6.698970004336019	(EA)	1.056796	[1.04-1.08]	Affymetrix, Illumina [~ 9000000] (imputed)	N
2016-07-24	26192919	Liu JZ	2015-07-20	Nat Genet	www.ncbi.nlm.nih.gov/pubmed/26192919	Association analyses identify 38 susceptibility loci for inflammatory bowel disease and highlight shared genetic risk across populations.	Inflammatory bowel disease	12,882 European ancestry cases, 21,770 European ancestry controls	25,273 European ancestry cases, 26,715 European ancestry controls, 548 Iranian ancestry cases, 342 Iranian ancestry control, 1,423 Indian ancestry cases, 990 Indian ancestry controls, 2,824 East Asian ancestry cases, 3,719 East Asian ancestry controls	6q25.3	6	159069404	NR	LOC105378083			105378083			rs212388-G	rs212388	0	212388	upstream_gene_variant	0	0.3957	2E-7	6.698970004336019	(EA)	1.0551589	[1.03-1.08]	Affymetrix, Illumina [~ 9000000] (imputed)	N
2016-07-24	26192919	Liu JZ	2015-07-20	Nat Genet	www.ncbi.nlm.nih.gov/pubmed/26192919	Association analyses identify 38 susceptibility loci for inflammatory bowel disease and highlight shared genetic risk across populations.	Inflammatory bowel disease	12,882 European ancestry cases, 21,770 European ancestry controls	25,273 European ancestry cases, 26,715 European ancestry controls, 548 Iranian ancestry cases, 342 Iranian ancestry control, 1,423 Indian ancestry cases, 990 Indian ancestry controls, 2,824 East Asian ancestry cases, 3,719 East Asian ancestry controls	7p15.2	7	26852821	NR	SKAP2			8935			rs10486483-A	rs10486483	0	10486483	intron_variant	0	0.2371	2E-7	6.698970004336019	(EA)	1.0620762	[1.04-1.08]	Affymetrix, Illumina [~ 9000000] (imputed)	N
2016-07-24	26192919	Liu JZ	2015-07-20	Nat Genet	www.ncbi.nlm.nih.gov/pubmed/26192919	Association analyses identify 38 susceptibility loci for inflammatory bowel disease and highlight shared genetic risk across populations.	Inflammatory bowel disease	12,882 European ancestry cases, 21,770 European ancestry controls	25,273 European ancestry cases, 26,715 European ancestry controls, 548 Iranian ancestry cases, 342 Iranian ancestry control, 1,423 Indian ancestry cases, 990 Indian ancestry controls, 2,824 East Asian ancestry cases, 3,719 East Asian ancestry controls	1q31.1	1	186906327	PTGS2, PLA2G4A	PLA2G4A			5321			rs10798069-C	rs10798069	0	10798069	intron_variant	0	0.51	2E-7	6.698970004336019	(EA)	1.0524286		Affymetrix, Illumina [~ 9000000] (imputed)	N
2016-07-24	26192919	Liu JZ	2015-07-20	Nat Genet	www.ncbi.nlm.nih.gov/pubmed/26192919	Association analyses identify 38 susceptibility loci for inflammatory bowel disease and highlight shared genetic risk across populations.	Inflammatory bowel disease	12,882 European ancestry cases, 21,770 European ancestry controls	25,273 European ancestry cases, 26,715 European ancestry controls, 548 Iranian ancestry cases, 342 Iranian ancestry control, 1,423 Indian ancestry cases, 990 Indian ancestry controls, 2,824 East Asian ancestry cases, 3,719 East Asian ancestry controls	4q24	4	105154341	NR	TET2			54790			rs2189234-A	rs2189234	0	2189234	intron_variant	0	0.3692	4E-7	6.3979400086720375	(EA)	1.0531957	[1.03-1.07]	Affymetrix, Illumina [~ 9000000] (imputed)	N
2016-07-24	26192919	Liu JZ	2015-07-20	Nat Genet	www.ncbi.nlm.nih.gov/pubmed/26192919	Association analyses identify 38 susceptibility loci for inflammatory bowel disease and highlight shared genetic risk across populations.	Inflammatory bowel disease	12,882 European ancestry cases, 21,770 European ancestry controls	25,273 European ancestry cases, 26,715 European ancestry controls, 548 Iranian ancestry cases, 342 Iranian ancestry control, 1,423 Indian ancestry cases, 990 Indian ancestry controls, 2,824 East Asian ancestry cases, 3,719 East Asian ancestry controls	6q24.2	6	143577757	NR	LOC285740 - PHACTR2	285740	9749		8418	30423	rs12199775-A	rs12199775	0	12199775	intron_variant	1	0.93	4E-7	6.3979400086720375	(EA)	1.1094881		Affymetrix, Illumina [~ 9000000] (imputed)	N
2016-07-24	26192919	Liu JZ	2015-07-20	Nat Genet	www.ncbi.nlm.nih.gov/pubmed/26192919	Association analyses identify 38 susceptibility loci for inflammatory bowel disease and highlight shared genetic risk across populations.	Inflammatory bowel disease	12,882 European ancestry cases, 21,770 European ancestry controls	25,273 European ancestry cases, 26,715 European ancestry controls, 548 Iranian ancestry cases, 342 Iranian ancestry control, 1,423 Indian ancestry cases, 990 Indian ancestry controls, 2,824 East Asian ancestry cases, 3,719 East Asian ancestry controls	15q26.1	15	90638257	NR	CRTC3, CRTC3-AS1			64784, 101926895			rs7165170-A	rs7165170	0	7165170	non_coding_transcript_exon_variant	0	0.82	4E-7	6.3979400086720375	(EA)	1.0670352		Affymetrix, Illumina [~ 9000000] (imputed)	N
2016-07-24	26192919	Liu JZ	2015-07-20	Nat Genet	www.ncbi.nlm.nih.gov/pubmed/26192919	Association analyses identify 38 susceptibility loci for inflammatory bowel disease and highlight shared genetic risk across populations.	Inflammatory bowel disease	12,882 European ancestry cases, 21,770 European ancestry controls	25,273 European ancestry cases, 26,715 European ancestry controls, 548 Iranian ancestry cases, 342 Iranian ancestry control, 1,423 Indian ancestry cases, 990 Indian ancestry controls, 2,824 East Asian ancestry cases, 3,719 East Asian ancestry controls	15q14	15	38606989	NR	LOC107984739 - LOC107984725	107984739	107984725		26207	5036	rs16967103-G	rs16967103	0	16967103	intergenic_variant	1	0.1937	4E-7	6.3979400086720375	(EA)	1.0664214	[1.04-1.09]	Affymetrix, Illumina [~ 9000000] (imputed)	N
2016-07-24	26192919	Liu JZ	2015-07-20	Nat Genet	www.ncbi.nlm.nih.gov/pubmed/26192919	Association analyses identify 38 susceptibility loci for inflammatory bowel disease and highlight shared genetic risk across populations.	Inflammatory bowel disease	12,882 European ancestry cases, 21,770 European ancestry controls	25,273 European ancestry cases, 26,715 European ancestry controls, 548 Iranian ancestry cases, 342 Iranian ancestry control, 1,423 Indian ancestry cases, 990 Indian ancestry controls, 2,824 East Asian ancestry cases, 3,719 East Asian ancestry controls	2q33.2	2	203727298	ICOS, CD28, CTLA4	CD28			940			rs3116494-G	rs3116494	0	3116494	intron_variant	0	0.2539	5E-7	6.301029995663981	(EA)	1.0607666	[1.04-1.08]	Affymetrix, Illumina [~ 9000000] (imputed)	N
2016-07-24	26192919	Liu JZ	2015-07-20	Nat Genet	www.ncbi.nlm.nih.gov/pubmed/26192919	Association analyses identify 38 susceptibility loci for inflammatory bowel disease and highlight shared genetic risk across populations.	Inflammatory bowel disease	12,882 European ancestry cases, 21,770 European ancestry controls	25,273 European ancestry cases, 26,715 European ancestry controls, 548 Iranian ancestry cases, 342 Iranian ancestry control, 1,423 Indian ancestry cases, 990 Indian ancestry controls, 2,824 East Asian ancestry cases, 3,719 East Asian ancestry controls	7q32.1	7	128933913	NR	LOC392787 - IRF5	392787	3663		10843	3824	rs4728142-A	rs4728142	0	4728142	upstream_gene_variant	1	0.439	6E-7	6.221848749616356	(EA)	1.0520436	[1.03-1.07]	Affymetrix, Illumina [~ 9000000] (imputed)	N
2016-07-24	26192919	Liu JZ	2015-07-20	Nat Genet	www.ncbi.nlm.nih.gov/pubmed/26192919	Association analyses identify 38 susceptibility loci for inflammatory bowel disease and highlight shared genetic risk across populations.	Inflammatory bowel disease	12,882 European ancestry cases, 21,770 European ancestry controls	25,273 European ancestry cases, 26,715 European ancestry controls, 548 Iranian ancestry cases, 342 Iranian ancestry control, 1,423 Indian ancestry cases, 990 Indian ancestry controls, 2,824 East Asian ancestry cases, 3,719 East Asian ancestry controls	7p21.1	7	17403055	AHR	LOC102659288			102659288			rs1077773-A	rs1077773	0	1077773	intron_variant	0	0.52	6E-7	6.221848749616356	(EA)	1.0502108		Affymetrix, Illumina [~ 9000000] (imputed)	N
2016-07-24	26192919	Liu JZ	2015-07-20	Nat Genet	www.ncbi.nlm.nih.gov/pubmed/26192919	Association analyses identify 38 susceptibility loci for inflammatory bowel disease and highlight shared genetic risk across populations.	Inflammatory bowel disease	12,882 European ancestry cases, 21,770 European ancestry controls	25,273 European ancestry cases, 26,715 European ancestry controls, 548 Iranian ancestry cases, 342 Iranian ancestry control, 1,423 Indian ancestry cases, 990 Indian ancestry controls, 2,824 East Asian ancestry cases, 3,719 East Asian ancestry controls	2q33.1	2	198658398	NR	LOC105373831			105373831			rs17229285-G	rs17229285	0	17229285	intron_variant	0	0.4966	8E-7	6.096910013008056	(EA)	1.0505787	[1.03-1.07]	Affymetrix, Illumina [~ 9000000] (imputed)	N
2016-07-24	26192919	Liu JZ	2015-07-20	Nat Genet	www.ncbi.nlm.nih.gov/pubmed/26192919	Association analyses identify 38 susceptibility loci for inflammatory bowel disease and highlight shared genetic risk across populations.	Inflammatory bowel disease	12,882 European ancestry cases, 21,770 European ancestry controls	25,273 European ancestry cases, 26,715 European ancestry controls, 548 Iranian ancestry cases, 342 Iranian ancestry control, 1,423 Indian ancestry cases, 990 Indian ancestry controls, 2,824 East Asian ancestry cases, 3,719 East Asian ancestry controls	16p11.2	16	30471173	NR	SEPHS2 - ITGAL	22928	3683		25198	1489	rs11150589-A	rs11150589	0	11150589	upstream_gene_variant	1	0.4732	9E-7	6.045757490560675	(EA)	1.0513153	[1.03-1.07]	Affymetrix, Illumina [~ 9000000] (imputed)	N
2016-07-24	26192919	Liu JZ	2015-07-20	Nat Genet	www.ncbi.nlm.nih.gov/pubmed/26192919	Association analyses identify 38 susceptibility loci for inflammatory bowel disease and highlight shared genetic risk across populations.	Inflammatory bowel disease	12,882 European ancestry cases, 21,770 European ancestry controls	25,273 European ancestry cases, 26,715 European ancestry controls, 548 Iranian ancestry cases, 342 Iranian ancestry control, 1,423 Indian ancestry cases, 990 Indian ancestry controls, 2,824 East Asian ancestry cases, 3,719 East Asian ancestry controls	20q11.21	20	32261714	NR	POFUT1 - KIF3B	23509	9371		23050	15926	rs4243971-C	rs4243971	0	4243971	intergenic_variant	1	0.56	9E-7	6.045757490560675	(EA)	1.0498904		Affymetrix, Illumina [~ 9000000] (imputed)	N
2016-07-24	26192919	Liu JZ	2015-07-20	Nat Genet	www.ncbi.nlm.nih.gov/pubmed/26192919	Association analyses identify 38 susceptibility loci for inflammatory bowel disease and highlight shared genetic risk across populations.	Inflammatory bowel disease	12,882 European ancestry cases, 21,770 European ancestry controls	25,273 European ancestry cases, 26,715 European ancestry controls, 548 Iranian ancestry cases, 342 Iranian ancestry control, 1,423 Indian ancestry cases, 990 Indian ancestry controls, 2,824 East Asian ancestry cases, 3,719 East Asian ancestry controls	4p11	4	48361228	NR	SLAIN2			57606			rs7438704-G	rs7438704	0	7438704	intron_variant	0	0.64	9E-7	6.045757490560675	(EA)	1.0524054		Affymetrix, Illumina [~ 9000000] (imputed)	N
2016-07-24	26192919	Liu JZ	2015-07-20	Nat Genet	www.ncbi.nlm.nih.gov/pubmed/26192919	Association analyses identify 38 susceptibility loci for inflammatory bowel disease and highlight shared genetic risk across populations.	Inflammatory bowel disease	12,882 European ancestry cases, 21,770 European ancestry controls	25,273 European ancestry cases, 26,715 European ancestry controls, 548 Iranian ancestry cases, 342 Iranian ancestry control, 1,423 Indian ancestry cases, 990 Indian ancestry controls, 2,824 East Asian ancestry cases, 3,719 East Asian ancestry controls	1q22	1	155713079	NR	DAP3			7818			rs490608-?	rs490608	0	490608	intron_variant	0	NR	1E-6	6.0	(EA)			Affymetrix, Illumina [~ 9000000] (imputed)	N
2016-07-24	26192919	Liu JZ	2015-07-20	Nat Genet	www.ncbi.nlm.nih.gov/pubmed/26192919	Association analyses identify 38 susceptibility loci for inflammatory bowel disease and highlight shared genetic risk across populations.	Inflammatory bowel disease	12,882 European ancestry cases, 21,770 European ancestry controls	25,273 European ancestry cases, 26,715 European ancestry controls, 548 Iranian ancestry cases, 342 Iranian ancestry control, 1,423 Indian ancestry cases, 990 Indian ancestry controls, 2,824 East Asian ancestry cases, 3,719 East Asian ancestry controls	4p14	4	38323415	NR	LOC105374409 - LOC105374410	105374409	105374410		35275	7293	rs6856616-G	rs6856616	0	6856616	intergenic_variant	1	0.06662	1E-6	6.0	(EA)	1.0979221	[1.06-1.14]	Affymetrix, Illumina [~ 9000000] (imputed)	N
2016-07-24	26192919	Liu JZ	2015-07-20	Nat Genet	www.ncbi.nlm.nih.gov/pubmed/26192919	Association analyses identify 38 susceptibility loci for inflammatory bowel disease and highlight shared genetic risk across populations.	Inflammatory bowel disease	12,882 European ancestry cases, 21,770 European ancestry controls	25,273 European ancestry cases, 26,715 European ancestry controls, 548 Iranian ancestry cases, 342 Iranian ancestry control, 1,423 Indian ancestry cases, 990 Indian ancestry controls, 2,824 East Asian ancestry cases, 3,719 East Asian ancestry controls	6p25.2	6	3420172	NR	SLC22A23			63027			rs13204048-A	rs13204048	0	13204048	intron_variant	0	0.61	1E-6	6.0	(EA)	1.0509611		Affymetrix, Illumina [~ 9000000] (imputed)	N
2016-07-24	26192919	Liu JZ	2015-07-20	Nat Genet	www.ncbi.nlm.nih.gov/pubmed/26192919	Association analyses identify 38 susceptibility loci for inflammatory bowel disease and highlight shared genetic risk across populations.	Inflammatory bowel disease	12,882 European ancestry cases, 21,770 European ancestry controls	25,273 European ancestry cases, 26,715 European ancestry controls, 548 Iranian ancestry cases, 342 Iranian ancestry control, 1,423 Indian ancestry cases, 990 Indian ancestry controls, 2,824 East Asian ancestry cases, 3,719 East Asian ancestry controls	1p36.32	1	2571341	NR	LOC100996583			100996583			rs6667605-G	rs6667605	0	6667605	downstream_gene_variant	0	0.51	1E-6	6.0	(EA)	1.0500121		Affymetrix, Illumina [~ 9000000] (imputed)	N
2016-07-24	26192919	Liu JZ	2015-07-20	Nat Genet	www.ncbi.nlm.nih.gov/pubmed/26192919	Association analyses identify 38 susceptibility loci for inflammatory bowel disease and highlight shared genetic risk across populations.	Inflammatory bowel disease	12,882 European ancestry cases, 21,770 European ancestry controls	25,273 European ancestry cases, 26,715 European ancestry controls, 548 Iranian ancestry cases, 342 Iranian ancestry control, 1,423 Indian ancestry cases, 990 Indian ancestry controls, 2,824 East Asian ancestry cases, 3,719 East Asian ancestry controls	5q13.2	5	73222321	NR	LOC340090 - LOC105379031	340090	105379031		20360	24173	rs10061469-A	rs10061469	0	10061469	intron_variant	1	0.67	1E-6	6.0	(EA)	1.0531912		Affymetrix, Illumina [~ 9000000] (imputed)	N
2016-07-24	26192919	Liu JZ	2015-07-20	Nat Genet	www.ncbi.nlm.nih.gov/pubmed/26192919	Association analyses identify 38 susceptibility loci for inflammatory bowel disease and highlight shared genetic risk across populations.	Inflammatory bowel disease	12,882 European ancestry cases, 21,770 European ancestry controls	25,273 European ancestry cases, 26,715 European ancestry controls, 548 Iranian ancestry cases, 342 Iranian ancestry control, 1,423 Indian ancestry cases, 990 Indian ancestry controls, 2,824 East Asian ancestry cases, 3,719 East Asian ancestry controls	1p21.2	1	101000498	EDG1, SLC30A	DPH5			51611			rs11583043-A	rs11583043	0	11583043	intron_variant	0	0.2658	2E-6	5.698970004336019	(EA)	1.0553302	[1.03-1.08]	Affymetrix, Illumina [~ 9000000] (imputed)	N
2016-07-24	26192919	Liu JZ	2015-07-20	Nat Genet	www.ncbi.nlm.nih.gov/pubmed/26192919	Association analyses identify 38 susceptibility loci for inflammatory bowel disease and highlight shared genetic risk across populations.	Inflammatory bowel disease	12,882 European ancestry cases, 21,770 European ancestry controls	25,273 European ancestry cases, 26,715 European ancestry controls, 548 Iranian ancestry cases, 342 Iranian ancestry control, 1,423 Indian ancestry cases, 990 Indian ancestry controls, 2,824 East Asian ancestry cases, 3,719 East Asian ancestry controls	19q13.32	19	46616653	NR	PTGIR			5739			rs11083840-C	rs11083840	0	11083840	downstream_gene_variant	0	0.4025	2E-6	5.698970004336019	(EA)	1.0484828	[1.03-1.07]	Affymetrix, Illumina [~ 9000000] (imputed)	N
2016-07-24	26192919	Liu JZ	2015-07-20	Nat Genet	www.ncbi.nlm.nih.gov/pubmed/26192919	Association analyses identify 38 susceptibility loci for inflammatory bowel disease and highlight shared genetic risk across populations.	Inflammatory bowel disease	12,882 European ancestry cases, 21,770 European ancestry controls	25,273 European ancestry cases, 26,715 European ancestry controls, 548 Iranian ancestry cases, 342 Iranian ancestry control, 1,423 Indian ancestry cases, 990 Indian ancestry controls, 2,824 East Asian ancestry cases, 3,719 East Asian ancestry controls	22q13.2	22	41471373	TEF, NHP2L1, PMM1, L3MBTL2, CHADL	ACO2			50			rs727563-G	rs727563	0	727563	intron_variant	0	0.2027	3E-6	5.522878745280337	(EA)	1.0581502	[1.03-1.08]	Affymetrix, Illumina [~ 9000000] (imputed)	N
2016-07-24	26192919	Liu JZ	2015-07-20	Nat Genet	www.ncbi.nlm.nih.gov/pubmed/26192919	Association analyses identify 38 susceptibility loci for inflammatory bowel disease and highlight shared genetic risk across populations.	Inflammatory bowel disease	12,882 European ancestry cases, 21,770 European ancestry controls	25,273 European ancestry cases, 26,715 European ancestry controls, 548 Iranian ancestry cases, 342 Iranian ancestry control, 1,423 Indian ancestry cases, 990 Indian ancestry controls, 2,824 East Asian ancestry cases, 3,719 East Asian ancestry controls	11q13.1	11	65660097	NR	RELA			5970			rs732072-?	rs732072	0	732072	non_coding_transcript_exon_variant	0	NR	4E-6	5.3979400086720375	(EA)			Affymetrix, Illumina [~ 9000000] (imputed)	N
2016-07-24	26192919	Liu JZ	2015-07-20	Nat Genet	www.ncbi.nlm.nih.gov/pubmed/26192919	Association analyses identify 38 susceptibility loci for inflammatory bowel disease and highlight shared genetic risk across populations.	Inflammatory bowel disease	12,882 European ancestry cases, 21,770 European ancestry controls	25,273 European ancestry cases, 26,715 European ancestry controls, 548 Iranian ancestry cases, 342 Iranian ancestry control, 1,423 Indian ancestry cases, 990 Indian ancestry controls, 2,824 East Asian ancestry cases, 3,719 East Asian ancestry controls	1p12	1	119895261	NR	ADAM30			11085			rs2641348-A	rs2641348	0	2641348	missense_variant	0	0.89	4E-6	5.3979400086720375	(EA)	1.0770205		Affymetrix, Illumina [~ 9000000] (imputed)	N
2016-07-24	26192919	Liu JZ	2015-07-20	Nat Genet	www.ncbi.nlm.nih.gov/pubmed/26192919	Association analyses identify 38 susceptibility loci for inflammatory bowel disease and highlight shared genetic risk across populations.	Inflammatory bowel disease	12,882 European ancestry cases, 21,770 European ancestry controls	25,273 European ancestry cases, 26,715 European ancestry controls, 548 Iranian ancestry cases, 342 Iranian ancestry control, 1,423 Indian ancestry cases, 990 Indian ancestry controls, 2,824 East Asian ancestry cases, 3,719 East Asian ancestry controls	12p13.2	12	12495909	NR	DUSP16			80824			rs11054935-G	rs11054935	0	11054935	intron_variant	0	0.2756	5E-6	5.301029995663981	(EA)	1.0518209	[1.03-1.07]	Affymetrix, Illumina [~ 9000000] (imputed)	N
2016-07-24	26192919	Liu JZ	2015-07-20	Nat Genet	www.ncbi.nlm.nih.gov/pubmed/26192919	Association analyses identify 38 susceptibility loci for inflammatory bowel disease and highlight shared genetic risk across populations.	Inflammatory bowel disease	12,882 European ancestry cases, 21,770 European ancestry controls	25,273 European ancestry cases, 26,715 European ancestry controls, 548 Iranian ancestry cases, 342 Iranian ancestry control, 1,423 Indian ancestry cases, 990 Indian ancestry controls, 2,824 East Asian ancestry cases, 3,719 East Asian ancestry controls	19q13.42	19	54868759	NR	KIR3DL2 - RNU6-222P	3812	106479665		1544	182	rs17771967-G	rs17771967	0	17771967	intron_variant	1	0.424	6E-6	5.221848749616356	(EA)	1.0475605	[1.03-1.07]	Affymetrix, Illumina [~ 9000000] (imputed)	N
2016-07-24	26192919	Liu JZ	2015-07-20	Nat Genet	www.ncbi.nlm.nih.gov/pubmed/26192919	Association analyses identify 38 susceptibility loci for inflammatory bowel disease and highlight shared genetic risk across populations.	Inflammatory bowel disease	12,882 European ancestry cases, 21,770 European ancestry controls	25,273 European ancestry cases, 26,715 European ancestry controls, 548 Iranian ancestry cases, 342 Iranian ancestry control, 1,423 Indian ancestry cases, 990 Indian ancestry controls, 2,824 East Asian ancestry cases, 3,719 East Asian ancestry controls	13q14.11	13	42443894	AKAP1, TFSF11	LOC105370177			105370177			rs9525625-A	rs9525625	0	9525625	intron_variant	0	0.4706	7E-6	5.154901959985743	(EA)	1.0460321	[1.03-1.07]	Affymetrix, Illumina [~ 9000000] (imputed)	N
2016-07-24	26192919	Liu JZ	2015-07-20	Nat Genet	www.ncbi.nlm.nih.gov/pubmed/26192919	Association analyses identify 38 susceptibility loci for inflammatory bowel disease and highlight shared genetic risk across populations.	Inflammatory bowel disease	12,882 European ancestry cases, 21,770 European ancestry controls	25,273 European ancestry cases, 26,715 European ancestry controls, 548 Iranian ancestry cases, 342 Iranian ancestry control, 1,423 Indian ancestry cases, 990 Indian ancestry controls, 2,824 East Asian ancestry cases, 3,719 East Asian ancestry controls	20q13.12	20	44440356	NR	HNF4A - LINC01430	3172	101927242		7511	8421	rs4812833-A	rs4812833	0	4812833	intron_variant	1	0.52	9E-6	5.045757490560675	(EA)	1.0450912		Affymetrix, Illumina [~ 9000000] (imputed)	N
2013-02-12	23128233	Jostins L	2012-11-01	Nature	www.ncbi.nlm.nih.gov/pubmed/23128233	Host-microbe interactions have shaped the genetic architecture of inflammatory bowel disease.	Inflammatory bowel disease	12,924 European ancestry cases, 21,442 European ancestry controls	25,683 European ancestry cases, 17,015 European ancestry controls	19q13.42	19	54871595	KIR2DL1, LILRB4, NLRP7, NLRP2	RNU6-222P - FCAR	106479665	2204		2551	2498	rs11672983-A	rs11672983	0	11672983	non_coding_transcript_exon_variant	1	0.392	7E-11	10.154901959985743		1.087	[1.055-1.119]	Affymetrix, Illumina [1230000] (imputed)	N
