# Supplementary material for: A machine-compiled database of genome-wide association studies
Source: Nat Commun. 2019 Jul 26;10:3341. doi: 10.1038/s41467-019-11026-x (PMC6659642; doi:10.1038/s41467-019-11026-x)
Supplement: Supplementary file 3 — Source Data [file 41467_2019_11026_MOESM3_ESM.zip › Supplementary Files/notebooks/bio-analysis/enrichment/gwasalzheimers.tsv]

2008-09-15	17975299	Webster JA	2007-11-01	Neurodegener Dis	www.ncbi.nlm.nih.gov/pubmed/17975299	Sorl1 as an Alzheimer's disease predisposition gene?	Alzheimer's disease	664 cases, 422 controls	NA	19q13.32	19	44919689	APOE	APOC1 - APOC1P1	341	342		340	7114	rs4420638-?	rs4420638	0	4420638	downstream_gene_variant	1	NR	1E-39	39.0				Affymetrix [~ 502627]	N
2015-06-20	25340798	Kauwe JS	2014-10-23	PLoS Genet	www.ncbi.nlm.nih.gov/pubmed/25340798	Genome-Wide Association Study of CSF Levels of 59 Alzheimer's Disease Candidate Proteins: Significant Associations with Proteins Involved in Amyloid Processing and Inflammation.	Cerebrospinal fluid levels of Alzheimer's disease-related proteins	574 individuals	NA	17q23.3	17	63471115	CYB561, ACE	CYB561 - LOC342541	1534	342541		24754	480	rs4968782-G	rs4968782	0	4968782	upstream_gene_variant	1	NR	4E-12	11.397940008672037	(Angiotensin-converting enzyme)			Illumina [5815690] (imputed)	N
2015-06-20	25340798	Kauwe JS	2014-10-23	PLoS Genet	www.ncbi.nlm.nih.gov/pubmed/25340798	Genome-Wide Association Study of CSF Levels of 59 Alzheimer's Disease Candidate Proteins: Significant Associations with Proteins Involved in Amyloid Processing and Inflammation.	Cerebrospinal fluid levels of Alzheimer's disease-related proteins	574 individuals	NA	1q21.3	1	154447611	IL6R, TDRD10, SHE, UBE2Q1, ADAR	IL6R			3570			rs61812598-G	rs61812598	0	61812598	intron_variant	0	NR	6E-63	62.221848749616356	(Interleukin-6 receptor)			Illumina [5815690] (imputed)	N
2015-06-20	25340798	Kauwe JS	2014-10-23	PLoS Genet	www.ncbi.nlm.nih.gov/pubmed/25340798	Genome-Wide Association Study of CSF Levels of 59 Alzheimer's Disease Candidate Proteins: Significant Associations with Proteins Involved in Amyloid Processing and Inflammation.	Cerebrospinal fluid levels of Alzheimer's disease-related proteins	574 individuals	NA	3p21.31	3	46408373	CCRL2, CCR5, CCR2, LTF, CCR3	CCRL2			9034			rs6808835-G	rs6808835	0	6808835	synonymous_variant	0	NR	2E-13	12.698970004336019	(Macrophage Inflammatory protein-1 beta)			Illumina [5815690] (imputed)	N
2015-06-20	25340798	Kauwe JS	2014-10-23	PLoS Genet	www.ncbi.nlm.nih.gov/pubmed/25340798	Genome-Wide Association Study of CSF Levels of 59 Alzheimer's Disease Candidate Proteins: Significant Associations with Proteins Involved in Amyloid Processing and Inflammation.	Cerebrospinal fluid levels of Alzheimer's disease-related proteins	574 individuals	NA	11q22.2	11	102846249	MMP3, MMP12, WTAPP1, MMP13, DCUN1D5	MMP3 - MMP12	4314	4321		2560	16480	rs573521-A	rs573521	0	573521	upstream_gene_variant	1	NR	2E-44	43.69897000433602	(Matrix metalloproteinase-3)			Illumina [5815690] (imputed)	N
2015-06-20	25340798	Kauwe JS	2014-10-23	PLoS Genet	www.ncbi.nlm.nih.gov/pubmed/25340798	Genome-Wide Association Study of CSF Levels of 59 Alzheimer's Disease Candidate Proteins: Significant Associations with Proteins Involved in Amyloid Processing and Inflammation.	Cerebrospinal fluid levels of Alzheimer's disease-related proteins	574 individuals	NA	3p22.1	3	42864624	CCBP2	ACKR2			1238			rs2228467-G	rs2228467	0	2228467	missense_variant	0	NR	4E-18	17.397940008672037	(Monocyte chemotactic protein 1)			Illumina [5815690] (imputed)	N
2016-03-24	21116278	Furney SJ	2010-11-30	Mol Psychiatry	www.ncbi.nlm.nih.gov/pubmed/21116278	Genome-wide association with MRI atrophy measures as a quantitative trait locus for Alzheimer's disease.	Entorhinal cortical thickness (Alzheimer's disease interaction)	424 European ancestry mild cognitive impairment cases, 236 European ancestry Alzheimer's disease cases, 279 European ancestry controls	NA	9p21.3	9	25551359	TUSC1	LOC105375996			105375996			rs17774966-?	rs17774966	0	17774966	intergenic_variant	0	NR	8E-6	5.096910013008056		0.153	[NR] unit increase	Illumina [478011]	N
2016-12-13	26993346	Schott JM	2016-03-15	Alzheimers Dement	www.ncbi.nlm.nih.gov/pubmed/26993346	Genetic risk factors for the posterior cortical atrophy variant of Alzheimer's disease.	Posterior cortical atrophy and Alzheimer's disease	293 cases, 10,547 healthy controls	NA	19q13.32	19	44892362	APOE, TOMM40	TOMM40			10452			rs2075650-?	rs2075650	0	2075650	intron_variant	0	NR	6E-14	13.221848749616356		2.03167	[1.67959-2.45755]	Illumina [~ 5900000] (imputed)	N
2016-12-13	26993346	Schott JM	2016-03-15	Alzheimers Dement	www.ncbi.nlm.nih.gov/pubmed/26993346	Genetic risk factors for the posterior cortical atrophy variant of Alzheimer's disease.	Posterior cortical atrophy and Alzheimer's disease	293 cases, 10,547 healthy controls	NA	2q11.2	2	97728623	Intergenic	ZAP70			7535			rs6714710-?	rs6714710	0	6714710	intron_variant	0	NR	1E-6	6.0		1.48999	[1.26062-1.7611]	Illumina [~ 5900000] (imputed)	N
2016-12-13	26993346	Schott JM	2016-03-15	Alzheimers Dement	www.ncbi.nlm.nih.gov/pubmed/26993346	Genetic risk factors for the posterior cortical atrophy variant of Alzheimer's disease.	Posterior cortical atrophy and Alzheimer's disease	293 cases, 10,547 healthy controls	NA	12q24.33	12	131934988	Intergenic	PUS1			80324			rs4965006-?	rs4965006	0	4965006	intron_variant	0	NR	4E-6	5.3979400086720375		1.59605	[1.29704-1.96399]	Illumina [~ 5900000] (imputed)	N
2016-12-13	26993346	Schott JM	2016-03-15	Alzheimers Dement	www.ncbi.nlm.nih.gov/pubmed/26993346	Genetic risk factors for the posterior cortical atrophy variant of Alzheimer's disease.	Posterior cortical atrophy and Alzheimer's disease	293 cases, 10,547 healthy controls	NA	9q31.1	9	104807056	Intergenic	ABCA1			19			rs2777802-?	rs2777802	0	2777802	intron_variant	0	NR	6E-6	5.221848749616356		1.4778666	[NR]	Illumina [~ 5900000] (imputed)	N
2016-12-13	26993346	Schott JM	2016-03-15	Alzheimers Dement	www.ncbi.nlm.nih.gov/pubmed/26993346	Genetic risk factors for the posterior cortical atrophy variant of Alzheimer's disease.	Posterior cortical atrophy and Alzheimer's disease	293 cases, 10,547 healthy controls	NA	15q23	15	67699268	Intergenic	MAP2K5			5607			rs11637445-?	rs11637445	0	11637445	intron_variant	0	NR	6E-6	5.221848749616356		1.4859304	[NR]	Illumina [~ 5900000] (imputed)	N
2016-12-13	26993346	Schott JM	2016-03-15	Alzheimers Dement	www.ncbi.nlm.nih.gov/pubmed/26993346	Genetic risk factors for the posterior cortical atrophy variant of Alzheimer's disease.	Posterior cortical atrophy and Alzheimer's disease	293 cases, 10,547 healthy controls	NA	20p13	20	914814	Intergenic	LOC105372492, ANGPT4			105372492, 51378			rs1014897-?	rs1014897	0	1014897	intron_variant	0	NR	6E-6	5.221848749616356		1.4817307	[NR]	Illumina [~ 5900000] (imputed)	N
2016-12-13	26993346	Schott JM	2016-03-15	Alzheimers Dement	www.ncbi.nlm.nih.gov/pubmed/26993346	Genetic risk factors for the posterior cortical atrophy variant of Alzheimer's disease.	Posterior cortical atrophy and Alzheimer's disease	293 cases, 10,547 healthy controls	NA	15q24.1	15	72519061	Intergenic	ARIH1			25820			rs8038734-?	rs8038734	0	8038734	intron_variant	0	NR	6E-6	5.221848749616356		2.1375377	[NR]	Illumina [~ 5900000] (imputed)	N
2016-12-13	26993346	Schott JM	2016-03-15	Alzheimers Dement	www.ncbi.nlm.nih.gov/pubmed/26993346	Genetic risk factors for the posterior cortical atrophy variant of Alzheimer's disease.	Posterior cortical atrophy and Alzheimer's disease	293 cases, 10,547 healthy controls	NA	4q34.3	4	177819494	Intergenic	LINC01098, LINC01099			285501, 101928656			rs4997950-?	rs4997950	0	4997950	intron_variant	0	NR	7E-6	5.154901959985743		1.6716651	[NR]	Illumina [~ 5900000] (imputed)	N
2016-12-13	26993346	Schott JM	2016-03-15	Alzheimers Dement	www.ncbi.nlm.nih.gov/pubmed/26993346	Genetic risk factors for the posterior cortical atrophy variant of Alzheimer's disease.	Posterior cortical atrophy and Alzheimer's disease	293 cases, 10,547 healthy controls	NA	5q35.2	5	174705751	Intergenic	HIGD1AP3 - LOC105377741	100859920	105377741		72345	15612	rs10061074-?	rs10061074	0	10061074	intergenic_variant	1	NR	7E-6	5.154901959985743		2.73556	[1.72367-4.34148]	Illumina [~ 5900000] (imputed)	N
2016-12-13	26993346	Schott JM	2016-03-15	Alzheimers Dement	www.ncbi.nlm.nih.gov/pubmed/26993346	Genetic risk factors for the posterior cortical atrophy variant of Alzheimer's disease.	Posterior cortical atrophy and Alzheimer's disease	293 cases, 10,547 healthy controls	NA	1p22.3	1	85302696	Intergenic	LOC646626 - DDAH1	646626	23576		24608	15789	rs17125439-?	rs17125439	0	17125439	intron_variant	1	NR	8E-6	5.096910013008056		1.51359	[1.2572-1.82226]	Illumina [~ 5900000] (imputed)	N
2016-12-13	26993346	Schott JM	2016-03-15	Alzheimers Dement	www.ncbi.nlm.nih.gov/pubmed/26993346	Genetic risk factors for the posterior cortical atrophy variant of Alzheimer's disease.	Posterior cortical atrophy and Alzheimer's disease	293 cases, 10,547 healthy controls	NA	19q13.33	19	48613847	Intergenic	FAM83E			54854			rs433852-?	rs433852	0	433852	intron_variant	0	NR	8E-6	5.096910013008056		1.6849171	[NR]	Illumina [~ 5900000] (imputed)	N
2016-12-13	26993346	Schott JM	2016-03-15	Alzheimers Dement	www.ncbi.nlm.nih.gov/pubmed/26993346	Genetic risk factors for the posterior cortical atrophy variant of Alzheimer's disease.	Posterior cortical atrophy and Alzheimer's disease	293 cases, 10,547 healthy controls	NA	7p21.3	7	9684086	Intergenic	LOC105375145 - LOC340268	105375145	340268		16898	41982	rs7805053-?	rs7805053	0	7805053	intergenic_variant	1	NR	8E-6	5.096910013008056		1.5306224	[NR]	Illumina [~ 5900000] (imputed)	N
2016-12-13	26993346	Schott JM	2016-03-15	Alzheimers Dement	www.ncbi.nlm.nih.gov/pubmed/26993346	Genetic risk factors for the posterior cortical atrophy variant of Alzheimer's disease.	Posterior cortical atrophy and Alzheimer's disease	293 cases, 10,547 healthy controls	NA	1p31.1	1	73920165	Intergenic	RNU4ATAC8P - LRRIQ3	106481157	127255		36343	105850	rs1340425-?	rs1340425	0	1340425	intergenic_variant	1	NR	8E-6	5.096910013008056		1.63103	[1.28704-2.06695]	Illumina [~ 5900000] (imputed)	N
2016-12-13	26993346	Schott JM	2016-03-15	Alzheimers Dement	www.ncbi.nlm.nih.gov/pubmed/26993346	Genetic risk factors for the posterior cortical atrophy variant of Alzheimer's disease.	Posterior cortical atrophy and Alzheimer's disease	293 cases, 10,547 healthy controls	NA	1q32.2	1	207284500	Intergenic	C4BPAP2 - CD55	724	1604		55298	36972	rs12134133-?	rs12134133	0	12134133	intron_variant	1	NR	9E-6	5.045757490560675		1.46044	[1.22756-1.73751]	Illumina [~ 5900000] (imputed)	N
2016-12-13	26993346	Schott JM	2016-03-15	Alzheimers Dement	www.ncbi.nlm.nih.gov/pubmed/26993346	Genetic risk factors for the posterior cortical atrophy variant of Alzheimer's disease.	Posterior cortical atrophy and Alzheimer's disease	293 cases, 10,547 healthy controls	NA	5q11.2	5	57358044	Intergenic	LOC100288510 - SALL4P1	100288510	100419717		38024	64337	rs10071932-?	rs10071932	0	10071932	intergenic_variant	1	NR	9E-6	5.045757490560675		1.4506525	[NR]	Illumina [~ 5900000] (imputed)	N
2016-12-13	26993346	Schott JM	2016-03-15	Alzheimers Dement	www.ncbi.nlm.nih.gov/pubmed/26993346	Genetic risk factors for the posterior cortical atrophy variant of Alzheimer's disease.	Posterior cortical atrophy and Alzheimer's disease	293 cases, 10,547 healthy controls	NA	7q21.11	7	81272303	SEMA3C	LOC100420647 - EIF4EP4	100420647	100421455		80294	190733	rs2525776-?	rs2525776	0	2525776	intergenic_variant	1	NR	1E-8	8.0		3.3	[2.1-5.1]	Illumina [~ 5900000] (imputed)	N
2016-12-13	26993346	Schott JM	2016-03-15	Alzheimers Dement	www.ncbi.nlm.nih.gov/pubmed/26993346	Genetic risk factors for the posterior cortical atrophy variant of Alzheimer's disease.	Posterior cortical atrophy and Alzheimer's disease	293 cases, 10,547 healthy controls	NA	2q14.3	2	123995579	CNTNAP5	LOC107985819 - LOC107985820	107985819	107985820		82027	16355	rs76854344-?	rs76854344	0	76854344	intergenic_variant	1	NR	8E-10	9.096910013008056		1.9	[1.5-2.3]	Illumina [~ 5900000] (imputed)	N
2016-12-13	26993346	Schott JM	2016-03-15	Alzheimers Dement	www.ncbi.nlm.nih.gov/pubmed/26993346	Genetic risk factors for the posterior cortical atrophy variant of Alzheimer's disease.	Posterior cortical atrophy and Alzheimer's disease	293 cases, 10,547 healthy controls	NA	6q14.1	6	81418166	FAM46A	LOC648934 - LOC105377871	648934	105377871		860977	26623	rs72907046-?	rs72907046	0	72907046	intergenic_variant	1	NR	1E-9	9.0		3.2	[2.1-4.9]	Illumina [~ 5900000] (imputed)	N
2015-04-01	25027320	Ramirez A	2014-07-15	Hum Mol Genet	www.ncbi.nlm.nih.gov/pubmed/25027320	SUCLG2 identified as both a determinator of CSF Aß1-42-levels and an attenuator of cognitive decline in Alzheimer's disease.	Cerebrospinal AB1-42 levels in Alzheimer's disease dementia	363 European ancestry individuals	515 individuals	3p14.1	3	67406609	SUCLG2	SUCLG2			8801			rs62256378-A	rs62256378	0	62256378	intron_variant	0	0.061	3E-12	11.522878745280337		0.71	[0.51-0.91] unit increase	Illumina [6812394] (imputed)	N
2015-04-01	25027320	Ramirez A	2014-07-15	Hum Mol Genet	www.ncbi.nlm.nih.gov/pubmed/25027320	SUCLG2 identified as both a determinator of CSF Aß1-42-levels and an attenuator of cognitive decline in Alzheimer's disease.	Cerebrospinal AB1-42 levels in Alzheimer's disease dementia	363 European ancestry individuals	515 individuals	19q13.32	19	44908684	APOE	APOE			348			rs429358-?	rs429358	0	429358	missense_variant	0	0.442	4E-17	16.397940008672037		0.4	[0.30-0.50] unit decrease	Illumina [6812394] (imputed)	N
2013-09-27	23562540	Cruchaga C	2013-04-04	Neuron	www.ncbi.nlm.nih.gov/pubmed/23562540	GWAS of cerebrospinal fluid tau levels identifies risk variants for Alzheimer's disease.	Alzheimer's disease biomarkers	591 European ancestry cases, 687 European ancestry controls		19q13.32	19	44906745	APOE, TOMM40	APOE			348			rs769449-A	rs769449	0	769449	non_coding_transcript_exon_variant	0	NR	2E-16	15.698970004336019	(tau)	0.082	[NR] unit increase	Illumina [5815690] (imputed)	N
2013-09-27	23562540	Cruchaga C	2013-04-04	Neuron	www.ncbi.nlm.nih.gov/pubmed/23562540	GWAS of cerebrospinal fluid tau levels identifies risk variants for Alzheimer's disease.	Alzheimer's disease biomarkers	591 European ancestry cases, 687 European ancestry controls		19q13.32	19	44906745	APOE, TOMM40	APOE			348			rs769449-A	rs769449	0	769449	non_coding_transcript_exon_variant	0	NR	2E-18	17.69897000433602	(ptau)	0.091	[NR] unit increase	Illumina [5815690] (imputed)	N
2013-09-27	23562540	Cruchaga C	2013-04-04	Neuron	www.ncbi.nlm.nih.gov/pubmed/23562540	GWAS of cerebrospinal fluid tau levels identifies risk variants for Alzheimer's disease.	Alzheimer's disease biomarkers	591 European ancestry cases, 687 European ancestry controls		3q28	3	190951729	UTS2D, SNAR-I, GEMC1, OSTNIL1-RAP, CCDC50	SNAR-I - LOC107986171	100170222	107986171		73679	204424	rs9877502-A	rs9877502	0	9877502	intergenic_variant	1	NR	5E-9	8.301029995663981	(tau)	0.052	[NR] unit increase	Illumina [5815690] (imputed)	N
2013-09-27	23562540	Cruchaga C	2013-04-04	Neuron	www.ncbi.nlm.nih.gov/pubmed/23562540	GWAS of cerebrospinal fluid tau levels identifies risk variants for Alzheimer's disease.	Alzheimer's disease biomarkers	591 European ancestry cases, 687 European ancestry controls		9p24.2	9	3929424	GLIS3	GLIS3			169792			rs514716-G	rs514716	0	514716	intron_variant	0	NR	1E-8	8.0	(tau)	0.071	[NR] unit decrease	Illumina [5815690] (imputed)	N
2013-09-27	23562540	Cruchaga C	2013-04-04	Neuron	www.ncbi.nlm.nih.gov/pubmed/23562540	GWAS of cerebrospinal fluid tau levels identifies risk variants for Alzheimer's disease.	Alzheimer's disease biomarkers	591 European ancestry cases, 687 European ancestry controls		9p24.2	9	3929424	GLIS3	GLIS3			169792			rs514716-G	rs514716	0	514716	intron_variant	0	NR	3E-9	8.522878745280337	(ptau)	0.072	[NR] unit decrease	Illumina [5815690] (imputed)	N
2013-09-27	23562540	Cruchaga C	2013-04-04	Neuron	www.ncbi.nlm.nih.gov/pubmed/23562540	GWAS of cerebrospinal fluid tau levels identifies risk variants for Alzheimer's disease.	Alzheimer's disease biomarkers	591 European ancestry cases, 687 European ancestry controls		6p21.1	6	41368363	TREM, NCR2	NCR2 - LOC100505711	9436	100505711		17476	13029	rs6922617-A	rs6922617	0	6922617	regulatory_region_variant	1	NR	4E-8	7.3979400086720375	(ptau)	0.094	[NR] unit decrease	Illumina [5815690] (imputed)	N
2016-03-24	21116278	Furney SJ	2010-11-30	Mol Psychiatry	www.ncbi.nlm.nih.gov/pubmed/21116278	Genome-wide association with MRI atrophy measures as a quantitative trait locus for Alzheimer's disease.	Entorhinal cortical volume (Alzheimer's disease interaction)	424 European ancestry mild cognitive impairment cases, 236 European ancestry Alzheimer's disease cases, 279 European ancestry controls	NA	6q14.3	6	87157345	ZNF292	ZNF292			23036			rs1925690-?	rs1925690	0	1925690	intron_variant	0	NR	3E-8	7.522878745280337		3.0E-4	[NR] unit increase	Illumina [478011]	N
2016-03-24	21116278	Furney SJ	2010-11-30	Mol Psychiatry	www.ncbi.nlm.nih.gov/pubmed/21116278	Genome-wide association with MRI atrophy measures as a quantitative trait locus for Alzheimer's disease.	Total ventricular volume (Alzheimer's disease interaction)	424 European ancestry mild cognitive impairment cases, 236 European ancestry Alzheimer's disease cases, 279 European ancestry controls	NA	2p22.2	2	37713399	CDC42EP3	LOC107985870 - LOC105374465	107985870	105374465		27420	5648	rs4670766-?	rs4670766	0	4670766	intron_variant	1	NR	2E-6	5.698970004336019		0.005	[NR] unit decrease	Illumina [478011]	N
2016-03-24	21116278	Furney SJ	2010-11-30	Mol Psychiatry	www.ncbi.nlm.nih.gov/pubmed/21116278	Genome-wide association with MRI atrophy measures as a quantitative trait locus for Alzheimer's disease.	Total ventricular volume (Alzheimer's disease interaction)	424 European ancestry mild cognitive impairment cases, 236 European ancestry Alzheimer's disease cases, 279 European ancestry controls	NA	3q28	3	191283019	UTS2D	UTS2B			257313			rs10937470-?	rs10937470	0	10937470	intron_variant	0	NR	9E-6	5.045757490560675		0.004	[NR] unit decrease	Illumina [478011]	N
2016-03-24	21116278	Furney SJ	2010-11-30	Mol Psychiatry	www.ncbi.nlm.nih.gov/pubmed/21116278	Genome-wide association with MRI atrophy measures as a quantitative trait locus for Alzheimer's disease.	Total ventricular volume (Alzheimer's disease interaction)	424 European ancestry mild cognitive impairment cases, 236 European ancestry Alzheimer's disease cases, 279 European ancestry controls	NA	3q29	3	196826996	PAK2	PAK2			5062			rs2084385-?	rs2084385	0	2084385	intron_variant	0	NR	5E-6	5.301029995663981		0.006	[NR] unit increase	Illumina [478011]	N
2016-03-24	21116278	Furney SJ	2010-11-30	Mol Psychiatry	www.ncbi.nlm.nih.gov/pubmed/21116278	Genome-wide association with MRI atrophy measures as a quantitative trait locus for Alzheimer's disease.	Total ventricular volume (Alzheimer's disease interaction)	424 European ancestry mild cognitive impairment cases, 236 European ancestry Alzheimer's disease cases, 279 European ancestry controls	NA	7p12.2	7	50185795	ZPBP	C7orf72 - IKZF1	100130988	10320		26539	117658	rs7805803-?	rs7805803	0	7805803	intergenic_variant	1	NR	9E-6	5.045757490560675		0.004	[NR] unit decrease	Illumina [478011]	N
2016-03-24	21116278	Furney SJ	2010-11-30	Mol Psychiatry	www.ncbi.nlm.nih.gov/pubmed/21116278	Genome-wide association with MRI atrophy measures as a quantitative trait locus for Alzheimer's disease.	Total ventricular volume (Alzheimer's disease interaction)	424 European ancestry mild cognitive impairment cases, 236 European ancestry Alzheimer's disease cases, 279 European ancestry controls	NA	8q24.22	8	130799787	ADCY8	ADCY8			114			rs263238-?	rs263238	0	263238	intron_variant	0	NR	2E-6	5.698970004336019		0.006	[NR] unit increase	Illumina [478011]	N
2016-03-24	21116278	Furney SJ	2010-11-30	Mol Psychiatry	www.ncbi.nlm.nih.gov/pubmed/21116278	Genome-wide association with MRI atrophy measures as a quantitative trait locus for Alzheimer's disease.	Total ventricular volume (Alzheimer's disease interaction)	424 European ancestry mild cognitive impairment cases, 236 European ancestry Alzheimer's disease cases, 279 European ancestry controls	NA	9p21.2	9	27630564	LOC392298	CTAGE12P - LOC107987058	392298	107987058		19597	8780	rs12555345-?	rs12555345	0	12555345	intergenic_variant	1	NR	5E-6	5.301029995663981		0.004	[NR] unit decrease	Illumina [478011]	N
2016-03-24	21116278	Furney SJ	2010-11-30	Mol Psychiatry	www.ncbi.nlm.nih.gov/pubmed/21116278	Genome-wide association with MRI atrophy measures as a quantitative trait locus for Alzheimer's disease.	Total ventricular volume (Alzheimer's disease interaction)	424 European ancestry mild cognitive impairment cases, 236 European ancestry Alzheimer's disease cases, 279 European ancestry controls	NA	9q21.13	9	75661759	PCSK5	LOC100129601 - OTX2P1	100129601	100033409		258767	62412	rs10512049-?	rs10512049	0	10512049	intergenic_variant	1	NR	3E-6	5.522878745280337		0.007	[NR] unit decrease	Illumina [478011]	N
2016-03-24	21116278	Furney SJ	2010-11-30	Mol Psychiatry	www.ncbi.nlm.nih.gov/pubmed/21116278	Genome-wide association with MRI atrophy measures as a quantitative trait locus for Alzheimer's disease.	Total ventricular volume (Alzheimer's disease interaction)	424 European ancestry mild cognitive impairment cases, 236 European ancestry Alzheimer's disease cases, 279 European ancestry controls	NA	13q13.1	13	32813108	PDS5B	LINC00423			100874167			rs990324-?	rs990324	0	990324	intergenic_variant	0	NR	5E-6	5.301029995663981		0.006	unit decrease	Illumina [478011]	N
2016-03-24	21116278	Furney SJ	2010-11-30	Mol Psychiatry	www.ncbi.nlm.nih.gov/pubmed/21116278	Genome-wide association with MRI atrophy measures as a quantitative trait locus for Alzheimer's disease.	Total ventricular volume (Alzheimer's disease interaction)	424 European ancestry mild cognitive impairment cases, 236 European ancestry Alzheimer's disease cases, 279 European ancestry controls	NA	13q22.3	13	78234779	EDNRB, POU4F1	RNF219-AS1			100874222			rs9574199-?	rs9574199	0	9574199	intron_variant	0	NR	7E-6	5.154901959985743		0.004	[NR] unit increase	Illumina [478011]	N
2016-03-24	21116278	Furney SJ	2010-11-30	Mol Psychiatry	www.ncbi.nlm.nih.gov/pubmed/21116278	Genome-wide association with MRI atrophy measures as a quantitative trait locus for Alzheimer's disease.	Total ventricular volume (Alzheimer's disease interaction)	424 European ancestry mild cognitive impairment cases, 236 European ancestry Alzheimer's disease cases, 279 European ancestry controls	NA	13q32.2	13	98308508	FARP1	FARP1			10160			rs4318070-?	rs4318070	0	4318070	intron_variant	0	NR	7E-6	5.154901959985743		0.004	[NR] unit decrease	Illumina [478011]	N
2016-03-24	21116278	Furney SJ	2010-11-30	Mol Psychiatry	www.ncbi.nlm.nih.gov/pubmed/21116278	Genome-wide association with MRI atrophy measures as a quantitative trait locus for Alzheimer's disease.	Total ventricular volume (Alzheimer's disease interaction)	424 European ancestry mild cognitive impairment cases, 236 European ancestry Alzheimer's disease cases, 279 European ancestry controls	NA	15q22.2	15	60618351	RORA	RORA, RORA-AS1			6095, 101928784			rs3784609-?	rs3784609	0	3784609	intron_variant	0	NR	3E-6	5.522878745280337		0.005	[NR] unit decrease	Illumina [478011]	N
2016-03-24	21116278	Furney SJ	2010-11-30	Mol Psychiatry	www.ncbi.nlm.nih.gov/pubmed/21116278	Genome-wide association with MRI atrophy measures as a quantitative trait locus for Alzheimer's disease.	Whole-brain volume (Alzheimer's disease interaction)	434 European ancestry mild cognitive impairment cases, 245 European ancestry Alzheimer's disease cases, 284 European ancestry controls	NA	1p31.1	1	75448141	SLC44A5	SLC44A5			204962			rs1857353-?	rs1857353	0	1857353	intron_variant	0	NR	2E-6	5.698970004336019		0.016	[NR] unit decrease	Illumina [478011]	N
2016-03-24	21116278	Furney SJ	2010-11-30	Mol Psychiatry	www.ncbi.nlm.nih.gov/pubmed/21116278	Genome-wide association with MRI atrophy measures as a quantitative trait locus for Alzheimer's disease.	Whole-brain volume (Alzheimer's disease interaction)	434 European ancestry mild cognitive impairment cases, 245 European ancestry Alzheimer's disease cases, 284 European ancestry controls	NA	3q22.3	3	138306554	TXNDC6	NME9			347736			rs9846480-?	rs9846480	0	9846480	intron_variant	0	NR	8E-6	5.096910013008056		0.009	[NR] unit increase	Illumina [478011]	N
2016-03-24	21116278	Furney SJ	2010-11-30	Mol Psychiatry	www.ncbi.nlm.nih.gov/pubmed/21116278	Genome-wide association with MRI atrophy measures as a quantitative trait locus for Alzheimer's disease.	Whole-brain volume (Alzheimer's disease interaction)	434 European ancestry mild cognitive impairment cases, 245 European ancestry Alzheimer's disease cases, 284 European ancestry controls	NA	9q31.1	9	104894789	ABCA1	ABCA1			19			rs3905000-?	rs3905000	0	3905000	intron_variant	0	NR	9E-6	5.045757490560675		0.013	[NR] unit increase	Illumina [478011]	N
2016-03-24	21116278	Furney SJ	2010-11-30	Mol Psychiatry	www.ncbi.nlm.nih.gov/pubmed/21116278	Genome-wide association with MRI atrophy measures as a quantitative trait locus for Alzheimer's disease.	Whole-brain volume (Alzheimer's disease interaction)	434 European ancestry mild cognitive impairment cases, 245 European ancestry Alzheimer's disease cases, 284 European ancestry controls	NA	11q22.1	11	102284743	YAP1, BIRC3	LOC105369460 - RPS6P17	105369460	120318		3504	10276	rs2852894-?	rs2852894	0	2852894	intergenic_variant	1	NR	1E-6	6.0		0.016	[NR] unit decrease	Illumina [478011]	N
2016-12-07	26913989	Traylor M	2016-02-23	Ann Neurol	www.ncbi.nlm.nih.gov/pubmed/26913989	Shared genetic contribution to Ischaemic Stroke and Alzheimer's Disease.	Alzheimer's disease or small vessel stroke	17,008 European ancestry Alzheimer's disease cases, 3,651 European ancestry small vessel stroke cases, 95,811 European ancestry controls	NA	17q25.1	17	75022679	KCTD2, ATP5H, ICT1	ICT1 - RNU6-362P	3396	106481292		1418	8418	rs9899728-?	rs9899728	0	9899728	downstream_gene_variant	1	NR	2E-8	7.698970004336019				Affymetrix, Illumina [at least 7055881]	N
2016-06-17	26545630	Deming Y	2015-09-25	Neurobiol Aging	www.ncbi.nlm.nih.gov/pubmed/26545630	A potential endophenotype for Alzheimer's disease: cerebrospinal fluid clusterin.	Cerebrospinal fluid clusterin levels in APOEe4- carriers	123 Alzheimer's disease cases, 270 controls	NA	7p15.3	7	22727026	IL6	IL6, LOC541472			3569, 541472			rs1800795-?	rs1800795	0	1800795	intron_variant	0		7E-8	7.154901959985743		0.375	[NR] unit increase	Illumina [5970354] (imputed)	N
2008-06-16	17553421	Reiman EM	2007-06-07	Neuron	www.ncbi.nlm.nih.gov/pubmed/17553421	GAB2 alleles modify Alzheimer's risk in APOE epsilon4 carriers.	Alzheimer's disease (late onset)	446 cases, 290 controls	415 cases, 260 controls	11q14.1	11	78380104	GAB2	GAB2			9846			rs2373115-G	rs2373115	0	2373115	intron_variant	0	0.70	1E-10	10.0		4.06	[2.81-14.69]	Affymetrix [312316]	N
2008-09-08	17474819	Coon KD	2007-04-01	J Clin Psychiatry	www.ncbi.nlm.nih.gov/pubmed/17474819	A high-density whole-genome association study reveals that APOE is the major susceptibility gene for sporadic late-onset Alzheimer's disease.	Alzheimer's disease (late onset)	664 European ancestry cases, 422 European ancestry controls	NA	19q13.32	19	44919689	APOE	APOC1 - APOC1P1	341	342		340	7114	rs4420638-?	rs4420638	0	4420638	downstream_gene_variant	1	NR	1E-39	39.0		4.01	[NR]	Affymetrix [~ 502627]	N
2008-11-12	18823527	Abraham R	2008-09-29	BMC Med Genomics	www.ncbi.nlm.nih.gov/pubmed/18823527	A genome-wide association study for late-onset Alzheimer's disease using DNA pooling.	Alzheimer's disease	1,082 European ancestry cases, 1,239 European ancestry controls	1,400 controls	4q32.1	4	154733269	intergenic	NDUFB2P1 - LRAT	107075208	9227		8389	7572	rs727153-C	rs727153	0	727153	intron_variant	1	0.52	3E-6	5.522878745280337		1.63	[1.37-1.95]	Illumina [561494]	N
2008-11-12	18823527	Abraham R	2008-09-29	BMC Med Genomics	www.ncbi.nlm.nih.gov/pubmed/18823527	A genome-wide association study for late-onset Alzheimer's disease using DNA pooling.	Alzheimer's disease	1,082 European ancestry cases, 1,239 European ancestry controls	1,400 controls	19q13.32	19	44878777	APOE, PVRL2, TOMM40	PVRL2			5819			rs6859-A	rs6859	0	6859	3_prime_UTR_variant	0	NR	6E-14	13.221848749616356				Illumina [561494]	N
2008-12-09	18976728	Bertram L	2008-10-29	Am J Hum Genet	www.ncbi.nlm.nih.gov/pubmed/18976728	Genome-wide association analysis reveals putative Alzheimer's disease susceptibility loci in addition to APOE.	Alzheimer's disease	941 European ancestry cases and 404 European ancestry controls from 410 families	1,767 European ancestry cases and 838 European ancestry controls from 875 families	14q31.2	14	84308865	intergenic	LOC105370603 - RNU6-976P	105370603	106481488		9849	431077	rs11159647-?	rs11159647	0	11159647	intergenic_variant	1	NR	2E-6	5.698970004336019				Affymetrix [484522]	N
2008-12-09	18976728	Bertram L	2008-10-29	Am J Hum Genet	www.ncbi.nlm.nih.gov/pubmed/18976728	Genome-wide association analysis reveals putative Alzheimer's disease susceptibility loci in addition to APOE.	Alzheimer's disease	941 European ancestry cases and 404 European ancestry controls from 410 families	1,767 European ancestry cases and 838 European ancestry controls from 875 families	19q13.41	19	51223357	CD33	CD33			945			rs3826656-?	rs3826656	0	3826656	upstream_gene_variant	0	NR	6E-6	5.221848749616356				Affymetrix [484522]	N
2009-02-27	19136949	Carrasquillo MM	2009-01-11	Nat Genet	www.ncbi.nlm.nih.gov/pubmed/19136949	Genetic variation in PCDH11X is associated with susceptibility to late-onset Alzheimer's disease.	Alzheimer's disease	844 European ancestry cases, 1,255 European ancestry controls	1,547 European ancestry cases, 1,209 European ancestry controls	Xq21.31	X	92147221	PCDH11X	PCDH11X			27328			rs2573905-?	rs2573905	0	2573905	intron_variant	0	0.46	2E-7	6.698970004336019		1.29	[1.17-1.42]	Illumina [313504]	N
2009-09-29	19734902	Harold D	2009-09-06	Nat Genet	www.ncbi.nlm.nih.gov/pubmed/19734902	Genome-wide association study identifies variants at CLU and PICALM associated with Alzheimer's disease.	Alzheimer's disease	3,941 European ancestry cases, 7,848 European ancestry controls	2,023 European ancestry cases, 2,340 European ancestry controls	8p21.1	8	27607002	CLU	CLU			1191			rs11136000-?	rs11136000	0	11136000	intron_variant	0	0.60	9E-10	9.045757490560675		1.16	[1.11-1.22]	Illumina [529205]	N
2009-09-29	19734902	Harold D	2009-09-06	Nat Genet	www.ncbi.nlm.nih.gov/pubmed/19734902	Genome-wide association study identifies variants at CLU and PICALM associated with Alzheimer's disease.	Alzheimer's disease	3,941 European ancestry cases, 7,848 European ancestry controls	2,023 European ancestry cases, 2,340 European ancestry controls	11q14.2	11	86157598	PICALM	RNU6-560P - LOC107984426	106480590	107984426		4264	33880	rs3851179-?	rs3851179	0	3851179	downstream_gene_variant	1	0.63	1E-9	9.0		1.16	[1.11-1.22]	Illumina [529205]	N
2009-09-29	19734903	Lambert JC	2009-09-06	Nat Genet	www.ncbi.nlm.nih.gov/pubmed/19734903	Genome-wide association study identifies variants at CLU and CR1 associated with Alzheimer's disease.	Alzheimer's disease	2,032 European ancestry cases, 5,328 European ancestry controls	3,978 European ancestry cases, 3,297 European ancestry controls	8p21.1	8;8;8	27611345;27598736;27607002	CLU	CLU; CLU; CLU						rs9331888-G; rs2279590-C; rs11136000-C	rs9331888; rs2279590; rs11136000	0		5_prime_UTR_variant; non_coding_transcript_exon_variant; intron_variant		0.26	6E-10	9.221848749616356		1.22	[1.14-1.29]	Illumina [537029]	N
2009-09-29	19734903	Lambert JC	2009-09-06	Nat Genet	www.ncbi.nlm.nih.gov/pubmed/19734903	Genome-wide association study identifies variants at CLU and CR1 associated with Alzheimer's disease.	Alzheimer's disease	2,032 European ancestry cases, 5,328 European ancestry controls	3,978 European ancestry cases, 3,297 European ancestry controls	1q32.2	1;1	207518704;207611623	CR1	CR1; CR1						rs6656401-A; rs3818361-A	rs6656401; rs3818361	0		intron_variant; intron_variant		0.18	3E-10	9.522878745280337	(AA)	1.22	[1.15-1.30]	Illumina [537029]	N
2009-09-29	19734902	Harold D	2009-09-06	Nat Genet	www.ncbi.nlm.nih.gov/pubmed/19734902	Genome-wide association study identifies variants at CLU and PICALM associated with Alzheimer's disease.	Alzheimer's disease	3,941 European ancestry cases, 7,848 European ancestry controls	2,023 European ancestry cases, 2,340 European ancestry controls	19q13.32	19	44892362	APOE, TOMM40	TOMM40			10452			rs2075650-?	rs2075650	0	2075650	intron_variant	0	0.15	2E-157	156.69897000433602		2.53	[2.37-2.71]	Illumina [529205]	N
2009-09-30	20061627	Heinzen EL	2009-09-11	J Alzheimers Dis	www.ncbi.nlm.nih.gov/pubmed/20061627	Genome-wide scan of copy number variation in late-onset Alzheimer's disease.	Alzheimer's disease	331 European ancestry cases, 368 European ancestry controls	NA	19q13.32	19	44892362	APOE, TOMM40	TOMM40			10452			rs2075650-?	rs2075650	0	2075650	intron_variant	0	0.15	3E-11	10.522878745280337				Illumina [~ 550000]	N
2009-09-30	20061627	Heinzen EL	2009-09-11	J Alzheimers Dis	www.ncbi.nlm.nih.gov/pubmed/20061627	Genome-wide scan of copy number variation in late-onset Alzheimer's disease.	Alzheimer's disease	331 European ancestry cases, 368 European ancestry controls	NA	13q13.2	13	34080781	RFC3	LOC107984589 - VDAC1P12	107984589	100874289		47218	1996	rs690705-?	rs690705	0	690705	downstream_gene_variant	1	0.25	6E-7	6.221848749616356				Illumina [~ 550000]	N
2009-09-30	20061627	Heinzen EL	2009-09-11	J Alzheimers Dis	www.ncbi.nlm.nih.gov/pubmed/20061627	Genome-wide scan of copy number variation in late-onset Alzheimer's disease.	Alzheimer's disease	331 European ancestry cases, 368 European ancestry controls	NA	1p31.1	1	83789052	TTLL7	LOC101927587			101927587			rs7539409-?	rs7539409	0	7539409	intron_variant	0	0.18	1E-6	6.0				Illumina [~ 550000]	N
2009-09-30	20061627	Heinzen EL	2009-09-11	J Alzheimers Dis	www.ncbi.nlm.nih.gov/pubmed/20061627	Genome-wide scan of copy number variation in late-onset Alzheimer's disease.	Alzheimer's disease	331 European ancestry cases, 368 European ancestry controls	NA	10q24.31	10	100741814	PAX2	PAX2			5076			rs4509693-?	rs4509693	0	4509693	intron_variant	0	0.18	6E-6	5.221848749616356				Illumina [~ 550000]	N
2009-09-30	20061627	Heinzen EL	2009-09-11	J Alzheimers Dis	www.ncbi.nlm.nih.gov/pubmed/20061627	Genome-wide scan of copy number variation in late-onset Alzheimer's disease.	Alzheimer's disease	331 European ancestry cases, 368 European ancestry controls	NA	6q24.3	6	148102235	SASH1	SAMD5 - SASH1	389432	23328		153944	91205	rs9390537-?	rs9390537	0	9390537	intergenic_variant	1	0.22	8E-6	5.096910013008056				Illumina [~ 550000]	N
2009-09-29	19734903	Lambert JC	2009-09-06	Nat Genet	www.ncbi.nlm.nih.gov/pubmed/19734903	Genome-wide association study identifies variants at CLU and CR1 associated with Alzheimer's disease.	Alzheimer's disease	2,032 European ancestry cases, 5,328 European ancestry controls	3,978 European ancestry cases, 3,297 European ancestry controls	19q13.32	19	44892362	APOE	TOMM40			10452			rs2075650-?	rs2075650	0	2075650	intron_variant	0	0.90	2E-16	15.698970004336019				Illumina [537029]	N
2011-01-12	21123754	Kim S	2010-12-01	Neurology	www.ncbi.nlm.nih.gov/pubmed/21123754	Genome-wide association study of CSF biomarkers Abeta1-42, t-tau, and p-tau181p in the ADNI cohort.	Alzheimer's disease biomarkers	96 European ancestry Alzheimer disease cases, 176 European ancestry individuals with mild cognitive impairment, 102 European ancestry controls	NA	2q23.1	2	148800291	EPC2	EPC2 - RNU2-9P	26122	106481636		11800	25400	rs2121433-?	rs2121433	0	2121433	intergenic_variant	1	NR	1E-6	6.0	(t-tau)			Illumina [322557]	N
2011-01-12	21123754	Kim S	2010-12-01	Neurology	www.ncbi.nlm.nih.gov/pubmed/21123754	Genome-wide association study of CSF biomarkers Abeta1-42, t-tau, and p-tau181p in the ADNI cohort.	Alzheimer's disease biomarkers	96 European ancestry Alzheimer disease cases, 176 European ancestry individuals with mild cognitive impairment, 102 European ancestry controls	NA	19q13.32	19	44892009	TOMM40	TOMM40			10452			rs157580-?	rs157580	0	157580	intron_variant	0	NR	1E-6	6.0	(AB1-42)			Illumina [322557]	N
2011-01-12	21123754	Kim S	2010-12-01	Neurology	www.ncbi.nlm.nih.gov/pubmed/21123754	Genome-wide association study of CSF biomarkers Abeta1-42, t-tau, and p-tau181p in the ADNI cohort.	Alzheimer's disease biomarkers	96 European ancestry Alzheimer disease cases, 176 European ancestry individuals with mild cognitive impairment, 102 European ancestry controls	NA	19q13.32	19	44911194	LOC100129500	APOE - APOC1	348	341		1799	3053	rs439401-?	rs439401	0	439401	non_coding_transcript_exon_variant	1	NR	1E-6	6.0	(AB1-42)			Illumina [322557]	N
2011-01-12	21123754	Kim S	2010-12-01	Neurology	www.ncbi.nlm.nih.gov/pubmed/21123754	Genome-wide association study of CSF biomarkers Abeta1-42, t-tau, and p-tau181p in the ADNI cohort.	Alzheimer's disease biomarkers	96 European ancestry Alzheimer disease cases, 176 European ancestry individuals with mild cognitive impairment, 102 European ancestry controls	NA	22q13.2	22	41822852	CCDC134	CCDC134			79879			rs7364180-?	rs7364180	0	7364180	intron_variant	0	NR	1E-6	6.0	(AB1-42)			Illumina [322557]	N
2011-04-04	21379329	Wijsman EM	2011-02-17	PLoS Genet	www.ncbi.nlm.nih.gov/pubmed/21379329	Genome-wide association of familial late-onset Alzheimer's disease replicates BIN1 and CLU and nominates CUGBP2 in interaction with APOE.	Alzheimer's disease (late onset)	1,848 European ancestry affected individuals, 1,991 European ancestry unaffected individuals	231 Caribbean Hispanic cases, 187 Caribbean Hispanic controls, 386 European ancestry cases, 386 European ancestry controls	10p14	10	10958376	CUGBP2	CELF2			10659			rs62209-C	rs62209	0	62209	intron_variant	0	NR	2E-7	6.698970004336019	(APOE E4 homozygotes)	2.04	[1.56-2.67]	Illumina [565336]	N
2011-04-06	21390209	Hu X	2011-02-24	PLoS One	www.ncbi.nlm.nih.gov/pubmed/21390209	Meta-analysis for genome-wide association study identifies multiple variants at the BIN1 locus associated with late-onset Alzheimer's disease.	Alzheimer's disease (late onset)	1,831 European ancestry cases, 1,764 European ancestry controls	751 cases, 751 controls	2q14.3	2	127137039	BIN1	LOC105373605 - NIFKP9	105373605	106480805		532	32972	rs744373-?	rs744373	0	744373	intergenic_variant	1	NR	1E-10	10.0		1.19	[NR]	Affymetrix, Illumina [NR] (imputed)	N
2011-04-06	21390209	Hu X	2011-02-24	PLoS One	www.ncbi.nlm.nih.gov/pubmed/21390209	Meta-analysis for genome-wide association study identifies multiple variants at the BIN1 locus associated with late-onset Alzheimer's disease.	Alzheimer's disease (late onset)	1,831 European ancestry cases, 1,764 European ancestry controls	751 cases, 751 controls	2q14.3	2	127130409	BIN1	LOC105373605			105373605			rs12989701-?	rs12989701	0	12989701	regulatory_region_variant	0	NR	3E-10	9.522878745280337		1.23	[NR]	Affymetrix, Illumina [NR] (imputed)	N
2011-05-24	21460841	Naj AC	2011-04-03	Nat Genet	www.ncbi.nlm.nih.gov/pubmed/21460841	Common variants at MS4A4/MS4A6E, CD2AP, CD33 and EPHA1 are associated with late-onset Alzheimer's disease.	Alzheimer's disease (late onset)	8,309 European ancestry cases, 7,366 European ancestry controls	10,523 European ancestry cases, 28,231 European ancestry controls	6p12.3	6	47485642	CD2AP	CD2AP			23607			rs9349407-C	rs9349407	0	9349407	intron_variant	0	0.27	9E-9	8.045757490560675		1.11	[1.07-1.15]	Affymetrix, Illumina [2324889] (imputed)	N
2011-05-24	21460841	Naj AC	2011-04-03	Nat Genet	www.ncbi.nlm.nih.gov/pubmed/21460841	Common variants at MS4A4/MS4A6E, CD2AP, CD33 and EPHA1 are associated with late-onset Alzheimer's disease.	Alzheimer's disease (late onset)	8,309 European ancestry cases, 7,366 European ancestry controls	10,523 European ancestry cases, 28,231 European ancestry controls	7q35	7	143412046	EPHA1	EPHA1-AS1			285965			rs11767557-?	rs11767557	0	11767557	intron_variant	0	0.81	6E-10	9.221848749616356		1.11	[1.08-1.16]	Affymetrix, Illumina [2324889] (imputed)	N
2011-05-24	21460841	Naj AC	2011-04-03	Nat Genet	www.ncbi.nlm.nih.gov/pubmed/21460841	Common variants at MS4A4/MS4A6E, CD2AP, CD33 and EPHA1 are associated with late-onset Alzheimer's disease.	Alzheimer's disease (late onset)	8,309 European ancestry cases, 7,366 European ancestry controls	10,523 European ancestry cases, 28,231 European ancestry controls	11q12.2	11	60266956	MS4A4A	MS4A4E - MS4A4A	643680	51338		23832	13585	rs4938933-?	rs4938933	0	4938933	intergenic_variant	1	0.61	8E-12	11.096910013008056		1.12	[1.09-1.15]	Affymetrix, Illumina [2324889] (imputed)	N
2011-05-24	21460841	Naj AC	2011-04-03	Nat Genet	www.ncbi.nlm.nih.gov/pubmed/21460841	Common variants at MS4A4/MS4A6E, CD2AP, CD33 and EPHA1 are associated with late-onset Alzheimer's disease.	Alzheimer's disease (late onset)	8,309 European ancestry cases, 7,366 European ancestry controls	10,523 European ancestry cases, 28,231 European ancestry controls	19q13.41	19	51224706	CD33	CD33			945			rs3865444-?	rs3865444	0	3865444	upstream_gene_variant	0	0.70	2E-9	8.698970004336019		1.1	[1.08-1.14]	Affymetrix, Illumina [2324889] (imputed)	N
2011-05-24	21460841	Naj AC	2011-04-03	Nat Genet	www.ncbi.nlm.nih.gov/pubmed/21460841	Common variants at MS4A4/MS4A6E, CD2AP, CD33 and EPHA1 are associated with late-onset Alzheimer's disease.	Alzheimer's disease (late onset)	8,309 European ancestry cases, 7,366 European ancestry controls	10,523 European ancestry cases, 28,231 European ancestry controls	1q32.2	1	207612944	CR1	CR1			1378			rs6701713-A	rs6701713	0	6701713	intron_variant	0	0.20	5E-10	9.301029995663981		1.16	[1.11-1.22]	Affymetrix, Illumina [2324889] (imputed)	N
2011-05-24	21460841	Naj AC	2011-04-03	Nat Genet	www.ncbi.nlm.nih.gov/pubmed/21460841	Common variants at MS4A4/MS4A6E, CD2AP, CD33 and EPHA1 are associated with late-onset Alzheimer's disease.	Alzheimer's disease (late onset)	8,309 European ancestry cases, 7,366 European ancestry controls	10,523 European ancestry cases, 28,231 European ancestry controls	2q14.3	2	127132061	BIN1	LOC105373605			105373605			rs7561528-A	rs7561528	0	7561528	intergenic_variant	0	0.35	4E-14	13.397940008672037		1.17	[1.13-1.22]	Affymetrix, Illumina [2324889] (imputed)	N
2011-05-24	21460841	Naj AC	2011-04-03	Nat Genet	www.ncbi.nlm.nih.gov/pubmed/21460841	Common variants at MS4A4/MS4A6E, CD2AP, CD33 and EPHA1 are associated with late-onset Alzheimer's disease.	Alzheimer's disease (late onset)	8,309 European ancestry cases, 7,366 European ancestry controls	10,523 European ancestry cases, 28,231 European ancestry controls	8p21.1	8	27608798	CLU	CLU			1191			rs1532278-?	rs1532278	0	1532278	non_coding_transcript_exon_variant	0	0.64	8E-8	7.096910013008056		1.12	[1.08-1.18]	Affymetrix, Illumina [2324889] (imputed)	N
2011-05-24	21460841	Naj AC	2011-04-03	Nat Genet	www.ncbi.nlm.nih.gov/pubmed/21460841	Common variants at MS4A4/MS4A6E, CD2AP, CD33 and EPHA1 are associated with late-onset Alzheimer's disease.	Alzheimer's disease (late onset)	8,309 European ancestry cases, 7,366 European ancestry controls	10,523 European ancestry cases, 28,231 European ancestry controls	11q14.2	11	86089237	PICALM	PICALM - RNU6-560P	8301	106480590		19356	63990	rs561655-?	rs561655	0	561655	intergenic_variant	1	0.66	7E-11	10.154901959985743		1.15	[1.10-1.19]	Affymetrix, Illumina [2324889] (imputed)	N
2011-05-24	21460841	Naj AC	2011-04-03	Nat Genet	www.ncbi.nlm.nih.gov/pubmed/21460841	Common variants at MS4A4/MS4A6E, CD2AP, CD33 and EPHA1 are associated with late-onset Alzheimer's disease.	Alzheimer's disease (late onset)	8,309 European ancestry cases, 7,366 European ancestry controls	10,523 European ancestry cases, 28,231 European ancestry controls	19p13.3	19	1056493	ABCA7	ABCA7			10347			rs3752246-G	rs3752246	0	3752246	missense_variant	0	0.19	6E-7	6.221848749616356		1.15	[1.09-1.21]	Affymetrix, Illumina [2324889] (imputed)	N
2011-06-23	21627779	Antunez C	2011-05-31	Genome Med	www.ncbi.nlm.nih.gov/pubmed/21627779	The membrane-spanning 4-domains, subfamily A (MS4A) gene cluster contains a common variant associated with Alzheimer's disease.	Alzheimer's disease	319 European ancestry cases, 769 European ancestry controls, 2,690 cases, 2,237 controls	4,982 European ancestry cases, 7,961 European ancestry controls, 2,190 cases, 3,374 controls	11q12.2	11	60255614	MS4A	MS4A4E - MS4A4A	643680	51338		12490	24927	rs1562990-?	rs1562990	0	1562990	intergenic_variant	1	0.58	4E-11	10.397940008672037		1.14	[1.10-1.18]	Affymetrix, Illumina [696707] (imputed)	N
2011-06-23	21627779	Antunez C	2011-05-31	Genome Med	www.ncbi.nlm.nih.gov/pubmed/21627779	The membrane-spanning 4-domains, subfamily A (MS4A) gene cluster contains a common variant associated with Alzheimer's disease.	Alzheimer's disease	319 European ancestry cases, 769 European ancestry controls, 2,690 cases, 2,237 controls	4,982 European ancestry cases, 7,961 European ancestry controls, 2,190 cases, 3,374 controls	19q13.32	19	44892009	APOE	TOMM40			10452			rs157580-?	rs157580	0	157580	intron_variant	0	NR	8E-89	88.09691001300806		1.69	[NR]	Affymetrix, Illumina [696707] (imputed)	N
2011-06-23	21627779	Antunez C	2011-05-31	Genome Med	www.ncbi.nlm.nih.gov/pubmed/21627779	The membrane-spanning 4-domains, subfamily A (MS4A) gene cluster contains a common variant associated with Alzheimer's disease.	Alzheimer's disease	319 European ancestry cases, 769 European ancestry controls, 2,690 cases, 2,237 controls	4,982 European ancestry cases, 7,961 European ancestry controls, 2,190 cases, 3,374 controls	11q14.2	11	86076782	PICALM	PICALM - RNU6-560P	8301	106480590		6901	76445	rs536841-?	rs536841	0	536841	intergenic_variant	1	NR	3E-9	8.522878745280337		1.16	[NR]	Affymetrix, Illumina [696707] (imputed)	N
2011-06-23	21627779	Antunez C	2011-05-31	Genome Med	www.ncbi.nlm.nih.gov/pubmed/21627779	The membrane-spanning 4-domains, subfamily A (MS4A) gene cluster contains a common variant associated with Alzheimer's disease.	Alzheimer's disease	319 European ancestry cases, 769 European ancestry controls, 2,690 cases, 2,237 controls	4,982 European ancestry cases, 7,961 European ancestry controls, 2,190 cases, 3,374 controls	8p21.1	8	27630273	CLU	CLU - SCARA3	1191	51435		13556	3392	rs569214-?	rs569214	0	569214	upstream_gene_variant	1	NR	4E-8	7.3979400086720375		1.14	[NR]	Affymetrix, Illumina [696707] (imputed)	N
2011-06-23	21627779	Antunez C	2011-05-31	Genome Med	www.ncbi.nlm.nih.gov/pubmed/21627779	The membrane-spanning 4-domains, subfamily A (MS4A) gene cluster contains a common variant associated with Alzheimer's disease.	Alzheimer's disease	319 European ancestry cases, 769 European ancestry controls, 2,690 cases, 2,237 controls	4,982 European ancestry cases, 7,961 European ancestry controls, 2,190 cases, 3,374 controls	2q14.3	2	127137039	BIN1	LOC105373605 - NIFKP9	105373605	106480805		532	32972	rs744373-?	rs744373	0	744373	intergenic_variant	1	NR	2E-9	8.698970004336019		1.18	[NR]	Affymetrix, Illumina [696707] (imputed)	N
2012-02-24	22245343	Meda SA	2012-01-08	Neuroimage	www.ncbi.nlm.nih.gov/pubmed/22245343	A large scale multivariate parallel ICA method reveals novel imaging-genetic relationships for Alzheimer's disease in the ADNI cohort.	Alzheimer's disease	367 European ancestry individuals with mild cognitive impairment, 181 European ancestry individuals with mild early-stage LOAD, 209 European ancestry controls	NA				APOE							APOE-E4	NR	0			1	NR	7E-16	15.154901959985743				Illumina [533872]	N
2012-02-24	22245343	Meda SA	2012-01-08	Neuroimage	www.ncbi.nlm.nih.gov/pubmed/22245343	A large scale multivariate parallel ICA method reveals novel imaging-genetic relationships for Alzheimer's disease in the ADNI cohort.	Alzheimer's disease	367 European ancestry individuals with mild cognitive impairment, 181 European ancestry individuals with mild early-stage LOAD, 209 European ancestry controls	NA				APOE							APOE-E3	NR	0			1	NR	4E-9	8.397940008672037				Illumina [533872]	N
2012-04-18	22430674	Lambert JC	2012-03-20	Mol Psychiatry	www.ncbi.nlm.nih.gov/pubmed/22430674	Genome-wide haplotype association study identifies the FRMD4A gene as a risk locus for Alzheimer's disease.	Alzheimer's disease	2,025 European ancestry cases, 5,328 European ancestry controls	7,913 European ancestry cases, 10,417 European ancestry controls	10p13	10;10;10	13949865;13974159;13966445	FRMD4A	FRMD4A; FRMD4A; FRMD4A						rs7081208-A; rs17314229-C; rs2446581-A	rs7081208; rs17314229; rs2446581	0		intron_variant; intron_variant; intron_variant		0.028	1E-10	10.0		1.68	[1.43-1.96]	Illumina [287956]	N
2012-08-14	22832961	Kamboh MI	2012-05-15	Transl Psychiatry	www.ncbi.nlm.nih.gov/pubmed/22832961	Genome-wide association study of Alzheimer's disease.	Alzheimer's disease	1,291 European ancestry cases, 938 European ancestry controls	509 European ancestry cases, 753 European ancestry controls, 2,218 cases, 2,583 controls	19q13.32	19	44919689	APOE, TOMM40, APOC1	APOC1 - APOC1P1	341	342		340	7114	rs4420638-?	rs4420638	0	4420638	downstream_gene_variant	1	NR	8E-149	148.09691001300806		3.45	[NR]	Illumina [2543888] (imputed)	N
2012-08-14	22832961	Kamboh MI	2012-05-15	Transl Psychiatry	www.ncbi.nlm.nih.gov/pubmed/22832961	Genome-wide association study of Alzheimer's disease.	Alzheimer's disease	1,291 European ancestry cases, 938 European ancestry controls	509 European ancestry cases, 753 European ancestry controls, 2,218 cases, 2,583 controls	2q14.3	2	127132061	BIN1	LOC105373605			105373605			rs7561528-?	rs7561528	0	7561528	intergenic_variant	0	NR	6E-11	10.221848749616356		1.25	[NR]	Illumina [2543888] (imputed)	N
2012-08-14	22832961	Kamboh MI	2012-05-15	Transl Psychiatry	www.ncbi.nlm.nih.gov/pubmed/22832961	Genome-wide association study of Alzheimer's disease.	Alzheimer's disease	1,291 European ancestry cases, 938 European ancestry controls	509 European ancestry cases, 753 European ancestry controls, 2,218 cases, 2,583 controls	11q14.2	11	85966428	PICALM	PICALM			8301			rs17817600-?	rs17817600	0	17817600	intron_variant	0	NR	2E-8	7.698970004336019		1.33	[NR]	Illumina [2543888] (imputed)	N
2012-08-14	22832961	Kamboh MI	2012-05-15	Transl Psychiatry	www.ncbi.nlm.nih.gov/pubmed/22832961	Genome-wide association study of Alzheimer's disease.	Alzheimer's disease	1,291 European ancestry cases, 938 European ancestry controls	509 European ancestry cases, 753 European ancestry controls, 2,218 cases, 2,583 controls	8p23.1	8	9141509	PPP1R3B	PPP1R3B			79660			rs3748140-?	rs3748140	0	3748140	missense_variant	0	NR	3E-7	6.522878745280337		2.43	[NR]	Illumina [2543888] (imputed)	N
2012-08-14	22832961	Kamboh MI	2012-05-15	Transl Psychiatry	www.ncbi.nlm.nih.gov/pubmed/22832961	Genome-wide association study of Alzheimer's disease.	Alzheimer's disease	1,291 European ancestry cases, 938 European ancestry controls	509 European ancestry cases, 753 European ancestry controls, 2,218 cases, 2,583 controls	11q22.2	11	102862432	MMP3, MMP12	MMP3 - MMP12	4314	4321		18743	297	rs12808148-?	rs12808148	0	12808148	downstream_gene_variant	1	NR	1E-6	6.0		1.23	[NR]	Illumina [2543888] (imputed)	N
2012-08-14	22832961	Kamboh MI	2012-05-15	Transl Psychiatry	www.ncbi.nlm.nih.gov/pubmed/22832961	Genome-wide association study of Alzheimer's disease.	Alzheimer's disease	1,291 European ancestry cases, 938 European ancestry controls	509 European ancestry cases, 753 European ancestry controls, 2,218 cases, 2,583 controls	4p15.1	4	30466544	intergenic	LOC100130674 - PCDH7	100130674	5099		458193	253834	rs6856768-?	rs6856768	0	6856768	intergenic_variant	1	NR	5E-6	5.301029995663981		1.18	[NR]	Illumina [2543888] (imputed)	N
2012-08-14	22832961	Kamboh MI	2012-05-15	Transl Psychiatry	www.ncbi.nlm.nih.gov/pubmed/22832961	Genome-wide association study of Alzheimer's disease.	Alzheimer's disease	1,291 European ancestry cases, 938 European ancestry controls	509 European ancestry cases, 753 European ancestry controls, 2,218 cases, 2,583 controls	5q12.1	5	61654384	FLJ37543	C5orf64			285668			rs11738335-?	rs11738335	0	11738335	intron_variant	0	NR	5E-6	5.301029995663981		1.2	[NR]	Illumina [2543888] (imputed)	N
2012-08-14	22832961	Kamboh MI	2012-05-15	Transl Psychiatry	www.ncbi.nlm.nih.gov/pubmed/22832961	Genome-wide association study of Alzheimer's disease.	Alzheimer's disease	1,291 European ancestry cases, 938 European ancestry controls	509 European ancestry cases, 753 European ancestry controls, 2,218 cases, 2,583 controls	2q12.3	2	107062032	intergenic	LOC105373535 - LOC105373536	105373535	105373536		29124	192659	rs1357692-?	rs1357692	0	1357692	intergenic_variant	1	NR	9E-6	5.045757490560675		1.16	[NR]	Illumina [2543888] (imputed)	N
2014-12-02	24755620	Perez-Palma E	2014-04-22	PLoS One	www.ncbi.nlm.nih.gov/pubmed/24755620	Overrepresentation of glutamate signaling in Alzheimer's disease: network-based pathway enrichment using meta-analysis of genome-wide association studies.	Alzheimer's disease	2,540 European ancestry cases, 2,029 European ancestry controls	NA	19q13.32	19	44892362	APOE, BCAM, PVR, EXOC3L2, TOMM40, PVRL2, BCL3, APOC1	TOMM40			10452			rs2075650-G	rs2075650	0	2075650	intron_variant	0		9E-116	115.04575749056067		4.48	[NR]	Affymetrix, Illumina [1216213] (imputed)	N
2014-12-02	24755620	Perez-Palma E	2014-04-22	PLoS One	www.ncbi.nlm.nih.gov/pubmed/24755620	Overrepresentation of glutamate signaling in Alzheimer's disease: network-based pathway enrichment using meta-analysis of genome-wide association studies.	Alzheimer's disease	2,540 European ancestry cases, 2,029 European ancestry controls	NA	12q22	12	94930613	intergenic	LOC105369915 - NDUFA12	105369915	55967		2355	40715	rs249153-C	rs249153	0	249153	intron_variant	1		4E-7	6.3979400086720375		1.41	[NR]	Affymetrix, Illumina [1216213] (imputed)	N
2014-12-02	24755620	Perez-Palma E	2014-04-22	PLoS One	www.ncbi.nlm.nih.gov/pubmed/24755620	Overrepresentation of glutamate signaling in Alzheimer's disease: network-based pathway enrichment using meta-analysis of genome-wide association studies.	Alzheimer's disease	2,540 European ancestry cases, 2,029 European ancestry controls	NA	5p13.3	5	30178906	intergenic	LOC105374707 - HPRT1P2	105374707	3254		76519	69468	rs13178362-T	rs13178362	0	13178362	intergenic_variant	1		7E-7	6.154901959985743		1.3333	[NR]	Affymetrix, Illumina [1216213] (imputed)	N
2014-12-02	24755620	Perez-Palma E	2014-04-22	PLoS One	www.ncbi.nlm.nih.gov/pubmed/24755620	Overrepresentation of glutamate signaling in Alzheimer's disease: network-based pathway enrichment using meta-analysis of genome-wide association studies.	Alzheimer's disease	2,540 European ancestry cases, 2,029 European ancestry controls	NA	11q12.1	11	60071148	MS4A3	MS4A3 - YWHAZP9	932	441609		32	6080	rs474951-T	rs474951	0	474951	downstream_gene_variant	1		1E-6	6.0		1.2658	[NR]	Affymetrix, Illumina [1216213] (imputed)	N
2014-12-02	24755620	Perez-Palma E	2014-04-22	PLoS One	www.ncbi.nlm.nih.gov/pubmed/24755620	Overrepresentation of glutamate signaling in Alzheimer's disease: network-based pathway enrichment using meta-analysis of genome-wide association studies.	Alzheimer's disease	2,540 European ancestry cases, 2,029 European ancestry controls	NA	3p25.3	3	10093893	FANCD2, FANCD2OS	FANCD2, FANCD2OS			2177, 115795			rs1552244-A	rs1552244	0	1552244	intron_variant	0		2E-6	5.698970004336019		1.32	[NR]	Affymetrix, Illumina [1216213] (imputed)	N
2013-09-27	20197096	Stein JL	2010-03-01	Neuroimage	www.ncbi.nlm.nih.gov/pubmed/20197096	Genome-wide analysis reveals novel genes influencing temporal lobe structure with relevance to neurodegeneration in Alzheimer's disease.	Brain structure (temporal lobe volume)	173 European ancestry Alzheimer's disease cases, 361 European ancestry Mild Cognitive Impairment cases, 208 European ancestry controls	NA	3p22.1	3	39708102	intergenic	NFU1P1 - LOC105377039	100132681	105377039		63280	70552	rs9832461-A	rs9832461	0	9832461	intergenic_variant	1	0.24	4E-6	5.3979400086720375		3785.6	[NR] unit increase	Illumina [546314]	N
2013-09-27	20197096	Stein JL	2010-03-01	Neuroimage	www.ncbi.nlm.nih.gov/pubmed/20197096	Genome-wide analysis reveals novel genes influencing temporal lobe structure with relevance to neurodegeneration in Alzheimer's disease.	Brain structure (temporal lobe volume)	173 European ancestry Alzheimer's disease cases, 361 European ancestry Mild Cognitive Impairment cases, 208 European ancestry controls	NA	4p15.1	4	33078033	intergenic	MAPRE1P2 - LOC105374391	642305	105374391		66215	389391	rs1448284-T	rs1448284	0	1448284	intergenic_variant	1	0.03	2E-6	5.698970004336019		9939.9	[NR] unit increase	Illumina [546314]	N
2013-09-27	20197096	Stein JL	2010-03-01	Neuroimage	www.ncbi.nlm.nih.gov/pubmed/20197096	Genome-wide analysis reveals novel genes influencing temporal lobe structure with relevance to neurodegeneration in Alzheimer's disease.	Brain structure (temporal lobe volume)	173 European ancestry Alzheimer's disease cases, 361 European ancestry Mild Cognitive Impairment cases, 208 European ancestry controls	NA	12p13.1	12	13770394	GRIN2B	GRIN2B			2904			rs11055612-C	rs11055612	0	11055612	intron_variant	0	0.5	3E-6	5.522878745280337		3371.6	[NR] unit decrease	Illumina [546314]	N
2013-09-27	20197096	Stein JL	2010-03-01	Neuroimage	www.ncbi.nlm.nih.gov/pubmed/20197096	Genome-wide analysis reveals novel genes influencing temporal lobe structure with relevance to neurodegeneration in Alzheimer's disease.	Brain structure (temporal lobe volume)	173 European ancestry Alzheimer's disease cases, 361 European ancestry Mild Cognitive Impairment cases, 208 European ancestry controls	NA	14q24.3	14	78308963	KIAA0743	NRXN3			9369			rs7155434-A	rs7155434	0	7155434	intron_variant	0	0.27	8E-6	5.096910013008056		3643.0	[NR] unit increase	Illumina [546314]	N
2013-09-27	20197096	Stein JL	2010-03-01	Neuroimage	www.ncbi.nlm.nih.gov/pubmed/20197096	Genome-wide analysis reveals novel genes influencing temporal lobe structure with relevance to neurodegeneration in Alzheimer's disease.	Brain structure (temporal lobe volume)	173 European ancestry Alzheimer's disease cases, 361 European ancestry Mild Cognitive Impairment cases, 208 European ancestry controls	NA	15q22.2	15	62395140	intergenic	TLN2			83660			rs2456930-G	rs2456930	0	2456930	intron_variant	0	0.38	3E-7	6.522878745280337		3843.9	[NR] unit increase	Illumina [546314]	N
2014-02-13	23150908	Jonsson T	2012-11-14	N Engl J Med	www.ncbi.nlm.nih.gov/pubmed/23150908	Variant of TREM2 associated with the risk of Alzheimer's disease.	Alzheimer's disease	3,550 European ancestry cases, 8,888 European ancestry controls	694 European ancestry cases, 4,375 European ancestry controls, 1,343 cases, 5,352 controls	6p21.1	6	41161514	TREM2	LOC105375056, TREM2			105375056, 54209			rs75932628-T	rs75932628	0	75932628	missense_variant	0	0.0063	2E-12	11.698970004336019		2.9	[2.16-3.91]	NR [NR]	N
2013-06-26	23535033	Sherva R	2013-03-24	Alzheimers Dement	www.ncbi.nlm.nih.gov/pubmed/23535033	Genome-wide association study of the rate of cognitive decline in Alzheimer's disease.	Alzheimer's disease (cognitive decline)	303 European ancestry cases		1q24.3	1	171588461	PRRC2C	PRRC2C			23215			rs2421847-?	rs2421847	0	2421847	missense_variant	0	0.04	9E-7	6.045757490560675		0.26	unit decrease	Illumina [NR] (imputed)	N
2013-06-26	23535033	Sherva R	2013-03-24	Alzheimers Dement	www.ncbi.nlm.nih.gov/pubmed/23535033	Genome-wide association study of the rate of cognitive decline in Alzheimer's disease.	Alzheimer's disease (cognitive decline)	303 European ancestry cases		1q43	1	240441752	FMN2	FMN2			56776			rs12091371-?	rs12091371	0	12091371	intron_variant	0	0.07	7E-8	7.154901959985743		0.17	unit decrease	Illumina [NR] (imputed)	N
2013-06-26	23535033	Sherva R	2013-03-24	Alzheimers Dement	www.ncbi.nlm.nih.gov/pubmed/23535033	Genome-wide association study of the rate of cognitive decline in Alzheimer's disease.	Alzheimer's disease (cognitive decline)	303 European ancestry cases		2p12	2	80054047	CTNNA2	CTNNA2			1496			rs6738962-?	rs6738962	0	6738962	intron_variant	0	0.04	1E-8	8.0		0.18	unit decrease	Illumina [NR] (imputed)	N
2013-06-26	23535033	Sherva R	2013-03-24	Alzheimers Dement	www.ncbi.nlm.nih.gov/pubmed/23535033	Genome-wide association study of the rate of cognitive decline in Alzheimer's disease.	Alzheimer's disease (cognitive decline)	303 European ancestry cases		2q14.3	2	127638592	LIMS2	LIMS2			55679			rs78022502-?	rs78022502	0	78022502	3_prime_UTR_variant	0	0.06	2E-6	5.698970004336019		0.23	unit decrease	Illumina [NR] (imputed)	N
2013-06-26	23535033	Sherva R	2013-03-24	Alzheimers Dement	www.ncbi.nlm.nih.gov/pubmed/23535033	Genome-wide association study of the rate of cognitive decline in Alzheimer's disease.	Alzheimer's disease (cognitive decline)	303 European ancestry cases		3p22.1	3	39471787	MOBP	MOBP			4336			rs538867-?	rs538867	0	538867	intron_variant	0	0.03	1E-7	7.0		0.26	unit decrease	Illumina [NR] (imputed)	N
2013-06-26	23535033	Sherva R	2013-03-24	Alzheimers Dement	www.ncbi.nlm.nih.gov/pubmed/23535033	Genome-wide association study of the rate of cognitive decline in Alzheimer's disease.	Alzheimer's disease (cognitive decline)	303 European ancestry cases		4p16.2	4	5235426	STK32B	STK32B			55351			rs78647349-?	rs78647349	0	78647349	intron_variant	0	0.04	5E-7	6.301029995663981		0.3	unit decrease	Illumina [NR] (imputed)	N
2013-06-26	23535033	Sherva R	2013-03-24	Alzheimers Dement	www.ncbi.nlm.nih.gov/pubmed/23535033	Genome-wide association study of the rate of cognitive decline in Alzheimer's disease.	Alzheimer's disease (cognitive decline)	303 European ancestry cases		4q21.3	4	87010252	AFF1	AFF1			4299			rs340635-?	rs340635	0	340635	intron_variant	0	0.03	2E-7	6.698970004336019		0.23	unit decrease	Illumina [NR] (imputed)	N
2013-06-26	23535033	Sherva R	2013-03-24	Alzheimers Dement	www.ncbi.nlm.nih.gov/pubmed/23535033	Genome-wide association study of the rate of cognitive decline in Alzheimer's disease.	Alzheimer's disease (cognitive decline)	303 European ancestry cases		5q11.2	5	56214829	ANKRD55	ANKRD55			79722			rs4700060-?	rs4700060	0	4700060	intron_variant	0	0.1	1E-8	8.0		0.21	unit decrease	Illumina [NR] (imputed)	N
2013-06-26	23535033	Sherva R	2013-03-24	Alzheimers Dement	www.ncbi.nlm.nih.gov/pubmed/23535033	Genome-wide association study of the rate of cognitive decline in Alzheimer's disease.	Alzheimer's disease (cognitive decline)	303 European ancestry cases		5q21.3	5	109885325	PGAM5P1, MAN2A1	PGAM5P1, LOC100289673			100421133, 100289673			rs112724034-?	rs112724034	0	112724034	non_coding_transcript_exon_variant	0	0.03	9E-13	12.045757490560675		0.31	unit decrease	Illumina [NR] (imputed)	N
2013-06-26	23535033	Sherva R	2013-03-24	Alzheimers Dement	www.ncbi.nlm.nih.gov/pubmed/23535033	Genome-wide association study of the rate of cognitive decline in Alzheimer's disease.	Alzheimer's disease (cognitive decline)	303 European ancestry cases		5q22.1	5	111383489	CAMK4	CAMK4			814			rs77636885-?	rs77636885	0	77636885	intron_variant	0	0.03	2E-6	5.698970004336019		0.3	unit decrease	Illumina [NR] (imputed)	N
2013-06-26	23535033	Sherva R	2013-03-24	Alzheimers Dement	www.ncbi.nlm.nih.gov/pubmed/23535033	Genome-wide association study of the rate of cognitive decline in Alzheimer's disease.	Alzheimer's disease (cognitive decline)	303 European ancestry cases		5q23.1	5	119099432	DMXL1	DMXL1			1657			rs116348108-?	rs116348108	0	116348108	intron_variant	0	0.04	9E-7	6.045757490560675		0.28	unit decrease	Illumina [NR] (imputed)	N
2013-06-26	23535033	Sherva R	2013-03-24	Alzheimers Dement	www.ncbi.nlm.nih.gov/pubmed/23535033	Genome-wide association study of the rate of cognitive decline in Alzheimer's disease.	Alzheimer's disease (cognitive decline)	303 European ancestry cases		5q23.2	5	127393758	MEGF10	MEGF10			84466			rs143954261-?	rs143954261	0	143954261	intron_variant	0	0.04	8E-7	6.096910013008056		0.29	unit decrease	Illumina [NR] (imputed)	N
2013-06-26	23535033	Sherva R	2013-03-24	Alzheimers Dement	www.ncbi.nlm.nih.gov/pubmed/23535033	Genome-wide association study of the rate of cognitive decline in Alzheimer's disease.	Alzheimer's disease (cognitive decline)	303 European ancestry cases		5q23.3	5	128046610	FLJ33630	LINC01184			644873			rs146579248-?	rs146579248	0	146579248	intron_variant	0	0.04	4E-7	6.3979400086720375		0.21	unit decrease	Illumina [NR] (imputed)	N
2013-06-26	23535033	Sherva R	2013-03-24	Alzheimers Dement	www.ncbi.nlm.nih.gov/pubmed/23535033	Genome-wide association study of the rate of cognitive decline in Alzheimer's disease.	Alzheimer's disease (cognitive decline)	303 European ancestry cases		5q33.2	5	154457546	SAP30L	SAP30L			79685			rs148763909-?	rs148763909	0	148763909	3_prime_UTR_variant	0	0.03	1E-8	8.0		0.15	unit decrease	Illumina [NR] (imputed)	N
2013-06-26	23535033	Sherva R	2013-03-24	Alzheimers Dement	www.ncbi.nlm.nih.gov/pubmed/23535033	Genome-wide association study of the rate of cognitive decline in Alzheimer's disease.	Alzheimer's disease (cognitive decline)	303 European ancestry cases		6q22.31	6	124005082	NKAIN2	NKAIN2			154215			rs117780815-?	rs117780815	0	117780815	intron_variant	0	0.03	6E-7	6.221848749616356		0.31	unit decrease	Illumina [NR] (imputed)	N
2013-06-26	23535033	Sherva R	2013-03-24	Alzheimers Dement	www.ncbi.nlm.nih.gov/pubmed/23535033	Genome-wide association study of the rate of cognitive decline in Alzheimer's disease.	Alzheimer's disease (cognitive decline)	303 European ancestry cases		6q23.3	6	136046867	PDE7B	LOC644135, PDE7B			644135, 27115			rs11154851-?	rs11154851	0	11154851	intron_variant	0	0.04	1E-8	8.0		0.25	unit decrease	Illumina [NR] (imputed)	N
2013-06-26	23535033	Sherva R	2013-03-24	Alzheimers Dement	www.ncbi.nlm.nih.gov/pubmed/23535033	Genome-wide association study of the rate of cognitive decline in Alzheimer's disease.	Alzheimer's disease (cognitive decline)	303 European ancestry cases		6q25.1	6	150781694	PLEKHG1	PLEKHG1			57480			rs75253868-?	rs75253868	0	75253868	intron_variant	0	0.03	2E-6	5.698970004336019		0.26	unit decrease	Illumina [NR] (imputed)	N
2013-06-26	23535033	Sherva R	2013-03-24	Alzheimers Dement	www.ncbi.nlm.nih.gov/pubmed/23535033	Genome-wide association study of the rate of cognitive decline in Alzheimer's disease.	Alzheimer's disease (cognitive decline)	303 European ancestry cases		7p21.1	7	16668236	BZW2, TSPAN13	BZW2			28969			rs58370486-?	rs58370486	0	58370486	intron_variant	0	0.03	6E-11	10.221848749616356		0.36	unit decrease	Illumina [NR] (imputed)	N
2013-06-26	23535033	Sherva R	2013-03-24	Alzheimers Dement	www.ncbi.nlm.nih.gov/pubmed/23535033	Genome-wide association study of the rate of cognitive decline in Alzheimer's disease.	Alzheimer's disease (cognitive decline)	303 European ancestry cases		7p15.3	7	25121983	CYCS	CYCS			54205			rs1861525-?	rs1861525	0	1861525	3_prime_UTR_variant	0	0.03	2E-7	6.698970004336019		0.25	unit decrease	Illumina [NR] (imputed)	N
2013-06-26	23535033	Sherva R	2013-03-24	Alzheimers Dement	www.ncbi.nlm.nih.gov/pubmed/23535033	Genome-wide association study of the rate of cognitive decline in Alzheimer's disease.	Alzheimer's disease (cognitive decline)	303 European ancestry cases		7p14.1	7	37325592	ELMO1	ELMO1			9844			rs2392492-?	rs2392492	0	2392492	intron_variant	0	0.04	1E-6	6.0		0.32	unit decrease	Illumina [NR] (imputed)	N
2013-06-26	23535033	Sherva R	2013-03-24	Alzheimers Dement	www.ncbi.nlm.nih.gov/pubmed/23535033	Genome-wide association study of the rate of cognitive decline in Alzheimer's disease.	Alzheimer's disease (cognitive decline)	303 European ancestry cases		7p13	7	43337677	HECW1	HECW1			23072			rs17172199-?	rs17172199	0	17172199	intron_variant	0	0.08	1E-6	6.0		0.28	unit decrease	Illumina [NR] (imputed)	N
2013-06-26	23535033	Sherva R	2013-03-24	Alzheimers Dement	www.ncbi.nlm.nih.gov/pubmed/23535033	Genome-wide association study of the rate of cognitive decline in Alzheimer's disease.	Alzheimer's disease (cognitive decline)	303 European ancestry cases		7q33	7	134063193	EXOC4	EXOC4			60412			rs11770757-?	rs11770757	0	11770757	intron_variant	0	0.04	5E-7	6.301029995663981		0.16	unit decrease	Illumina [NR] (imputed)	N
2013-06-26	23535033	Sherva R	2013-03-24	Alzheimers Dement	www.ncbi.nlm.nih.gov/pubmed/23535033	Genome-wide association study of the rate of cognitive decline in Alzheimer's disease.	Alzheimer's disease (cognitive decline)	303 European ancestry cases		8p23.2	8	3230651	CSMD1	CSMD1			64478			rs73660619-?	rs73660619	0	73660619	intron_variant	0	0.06	8E-7	6.096910013008056		0.26	unit decrease	Illumina [NR] (imputed)	N
2013-06-26	23535033	Sherva R	2013-03-24	Alzheimers Dement	www.ncbi.nlm.nih.gov/pubmed/23535033	Genome-wide association study of the rate of cognitive decline in Alzheimer's disease.	Alzheimer's disease (cognitive decline)	303 European ancestry cases		8q11.23	8	52301705	ST18	ST18			9705			rs7009219-?	rs7009219	0	7009219	intron_variant	0	0.06	5E-7	6.301029995663981		0.16	unit decrease	Illumina [NR] (imputed)	N
2013-06-26	23535033	Sherva R	2013-03-24	Alzheimers Dement	www.ncbi.nlm.nih.gov/pubmed/23535033	Genome-wide association study of the rate of cognitive decline in Alzheimer's disease.	Alzheimer's disease (cognitive decline)	303 European ancestry cases		9q34.11	9	130177513	NCS1	NCS1			23413			rs4836694-?	rs4836694	0	4836694	intron_variant	0	0.11	7E-7	6.154901959985743		0.21	unit decrease	Illumina [NR] (imputed)	N
2013-06-26	23535033	Sherva R	2013-03-24	Alzheimers Dement	www.ncbi.nlm.nih.gov/pubmed/23535033	Genome-wide association study of the rate of cognitive decline in Alzheimer's disease.	Alzheimer's disease (cognitive decline)	303 European ancestry cases		10q26.12	10	120519964	PPAPDC1A	PPAPDC1A			196051			rs118048115-?	rs118048115	0	118048115	intron_variant	0	0.04	6E-7	6.221848749616356		0.34	unit decrease	Illumina [NR] (imputed)	N
2013-06-26	23535033	Sherva R	2013-03-24	Alzheimers Dement	www.ncbi.nlm.nih.gov/pubmed/23535033	Genome-wide association study of the rate of cognitive decline in Alzheimer's disease.	Alzheimer's disease (cognitive decline)	303 European ancestry cases		11p15.2	11	14202800	RRAS2, PSMA1, SPON1	SPON1			10418			rs11023139-?	rs11023139	0	11023139	intron_variant	0	0.05	7E-11	10.154901959985743		0.31	unit decrease	Illumina [NR] (imputed)	N
2013-06-26	23535033	Sherva R	2013-03-24	Alzheimers Dement	www.ncbi.nlm.nih.gov/pubmed/23535033	Genome-wide association study of the rate of cognitive decline in Alzheimer's disease.	Alzheimer's disease (cognitive decline)	303 European ancestry cases		11q23.1	11	110628530	ARHGAP20	ARHGAP20			57569			rs326946-?	rs326946	0	326946	intron_variant	0	0.17	7E-7	6.154901959985743		0.16	unit decrease	Illumina [NR] (imputed)	N
2013-06-26	23535033	Sherva R	2013-03-24	Alzheimers Dement	www.ncbi.nlm.nih.gov/pubmed/23535033	Genome-wide association study of the rate of cognitive decline in Alzheimer's disease.	Alzheimer's disease (cognitive decline)	303 European ancestry cases		12q13.13	12	51484976	SLC4A8	SLC4A8			9498			rs147845115-?	rs147845115	0	147845115	intron_variant	0	0.03	3E-7	6.522878745280337		0.29	unit decrease	Illumina [NR] (imputed)	N
2013-06-26	23535033	Sherva R	2013-03-24	Alzheimers Dement	www.ncbi.nlm.nih.gov/pubmed/23535033	Genome-wide association study of the rate of cognitive decline in Alzheimer's disease.	Alzheimer's disease (cognitive decline)	303 European ancestry cases		12q22	12	93841389	CRADD	CRADD			8738			rs61144803-?	rs61144803	0	61144803	intron_variant	0	0.04	5E-8	7.301029995663981		0.16	unit decrease	Illumina [NR] (imputed)	N
2013-06-26	23535033	Sherva R	2013-03-24	Alzheimers Dement	www.ncbi.nlm.nih.gov/pubmed/23535033	Genome-wide association study of the rate of cognitive decline in Alzheimer's disease.	Alzheimer's disease (cognitive decline)	303 European ancestry cases		12q23.1	12	100827461	ANO4	ANO4			121601			rs1399439-?	rs1399439	0	1399439	intron_variant	0	0.04	4E-7	6.3979400086720375		0.2	unit decrease	Illumina [NR] (imputed)	N
2013-06-26	23535033	Sherva R	2013-03-24	Alzheimers Dement	www.ncbi.nlm.nih.gov/pubmed/23535033	Genome-wide association study of the rate of cognitive decline in Alzheimer's disease.	Alzheimer's disease (cognitive decline)	303 European ancestry cases		13q31.3	13	93293605	GPC6	GPC6			10082			rs143258881-?	rs143258881	0	143258881	intron_variant	0	0.03	7E-8	7.154901959985743		0.29	unit decrease	Illumina [NR] (imputed)	N
2013-06-26	23535033	Sherva R	2013-03-24	Alzheimers Dement	www.ncbi.nlm.nih.gov/pubmed/23535033	Genome-wide association study of the rate of cognitive decline in Alzheimer's disease.	Alzheimer's disease (cognitive decline)	303 European ancestry cases		13q33.3	13	108821598	MYO16	MYO16			23026			rs17393344-?	rs17393344	0	17393344	intron_variant	0	0.06	2E-8	7.698970004336019		0.26	unit decrease	Illumina [NR] (imputed)	N
2013-06-26	23535033	Sherva R	2013-03-24	Alzheimers Dement	www.ncbi.nlm.nih.gov/pubmed/23535033	Genome-wide association study of the rate of cognitive decline in Alzheimer's disease.	Alzheimer's disease (cognitive decline)	303 European ancestry cases		14q32.13	14	95298227	CLMN	CLMN			79789			rs115102486-?	rs115102486	0	115102486	intron_variant	0	0.03	2E-8	7.698970004336019		0.31	unit decrease	Illumina [NR] (imputed)	N
2013-06-26	23535033	Sherva R	2013-03-24	Alzheimers Dement	www.ncbi.nlm.nih.gov/pubmed/23535033	Genome-wide association study of the rate of cognitive decline in Alzheimer's disease.	Alzheimer's disease (cognitive decline)	303 European ancestry cases		15q12	15	27467498	GABRG3	GABRG3			2567			rs74006954-?	rs74006954	0	74006954	intron_variant	0	0.03	3E-7	6.522878745280337		0.28	unit decrease	Illumina [NR] (imputed)	N
2013-06-26	23535033	Sherva R	2013-03-24	Alzheimers Dement	www.ncbi.nlm.nih.gov/pubmed/23535033	Genome-wide association study of the rate of cognitive decline in Alzheimer's disease.	Alzheimer's disease (cognitive decline)	303 European ancestry cases		15q21.3	15	58438440	LIPC	LOC101928694, LIPC			101928694, 3990			rs17301739-?	rs17301739	0	17301739	intron_variant	0	0.07	2E-6	5.698970004336019		0.28	unit decrease	Illumina [NR] (imputed)	N
2013-06-26	23535033	Sherva R	2013-03-24	Alzheimers Dement	www.ncbi.nlm.nih.gov/pubmed/23535033	Genome-wide association study of the rate of cognitive decline in Alzheimer's disease.	Alzheimer's disease (cognitive decline)	303 European ancestry cases		16p12.1	16	24664268	FLJ45256	TNRC6A, LINC01567			27327, 400511			rs8045064-?	rs8045064	0	8045064	intron_variant	0	0.05	4E-8	7.3979400086720375		0.21	unit decrease	Illumina [NR] (imputed)	N
2013-06-26	23535033	Sherva R	2013-03-24	Alzheimers Dement	www.ncbi.nlm.nih.gov/pubmed/23535033	Genome-wide association study of the rate of cognitive decline in Alzheimer's disease.	Alzheimer's disease (cognitive decline)	303 European ancestry cases		16q23.1	16	77842866	VAT1L	VAT1L			57687			rs9934540-?	rs9934540	0	9934540	intron_variant	0	0.03	4E-7	6.3979400086720375		0.25	unit decrease	Illumina [NR] (imputed)	N
2013-06-26	23535033	Sherva R	2013-03-24	Alzheimers Dement	www.ncbi.nlm.nih.gov/pubmed/23535033	Genome-wide association study of the rate of cognitive decline in Alzheimer's disease.	Alzheimer's disease (cognitive decline)	303 European ancestry cases		17q21.32	17	47853173	OSBPL7, SP6, MRPL10	SP6			80320			rs4794202-?	rs4794202	0	4794202	intron_variant	0	0.08	8E-8	7.096910013008056		0.19	unit decrease	Illumina [NR] (imputed)	N
2013-06-26	23535033	Sherva R	2013-03-24	Alzheimers Dement	www.ncbi.nlm.nih.gov/pubmed/23535033	Genome-wide association study of the rate of cognitive decline in Alzheimer's disease.	Alzheimer's disease (cognitive decline)	303 European ancestry cases		17q21.33	17	50614721	CACNA1G	CACNA1G			8913			rs117964204-?	rs117964204	0	117964204	intron_variant	0	0.04	1E-9	9.0		0.28	unit decrease	Illumina [NR] (imputed)	N
2013-06-26	23535033	Sherva R	2013-03-24	Alzheimers Dement	www.ncbi.nlm.nih.gov/pubmed/23535033	Genome-wide association study of the rate of cognitive decline in Alzheimer's disease.	Alzheimer's disease (cognitive decline)	303 European ancestry cases		17q23.2	17	61215075	BCAS3	BCAS3			54828			rs72832584-?	rs72832584	0	72832584	intron_variant	0	0.05	1E-11	11.0		0.3	unit decrease	Illumina [NR] (imputed)	N
2013-06-26	23535033	Sherva R	2013-03-24	Alzheimers Dement	www.ncbi.nlm.nih.gov/pubmed/23535033	Genome-wide association study of the rate of cognitive decline in Alzheimer's disease.	Alzheimer's disease (cognitive decline)	303 European ancestry cases		19q13.41	19	50927340	LOC390956	LOC390956			390956			rs7245858-?	rs7245858	0	7245858	non_coding_transcript_exon_variant	0	0.04	2E-6	5.698970004336019		0.28	unit decrease	Illumina [NR] (imputed)	N
2013-06-26	23535033	Sherva R	2013-03-24	Alzheimers Dement	www.ncbi.nlm.nih.gov/pubmed/23535033	Genome-wide association study of the rate of cognitive decline in Alzheimer's disease.	Alzheimer's disease (cognitive decline)	303 European ancestry cases		20p13	20	2404326	TGM6	TGM6			343641			rs34972666-?	rs34972666	0	34972666	intron_variant	0	0.11	3E-8	7.522878745280337		0.23	unit decrease	Illumina [NR] (imputed)	N
2013-06-26	23535033	Sherva R	2013-03-24	Alzheimers Dement	www.ncbi.nlm.nih.gov/pubmed/23535033	Genome-wide association study of the rate of cognitive decline in Alzheimer's disease.	Alzheimer's disease (cognitive decline)	303 European ancestry cases		22q13.31	22	44130225	PARVB	PARVB			29780			rs75617873-?	rs75617873	0	75617873	intron_variant	0	0.03	5E-7	6.301029995663981		0.17	unit decrease	Illumina [NR] (imputed)	N
2013-07-12	23565137	Miyashita A	2013-04-02	PLoS One	www.ncbi.nlm.nih.gov/pubmed/23565137	SORL1 is genetically associated with late-onset Alzheimer's disease in Japanese, Koreans and Caucasians.	Alzheimer's disease (late onset)	891 Japanese ancestry cases, 844 Japanese ancestry controls	1,224 East Asian ancestry cases, 2,114 East Asian ancestry controls, 11,840 European ancestry cases, 10,931 European ancestry controls	19q13.32	19	44873027	APOE, CEACAM16, BCL3, PVRL2, TOMM40, PPP1R37	PVRL2			5819			rs519113-G	rs519113	0	519113	intron_variant	0	0.29	5E-39	38.30102999566398	(Japanese)	2.09	[1.87-2.34]	Affymetrix [5877918] (imputed)	N
2013-07-12	23565137	Miyashita A	2013-04-02	PLoS One	www.ncbi.nlm.nih.gov/pubmed/23565137	SORL1 is genetically associated with late-onset Alzheimer's disease in Japanese, Koreans and Caucasians.	Alzheimer's disease (late onset)	891 Japanese ancestry cases, 844 Japanese ancestry controls	1,224 East Asian ancestry cases, 2,114 East Asian ancestry controls, 11,840 European ancestry cases, 10,931 European ancestry controls	11q24.1	11	121564878	SORL1	SORL1			6653			rs11218343-?	rs11218343	0	11218343	intron_variant	0	0.96	2E-9	8.698970004336019		1.23	[1.15-1.33]	Affymetrix [5877918] (imputed)	N
2013-06-06	23419831	Ramanan VK	2013-02-19	Mol Psychiatry	www.ncbi.nlm.nih.gov/pubmed/23419831	APOE and BCHE as modulators of cerebral amyloid deposition: a florbetapir PET genome-wide association study.	Alzheimer's disease biomarkers	555 European ancestry individuals	NA	19q13.32	19	44919589	APOC1	APOC1 - APOC1P1	341	342		240	7214	rs56131196-A	rs56131196	0	56131196	downstream_gene_variant	1	0.29	4E-12	11.397940008672037	(Cortical Ab)			Illumina [6108668] (imputed)	N
2013-06-06	23419831	Ramanan VK	2013-02-19	Mol Psychiatry	www.ncbi.nlm.nih.gov/pubmed/23419831	APOE and BCHE as modulators of cerebral amyloid deposition: a florbetapir PET genome-wide association study.	Alzheimer's disease biomarkers	555 European ancestry individuals	NA	19q13.32	19	44888997	PVRL2	PVRL2			5819			rs6857-T	rs6857	0	6857	3_prime_UTR_variant	0	0.28	1E-10	10.0	(Cortical Ab)			Illumina [6108668] (imputed)	N
2013-06-06	23419831	Ramanan VK	2013-02-19	Mol Psychiatry	www.ncbi.nlm.nih.gov/pubmed/23419831	APOE and BCHE as modulators of cerebral amyloid deposition: a florbetapir PET genome-wide association study.	Alzheimer's disease biomarkers	555 European ancestry individuals	NA	19q13.32	19	44893408	TOMM40	TOMM40			10452			rs59007384-T	rs59007384	0	59007384	intron_variant	0	0.32	7E-9	8.154901959985743	(Cortical Ab)			Illumina [6108668] (imputed)	N
2013-06-06	23419831	Ramanan VK	2013-02-19	Mol Psychiatry	www.ncbi.nlm.nih.gov/pubmed/23419831	APOE and BCHE as modulators of cerebral amyloid deposition: a florbetapir PET genome-wide association study.	Alzheimer's disease biomarkers	555 European ancestry individuals	NA	5q11.2	5	52509908	ITGA1	LOC105378962 - MFSD4BP1	105378962	100128154		170674	69453	rs7702276-T	rs7702276	0	7702276	intergenic_variant	1	0.36	1E-6	6.0	(Cortical Ab)			Illumina [6108668] (imputed)	N
2013-06-06	23419831	Ramanan VK	2013-02-19	Mol Psychiatry	www.ncbi.nlm.nih.gov/pubmed/23419831	APOE and BCHE as modulators of cerebral amyloid deposition: a florbetapir PET genome-wide association study.	Alzheimer's disease biomarkers	555 European ancestry individuals	NA				PIK3R1							rs24449894-A	rs24449894	0	24449894		1	0.17	2E-6	5.698970004336019	(Cortical Ab)			Illumina [6108668] (imputed)	N
2013-06-06	23419831	Ramanan VK	2013-02-19	Mol Psychiatry	www.ncbi.nlm.nih.gov/pubmed/23419831	APOE and BCHE as modulators of cerebral amyloid deposition: a florbetapir PET genome-wide association study.	Alzheimer's disease biomarkers	555 European ancestry individuals	NA	9p23	9	14064742	NFIB	RPL3P11 - ATP5HP3	100131893	138864		22855	4136	rs7039300-G	rs7039300	0	7039300	upstream_gene_variant	1	0.23	2E-6	5.698970004336019	(Cortical Ab)			Illumina [6108668] (imputed)	N
2013-06-06	23419831	Ramanan VK	2013-02-19	Mol Psychiatry	www.ncbi.nlm.nih.gov/pubmed/23419831	APOE and BCHE as modulators of cerebral amyloid deposition: a florbetapir PET genome-wide association study.	Alzheimer's disease biomarkers	555 European ancestry individuals	NA	6q25.3	6	156688247	ARID1B	NMTRV-TAC1-1 - ARID1B	100189513	57492		140261	89600	rs9384488-A	rs9384488	0	9384488	regulatory_region_variant	1	0.35	3E-6	5.522878745280337	(Cortical Ab)			Illumina [6108668] (imputed)	N
2013-06-06	23419831	Ramanan VK	2013-02-19	Mol Psychiatry	www.ncbi.nlm.nih.gov/pubmed/23419831	APOE and BCHE as modulators of cerebral amyloid deposition: a florbetapir PET genome-wide association study.	Alzheimer's disease biomarkers	555 European ancestry individuals	NA	12q23.3	12	105714941	C12orf75, NUAK1	CASC18			101929110			rs10219670-C	rs10219670	0	10219670	intron_variant	0	0.42	4E-6	5.3979400086720375	(Cortical Ab)			Illumina [6108668] (imputed)	N
2013-05-02	23374588	Martinelli-Boneschi F	2013-01-29	Neurobiol Aging	www.ncbi.nlm.nih.gov/pubmed/23374588	Pharmacogenomics in Alzheimer's disease: a genome-wide association study of response to cholinesterase inhibitors.	Response to cholinesterase inhibitors in Alzheimer's disease	92 European ancestry cases, 77 European ancestry controls	94 European ancestry cases, 74 European ancestry controls	3q24	3	143286187	SLC9A9	SLC9A9			285195			rs17636071-G	rs17636071	0	17636071	intron_variant	0	0.09	2E-6	5.698970004336019	(MMSE)	4.74	[NR] unit decrease	Illumina [522109]	N
2013-05-02	23374588	Martinelli-Boneschi F	2013-01-29	Neurobiol Aging	www.ncbi.nlm.nih.gov/pubmed/23374588	Pharmacogenomics in Alzheimer's disease: a genome-wide association study of response to cholinesterase inhibitors.	Response to cholinesterase inhibitors in Alzheimer's disease	92 European ancestry cases, 77 European ancestry controls	94 European ancestry cases, 74 European ancestry controls	8q24.22	8	131987689	EFR3A	EFR3A			23167			rs2270875-G	rs2270875	0	2270875	synonymous_variant	0	0.16	9E-6	5.045757490560675	(MMSE)	2.84	[NR] unit decrease	Illumina [522109]	N
2013-05-02	23374588	Martinelli-Boneschi F	2013-01-29	Neurobiol Aging	www.ncbi.nlm.nih.gov/pubmed/23374588	Pharmacogenomics in Alzheimer's disease: a genome-wide association study of response to cholinesterase inhibitors.	Response to cholinesterase inhibitors in Alzheimer's disease	92 European ancestry cases, 77 European ancestry controls	94 European ancestry cases, 74 European ancestry controls	13q13.2	13	34376390	intergenic	LOC105370158			105370158			rs17798800-?	rs17798800	0	17798800	intron_variant	0	0.71	7E-6	5.154901959985743	(cases vs. controls)	2.63	[1.72-4]	Illumina [522109]	N
2013-06-06	23419831	Ramanan VK	2013-02-19	Mol Psychiatry	www.ncbi.nlm.nih.gov/pubmed/23419831	APOE and BCHE as modulators of cerebral amyloid deposition: a florbetapir PET genome-wide association study.	Alzheimer's disease biomarkers	555 European ancestry individuals	NA				ITGA6							Position 173336636-A	Position 173336636	0			1	0.43	6E-7	6.221848749616356	(Cortical Ab)			Illumina [6108668] (imputed)	N
2013-06-06	23419831	Ramanan VK	2013-02-19	Mol Psychiatry	www.ncbi.nlm.nih.gov/pubmed/23419831	APOE and BCHE as modulators of cerebral amyloid deposition: a florbetapir PET genome-wide association study.	Alzheimer's disease biomarkers	555 European ancestry individuals	NA	3q26.1	3	166296681	BCHE	LOC100420620 - RN7SKP298	100420620	106479228		114711	373348	rs509208-G	rs509208	0	509208	downstream_gene_variant	1	0.16	3E-8	7.522878745280337	(Cortical Ab)			Illumina [6108668] (imputed)	N
2013-06-06	23419831	Ramanan VK	2013-02-19	Mol Psychiatry	www.ncbi.nlm.nih.gov/pubmed/23419831	APOE and BCHE as modulators of cerebral amyloid deposition: a florbetapir PET genome-wide association study.	Alzheimer's disease biomarkers	555 European ancestry individuals	NA	5q14.3	5	84788958	EDIL3	LOC105379059 - LOC100289244	105379059	100289244		214180	210660	rs113524839-T	rs113524839	0	113524839	intergenic_variant	1	0.11	8E-7	6.096910013008056	(Cortical Ab)			Illumina [6108668] (imputed)	N
2013-06-06	23419831	Ramanan VK	2013-02-19	Mol Psychiatry	www.ncbi.nlm.nih.gov/pubmed/23419831	APOE and BCHE as modulators of cerebral amyloid deposition: a florbetapir PET genome-wide association study.	Alzheimer's disease biomarkers	555 European ancestry individuals	NA	5q21.3	5	107775475	EFNA5	RN7SL782P - RN7SKP122	106481133	106479148		40409	35154	rs1422438-G	rs1422438	0	1422438	intergenic_variant	1	0.30	6E-7	6.221848749616356	(Cortical Ab)			Illumina [6108668] (imputed)	N
2013-06-06	23419831	Ramanan VK	2013-02-19	Mol Psychiatry	www.ncbi.nlm.nih.gov/pubmed/23419831	APOE and BCHE as modulators of cerebral amyloid deposition: a florbetapir PET genome-wide association study.	Alzheimer's disease biomarkers	555 European ancestry individuals	NA	19q13.32	19	44908684	APOE	APOE			348			rs429358-C	rs429358	0	429358	missense_variant	0	0.28	5E-14	13.301029995663981	(Cortical Ab)			Illumina [6108668] (imputed)	N
2015-05-11	22005931	Kamboh MI	2011-10-18	Mol Psychiatry	www.ncbi.nlm.nih.gov/pubmed/22005931	Genome-wide association analysis of age-at-onset in Alzheimer's disease.	Alzheimer's disease (age of onset)	1,190 European ancestry cases, 1,032 cases	NA	3p26.1	3	6336008	intergenic	LOC105376942 - GRM7-AS3	105376942	101927347		120048	296350	rs271066-?	rs271066	0	271066	intron_variant	1	NR	3E-6	5.522878745280337		0.6491	unit decrease	Illumina [2543888] (imputed)	N
2015-05-11	22005931	Kamboh MI	2011-10-18	Mol Psychiatry	www.ncbi.nlm.nih.gov/pubmed/22005931	Genome-wide association analysis of age-at-onset in Alzheimer's disease.	Alzheimer's disease (age of onset)	1,190 European ancestry cases, 1,032 cases	NA	3p14.1	3	64941350	ADAMTS9	LOC105377124, ADAMTS9-AS2			105377124, 100507098			rs704454-?	rs704454	0	704454	intron_variant	0	NR	3E-6	5.522878745280337		0.5038	unit increase	Illumina [2543888] (imputed)	N
2015-05-11	22005931	Kamboh MI	2011-10-18	Mol Psychiatry	www.ncbi.nlm.nih.gov/pubmed/22005931	Genome-wide association analysis of age-at-onset in Alzheimer's disease.	Alzheimer's disease (age of onset)	1,190 European ancestry cases, 1,032 cases	NA	4q31.3	4	154426241	DCHS2	DCHS2			54798			rs1466662-?	rs1466662	0	1466662	intron_variant	0	NR	5E-7	6.301029995663981		0.9595	unit decrease	Illumina [2543888] (imputed)	N
2015-05-11	22005931	Kamboh MI	2011-10-18	Mol Psychiatry	www.ncbi.nlm.nih.gov/pubmed/22005931	Genome-wide association analysis of age-at-onset in Alzheimer's disease.	Alzheimer's disease (age of onset)	1,190 European ancestry cases, 1,032 cases	NA	9p24.2	9	2742771	KCNV2, VLDLR	KCNV2 - KIAA0020	169522	9933		12734	61381	rs2034764-?	rs2034764	0	2034764	intron_variant	1	NR	4E-6	5.3979400086720375		0.879	unit increase	Illumina [2543888] (imputed)	N
2015-05-11	22005931	Kamboh MI	2011-10-18	Mol Psychiatry	www.ncbi.nlm.nih.gov/pubmed/22005931	Genome-wide association analysis of age-at-onset in Alzheimer's disease.	Alzheimer's disease (age of onset)	1,190 European ancestry cases, 1,032 cases	NA	12q24.22	12	116857528	HRK, RNFT2	HRK			8739			rs17429217-?	rs17429217	0	17429217	3_prime_UTR_variant	0	NR	3E-6	5.522878745280337		2.436	unit increase	Illumina [2543888] (imputed)	N
2015-05-11	22005931	Kamboh MI	2011-10-18	Mol Psychiatry	www.ncbi.nlm.nih.gov/pubmed/22005931	Genome-wide association analysis of age-at-onset in Alzheimer's disease.	Alzheimer's disease (age of onset)	1,190 European ancestry cases, 1,032 cases	NA	15q25.3	15	84887738	SLC28A1, ZNF592, ALPK3	SLC28A1			9154			rs3743162-?	rs3743162	0	3743162	splice_region_variant	0	NR	9E-6	5.045757490560675		0.8828	unit decrease	Illumina [2543888] (imputed)	N
2015-05-11	22005931	Kamboh MI	2011-10-18	Mol Psychiatry	www.ncbi.nlm.nih.gov/pubmed/22005931	Genome-wide association analysis of age-at-onset in Alzheimer's disease.	Alzheimer's disease (age of onset)	1,190 European ancestry cases, 1,032 cases	NA	19q13.32	19	44919689	APOE, TOMM40, APOC1, PVRL2	APOC1 - APOC1P1	341	342		340	7114	rs4420638-?	rs4420638	0	4420638	downstream_gene_variant	1	NR	1E-12	12.0		2.2018	unit increase	Illumina [2543888] (imputed)	N
2015-05-11	22005931	Kamboh MI	2011-10-18	Mol Psychiatry	www.ncbi.nlm.nih.gov/pubmed/22005931	Genome-wide association analysis of age-at-onset in Alzheimer's disease.	Alzheimer's disease (age of onset)	1,190 European ancestry cases, 1,032 cases	NA	4p15.1	4	33201518	intergenic	MAPRE1P2 - LOC105374391	642305	105374391		189700	265906	rs10517270-?	rs10517270	0	10517270	intergenic_variant	1	NR	4E-6	5.3979400086720375		3.3056	unit decrease	Illumina [2543888] (imputed)	N
2015-05-11	22005931	Kamboh MI	2011-10-18	Mol Psychiatry	www.ncbi.nlm.nih.gov/pubmed/22005931	Genome-wide association analysis of age-at-onset in Alzheimer's disease.	Alzheimer's disease (age of onset)	1,190 European ancestry cases, 1,032 cases	NA	6p21.31	6	33857581	LEMD2, MLN, MIR1275	LOC105375027			105375027			rs2104362-?	rs2104362	0	2104362	intergenic_variant	0	NR	7E-6	5.154901959985743		0.8441	unit increase	Illumina [2543888] (imputed)	N
2015-05-11	22005931	Kamboh MI	2011-10-18	Mol Psychiatry	www.ncbi.nlm.nih.gov/pubmed/22005931	Genome-wide association analysis of age-at-onset in Alzheimer's disease.	Alzheimer's disease (age of onset)	1,190 European ancestry cases, 1,032 cases	NA	16q24.2	16	87078024	intergenic	LOC440390 - LOC105371394	440390	105371394		14033	39492	rs12933233-?	rs12933233	0	12933233	intergenic_variant	1	NR	8E-6	5.096910013008056		0.7869	unit increase	Illumina [2543888] (imputed)	N
2015-05-11	22005931	Kamboh MI	2011-10-18	Mol Psychiatry	www.ncbi.nlm.nih.gov/pubmed/22005931	Genome-wide association analysis of age-at-onset in Alzheimer's disease.	Alzheimer's disease (age of onset)	1,190 European ancestry cases, 1,032 cases	NA	18q21.32	18	59084822	LOC390958, Sec11C	LOC107987259 - SEC11C	107987259	90701		14549	55035	rs1037757-?	rs1037757	0	1037757	non_coding_transcript_exon_variant	1	NR	8E-6	5.096910013008056		4.5618	unit decrease	Illumina [2543888] (imputed)	N
2015-05-11	22005931	Kamboh MI	2011-10-18	Mol Psychiatry	www.ncbi.nlm.nih.gov/pubmed/22005931	Genome-wide association analysis of age-at-onset in Alzheimer's disease.	Alzheimer's disease (age of onset)	1,190 European ancestry cases, 1,032 cases	NA	15q25.3	15	84887738	ZNF592, ALPK3, SLC28A1	SLC28A1			9154			rs3743162-?	rs3743162	0	3743162	splice_region_variant	0	NR	9E-6	5.045757490560675		0.88	unit decrease	Illumina [2543888] (imputed)	N
2015-05-11	22005931	Kamboh MI	2011-10-18	Mol Psychiatry	www.ncbi.nlm.nih.gov/pubmed/22005931	Genome-wide association analysis of age-at-onset in Alzheimer's disease.	Alzheimer's disease (age of onset)	1,190 European ancestry cases, 1,032 cases	NA	12q24.13	12	113810386	intergenic	DYNLL1P4 - RBM19	100129739	9904		20561	6352	rs12816806-?	rs12816806	0	12816806	intergenic_variant	1	NR	9E-6	5.045757490560675		0.8384	unit increase	Illumina [2543888] (imputed)	N
2015-05-14	22005930	Hollingworth P	2011-10-18	Mol Psychiatry	www.ncbi.nlm.nih.gov/pubmed/22005930	Genome-wide association study of Alzheimer's disease with psychotic symptoms.	Psychosis and Alzheimer's disease	1,039 European ancestry cases with psychosis, 5,659 European ancestry controls, 260 European, African American and Native American ancestry cases with psychosis from 264 families	NA	10q22.1	10	69778536	RP11-242G20.2	LOC105378346 - RPL5P26	105378346	100271206		87357	354	rs4746003-?	rs4746003	0	4746003	upstream_gene_variant	1	0.25	6E-6	5.221848749616356		1.3	[NR]	Illumina [1847262] (imputed)	N
2015-05-14	22005930	Hollingworth P	2011-10-18	Mol Psychiatry	www.ncbi.nlm.nih.gov/pubmed/22005930	Genome-wide association study of Alzheimer's disease with psychotic symptoms.	Psychosis and Alzheimer's disease	1,039 European ancestry cases with psychosis, 5,659 European ancestry controls, 260 European, African American and Native American ancestry cases with psychosis from 264 families	NA	9p21.1	9	31546474	RP11-291J9.2	MTCO3P30 - LOC105376010	107075229	105376010		39859	32130	rs4576506-?	rs4576506	0	4576506	intergenic_variant	1	0.06	1E-6	6.0		1.66	[NR]	Illumina [1847262] (imputed)	N
2015-05-14	22005930	Hollingworth P	2011-10-18	Mol Psychiatry	www.ncbi.nlm.nih.gov/pubmed/22005930	Genome-wide association study of Alzheimer's disease with psychotic symptoms.	Psychosis and Alzheimer's disease	1,039 European ancestry cases with psychosis, 5,659 European ancestry controls, 260 European, African American and Native American ancestry cases with psychosis from 264 families	NA	4p16.1	4	10048517	SLC2A9	SLC2A9 - WDR1	56606	9948		8269	25822	rs733175-?	rs733175	0	733175	intron_variant	1	0.18	5E-6	5.301029995663981		1.37	[NR]	Illumina [1847262] (imputed)	N
2015-05-14	22005930	Hollingworth P	2011-10-18	Mol Psychiatry	www.ncbi.nlm.nih.gov/pubmed/22005930	Genome-wide association study of Alzheimer's disease with psychotic symptoms.	Psychosis and Alzheimer's disease	1,039 European ancestry cases with psychosis, 5,659 European ancestry controls, 260 European, African American and Native American ancestry cases with psychosis from 264 families	NA	11q14.2	11	86127766	AP003097.1	PICALM - RNU6-560P	8301	106480590		57885	25461	rs10792830-?	rs10792830	0	10792830	intergenic_variant	1	0.44	6E-6	5.221848749616356		1.25	[NR]	Illumina [1847262] (imputed)	N
2015-05-14	22005930	Hollingworth P	2011-10-18	Mol Psychiatry	www.ncbi.nlm.nih.gov/pubmed/22005930	Genome-wide association study of Alzheimer's disease with psychotic symptoms.	Psychosis and Alzheimer's disease	1,039 European ancestry cases with psychosis, 5,659 European ancestry controls, 260 European, African American and Native American ancestry cases with psychosis from 264 families	NA	17q25.3	17	77948568	AC015804.1	LOC105371909 - TNRC6C	105371909	57690		13220	26416	rs16970672-?	rs16970672	0	16970672	intergenic_variant	1	0.29	2E-6	5.698970004336019		1.29	[NR]	Illumina [1847262] (imputed)	N
2015-05-14	22005930	Hollingworth P	2011-10-18	Mol Psychiatry	www.ncbi.nlm.nih.gov/pubmed/22005930	Genome-wide association study of Alzheimer's disease with psychotic symptoms.	Psychosis and Alzheimer's disease	1,039 European ancestry cases with psychosis, 5,659 European ancestry controls, 260 European, African American and Native American ancestry cases with psychosis from 264 families	NA	2p24.2	2	17593765	VSNL1	VSNL1			7447			rs4038131-?	rs4038131	0	4038131	intron_variant	0	0.93	6E-7	6.221848749616356		1.5384616	[NR]	Illumina [1847262] (imputed)	N
2015-05-14	22005930	Hollingworth P	2011-10-18	Mol Psychiatry	www.ncbi.nlm.nih.gov/pubmed/22005930	Genome-wide association study of Alzheimer's disease with psychotic symptoms.	Psychosis and Alzheimer's disease	1,039 European ancestry cases with psychosis, 5,659 European ancestry controls, 260 European, African American and Native American ancestry cases with psychosis from 264 families	NA	2q14.3	2	127094445	BIN1	BIN1			274			rs10207628-?	rs10207628	0	10207628	intron_variant	0	0.81	1E-6	6.0		1.4084507	[NR]	Illumina [1847262] (imputed)	N
2015-05-14	22005930	Hollingworth P	2011-10-18	Mol Psychiatry	www.ncbi.nlm.nih.gov/pubmed/22005930	Genome-wide association study of Alzheimer's disease with psychotic symptoms.	Psychosis and Alzheimer's disease	1,039 European ancestry cases with psychosis, 5,659 European ancestry controls, 260 European, African American and Native American ancestry cases with psychosis from 264 families	NA	3q13.2	3	113103475	RP11-572M11.4	LOC107986114 - LOC101929717	107986114	101929717		12528	38875	rs9811423-?	rs9811423	0	9811423	intron_variant	1	0.47	4E-6	5.3979400086720375		1.28	[NR]	Illumina [1847262] (imputed)	N
2015-05-14	22005930	Hollingworth P	2011-10-18	Mol Psychiatry	www.ncbi.nlm.nih.gov/pubmed/22005930	Genome-wide association study of Alzheimer's disease with psychotic symptoms.	Psychosis and Alzheimer's disease	1,039 European ancestry cases with psychosis, 5,659 European ancestry controls, 260 European, African American and Native American ancestry cases with psychosis from 264 families	NA	12q24.33	12	130537465	RIMBP2	RIMBP2			23504			rs1464108-?	rs1464108	0	1464108	intergenic_variant	0	0.32	8E-6	5.096910013008056		1.28	[NR]	Illumina [1847262] (imputed)	N
2015-05-14	22005930	Hollingworth P	2011-10-18	Mol Psychiatry	www.ncbi.nlm.nih.gov/pubmed/22005930	Genome-wide association study of Alzheimer's disease with psychotic symptoms.	Psychosis and Alzheimer's disease	1,039 European ancestry cases with psychosis, 5,659 European ancestry controls, 260 European, African American and Native American ancestry cases with psychosis from 264 families	NA	10p12.1	10	28216015	MPP7	MPP7			143098			rs11006923-?	rs11006923	0	11006923	intron_variant	0	0.95	9E-6	5.045757490560675		1.5873016	[NR]	Illumina [1847262] (imputed)	N
2015-05-14	22005930	Hollingworth P	2011-10-18	Mol Psychiatry	www.ncbi.nlm.nih.gov/pubmed/22005930	Genome-wide association study of Alzheimer's disease with psychotic symptoms.	Psychosis and Alzheimer's disease	1,039 European ancestry cases with psychosis, 5,659 European ancestry controls, 260 European, African American and Native American ancestry cases with psychosis from 264 families	NA	19q13.32	19	44892962	APOE	TOMM40			10452			rs157582-?	rs157582	0	157582	intron_variant	0	0.26	9E-52	51.045757490560675		2.3	[NR]	Illumina [1847262] (imputed)	N
2015-05-14	22005930	Hollingworth P	2011-10-18	Mol Psychiatry	www.ncbi.nlm.nih.gov/pubmed/22005930	Genome-wide association study of Alzheimer's disease with psychotic symptoms.	Psychosis in Alzheimer's disease	1,039 European ancestry cases with psychosis, 610 European ancestry cases without psychosis, 260 European, African American and Native American ancestry cases with psychosis and 125 European, African American and Native American ancestry cases without psychosis from 264 families	NA	4q12	4	55802265	AC110611.1	RNU6-276P - LOC644145	106479689	644145		3534	17806	rs753129-?	rs753129	0	753129	downstream_gene_variant	1	0.76	3E-7	6.522878745280337		1.5151515	[NR]	Illumina [1882172] (imputed)	N
2015-05-14	22005930	Hollingworth P	2011-10-18	Mol Psychiatry	www.ncbi.nlm.nih.gov/pubmed/22005930	Genome-wide association study of Alzheimer's disease with psychotic symptoms.	Psychosis in Alzheimer's disease	1,039 European ancestry cases with psychosis, 610 European ancestry cases without psychosis, 260 European, African American and Native American ancestry cases with psychosis and 125 European, African American and Native American ancestry cases without psychosis from 264 families	NA	5q23.2	5	123821728	AC008541.1	KRT18P16 - LINC01170	391827	103724389		184261	238066	rs257016-?	rs257016	0	257016	intergenic_variant	1	0.63	4E-6	5.3979400086720375		1.4285715	[NR]	Illumina [1882172] (imputed)	N
2015-05-14	22005930	Hollingworth P	2011-10-18	Mol Psychiatry	www.ncbi.nlm.nih.gov/pubmed/22005930	Genome-wide association study of Alzheimer's disease with psychotic symptoms.	Psychosis in Alzheimer's disease	1,039 European ancestry cases with psychosis, 610 European ancestry cases without psychosis, 260 European, African American and Native American ancestry cases with psychosis and 125 European, African American and Native American ancestry cases without psychosis from 264 families	NA	19q13.41	19	52880932	ZNF320	ZNF320			162967			rs6509701-?	rs6509701	0	6509701	synonymous_variant	0	0.7	5E-6	5.301029995663981		1.4084507	[NR]	Illumina [1882172] (imputed)	N
2015-05-14	22005930	Hollingworth P	2011-10-18	Mol Psychiatry	www.ncbi.nlm.nih.gov/pubmed/22005930	Genome-wide association study of Alzheimer's disease with psychotic symptoms.	Psychosis in Alzheimer's disease	1,039 European ancestry cases with psychosis, 610 European ancestry cases without psychosis, 260 European, African American and Native American ancestry cases with psychosis and 125 European, African American and Native American ancestry cases without psychosis from 264 families	NA	19p13.3	19	1207239	STK11	STK11			6794			rs3764640-?	rs3764640	0	3764640	intron_variant	0	0.79	8E-6	5.096910013008056		1.4705882	[NR]	Illumina [1882172] (imputed)	N
2015-05-14	22005930	Hollingworth P	2011-10-18	Mol Psychiatry	www.ncbi.nlm.nih.gov/pubmed/22005930	Genome-wide association study of Alzheimer's disease with psychotic symptoms.	Psychosis in Alzheimer's disease	1,039 European ancestry cases with psychosis, 610 European ancestry cases without psychosis, 260 European, African American and Native American ancestry cases with psychosis and 125 European, African American and Native American ancestry cases without psychosis from 264 families	NA	10p15.3	10	520439	DIP2C	DIP2C			22982			rs11252926-?	rs11252926	0	11252926	intron_variant	0	0.64	8E-6	5.096910013008056		1.3888888	[NR]	Illumina [1882172] (imputed)	N
2015-05-14	22005930	Hollingworth P	2011-10-18	Mol Psychiatry	www.ncbi.nlm.nih.gov/pubmed/22005930	Genome-wide association study of Alzheimer's disease with psychotic symptoms.	Psychosis in Alzheimer's disease	1,039 European ancestry cases with psychosis, 610 European ancestry cases without psychosis, 260 European, African American and Native American ancestry cases with psychosis and 125 European, African American and Native American ancestry cases without psychosis from 264 families	NA	2p16.3	2	47658337	AC079250.1	MSH2 - RPL18AP6	4436	285053		23836	32330	rs2969775-?	rs2969775	0	2969775	intergenic_variant	1	0.63	2E-6	5.698970004336019		1.4705882	[NR]	Illumina [1882172] (imputed)	N
2015-05-14	22005930	Hollingworth P	2011-10-18	Mol Psychiatry	www.ncbi.nlm.nih.gov/pubmed/22005930	Genome-wide association study of Alzheimer's disease with psychotic symptoms.	Psychosis in Alzheimer's disease	1,039 European ancestry cases with psychosis, 610 European ancestry cases without psychosis, 260 European, African American and Native American ancestry cases with psychosis and 125 European, African American and Native American ancestry cases without psychosis from 264 families	NA	9q31.1	9	103261938	RP11-341A22.2	LINC01492			101928496			rs16922670-?	rs16922670	0	16922670	intron_variant	0	0.14	7E-6	5.154901959985743		1.63	[NR]	Illumina [1882172] (imputed)	N
2015-05-14	22005930	Hollingworth P	2011-10-18	Mol Psychiatry	www.ncbi.nlm.nih.gov/pubmed/22005930	Genome-wide association study of Alzheimer's disease with psychotic symptoms.	Psychosis in Alzheimer's disease	1,039 European ancestry cases with psychosis, 610 European ancestry cases without psychosis, 260 European, African American and Native American ancestry cases with psychosis and 125 European, African American and Native American ancestry cases without psychosis from 264 families	NA	5q11.2	5	56609071	NR	LOC101928448 - LOC105378979	101928448	105378979		2839	157324	rs17716202-?	rs17716202	0	17716202	upstream_gene_variant	1	0.94	8E-6	5.096910013008056		2.2222223	[NR]	Illumina [1882172] (imputed)	N
2016-06-29	26339675	Tosto G	2015-06-18	Ann Clin Transl Neurol	www.ncbi.nlm.nih.gov/pubmed/26339675	F-box/LRR-repeat protein 7 is genetically associated with Alzheimer's disease.	Alzheimer's disease (late onset)	2,451 Caribbean Hispanic cases, 2,063 Caribbean Hispanic controls	550 Caribbean Hispanic cases, 236 Caribbean Hispanic controls	19q13.32	19	44901322	TOMM40, APOE	TOMM40			10452			rs394819-T	rs394819	0	394819	missense_variant	0	0.07	8E-11	10.096910013008056		1.89	[1.55-2.3]	Affymetrix, Illumina [8837542] (imputed)	N
2016-06-29	26339675	Tosto G	2015-06-18	Ann Clin Transl Neurol	www.ncbi.nlm.nih.gov/pubmed/26339675	F-box/LRR-repeat protein 7 is genetically associated with Alzheimer's disease.	Alzheimer's disease (late onset)	2,451 Caribbean Hispanic cases, 2,063 Caribbean Hispanic controls	550 Caribbean Hispanic cases, 236 Caribbean Hispanic controls	5p15.1	5	15669858	FBXL7	FBXL7			23194			rs75002042-T	rs75002042	0	75002042	intron_variant	0	0.92	5E-8	7.301029995663981	(adjusted for APOE)	1.59	[1.33-1.85]	Affymetrix, Illumina [8837542] (imputed)	N
2016-06-29	26339675	Tosto G	2015-06-18	Ann Clin Transl Neurol	www.ncbi.nlm.nih.gov/pubmed/26339675	F-box/LRR-repeat protein 7 is genetically associated with Alzheimer's disease.	Alzheimer's disease (late onset)	2,451 Caribbean Hispanic cases, 2,063 Caribbean Hispanic controls	550 Caribbean Hispanic cases, 236 Caribbean Hispanic controls	3p21.1	3	54319213	CACNA2D3	CACNA2D3			55799			rs7431992-A	rs7431992	0	7431992	intron_variant	0	0.1	2E-6	5.698970004336019	(adjusted for APOE)	1.46	[1.25-1.71]	Affymetrix, Illumina [8837542] (imputed)	N
2016-01-12	25649651	Wang X	2015-02-03	J Alzheimers Dis	www.ncbi.nlm.nih.gov/pubmed/25649651	Genetic Determinants of Survival in Patients with Alzheimer's Disease.	Alzheimer's disease (survival time)	983 cases	NA	1q32.1	1	206836565	IL19	IL19			29949			rs2243170-?	rs2243170	0	2243170	intron_variant	0		7E-7	6.154901959985743		1.65	[NR]	Illumina [803323]	N
2016-01-12	25649651	Wang X	2015-02-03	J Alzheimers Dis	www.ncbi.nlm.nih.gov/pubmed/25649651	Genetic Determinants of Survival in Patients with Alzheimer's Disease.	Alzheimer's disease (survival time)	983 cases	NA	2q21.2	2	133575190	NCKAP5	NCKAP5			344148			rs7588354-?	rs7588354	0	7588354	intergenic_variant	0		1E-6	6.0		1.5151515	[NR]	Illumina [803323]	N
2016-01-12	25649651	Wang X	2015-02-03	J Alzheimers Dis	www.ncbi.nlm.nih.gov/pubmed/25649651	Genetic Determinants of Survival in Patients with Alzheimer's Disease.	Alzheimer's disease (survival time)	983 cases	NA	14q32.2	14	99570681	CCDC85C	CCDC85C			317762			rs2400749-?	rs2400749	0	2400749	intron_variant	0		2E-6	5.698970004336019		1.3888888	[NR]	Illumina [803323]	N
2016-01-12	25649651	Wang X	2015-02-03	J Alzheimers Dis	www.ncbi.nlm.nih.gov/pubmed/25649651	Genetic Determinants of Survival in Patients with Alzheimer's Disease.	Alzheimer's disease (survival time)	983 cases	NA	12q13.3	12	56926927	SDR9C7	SDR9C7			121214			rs840163-?	rs840163	0	840163	intron_variant	0		2E-6	5.698970004336019		1.4	[NR]	Illumina [803323]	N
2016-01-12	25649651	Wang X	2015-02-03	J Alzheimers Dis	www.ncbi.nlm.nih.gov/pubmed/25649651	Genetic Determinants of Survival in Patients with Alzheimer's Disease.	Alzheimer's disease (survival time)	983 cases	NA	11q14.1	11	78493334	NARS2, GAB2	LOC105369403, NARS2			105369403, 79731			rs4474465-?	rs4474465	0	4474465	intron_variant	0		3E-6	5.522878745280337		1.44	[NR]	Illumina [803323]	N
2016-01-12	25649651	Wang X	2015-02-03	J Alzheimers Dis	www.ncbi.nlm.nih.gov/pubmed/25649651	Genetic Determinants of Survival in Patients with Alzheimer's Disease.	Alzheimer's disease (survival time)	983 cases	NA	1p36.13	1	18875425	ALDH4A1	ALDH4A1			8659			rs6695033-?	rs6695033	0	6695033	missense_variant	0		3E-6	5.522878745280337		2.71	[NR]	Illumina [803323]	N
2016-01-12	25649651	Wang X	2015-02-03	J Alzheimers Dis	www.ncbi.nlm.nih.gov/pubmed/25649651	Genetic Determinants of Survival in Patients with Alzheimer's Disease.	Alzheimer's disease (survival time)	983 cases	NA	11q24.2	11	125323700	PKNOX2	PKNOX2			63876			rs11601321-?	rs11601321	0	11601321	intron_variant	0		8E-6	5.096910013008056		1.63	[NR]	Illumina [803323]	N
2016-04-28	26049409	Hirano A	2015-06-05	Psychiatr Genet	www.ncbi.nlm.nih.gov/pubmed/26049409	A genome-wide association study of late-onset Alzheimer's disease in a Japanese population.	Alzheimer's disease (late onset)	489 Japanese ancestry APOE-ε4 noncarrier cases, 6,463 Japanese ancestry APOE-ε4 noncarrier controls, 323 Japanese ancestry APOE-ε4 carrier cases, 1,484 Japanese ancestry APOE-ε4 carrier controls, 4 Japanese ancestry cases, 45 Japanese ancestry controls	528 Japanese ancestry APOE-ε4 noncarrier cases, 5,824 Japanese ancestry APOE-ε4 noncarrier controls, 480 Japanese ancestry APOE-ε4 carrier cases, 1,364 Japanese ancestry APOE-ε4 carrier controls, 3 Japanese ancestry cases, 24 Japanese ancestry controls	18p11.32	18	1872316	intergenic	LOC105371959 - LOC105371958	105371959	105371958		90063	34263	rs1992269-A	rs1992269	0	1992269	intergenic_variant	1	0.076	1E-6	6.0		1.66	[1.35-2.03]	Illumina [561143]	N
2016-04-28	26049409	Hirano A	2015-06-05	Psychiatr Genet	www.ncbi.nlm.nih.gov/pubmed/26049409	A genome-wide association study of late-onset Alzheimer's disease in a Japanese population.	Alzheimer's disease (late onset)	489 Japanese ancestry APOE-ε4 noncarrier cases, 6,463 Japanese ancestry APOE-ε4 noncarrier controls, 323 Japanese ancestry APOE-ε4 carrier cases, 1,484 Japanese ancestry APOE-ε4 carrier controls, 4 Japanese ancestry cases, 45 Japanese ancestry controls	528 Japanese ancestry APOE-ε4 noncarrier cases, 5,824 Japanese ancestry APOE-ε4 noncarrier controls, 480 Japanese ancestry APOE-ε4 carrier cases, 1,364 Japanese ancestry APOE-ε4 carrier controls, 3 Japanese ancestry cases, 24 Japanese ancestry controls	7q35	7	146265094	CNTNAP2	CNTNAP2			26047			rs802571-T	rs802571	0	802571	intron_variant	0	0.916	1E-6	6.0	(noncarrier)	1.923077	[1.47-2.50]	Illumina [561143]	N
2016-04-28	26049409	Hirano A	2015-06-05	Psychiatr Genet	www.ncbi.nlm.nih.gov/pubmed/26049409	A genome-wide association study of late-onset Alzheimer's disease in a Japanese population.	Alzheimer's disease (late onset)	489 Japanese ancestry APOE-ε4 noncarrier cases, 6,463 Japanese ancestry APOE-ε4 noncarrier controls, 323 Japanese ancestry APOE-ε4 carrier cases, 1,484 Japanese ancestry APOE-ε4 carrier controls, 4 Japanese ancestry cases, 45 Japanese ancestry controls	528 Japanese ancestry APOE-ε4 noncarrier cases, 5,824 Japanese ancestry APOE-ε4 noncarrier controls, 480 Japanese ancestry APOE-ε4 carrier cases, 1,364 Japanese ancestry APOE-ε4 carrier controls, 3 Japanese ancestry cases, 24 Japanese ancestry controls	12q24.23	12	118455443	intergenic	SUDS3 - LOC105370013	64426	105370013		37408	189249	rs11613092-G	rs11613092	0	11613092	intergenic_variant	1	0.093	7E-6	5.154901959985743	(noncarrier)	1.64	[1.32-2.04]	Illumina [561143]	N
2009-09-28	17998437	Li H	2007-11-12	Arch Neurol	www.ncbi.nlm.nih.gov/pubmed/17998437	Candidate single-nucleotide polymorphisms from a genomewide association study of Alzheimer disease.	Alzheimer's disease	753 European ancestry cases, 736 European ancestry controls	418 European ancestry cases, 249 European ancestry controls	19q13.32	19	44919689	APOE, APOC1	APOC1 - APOC1P1	341	342		340	7114	rs4420638-?	rs4420638	0	4420638	downstream_gene_variant	1	NR	2E-44	43.69897000433602				Affymetrix [469438]	N
2009-02-25	19125160	Feulner TM	2009-01-07	Mol Psychiatry	www.ncbi.nlm.nih.gov/pubmed/19125160	Examination of the current top candidate genes for AD in a genome-wide association study.	Alzheimer's disease	491 European ancestry cases, 479 European ancestry controls	NA	19q13.32	19	44892009	APOE, TOMM40	TOMM40			10452			rs157580-?	rs157580	0	157580	intron_variant	0	NR	1E-40	40.0				Illumina [~ 550000]	N
2009-01-21	19118814	Beecham GW	2009-01-03	Am J Hum Genet	www.ncbi.nlm.nih.gov/pubmed/19118814	Genome-wide association study implicates a chromosome 12 risk locus for late-onset Alzheimer disease.	Alzheimer's disease	492 European ancestry cases, 496 European ancestry controls	238 European ancestry cases, 220 European ancestry controls	12q13.11	12	47245743	FAM113B	LOC105369746			105369746			rs11610206-?	rs11610206	0	11610206	intron_variant	0	NR	3E-7	6.522878745280337				Illumina [~ 2500000] (imputed)	N
2009-01-21	19118814	Beecham GW	2009-01-03	Am J Hum Genet	www.ncbi.nlm.nih.gov/pubmed/19118814	Genome-wide association study implicates a chromosome 12 risk locus for late-onset Alzheimer disease.	Alzheimer's disease	492 European ancestry cases, 496 European ancestry controls	238 European ancestry cases, 220 European ancestry controls	1q42.2	1	231708601	DISC1	TSNAX-DISC1, DISC1			100303453, 27185			rs12044355-?	rs12044355	0	12044355	intron_variant	0	NR	9E-6	5.045757490560675				Illumina [~ 2500000] (imputed)	N
2009-01-21	19118814	Beecham GW	2009-01-03	Am J Hum Genet	www.ncbi.nlm.nih.gov/pubmed/19118814	Genome-wide association study implicates a chromosome 12 risk locus for late-onset Alzheimer disease.	Alzheimer's disease	492 European ancestry cases, 496 European ancestry controls	238 European ancestry cases, 220 European ancestry controls	19q13.31	19	44110055	ZNF224	LOC100379224			100379224			rs2061333-?	rs2061333	0	2061333	intron_variant	0	NR	2E-6	5.698970004336019				Illumina [~ 2500000] (imputed)	N
2010-10-14	20885792	Naj AC	2010-09-23	PLoS Genet	www.ncbi.nlm.nih.gov/pubmed/20885792	Dementia revealed: novel chromosome 6 locus for late-onset Alzheimer disease provides genetic evidence for folate-pathway abnormalities.	Alzheimer's disease (late onset)	931 cases, 1,104 controls	1,338 cases, 2,003 controls	19q13.32	19	44892362	APOE, TOMM40	TOMM40			10452			rs2075650-G	rs2075650	0	2075650	intron_variant	0	0.20	5E-36	35.30102999566398		2.94	[2.48-3.47]	Illumina [483399]	N
2010-10-14	20885792	Naj AC	2010-09-23	PLoS Genet	www.ncbi.nlm.nih.gov/pubmed/20885792	Dementia revealed: novel chromosome 6 locus for late-onset Alzheimer disease provides genetic evidence for folate-pathway abnormalities.	Alzheimer's disease (late onset)	931 cases, 1,104 controls	1,338 cases, 2,003 controls	6q25.1	6	150885942	MTHFD1L	MTHFD1L			25902			rs11754661-A	rs11754661	0	11754661	intron_variant	0	0.07	2E-10	9.698970004336019		2.1	[1.67-2.64]	Illumina [483399]	N
2010-10-14	20885792	Naj AC	2010-09-23	PLoS Genet	www.ncbi.nlm.nih.gov/pubmed/20885792	Dementia revealed: novel chromosome 6 locus for late-onset Alzheimer disease provides genetic evidence for folate-pathway abnormalities.	Alzheimer's disease (late onset)	931 cases, 1,104 controls	1,338 cases, 2,003 controls	19q13.32	19	44878777	PVRL2	PVRL2			5819			rs6859-A	rs6859	0	6859	3_prime_UTR_variant	0	0.46	1E-7	7.0		1.41	[1.24-1.60]	Illumina [483399]	N
2010-10-14	20885792	Naj AC	2010-09-23	PLoS Genet	www.ncbi.nlm.nih.gov/pubmed/20885792	Dementia revealed: novel chromosome 6 locus for late-onset Alzheimer disease provides genetic evidence for folate-pathway abnormalities.	Alzheimer's disease (late onset)	931 cases, 1,104 controls	1,338 cases, 2,003 controls	2q13	2	109018801	intergenic	RANBP2			5903			rs4676049-A	rs4676049	0	4676049	intergenic_variant	0	0.08	4E-8	7.3979400086720375		1.76	[1.44-2.15]	Illumina [483399]	N
2012-01-06	22159054	Logue MW	2011-12-01	Arch Neurol	www.ncbi.nlm.nih.gov/pubmed/22159054	A comprehensive genetic association study of Alzheimer disease in African Americans.	Alzheimer's disease	513 African American cases, 496 African American controls	NA	1q32.3	1	213944747	intergenic	PROX1-AS1			100505832			rs340849-?	rs340849	0	340849	intron_variant	0	NR	8E-6	5.096910013008056		1.69	[1.33-2.13]	Illumina [2505093] (imputed)	N
2012-01-06	22159054	Logue MW	2011-12-01	Arch Neurol	www.ncbi.nlm.nih.gov/pubmed/22159054	A comprehensive genetic association study of Alzheimer disease in African Americans.	Alzheimer's disease	513 African American cases, 496 African American controls	NA	2p24.2	2	17246318	intergenic	RN7SKP168 - ZFYVE9P2	106479170	100420972		123178	37974	rs11889338-A	rs11889338	0	11889338	intergenic_variant	1	0.26	9E-6	5.045757490560675		1.55	[1.28-1.88]	Illumina [2505093] (imputed)	N
2012-01-06	22159054	Logue MW	2011-12-01	Arch Neurol	www.ncbi.nlm.nih.gov/pubmed/22159054	A comprehensive genetic association study of Alzheimer disease in African Americans.	Alzheimer's disease	513 African American cases, 496 African American controls	NA	2p23.3	2	27684606	SLC4A1AP	SLC4A1AP			22950			rs17006206-G	rs17006206	0	17006206	intron_variant	0	0.10	2E-6	5.698970004336019		2.05	[1.52-2.76]	Illumina [2505093] (imputed)	N
2012-01-06	22159054	Logue MW	2011-12-01	Arch Neurol	www.ncbi.nlm.nih.gov/pubmed/22159054	A comprehensive genetic association study of Alzheimer disease in African Americans.	Alzheimer's disease	513 African American cases, 496 African American controls	NA	3p24.1	3	28887369	intergenic	LINC00693 - LOC105377009	645206	105377009		129032	155508	rs2221154-?	rs2221154	0	2221154	intron_variant	1	NR	3E-6	5.522878745280337		1.75	[1.39-2.22]	Illumina [2505093] (imputed)	N
2012-01-06	22159054	Logue MW	2011-12-01	Arch Neurol	www.ncbi.nlm.nih.gov/pubmed/22159054	A comprehensive genetic association study of Alzheimer disease in African Americans.	Alzheimer's disease	513 African American cases, 496 African American controls	NA	4p16.3	4	2101369	POLN	POLN			353497			rs1923775-T	rs1923775	0	1923775	intron_variant	0	0.25	6E-6	5.221848749616356		1.6	[1.30-1.95]	Illumina [2505093] (imputed)	N
2012-01-06	22159054	Logue MW	2011-12-01	Arch Neurol	www.ncbi.nlm.nih.gov/pubmed/22159054	A comprehensive genetic association study of Alzheimer disease in African Americans.	Alzheimer's disease	513 African American cases, 496 African American controls	NA	7q35	7	147200311	CNTNAP2	CNTNAP2			26047			rs10273775-G	rs10273775	0	10273775	intron_variant	0	0.42	9E-6	5.045757490560675		1.52	[1.27-1.84]	Illumina [2505093] (imputed)	N
2012-01-06	22159054	Logue MW	2011-12-01	Arch Neurol	www.ncbi.nlm.nih.gov/pubmed/22159054	A comprehensive genetic association study of Alzheimer disease in African Americans.	Alzheimer's disease	513 African American cases, 496 African American controls	NA	8q24.13	8	121897448	intergenic	LOC105375732 - MRPS36P3	105375732	347704		212706	194022	rs956225-A	rs956225	0	956225	intron_variant	1	NR	9E-6	5.045757490560675		3.33	[1.96-5.56]	Illumina [2505093] (imputed)	N
2012-01-06	22159054	Logue MW	2011-12-01	Arch Neurol	www.ncbi.nlm.nih.gov/pubmed/22159054	A comprehensive genetic association study of Alzheimer disease in African Americans.	Alzheimer's disease	513 African American cases, 496 African American controls	NA	12q24.21	12	114942588	intergenic	LOC107984437 - LOC102723639	107984437	102723639		105103	70554	rs10850408-?	rs10850408	0	10850408	intergenic_variant	1	NR	9E-7	6.045757490560675		1.59	[1.32-1.92]	Illumina [2505093] (imputed)	N
2012-01-06	22159054	Logue MW	2011-12-01	Arch Neurol	www.ncbi.nlm.nih.gov/pubmed/22159054	A comprehensive genetic association study of Alzheimer disease in African Americans.	Alzheimer's disease	513 African American cases, 496 African American controls	NA	13q12.13	13	26150190	intergenic	ATP8A2P3, RNF6			100874518, 6049			rs17511627-C	rs17511627	0	17511627	intron_variant	0	0.17	5E-6	5.301029995663981		1.75	[1.37-2.22]	Illumina [2505093] (imputed)	N
2012-01-06	22159054	Logue MW	2011-12-01	Arch Neurol	www.ncbi.nlm.nih.gov/pubmed/22159054	A comprehensive genetic association study of Alzheimer disease in African Americans.	Alzheimer's disease	513 African American cases, 496 African American controls	NA	13q32.2	13	98479040	STK24	STK24			8428			rs912330-?	rs912330	0	912330	intron_variant	0	NR	4E-6	5.3979400086720375		1.85	[1.43-2.44]	Illumina [2505093] (imputed)	N
2012-01-06	22159054	Logue MW	2011-12-01	Arch Neurol	www.ncbi.nlm.nih.gov/pubmed/22159054	A comprehensive genetic association study of Alzheimer disease in African Americans.	Alzheimer's disease	513 African American cases, 496 African American controls	NA	19q13.32	19	44878777	PVRL2	PVRL2			5819			rs6859-A	rs6859	0	6859	3_prime_UTR_variant	0	NR	5E-7	6.301029995663981		1.58	[NR]	Illumina [2505093] (imputed)	N
2010-06-14	20460622	Seshadri S	2010-05-12	JAMA	www.ncbi.nlm.nih.gov/pubmed/20460622	Genome-wide analysis of genetic loci associated with Alzheimer disease.	Alzheimer's disease	973 incident AD cases, 2,033 prevalent AD cases, 22,604 controls of European and Hispanic ancestry	6,505 European ancestry cases, 13,532 European ancestry controls	19q13.32	19	44892362	APOE	TOMM40			10452			rs2075650-G	rs2075650	0	2075650	intron_variant	0	0.14	1E-295	295.0		2.53	[2.41-2.66]	Affymetrix, Illumina [~ 2500000] (imputed)	N
2010-06-08	20452100	Kramer PL	2010-05-06	Neurobiol Aging	www.ncbi.nlm.nih.gov/pubmed/20452100	Alzheimer disease pathology in cognitively healthy elderly: a genome-wide study.	Alzheimer's disease	185 European ancestry low NFT individuals, 114 European ancestry high NFT individuals	NA	7q22.1	7	103985430	RELN	RELN			5649			rs4298437-A	rs4298437	0	4298437	intron_variant	0	0.26	2E-6	5.698970004336019				Illumina [292175]	N
2010-06-08	20452100	Kramer PL	2010-05-06	Neurobiol Aging	www.ncbi.nlm.nih.gov/pubmed/20452100	Alzheimer disease pathology in cognitively healthy elderly: a genome-wide study.	Alzheimer's disease	185 European ancestry low NFT individuals, 114 European ancestry high NFT individuals	NA	8p23.1	8	10477271	MSRA	LINCR-0001, PRSS52P			101929191, 100419209			rs11782819-?	rs11782819	0	11782819	non_coding_transcript_exon_variant	0	NR	3E-6	5.522878745280337				Illumina [292175]	N
2014-11-13	24770881	Nelson PT	2014-04-27	Acta Neuropathol	www.ncbi.nlm.nih.gov/pubmed/24770881	ABCC9 gene polymorphism is associated with hippocampal sclerosis of aging pathology.	Alzheimer's disease	1443 cases and 99 controls	NA	19q13.32	19	44892362	APOE, TOMM40	TOMM40			10452			rs2075650-?	rs2075650	0	2075650	intron_variant	0	NR	4E-13	12.397940008672037				NR [4913579] (imputed)	N
2014-11-13	24770881	Nelson PT	2014-04-27	Acta Neuropathol	www.ncbi.nlm.nih.gov/pubmed/24770881	ABCC9 gene polymorphism is associated with hippocampal sclerosis of aging pathology.	Alzheimer's disease	1443 cases and 99 controls	NA	7p14.3	7	34054385	BMPER	BMPER			168667			rs17169634-?	rs17169634	0	17169634	intron_variant	0	NR	1E-7	7.0				NR [4913579] (imputed)	N
2014-11-13	24770881	Nelson PT	2014-04-27	Acta Neuropathol	www.ncbi.nlm.nih.gov/pubmed/24770881	ABCC9 gene polymorphism is associated with hippocampal sclerosis of aging pathology.	Alzheimer's disease	1443 cases and 99 controls	NA	2p22.1	2	39954377	SLC8A1-AS1	SLC8A1-AS1			100128590			rs75847378-?	rs75847378	0	75847378	intron_variant	0	NR	7E-7	6.154901959985743				NR [4913579] (imputed)	N
2012-11-19	22881374	Cummings AC	2012-09-01	Ann Hum Genet	www.ncbi.nlm.nih.gov/pubmed/22881374	Genome-wide association and linkage study in the Amish detects a novel candidate late-onset Alzheimer disease gene.	Alzheimer's disease (late onset)	109 Amish cases, 689 Amish controls	NA	14q24.2	14	71199580	intergenic	LOC105370706			105370706			rs17767225-T	rs17767225	0	17767225	intergenic_variant	0	0.2	8E-6	5.096910013008056				Affymetrix [614963]	N
2013-08-24	23571587	Reitz C	2013-04-10	JAMA	www.ncbi.nlm.nih.gov/pubmed/23571587	Variants in the ATP-binding cassette transporter (ABCA7), apolipoprotein E &#x000cf;&#x000b5;4,and the risk of late-onset Alzheimer disease in African Americans.	Alzheimer's disease (late onset)	1,968 African American cases, 3,928 African American controls		19p13.3	19	1050421	ABCA7, HMHA1, GRIN3B	ABCA7			10347			rs115550680-G	rs115550680	0	115550680	intron_variant	0	0.07	2E-9	8.698970004336019		1.79	[1.47-2.12]	Illumina [17332474] (imputed)	N
2013-08-24	23571587	Reitz C	2013-04-10	JAMA	www.ncbi.nlm.nih.gov/pubmed/23571587	Variants in the ATP-binding cassette transporter (ABCA7), apolipoprotein E &#x000cf;&#x000b5;4,and the risk of late-onset Alzheimer disease in African Americans.	Alzheimer's disease (late onset)	1,968 African American cases, 3,928 African American controls		5q35.2	5	174587111	intergenic	SUMO2P6 - LOC105377740	100127922	105377740		25049	28470	rs145848414-A	rs145848414	0	145848414	intergenic_variant	1	0.04	7E-8	7.154901959985743		2.29	[1.69-3.09]	Illumina [17332474] (imputed)	N
2012-11-19	22881374	Cummings AC	2012-09-01	Ann Hum Genet	www.ncbi.nlm.nih.gov/pubmed/22881374	Genome-wide association and linkage study in the Amish detects a novel candidate late-onset Alzheimer disease gene.	Alzheimer's disease (late onset)	109 Amish cases, 689 Amish controls	NA	1q24.2	1	167749262	MPZL1	MPZL1			9019			rs4145462-T	rs4145462	0	4145462	intron_variant	0	0.05	1E-6	6.0				Affymetrix [614963]	N
2012-11-19	22881374	Cummings AC	2012-09-01	Ann Hum Genet	www.ncbi.nlm.nih.gov/pubmed/22881374	Genome-wide association and linkage study in the Amish detects a novel candidate late-onset Alzheimer disease gene.	Alzheimer's disease (late onset)	109 Amish cases, 689 Amish controls	NA	2p24.1	2	23016071	intergenic	RN7SKP27 - LOC101929251	106480841	101929251		154187	2694	rs41458646-G	rs41458646	0	41458646	downstream_gene_variant	1	0.17	8E-6	5.096910013008056				Affymetrix [614963]	N
2012-11-19	22881374	Cummings AC	2012-09-01	Ann Hum Genet	www.ncbi.nlm.nih.gov/pubmed/22881374	Genome-wide association and linkage study in the Amish detects a novel candidate late-onset Alzheimer disease gene.	Alzheimer's disease (late onset)	109 Amish cases, 689 Amish controls	NA	2q33.3	2	204263298	intergenic	LOC100419685 - DSTNP5	100419685	100132132		196023	43544	rs6738181-A	rs6738181	0	6738181	intergenic_variant	1	0.19	5E-6	5.301029995663981				Affymetrix [614963]	N
2012-11-19	22881374	Cummings AC	2012-09-01	Ann Hum Genet	www.ncbi.nlm.nih.gov/pubmed/22881374	Genome-wide association and linkage study in the Amish detects a novel candidate late-onset Alzheimer disease gene.	Alzheimer's disease (late onset)	109 Amish cases, 689 Amish controls	NA	3p14.1	3	69124224	intergenic	LMOD3 - FRMD4B	56203	23150		1629	44558	rs7638995-A	rs7638995	0	7638995	upstream_gene_variant	1	0.11	2E-6	5.698970004336019				Affymetrix [614963]	N
2012-11-19	22881374	Cummings AC	2012-09-01	Ann Hum Genet	www.ncbi.nlm.nih.gov/pubmed/22881374	Genome-wide association and linkage study in the Amish detects a novel candidate late-onset Alzheimer disease gene.	Alzheimer's disease (late onset)	109 Amish cases, 689 Amish controls	NA	7q22.3	7	105640741	ATXN7L1	ATXN7L1			222255			rs11983798-T	rs11983798	0	11983798	intron_variant	0	0.08	1E-6	6.0				Affymetrix [614963]	N
2012-11-19	22881374	Cummings AC	2012-09-01	Ann Hum Genet	www.ncbi.nlm.nih.gov/pubmed/22881374	Genome-wide association and linkage study in the Amish detects a novel candidate late-onset Alzheimer disease gene.	Alzheimer's disease (late onset)	109 Amish cases, 689 Amish controls	NA	8q22.3	8	102963761	intergenic	LOC100506753			100506753			rs6468852-G	rs6468852	0	6468852	intron_variant	0	0.13	1E-6	6.0				Affymetrix [614963]	N
2012-11-19	22881374	Cummings AC	2012-09-01	Ann Hum Genet	www.ncbi.nlm.nih.gov/pubmed/22881374	Genome-wide association and linkage study in the Amish detects a novel candidate late-onset Alzheimer disease gene.	Alzheimer's disease (late onset)	109 Amish cases, 689 Amish controls	NA	9q31.2	9	105869669	intergenic	SLC25A6P5 - LOC107987108	100129319	107987108		19076	59312	rs9969729-A	rs9969729	0	9969729	intergenic_variant	1	0.08	2E-6	5.698970004336019				Affymetrix [614963]	N
2012-11-19	22881374	Cummings AC	2012-09-01	Ann Hum Genet	www.ncbi.nlm.nih.gov/pubmed/22881374	Genome-wide association and linkage study in the Amish detects a novel candidate late-onset Alzheimer disease gene.	Alzheimer's disease (late onset)	109 Amish cases, 689 Amish controls	NA	11p14.3	11	24589584	LUZP2	LUZP2			338645			rs12361953-C	rs12361953	0	12361953	intron_variant	0	0.15	8E-7	6.096910013008056				Affymetrix [614963]	N
2012-11-19	22881374	Cummings AC	2012-09-01	Ann Hum Genet	www.ncbi.nlm.nih.gov/pubmed/22881374	Genome-wide association and linkage study in the Amish detects a novel candidate late-onset Alzheimer disease gene.	Alzheimer's disease (late onset)	109 Amish cases, 689 Amish controls	NA	11q24.2	11	126035363	CDON	CDON			50937			rs472926-C	rs472926	0	472926	intron_variant	0	0.15	3E-6	5.522878745280337				Affymetrix [614963]	N
2012-11-19	22881374	Cummings AC	2012-09-01	Ann Hum Genet	www.ncbi.nlm.nih.gov/pubmed/22881374	Genome-wide association and linkage study in the Amish detects a novel candidate late-onset Alzheimer disease gene.	Alzheimer's disease (late onset)	109 Amish cases, 689 Amish controls	NA	11q24.3	11	128319206	intergenic	LOC107984408 - LOC105369566	107984408	105369566		8338	93788	rs4937314-C	rs4937314	0	4937314	regulatory_region_variant	1	0.17	7E-6	5.154901959985743				Affymetrix [614963]	N
2012-11-19	22881374	Cummings AC	2012-09-01	Ann Hum Genet	www.ncbi.nlm.nih.gov/pubmed/22881374	Genome-wide association and linkage study in the Amish detects a novel candidate late-onset Alzheimer disease gene.	Alzheimer's disease (late onset)	109 Amish cases, 689 Amish controls	NA	14q24.2	14	71040884	PCNX	PCNX			22990			rs11848070-C	rs11848070	0	11848070	intron_variant	0	0.25	6E-6	5.221848749616356				Affymetrix [614963]	N
2012-11-19	22881374	Cummings AC	2012-09-01	Ann Hum Genet	www.ncbi.nlm.nih.gov/pubmed/22881374	Genome-wide association and linkage study in the Amish detects a novel candidate late-onset Alzheimer disease gene.	Alzheimer's disease (late onset)	109 Amish cases, 689 Amish controls	NA	20p12.3	20	6999988	intergenic	BMP2 - LINC01428	650	101929265		219708	146479	rs6085820-A	rs6085820	0	6085820	intergenic_variant	1	0.09	9E-6	5.045757490560675				Affymetrix [614963]	N
2016-02-04	25778476	Jun G	2015-03-17	Mol Psychiatry	www.ncbi.nlm.nih.gov/pubmed/25778476	A novel Alzheimer disease locus located near the gene encoding tau protein.	Alzheimer's disease (APOE e4 interaction)	10,352 APOE e4+ cases, 9,207 APOE e4+ controls, 7,184 APOE e4- cases, 26,968 APOE e4- controls	1,250 APOE e4+ European ancestry cases, 536 APOE e4+ European ancestry controls, 718 APOE e4- European ancestry cases, 1,699 APOE e4- European ancestry controls	1q32.2	1	209797265	IRF6	IRF6			3664			rs59043219-A	rs59043219	0	59043219	intron_variant	0	0.37	9E-6	5.045757490560675		1.19	[1.10-1.28]	NR [NR]	N
2016-02-04	25778476	Jun G	2015-03-17	Mol Psychiatry	www.ncbi.nlm.nih.gov/pubmed/25778476	A novel Alzheimer disease locus located near the gene encoding tau protein.	Alzheimer's disease (APOE e4 interaction)	10,352 APOE e4+ cases, 9,207 APOE e4+ controls, 7,184 APOE e4- cases, 26,968 APOE e4- controls	1,250 APOE e4+ European ancestry cases, 536 APOE e4+ European ancestry controls, 718 APOE e4- European ancestry cases, 1,699 APOE e4- European ancestry controls	6p11.2	6	58045670	GAPDHP15, RBBP4P4	LOC101927293			101927293			rs1936246-T	rs1936246	0	1936246	intergenic_variant	0	0.43	2E-13	12.698970004336019		1.04	[1.03-1.05]	NR [NR]	N
2016-02-04	25778476	Jun G	2015-03-17	Mol Psychiatry	www.ncbi.nlm.nih.gov/pubmed/25778476	A novel Alzheimer disease locus located near the gene encoding tau protein.	Alzheimer's disease (APOE e4 interaction)	10,352 APOE e4+ cases, 9,207 APOE e4+ controls, 7,184 APOE e4- cases, 26,968 APOE e4- controls	1,250 APOE e4+ European ancestry cases, 536 APOE e4+ European ancestry controls, 718 APOE e4- European ancestry cases, 1,699 APOE e4- European ancestry controls	7p22.1	7	6732029	PMS2CL, ZNF12	LOC107986695 - PMS2CL	107986695	441194		23440	3276	rs116139393-C	rs116139393	1	7787147	intron_variant	1	0.84	3E-8	7.522878745280337		1.098901	[1.06-1.12]	NR [NR]	N
2016-02-04	25778476	Jun G	2015-03-17	Mol Psychiatry	www.ncbi.nlm.nih.gov/pubmed/25778476	A novel Alzheimer disease locus located near the gene encoding tau protein.	Alzheimer's disease (APOE e4 interaction)	10,352 APOE e4+ cases, 9,207 APOE e4+ controls, 7,184 APOE e4- cases, 26,968 APOE e4- controls	1,250 APOE e4+ European ancestry cases, 536 APOE e4+ European ancestry controls, 718 APOE e4- European ancestry cases, 1,699 APOE e4- European ancestry controls	7p21.3	7	12148903	THSD7A, TMEM106B	THSD7A - TMEM106B	221981	54664		316705	62319	rs1595014-T	rs1595014	0	1595014	intergenic_variant	1	0.72	4E-6	5.3979400086720375		1.1904762	[1.11-1.28]	NR [NR]	N
2016-02-03	25778476	Jun G	2015-03-17	Mol Psychiatry	www.ncbi.nlm.nih.gov/pubmed/25778476	A novel Alzheimer disease locus located near the gene encoding tau protein.	Alzheimer's disease in APOE e4- carriers	7,184 cases, 26,968 controls	718 European ancestry cases, 1,699 European ancestry controls	1q21.3	1	154713065	KCNN3	KCNN3			3782			rs16830122-A	rs16830122	0	16830122	intron_variant	0	0.13	2E-6	5.698970004336019		1.17	[1.10-1.25]	NR [NR]	N
2016-02-03	25778476	Jun G	2015-03-17	Mol Psychiatry	www.ncbi.nlm.nih.gov/pubmed/25778476	A novel Alzheimer disease locus located near the gene encoding tau protein.	Alzheimer's disease in APOE e4- carriers	7,184 cases, 26,968 controls	718 European ancestry cases, 1,699 European ancestry controls	2q14.3	2	127133851	BIN1	LOC105373605			105373605			rs4663105-C	rs4663105	0	4663105	intergenic_variant	0	0.43	2E-12	11.698970004336019		1.19	[1.13-1.24]	NR [NR]	N
2016-02-03	25778476	Jun G	2015-03-17	Mol Psychiatry	www.ncbi.nlm.nih.gov/pubmed/25778476	A novel Alzheimer disease locus located near the gene encoding tau protein.	Alzheimer's disease in APOE e4- carriers	7,184 cases, 26,968 controls	718 European ancestry cases, 1,699 European ancestry controls	3q22.3	3	137931894	SOX14, CLDN18	HSPA8P9 - CLDN18	402143	51208		50202	66922	rs16847609-A	rs16847609	0	16847609	intergenic_variant	1	0.09	5E-7	6.301029995663981		1.19	[1.11-1.28]	NR [NR]	N
2016-02-03	25778476	Jun G	2015-03-17	Mol Psychiatry	www.ncbi.nlm.nih.gov/pubmed/25778476	A novel Alzheimer disease locus located near the gene encoding tau protein.	Alzheimer's disease in APOE e4- carriers	7,184 cases, 26,968 controls	718 European ancestry cases, 1,699 European ancestry controls	4p13	4	43849075	PGBD3P4, KCTD8	RN7SL691P - RN7SL193P	106481112	106480493		250249	14199	rs13146780-C	rs13146780	0	13146780	intergenic_variant	1	0.05	3E-6	5.522878745280337		1.23	[1.13-1.34]	NR [NR]	N
2016-02-03	25778476	Jun G	2015-03-17	Mol Psychiatry	www.ncbi.nlm.nih.gov/pubmed/25778476	A novel Alzheimer disease locus located near the gene encoding tau protein.	Alzheimer's disease in APOE e4- carriers	7,184 cases, 26,968 controls	718 European ancestry cases, 1,699 European ancestry controls	4q27	4	122647254	IL21, CETN4P	IL21-AS1			100996941			rs78538083-C	rs78538083	0	78538083	intron_variant	0	0.06	8E-6	5.096910013008056		1.32	[1.17-1.48]	NR [NR]	N
2016-02-03	25778476	Jun G	2015-03-17	Mol Psychiatry	www.ncbi.nlm.nih.gov/pubmed/25778476	A novel Alzheimer disease locus located near the gene encoding tau protein.	Alzheimer's disease in APOE e4- carriers	7,184 cases, 26,968 controls	718 European ancestry cases, 1,699 European ancestry controls	5q14.1	5	80285949	SERINC5, KRT18P45	SERINC5 - KRT18P45	256987	391803		29867	2451	rs71636213-G	rs71636213	0	71636213	upstream_gene_variant	1	0.1	9E-6	5.045757490560675		1.18	[1.10-1.27]	NR [NR]	N
2016-02-03	25778476	Jun G	2015-03-17	Mol Psychiatry	www.ncbi.nlm.nih.gov/pubmed/25778476	A novel Alzheimer disease locus located near the gene encoding tau protein.	Alzheimer's disease in APOE e4- carriers	7,184 cases, 26,968 controls	718 European ancestry cases, 1,699 European ancestry controls	5q31.1	5	131351444	CDC42SE2	CDC42SE2			56990			rs382216-C	rs382216	0	382216	intron_variant	0	0.64	2E-7	6.698970004336019		1.1494253	[1.09-1.22]	NR [NR]	N
2016-02-03	25778476	Jun G	2015-03-17	Mol Psychiatry	www.ncbi.nlm.nih.gov/pubmed/25778476	A novel Alzheimer disease locus located near the gene encoding tau protein.	Alzheimer's disease in APOE e4- carriers	7,184 cases, 26,968 controls	718 European ancestry cases, 1,699 European ancestry controls	5q31.1	5	131552731	RAPGEF6	RAPGEF6			51735			rs6890695-G	rs6890695	0	6890695	intron_variant	0	0.79	6E-7	6.221848749616356		1.1494253	[1.09-1.22]	NR [NR]	N
2016-02-03	25778476	Jun G	2015-03-17	Mol Psychiatry	www.ncbi.nlm.nih.gov/pubmed/25778476	A novel Alzheimer disease locus located near the gene encoding tau protein.	Alzheimer's disease in APOE e4- carriers	7,184 cases, 26,968 controls	718 European ancestry cases, 1,699 European ancestry controls	5q31.1	5	131773852	FNIP1	FNIP1			96459			rs758324-T	rs758324	0	758324	intron_variant	0	0.81	4E-7	6.3979400086720375		1.1627907	[1.1-1.22]	NR [NR]	N
2016-02-03	25778476	Jun G	2015-03-17	Mol Psychiatry	www.ncbi.nlm.nih.gov/pubmed/25778476	A novel Alzheimer disease locus located near the gene encoding tau protein.	Alzheimer's disease in APOE e4- carriers	7,184 cases, 26,968 controls	718 European ancestry cases, 1,699 European ancestry controls	5q31.1	5	131897266	FNIP1, ACSL6	MEIKIN			728637			rs142958719-G	rs142958719	0	142958719	intron_variant	0	0.82	3E-7	6.522878745280337		1.1627907	[1.1-1.23]	NR [NR]	N
2016-02-03	25778476	Jun G	2015-03-17	Mol Psychiatry	www.ncbi.nlm.nih.gov/pubmed/25778476	A novel Alzheimer disease locus located near the gene encoding tau protein.	Alzheimer's disease in APOE e4- carriers	7,184 cases, 26,968 controls	718 European ancestry cases, 1,699 European ancestry controls	5q31.1	5	131965922	ACSL6	ACSL6			23305			rs476428-G	rs476428	0	476428	intron_variant	0	0.81	2E-7	6.698970004336019		1.1627907	[1.1-1.23]	NR [NR]	N
2016-02-03	25778476	Jun G	2015-03-17	Mol Psychiatry	www.ncbi.nlm.nih.gov/pubmed/25778476	A novel Alzheimer disease locus located near the gene encoding tau protein.	Alzheimer's disease in APOE e4- carriers	7,184 cases, 26,968 controls	718 European ancestry cases, 1,699 European ancestry controls	5q31.3	5	140327854	PFDN1, HBEGF	PFDN1 - HBEGF	5201	1839		24713	4989	rs11168036-T	rs11168036	0	11168036	downstream_gene_variant	1	0.5	3E-7	6.522878745280337		1.12	[1.07-1.17]	NR [NR]	N
2016-02-03	25778476	Jun G	2015-03-17	Mol Psychiatry	www.ncbi.nlm.nih.gov/pubmed/25778476	A novel Alzheimer disease locus located near the gene encoding tau protein.	Alzheimer's disease in APOE e4- carriers	7,184 cases, 26,968 controls	718 European ancestry cases, 1,699 European ancestry controls	7p22.3	7	82377	FAM20C	LOC101929756			101929756			rs11761441-G	rs11761441	0	11761441	intron_variant	0	0.46	2E-6	5.698970004336019		1.12	[1.07-1.17]	NR [NR]	N
2016-02-03	25778476	Jun G	2015-03-17	Mol Psychiatry	www.ncbi.nlm.nih.gov/pubmed/25778476	A novel Alzheimer disease locus located near the gene encoding tau protein.	Alzheimer's disease in APOE e4- carriers	7,184 cases, 26,968 controls	718 European ancestry cases, 1,699 European ancestry controls	7p15.2	7	25528235	NPVF, UBA52P1	LOC105375196 - LOC646588	105375196	646588		31494	65066	rs10807828-C	rs10807828	0	10807828	intergenic_variant	1	0.51	7E-6	5.154901959985743		1.098901	[1.05-1.15]	NR [NR]	N
2016-02-03	25778476	Jun G	2015-03-17	Mol Psychiatry	www.ncbi.nlm.nih.gov/pubmed/25778476	A novel Alzheimer disease locus located near the gene encoding tau protein.	Alzheimer's disease in APOE e4- carriers	7,184 cases, 26,968 controls	718 European ancestry cases, 1,699 European ancestry controls	7q35	7	143412115	EPHA1, TAS2R62P	EPHA1-AS1			285965			rs75045569-T	rs75045569	0	75045569	intron_variant	0	0.83	8E-6	5.096910013008056		1.1494253	[1.08-1.22]	NR [NR]	N
2016-02-03	25778476	Jun G	2015-03-17	Mol Psychiatry	www.ncbi.nlm.nih.gov/pubmed/25778476	A novel Alzheimer disease locus located near the gene encoding tau protein.	Alzheimer's disease in APOE e4- carriers	7,184 cases, 26,968 controls	718 European ancestry cases, 1,699 European ancestry controls	8p21.1	8	27598736	CLU	CLU			1191			rs2279590-C	rs2279590	0	2279590	non_coding_transcript_exon_variant	0	0.6	2E-6	5.698970004336019		1.1235955	[1.08-1.18]	NR [NR]	N
2016-02-03	25778476	Jun G	2015-03-17	Mol Psychiatry	www.ncbi.nlm.nih.gov/pubmed/25778476	A novel Alzheimer disease locus located near the gene encoding tau protein.	Alzheimer's disease in APOE e4- carriers	7,184 cases, 26,968 controls	718 European ancestry cases, 1,699 European ancestry controls	10p14	10	11678309	USP6NL, ECHDC3	LOC105376412, LOC105376413			105376412, 105376413			rs7920721-G	rs7920721	0	7920721	upstream_gene_variant	0	0.38	3E-6	5.522878745280337		1.12	[1.07-1.17]	NR [NR]	N
2016-02-03	25778476	Jun G	2015-03-17	Mol Psychiatry	www.ncbi.nlm.nih.gov/pubmed/25778476	A novel Alzheimer disease locus located near the gene encoding tau protein.	Alzheimer's disease in APOE e4- carriers	7,184 cases, 26,968 controls	718 European ancestry cases, 1,699 European ancestry controls	10q23.1	10	80629227	SH2D4B	SH2D4B			387694			rs59616746-C	rs59616746	0	59616746	intron_variant	0	0.85	1E-6	6.0		1.2987013	[1.18-1.45]	NR [NR]	N
2016-02-03	25778476	Jun G	2015-03-17	Mol Psychiatry	www.ncbi.nlm.nih.gov/pubmed/25778476	A novel Alzheimer disease locus located near the gene encoding tau protein.	Alzheimer's disease in APOE e4- carriers	7,184 cases, 26,968 controls	718 European ancestry cases, 1,699 European ancestry controls	10q26.2	10	128547890	MKI67, MGMT	LINC01163 - LOC105378554	101927381	105378554		230164	137514	rs61310603-T	rs61310603	0	61310603	intergenic_variant	1	0.84	8E-6	5.096910013008056		1.1904762	[1.11-1.3]	NR [NR]	N
2016-02-03	25778476	Jun G	2015-03-17	Mol Psychiatry	www.ncbi.nlm.nih.gov/pubmed/25778476	A novel Alzheimer disease locus located near the gene encoding tau protein.	Alzheimer's disease in APOE e4- carriers	7,184 cases, 26,968 controls	718 European ancestry cases, 1,699 European ancestry controls	11q12.2	11	60254475	MS4, MS4A6A, MS4A4A, MS4A6E	MS4A4E - MS4A4A	643680	51338		11351	26066	rs1582763-G	rs1582763	0	1582763	regulatory_region_variant	1	0.63	2E-9	8.698970004336019		1.1494253	[1.1-1.2]	NR [NR]	N
2016-02-03	25778476	Jun G	2015-03-17	Mol Psychiatry	www.ncbi.nlm.nih.gov/pubmed/25778476	A novel Alzheimer disease locus located near the gene encoding tau protein.	Alzheimer's disease in APOE e4- carriers	7,184 cases, 26,968 controls	718 European ancestry cases, 1,699 European ancestry controls	11q14.2	11	86157598	PICALM	RNU6-560P - LOC107984426	106480590	107984426		4264	33880	rs3851179-C	rs3851179	0	3851179	downstream_gene_variant	1	0.65	2E-6	5.698970004336019		1.1235955	[1.06-1.18]	NR [NR]	N
2016-02-03	25778476	Jun G	2015-03-17	Mol Psychiatry	www.ncbi.nlm.nih.gov/pubmed/25778476	A novel Alzheimer disease locus located near the gene encoding tau protein.	Alzheimer's disease in APOE e4- carriers	7,184 cases, 26,968 controls	718 European ancestry cases, 1,699 European ancestry controls	14q32.12	14	92460608	SLC24A4	SLC24A4			123041			rs10498633-G	rs10498633	0	10498633	intron_variant	0	0.78	4E-7	6.3979400086720375		1.1494253	[1.09-1.22]	NR [NR]	N
2016-02-03	25778476	Jun G	2015-03-17	Mol Psychiatry	www.ncbi.nlm.nih.gov/pubmed/25778476	A novel Alzheimer disease locus located near the gene encoding tau protein.	Alzheimer's disease in APOE e4- carriers	7,184 cases, 26,968 controls	718 European ancestry cases, 1,699 European ancestry controls	17q21.31	17	45746994	CRHR1	MGC57346-CRHR1			104909134			rs7207400-T	rs7207400	0	7207400	intron_variant	0	0.75	5E-6	5.301029995663981		1.1363636	[1.08-1.2]	NR [NR]	N
2016-02-03	25778476	Jun G	2015-03-17	Mol Psychiatry	www.ncbi.nlm.nih.gov/pubmed/25778476	A novel Alzheimer disease locus located near the gene encoding tau protein.	Alzheimer's disease in APOE e4- carriers	7,184 cases, 26,968 controls	718 European ancestry cases, 1,699 European ancestry controls	17q21.31	17	46275856	KANSL1, LRRC27A, MAPT	ARL17B, LRRC37A			100506084, 9884			rs2732703-T	rs2732703	0	2732703	intron_variant	0	0.87	6E-9	8.221848749616356		1.369863	[1.23-1.54]	NR [NR]	N
2016-02-03	25778476	Jun G	2015-03-17	Mol Psychiatry	www.ncbi.nlm.nih.gov/pubmed/25778476	A novel Alzheimer disease locus located near the gene encoding tau protein.	Alzheimer's disease in APOE e4- carriers	7,184 cases, 26,968 controls	718 European ancestry cases, 1,699 European ancestry controls	17q21.31	17	46788132	WNT3	WNT3			7473			rs199499-C	rs199499	0	199499	intron_variant	0	0.81	6E-6	5.221848749616356		1.1627907	[1.09-1.23]	NR [NR]	N
2016-02-03	25778476	Jun G	2015-03-17	Mol Psychiatry	www.ncbi.nlm.nih.gov/pubmed/25778476	A novel Alzheimer disease locus located near the gene encoding tau protein.	Alzheimer's disease in APOE e4- carriers	7,184 cases, 26,968 controls	718 European ancestry cases, 1,699 European ancestry controls	17q25.1	17	74979653	C17orf28, CDR2L	HID1-AS1 - CDR2L	102723641	30850		3925	7979	rs71380849-A	rs71380849	0	71380849	downstream_gene_variant	1	0.05	9E-7	6.045757490560675		1.47	[1.26-1.71]	NR [NR]	N
2016-02-03	25778476	Jun G	2015-03-17	Mol Psychiatry	www.ncbi.nlm.nih.gov/pubmed/25778476	A novel Alzheimer disease locus located near the gene encoding tau protein.	Alzheimer's disease in APOE e4- carriers	7,184 cases, 26,968 controls	718 European ancestry cases, 1,699 European ancestry controls	20p12.1	20	16216865	MACROD2, PPIAP17	MACROD2 - PPIAP17	140733	170540		163668	6885	rs6110969-T	rs6110969	0	6110969	intergenic_variant	1	0.08	3E-6	5.522878745280337		1.2	[1.11-1.29]	NR [NR]	N
2016-02-03	25778476	Jun G	2015-03-17	Mol Psychiatry	www.ncbi.nlm.nih.gov/pubmed/25778476	A novel Alzheimer disease locus located near the gene encoding tau protein.	Alzheimer's disease in APOE e4+ carriers	10,352 cases, 9,207 controls	1,250 European ancestry cases, 536 European ancestry controls	1q32.2	1	207577223	CR1	CR1			1378			rs679515-T	rs679515	0	679515	intron_variant	0	0.21	4E-9	8.397940008672037		1.22	[1.14-1.30]	NR [NR]	N
2016-02-03	25778476	Jun G	2015-03-17	Mol Psychiatry	www.ncbi.nlm.nih.gov/pubmed/25778476	A novel Alzheimer disease locus located near the gene encoding tau protein.	Alzheimer's disease in APOE e4+ carriers	10,352 cases, 9,207 controls	1,250 European ancestry cases, 536 European ancestry controls	2q14.3	2	127135234	BIN1	LOC105373605			105373605			rs6733839-T	rs6733839	0	6733839	regulatory_region_variant	0	0.41	1E-9	9.0		1.2	[1.13-1.27]	NR [NR]	N
2016-02-03	25778476	Jun G	2015-03-17	Mol Psychiatry	www.ncbi.nlm.nih.gov/pubmed/25778476	A novel Alzheimer disease locus located near the gene encoding tau protein.	Alzheimer's disease in APOE e4+ carriers	10,352 cases, 9,207 controls	1,250 European ancestry cases, 536 European ancestry controls	2q24.1	2	158844068	DAPL1, OR7E89P	DAPL1 - OR7E89P	92196	79540		28083	9436	rs1125355-A	rs1125355	0	1125355	intron_variant	1	0.26	4E-6	5.3979400086720375		1.16	[1.09-1.23]	NR [NR]	N
2016-02-03	25778476	Jun G	2015-03-17	Mol Psychiatry	www.ncbi.nlm.nih.gov/pubmed/25778476	A novel Alzheimer disease locus located near the gene encoding tau protein.	Alzheimer's disease in APOE e4+ carriers	10,352 cases, 9,207 controls	1,250 European ancestry cases, 536 European ancestry controls	2q32.1	2	182154019	PDE1A	PDE1A			5136			rs17366218-A	rs17366218	0	17366218	intron_variant	0	0.95	2E-6	5.698970004336019		1.5384616	[1.28-1.85]	NR [NR]	N
2016-02-03	25778476	Jun G	2015-03-17	Mol Psychiatry	www.ncbi.nlm.nih.gov/pubmed/25778476	A novel Alzheimer disease locus located near the gene encoding tau protein.	Alzheimer's disease in APOE e4+ carriers	10,352 cases, 9,207 controls	1,250 European ancestry cases, 536 European ancestry controls	2q34	2	211107743	CPS1, RPS27P10	LOC100420775 - RPS27P10	100420775	646233		2013	191135	rs178585-C	rs178585	0	178585	downstream_gene_variant	1	0.47	4E-6	5.3979400086720375		1.13	[1.07-1.19]	NR [NR]	N
2016-02-03	25778476	Jun G	2015-03-17	Mol Psychiatry	www.ncbi.nlm.nih.gov/pubmed/25778476	A novel Alzheimer disease locus located near the gene encoding tau protein.	Alzheimer's disease in APOE e4+ carriers	10,352 cases, 9,207 controls	1,250 European ancestry cases, 536 European ancestry controls	3p12.1	3	85855884	CADM2	CADM2			253559			rs71316816-C	rs71316816	0	71316816	intron_variant	0	0.92	9E-6	5.045757490560675		1.25	[1.14-1.37]	NR [NR]	N
2016-02-03	25778476	Jun G	2015-03-17	Mol Psychiatry	www.ncbi.nlm.nih.gov/pubmed/25778476	A novel Alzheimer disease locus located near the gene encoding tau protein.	Alzheimer's disease in APOE e4+ carriers	10,352 cases, 9,207 controls	1,250 European ancestry cases, 536 European ancestry controls	3q13.33	3	121607829	FBXO40	FBXO40			51725			rs9869689-T	rs9869689	0	9869689	intron_variant	0	0.1	3E-6	5.522878745280337		1.21	[1.12-1.31]	NR [NR]	N
2016-02-03	25778476	Jun G	2015-03-17	Mol Psychiatry	www.ncbi.nlm.nih.gov/pubmed/25778476	A novel Alzheimer disease locus located near the gene encoding tau protein.	Alzheimer's disease in APOE e4+ carriers	10,352 cases, 9,207 controls	1,250 European ancestry cases, 536 European ancestry controls	4q34.3	4	181180536	LINC00290, MGC45800	LINC00290 - LOC101928679	728081	101928679		21387	80204	rs10018288-G	rs10018288	0	10018288	intergenic_variant	1	0.19	4E-6	5.3979400086720375		1.16	[1.09-1.24]	NR [NR]	N
2016-02-03	25778476	Jun G	2015-03-17	Mol Psychiatry	www.ncbi.nlm.nih.gov/pubmed/25778476	A novel Alzheimer disease locus located near the gene encoding tau protein.	Alzheimer's disease in APOE e4+ carriers	10,352 cases, 9,207 controls	1,250 European ancestry cases, 536 European ancestry controls	6p24.3	6	10101984	OFCC1, RPL7AP36	LOC107983965			107983965			rs2876189-G	rs2876189	0	2876189	intron_variant	0	0.31	6E-6	5.221848749616356		1.14	[1.08-1.21]	NR [NR]	N
2016-02-03	25778476	Jun G	2015-03-17	Mol Psychiatry	www.ncbi.nlm.nih.gov/pubmed/25778476	A novel Alzheimer disease locus located near the gene encoding tau protein.	Alzheimer's disease in APOE e4+ carriers	10,352 cases, 9,207 controls	1,250 European ancestry cases, 536 European ancestry controls	6p21.1	6	42964462	PEX6	PEX6			5190			rs1129187-T	rs1129187	0	1129187	missense_variant	0	0.45	7E-6	5.154901959985743		1.13	[1.07-1.19]	NR [NR]	N
2016-02-03	25778476	Jun G	2015-03-17	Mol Psychiatry	www.ncbi.nlm.nih.gov/pubmed/25778476	A novel Alzheimer disease locus located near the gene encoding tau protein.	Alzheimer's disease in APOE e4+ carriers	10,352 cases, 9,207 controls	1,250 European ancestry cases, 536 European ancestry controls	7q31.1	7	110142514	RPL3P8, IMMP2L	RPL3P8 - LOC100419782	646620	100419782		142868	73385	rs59406683-A	rs59406683	0	59406683	intergenic_variant	1	0.89	6E-6	5.221848749616356		1.2048193	[1.11-1.3]	NR [NR]	N
2016-02-03	25778476	Jun G	2015-03-17	Mol Psychiatry	www.ncbi.nlm.nih.gov/pubmed/25778476	A novel Alzheimer disease locus located near the gene encoding tau protein.	Alzheimer's disease in APOE e4+ carriers	10,352 cases, 9,207 controls	1,250 European ancestry cases, 536 European ancestry controls	8p21.1	8	27610169	CLU	CLU			1191			rs9331896-T	rs9331896	0	9331896	intron_variant	0	0.62	3E-9	8.522878745280337		1.1904762	[1.12-1.25]	NR [NR]	N
2016-02-03	25778476	Jun G	2015-03-17	Mol Psychiatry	www.ncbi.nlm.nih.gov/pubmed/25778476	A novel Alzheimer disease locus located near the gene encoding tau protein.	Alzheimer's disease in APOE e4+ carriers	10,352 cases, 9,207 controls	1,250 European ancestry cases, 536 European ancestry controls	11q14.2	11	85970540	PICALM	PICALM			8301			rs639012-G	rs639012	0	639012	intron_variant	0	0.7	1E-7	7.0		1.1627907	[1.1-1.22]	NR [NR]	N
2016-02-03	25778476	Jun G	2015-03-17	Mol Psychiatry	www.ncbi.nlm.nih.gov/pubmed/25778476	A novel Alzheimer disease locus located near the gene encoding tau protein.	Alzheimer's disease in APOE e4+ carriers	10,352 cases, 9,207 controls	1,250 European ancestry cases, 536 European ancestry controls	11q14.2	11	86120499	PICALM	PICALM - RNU6-560P	8301	106480590		50618	32728	rs471470-A	rs471470	0	471470	intergenic_variant	1	0.68	3E-8	7.522878745280337		1.1627907	[1.1-1.23]	NR [NR]	N
2016-02-03	25778476	Jun G	2015-03-17	Mol Psychiatry	www.ncbi.nlm.nih.gov/pubmed/25778476	A novel Alzheimer disease locus located near the gene encoding tau protein.	Alzheimer's disease in APOE e4+ carriers	10,352 cases, 9,207 controls	1,250 European ancestry cases, 536 European ancestry controls	15q21.1	15	45065212	SORD	SORD			6652			rs2854437-G	rs2854437	0	2854437	intron_variant	0	0.87	2E-6	5.698970004336019		1.2345679	[1.14-1.35]	NR [NR]	N
2016-02-03	25778476	Jun G	2015-03-17	Mol Psychiatry	www.ncbi.nlm.nih.gov/pubmed/25778476	A novel Alzheimer disease locus located near the gene encoding tau protein.	Alzheimer's disease in APOE e4+ carriers	10,352 cases, 9,207 controls	1,250 European ancestry cases, 536 European ancestry controls	21q21.2	21	24540925	VN2R20P, RPL13AP7	LOC105372751			105372751			rs721146-A	rs721146	0	721146	intron_variant	0	0.21	4E-6	5.3979400086720375		1.17	[1.09-1.25]	NR [NR]	N
2016-02-03	25778476	Jun G	2015-03-17	Mol Psychiatry	www.ncbi.nlm.nih.gov/pubmed/25778476	A novel Alzheimer disease locus located near the gene encoding tau protein.	Alzheimer's disease in APOE e4- carriers	7,184 cases, 26,968 controls	718 European ancestry cases, 1,699 European ancestry controls	8p21.2	8	27458600	PTK2B	PTK2B			2185			rs2271920-A	rs2271920	0	2271920	3_prime_UTR_variant	0	0.39	8E-6	5.096910013008056		1.11	[1.06-1.16]	NR [NR]	N
2016-02-03	25778476	Jun G	2015-03-17	Mol Psychiatry	www.ncbi.nlm.nih.gov/pubmed/25778476	A novel Alzheimer disease locus located near the gene encoding tau protein.	Alzheimer's disease in APOE e4+ carriers	10,352 cases, 9,207 controls	1,250 European ancestry cases, 536 European ancestry controls	11q14.2	11	86156833	PICALM	RNU6-560P - LOC107984426	106480590	107984426		3499	34645	rs10792832-G	rs10792832	0	10792832	downstream_gene_variant	1	0.65	4E-6	5.3979400086720375		1.14	[1.08-1.19]	NR [NR]	N
2016-02-03	25778476	Jun G	2015-03-17	Mol Psychiatry	www.ncbi.nlm.nih.gov/pubmed/25778476	A novel Alzheimer disease locus located near the gene encoding tau protein.	Alzheimer's disease in APOE e4- carriers	7,184 cases, 26,968 controls	718 European ancestry cases, 1,699 European ancestry controls	11q24.1	11	121564878	SORL1	SORL1			6653			rs11218343-T	rs11218343	0	11218343	intron_variant	0	0.96	9E-6	5.045757490560675		1.3	[1.16-1.45]	NR [NR]	N
2016-12-08	26830138	Herold C	2016-02-02	Mol Psychiatry	www.ncbi.nlm.nih.gov/pubmed/26830138	Family-based association analyses of imputed genotypes reveal genome-wide significant association of Alzheimer's disease with OSBPL6, PTPRG, and PDCL3.	Alzheimer disease and age of onset	2,478 European ancestry cases, 979 ancestry controls both from the same 1,070 families	NA	2q31.1	2	176778182	Intergenic	LOC101929963 - FUCA1P1	101929963	2518		11857	26273	rs17639982-C	rs17639982	0	17639982	intron_variant	1	NR	8E-9	8.096910013008056	(between families)	5.774	unit decrease	Affymetrix [up to 15107142] (imputed)	N
2016-12-08	26830138	Herold C	2016-02-02	Mol Psychiatry	www.ncbi.nlm.nih.gov/pubmed/26830138	Family-based association analyses of imputed genotypes reveal genome-wide significant association of Alzheimer's disease with OSBPL6, PTPRG, and PDCL3.	Alzheimer disease and age of onset	2,478 European ancestry cases, 979 ancestry controls both from the same 1,070 families	NA	2q31.2	2	178380259	OSBPL6	OSBPL6			114880			rs1347297-T	rs1347297	0	1347297	intron_variant	0	NR	5E-8	7.301029995663981	(within families)	5.469	unit increase	Affymetrix [up to 15107142] (imputed)	N
2016-12-08	26830138	Herold C	2016-02-02	Mol Psychiatry	www.ncbi.nlm.nih.gov/pubmed/26830138	Family-based association analyses of imputed genotypes reveal genome-wide significant association of Alzheimer's disease with OSBPL6, PTPRG, and PDCL3.	Alzheimer disease and age of onset	2,478 European ancestry cases, 979 ancestry controls both from the same 1,070 families	NA	6p25.1	6	6316080	Intergenic	F13A1			2162			rs6927354-T	rs6927354	0	6927354	intron_variant	0	NR	5E-8	7.301029995663981	(between families)	5.44	unit decrease	Affymetrix [up to 15107142] (imputed)	N
2016-12-08	26830138	Herold C	2016-02-02	Mol Psychiatry	www.ncbi.nlm.nih.gov/pubmed/26830138	Family-based association analyses of imputed genotypes reveal genome-wide significant association of Alzheimer's disease with OSBPL6, PTPRG, and PDCL3.	Alzheimer disease and age of onset	2,478 European ancestry cases, 979 ancestry controls both from the same 1,070 families	NA	6q14.1	6	76439941	Intergenic	RNU6-248P - RNU6-261P	106481256	106481885		347001	7047	rs16887604-T	rs16887604	0	16887604	intergenic_variant	1	NR	3E-8	7.522878745280337	(between families)	5.544	unit increase	Affymetrix [up to 15107142] (imputed)	N
2016-12-08	26830138	Herold C	2016-02-02	Mol Psychiatry	www.ncbi.nlm.nih.gov/pubmed/26830138	Family-based association analyses of imputed genotypes reveal genome-wide significant association of Alzheimer's disease with OSBPL6, PTPRG, and PDCL3.	Alzheimer disease and age of onset	2,478 European ancestry cases, 979 ancestry controls both from the same 1,070 families	NA	8q21.13	8	75905029	Intergenic	HNF4G - LOC105375906	3174	105375906		338195	139491	rs183826639-T	rs183826639	0	183826639	intergenic_variant	1	NR	1E-12	12.0	(within families)	7.098	unit increase	Affymetrix [up to 15107142] (imputed)	N
2016-12-08	26830138	Herold C	2016-02-02	Mol Psychiatry	www.ncbi.nlm.nih.gov/pubmed/26830138	Family-based association analyses of imputed genotypes reveal genome-wide significant association of Alzheimer's disease with OSBPL6, PTPRG, and PDCL3.	Alzheimer disease and age of onset	2,478 European ancestry cases, 979 ancestry controls both from the same 1,070 families	NA	8q21.2	8	83837822	Intergenic	LOC105375932 - LOC101929943	105375932	101929943		144537	312510	rs79781504-A	rs79781504	0	79781504	intergenic_variant	1	NR	2E-8	7.698970004336019	(between families)	5.603	unit decrease	Affymetrix [up to 15107142] (imputed)	N
2016-12-08	26830138	Herold C	2016-02-02	Mol Psychiatry	www.ncbi.nlm.nih.gov/pubmed/26830138	Family-based association analyses of imputed genotypes reveal genome-wide significant association of Alzheimer's disease with OSBPL6, PTPRG, and PDCL3.	Alzheimer disease and age of onset	2,478 European ancestry cases, 979 ancestry controls both from the same 1,070 families	NA	13q34	13	113312674	Intergenic	LAMP1			3916			rs146168866-A	rs146168866	0	146168866	intron_variant	0	NR	9E-8	7.045757490560675	(within families)	5.348	unit increase	Affymetrix [up to 15107142] (imputed)	N
2016-12-08	26830138	Herold C	2016-02-02	Mol Psychiatry	www.ncbi.nlm.nih.gov/pubmed/26830138	Family-based association analyses of imputed genotypes reveal genome-wide significant association of Alzheimer's disease with OSBPL6, PTPRG, and PDCL3.	Alzheimer disease and age of onset	2,478 European ancestry cases, 979 ancestry controls both from the same 1,070 families	NA	16p13.3	16	7091262	Intergenic	RBFOX1			54715			rs75885813-A	rs75885813	0	75885813	intron_variant	0	NR	4E-10	9.397940008672037	(within families)	6.258	unit decrease	Affymetrix [up to 15107142] (imputed)	N
2016-12-08	26830138	Herold C	2016-02-02	Mol Psychiatry	www.ncbi.nlm.nih.gov/pubmed/26830138	Family-based association analyses of imputed genotypes reveal genome-wide significant association of Alzheimer's disease with OSBPL6, PTPRG, and PDCL3.	Alzheimer disease and age of onset	2,478 European ancestry cases, 979 ancestry controls both from the same 1,070 families	NA	19q13.32	19	44919589	Intergenic	APOC1 - APOC1P1	341	342		240	7214	rs56131196-A	rs56131196	0	56131196	downstream_gene_variant	1	NR	3E-24	23.522878745280337	(within families)	10.157	unit increase	Affymetrix [up to 15107142] (imputed)	N
2016-12-08	26830138	Herold C	2016-02-02	Mol Psychiatry	www.ncbi.nlm.nih.gov/pubmed/26830138	Family-based association analyses of imputed genotypes reveal genome-wide significant association of Alzheimer's disease with OSBPL6, PTPRG, and PDCL3.	Alzheimer disease and age of onset	2,478 European ancestry cases, 979 ancestry controls both from the same 1,070 families	NA	22q11.21	22	20016577	Intergenic	ARVCF			421			rs144191434-A	rs144191434	0	144191434	intron_variant	0	NR	2E-7	6.698970004336019	(between families)	5.189	unit increase	Affymetrix [up to 15107142] (imputed)	N
2016-12-08	26830138	Herold C	2016-02-02	Mol Psychiatry	www.ncbi.nlm.nih.gov/pubmed/26830138	Family-based association analyses of imputed genotypes reveal genome-wide significant association of Alzheimer's disease with OSBPL6, PTPRG, and PDCL3.	Alzheimer disease and age of onset	2,478 European ancestry cases, 979 ancestry controls both from the same 1,070 families	NA	1p36.12	1	21911229	Intergenic	HSPG2			3339			rs2445130-A	rs2445130	0	2445130	intron_variant	0	NR	8E-7	6.096910013008056	(between families)	4.933	unit increase	Affymetrix [up to 15107142] (imputed)	N
2016-12-08	26830138	Herold C	2016-02-02	Mol Psychiatry	www.ncbi.nlm.nih.gov/pubmed/26830138	Family-based association analyses of imputed genotypes reveal genome-wide significant association of Alzheimer's disease with OSBPL6, PTPRG, and PDCL3.	Alzheimer disease and age of onset	2,478 European ancestry cases, 979 ancestry controls both from the same 1,070 families	NA	1p36.11	1	26294315	Intergenic	UBXN11			91544			rs56039743-T	rs56039743	0	56039743	missense_variant	0	NR	3E-7	6.522878745280337	(between families)	5.112	unit decrease	Affymetrix [up to 15107142] (imputed)	N
2016-12-08	26830138	Herold C	2016-02-02	Mol Psychiatry	www.ncbi.nlm.nih.gov/pubmed/26830138	Family-based association analyses of imputed genotypes reveal genome-wide significant association of Alzheimer's disease with OSBPL6, PTPRG, and PDCL3.	Alzheimer disease and age of onset	2,478 European ancestry cases, 979 ancestry controls both from the same 1,070 families	NA	1p34.3	1	37287106	Intergenic	RNA5SP43 - RPS29P6	100873282	100270903		22320	43746	rs12041233-A	rs12041233	0	12041233	intron_variant	1	NR	6E-9	8.221848749616356	(between families)	5.825	unit increase	Affymetrix [up to 15107142] (imputed)	N
2016-12-08	26830138	Herold C	2016-02-02	Mol Psychiatry	www.ncbi.nlm.nih.gov/pubmed/26830138	Family-based association analyses of imputed genotypes reveal genome-wide significant association of Alzheimer's disease with OSBPL6, PTPRG, and PDCL3.	Alzheimer disease and age of onset	2,478 European ancestry cases, 979 ancestry controls both from the same 1,070 families	NA	1p34.2	1	43453815	Intergenic	SZT2, HYI			23334, 81888			rs182798940-T	rs182798940	0	182798940	5_prime_UTR_variant	0	NR	7E-7	6.154901959985743	(between families)	4.971	unit increase	Affymetrix [up to 15107142] (imputed)	N
2016-12-08	26830138	Herold C	2016-02-02	Mol Psychiatry	www.ncbi.nlm.nih.gov/pubmed/26830138	Family-based association analyses of imputed genotypes reveal genome-wide significant association of Alzheimer's disease with OSBPL6, PTPRG, and PDCL3.	Alzheimer disease and age of onset	2,478 European ancestry cases, 979 ancestry controls both from the same 1,070 families	NA	1p21.3	1	99242198	Intergenic	LOC100129620 - LPPR4	100129620	9890		93346	20758	rs143083071-A	rs143083071	0	143083071	intergenic_variant	1	NR	1E-8	8.0	(between families)	5.734	unit increase	Affymetrix [up to 15107142] (imputed)	N
2016-12-08	26830138	Herold C	2016-02-02	Mol Psychiatry	www.ncbi.nlm.nih.gov/pubmed/26830138	Family-based association analyses of imputed genotypes reveal genome-wide significant association of Alzheimer's disease with OSBPL6, PTPRG, and PDCL3.	Alzheimer disease and age of onset	2,478 European ancestry cases, 979 ancestry controls both from the same 1,070 families	NA	1p13.3	1	109995242	Intergenic	AHCYL1			10768			rs11588387-T	rs11588387	0	11588387	intron_variant	0	NR	1E-6	6.0	(between families)	4.893	unit increase	Affymetrix [up to 15107142] (imputed)	N
2016-12-08	26830138	Herold C	2016-02-02	Mol Psychiatry	www.ncbi.nlm.nih.gov/pubmed/26830138	Family-based association analyses of imputed genotypes reveal genome-wide significant association of Alzheimer's disease with OSBPL6, PTPRG, and PDCL3.	Alzheimer disease and age of onset	2,478 European ancestry cases, 979 ancestry controls both from the same 1,070 families	NA	1q23.3	1	164275038	Intergenic	LOC105371521 - NMNAT1P2	105371521	100129160		432288	67967	rs79036927-A	rs79036927	0	79036927	intergenic_variant	1	NR	1E-6	6.0	(between families)	4.896	unit decrease	Affymetrix [up to 15107142] (imputed)	N
2016-12-08	26830138	Herold C	2016-02-02	Mol Psychiatry	www.ncbi.nlm.nih.gov/pubmed/26830138	Family-based association analyses of imputed genotypes reveal genome-wide significant association of Alzheimer's disease with OSBPL6, PTPRG, and PDCL3.	Alzheimer disease and age of onset	2,478 European ancestry cases, 979 ancestry controls both from the same 1,070 families	NA	1q41	1	218421142	Intergenic	TGFB2			7042			rs181424343-A	rs181424343	0	181424343	intron_variant	0	NR	8E-8	7.096910013008056	(within families)	5.375	unit increase	Affymetrix [up to 15107142] (imputed)	N
2016-12-08	26830138	Herold C	2016-02-02	Mol Psychiatry	www.ncbi.nlm.nih.gov/pubmed/26830138	Family-based association analyses of imputed genotypes reveal genome-wide significant association of Alzheimer's disease with OSBPL6, PTPRG, and PDCL3.	Alzheimer disease and age of onset	2,478 European ancestry cases, 979 ancestry controls both from the same 1,070 families	NA	1q42.2	1	233487182	MLK4	RNU4-77P - KCNK1	106481196	3775		38401	126822	rs36060340-A	rs36060340	0	36060340	intergenic_variant	1	NR	7E-7	6.154901959985743	(between families)	4.975	unit increase	Affymetrix [up to 15107142] (imputed)	N
2016-12-08	26830138	Herold C	2016-02-02	Mol Psychiatry	www.ncbi.nlm.nih.gov/pubmed/26830138	Family-based association analyses of imputed genotypes reveal genome-wide significant association of Alzheimer's disease with OSBPL6, PTPRG, and PDCL3.	Alzheimer disease and age of onset	2,478 European ancestry cases, 979 ancestry controls both from the same 1,070 families	NA	2p25.2	2	4989398	Intergenic	RNU6-649P - LOC105373398	106479854	105373398		44015	284340	rs148822902-C	rs148822902	0	148822902	intergenic_variant	1	NR	1E-6	6.0	(between families)	4.901	unit decrease	Affymetrix [up to 15107142] (imputed)	N
2016-12-08	26830138	Herold C	2016-02-02	Mol Psychiatry	www.ncbi.nlm.nih.gov/pubmed/26830138	Family-based association analyses of imputed genotypes reveal genome-wide significant association of Alzheimer's disease with OSBPL6, PTPRG, and PDCL3.	Alzheimer disease and age of onset	2,478 European ancestry cases, 979 ancestry controls both from the same 1,070 families	NA	2p23.3	2	24254185	Intergenic	ITSN2			50618			rs75009721-T	rs75009721	0	75009721	intron_variant	0	NR	2E-8	7.698970004336019	(between families)	5.66	unit increase	Affymetrix [up to 15107142] (imputed)	N
2016-12-08	26830138	Herold C	2016-02-02	Mol Psychiatry	www.ncbi.nlm.nih.gov/pubmed/26830138	Family-based association analyses of imputed genotypes reveal genome-wide significant association of Alzheimer's disease with OSBPL6, PTPRG, and PDCL3.	Alzheimer disease and age of onset	2,478 European ancestry cases, 979 ancestry controls both from the same 1,070 families	NA	2p23.3	2	26471784	Intergenic	OTOF			9381			rs183562580-A	rs183562580	0	183562580	intron_variant	0	NR	6E-7	6.221848749616356	(within families)	4.996	unit decrease	Affymetrix [up to 15107142] (imputed)	N
2016-12-08	26830138	Herold C	2016-02-02	Mol Psychiatry	www.ncbi.nlm.nih.gov/pubmed/26830138	Family-based association analyses of imputed genotypes reveal genome-wide significant association of Alzheimer's disease with OSBPL6, PTPRG, and PDCL3.	Alzheimer disease and age of onset	2,478 European ancestry cases, 979 ancestry controls both from the same 1,070 families	NA	2p21	2	47443115	Intergenic	MSH2			4436			rs186552003-A	rs186552003	0	186552003	intron_variant	0	NR	8E-7	6.096910013008056	(within families)	4.943	unit increase	Affymetrix [up to 15107142] (imputed)	N
2016-12-08	26830138	Herold C	2016-02-02	Mol Psychiatry	www.ncbi.nlm.nih.gov/pubmed/26830138	Family-based association analyses of imputed genotypes reveal genome-wide significant association of Alzheimer's disease with OSBPL6, PTPRG, and PDCL3.	Alzheimer disease and age of onset	2,478 European ancestry cases, 979 ancestry controls both from the same 1,070 families	NA	2p16.3	2	48435898	Intergenic	FOXN2 - PPP1R21	3344	129285		56603	4871	rs186166314-A	rs186166314	0	186166314	upstream_gene_variant	1	NR	9E-8	7.045757490560675	(between families)	5.355	unit decrease	Affymetrix [up to 15107142] (imputed)	N
2016-12-08	26830138	Herold C	2016-02-02	Mol Psychiatry	www.ncbi.nlm.nih.gov/pubmed/26830138	Family-based association analyses of imputed genotypes reveal genome-wide significant association of Alzheimer's disease with OSBPL6, PTPRG, and PDCL3.	Alzheimer disease and age of onset	2,478 European ancestry cases, 979 ancestry controls both from the same 1,070 families	NA	2p16.3	2	51894529	Intergenic	LOC730100			730100			rs191975838-T	rs191975838	0	191975838	intron_variant	0	NR	5E-8	7.301029995663981	(between families)	5.467	unit decrease	Affymetrix [up to 15107142] (imputed)	N
2016-12-08	26830138	Herold C	2016-02-02	Mol Psychiatry	www.ncbi.nlm.nih.gov/pubmed/26830138	Family-based association analyses of imputed genotypes reveal genome-wide significant association of Alzheimer's disease with OSBPL6, PTPRG, and PDCL3.	Alzheimer disease and age of onset	2,478 European ancestry cases, 979 ancestry controls both from the same 1,070 families	NA	2p16.1	2	60832908	Intergenic	RN7SL632P - LINC01185	106481095	400957		979	14852	rs115291397-A	rs115291397	0	115291397	intron_variant	1	NR	2E-9	8.698970004336019	(between families)	6.033	unit decrease	Affymetrix [up to 15107142] (imputed)	N
2016-12-08	26830138	Herold C	2016-02-02	Mol Psychiatry	www.ncbi.nlm.nih.gov/pubmed/26830138	Family-based association analyses of imputed genotypes reveal genome-wide significant association of Alzheimer's disease with OSBPL6, PTPRG, and PDCL3.	Alzheimer disease and age of onset	2,478 European ancestry cases, 979 ancestry controls both from the same 1,070 families	NA	2p14	2	65140292	Intergenic	RAB1A - LOC729317	5861	729317		9991	64784	rs182928794-T	rs182928794	0	182928794	intergenic_variant	1	NR	8E-7	6.096910013008056	(between families)	4.927	unit increase	Affymetrix [up to 15107142] (imputed)	N
2016-12-08	26830138	Herold C	2016-02-02	Mol Psychiatry	www.ncbi.nlm.nih.gov/pubmed/26830138	Family-based association analyses of imputed genotypes reveal genome-wide significant association of Alzheimer's disease with OSBPL6, PTPRG, and PDCL3.	Alzheimer disease and age of onset	2,478 European ancestry cases, 979 ancestry controls both from the same 1,070 families	NA	2p14	2	65382753	Intergenic	SPRED2			200734			rs140661185-A	rs140661185	0	140661185	intron_variant	0	NR	1E-6	6.0	(between families)	4.893	unit decrease	Affymetrix [up to 15107142] (imputed)	N
2016-12-08	26830138	Herold C	2016-02-02	Mol Psychiatry	www.ncbi.nlm.nih.gov/pubmed/26830138	Family-based association analyses of imputed genotypes reveal genome-wide significant association of Alzheimer's disease with OSBPL6, PTPRG, and PDCL3.	Alzheimer disease and age of onset	2,478 European ancestry cases, 979 ancestry controls both from the same 1,070 families	NA	2q11.2	2	100697607	Intergenic	LOC107985924 - LOC105375310	107985924	105375310		17644	19688	rs2970989-T	rs2970989	0	2970989	regulatory_region_variant	1	NR	4E-8	7.3979400086720375	(between families)	5.479	unit decrease	Affymetrix [up to 15107142] (imputed)	N
2016-12-08	26830138	Herold C	2016-02-02	Mol Psychiatry	www.ncbi.nlm.nih.gov/pubmed/26830138	Family-based association analyses of imputed genotypes reveal genome-wide significant association of Alzheimer's disease with OSBPL6, PTPRG, and PDCL3.	Alzheimer disease and age of onset	2,478 European ancestry cases, 979 ancestry controls both from the same 1,070 families	NA	2q12.1	2	104003000	Intergenic	LOC107985928			107985928			rs186971130-A	rs186971130	0	186971130	intron_variant	0	NR	1E-7	7.0	(between families)	5.311	unit increase	Affymetrix [up to 15107142] (imputed)	N
2016-12-08	26830138	Herold C	2016-02-02	Mol Psychiatry	www.ncbi.nlm.nih.gov/pubmed/26830138	Family-based association analyses of imputed genotypes reveal genome-wide significant association of Alzheimer's disease with OSBPL6, PTPRG, and PDCL3.	Alzheimer disease and age of onset	2,478 European ancestry cases, 979 ancestry controls both from the same 1,070 families	NA	2q14.1	2	117717968	DDX18	RNU7-190P - DDX18	106479096	8886		578193	96711	rs982100-A	rs982100	0	982100	intergenic_variant	1	NR	4E-7	6.3979400086720375	(between families)	5.08	unit increase	Affymetrix [up to 15107142] (imputed)	N
2016-12-08	26830138	Herold C	2016-02-02	Mol Psychiatry	www.ncbi.nlm.nih.gov/pubmed/26830138	Family-based association analyses of imputed genotypes reveal genome-wide significant association of Alzheimer's disease with OSBPL6, PTPRG, and PDCL3.	Alzheimer disease and age of onset	2,478 European ancestry cases, 979 ancestry controls both from the same 1,070 families	NA	2q22.1	2	136433314	Intergenic	RN7SKP141 - SMC4P1	106479157	100421125		42645	111342	rs140009341-A	rs140009341	0	140009341	intergenic_variant	1	NR	2E-7	6.698970004336019	(between families)	5.186	unit increase	Affymetrix [up to 15107142] (imputed)	N
2016-12-08	26830138	Herold C	2016-02-02	Mol Psychiatry	www.ncbi.nlm.nih.gov/pubmed/26830138	Family-based association analyses of imputed genotypes reveal genome-wide significant association of Alzheimer's disease with OSBPL6, PTPRG, and PDCL3.	Alzheimer disease and age of onset	2,478 European ancestry cases, 979 ancestry controls both from the same 1,070 families	NA	2q24.3	2	167746937	Intergenic	B3GALT1			8708			rs116677506-A	rs116677506	0	116677506	intergenic_variant	0	NR	7E-7	6.154901959985743	(between families)	4.955	unit decrease	Affymetrix [up to 15107142] (imputed)	N
2016-12-08	26830138	Herold C	2016-02-02	Mol Psychiatry	www.ncbi.nlm.nih.gov/pubmed/26830138	Family-based association analyses of imputed genotypes reveal genome-wide significant association of Alzheimer's disease with OSBPL6, PTPRG, and PDCL3.	Alzheimer disease and age of onset	2,478 European ancestry cases, 979 ancestry controls both from the same 1,070 families	NA	2q31.1	2	174268728	Intergenic	OLA1 - LOC644158	29789	644158		20091	31272	rs75286889-A	rs75286889	0	75286889	upstream_gene_variant	1	NR	7E-8	7.154901959985743	(between families)	5.379	unit increase	Affymetrix [up to 15107142] (imputed)	N
2016-12-08	26830138	Herold C	2016-02-02	Mol Psychiatry	www.ncbi.nlm.nih.gov/pubmed/26830138	Family-based association analyses of imputed genotypes reveal genome-wide significant association of Alzheimer's disease with OSBPL6, PTPRG, and PDCL3.	Alzheimer disease and age of onset	2,478 European ancestry cases, 979 ancestry controls both from the same 1,070 families	NA	2q32.1	2	184511570	ZNF804A	LOC105373779 - LOC105373780	105373779	105373780		44383	82057	rs1443024-A	rs1443024	0	1443024	intergenic_variant	1	NR	6E-7	6.221848749616356	(between families)	4.999	unit increase	Affymetrix [up to 15107142] (imputed)	N
2016-12-08	26830138	Herold C	2016-02-02	Mol Psychiatry	www.ncbi.nlm.nih.gov/pubmed/26830138	Family-based association analyses of imputed genotypes reveal genome-wide significant association of Alzheimer's disease with OSBPL6, PTPRG, and PDCL3.	Alzheimer disease and age of onset	2,478 European ancestry cases, 979 ancestry controls both from the same 1,070 families	NA	2q35	2	220047457	Intergenic	LOC105373891 - LOC105373893	105373891	105373893		12285	20255	rs187402274-C	rs187402274	0	187402274	downstream_gene_variant	1	NR	1E-7	7.0	(between families)	5.264	unit increase	Affymetrix [up to 15107142] (imputed)	N
2016-12-08	26830138	Herold C	2016-02-02	Mol Psychiatry	www.ncbi.nlm.nih.gov/pubmed/26830138	Family-based association analyses of imputed genotypes reveal genome-wide significant association of Alzheimer's disease with OSBPL6, PTPRG, and PDCL3.	Alzheimer disease and age of onset	2,478 European ancestry cases, 979 ancestry controls both from the same 1,070 families	NA	2q36.3	2	227138926	Intergenic	COL4A4			1286			rs59904869-C	rs59904869	0	59904869	intron_variant	0	NR	4E-7	6.3979400086720375	(between families)	5.054	unit decrease	Affymetrix [up to 15107142] (imputed)	N
2016-12-08	26830138	Herold C	2016-02-02	Mol Psychiatry	www.ncbi.nlm.nih.gov/pubmed/26830138	Family-based association analyses of imputed genotypes reveal genome-wide significant association of Alzheimer's disease with OSBPL6, PTPRG, and PDCL3.	Alzheimer disease and age of onset	2,478 European ancestry cases, 979 ancestry controls both from the same 1,070 families	NA	3p24.3	3	22933695	Intergenic	RANP7 - SALL4P5	100874192	100130785		28357	56046	rs148471206-T	rs148471206	0	148471206	intergenic_variant	1	NR	5E-7	6.301029995663981	(between families)	5.023	unit increase	Affymetrix [up to 15107142] (imputed)	N
2016-12-08	26830138	Herold C	2016-02-02	Mol Psychiatry	www.ncbi.nlm.nih.gov/pubmed/26830138	Family-based association analyses of imputed genotypes reveal genome-wide significant association of Alzheimer's disease with OSBPL6, PTPRG, and PDCL3.	Alzheimer disease and age of onset	2,478 European ancestry cases, 979 ancestry controls both from the same 1,070 families	NA	3p24.2	3	26205084	LINC00692	LOC105377002			105377002			rs7374058-T	rs7374058	0	7374058	intergenic_variant	0	NR	3E-7	6.522878745280337	(between families)	5.137	unit increase	Affymetrix [up to 15107142] (imputed)	N
2016-12-08	26830138	Herold C	2016-02-02	Mol Psychiatry	www.ncbi.nlm.nih.gov/pubmed/26830138	Family-based association analyses of imputed genotypes reveal genome-wide significant association of Alzheimer's disease with OSBPL6, PTPRG, and PDCL3.	Alzheimer disease and age of onset	2,478 European ancestry cases, 979 ancestry controls both from the same 1,070 families	NA	3p14.2	3	58807331	Intergenic	C3orf67			200844			rs181319480-T	rs181319480	0	181319480	intron_variant	0	NR	4E-7	6.3979400086720375	(between families)	5.086	unit decrease	Affymetrix [up to 15107142] (imputed)	N
2016-12-08	26830138	Herold C	2016-02-02	Mol Psychiatry	www.ncbi.nlm.nih.gov/pubmed/26830138	Family-based association analyses of imputed genotypes reveal genome-wide significant association of Alzheimer's disease with OSBPL6, PTPRG, and PDCL3.	Alzheimer disease and age of onset	2,478 European ancestry cases, 979 ancestry controls both from the same 1,070 families	NA	3p14.2	3	61650482	PTPRG	PTPRG			5793			rs7609954-T	rs7609954	0	7609954	intron_variant	0	NR	4E-8	7.3979400086720375	(between families)	5.492	unit increase	Affymetrix [up to 15107142] (imputed)	N
2016-12-08	26830138	Herold C	2016-02-02	Mol Psychiatry	www.ncbi.nlm.nih.gov/pubmed/26830138	Family-based association analyses of imputed genotypes reveal genome-wide significant association of Alzheimer's disease with OSBPL6, PTPRG, and PDCL3.	Alzheimer disease and age of onset	2,478 European ancestry cases, 979 ancestry controls both from the same 1,070 families	NA	3p13	3	71931938	Intergenic	RN7SL271P - LOC105377157	106479321	105377157		104467	61331	rs58920042-T	rs58920042	0	58920042	intergenic_variant	1	NR	8E-7	6.096910013008056	(between families)	4.931	unit increase	Affymetrix [up to 15107142] (imputed)	N
2016-12-08	26830138	Herold C	2016-02-02	Mol Psychiatry	www.ncbi.nlm.nih.gov/pubmed/26830138	Family-based association analyses of imputed genotypes reveal genome-wide significant association of Alzheimer's disease with OSBPL6, PTPRG, and PDCL3.	Alzheimer disease and age of onset	2,478 European ancestry cases, 979 ancestry controls both from the same 1,070 families	NA	3p12.2	3	82012036	Intergenic	LOC105377180			105377180			rs142710255-A	rs142710255	0	142710255	intron_variant	0	NR	3E-7	6.522878745280337	(between families)	5.135	unit decrease	Affymetrix [up to 15107142] (imputed)	N
2016-12-08	26830138	Herold C	2016-02-02	Mol Psychiatry	www.ncbi.nlm.nih.gov/pubmed/26830138	Family-based association analyses of imputed genotypes reveal genome-wide significant association of Alzheimer's disease with OSBPL6, PTPRG, and PDCL3.	Alzheimer disease and age of onset	2,478 European ancestry cases, 979 ancestry controls both from the same 1,070 families	NA	3q22.1	3	133712051	Intergenic	TF			7018			rs190500289-A	rs190500289	0	190500289	intron_variant	0	NR	8E-7	6.096910013008056	(between families)	4.934	unit increase	Affymetrix [up to 15107142] (imputed)	N
2016-12-08	26830138	Herold C	2016-02-02	Mol Psychiatry	www.ncbi.nlm.nih.gov/pubmed/26830138	Family-based association analyses of imputed genotypes reveal genome-wide significant association of Alzheimer's disease with OSBPL6, PTPRG, and PDCL3.	Alzheimer disease and age of onset	2,478 European ancestry cases, 979 ancestry controls both from the same 1,070 families	NA	3q26.2	3	169741537	Intergenic	SDHDP3 - TERC	29771	7012		30959	23073	rs28582745-A	rs28582745	0	28582745	intergenic_variant	1	NR	9E-7	6.045757490560675	(between families)	4.912	unit increase	Affymetrix [up to 15107142] (imputed)	N
2016-12-08	26830138	Herold C	2016-02-02	Mol Psychiatry	www.ncbi.nlm.nih.gov/pubmed/26830138	Family-based association analyses of imputed genotypes reveal genome-wide significant association of Alzheimer's disease with OSBPL6, PTPRG, and PDCL3.	Alzheimer disease and age of onset	2,478 European ancestry cases, 979 ancestry controls both from the same 1,070 families	NA	4p16.1	4	9590409	Intergenic	SNRPCP13 - ENPP7P11	106481786	100421806		6278	86899	rs189421534-A	rs189421534	0	189421534	intergenic_variant	1	NR	2E-8	7.698970004336019	(between families)	5.646	unit increase	Affymetrix [up to 15107142] (imputed)	N
2016-12-08	26830138	Herold C	2016-02-02	Mol Psychiatry	www.ncbi.nlm.nih.gov/pubmed/26830138	Family-based association analyses of imputed genotypes reveal genome-wide significant association of Alzheimer's disease with OSBPL6, PTPRG, and PDCL3.	Alzheimer disease and age of onset	2,478 European ancestry cases, 979 ancestry controls both from the same 1,070 families	NA	4p12	4	46412095	Intergenic	GABRA2 - RNU6-412P	2555	106481308		22056	119142	rs147028191-A	rs147028191	0	147028191	intron_variant	1	NR	1E-9	9.0	(between families)	6.062	unit increase	Affymetrix [up to 15107142] (imputed)	N
2016-12-08	26830138	Herold C	2016-02-02	Mol Psychiatry	www.ncbi.nlm.nih.gov/pubmed/26830138	Family-based association analyses of imputed genotypes reveal genome-wide significant association of Alzheimer's disease with OSBPL6, PTPRG, and PDCL3.	Alzheimer disease and age of onset	2,478 European ancestry cases, 979 ancestry controls both from the same 1,070 families	NA	4p12	4	46689227	Intergenic	RNU6-412P - RAC1P2	106481308	442775		157885	34443	rs183757472-A	rs183757472	0	183757472	intergenic_variant	1	NR	1E-9	9.0	(between families)	6.062	unit decrease	Affymetrix [up to 15107142] (imputed)	N
2016-12-08	26830138	Herold C	2016-02-02	Mol Psychiatry	www.ncbi.nlm.nih.gov/pubmed/26830138	Family-based association analyses of imputed genotypes reveal genome-wide significant association of Alzheimer's disease with OSBPL6, PTPRG, and PDCL3.	Alzheimer disease and age of onset	2,478 European ancestry cases, 979 ancestry controls both from the same 1,070 families	NA	4q23	4	98971324	Intergenic	RNU7-149P - NDUFS5P4	106479080	100287817		4451	5335	rs115809613-A	rs115809613	0	115809613	intron_variant	1	NR	1E-8	8.0	(between families)	5.688	unit decrease	Affymetrix [up to 15107142] (imputed)	N
2016-12-08	26830138	Herold C	2016-02-02	Mol Psychiatry	www.ncbi.nlm.nih.gov/pubmed/26830138	Family-based association analyses of imputed genotypes reveal genome-wide significant association of Alzheimer's disease with OSBPL6, PTPRG, and PDCL3.	Alzheimer disease and age of onset	2,478 European ancestry cases, 979 ancestry controls both from the same 1,070 families	NA	4q24	4	102133052	Intergenic	BANK1 - SLC39A8	55024	64116		58240	117989	rs115641191-T	rs115641191	0	115641191	intergenic_variant	1	NR	2E-7	6.698970004336019	(between families)	5.237	unit increase	Affymetrix [up to 15107142] (imputed)	N
2016-12-08	26830138	Herold C	2016-02-02	Mol Psychiatry	www.ncbi.nlm.nih.gov/pubmed/26830138	Family-based association analyses of imputed genotypes reveal genome-wide significant association of Alzheimer's disease with OSBPL6, PTPRG, and PDCL3.	Alzheimer disease and age of onset	2,478 European ancestry cases, 979 ancestry controls both from the same 1,070 families	NA	4q31.1	4	139599374	Intergenic	LOC105377451 - LOC105377622	105377451	105377622		19208	1250	rs72728723-A	rs72728723	0	72728723	3_prime_UTR_variant	1	NR	2E-7	6.698970004336019	(between families)	5.201	unit increase	Affymetrix [up to 15107142] (imputed)	N
2016-12-08	26830138	Herold C	2016-02-02	Mol Psychiatry	www.ncbi.nlm.nih.gov/pubmed/26830138	Family-based association analyses of imputed genotypes reveal genome-wide significant association of Alzheimer's disease with OSBPL6, PTPRG, and PDCL3.	Alzheimer disease and age of onset	2,478 European ancestry cases, 979 ancestry controls both from the same 1,070 families	NA	4q31.1	4	140579551	Intergenic	RN7SL152P - TBC1D9	106480962	23158		1329	41231	rs143638193-T	rs143638193	0	143638193	downstream_gene_variant	1	NR	4E-9	8.397940008672037	(between families)	5.895	unit increase	Affymetrix [up to 15107142] (imputed)	N
2016-12-08	26830138	Herold C	2016-02-02	Mol Psychiatry	www.ncbi.nlm.nih.gov/pubmed/26830138	Family-based association analyses of imputed genotypes reveal genome-wide significant association of Alzheimer's disease with OSBPL6, PTPRG, and PDCL3.	Alzheimer disease and age of onset	2,478 European ancestry cases, 979 ancestry controls both from the same 1,070 families	NA	4q31.23	4	148158346	NR3C2	NR3C2			4306			rs3931397-T	rs3931397	0	3931397	intron_variant	0	NR	6E-7	6.221848749616356	(between families)	4.984	unit increase	Affymetrix [up to 15107142] (imputed)	N
2016-12-08	26830138	Herold C	2016-02-02	Mol Psychiatry	www.ncbi.nlm.nih.gov/pubmed/26830138	Family-based association analyses of imputed genotypes reveal genome-wide significant association of Alzheimer's disease with OSBPL6, PTPRG, and PDCL3.	Alzheimer disease and age of onset	2,478 European ancestry cases, 979 ancestry controls both from the same 1,070 families	NA	4q32.3	4	168062923	Intergenic	LOC105377523 - ANXA10	105377523	11199		20214	29602	rs13133687-A	rs13133687	0	13133687	intron_variant	1	NR	7E-7	6.154901959985743	(between families)	4.966	unit increase	Affymetrix [up to 15107142] (imputed)	N
2016-12-08	26830138	Herold C	2016-02-02	Mol Psychiatry	www.ncbi.nlm.nih.gov/pubmed/26830138	Family-based association analyses of imputed genotypes reveal genome-wide significant association of Alzheimer's disease with OSBPL6, PTPRG, and PDCL3.	Alzheimer disease and age of onset	2,478 European ancestry cases, 979 ancestry controls both from the same 1,070 families	NA	4q32.3	4	169173411	SH3RF1	SH3RF1			57630			rs9994441-C	rs9994441	0	9994441	intron_variant	0	NR	6E-7	6.221848749616356	(between families)	4.99	unit increase	Affymetrix [up to 15107142] (imputed)	N
2016-12-08	26830138	Herold C	2016-02-02	Mol Psychiatry	www.ncbi.nlm.nih.gov/pubmed/26830138	Family-based association analyses of imputed genotypes reveal genome-wide significant association of Alzheimer's disease with OSBPL6, PTPRG, and PDCL3.	Alzheimer disease and age of onset	2,478 European ancestry cases, 979 ancestry controls both from the same 1,070 families	NA	4q34.1	4	174174724	Intergenic	LOC101928509			101928509			rs76930906-A	rs76930906	0	76930906	intron_variant	0	NR	3E-11	10.522878745280337	(between families)	6.631	unit decrease	Affymetrix [up to 15107142] (imputed)	N
2016-12-08	26830138	Herold C	2016-02-02	Mol Psychiatry	www.ncbi.nlm.nih.gov/pubmed/26830138	Family-based association analyses of imputed genotypes reveal genome-wide significant association of Alzheimer's disease with OSBPL6, PTPRG, and PDCL3.	Alzheimer disease and age of onset	2,478 European ancestry cases, 979 ancestry controls both from the same 1,070 families	NA	4q35.2	4	186821932	FAT1	FAT1 - LOC102723906	2195	102723906		95017	18731	rs75718659-T	rs75718659	0	75718659	intergenic_variant	1	NR	4E-7	6.3979400086720375	(between families)	5.052	unit increase	Affymetrix [up to 15107142] (imputed)	N
2016-12-08	26830138	Herold C	2016-02-02	Mol Psychiatry	www.ncbi.nlm.nih.gov/pubmed/26830138	Family-based association analyses of imputed genotypes reveal genome-wide significant association of Alzheimer's disease with OSBPL6, PTPRG, and PDCL3.	Alzheimer disease and age of onset	2,478 European ancestry cases, 979 ancestry controls both from the same 1,070 families	NA	5p12	5	44145829	FGF10	RNU6-381P - FGF10	106480576	2255		79098	155826	rs11749176-A	rs11749176	0	11749176	intergenic_variant	1	NR	2E-7	6.698970004336019	(between families)	5.218	unit increase	Affymetrix [up to 15107142] (imputed)	N
2016-12-08	26830138	Herold C	2016-02-02	Mol Psychiatry	www.ncbi.nlm.nih.gov/pubmed/26830138	Family-based association analyses of imputed genotypes reveal genome-wide significant association of Alzheimer's disease with OSBPL6, PTPRG, and PDCL3.	Alzheimer disease and age of onset	2,478 European ancestry cases, 979 ancestry controls both from the same 1,070 families	NA	5p12	5	44301065	Intergenic	RNU6-381P - FGF10	106480576	2255		234334	590	rs11742761-A	rs11742761	0	11742761	downstream_gene_variant	1	NR	3E-7	6.522878745280337	(between families)	5.107	unit decrease	Affymetrix [up to 15107142] (imputed)	N
2016-12-08	26830138	Herold C	2016-02-02	Mol Psychiatry	www.ncbi.nlm.nih.gov/pubmed/26830138	Family-based association analyses of imputed genotypes reveal genome-wide significant association of Alzheimer's disease with OSBPL6, PTPRG, and PDCL3.	Alzheimer disease and age of onset	2,478 European ancestry cases, 979 ancestry controls both from the same 1,070 families	NA	5q13.3	5	76793184	Intergenic	F2R - F2RL1	2149	2150		57404	25824	rs190204665-T	rs190204665	0	190204665	intergenic_variant	1	NR	1E-7	7.0	(between families)	5.259	unit increase	Affymetrix [up to 15107142] (imputed)	N
2016-12-08	26830138	Herold C	2016-02-02	Mol Psychiatry	www.ncbi.nlm.nih.gov/pubmed/26830138	Family-based association analyses of imputed genotypes reveal genome-wide significant association of Alzheimer's disease with OSBPL6, PTPRG, and PDCL3.	Alzheimer disease and age of onset	2,478 European ancestry cases, 979 ancestry controls both from the same 1,070 families	NA	5q13.3	5	77556409	Intergenic	WDR41			55255			rs116300850-T	rs116300850	0	116300850	intron_variant	0	NR	7E-7	6.154901959985743	(between families)	4.963	unit increase	Affymetrix [up to 15107142] (imputed)	N
2016-12-08	26830138	Herold C	2016-02-02	Mol Psychiatry	www.ncbi.nlm.nih.gov/pubmed/26830138	Family-based association analyses of imputed genotypes reveal genome-wide significant association of Alzheimer's disease with OSBPL6, PTPRG, and PDCL3.	Alzheimer disease and age of onset	2,478 European ancestry cases, 979 ancestry controls both from the same 1,070 families	NA	5q14.3	5	89030013	Intergenic	MEF2C-AS1			101929423			rs186292051-T	rs186292051	0	186292051	intron_variant	0	NR	2E-7	6.698970004336019	(between families)	5.17	unit increase	Affymetrix [up to 15107142] (imputed)	N
2016-12-08	26830138	Herold C	2016-02-02	Mol Psychiatry	www.ncbi.nlm.nih.gov/pubmed/26830138	Family-based association analyses of imputed genotypes reveal genome-wide significant association of Alzheimer's disease with OSBPL6, PTPRG, and PDCL3.	Alzheimer disease and age of onset	2,478 European ancestry cases, 979 ancestry controls both from the same 1,070 families	NA	5q14.3	5	89179048	Intergenic	MEF2C-AS1			101929423			rs141568462-T	rs141568462	0	141568462	intron_variant	0	NR	2E-7	6.698970004336019	(between families)	5.183	unit decrease	Affymetrix [up to 15107142] (imputed)	N
2016-12-08	26830138	Herold C	2016-02-02	Mol Psychiatry	www.ncbi.nlm.nih.gov/pubmed/26830138	Family-based association analyses of imputed genotypes reveal genome-wide significant association of Alzheimer's disease with OSBPL6, PTPRG, and PDCL3.	Alzheimer disease and age of onset	2,478 European ancestry cases, 979 ancestry controls both from the same 1,070 families	NA	5q14.3	5	89337967	Intergenic	MEF2C-AS1			101929423			rs9293513-A	rs9293513	0	9293513	intron_variant	0	NR	5E-7	6.301029995663981	(between families)	5.035	unit increase	Affymetrix [up to 15107142] (imputed)	N
2016-12-08	26830138	Herold C	2016-02-02	Mol Psychiatry	www.ncbi.nlm.nih.gov/pubmed/26830138	Family-based association analyses of imputed genotypes reveal genome-wide significant association of Alzheimer's disease with OSBPL6, PTPRG, and PDCL3.	Alzheimer disease and age of onset	2,478 European ancestry cases, 979 ancestry controls both from the same 1,070 families	NA	5q21.3	5	105543433	Intergenic	LOC107986439 - RNA5SP189	107986439	100873451		142421	379561	rs77780208-A	rs77780208	0	77780208	intergenic_variant	1	NR	9E-7	6.045757490560675	(between families)	4.917	unit increase	Affymetrix [up to 15107142] (imputed)	N
2016-12-08	26830138	Herold C	2016-02-02	Mol Psychiatry	www.ncbi.nlm.nih.gov/pubmed/26830138	Family-based association analyses of imputed genotypes reveal genome-wide significant association of Alzheimer's disease with OSBPL6, PTPRG, and PDCL3.	Alzheimer disease and age of onset	2,478 European ancestry cases, 979 ancestry controls both from the same 1,070 families	NA	5q22.3	5	114241467	KCNN2	KCNN2			3781			rs4705644-A	rs4705644	0	4705644	intergenic_variant	0	NR	9E-7	6.045757490560675	(between families)	4.905	unit decrease	Affymetrix [up to 15107142] (imputed)	N
2016-12-08	26830138	Herold C	2016-02-02	Mol Psychiatry	www.ncbi.nlm.nih.gov/pubmed/26830138	Family-based association analyses of imputed genotypes reveal genome-wide significant association of Alzheimer's disease with OSBPL6, PTPRG, and PDCL3.	Alzheimer disease and age of onset	2,478 European ancestry cases, 979 ancestry controls both from the same 1,070 families	NA	5q23.1	5	116719736	Intergenic	RPS17P2 - LOC102467223	6219	102467223		3040	23566	rs77296444-A	rs77296444	0	77296444	downstream_gene_variant	1	NR	2E-7	6.698970004336019	(between families)	5.183	unit increase	Affymetrix [up to 15107142] (imputed)	N
2016-12-08	26830138	Herold C	2016-02-02	Mol Psychiatry	www.ncbi.nlm.nih.gov/pubmed/26830138	Family-based association analyses of imputed genotypes reveal genome-wide significant association of Alzheimer's disease with OSBPL6, PTPRG, and PDCL3.	Alzheimer disease and age of onset	2,478 European ancestry cases, 979 ancestry controls both from the same 1,070 families	NA	5q23.1	5	119985478	Intergenic	LOC105379144 - RNU6-718P	105379144	106481406		7523	352071	rs190338033-A	rs190338033	0	190338033	intergenic_variant	1	NR	2E-7	6.698970004336019	(between families)	5.167	unit increase	Affymetrix [up to 15107142] (imputed)	N
2016-12-08	26830138	Herold C	2016-02-02	Mol Psychiatry	www.ncbi.nlm.nih.gov/pubmed/26830138	Family-based association analyses of imputed genotypes reveal genome-wide significant association of Alzheimer's disease with OSBPL6, PTPRG, and PDCL3.	Alzheimer disease and age of onset	2,478 European ancestry cases, 979 ancestry controls both from the same 1,070 families	NA	5q31.1	5	132994460	Intergenic	LOC402230 - ZCCHC10	402230	54819		6322	2525	rs7702102-A	rs7702102	0	7702102	upstream_gene_variant	1	NR	5E-7	6.301029995663981	(between families)	5.034	unit decrease	Affymetrix [up to 15107142] (imputed)	N
2016-12-08	26830138	Herold C	2016-02-02	Mol Psychiatry	www.ncbi.nlm.nih.gov/pubmed/26830138	Family-based association analyses of imputed genotypes reveal genome-wide significant association of Alzheimer's disease with OSBPL6, PTPRG, and PDCL3.	Alzheimer disease and age of onset	2,478 European ancestry cases, 979 ancestry controls both from the same 1,070 families	NA	5q31.3	5	143553786	Intergenic	LOC105378208			105378208			rs188951355-T	rs188951355	0	188951355	intergenic_variant	0	NR	9E-7	6.045757490560675	(between families)	4.911	unit increase	Affymetrix [up to 15107142] (imputed)	N
2016-12-08	26830138	Herold C	2016-02-02	Mol Psychiatry	www.ncbi.nlm.nih.gov/pubmed/26830138	Family-based association analyses of imputed genotypes reveal genome-wide significant association of Alzheimer's disease with OSBPL6, PTPRG, and PDCL3.	Alzheimer disease and age of onset	2,478 European ancestry cases, 979 ancestry controls both from the same 1,070 families	NA	5q32	5	146158952	Intergenic	LARS			51520			rs2962508-T	rs2962508	0	2962508	intron_variant	0	NR	4E-8	7.3979400086720375	(between families)	5.499	unit increase	Affymetrix [up to 15107142] (imputed)	N
2016-12-08	26830138	Herold C	2016-02-02	Mol Psychiatry	www.ncbi.nlm.nih.gov/pubmed/26830138	Family-based association analyses of imputed genotypes reveal genome-wide significant association of Alzheimer's disease with OSBPL6, PTPRG, and PDCL3.	Alzheimer disease and age of onset	2,478 European ancestry cases, 979 ancestry controls both from the same 1,070 families	NA	5q33.1	5	151801825	Intergenic	G3BP1			10146			rs186127414-A	rs186127414	0	186127414	intron_variant	0	NR	2E-7	6.698970004336019	(between families)	5.17	unit increase	Affymetrix [up to 15107142] (imputed)	N
2016-12-08	26830138	Herold C	2016-02-02	Mol Psychiatry	www.ncbi.nlm.nih.gov/pubmed/26830138	Family-based association analyses of imputed genotypes reveal genome-wide significant association of Alzheimer's disease with OSBPL6, PTPRG, and PDCL3.	Alzheimer disease and age of onset	2,478 European ancestry cases, 979 ancestry controls both from the same 1,070 families	NA	5q33.2	5	154557919	Intergenic	LOC100271907 - CIR1P1	100271907	100131740		61217	1396	rs143766413-C	rs143766413	0	143766413	downstream_gene_variant	1	NR	5E-7	6.301029995663981	(between families)	5.024	unit increase	Affymetrix [up to 15107142] (imputed)	N
2016-12-08	26830138	Herold C	2016-02-02	Mol Psychiatry	www.ncbi.nlm.nih.gov/pubmed/26830138	Family-based association analyses of imputed genotypes reveal genome-wide significant association of Alzheimer's disease with OSBPL6, PTPRG, and PDCL3.	Alzheimer disease and age of onset	2,478 European ancestry cases, 979 ancestry controls both from the same 1,070 families	NA	5q35.3	5	177556462	Intergenic	LOC105377750			105377750			rs61142792-T	rs61142792	0	61142792	upstream_gene_variant	0	NR	4E-7	6.3979400086720375	(between families)	5.083	unit increase	Affymetrix [up to 15107142] (imputed)	N
2016-12-08	26830138	Herold C	2016-02-02	Mol Psychiatry	www.ncbi.nlm.nih.gov/pubmed/26830138	Family-based association analyses of imputed genotypes reveal genome-wide significant association of Alzheimer's disease with OSBPL6, PTPRG, and PDCL3.	Alzheimer disease and age of onset	2,478 European ancestry cases, 979 ancestry controls both from the same 1,070 families	NA	6p22.3	6	18173684	Intergenic	KDM1B			221656			rs188911996-A	rs188911996	0	188911996	intron_variant	0	NR	2E-8	7.698970004336019	(between families)	5.578	unit increase	Affymetrix [up to 15107142] (imputed)	N
2016-12-08	26830138	Herold C	2016-02-02	Mol Psychiatry	www.ncbi.nlm.nih.gov/pubmed/26830138	Family-based association analyses of imputed genotypes reveal genome-wide significant association of Alzheimer's disease with OSBPL6, PTPRG, and PDCL3.	Alzheimer disease and age of onset	2,478 European ancestry cases, 979 ancestry controls both from the same 1,070 families	NA	6p22.3	6	20592753	CDKAL1	CDKAL1			54901			rs62400067-T	rs62400067	0	62400067	intron_variant	0	NR	4E-7	6.3979400086720375	(between families)	5.092	unit increase	Affymetrix [up to 15107142] (imputed)	N
2016-12-08	26830138	Herold C	2016-02-02	Mol Psychiatry	www.ncbi.nlm.nih.gov/pubmed/26830138	Family-based association analyses of imputed genotypes reveal genome-wide significant association of Alzheimer's disease with OSBPL6, PTPRG, and PDCL3.	Alzheimer disease and age of onset	2,478 European ancestry cases, 979 ancestry controls both from the same 1,070 families	NA	6p21.1	6	44457063	CDC5L	CDC5L - LOC105375074	988	105375074		6639	53160	rs543844-A	rs543844	0	543844	regulatory_region_variant	1	NR	1E-7	7.0	(between families)	5.323	unit decrease	Affymetrix [up to 15107142] (imputed)	N
2016-12-08	26830138	Herold C	2016-02-02	Mol Psychiatry	www.ncbi.nlm.nih.gov/pubmed/26830138	Family-based association analyses of imputed genotypes reveal genome-wide significant association of Alzheimer's disease with OSBPL6, PTPRG, and PDCL3.	Alzheimer disease and age of onset	2,478 European ancestry cases, 979 ancestry controls both from the same 1,070 families	NA	6p12.1	6	56843712	DST	DST			667			rs185968827-A	rs185968827	0	185968827	intron_variant	0	NR	2E-7	6.698970004336019	(between families)	5.158	unit increase	Affymetrix [up to 15107142] (imputed)	N
2016-12-08	26830138	Herold C	2016-02-02	Mol Psychiatry	www.ncbi.nlm.nih.gov/pubmed/26830138	Family-based association analyses of imputed genotypes reveal genome-wide significant association of Alzheimer's disease with OSBPL6, PTPRG, and PDCL3.	Alzheimer disease and age of onset	2,478 European ancestry cases, 979 ancestry controls both from the same 1,070 families	NA	6q11.1	6	61662196	Intergenic	KHDRBS2			202559			rs140996952-T	rs140996952	0	140996952	intron_variant	0	NR	9E-7	6.045757490560675	(between families)	4.912	unit decrease	Affymetrix [up to 15107142] (imputed)	N
2016-12-08	26830138	Herold C	2016-02-02	Mol Psychiatry	www.ncbi.nlm.nih.gov/pubmed/26830138	Family-based association analyses of imputed genotypes reveal genome-wide significant association of Alzheimer's disease with OSBPL6, PTPRG, and PDCL3.	Alzheimer disease and age of onset	2,478 European ancestry cases, 979 ancestry controls both from the same 1,070 families	NA	6q13	6	75180632	Intergenic	COL12A1			1303			rs36099249-T	rs36099249	0	36099249	intron_variant	0	NR	7E-8	7.154901959985743	(between families)	5.39	unit decrease	Affymetrix [up to 15107142] (imputed)	N
2016-12-08	26830138	Herold C	2016-02-02	Mol Psychiatry	www.ncbi.nlm.nih.gov/pubmed/26830138	Family-based association analyses of imputed genotypes reveal genome-wide significant association of Alzheimer's disease with OSBPL6, PTPRG, and PDCL3.	Alzheimer disease and age of onset	2,478 European ancestry cases, 979 ancestry controls both from the same 1,070 families	NA	6q15	6	91867653	Intergenic	LOC100129847 - RPL5P19	100129847	100270906		51246	146181	rs6908580-T	rs6908580	0	6908580	intergenic_variant	1	NR	3E-7	6.522878745280337	(between families)	5.099	unit decrease	Affymetrix [up to 15107142] (imputed)	N
2016-12-08	26830138	Herold C	2016-02-02	Mol Psychiatry	www.ncbi.nlm.nih.gov/pubmed/26830138	Family-based association analyses of imputed genotypes reveal genome-wide significant association of Alzheimer's disease with OSBPL6, PTPRG, and PDCL3.	Alzheimer disease and age of onset	2,478 European ancestry cases, 979 ancestry controls both from the same 1,070 families	NA	6q21	6	106832060	C6orf203	LOC100422737 - LOC105377928	100422737	105377928		44635	49878	rs140633572-A	rs140633572	0	140633572	intergenic_variant	1	NR	5E-7	6.301029995663981	(between families)	5.03	unit decrease	Affymetrix [up to 15107142] (imputed)	N
2016-12-08	26830138	Herold C	2016-02-02	Mol Psychiatry	www.ncbi.nlm.nih.gov/pubmed/26830138	Family-based association analyses of imputed genotypes reveal genome-wide significant association of Alzheimer's disease with OSBPL6, PTPRG, and PDCL3.	Alzheimer disease and age of onset	2,478 European ancestry cases, 979 ancestry controls both from the same 1,070 families	NA	6q21	6	107689329	Intergenic	SOBP - SCML4	55084	256380		28020	7968	rs847012-C	rs847012	0	847012	intergenic_variant	1	NR	3E-7	6.522878745280337	(within families)	5.096	unit increase	Affymetrix [up to 15107142] (imputed)	N
2016-12-08	26830138	Herold C	2016-02-02	Mol Psychiatry	www.ncbi.nlm.nih.gov/pubmed/26830138	Family-based association analyses of imputed genotypes reveal genome-wide significant association of Alzheimer's disease with OSBPL6, PTPRG, and PDCL3.	Alzheimer disease and age of onset	2,478 European ancestry cases, 979 ancestry controls both from the same 1,070 families	NA	6q21	6	113399037	Intergenic	LOC107986637 - LOC105377957	107986637	105377957		21694	29514	rs11961710-A	rs11961710	0	11961710	intergenic_variant	1	NR	7E-7	6.154901959985743	(between families)	4.95	unit increase	Affymetrix [up to 15107142] (imputed)	N
2016-12-08	26830138	Herold C	2016-02-02	Mol Psychiatry	www.ncbi.nlm.nih.gov/pubmed/26830138	Family-based association analyses of imputed genotypes reveal genome-wide significant association of Alzheimer's disease with OSBPL6, PTPRG, and PDCL3.	Alzheimer disease and age of onset	2,478 European ancestry cases, 979 ancestry controls both from the same 1,070 families	NA	6q23.2	6	133383011	Intergenic	LOC107984121, EYA4			107984121, 2070			rs17062407-A	rs17062407	0	17062407	intron_variant	0	NR	2E-7	6.698970004336019	(between families)	5.2	unit increase	Affymetrix [up to 15107142] (imputed)	N
2016-12-08	26830138	Herold C	2016-02-02	Mol Psychiatry	www.ncbi.nlm.nih.gov/pubmed/26830138	Family-based association analyses of imputed genotypes reveal genome-wide significant association of Alzheimer's disease with OSBPL6, PTPRG, and PDCL3.	Alzheimer disease and age of onset	2,478 European ancestry cases, 979 ancestry controls both from the same 1,070 families	NA	6q23.2	6	134242215	Intergenic	SGK1			6446			rs4896030-A	rs4896030	0	4896030	intron_variant	0	NR	6E-7	6.221848749616356	(between families)	4.988	unit increase	Affymetrix [up to 15107142] (imputed)	N
2016-12-08	26830138	Herold C	2016-02-02	Mol Psychiatry	www.ncbi.nlm.nih.gov/pubmed/26830138	Family-based association analyses of imputed genotypes reveal genome-wide significant association of Alzheimer's disease with OSBPL6, PTPRG, and PDCL3.	Alzheimer disease and age of onset	2,478 European ancestry cases, 979 ancestry controls both from the same 1,070 families	NA	6q24.1	6	139874946	Intergenic	LOC100132735 - LOC100507477	100132735	100507477		14475	101373	rs17069431-T	rs17069431	0	17069431	intron_variant	1	NR	6E-7	6.221848749616356	(between families)	4.994	unit increase	Affymetrix [up to 15107142] (imputed)	N
2016-12-08	26830138	Herold C	2016-02-02	Mol Psychiatry	www.ncbi.nlm.nih.gov/pubmed/26830138	Family-based association analyses of imputed genotypes reveal genome-wide significant association of Alzheimer's disease with OSBPL6, PTPRG, and PDCL3.	Alzheimer disease and age of onset	2,478 European ancestry cases, 979 ancestry controls both from the same 1,070 families	NA	6q25.3	6	157844754	Intergenic	SNX9			51429			rs34804891-T	rs34804891	0	34804891	intron_variant	0	NR	6E-8	7.221848749616356	(between families)	5.425	unit increase	Affymetrix [up to 15107142] (imputed)	N
2016-12-08	26830138	Herold C	2016-02-02	Mol Psychiatry	www.ncbi.nlm.nih.gov/pubmed/26830138	Family-based association analyses of imputed genotypes reveal genome-wide significant association of Alzheimer's disease with OSBPL6, PTPRG, and PDCL3.	Alzheimer disease and age of onset	2,478 European ancestry cases, 979 ancestry controls both from the same 1,070 families	NA	6q25.3	6	158508928	Intergenic	TULP4			56995			rs116886320-A	rs116886320	0	116886320	3_prime_UTR_variant	0	NR	3E-7	6.522878745280337	(between families)	5.116	unit increase	Affymetrix [up to 15107142] (imputed)	N
2016-12-08	26830138	Herold C	2016-02-02	Mol Psychiatry	www.ncbi.nlm.nih.gov/pubmed/26830138	Family-based association analyses of imputed genotypes reveal genome-wide significant association of Alzheimer's disease with OSBPL6, PTPRG, and PDCL3.	Alzheimer disease and age of onset	2,478 European ancestry cases, 979 ancestry controls both from the same 1,070 families	NA	7p21.3	7	11018769	Intergenic	PHF14			9678			rs183600932-T	rs183600932	0	183600932	intron_variant	0	NR	1E-8	8.0	(between families)	5.706	unit increase	Affymetrix [up to 15107142] (imputed)	N
2016-12-08	26830138	Herold C	2016-02-02	Mol Psychiatry	www.ncbi.nlm.nih.gov/pubmed/26830138	Family-based association analyses of imputed genotypes reveal genome-wide significant association of Alzheimer's disease with OSBPL6, PTPRG, and PDCL3.	Alzheimer disease and age of onset	2,478 European ancestry cases, 979 ancestry controls both from the same 1,070 families	NA	7p21.3	7	11188315	Intergenic	PHF14			9678			rs12374991-T	rs12374991	0	12374991	intron_variant	0	NR	5E-7	6.301029995663981	(between families)	5.046	unit increase	Affymetrix [up to 15107142] (imputed)	N
2016-12-08	26830138	Herold C	2016-02-02	Mol Psychiatry	www.ncbi.nlm.nih.gov/pubmed/26830138	Family-based association analyses of imputed genotypes reveal genome-wide significant association of Alzheimer's disease with OSBPL6, PTPRG, and PDCL3.	Alzheimer disease and age of onset	2,478 European ancestry cases, 979 ancestry controls both from the same 1,070 families	NA	7p14.3	7	29210652	Intergenic	CHN2			1124			rs56357845-A	rs56357845	0	56357845	intron_variant	0	NR	7E-7	6.154901959985743	(between families)	4.958	unit increase	Affymetrix [up to 15107142] (imputed)	N
2016-12-08	26830138	Herold C	2016-02-02	Mol Psychiatry	www.ncbi.nlm.nih.gov/pubmed/26830138	Family-based association analyses of imputed genotypes reveal genome-wide significant association of Alzheimer's disease with OSBPL6, PTPRG, and PDCL3.	Alzheimer disease and age of onset	2,478 European ancestry cases, 979 ancestry controls both from the same 1,070 families	NA	7p14.3	7	31262777	Intergenic	LOC107986782 - NEUROD6	107986782	63974		25884	74684	rs138090874-A	rs138090874	0	138090874	intergenic_variant	1	NR	4E-8	7.3979400086720375	(between families)	5.511	unit increase	Affymetrix [up to 15107142] (imputed)	N
2016-12-08	26830138	Herold C	2016-02-02	Mol Psychiatry	www.ncbi.nlm.nih.gov/pubmed/26830138	Family-based association analyses of imputed genotypes reveal genome-wide significant association of Alzheimer's disease with OSBPL6, PTPRG, and PDCL3.	Alzheimer disease and age of onset	2,478 European ancestry cases, 979 ancestry controls both from the same 1,070 families	NA	7q11.21	7	64946786	ZNF273	LOC105375328			105375328			rs11773349-A	rs11773349	0	11773349	upstream_gene_variant	0	NR	6E-7	6.221848749616356	(between families)	4.991	unit decrease	Affymetrix [up to 15107142] (imputed)	N
2016-12-08	26830138	Herold C	2016-02-02	Mol Psychiatry	www.ncbi.nlm.nih.gov/pubmed/26830138	Family-based association analyses of imputed genotypes reveal genome-wide significant association of Alzheimer's disease with OSBPL6, PTPRG, and PDCL3.	Alzheimer disease and age of onset	2,478 European ancestry cases, 979 ancestry controls both from the same 1,070 families	NA	7q21.13	7	88614935	Intergenic	PQLC1P1 - EEF1A1P28	106479032	442709		4266	24017	rs118071777-A	rs118071777	0	118071777	upstream_gene_variant	1	NR	7E-7	6.154901959985743	(between families)	4.951	unit increase	Affymetrix [up to 15107142] (imputed)	N
2016-12-08	26830138	Herold C	2016-02-02	Mol Psychiatry	www.ncbi.nlm.nih.gov/pubmed/26830138	Family-based association analyses of imputed genotypes reveal genome-wide significant association of Alzheimer's disease with OSBPL6, PTPRG, and PDCL3.	Alzheimer disease and age of onset	2,478 European ancestry cases, 979 ancestry controls both from the same 1,070 families	NA	7q21.3	7	97023147	Intergenic	DLX5			1749			rs75290158-A	rs75290158	0	75290158	intron_variant	0	NR	8E-7	6.096910013008056	(between families)	4.943	unit increase	Affymetrix [up to 15107142] (imputed)	N
2016-12-08	26830138	Herold C	2016-02-02	Mol Psychiatry	www.ncbi.nlm.nih.gov/pubmed/26830138	Family-based association analyses of imputed genotypes reveal genome-wide significant association of Alzheimer's disease with OSBPL6, PTPRG, and PDCL3.	Alzheimer disease and age of onset	2,478 European ancestry cases, 979 ancestry controls both from the same 1,070 families	NA	7q21.3	7	97350347	Intergenic	LOC105375416			105375416			rs62496419-A	rs62496419	0	62496419	intergenic_variant	0	NR	5E-7	6.301029995663981	(between families)	5.027	unit increase	Affymetrix [up to 15107142] (imputed)	N
2016-12-08	26830138	Herold C	2016-02-02	Mol Psychiatry	www.ncbi.nlm.nih.gov/pubmed/26830138	Family-based association analyses of imputed genotypes reveal genome-wide significant association of Alzheimer's disease with OSBPL6, PTPRG, and PDCL3.	Alzheimer disease and age of onset	2,478 European ancestry cases, 979 ancestry controls both from the same 1,070 families	NA	7q31.32	7	122425165	Intergenic	CADPS2			93664			rs12706411-T	rs12706411	0	12706411	intron_variant	0	NR	8E-7	6.096910013008056	(between families)	4.928	unit increase	Affymetrix [up to 15107142] (imputed)	N
2016-12-08	26830138	Herold C	2016-02-02	Mol Psychiatry	www.ncbi.nlm.nih.gov/pubmed/26830138	Family-based association analyses of imputed genotypes reveal genome-wide significant association of Alzheimer's disease with OSBPL6, PTPRG, and PDCL3.	Alzheimer disease and age of onset	2,478 European ancestry cases, 979 ancestry controls both from the same 1,070 families	NA	7q31.32	7	123404453	Intergenic	LYPLA1P1 - IQUB	100129401	154865		173699	47728	rs71574743-T	rs71574743	0	71574743	intergenic_variant	1	NR	1E-7	7.0	(between families)	5.329	unit increase	Affymetrix [up to 15107142] (imputed)	N
2016-12-08	26830138	Herold C	2016-02-02	Mol Psychiatry	www.ncbi.nlm.nih.gov/pubmed/26830138	Family-based association analyses of imputed genotypes reveal genome-wide significant association of Alzheimer's disease with OSBPL6, PTPRG, and PDCL3.	Alzheimer disease and age of onset	2,478 European ancestry cases, 979 ancestry controls both from the same 1,070 families	NA	7q36.1	7	149851920	Intergenic	ZNF862			643641			rs116932763-A	rs116932763	0	116932763	non_coding_transcript_exon_variant	0	NR	2E-7	6.698970004336019	(between families)	5.171	unit increase	Affymetrix [up to 15107142] (imputed)	N
2016-12-08	26830138	Herold C	2016-02-02	Mol Psychiatry	www.ncbi.nlm.nih.gov/pubmed/26830138	Family-based association analyses of imputed genotypes reveal genome-wide significant association of Alzheimer's disease with OSBPL6, PTPRG, and PDCL3.	Alzheimer disease and age of onset	2,478 European ancestry cases, 979 ancestry controls both from the same 1,070 families	NA	7q36.3	7	155309976	Intergenic	INSIG1			3638			rs191603973-C	rs191603973	0	191603973	3_prime_UTR_variant	0	NR	7E-7	6.154901959985743	(between families)	4.962	unit decrease	Affymetrix [up to 15107142] (imputed)	N
2016-12-08	26830138	Herold C	2016-02-02	Mol Psychiatry	www.ncbi.nlm.nih.gov/pubmed/26830138	Family-based association analyses of imputed genotypes reveal genome-wide significant association of Alzheimer's disease with OSBPL6, PTPRG, and PDCL3.	Alzheimer disease and age of onset	2,478 European ancestry cases, 979 ancestry controls both from the same 1,070 families	NA	7q36.3	7	155432020	Intergenic	LOC105375594 - EN2	105375594	2020		13209	26109	rs61510607-T	rs61510607	0	61510607	intron_variant	1	NR	5E-7	6.301029995663981	(between families)	5.012	unit decrease	Affymetrix [up to 15107142] (imputed)	N
2016-12-08	26830138	Herold C	2016-02-02	Mol Psychiatry	www.ncbi.nlm.nih.gov/pubmed/26830138	Family-based association analyses of imputed genotypes reveal genome-wide significant association of Alzheimer's disease with OSBPL6, PTPRG, and PDCL3.	Alzheimer disease and age of onset	2,478 European ancestry cases, 979 ancestry controls both from the same 1,070 families	NA	8p11.23	8	37276671	Intergenic	SMARCE1P4 - LOC100507403	642879	100507403		180264	50286	rs188420713-T	rs188420713	0	188420713	intergenic_variant	1	NR	2E-10	9.698970004336019	(between families)	6.328	unit increase	Affymetrix [up to 15107142] (imputed)	N
2016-12-08	26830138	Herold C	2016-02-02	Mol Psychiatry	www.ncbi.nlm.nih.gov/pubmed/26830138	Family-based association analyses of imputed genotypes reveal genome-wide significant association of Alzheimer's disease with OSBPL6, PTPRG, and PDCL3.	Alzheimer disease and age of onset	2,478 European ancestry cases, 979 ancestry controls both from the same 1,070 families	NA	8q12.3	8	62931072	Intergenic	NKAIN3			286183			rs4557697-A	rs4557697	0	4557697	intron_variant	0	NR	8E-9	8.096910013008056	(between families)	5.761	unit decrease	Affymetrix [up to 15107142] (imputed)	N
2016-12-08	26830138	Herold C	2016-02-02	Mol Psychiatry	www.ncbi.nlm.nih.gov/pubmed/26830138	Family-based association analyses of imputed genotypes reveal genome-wide significant association of Alzheimer's disease with OSBPL6, PTPRG, and PDCL3.	Alzheimer disease and age of onset	2,478 European ancestry cases, 979 ancestry controls both from the same 1,070 families	NA	8q13.1	8	66786417	Intergenic	SGK3, C8orf44-SGK3			23678, 100533105			rs191342285-A	rs191342285	0	191342285	intron_variant	0	NR	2E-7	6.698970004336019	(between families)	5.233	unit decrease	Affymetrix [up to 15107142] (imputed)	N
2016-12-08	26830138	Herold C	2016-02-02	Mol Psychiatry	www.ncbi.nlm.nih.gov/pubmed/26830138	Family-based association analyses of imputed genotypes reveal genome-wide significant association of Alzheimer's disease with OSBPL6, PTPRG, and PDCL3.	Alzheimer disease and age of onset	2,478 European ancestry cases, 979 ancestry controls both from the same 1,070 families	NA	8q13.1	8	66977235	Intergenic	TCF24 - LOC100288001	100129654	100288001		14643	6687	rs182838111-T	rs182838111	0	182838111	intron_variant	1	NR	2E-7	6.698970004336019	(between families)	5.233	unit increase	Affymetrix [up to 15107142] (imputed)	N
2016-12-08	26830138	Herold C	2016-02-02	Mol Psychiatry	www.ncbi.nlm.nih.gov/pubmed/26830138	Family-based association analyses of imputed genotypes reveal genome-wide significant association of Alzheimer's disease with OSBPL6, PTPRG, and PDCL3.	Alzheimer disease and age of onset	2,478 European ancestry cases, 979 ancestry controls both from the same 1,070 families	NA	8q21.13	8	83267319	Intergenic	LOC100533622 - LINC01419	100533622	103352670		64888	136439	rs192093332-A	rs192093332	0	192093332	intergenic_variant	1	NR	2E-7	6.698970004336019	(between families)	5.179	unit decrease	Affymetrix [up to 15107142] (imputed)	N
2016-12-08	26830138	Herold C	2016-02-02	Mol Psychiatry	www.ncbi.nlm.nih.gov/pubmed/26830138	Family-based association analyses of imputed genotypes reveal genome-wide significant association of Alzheimer's disease with OSBPL6, PTPRG, and PDCL3.	Alzheimer disease and age of onset	2,478 European ancestry cases, 979 ancestry controls both from the same 1,070 families	NA	8q22.3	8	103359219	Intergenic	FZD6 - CTHRC1	8323	115908		26353	12296	rs76070545-T	rs76070545	0	76070545	intergenic_variant	1	NR	1E-7	7.0	(between families)	5.262	unit decrease	Affymetrix [up to 15107142] (imputed)	N
2016-12-08	26830138	Herold C	2016-02-02	Mol Psychiatry	www.ncbi.nlm.nih.gov/pubmed/26830138	Family-based association analyses of imputed genotypes reveal genome-wide significant association of Alzheimer's disease with OSBPL6, PTPRG, and PDCL3.	Alzheimer disease and age of onset	2,478 European ancestry cases, 979 ancestry controls both from the same 1,070 families	NA	8q23.3	8	113715373	Intergenic	CSMD3 - LOC105375710	114788	105375710		277874	579210	rs189590409-A	rs189590409	0	189590409	intergenic_variant	1	NR	2E-7	6.698970004336019	(between families)	5.243	unit increase	Affymetrix [up to 15107142] (imputed)	N
2016-12-08	26830138	Herold C	2016-02-02	Mol Psychiatry	www.ncbi.nlm.nih.gov/pubmed/26830138	Family-based association analyses of imputed genotypes reveal genome-wide significant association of Alzheimer's disease with OSBPL6, PTPRG, and PDCL3.	Alzheimer disease and age of onset	2,478 European ancestry cases, 979 ancestry controls both from the same 1,070 families	NA	8q24.13	8	122446223	Intergenic	LOC105375734			105375734			rs149038799-A	rs149038799	0	149038799	intergenic_variant	0	NR	7E-8	7.154901959985743	(between families)	5.382	unit increase	Affymetrix [up to 15107142] (imputed)	N
2016-12-08	26830138	Herold C	2016-02-02	Mol Psychiatry	www.ncbi.nlm.nih.gov/pubmed/26830138	Family-based association analyses of imputed genotypes reveal genome-wide significant association of Alzheimer's disease with OSBPL6, PTPRG, and PDCL3.	Alzheimer disease and age of onset	2,478 European ancestry cases, 979 ancestry controls both from the same 1,070 families	NA	8q24.21	8	126341293	Intergenic	LOC101927657 - LOC105375749	101927657	105375749		11758	155771	rs118152978-A	rs118152978	0	118152978	intergenic_variant	1	NR	2E-10	9.698970004336019	(between families)	6.359	unit decrease	Affymetrix [up to 15107142] (imputed)	N
2016-12-08	26830138	Herold C	2016-02-02	Mol Psychiatry	www.ncbi.nlm.nih.gov/pubmed/26830138	Family-based association analyses of imputed genotypes reveal genome-wide significant association of Alzheimer's disease with OSBPL6, PTPRG, and PDCL3.	Alzheimer disease and age of onset	2,478 European ancestry cases, 979 ancestry controls both from the same 1,070 families	NA	9p24.1	9	5538407	Intergenic	LOC107987045, PDCD1LG2			107987045, 80380			rs10975167-T	rs10975167	0	10975167	intron_variant	0	NR	8E-7	6.096910013008056	(between families)	4.928	unit increase	Affymetrix [up to 15107142] (imputed)	N
2016-12-08	26830138	Herold C	2016-02-02	Mol Psychiatry	www.ncbi.nlm.nih.gov/pubmed/26830138	Family-based association analyses of imputed genotypes reveal genome-wide significant association of Alzheimer's disease with OSBPL6, PTPRG, and PDCL3.	Alzheimer disease and age of onset	2,478 European ancestry cases, 979 ancestry controls both from the same 1,070 families	NA	9p23	9	11812813	Intergenic	LOC105375975 - LOC101929446	105375975	101929446		194064	13393	rs147338646-A	rs147338646	0	147338646	intergenic_variant	1	NR	5E-7	6.301029995663981	(within families)	5.009	unit increase	Affymetrix [up to 15107142] (imputed)	N
2016-12-08	26830138	Herold C	2016-02-02	Mol Psychiatry	www.ncbi.nlm.nih.gov/pubmed/26830138	Family-based association analyses of imputed genotypes reveal genome-wide significant association of Alzheimer's disease with OSBPL6, PTPRG, and PDCL3.	Alzheimer disease and age of onset	2,478 European ancestry cases, 979 ancestry controls both from the same 1,070 families	NA	9p21.1	9	31499715	Intergenic	LINC01243 - MTATP6P30	101929620	107075302		118225	5565	rs78496360-A	rs78496360	0	78496360	intergenic_variant	1	NR	5E-7	6.301029995663981	(between families)	5.026	unit decrease	Affymetrix [up to 15107142] (imputed)	N
2016-12-08	26830138	Herold C	2016-02-02	Mol Psychiatry	www.ncbi.nlm.nih.gov/pubmed/26830138	Family-based association analyses of imputed genotypes reveal genome-wide significant association of Alzheimer's disease with OSBPL6, PTPRG, and PDCL3.	Alzheimer disease and age of onset	2,478 European ancestry cases, 979 ancestry controls both from the same 1,070 families	NA	9q21.2	9	77060964	Intergenic	LOC105376096 - RFC5P1	105376096	100421549		5834	11714	rs147213018-A	rs147213018	0	147213018	regulatory_region_variant	1	NR	2E-7	6.698970004336019	(between families)	5.213	unit increase	Affymetrix [up to 15107142] (imputed)	N
2016-12-08	26830138	Herold C	2016-02-02	Mol Psychiatry	www.ncbi.nlm.nih.gov/pubmed/26830138	Family-based association analyses of imputed genotypes reveal genome-wide significant association of Alzheimer's disease with OSBPL6, PTPRG, and PDCL3.	Alzheimer disease and age of onset	2,478 European ancestry cases, 979 ancestry controls both from the same 1,070 families	NA	9q22.32	9	95778950	DKFZP434H0512	LOC105376161 - LINC00476	105376161	100128782		2668	27138	rs7047415-T	rs7047415	0	7047415	intron_variant	1	NR	3E-7	6.522878745280337	(between families)	5.096	unit increase	Affymetrix [up to 15107142] (imputed)	N
2016-12-08	26830138	Herold C	2016-02-02	Mol Psychiatry	www.ncbi.nlm.nih.gov/pubmed/26830138	Family-based association analyses of imputed genotypes reveal genome-wide significant association of Alzheimer's disease with OSBPL6, PTPRG, and PDCL3.	Alzheimer disease and age of onset	2,478 European ancestry cases, 979 ancestry controls both from the same 1,070 families	NA	9q22.33	9	97869538	FOXE1	FOXE1 - C9orf156	2304	51531		12823	6783	rs12378800-A	rs12378800	0	12378800	intergenic_variant	1	NR	2E-7	6.698970004336019	(between families)	5.218	unit increase	Affymetrix [up to 15107142] (imputed)	N
2016-12-08	26830138	Herold C	2016-02-02	Mol Psychiatry	www.ncbi.nlm.nih.gov/pubmed/26830138	Family-based association analyses of imputed genotypes reveal genome-wide significant association of Alzheimer's disease with OSBPL6, PTPRG, and PDCL3.	Alzheimer disease and age of onset	2,478 European ancestry cases, 979 ancestry controls both from the same 1,070 families	NA	9q31.1	9	101884874	GRIN3A	LOC105376187 - ARL2BPP7	105376187	100131629		36021	168989	rs1774093-A	rs1774093	0	1774093	intergenic_variant	1	NR	7E-7	6.154901959985743	(between families)	4.956	unit decrease	Affymetrix [up to 15107142] (imputed)	N
2016-12-08	26830138	Herold C	2016-02-02	Mol Psychiatry	www.ncbi.nlm.nih.gov/pubmed/26830138	Family-based association analyses of imputed genotypes reveal genome-wide significant association of Alzheimer's disease with OSBPL6, PTPRG, and PDCL3.	Alzheimer disease and age of onset	2,478 European ancestry cases, 979 ancestry controls both from the same 1,070 families	NA	9q34.3	9	137522127	Intergenic	PNPLA7			375775			rs139090762-A	rs139090762	0	139090762	intron_variant	0	NR	8E-8	7.096910013008056	(between families)	5.358	unit increase	Affymetrix [up to 15107142] (imputed)	N
2016-12-08	26830138	Herold C	2016-02-02	Mol Psychiatry	www.ncbi.nlm.nih.gov/pubmed/26830138	Family-based association analyses of imputed genotypes reveal genome-wide significant association of Alzheimer's disease with OSBPL6, PTPRG, and PDCL3.	Alzheimer disease and age of onset	2,478 European ancestry cases, 979 ancestry controls both from the same 1,070 families	NA	10p12.1	10	28563093	Intergenic	WAC			51322			rs181666690-T	rs181666690	0	181666690	intron_variant	0	NR	1E-7	7.0	(within families)	5.289	unit decrease	Affymetrix [up to 15107142] (imputed)	N
2016-12-08	26830138	Herold C	2016-02-02	Mol Psychiatry	www.ncbi.nlm.nih.gov/pubmed/26830138	Family-based association analyses of imputed genotypes reveal genome-wide significant association of Alzheimer's disease with OSBPL6, PTPRG, and PDCL3.	Alzheimer disease and age of onset	2,478 European ancestry cases, 979 ancestry controls both from the same 1,070 families	NA	10p11.23	10	29940940	Intergenic	LOC107984173 - LOC107984218	107984173	107984218		78442	51548	rs146650065-A	rs146650065	0	146650065	intergenic_variant	1	NR	4E-8	7.3979400086720375	(between families)	5.471	unit decrease	Affymetrix [up to 15107142] (imputed)	N
2016-12-08	26830138	Herold C	2016-02-02	Mol Psychiatry	www.ncbi.nlm.nih.gov/pubmed/26830138	Family-based association analyses of imputed genotypes reveal genome-wide significant association of Alzheimer's disease with OSBPL6, PTPRG, and PDCL3.	Alzheimer disease and age of onset	2,478 European ancestry cases, 979 ancestry controls both from the same 1,070 families	NA	10p11.22	10	31991363	Intergenic	LOC107984219, LOC105376485			107984219, 105376485			rs211257-C	rs211257	0	211257	downstream_gene_variant	0	NR	2E-8	7.698970004336019	(between families)	5.641	unit decrease	Affymetrix [up to 15107142] (imputed)	N
2016-12-08	26830138	Herold C	2016-02-02	Mol Psychiatry	www.ncbi.nlm.nih.gov/pubmed/26830138	Family-based association analyses of imputed genotypes reveal genome-wide significant association of Alzheimer's disease with OSBPL6, PTPRG, and PDCL3.	Alzheimer disease and age of onset	2,478 European ancestry cases, 979 ancestry controls both from the same 1,070 families	NA	10q11.23	10	49315703	Intergenic	C10orf71			118461			rs117850870-C	rs117850870	0	117850870	intron_variant	0	NR	1E-6	6.0	(between families)	4.893	unit decrease	Affymetrix [up to 15107142] (imputed)	N
2016-12-08	26830138	Herold C	2016-02-02	Mol Psychiatry	www.ncbi.nlm.nih.gov/pubmed/26830138	Family-based association analyses of imputed genotypes reveal genome-wide significant association of Alzheimer's disease with OSBPL6, PTPRG, and PDCL3.	Alzheimer disease and age of onset	2,478 European ancestry cases, 979 ancestry controls both from the same 1,070 families	NA	10q21.2	10	59580135	Intergenic	LOC105378318			105378318			rs61860854-T	rs61860854	0	61860854	intergenic_variant	0	NR	3E-11	10.522878745280337	(between families)	6.651	unit decrease	Affymetrix [up to 15107142] (imputed)	N
2016-12-08	26830138	Herold C	2016-02-02	Mol Psychiatry	www.ncbi.nlm.nih.gov/pubmed/26830138	Family-based association analyses of imputed genotypes reveal genome-wide significant association of Alzheimer's disease with OSBPL6, PTPRG, and PDCL3.	Alzheimer disease and age of onset	2,478 European ancestry cases, 979 ancestry controls both from the same 1,070 families	NA	10q22.1	10	69741141	Intergenic	LOC105378346 - RPL5P26	105378346	100271206		49962	37749	rs79538733-A	rs79538733	0	79538733	intergenic_variant	1	NR	5E-7	6.301029995663981	(between families)	5.015	unit increase	Affymetrix [up to 15107142] (imputed)	N
2016-12-08	26830138	Herold C	2016-02-02	Mol Psychiatry	www.ncbi.nlm.nih.gov/pubmed/26830138	Family-based association analyses of imputed genotypes reveal genome-wide significant association of Alzheimer's disease with OSBPL6, PTPRG, and PDCL3.	Alzheimer disease and age of onset	2,478 European ancestry cases, 979 ancestry controls both from the same 1,070 families	NA	10q23.1	10	83190139	Intergenic	LOC105378392			105378392			rs190780914-T	rs190780914	0	190780914	intergenic_variant	0	NR	5E-8	7.301029995663981	(between families)	5.452	unit decrease	Affymetrix [up to 15107142] (imputed)	N
2016-12-08	26830138	Herold C	2016-02-02	Mol Psychiatry	www.ncbi.nlm.nih.gov/pubmed/26830138	Family-based association analyses of imputed genotypes reveal genome-wide significant association of Alzheimer's disease with OSBPL6, PTPRG, and PDCL3.	Alzheimer disease and age of onset	2,478 European ancestry cases, 979 ancestry controls both from the same 1,070 families	NA	10q23.31	10	90473719	Intergenic	LOC101926942			101926942			rs73320584-A	rs73320584	0	73320584	intron_variant	0	NR	7E-7	6.154901959985743	(between families)	4.96	unit decrease	Affymetrix [up to 15107142] (imputed)	N
2016-12-08	26830138	Herold C	2016-02-02	Mol Psychiatry	www.ncbi.nlm.nih.gov/pubmed/26830138	Family-based association analyses of imputed genotypes reveal genome-wide significant association of Alzheimer's disease with OSBPL6, PTPRG, and PDCL3.	Alzheimer disease and age of onset	2,478 European ancestry cases, 979 ancestry controls both from the same 1,070 families	NA	10q23.31	10	90679092	HTR7	LOC101926942 - HTR7	101926942	3363		138287	61726	rs73310256-T	rs73310256	0	73310256	intergenic_variant	1	NR	3E-7	6.522878745280337	(between families)	5.123	unit decrease	Affymetrix [up to 15107142] (imputed)	N
2016-12-08	26830138	Herold C	2016-02-02	Mol Psychiatry	www.ncbi.nlm.nih.gov/pubmed/26830138	Family-based association analyses of imputed genotypes reveal genome-wide significant association of Alzheimer's disease with OSBPL6, PTPRG, and PDCL3.	Alzheimer disease and age of onset	2,478 European ancestry cases, 979 ancestry controls both from the same 1,070 families	NA	10q25.1	10	105050857	Intergenic	SORCS3			22986			rs117792039-A	rs117792039	0	117792039	intron_variant	0	NR	2E-7	6.698970004336019	(between families)	5.158	unit increase	Affymetrix [up to 15107142] (imputed)	N
2016-12-08	26830138	Herold C	2016-02-02	Mol Psychiatry	www.ncbi.nlm.nih.gov/pubmed/26830138	Family-based association analyses of imputed genotypes reveal genome-wide significant association of Alzheimer's disease with OSBPL6, PTPRG, and PDCL3.	Alzheimer disease and age of onset	2,478 European ancestry cases, 979 ancestry controls both from the same 1,070 families	NA	11p15.4	11	10951303	Intergenic	LOC105379882 - LOC105376550	105379882	105376550		9491	167461	rs188188267-T	rs188188267	0	188188267	intergenic_variant	1	NR	5E-7	6.301029995663981	(between families)	5.024	unit increase	Affymetrix [up to 15107142] (imputed)	N
2016-12-08	26830138	Herold C	2016-02-02	Mol Psychiatry	www.ncbi.nlm.nih.gov/pubmed/26830138	Family-based association analyses of imputed genotypes reveal genome-wide significant association of Alzheimer's disease with OSBPL6, PTPRG, and PDCL3.	Alzheimer disease and age of onset	2,478 European ancestry cases, 979 ancestry controls both from the same 1,070 families	NA	11p15.3	11	12171710	Intergenic	MICAL2			9645			rs117250828-A	rs117250828	0	117250828	intron_variant	0	NR	3E-7	6.522878745280337	(between families)	5.134	unit decrease	Affymetrix [up to 15107142] (imputed)	N
2016-12-08	26830138	Herold C	2016-02-02	Mol Psychiatry	www.ncbi.nlm.nih.gov/pubmed/26830138	Family-based association analyses of imputed genotypes reveal genome-wide significant association of Alzheimer's disease with OSBPL6, PTPRG, and PDCL3.	Alzheimer disease and age of onset	2,478 European ancestry cases, 979 ancestry controls both from the same 1,070 families	NA	11p14.3	11	25871035	Intergenic	LOC105376596			105376596			rs115514216-T	rs115514216	0	115514216	intergenic_variant	0	NR	3E-9	8.522878745280337	(between families)	5.958	unit decrease	Affymetrix [up to 15107142] (imputed)	N
2016-12-08	26830138	Herold C	2016-02-02	Mol Psychiatry	www.ncbi.nlm.nih.gov/pubmed/26830138	Family-based association analyses of imputed genotypes reveal genome-wide significant association of Alzheimer's disease with OSBPL6, PTPRG, and PDCL3.	Alzheimer disease and age of onset	2,478 European ancestry cases, 979 ancestry controls both from the same 1,070 families	NA	11p11.2	11	43611658	Intergenic	MIR129-2 - LOC101928704	406918	101928704		30175	58221	rs139675748-T	rs139675748	0	139675748	intron_variant	1	NR	2E-9	8.698970004336019	(between families)	6.022	unit increase	Affymetrix [up to 15107142] (imputed)	N
2016-12-08	26830138	Herold C	2016-02-02	Mol Psychiatry	www.ncbi.nlm.nih.gov/pubmed/26830138	Family-based association analyses of imputed genotypes reveal genome-wide significant association of Alzheimer's disease with OSBPL6, PTPRG, and PDCL3.	Alzheimer disease and age of onset	2,478 European ancestry cases, 979 ancestry controls both from the same 1,070 families	NA	11p11.12	11	48948392	Intergenic	TRIM51CP			100130105			rs3850930-A	rs3850930	0	3850930	non_coding_transcript_exon_variant	0	NR	6E-7	6.221848749616356	(between families)	4.991	unit increase	Affymetrix [up to 15107142] (imputed)	N
2016-12-08	26830138	Herold C	2016-02-02	Mol Psychiatry	www.ncbi.nlm.nih.gov/pubmed/26830138	Family-based association analyses of imputed genotypes reveal genome-wide significant association of Alzheimer's disease with OSBPL6, PTPRG, and PDCL3.	Alzheimer disease and age of onset	2,478 European ancestry cases, 979 ancestry controls both from the same 1,070 families	NA	11p11.12	11	50114007	Intergenic	GTF2IP11 - LOC646797	106480346	646797		11109	55801	rs2313143-A	rs2313143	0	2313143	intergenic_variant	1	NR	2E-7	6.698970004336019	(between families)	5.224	unit increase	Affymetrix [up to 15107142] (imputed)	N
2016-12-08	26830138	Herold C	2016-02-02	Mol Psychiatry	www.ncbi.nlm.nih.gov/pubmed/26830138	Family-based association analyses of imputed genotypes reveal genome-wide significant association of Alzheimer's disease with OSBPL6, PTPRG, and PDCL3.	Alzheimer disease and age of onset	2,478 European ancestry cases, 979 ancestry controls both from the same 1,070 families	NA	11q12.3	11	62481191	Intergenic	AHNAK			79026			rs141218484-T	rs141218484	0	141218484	intron_variant	0	NR	9E-8	7.045757490560675	(between families)	5.336	unit decrease	Affymetrix [up to 15107142] (imputed)	N
2016-12-08	26830138	Herold C	2016-02-02	Mol Psychiatry	www.ncbi.nlm.nih.gov/pubmed/26830138	Family-based association analyses of imputed genotypes reveal genome-wide significant association of Alzheimer's disease with OSBPL6, PTPRG, and PDCL3.	Alzheimer disease and age of onset	2,478 European ancestry cases, 979 ancestry controls both from the same 1,070 families	NA	11q14.1	11	85685837	Intergenic	CCDC89			220388			rs117983694-A	rs117983694	0	117983694	missense_variant	0	NR	7E-8	7.154901959985743	(between families)	5.399	unit decrease	Affymetrix [up to 15107142] (imputed)	N
2016-12-08	26830138	Herold C	2016-02-02	Mol Psychiatry	www.ncbi.nlm.nih.gov/pubmed/26830138	Family-based association analyses of imputed genotypes reveal genome-wide significant association of Alzheimer's disease with OSBPL6, PTPRG, and PDCL3.	Alzheimer disease and age of onset	2,478 European ancestry cases, 979 ancestry controls both from the same 1,070 families	NA	11q21	11	95362871	Intergenic	LOC100129203 - LOC105369439	100129203	105369439		128467	103214	rs3911569-A	rs3911569	0	3911569	intergenic_variant	1	NR	3E-7	6.522878745280337	(between families)	5.145	unit increase	Affymetrix [up to 15107142] (imputed)	N
2016-12-08	26830138	Herold C	2016-02-02	Mol Psychiatry	www.ncbi.nlm.nih.gov/pubmed/26830138	Family-based association analyses of imputed genotypes reveal genome-wide significant association of Alzheimer's disease with OSBPL6, PTPRG, and PDCL3.	Alzheimer disease and age of onset	2,478 European ancestry cases, 979 ancestry controls both from the same 1,070 families	NA	11q23.1	11	112392241	Intergenic	LOC107984387 - RPL23AP62	107984387	100271617		11027	69242	rs188168326-T	rs188168326	0	188168326	upstream_gene_variant	1	NR	9E-8	7.045757490560675	(between families)	5.352	unit increase	Affymetrix [up to 15107142] (imputed)	N
2016-12-08	26830138	Herold C	2016-02-02	Mol Psychiatry	www.ncbi.nlm.nih.gov/pubmed/26830138	Family-based association analyses of imputed genotypes reveal genome-wide significant association of Alzheimer's disease with OSBPL6, PTPRG, and PDCL3.	Alzheimer disease and age of onset	2,478 European ancestry cases, 979 ancestry controls both from the same 1,070 families	NA	11q24.2	11	125907477	Intergenic	DDX25			29118			rs11220271-A	rs11220271	0	11220271	intron_variant	0	NR	5E-7	6.301029995663981	(between families)	5.033	unit increase	Affymetrix [up to 15107142] (imputed)	N
2016-12-08	26830138	Herold C	2016-02-02	Mol Psychiatry	www.ncbi.nlm.nih.gov/pubmed/26830138	Family-based association analyses of imputed genotypes reveal genome-wide significant association of Alzheimer's disease with OSBPL6, PTPRG, and PDCL3.	Alzheimer disease and age of onset	2,478 European ancestry cases, 979 ancestry controls both from the same 1,070 families	NA	12p13.32	12	4063960	Intergenic	LOC105369611 - HSPA8P5	105369611	399988		44941	33413	rs11062987-A	rs11062987	0	11062987	intergenic_variant	1	NR	7E-7	6.154901959985743	(between families)	4.964	unit decrease	Affymetrix [up to 15107142] (imputed)	N
2016-12-08	26830138	Herold C	2016-02-02	Mol Psychiatry	www.ncbi.nlm.nih.gov/pubmed/26830138	Family-based association analyses of imputed genotypes reveal genome-wide significant association of Alzheimer's disease with OSBPL6, PTPRG, and PDCL3.	Alzheimer disease and age of onset	2,478 European ancestry cases, 979 ancestry controls both from the same 1,070 families	NA	12p13.32	12	4699085	Intergenic	NDUFA9 - LOC101929549	4704	101929549		11531	1332	rs116938548-T	rs116938548	0	116938548	intron_variant	1	NR	2E-7	6.698970004336019	(between families)	5.24	unit increase	Affymetrix [up to 15107142] (imputed)	N
2016-12-08	26830138	Herold C	2016-02-02	Mol Psychiatry	www.ncbi.nlm.nih.gov/pubmed/26830138	Family-based association analyses of imputed genotypes reveal genome-wide significant association of Alzheimer's disease with OSBPL6, PTPRG, and PDCL3.	Alzheimer disease and age of onset	2,478 European ancestry cases, 979 ancestry controls both from the same 1,070 families	NA	12p13.31	12	8605947	Intergenic	AICDA			57379			rs3794318-A	rs3794318	0	3794318	intron_variant	0	NR	5E-7	6.301029995663981	(between families)	5.043	unit decrease	Affymetrix [up to 15107142] (imputed)	N
2016-12-08	26830138	Herold C	2016-02-02	Mol Psychiatry	www.ncbi.nlm.nih.gov/pubmed/26830138	Family-based association analyses of imputed genotypes reveal genome-wide significant association of Alzheimer's disease with OSBPL6, PTPRG, and PDCL3.	Alzheimer disease and age of onset	2,478 European ancestry cases, 979 ancestry controls both from the same 1,070 families	NA	12p11.22	12	29389844	Intergenic	OVCH1-AS1			101055625			rs117154046-A	rs117154046	0	117154046	non_coding_transcript_exon_variant	0	NR	6E-7	6.221848749616356	(between families)	5.001	unit increase	Affymetrix [up to 15107142] (imputed)	N
2016-12-08	26830138	Herold C	2016-02-02	Mol Psychiatry	www.ncbi.nlm.nih.gov/pubmed/26830138	Family-based association analyses of imputed genotypes reveal genome-wide significant association of Alzheimer's disease with OSBPL6, PTPRG, and PDCL3.	Alzheimer disease and age of onset	2,478 European ancestry cases, 979 ancestry controls both from the same 1,070 families	NA	12q13.2	12	56103857	Intergenic	LOC105369782			105369782			rs79335261-T	rs79335261	0	79335261	intron_variant	0	NR	7E-8	7.154901959985743	(between families)	5.399	unit increase	Affymetrix [up to 15107142] (imputed)	N
2016-12-08	26830138	Herold C	2016-02-02	Mol Psychiatry	www.ncbi.nlm.nih.gov/pubmed/26830138	Family-based association analyses of imputed genotypes reveal genome-wide significant association of Alzheimer's disease with OSBPL6, PTPRG, and PDCL3.	Alzheimer disease and age of onset	2,478 European ancestry cases, 979 ancestry controls both from the same 1,070 families	NA	12q21.2	12	75763576	Intergenic	RPL10P13 - LOC105369846	390345	105369846		74489	9116	rs187293782-T	rs187293782	0	187293782	intron_variant	1	NR	7E-9	8.154901959985743	(between families)	5.78	unit increase	Affymetrix [up to 15107142] (imputed)	N
2016-12-08	26830138	Herold C	2016-02-02	Mol Psychiatry	www.ncbi.nlm.nih.gov/pubmed/26830138	Family-based association analyses of imputed genotypes reveal genome-wide significant association of Alzheimer's disease with OSBPL6, PTPRG, and PDCL3.	Alzheimer disease and age of onset	2,478 European ancestry cases, 979 ancestry controls both from the same 1,070 families	NA	12q21.31	12	80080902	Intergenic	RNU7-106P - RPL26P32	106479066	400055		12148	21957	rs190909796-T	rs190909796	0	190909796	intergenic_variant	1	NR	5E-7	6.301029995663981	(between families)	5.038	unit increase	Affymetrix [up to 15107142] (imputed)	N
2016-12-08	26830138	Herold C	2016-02-02	Mol Psychiatry	www.ncbi.nlm.nih.gov/pubmed/26830138	Family-based association analyses of imputed genotypes reveal genome-wide significant association of Alzheimer's disease with OSBPL6, PTPRG, and PDCL3.	Alzheimer disease and age of onset	2,478 European ancestry cases, 979 ancestry controls both from the same 1,070 families	NA	12q21.33	12	89830937	Intergenic	LOC107984543 - BRWD1P2	107984543	100287505		13837	88284	rs117483990-T	rs117483990	0	117483990	intergenic_variant	1	NR	1E-9	9.0	(between families)	6.07	unit decrease	Affymetrix [up to 15107142] (imputed)	N
2016-12-08	26830138	Herold C	2016-02-02	Mol Psychiatry	www.ncbi.nlm.nih.gov/pubmed/26830138	Family-based association analyses of imputed genotypes reveal genome-wide significant association of Alzheimer's disease with OSBPL6, PTPRG, and PDCL3.	Alzheimer disease and age of onset	2,478 European ancestry cases, 979 ancestry controls both from the same 1,070 families	NA	12q24.32	12	127489593	Intergenic	LOC105370067			105370067			rs185806653-A	rs185806653	0	185806653	intergenic_variant	0	NR	8E-7	6.096910013008056	(between families)	4.932	unit increase	Affymetrix [up to 15107142] (imputed)	N
2016-12-08	26830138	Herold C	2016-02-02	Mol Psychiatry	www.ncbi.nlm.nih.gov/pubmed/26830138	Family-based association analyses of imputed genotypes reveal genome-wide significant association of Alzheimer's disease with OSBPL6, PTPRG, and PDCL3.	Alzheimer disease and age of onset	2,478 European ancestry cases, 979 ancestry controls both from the same 1,070 families	NA	12q24.32	12	128585137	Intergenic	TMEM132C			92293			rs144288546-A	rs144288546	0	144288546	intron_variant	0	NR	2E-8	7.698970004336019	(between families)	5.634	unit increase	Affymetrix [up to 15107142] (imputed)	N
2016-12-08	26830138	Herold C	2016-02-02	Mol Psychiatry	www.ncbi.nlm.nih.gov/pubmed/26830138	Family-based association analyses of imputed genotypes reveal genome-wide significant association of Alzheimer's disease with OSBPL6, PTPRG, and PDCL3.	Alzheimer disease and age of onset	2,478 European ancestry cases, 979 ancestry controls both from the same 1,070 families	NA	13q14.3	13	52557892	Intergenic	TPTE2P3, LOC105370208			220115, 105370208			rs61960582-A	rs61960582	0	61960582	intron_variant	0	NR	8E-7	6.096910013008056	(between families)	4.927	unit increase	Affymetrix [up to 15107142] (imputed)	N
2016-12-08	26830138	Herold C	2016-02-02	Mol Psychiatry	www.ncbi.nlm.nih.gov/pubmed/26830138	Family-based association analyses of imputed genotypes reveal genome-wide significant association of Alzheimer's disease with OSBPL6, PTPRG, and PDCL3.	Alzheimer disease and age of onset	2,478 European ancestry cases, 979 ancestry controls both from the same 1,070 families	NA	13q21.33	13	71297394	Intergenic	RABEPKP1 - DACH1	100421226	1602		162	140572	rs61956285-T	rs61956285	0	61956285	downstream_gene_variant	1	NR	1E-6	6.0	(between families)	4.902	unit increase	Affymetrix [up to 15107142] (imputed)	N
2016-12-08	26830138	Herold C	2016-02-02	Mol Psychiatry	www.ncbi.nlm.nih.gov/pubmed/26830138	Family-based association analyses of imputed genotypes reveal genome-wide significant association of Alzheimer's disease with OSBPL6, PTPRG, and PDCL3.	Alzheimer disease and age of onset	2,478 European ancestry cases, 979 ancestry controls both from the same 1,070 families	NA	13q31.1	13	80962230	Intergenic	LOC102724139 - LINC00377	102724139	103724386		59756	56161	rs189465671-T	rs189465671	0	189465671	intergenic_variant	1	NR	2E-7	6.698970004336019	(between families)	5.246	unit increase	Affymetrix [up to 15107142] (imputed)	N
2016-12-08	26830138	Herold C	2016-02-02	Mol Psychiatry	www.ncbi.nlm.nih.gov/pubmed/26830138	Family-based association analyses of imputed genotypes reveal genome-wide significant association of Alzheimer's disease with OSBPL6, PTPRG, and PDCL3.	Alzheimer disease and age of onset	2,478 European ancestry cases, 979 ancestry controls both from the same 1,070 families	NA	13q31.1	13	83172816	Intergenic	GYG1P2 - RNU6-67P	647317	100873771		348039	125255	rs9546312-T	rs9546312	0	9546312	intergenic_variant	1	NR	9E-7	6.045757490560675	(between families)	4.92	unit decrease	Affymetrix [up to 15107142] (imputed)	N
2016-12-08	26830138	Herold C	2016-02-02	Mol Psychiatry	www.ncbi.nlm.nih.gov/pubmed/26830138	Family-based association analyses of imputed genotypes reveal genome-wide significant association of Alzheimer's disease with OSBPL6, PTPRG, and PDCL3.	Alzheimer disease and age of onset	2,478 European ancestry cases, 979 ancestry controls both from the same 1,070 families	NA	13q32.2	13	98252314	FARP1	FARP1			10160			rs6491411-A	rs6491411	0	6491411	intron_variant	0	NR	9E-7	6.045757490560675	(between families)	4.911	unit decrease	Affymetrix [up to 15107142] (imputed)	N
2016-12-08	26830138	Herold C	2016-02-02	Mol Psychiatry	www.ncbi.nlm.nih.gov/pubmed/26830138	Family-based association analyses of imputed genotypes reveal genome-wide significant association of Alzheimer's disease with OSBPL6, PTPRG, and PDCL3.	Alzheimer disease and age of onset	2,478 European ancestry cases, 979 ancestry controls both from the same 1,070 families	NA	13q32.3	13	100558935	Intergenic	GGACT			87769			rs117969561-T	rs117969561	0	117969561	intron_variant	0	NR	9E-7	6.045757490560675	(between families)	4.909	unit increase	Affymetrix [up to 15107142] (imputed)	N
2016-12-08	26830138	Herold C	2016-02-02	Mol Psychiatry	www.ncbi.nlm.nih.gov/pubmed/26830138	Family-based association analyses of imputed genotypes reveal genome-wide significant association of Alzheimer's disease with OSBPL6, PTPRG, and PDCL3.	Alzheimer disease and age of onset	2,478 European ancestry cases, 979 ancestry controls both from the same 1,070 families	NA	13q33.2	13	105740230	Intergenic	LINC00343			144920			rs115694210-A	rs115694210	0	115694210	intron_variant	0	NR	1E-7	7.0	(between families)	5.336	unit decrease	Affymetrix [up to 15107142] (imputed)	N
2016-12-08	26830138	Herold C	2016-02-02	Mol Psychiatry	www.ncbi.nlm.nih.gov/pubmed/26830138	Family-based association analyses of imputed genotypes reveal genome-wide significant association of Alzheimer's disease with OSBPL6, PTPRG, and PDCL3.	Alzheimer disease and age of onset	2,478 European ancestry cases, 979 ancestry controls both from the same 1,070 families	NA	13q33.3	13	109140829	Intergenic	MYO16			23026			rs150813880-A	rs150813880	0	150813880	synonymous_variant	0	NR	1E-6	6.0	(between families)	4.895	unit increase	Affymetrix [up to 15107142] (imputed)	N
2016-12-08	26830138	Herold C	2016-02-02	Mol Psychiatry	www.ncbi.nlm.nih.gov/pubmed/26830138	Family-based association analyses of imputed genotypes reveal genome-wide significant association of Alzheimer's disease with OSBPL6, PTPRG, and PDCL3.	Alzheimer disease and age of onset	2,478 European ancestry cases, 979 ancestry controls both from the same 1,070 families	NA	14q32.12	14	91453757	SMEK1	LOC105370625 - SMEK1	105370625	55671		16067	3724	rs56146971-A	rs56146971	0	56146971	downstream_gene_variant	1	NR	8E-7	6.096910013008056	(between families)	4.941	unit decrease	Affymetrix [up to 15107142] (imputed)	N
2016-12-08	26830138	Herold C	2016-02-02	Mol Psychiatry	www.ncbi.nlm.nih.gov/pubmed/26830138	Family-based association analyses of imputed genotypes reveal genome-wide significant association of Alzheimer's disease with OSBPL6, PTPRG, and PDCL3.	Alzheimer disease and age of onset	2,478 European ancestry cases, 979 ancestry controls both from the same 1,070 families	NA	14q32.12	14	93925359	Intergenic	FAM181A-AS1, FAM181A			283592, 90050			rs117161928-A	rs117161928	0	117161928	missense_variant	0	NR	1E-7	7.0	(between families)	5.294	unit decrease	Affymetrix [up to 15107142] (imputed)	N
2016-12-08	26830138	Herold C	2016-02-02	Mol Psychiatry	www.ncbi.nlm.nih.gov/pubmed/26830138	Family-based association analyses of imputed genotypes reveal genome-wide significant association of Alzheimer's disease with OSBPL6, PTPRG, and PDCL3.	Alzheimer disease and age of onset	2,478 European ancestry cases, 979 ancestry controls both from the same 1,070 families	NA	14q32.13	14	94816883	Intergenic	RPL15P2 - LOC107984693	326279	107984693		15364	25920	rs57602116-A	rs57602116	0	57602116	intergenic_variant	1	NR	3E-7	6.522878745280337	(between families)	5.136	unit increase	Affymetrix [up to 15107142] (imputed)	N
2016-12-08	26830138	Herold C	2016-02-02	Mol Psychiatry	www.ncbi.nlm.nih.gov/pubmed/26830138	Family-based association analyses of imputed genotypes reveal genome-wide significant association of Alzheimer's disease with OSBPL6, PTPRG, and PDCL3.	Alzheimer disease and age of onset	2,478 European ancestry cases, 979 ancestry controls both from the same 1,070 families	NA	14q32.2	14	97442349	Intergenic	LOC105370648 - LOC101929241	105370648	101929241		283527	16467	rs150511909-T	rs150511909	0	150511909	intergenic_variant	1	NR	4E-9	8.397940008672037	(between families)	5.892	unit decrease	Affymetrix [up to 15107142] (imputed)	N
2016-12-08	26830138	Herold C	2016-02-02	Mol Psychiatry	www.ncbi.nlm.nih.gov/pubmed/26830138	Family-based association analyses of imputed genotypes reveal genome-wide significant association of Alzheimer's disease with OSBPL6, PTPRG, and PDCL3.	Alzheimer disease and age of onset	2,478 European ancestry cases, 979 ancestry controls both from the same 1,070 families	NA	15q13.1	15	28136400	Intergenic	HERC2			8924			rs8033755-A	rs8033755	0	8033755	intron_variant	0	NR	1E-7	7.0	(between families)	5.299	unit decrease	Affymetrix [up to 15107142] (imputed)	N
2016-12-08	26830138	Herold C	2016-02-02	Mol Psychiatry	www.ncbi.nlm.nih.gov/pubmed/26830138	Family-based association analyses of imputed genotypes reveal genome-wide significant association of Alzheimer's disease with OSBPL6, PTPRG, and PDCL3.	Alzheimer disease and age of onset	2,478 European ancestry cases, 979 ancestry controls both from the same 1,070 families	NA	15q13.3	15	31116066	Intergenic	TRPM1			4308			rs149916999-A	rs149916999	0	149916999	intron_variant	0	NR	1E-7	7.0	(between families)	5.334	unit increase	Affymetrix [up to 15107142] (imputed)	N
2016-12-08	26830138	Herold C	2016-02-02	Mol Psychiatry	www.ncbi.nlm.nih.gov/pubmed/26830138	Family-based association analyses of imputed genotypes reveal genome-wide significant association of Alzheimer's disease with OSBPL6, PTPRG, and PDCL3.	Alzheimer disease and age of onset	2,478 European ancestry cases, 979 ancestry controls both from the same 1,070 families	NA	15q23	15	71449755	Intergenic	THSD4			79875			rs142200609-T	rs142200609	0	142200609	intron_variant	0	NR	3E-7	6.522878745280337	(within families)	5.118	unit increase	Affymetrix [up to 15107142] (imputed)	N
2016-12-08	26830138	Herold C	2016-02-02	Mol Psychiatry	www.ncbi.nlm.nih.gov/pubmed/26830138	Family-based association analyses of imputed genotypes reveal genome-wide significant association of Alzheimer's disease with OSBPL6, PTPRG, and PDCL3.	Alzheimer disease and age of onset	2,478 European ancestry cases, 979 ancestry controls both from the same 1,070 families	NA	15q25.3	15	86283609	Intergenic	AGBL1			123624			rs62013859-T	rs62013859	0	62013859	intron_variant	0	NR	4E-7	6.3979400086720375	(between families)	5.094	unit increase	Affymetrix [up to 15107142] (imputed)	N
2016-12-08	26830138	Herold C	2016-02-02	Mol Psychiatry	www.ncbi.nlm.nih.gov/pubmed/26830138	Family-based association analyses of imputed genotypes reveal genome-wide significant association of Alzheimer's disease with OSBPL6, PTPRG, and PDCL3.	Alzheimer disease and age of onset	2,478 European ancestry cases, 979 ancestry controls both from the same 1,070 families	NA	16p13.3	16	2608384	Intergenic	LOC652276			652276			rs189794920-A	rs189794920	0	189794920	intron_variant	0	NR	6E-7	6.221848749616356	(between families)	4.999	unit decrease	Affymetrix [up to 15107142] (imputed)	N
2016-12-08	26830138	Herold C	2016-02-02	Mol Psychiatry	www.ncbi.nlm.nih.gov/pubmed/26830138	Family-based association analyses of imputed genotypes reveal genome-wide significant association of Alzheimer's disease with OSBPL6, PTPRG, and PDCL3.	Alzheimer disease and age of onset	2,478 European ancestry cases, 979 ancestry controls both from the same 1,070 families	NA	16p12.3	16	19423707	Intergenic	TMC5			79838			rs118099348-T	rs118099348	0	118099348	intron_variant	0	NR	1E-9	9.0	(between families)	6.05	unit increase	Affymetrix [up to 15107142] (imputed)	N
2016-12-08	26830138	Herold C	2016-02-02	Mol Psychiatry	www.ncbi.nlm.nih.gov/pubmed/26830138	Family-based association analyses of imputed genotypes reveal genome-wide significant association of Alzheimer's disease with OSBPL6, PTPRG, and PDCL3.	Alzheimer disease and age of onset	2,478 European ancestry cases, 979 ancestry controls both from the same 1,070 families	NA	16p12.2	16	22190681	Intergenic	SDR42E2 - TRL-TAG3-1	100288072	100189032		237	5030	rs145049847-C	rs145049847	0	145049847	3_prime_UTR_variant	1	NR	8E-9	8.096910013008056	(between families)	5.771	unit decrease	Affymetrix [up to 15107142] (imputed)	N
2016-12-08	26830138	Herold C	2016-02-02	Mol Psychiatry	www.ncbi.nlm.nih.gov/pubmed/26830138	Family-based association analyses of imputed genotypes reveal genome-wide significant association of Alzheimer's disease with OSBPL6, PTPRG, and PDCL3.	Alzheimer disease and age of onset	2,478 European ancestry cases, 979 ancestry controls both from the same 1,070 families	NA	16q12.1	16	49948846	Intergenic	RPL34P29 - CNEP1R1	100271503	255919		13499	76360	rs77414823-T	rs77414823	0	77414823	intergenic_variant	1	NR	2E-7	6.698970004336019	(between families)	5.24	unit decrease	Affymetrix [up to 15107142] (imputed)	N
2016-12-08	26830138	Herold C	2016-02-02	Mol Psychiatry	www.ncbi.nlm.nih.gov/pubmed/26830138	Family-based association analyses of imputed genotypes reveal genome-wide significant association of Alzheimer's disease with OSBPL6, PTPRG, and PDCL3.	Alzheimer disease and age of onset	2,478 European ancestry cases, 979 ancestry controls both from the same 1,070 families	NA	16q21	16	62536445	Intergenic	CDH8 - LOC105371306	1006	105371306		499610	142812	rs150252171-A	rs150252171	0	150252171	intergenic_variant	1	NR	2E-7	6.698970004336019	(between families)	5.224	unit decrease	Affymetrix [up to 15107142] (imputed)	N
2016-12-08	26830138	Herold C	2016-02-02	Mol Psychiatry	www.ncbi.nlm.nih.gov/pubmed/26830138	Family-based association analyses of imputed genotypes reveal genome-wide significant association of Alzheimer's disease with OSBPL6, PTPRG, and PDCL3.	Alzheimer disease and age of onset	2,478 European ancestry cases, 979 ancestry controls both from the same 1,070 families	NA	16q23.2	16	80264653	Intergenic	LOC102724084			102724084			rs79358781-A	rs79358781	0	79358781	intron_variant	0	NR	1E-7	7.0	(between families)	5.268	unit increase	Affymetrix [up to 15107142] (imputed)	N
2016-12-08	26830138	Herold C	2016-02-02	Mol Psychiatry	www.ncbi.nlm.nih.gov/pubmed/26830138	Family-based association analyses of imputed genotypes reveal genome-wide significant association of Alzheimer's disease with OSBPL6, PTPRG, and PDCL3.	Alzheimer disease and age of onset	2,478 European ancestry cases, 979 ancestry controls both from the same 1,070 families	NA	16q23.2	16	80433296	Intergenic	LOC102724084			102724084			rs137967137-A	rs137967137	0	137967137	intron_variant	0	NR	1E-7	7.0	(between families)	5.331	unit increase	Affymetrix [up to 15107142] (imputed)	N
2016-12-08	26830138	Herold C	2016-02-02	Mol Psychiatry	www.ncbi.nlm.nih.gov/pubmed/26830138	Family-based association analyses of imputed genotypes reveal genome-wide significant association of Alzheimer's disease with OSBPL6, PTPRG, and PDCL3.	Alzheimer disease and age of onset	2,478 European ancestry cases, 979 ancestry controls both from the same 1,070 families	NA	16q23.3	16	83521415	Intergenic	CDH13			1012			rs77894924-A	rs77894924	0	77894924	intron_variant	0	NR	2E-7	6.698970004336019	(between families)	5.208	unit increase	Affymetrix [up to 15107142] (imputed)	N
2016-12-08	26830138	Herold C	2016-02-02	Mol Psychiatry	www.ncbi.nlm.nih.gov/pubmed/26830138	Family-based association analyses of imputed genotypes reveal genome-wide significant association of Alzheimer's disease with OSBPL6, PTPRG, and PDCL3.	Alzheimer disease and age of onset	2,478 European ancestry cases, 979 ancestry controls both from the same 1,070 families	NA	16q24.1	16	86374577	Intergenic	LINC00917 - LOC401864	732275	401864		28898	60267	rs78910009-T	rs78910009	0	78910009	regulatory_region_variant	1	NR	5E-7	6.301029995663981	(between families)	5.024	unit increase	Affymetrix [up to 15107142] (imputed)	N
2016-12-08	26830138	Herold C	2016-02-02	Mol Psychiatry	www.ncbi.nlm.nih.gov/pubmed/26830138	Family-based association analyses of imputed genotypes reveal genome-wide significant association of Alzheimer's disease with OSBPL6, PTPRG, and PDCL3.	Alzheimer disease and age of onset	2,478 European ancestry cases, 979 ancestry controls both from the same 1,070 families	NA	17p13.1	17	6979124	Intergenic	LOC100128007 - ALOX12-AS1	100128007	100506713		50896	5999	rs111816999-T	rs111816999	0	111816999	intron_variant	1	NR	7E-7	6.154901959985743	(between families)	4.967	unit decrease	Affymetrix [up to 15107142] (imputed)	N
2016-12-08	26830138	Herold C	2016-02-02	Mol Psychiatry	www.ncbi.nlm.nih.gov/pubmed/26830138	Family-based association analyses of imputed genotypes reveal genome-wide significant association of Alzheimer's disease with OSBPL6, PTPRG, and PDCL3.	Alzheimer disease and age of onset	2,478 European ancestry cases, 979 ancestry controls both from the same 1,070 families	NA	17p12	17	13791198	Intergenic	LOC100506974			100506974			rs139471609-A	rs139471609	0	139471609	non_coding_transcript_exon_variant	0	NR	6E-8	7.221848749616356	(between families)	5.433	unit increase	Affymetrix [up to 15107142] (imputed)	N
2016-12-08	26830138	Herold C	2016-02-02	Mol Psychiatry	www.ncbi.nlm.nih.gov/pubmed/26830138	Family-based association analyses of imputed genotypes reveal genome-wide significant association of Alzheimer's disease with OSBPL6, PTPRG, and PDCL3.	Alzheimer disease and age of onset	2,478 European ancestry cases, 979 ancestry controls both from the same 1,070 families	NA	17q21.31	17	43843285	Intergenic	LOC107984979			107984979			rs56176358-T	rs56176358	0	56176358	upstream_gene_variant	0	NR	6E-7	6.221848749616356	(between families)	5.004	unit increase	Affymetrix [up to 15107142] (imputed)	N
2016-12-08	26830138	Herold C	2016-02-02	Mol Psychiatry	www.ncbi.nlm.nih.gov/pubmed/26830138	Family-based association analyses of imputed genotypes reveal genome-wide significant association of Alzheimer's disease with OSBPL6, PTPRG, and PDCL3.	Alzheimer disease and age of onset	2,478 European ancestry cases, 979 ancestry controls both from the same 1,070 families	NA	17q23.3	17	63576864	Intergenic	DCAF7			10238			rs79480822-T	rs79480822	0	79480822	intron_variant	0	NR	7E-7	6.154901959985743	(between families)	4.952	unit increase	Affymetrix [up to 15107142] (imputed)	N
2016-12-08	26830138	Herold C	2016-02-02	Mol Psychiatry	www.ncbi.nlm.nih.gov/pubmed/26830138	Family-based association analyses of imputed genotypes reveal genome-wide significant association of Alzheimer's disease with OSBPL6, PTPRG, and PDCL3.	Alzheimer disease and age of onset	2,478 European ancestry cases, 979 ancestry controls both from the same 1,070 families	NA	17q23.3	17	63716838	Intergenic	STRADA			92335			rs34111070-T	rs34111070	0	34111070	intron_variant	0	NR	1E-6	6.0	(between families)	4.892	unit decrease	Affymetrix [up to 15107142] (imputed)	N
2016-12-08	26830138	Herold C	2016-02-02	Mol Psychiatry	www.ncbi.nlm.nih.gov/pubmed/26830138	Family-based association analyses of imputed genotypes reveal genome-wide significant association of Alzheimer's disease with OSBPL6, PTPRG, and PDCL3.	Alzheimer disease and age of onset	2,478 European ancestry cases, 979 ancestry controls both from the same 1,070 families	NA	17q23.3	17	63852268	Intergenic	SMARCD2 - TCAM1P	6603	146771		9277	4748	rs71377714-T	rs71377714	0	71377714	intron_variant	1	NR	3E-7	6.522878745280337	(between families)	5.128	unit increase	Affymetrix [up to 15107142] (imputed)	N
2016-12-08	26830138	Herold C	2016-02-02	Mol Psychiatry	www.ncbi.nlm.nih.gov/pubmed/26830138	Family-based association analyses of imputed genotypes reveal genome-wide significant association of Alzheimer's disease with OSBPL6, PTPRG, and PDCL3.	Alzheimer disease and age of onset	2,478 European ancestry cases, 979 ancestry controls both from the same 1,070 families	NA	17q24.2	17	68907860	Intergenic	ABCA8			10351			rs16973424-A	rs16973424	0	16973424	missense_variant	0	NR	3E-7	6.522878745280337	(between families)	5.144	unit decrease	Affymetrix [up to 15107142] (imputed)	N
2016-12-08	26830138	Herold C	2016-02-02	Mol Psychiatry	www.ncbi.nlm.nih.gov/pubmed/26830138	Family-based association analyses of imputed genotypes reveal genome-wide significant association of Alzheimer's disease with OSBPL6, PTPRG, and PDCL3.	Alzheimer disease and age of onset	2,478 European ancestry cases, 979 ancestry controls both from the same 1,070 families	NA	17q25.3	17	80973533	Intergenic	LOC400627 - RPL12P37	400627	100129801		1671	2866	rs149464898-T	rs149464898	0	149464898	upstream_gene_variant	1	NR	3E-7	6.522878745280337	(between families)	5.136	unit increase	Affymetrix [up to 15107142] (imputed)	N
2016-12-08	26830138	Herold C	2016-02-02	Mol Psychiatry	www.ncbi.nlm.nih.gov/pubmed/26830138	Family-based association analyses of imputed genotypes reveal genome-wide significant association of Alzheimer's disease with OSBPL6, PTPRG, and PDCL3.	Alzheimer disease and age of onset	2,478 European ancestry cases, 979 ancestry controls both from the same 1,070 families	NA	18p11.31	18	5958062	Intergenic	L3MBTL4			91133			rs62076840-A	rs62076840	0	62076840	intron_variant	0	NR	8E-7	6.096910013008056	(between families)	4.927	unit increase	Affymetrix [up to 15107142] (imputed)	N
2016-12-08	26830138	Herold C	2016-02-02	Mol Psychiatry	www.ncbi.nlm.nih.gov/pubmed/26830138	Family-based association analyses of imputed genotypes reveal genome-wide significant association of Alzheimer's disease with OSBPL6, PTPRG, and PDCL3.	Alzheimer disease and age of onset	2,478 European ancestry cases, 979 ancestry controls both from the same 1,070 families	NA	18p11.31	18	6974460	Intergenic	LAMA1			284217			rs183708309-T	rs183708309	0	183708309	intron_variant	0	NR	6E-7	6.221848749616356	(between families)	5.001	unit decrease	Affymetrix [up to 15107142] (imputed)	N
2016-12-08	26830138	Herold C	2016-02-02	Mol Psychiatry	www.ncbi.nlm.nih.gov/pubmed/26830138	Family-based association analyses of imputed genotypes reveal genome-wide significant association of Alzheimer's disease with OSBPL6, PTPRG, and PDCL3.	Alzheimer disease and age of onset	2,478 European ancestry cases, 979 ancestry controls both from the same 1,070 families	NA	18q21.32	18	59914255	Intergenic	PMAIP1 - LOC105372151	5366	105372151		9949	13116	rs142176337-T	rs142176337	0	142176337	intergenic_variant	1	NR	8E-8	7.096910013008056	(between families)	5.36	unit decrease	Affymetrix [up to 15107142] (imputed)	N
2016-12-08	26830138	Herold C	2016-02-02	Mol Psychiatry	www.ncbi.nlm.nih.gov/pubmed/26830138	Family-based association analyses of imputed genotypes reveal genome-wide significant association of Alzheimer's disease with OSBPL6, PTPRG, and PDCL3.	Alzheimer disease and age of onset	2,478 European ancestry cases, 979 ancestry controls both from the same 1,070 families	NA	18q22.1	18	66840171	Intergenic	CDH19 - RNU6-1037P	28513	106481508		235930	105945	rs138098194-A	rs138098194	0	138098194	intergenic_variant	1	NR	4E-7	6.3979400086720375	(between families)	5.084	unit increase	Affymetrix [up to 15107142] (imputed)	N
2016-12-08	26830138	Herold C	2016-02-02	Mol Psychiatry	www.ncbi.nlm.nih.gov/pubmed/26830138	Family-based association analyses of imputed genotypes reveal genome-wide significant association of Alzheimer's disease with OSBPL6, PTPRG, and PDCL3.	Alzheimer disease and age of onset	2,478 European ancestry cases, 979 ancestry controls both from the same 1,070 families	NA	19p13.2	19	11323255	Intergenic	TSPAN16, RAB3D			26526, 9545			rs148273964-A	rs148273964	0	148273964	3_prime_UTR_variant	0	NR	8E-7	6.096910013008056	(between families)	4.936	unit decrease	Affymetrix [up to 15107142] (imputed)	N
2016-12-08	26830138	Herold C	2016-02-02	Mol Psychiatry	www.ncbi.nlm.nih.gov/pubmed/26830138	Family-based association analyses of imputed genotypes reveal genome-wide significant association of Alzheimer's disease with OSBPL6, PTPRG, and PDCL3.	Alzheimer disease and age of onset	2,478 European ancestry cases, 979 ancestry controls both from the same 1,070 families	NA	19q13.11	19	34780984	ZNF599	LOC105372375 - LOC100419834	105372375	100419834		6295	20311	rs9304861-A	rs9304861	0	9304861	upstream_gene_variant	1	NR	4E-7	6.3979400086720375	(between families)	5.082	unit decrease	Affymetrix [up to 15107142] (imputed)	N
2016-12-08	26830138	Herold C	2016-02-02	Mol Psychiatry	www.ncbi.nlm.nih.gov/pubmed/26830138	Family-based association analyses of imputed genotypes reveal genome-wide significant association of Alzheimer's disease with OSBPL6, PTPRG, and PDCL3.	Alzheimer disease and age of onset	2,478 European ancestry cases, 979 ancestry controls both from the same 1,070 families	NA	19q13.42	19	53470531	Intergenic	ZNF813			126017			rs2927694-C	rs2927694	0	2927694	intron_variant	0	NR	8E-7	6.096910013008056	(between families)	4.928	unit increase	Affymetrix [up to 15107142] (imputed)	N
2016-12-08	26830138	Herold C	2016-02-02	Mol Psychiatry	www.ncbi.nlm.nih.gov/pubmed/26830138	Family-based association analyses of imputed genotypes reveal genome-wide significant association of Alzheimer's disease with OSBPL6, PTPRG, and PDCL3.	Alzheimer disease and age of onset	2,478 European ancestry cases, 979 ancestry controls both from the same 1,070 families	NA	20p11.21	20	23514209	Intergenic	CST8 - CST13P	10047	164380		7085	4937	rs113118940-T	rs113118940	0	113118940	intron_variant	1	NR	1E-8	8.0	(between families)	5.733	unit increase	Affymetrix [up to 15107142] (imputed)	N
2016-12-08	26830138	Herold C	2016-02-02	Mol Psychiatry	www.ncbi.nlm.nih.gov/pubmed/26830138	Family-based association analyses of imputed genotypes reveal genome-wide significant association of Alzheimer's disease with OSBPL6, PTPRG, and PDCL3.	Alzheimer disease and age of onset	2,478 European ancestry cases, 979 ancestry controls both from the same 1,070 families	NA	20p11.21	20	23762403	Intergenic	CST1 - CSTP2	1469	1481		11466	10456	rs147525344-T	rs147525344	0	147525344	intergenic_variant	1	NR	5E-9	8.301029995663981	(between families)	5.856	unit decrease	Affymetrix [up to 15107142] (imputed)	N
2016-12-08	26830138	Herold C	2016-02-02	Mol Psychiatry	www.ncbi.nlm.nih.gov/pubmed/26830138	Family-based association analyses of imputed genotypes reveal genome-wide significant association of Alzheimer's disease with OSBPL6, PTPRG, and PDCL3.	Alzheimer disease and age of onset	2,478 European ancestry cases, 979 ancestry controls both from the same 1,070 families	NA	20q11.22	20	34149795	Intergenic	RPS2P1 - ASIP	140755	434		26453	36698	rs115786578-A	rs115786578	0	115786578	intergenic_variant	1	NR	6E-7	6.221848749616356	(between families)	4.992	unit increase	Affymetrix [up to 15107142] (imputed)	N
2016-12-08	26830138	Herold C	2016-02-02	Mol Psychiatry	www.ncbi.nlm.nih.gov/pubmed/26830138	Family-based association analyses of imputed genotypes reveal genome-wide significant association of Alzheimer's disease with OSBPL6, PTPRG, and PDCL3.	Alzheimer disease and age of onset	2,478 European ancestry cases, 979 ancestry controls both from the same 1,070 families	NA	20q13.13	20	50382958	Intergenic	LOC105372657 - RN7SL636P	105372657	106481097		13692	46232	rs147775533-T	rs147775533	0	147775533	intergenic_variant	1	NR	6E-7	6.221848749616356	(between families)	4.993	unit increase	Affymetrix [up to 15107142] (imputed)	N
2016-12-08	26830138	Herold C	2016-02-02	Mol Psychiatry	www.ncbi.nlm.nih.gov/pubmed/26830138	Family-based association analyses of imputed genotypes reveal genome-wide significant association of Alzheimer's disease with OSBPL6, PTPRG, and PDCL3.	Alzheimer disease and age of onset	2,478 European ancestry cases, 979 ancestry controls both from the same 1,070 families	NA	21q21.3	21	28702102	Intergenic	N6AMT1			29104			rs2409317-T	rs2409317	0	2409317	intergenic_variant	0	NR	4E-7	6.3979400086720375	(between families)	5.088	unit decrease	Affymetrix [up to 15107142] (imputed)	N
2016-12-08	26830138	Herold C	2016-02-02	Mol Psychiatry	www.ncbi.nlm.nih.gov/pubmed/26830138	Family-based association analyses of imputed genotypes reveal genome-wide significant association of Alzheimer's disease with OSBPL6, PTPRG, and PDCL3.	Alzheimer disease and age of onset	2,478 European ancestry cases, 979 ancestry controls both from the same 1,070 families	NA	21q22.11	21	32716160	Intergenic	SYNJ1			8867			rs147991290-T	rs147991290	0	147991290	intron_variant	0	NR	3E-9	8.522878745280337	(between families)	5.943	unit decrease	Affymetrix [up to 15107142] (imputed)	N
2016-12-08	26830138	Herold C	2016-02-02	Mol Psychiatry	www.ncbi.nlm.nih.gov/pubmed/26830138	Family-based association analyses of imputed genotypes reveal genome-wide significant association of Alzheimer's disease with OSBPL6, PTPRG, and PDCL3.	Alzheimer disease and age of onset	2,478 European ancestry cases, 979 ancestry controls both from the same 1,070 families	NA	21q22.3	21	42641102	Intergenic	LOC101928233 - LOC101928255	101928233	101928255		26007	9118	rs189677472-A	rs189677472	0	189677472	intergenic_variant	1	NR	1E-7	7.0	(between families)	5.324	unit decrease	Affymetrix [up to 15107142] (imputed)	N
2016-12-08	26830138	Herold C	2016-02-02	Mol Psychiatry	www.ncbi.nlm.nih.gov/pubmed/26830138	Family-based association analyses of imputed genotypes reveal genome-wide significant association of Alzheimer's disease with OSBPL6, PTPRG, and PDCL3.	Alzheimer disease and age of onset	2,478 European ancestry cases, 979 ancestry controls both from the same 1,070 families	NA	21q22.3	21	43410112	SIK1	LOC107987301			107987301			rs857551-A	rs857551	0	857551	downstream_gene_variant	0	NR	7E-7	6.154901959985743	(between families)	4.949	unit increase	Affymetrix [up to 15107142] (imputed)	N
2016-12-08	26830138	Herold C	2016-02-02	Mol Psychiatry	www.ncbi.nlm.nih.gov/pubmed/26830138	Family-based association analyses of imputed genotypes reveal genome-wide significant association of Alzheimer's disease with OSBPL6, PTPRG, and PDCL3.	Alzheimer disease and age of onset	2,478 European ancestry cases, 979 ancestry controls both from the same 1,070 families	NA	21q22.3	21	45486796	Intergenic	COL18A1			80781			rs79985863-T	rs79985863	0	79985863	intron_variant	0	NR	8E-7	6.096910013008056	(between families)	4.925	unit increase	Affymetrix [up to 15107142] (imputed)	N
2016-12-08	26830138	Herold C	2016-02-02	Mol Psychiatry	www.ncbi.nlm.nih.gov/pubmed/26830138	Family-based association analyses of imputed genotypes reveal genome-wide significant association of Alzheimer's disease with OSBPL6, PTPRG, and PDCL3.	Alzheimer disease and age of onset	2,478 European ancestry cases, 979 ancestry controls both from the same 1,070 families	NA	22q11.21	22	19704370	Intergenic	LOC100420103 - SEPT5	100420103	5413		44556	10094	rs141503849-T	rs141503849	0	141503849	intergenic_variant	1	NR	5E-7	6.301029995663981	(between families)	5.042	unit increase	Affymetrix [up to 15107142] (imputed)	N
2016-12-08	26830138	Herold C	2016-02-02	Mol Psychiatry	www.ncbi.nlm.nih.gov/pubmed/26830138	Family-based association analyses of imputed genotypes reveal genome-wide significant association of Alzheimer's disease with OSBPL6, PTPRG, and PDCL3.	Alzheimer disease and age of onset	2,478 European ancestry cases, 979 ancestry controls both from the same 1,070 families	NA	22q12.3	22	37009621	Intergenic	TEX33 - TST	339669	7263		1757	1238	rs117496069-T	rs117496069	0	117496069	upstream_gene_variant	1	NR	5E-7	6.301029995663981	(between families)	5.043	unit increase	Affymetrix [up to 15107142] (imputed)	N
2016-12-08	26830138	Herold C	2016-02-02	Mol Psychiatry	www.ncbi.nlm.nih.gov/pubmed/26830138	Family-based association analyses of imputed genotypes reveal genome-wide significant association of Alzheimer's disease with OSBPL6, PTPRG, and PDCL3.	Alzheimer disease and age of onset	2,478 European ancestry cases, 979 ancestry controls both from the same 1,070 families	NA	22q13.31	22	48098836	Intergenic	LOC107985536			107985536			rs150927461-T	rs150927461	0	150927461	regulatory_region_variant	0	NR	4E-7	6.3979400086720375	(between families)	5.08	unit increase	Affymetrix [up to 15107142] (imputed)	N
2016-12-08	26830138	Herold C	2016-02-02	Mol Psychiatry	www.ncbi.nlm.nih.gov/pubmed/26830138	Family-based association analyses of imputed genotypes reveal genome-wide significant association of Alzheimer's disease with OSBPL6, PTPRG, and PDCL3.	Alzheimer disease and age of onset	2,478 European ancestry cases, 979 ancestry controls both from the same 1,070 families	NA	19q13.32	19	44919689	APOE	APOC1 - APOC1P1	341	342		340	7114	rs4420638-A	rs4420638	0	4420638	downstream_gene_variant	1	NR	2E-16	15.698970004336019	(between families)			Affymetrix [up to 15107142] (imputed)	N
2014-04-16	24162737	European Alzheimer's Disease Initiative (EADI)	2013-10-27	Nat Genet	www.ncbi.nlm.nih.gov/pubmed/24162737	Meta-analysis of 74,046 individuals identifies 11 new susceptibility loci for Alzheimer's disease.	Alzheimer's disease (late onset)	17,008 European ancestry cases, 37,154 European ancestry controls	8,572 European ancestry cases, 11,312 European ancestry controls	1q32.2	1	207518704	CR1	CR1			1378			rs6656401-A	rs6656401	0	6656401	intron_variant	0	0.197	6E-24	23.221848749616356		1.18	[1.14-1.22]	Illumina [7055881] (imputed)	N
2014-04-16	24162737	European Alzheimer's Disease Initiative (EADI)	2013-10-27	Nat Genet	www.ncbi.nlm.nih.gov/pubmed/24162737	Meta-analysis of 74,046 individuals identifies 11 new susceptibility loci for Alzheimer's disease.	Alzheimer's disease (late onset)	17,008 European ancestry cases, 37,154 European ancestry controls	8,572 European ancestry cases, 11,312 European ancestry controls	2q14.3	2	127135234	BIN1	LOC105373605			105373605			rs6733839-T	rs6733839	0	6733839	regulatory_region_variant	0	0.409	7E-44	43.15490195998574		1.22	[1.18-1.25]	Illumina [7055881] (imputed)	N
2014-04-16	24162737	European Alzheimer's Disease Initiative (EADI)	2013-10-27	Nat Genet	www.ncbi.nlm.nih.gov/pubmed/24162737	Meta-analysis of 74,046 individuals identifies 11 new susceptibility loci for Alzheimer's disease.	Alzheimer's disease (late onset)	17,008 European ancestry cases, 37,154 European ancestry controls	8,572 European ancestry cases, 11,312 European ancestry controls	6p12.3	6	47520026	CD2AP	CD2AP			23607			rs10948363-G	rs10948363	0	10948363	intron_variant	0	0.266	5E-11	10.301029995663981		1.1	[1.07-1.13]	Illumina [7055881] (imputed)	N
2014-04-16	24162737	European Alzheimer's Disease Initiative (EADI)	2013-10-27	Nat Genet	www.ncbi.nlm.nih.gov/pubmed/24162737	Meta-analysis of 74,046 individuals identifies 11 new susceptibility loci for Alzheimer's disease.	Alzheimer's disease (late onset)	17,008 European ancestry cases, 37,154 European ancestry controls	8,572 European ancestry cases, 11,312 European ancestry controls	7q35	7	143413669	EPHA1	EPHA1-AS1			285965			rs11771145-G	rs11771145	0	11771145	intron_variant	0	0.662	1E-13	13.0		1.1111	[1.08-1.14]	Illumina [7055881] (imputed)	N
2014-04-16	24162737	European Alzheimer's Disease Initiative (EADI)	2013-10-27	Nat Genet	www.ncbi.nlm.nih.gov/pubmed/24162737	Meta-analysis of 74,046 individuals identifies 11 new susceptibility loci for Alzheimer's disease.	Alzheimer's disease (late onset)	17,008 European ancestry cases, 37,154 European ancestry controls	8,572 European ancestry cases, 11,312 European ancestry controls	8p21.1	8	27610169	CLU	CLU			1191			rs9331896-T	rs9331896	0	9331896	intron_variant	0	0.621	3E-25	24.522878745280337		1.1628	[1.12-1.19]	Illumina [7055881] (imputed)	N
2014-04-16	24162737	European Alzheimer's Disease Initiative (EADI)	2013-10-27	Nat Genet	www.ncbi.nlm.nih.gov/pubmed/24162737	Meta-analysis of 74,046 individuals identifies 11 new susceptibility loci for Alzheimer's disease.	Alzheimer's disease (late onset)	17,008 European ancestry cases, 37,154 European ancestry controls	8,572 European ancestry cases, 11,312 European ancestry controls	11q12.2	11	60156035	MS4A6A	MS4A2 - LOC105369319	2206	105369319		57568	3206	rs983392-A	rs983392	0	983392	downstream_gene_variant	1	0.597	6E-16	15.221848749616356		1.1111	[1.09-1.15]	Illumina [7055881] (imputed)	N
2014-04-16	24162737	European Alzheimer's Disease Initiative (EADI)	2013-10-27	Nat Genet	www.ncbi.nlm.nih.gov/pubmed/24162737	Meta-analysis of 74,046 individuals identifies 11 new susceptibility loci for Alzheimer's disease.	Alzheimer's disease (late onset)	17,008 European ancestry cases, 37,154 European ancestry controls	8,572 European ancestry cases, 11,312 European ancestry controls	11q14.2	11	86156833	PICALM	RNU6-560P - LOC107984426	106480590	107984426		3499	34645	rs10792832-G	rs10792832	0	10792832	downstream_gene_variant	1	0.642	9E-26	25.045757490560675		1.1494	[1.12-1.18]	Illumina [7055881] (imputed)	N
2014-04-16	24162737	European Alzheimer's Disease Initiative (EADI)	2013-10-27	Nat Genet	www.ncbi.nlm.nih.gov/pubmed/24162737	Meta-analysis of 74,046 individuals identifies 11 new susceptibility loci for Alzheimer's disease.	Alzheimer's disease (late onset)	17,008 European ancestry cases, 37,154 European ancestry controls	8,572 European ancestry cases, 11,312 European ancestry controls	19p13.3	19	1063444	ABCA7	ABCA7			10347			rs4147929-A	rs4147929	0	4147929	intron_variant	0	0.19	1E-15	15.0		1.15	[1.11-1.19]	Illumina [7055881] (imputed)	N
2014-04-16	24162737	European Alzheimer's Disease Initiative (EADI)	2013-10-27	Nat Genet	www.ncbi.nlm.nih.gov/pubmed/24162737	Meta-analysis of 74,046 individuals identifies 11 new susceptibility loci for Alzheimer's disease.	Alzheimer's disease (late onset)	17,008 European ancestry cases, 37,154 European ancestry controls	8,572 European ancestry cases, 11,312 European ancestry controls	2q37.1	2	233159830	INPP5D	INPP5D			3635			rs35349669-T	rs35349669	0	35349669	intron_variant	0	0.488	3E-8	7.522878745280337		1.08	[1.05-1.11]	Illumina [7055881] (imputed)	N
2014-04-16	24162737	European Alzheimer's Disease Initiative (EADI)	2013-10-27	Nat Genet	www.ncbi.nlm.nih.gov/pubmed/24162737	Meta-analysis of 74,046 individuals identifies 11 new susceptibility loci for Alzheimer's disease.	Alzheimer's disease (late onset)	17,008 European ancestry cases, 37,154 European ancestry controls	8,572 European ancestry cases, 11,312 European ancestry controls	5q14.3	5	88927603	MEF2C	MEF2C-AS1			101929423			rs190982-A	rs190982	0	190982	intron_variant	0	0.592	3E-8	7.522878745280337		1.0753	[1.05-1.11]	Illumina [7055881] (imputed)	N
2014-04-16	24162737	European Alzheimer's Disease Initiative (EADI)	2013-10-27	Nat Genet	www.ncbi.nlm.nih.gov/pubmed/24162737	Meta-analysis of 74,046 individuals identifies 11 new susceptibility loci for Alzheimer's disease.	Alzheimer's disease (late onset)	17,008 European ancestry cases, 37,154 European ancestry controls	8,572 European ancestry cases, 11,312 European ancestry controls	7p14.1	7	37801932	NME8	LOC100420413 - NME8	100420413	51314		5056	46665	rs2718058-A	rs2718058	0	2718058	intron_variant	1	0.627	5E-9	8.301029995663981		1.0753	[1.05-1.11]	Illumina [7055881] (imputed)	N
2014-04-16	24162737	European Alzheimer's Disease Initiative (EADI)	2013-10-27	Nat Genet	www.ncbi.nlm.nih.gov/pubmed/24162737	Meta-analysis of 74,046 individuals identifies 11 new susceptibility loci for Alzheimer's disease.	Alzheimer's disease (late onset)	17,008 European ancestry cases, 37,154 European ancestry controls	8,572 European ancestry cases, 11,312 European ancestry controls	7q22.1	7	100406823	ZCWPW1	ZCWPW1			55063			rs1476679-T	rs1476679	0	1476679	intron_variant	0	0.713	6E-10	9.221848749616356		1.0989	[1.06-1.12]	Illumina [7055881] (imputed)	N
2014-04-16	24162737	European Alzheimer's Disease Initiative (EADI)	2013-10-27	Nat Genet	www.ncbi.nlm.nih.gov/pubmed/24162737	Meta-analysis of 74,046 individuals identifies 11 new susceptibility loci for Alzheimer's disease.	Alzheimer's disease (late onset)	17,008 European ancestry cases, 37,154 European ancestry controls	8,572 European ancestry cases, 11,312 European ancestry controls	11p11.2	11	47536319	CELF1	CELF1			10658			rs10838725-C	rs10838725	0	10838725	intron_variant	0	0.316	1E-8	8.0		1.08	[1.05-1.11]	Illumina [7055881] (imputed)	N
2014-04-16	24162737	European Alzheimer's Disease Initiative (EADI)	2013-10-27	Nat Genet	www.ncbi.nlm.nih.gov/pubmed/24162737	Meta-analysis of 74,046 individuals identifies 11 new susceptibility loci for Alzheimer's disease.	Alzheimer's disease (late onset)	17,008 European ancestry cases, 37,154 European ancestry controls	8,572 European ancestry cases, 11,312 European ancestry controls	14q22.1	14	52933911	FERMT2	FERMT2			10979			rs17125944-C	rs17125944	0	17125944	intron_variant	0	0.092	8E-9	8.096910013008056		1.14	[1.09-1.19]	Illumina [7055881] (imputed)	N
2014-04-16	24162737	European Alzheimer's Disease Initiative (EADI)	2013-10-27	Nat Genet	www.ncbi.nlm.nih.gov/pubmed/24162737	Meta-analysis of 74,046 individuals identifies 11 new susceptibility loci for Alzheimer's disease.	Alzheimer's disease (late onset)	17,008 European ancestry cases, 37,154 European ancestry controls	8,572 European ancestry cases, 11,312 European ancestry controls	20q13.31	20	56443204	CASS4	CASS4			57091			rs7274581-T	rs7274581	0	7274581	intron_variant	0	0.917	3E-8	7.522878745280337		1.1364	[1.09-1.19]	Illumina [7055881] (imputed)	N
2014-04-16	24162737	European Alzheimer's Disease Initiative (EADI)	2013-10-27	Nat Genet	www.ncbi.nlm.nih.gov/pubmed/24162737	Meta-analysis of 74,046 individuals identifies 11 new susceptibility loci for Alzheimer's disease.	Alzheimer's disease (late onset)	17,008 European ancestry cases, 37,154 European ancestry controls	8,572 European ancestry cases, 11,312 European ancestry controls	6p21.32	6	32610753	HLA-DRB5, HLA-DRB1	HLA-DRB1 - LOC107986589	3123	107986589		20917	26435	rs9271192-C	rs9271192	0	9271192	upstream_gene_variant	1	0.276	3E-12	11.522878745280337		1.11	[1.08-1.18]	Illumina [7055881] (imputed)	N
2014-04-16	24162737	European Alzheimer's Disease Initiative (EADI)	2013-10-27	Nat Genet	www.ncbi.nlm.nih.gov/pubmed/24162737	Meta-analysis of 74,046 individuals identifies 11 new susceptibility loci for Alzheimer's disease.	Alzheimer's disease (late onset)	17,008 European ancestry cases, 37,154 European ancestry controls	8,572 European ancestry cases, 11,312 European ancestry controls	8p21.2	8	27337604	PTK2B	PTK2B			2185			rs28834970-C	rs28834970	0	28834970	intron_variant	0	0.366	7E-14	13.154901959985743		1.1	[1.08-1.13]	Illumina [7055881] (imputed)	N
2014-04-16	24162737	European Alzheimer's Disease Initiative (EADI)	2013-10-27	Nat Genet	www.ncbi.nlm.nih.gov/pubmed/24162737	Meta-analysis of 74,046 individuals identifies 11 new susceptibility loci for Alzheimer's disease.	Alzheimer's disease (late onset)	17,008 European ancestry cases, 37,154 European ancestry controls	8,572 European ancestry cases, 11,312 European ancestry controls	11q24.1	11	121564878	SORL1	SORL1			6653			rs11218343-T	rs11218343	0	11218343	intron_variant	0	0.961	1E-14	14.0		1.2987	[1.22-1.39]	Illumina [7055881] (imputed)	N
2014-04-16	24162737	European Alzheimer's Disease Initiative (EADI)	2013-10-27	Nat Genet	www.ncbi.nlm.nih.gov/pubmed/24162737	Meta-analysis of 74,046 individuals identifies 11 new susceptibility loci for Alzheimer's disease.	Alzheimer's disease (late onset)	17,008 European ancestry cases, 37,154 European ancestry controls	8,572 European ancestry cases, 11,312 European ancestry controls	14q32.12	14	92460608	SLC24A4, RIN3	SLC24A4			123041			rs10498633-G	rs10498633	0	10498633	intron_variant	0	0.783	6E-9	8.221848749616356		1.0989	[1.06-1.14]	Illumina [7055881] (imputed)	N
2014-04-16	24162737	European Alzheimer's Disease Initiative (EADI)	2013-10-27	Nat Genet	www.ncbi.nlm.nih.gov/pubmed/24162737	Meta-analysis of 74,046 individuals identifies 11 new susceptibility loci for Alzheimer's disease.	Alzheimer's disease (late onset)	17,008 European ancestry cases, 37,154 European ancestry controls	8,572 European ancestry cases, 11,312 European ancestry controls	1q31.2	1	193656103	intergenic	LINC01031 - RPL23AP22	101929184	100271291		290150	100710	rs6678275-C	rs6678275	0	6678275	intergenic_variant	1	0.169	3E-7	6.522878745280337		1.09	[1.05-1.13]	Illumina [7055881] (imputed)	N
2014-04-16	24162737	European Alzheimer's Disease Initiative (EADI)	2013-10-27	Nat Genet	www.ncbi.nlm.nih.gov/pubmed/24162737	Meta-analysis of 74,046 individuals identifies 11 new susceptibility loci for Alzheimer's disease.	Alzheimer's disease (late onset)	17,008 European ancestry cases, 37,154 European ancestry controls	8,572 European ancestry cases, 11,312 European ancestry controls	4p15.33	4	11628425	HS3ST1	LOC107986178			107986178			rs6448799-T	rs6448799	0	6448799	intron_variant	0	0.3	7E-8	7.154901959985743		1.08	[1.05-1.11]	Illumina [7055881] (imputed)	N
2014-04-16	24162737	European Alzheimer's Disease Initiative (EADI)	2013-10-27	Nat Genet	www.ncbi.nlm.nih.gov/pubmed/24162737	Meta-analysis of 74,046 individuals identifies 11 new susceptibility loci for Alzheimer's disease.	Alzheimer's disease (late onset)	17,008 European ancestry cases, 37,154 European ancestry controls	8,572 European ancestry cases, 11,312 European ancestry controls	5q35.3	5	179811261	SQSTM1	SQSTM1			8878			rs72807343-T	rs72807343	0	72807343	intron_variant	0	0.016	7E-7	6.154901959985743		1.35	[1.20-1.52]	Illumina [7055881] (imputed)	N
2014-04-16	24162737	European Alzheimer's Disease Initiative (EADI)	2013-10-27	Nat Genet	www.ncbi.nlm.nih.gov/pubmed/24162737	Meta-analysis of 74,046 individuals identifies 11 new susceptibility loci for Alzheimer's disease.	Alzheimer's disease (late onset)	17,008 European ancestry cases, 37,154 European ancestry controls	8,572 European ancestry cases, 11,312 European ancestry controls	6p21.1	6	41186912	TREML2	LOC107986595 - TREML2	107986595	79865		523	2837	rs9381040-C	rs9381040	0	9381040	downstream_gene_variant	1	0.703	6E-7	6.221848749616356		1.0753	[1.04-1.1]	Illumina [7055881] (imputed)	N
2014-04-16	24162737	European Alzheimer's Disease Initiative (EADI)	2013-10-27	Nat Genet	www.ncbi.nlm.nih.gov/pubmed/24162737	Meta-analysis of 74,046 individuals identifies 11 new susceptibility loci for Alzheimer's disease.	Alzheimer's disease (late onset)	17,008 European ancestry cases, 37,154 European ancestry controls	8,572 European ancestry cases, 11,312 European ancestry controls	8q22.1	8	95041772	NDUFAF6	NDUFAF6			137682			rs7818382-T	rs7818382	0	7818382	intron_variant	0	0.469	8E-8	7.096910013008056		1.07	[1.04-1.10]	Illumina [7055881] (imputed)	N
2014-04-16	24162737	European Alzheimer's Disease Initiative (EADI)	2013-10-27	Nat Genet	www.ncbi.nlm.nih.gov/pubmed/24162737	Meta-analysis of 74,046 individuals identifies 11 new susceptibility loci for Alzheimer's disease.	Alzheimer's disease (late onset)	17,008 European ancestry cases, 37,154 European ancestry controls	8,572 European ancestry cases, 11,312 European ancestry controls	10p14	10	11678309	ECHDC3	LOC105376412, LOC105376413			105376412, 105376413			rs7920721-G	rs7920721	0	7920721	upstream_gene_variant	0	0.387	3E-7	6.522878745280337		1.07	[1.04-1.10]	Illumina [7055881] (imputed)	N
2014-04-16	24162737	European Alzheimer's Disease Initiative (EADI)	2013-10-27	Nat Genet	www.ncbi.nlm.nih.gov/pubmed/24162737	Meta-analysis of 74,046 individuals identifies 11 new susceptibility loci for Alzheimer's disease.	Alzheimer's disease (late onset)	17,008 European ancestry cases, 37,154 European ancestry controls	8,572 European ancestry cases, 11,312 European ancestry controls	11p15.5	11	941941	AP2A2	AP2A2			161			rs10751667-T	rs10751667	0	10751667	intron_variant	0	0.634	6E-7	6.221848749616356		1.0753	[1.04-1.1]	Illumina [7055881] (imputed)	N
2014-04-16	24162737	European Alzheimer's Disease Initiative (EADI)	2013-10-27	Nat Genet	www.ncbi.nlm.nih.gov/pubmed/24162737	Meta-analysis of 74,046 individuals identifies 11 new susceptibility loci for Alzheimer's disease.	Alzheimer's disease (late onset)	17,008 European ancestry cases, 37,154 European ancestry controls	8,572 European ancestry cases, 11,312 European ancestry controls	12q12	12	43573874	ADAMTS20	LOC400026 - EEF1A1P17	400026	401717		1703	73052	rs7295246-G	rs7295246	0	7295246	upstream_gene_variant	1	0.406	3E-7	6.522878745280337		1.07	[1.04-1.10]	Illumina [7055881] (imputed)	N
2014-04-16	24162737	European Alzheimer's Disease Initiative (EADI)	2013-10-27	Nat Genet	www.ncbi.nlm.nih.gov/pubmed/24162737	Meta-analysis of 74,046 individuals identifies 11 new susceptibility loci for Alzheimer's disease.	Alzheimer's disease (late onset)	17,008 European ancestry cases, 37,154 European ancestry controls	8,572 European ancestry cases, 11,312 European ancestry controls	14q32.33	14	106772332	IGH	IGH			3492			rs2337406-C	rs2337406	0	2337406	upstream_gene_variant	0	0.897	3E-7	6.522878745280337		1.1494	[1.09-1.2]	Illumina [7055881] (imputed)	N
2014-04-16	24162737	European Alzheimer's Disease Initiative (EADI)	2013-10-27	Nat Genet	www.ncbi.nlm.nih.gov/pubmed/24162737	Meta-analysis of 74,046 individuals identifies 11 new susceptibility loci for Alzheimer's disease.	Alzheimer's disease (late onset)	17,008 European ancestry cases, 37,154 European ancestry controls	8,572 European ancestry cases, 11,312 European ancestry controls	15q21.2	15	50748601	SPPL2A	SPPL2A			84888			rs8035452-T	rs8035452	0	8035452	intron_variant	0	0.661	3E-7	6.522878745280337		1.0753	[1.04-1.1]	Illumina [7055881] (imputed)	N
2014-04-16	24162737	European Alzheimer's Disease Initiative (EADI)	2013-10-27	Nat Genet	www.ncbi.nlm.nih.gov/pubmed/24162737	Meta-analysis of 74,046 individuals identifies 11 new susceptibility loci for Alzheimer's disease.	Alzheimer's disease (late onset)	17,008 European ancestry cases, 37,154 European ancestry controls	8,572 European ancestry cases, 11,312 European ancestry controls	15q22.31	15	64433291	TRIP4	TRIP4			9325			rs74615166-C	rs74615166	0	74615166	intron_variant	0	0.02	4E-7	6.3979400086720375		1.29	[1.17-1.42]	Illumina [7055881] (imputed)	N
2014-04-16	24162737	European Alzheimer's Disease Initiative (EADI)	2013-10-27	Nat Genet	www.ncbi.nlm.nih.gov/pubmed/24162737	Meta-analysis of 74,046 individuals identifies 11 new susceptibility loci for Alzheimer's disease.	Alzheimer's disease (late onset)	17,008 European ancestry cases, 37,154 European ancestry controls	8,572 European ancestry cases, 11,312 European ancestry controls	17p13.2	17	5233752	SCIMP	SCIMP, LOC100130950			388325, 100130950			rs7225151-A	rs7225151	0	7225151	intron_variant	0	0.121	4E-7	6.3979400086720375		1.1	[1.06-1.15]	Illumina [7055881] (imputed)	N
2014-04-16	24162737	European Alzheimer's Disease Initiative (EADI)	2013-10-27	Nat Genet	www.ncbi.nlm.nih.gov/pubmed/24162737	Meta-analysis of 74,046 individuals identifies 11 new susceptibility loci for Alzheimer's disease.	Alzheimer's disease (late onset)	17,008 European ancestry cases, 37,154 European ancestry controls	8,572 European ancestry cases, 11,312 European ancestry controls				ACE							chr17:61538148-A	chr17:61538148	0			1	0.018	3E-7	6.522878745280337		1.34	[1.20-1.50]	Illumina [7055881] (imputed)	N
2014-04-16	24162737	European Alzheimer's Disease Initiative (EADI)	2013-10-27	Nat Genet	www.ncbi.nlm.nih.gov/pubmed/24162737	Meta-analysis of 74,046 individuals identifies 11 new susceptibility loci for Alzheimer's disease.	Alzheimer's disease (late onset)	17,008 European ancestry cases, 37,154 European ancestry controls	8,572 European ancestry cases, 11,312 European ancestry controls	19q13.41	19	51224706	CD33	CD33			945			rs3865444-C	rs3865444	0	3865444	upstream_gene_variant	0	0.693	3E-6	5.522878745280337		1.06	[1.04-1.1]	Illumina [7055881] (imputed)	N
2011-01-12	21123754	Kim S	2010-12-01	Neurology	www.ncbi.nlm.nih.gov/pubmed/21123754	Genome-wide association study of CSF biomarkers Abeta1-42, t-tau, and p-tau181p in the ADNI cohort.	Alzheimer's disease biomarkers	96 European ancestry Alzheimer disease cases, 176 European ancestry individuals with mild cognitive impairment, 102 European ancestry controls	NA	19q13.32	19	44908684	APOE	APOE			348			rs429358-?	rs429358	0	429358	missense_variant	0	NR	1E-6	6.0	(AB1-42, p-tau181p, p-tau181p/AB1-42, t-tau/AB1-42)			Illumina [322557]	N
2011-01-12	21123754	Kim S	2010-12-01	Neurology	www.ncbi.nlm.nih.gov/pubmed/21123754	Genome-wide association study of CSF biomarkers Abeta1-42, t-tau, and p-tau181p in the ADNI cohort.	Alzheimer's disease biomarkers	96 European ancestry Alzheimer disease cases, 176 European ancestry individuals with mild cognitive impairment, 102 European ancestry controls	NA	2q23.1	2	148810827	EPC2	EPC2 - RNU2-9P	26122	106481636		22336	14864	rs4499362-?	rs4499362	0	4499362	intergenic_variant	1	NR	1E-6	6.0	(t-tau/AB1-42)			Illumina [322557]	N
2011-01-12	21123754	Kim S	2010-12-01	Neurology	www.ncbi.nlm.nih.gov/pubmed/21123754	Genome-wide association study of CSF biomarkers Abeta1-42, t-tau, and p-tau181p in the ADNI cohort.	Alzheimer's disease biomarkers	96 European ancestry Alzheimer disease cases, 176 European ancestry individuals with mild cognitive impairment, 102 European ancestry controls	NA	19q13.32	19	44892362	TOMM40	TOMM40			10452			rs2075650-?	rs2075650	0	2075650	intron_variant	0	NR	1E-6	6.0	(p-tau181p/AB1-42, t-tau/AB1-42)			Illumina [322557]	N
2011-05-02	21460840	Hollingworth P	2011-04-03	Nat Genet	www.ncbi.nlm.nih.gov/pubmed/21460840	Common variants at ABCA7, MS4A6A/MS4A4E, EPHA1, CD33 and CD2AP are associated with Alzheimer's disease.	Alzheimer's disease	6,688 European ancestry cases, 13,685 European ancestry controls	13,182 European ancestry cases, 26,161 European ancestry controls	19p13.3	19	1046521	ABCA7	ABCA7			10347			rs3764650-?	rs3764650	0	3764650	intron_variant	0	0.10	5E-17	16.30102999566398		1.23	[1.18-1.30]	Affymetrix, Illumina [496763]	N
2011-05-02	21460840	Hollingworth P	2011-04-03	Nat Genet	www.ncbi.nlm.nih.gov/pubmed/21460840	Common variants at ABCA7, MS4A6A/MS4A4E, EPHA1, CD33 and CD2AP are associated with Alzheimer's disease.	Alzheimer's disease	6,688 European ancestry cases, 13,685 European ancestry controls	13,182 European ancestry cases, 26,161 European ancestry controls	11q12.2	11	60171834	MS4A4E, MS4A6A	MS4A6A			64231			rs610932-?	rs610932	0	610932	downstream_gene_variant	0	0.58	2E-14	13.698970004336019		1.11	[1.09-1.15]	Affymetrix, Illumina [496763]	N
2011-05-02	21460840	Hollingworth P	2011-04-03	Nat Genet	www.ncbi.nlm.nih.gov/pubmed/21460840	Common variants at ABCA7, MS4A6A/MS4A4E, EPHA1, CD33 and CD2AP are associated with Alzheimer's disease.	Alzheimer's disease	6,688 European ancestry cases, 13,685 European ancestry controls	13,182 European ancestry cases, 26,161 European ancestry controls	1q32.2	1	207611623	CR1	CR1			1378			rs3818361-?	rs3818361	0	3818361	intron_variant	0	0.19	4E-14	13.397940008672037		1.18	[1.13-1.24]	Affymetrix, Illumina [496763]	N
2011-05-02	21460840	Hollingworth P	2011-04-03	Nat Genet	www.ncbi.nlm.nih.gov/pubmed/21460840	Common variants at ABCA7, MS4A6A/MS4A4E, EPHA1, CD33 and CD2AP are associated with Alzheimer's disease.	Alzheimer's disease	6,688 European ancestry cases, 13,685 European ancestry controls	13,182 European ancestry cases, 26,161 European ancestry controls	2q14.3	2	127137039	BIN1	LOC105373605 - NIFKP9	105373605	106480805		532	32972	rs744373-?	rs744373	0	744373	intergenic_variant	1	0.29	3E-14	13.522878745280337		1.17	[1.12-1.21]	Affymetrix, Illumina [496763]	N
2015-07-28	25188341	Beecham GW	2014-09-04	PLoS Genet	www.ncbi.nlm.nih.gov/pubmed/25188341	Genome-Wide Association Meta-analysis of Neuropathologic Features of Alzheimer's Disease and Related Dementias.	Dementia and core Alzheimer's disease neuropathologic changes	up to 3,887 cases, up to 1,027 controls	NA	1q42.13	1	230145409	GALNT2	GALNT2			2590			rs4846835-A	rs4846835	0	4846835	intron_variant	0	0.1959	2E-6	5.698970004336019	(Primary)	0.3966	[0.23-0.56] unit decrease	Affymetrix, Illumina [NR] (imputed)	N
2015-07-28	25188341	Beecham GW	2014-09-04	PLoS Genet	www.ncbi.nlm.nih.gov/pubmed/25188341	Genome-Wide Association Meta-analysis of Neuropathologic Features of Alzheimer's Disease and Related Dementias.	Dementia and core Alzheimer's disease neuropathologic changes	up to 3,887 cases, up to 1,027 controls	NA				MTIF2							chr2:55470453-C	chr2:55470453	0			1	0.9879	9E-6	5.045757490560675	(Primary)	1.6314	[0.91-2.35] unit increase	Affymetrix, Illumina [NR] (imputed)	N
2015-07-28	25188341	Beecham GW	2014-09-04	PLoS Genet	www.ncbi.nlm.nih.gov/pubmed/25188341	Genome-Wide Association Meta-analysis of Neuropathologic Features of Alzheimer's Disease and Related Dementias.	Dementia and core Alzheimer's disease neuropathologic changes	up to 3,887 cases, up to 1,027 controls	NA	2q14.3	2	127135234	BIN1	LOC105373605			105373605			rs6733839-T	rs6733839	0	6733839	regulatory_region_variant	0	0.43	3E-6	5.522878745280337	(Primary)	0.3288	[0.19-0.47] unit increase	Affymetrix, Illumina [NR] (imputed)	N
2015-07-28	25188341	Beecham GW	2014-09-04	PLoS Genet	www.ncbi.nlm.nih.gov/pubmed/25188341	Genome-Wide Association Meta-analysis of Neuropathologic Features of Alzheimer's Disease and Related Dementias.	Dementia and core Alzheimer's disease neuropathologic changes	up to 3,887 cases, up to 1,027 controls	NA	3q28	3	191130963	intergenic	SNAR-I - LOC107986171	100170222	107986171		252913	25190	rs61174036-G	rs61174036	0	61174036	intergenic_variant	1	0.7102	9E-6	5.045757490560675	(Primary)	0.289	[0.16-0.42] unit increase	Affymetrix, Illumina [NR] (imputed)	N
2015-07-28	25188341	Beecham GW	2014-09-04	PLoS Genet	www.ncbi.nlm.nih.gov/pubmed/25188341	Genome-Wide Association Meta-analysis of Neuropathologic Features of Alzheimer's Disease and Related Dementias.	Dementia and core Alzheimer's disease neuropathologic changes	up to 3,887 cases, up to 1,027 controls	NA	4q34.1	4	173168087	intergenic	LOC101930370			101930370			rs6835098-T	rs6835098	0	6835098	non_coding_transcript_exon_variant	0	0.3308	5E-6	5.301029995663981	(Primary)	0.2278	[0.11-0.35] unit decrease	Affymetrix, Illumina [NR] (imputed)	N
2015-07-28	25188341	Beecham GW	2014-09-04	PLoS Genet	www.ncbi.nlm.nih.gov/pubmed/25188341	Genome-Wide Association Meta-analysis of Neuropathologic Features of Alzheimer's Disease and Related Dementias.	Dementia and core Alzheimer's disease neuropathologic changes	up to 3,887 cases, up to 1,027 controls	NA	5p13.3	5	29367917	intergenic	LOC101929660 - LOC101929681	101929660	101929681		194942	12153	rs16898904-T	rs16898904	0	16898904	intergenic_variant	1	0.054	8E-6	5.096910013008056	(Primary)	0.6617	[0.37-0.95] unit increase	Affymetrix, Illumina [NR] (imputed)	N
2015-07-28	25188341	Beecham GW	2014-09-04	PLoS Genet	www.ncbi.nlm.nih.gov/pubmed/25188341	Genome-Wide Association Meta-analysis of Neuropathologic Features of Alzheimer's Disease and Related Dementias.	Dementia and core Alzheimer's disease neuropathologic changes	up to 3,887 cases, up to 1,027 controls	NA	5q31.3	5	142484808	intergenic	LOC101926941 - RPS12P10	101926941	100271056		20754	81892	rs3850579-G	rs3850579	0	3850579	intron_variant	1	0.5266	7E-6	5.154901959985743	(Primary)	0.2647	[0.15-0.38] unit increase	Affymetrix, Illumina [NR] (imputed)	N
2015-07-28	25188341	Beecham GW	2014-09-04	PLoS Genet	www.ncbi.nlm.nih.gov/pubmed/25188341	Genome-Wide Association Meta-analysis of Neuropathologic Features of Alzheimer's Disease and Related Dementias.	Dementia and core Alzheimer's disease neuropathologic changes	up to 3,887 cases, up to 1,027 controls	NA				intergenic							chr5:161442770-T	chr5:161442770	0			1	0.0136	5E-6	5.301029995663981	(Primary)	1.8342	[1.05-2.62] unit decrease	Affymetrix, Illumina [NR] (imputed)	N
2015-07-28	25188341	Beecham GW	2014-09-04	PLoS Genet	www.ncbi.nlm.nih.gov/pubmed/25188341	Genome-Wide Association Meta-analysis of Neuropathologic Features of Alzheimer's Disease and Related Dementias.	Dementia and core Alzheimer's disease neuropathologic changes	up to 3,887 cases, up to 1,027 controls	NA				intergenic							chr6:106452945-C	chr6:106452945	0			1	0.9873	8E-6	5.096910013008056	(Primary)	2.1702	[1.22-3.12] unit increase	Affymetrix, Illumina [NR] (imputed)	N
2015-07-28	25188341	Beecham GW	2014-09-04	PLoS Genet	www.ncbi.nlm.nih.gov/pubmed/25188341	Genome-Wide Association Meta-analysis of Neuropathologic Features of Alzheimer's Disease and Related Dementias.	Dementia and core Alzheimer's disease neuropathologic changes	up to 3,887 cases, up to 1,027 controls	NA	7q21.3	7	95826533	DYNC1I1	DYNC1I1			1780			rs3779483-T	rs3779483	0	3779483	intron_variant	0	0.0553	2E-6	5.698970004336019	(Primary)	1.2925	[0.76-1.82] unit decrease	Affymetrix, Illumina [NR] (imputed)	N
2015-07-28	25188341	Beecham GW	2014-09-04	PLoS Genet	www.ncbi.nlm.nih.gov/pubmed/25188341	Genome-Wide Association Meta-analysis of Neuropathologic Features of Alzheimer's Disease and Related Dementias.	Dementia and core Alzheimer's disease neuropathologic changes	up to 3,887 cases, up to 1,027 controls	NA				CSMD1							chr8:3777515-C	chr8:3777515	0			1	0.965	6E-6	5.221848749616356	(Primary)	1.6687	[0.95-2.39] unit increase	Affymetrix, Illumina [NR] (imputed)	N
2015-07-28	25188341	Beecham GW	2014-09-04	PLoS Genet	www.ncbi.nlm.nih.gov/pubmed/25188341	Genome-Wide Association Meta-analysis of Neuropathologic Features of Alzheimer's Disease and Related Dementias.	Dementia and core Alzheimer's disease neuropathologic changes	up to 3,887 cases, up to 1,027 controls	NA	9p24.1	9	4888441	intergenic	RCL1 - HNRNPA1P41	10171	100128701		27364	55905	rs9969783-A	rs9969783	0	9969783	downstream_gene_variant	1	0.4562	2E-6	5.698970004336019	(Primary)	0.2949	[0.17-0.42] unit decrease	Affymetrix, Illumina [NR] (imputed)	N
2015-07-28	25188341	Beecham GW	2014-09-04	PLoS Genet	www.ncbi.nlm.nih.gov/pubmed/25188341	Genome-Wide Association Meta-analysis of Neuropathologic Features of Alzheimer's Disease and Related Dementias.	Dementia and core Alzheimer's disease neuropathologic changes	up to 3,887 cases, up to 1,027 controls	NA				intergenic							chr10:824004-G	chr10:824004	0			1	0.9846	3E-6	5.522878745280337	(Primary)	1.3723	[0.79-1.95] unit increase	Affymetrix, Illumina [NR] (imputed)	N
2015-07-28	25188341	Beecham GW	2014-09-04	PLoS Genet	www.ncbi.nlm.nih.gov/pubmed/25188341	Genome-Wide Association Meta-analysis of Neuropathologic Features of Alzheimer's Disease and Related Dementias.	Dementia and core Alzheimer's disease neuropathologic changes	up to 3,887 cases, up to 1,027 controls	NA				intergenic							chr11:37229442-C	chr11:37229442	0			1	0.9625	7E-6	5.154901959985743	(Primary)	1.3744	[0.77-1.98] unit increase	Affymetrix, Illumina [NR] (imputed)	N
2015-07-28	25188341	Beecham GW	2014-09-04	PLoS Genet	www.ncbi.nlm.nih.gov/pubmed/25188341	Genome-Wide Association Meta-analysis of Neuropathologic Features of Alzheimer's Disease and Related Dementias.	Dementia and core Alzheimer's disease neuropathologic changes	up to 3,887 cases, up to 1,027 controls	NA				intergenic							chr12:34593353-A	chr12:34593353	0			1	0.0745	5E-6	5.301029995663981	(Primary)	1.274	[0.73-1.82] unit decrease	Affymetrix, Illumina [NR] (imputed)	N
2015-07-28	25188341	Beecham GW	2014-09-04	PLoS Genet	www.ncbi.nlm.nih.gov/pubmed/25188341	Genome-Wide Association Meta-analysis of Neuropathologic Features of Alzheimer's Disease and Related Dementias.	Dementia and core Alzheimer's disease neuropathologic changes	up to 3,887 cases, up to 1,027 controls	NA	12q12	12	40732528	CNTN1	CNTN1			1272			rs17539289-A	rs17539289	0	17539289	intron_variant	0	0.0535	5E-6	5.301029995663981	(Primary)	0.6468	[0.37-0.93] unit decrease	Affymetrix, Illumina [NR] (imputed)	N
2015-07-28	25188341	Beecham GW	2014-09-04	PLoS Genet	www.ncbi.nlm.nih.gov/pubmed/25188341	Genome-Wide Association Meta-analysis of Neuropathologic Features of Alzheimer's Disease and Related Dementias.	Dementia and core Alzheimer's disease neuropathologic changes	up to 3,887 cases, up to 1,027 controls	NA	14q21.3	14	50020073	intergenic	C14orf183			196913			rs55643152-T	rs55643152	0	55643152	intron_variant	0	0.0402	3E-6	5.522878745280337	(Primary)	1.0479	[0.61-1.49] unit decrease	Affymetrix, Illumina [NR] (imputed)	N
2015-07-28	25188341	Beecham GW	2014-09-04	PLoS Genet	www.ncbi.nlm.nih.gov/pubmed/25188341	Genome-Wide Association Meta-analysis of Neuropathologic Features of Alzheimer's Disease and Related Dementias.	Dementia and core Alzheimer's disease neuropathologic changes	up to 3,887 cases, up to 1,027 controls	NA	14q23.1	14	58109602	C14orf37	C14orf37			145407			rs11158198-C	rs11158198	0	11158198	intron_variant	0	0.492	2E-6	5.698970004336019	(Primary)	0.286	[0.17-0.4] unit decrease	Affymetrix, Illumina [NR] (imputed)	N
2015-07-28	25188341	Beecham GW	2014-09-04	PLoS Genet	www.ncbi.nlm.nih.gov/pubmed/25188341	Genome-Wide Association Meta-analysis of Neuropathologic Features of Alzheimer's Disease and Related Dementias.	Dementia and core Alzheimer's disease neuropathologic changes	up to 3,887 cases, up to 1,027 controls	NA				intergenic							chr14:97513230-T	chr14:97513230	0			1	0.0664	7E-6	5.154901959985743	(Primary)	1.057	[0.6-1.52] unit decrease	Affymetrix, Illumina [NR] (imputed)	N
2015-07-28	25188341	Beecham GW	2014-09-04	PLoS Genet	www.ncbi.nlm.nih.gov/pubmed/25188341	Genome-Wide Association Meta-analysis of Neuropathologic Features of Alzheimer's Disease and Related Dementias.	Dementia and core Alzheimer's disease neuropathologic changes	up to 3,887 cases, up to 1,027 controls	NA				JPH3							chr16:87690482-T	chr16:87690482	0			1	0.0116	2E-6	5.698970004336019	(Primary)	2.0387	[1.21-2.87] unit decrease	Affymetrix, Illumina [NR] (imputed)	N
2015-07-28	25188341	Beecham GW	2014-09-04	PLoS Genet	www.ncbi.nlm.nih.gov/pubmed/25188341	Genome-Wide Association Meta-analysis of Neuropathologic Features of Alzheimer's Disease and Related Dementias.	Dementia and core Alzheimer's disease neuropathologic changes	up to 3,887 cases, up to 1,027 controls	NA	18p11.22	18	10443696	intergenic	LOC105371988 - APCDD1	105371988	147495		18441	10932	rs7239679-T	rs7239679	0	7239679	intergenic_variant	1	0.45	4E-6	5.3979400086720375	(Primary)	0.2971	[0.17-0.42] unit increase	Affymetrix, Illumina [NR] (imputed)	N
2015-07-28	25188341	Beecham GW	2014-09-04	PLoS Genet	www.ncbi.nlm.nih.gov/pubmed/25188341	Genome-Wide Association Meta-analysis of Neuropathologic Features of Alzheimer's Disease and Related Dementias.	Dementia and core Alzheimer's disease neuropathologic changes	up to 3,887 cases, up to 1,027 controls	NA	18q11.2	18	24164468	OSBPL1A	OSBPL1A			114876			rs12604324-A	rs12604324	0	12604324	intron_variant	0	0.0201	1E-6	6.0	(Primary)	1.8953	[1.13-2.66] unit decrease	Affymetrix, Illumina [NR] (imputed)	N
2015-07-28	25188341	Beecham GW	2014-09-04	PLoS Genet	www.ncbi.nlm.nih.gov/pubmed/25188341	Genome-Wide Association Meta-analysis of Neuropathologic Features of Alzheimer's Disease and Related Dementias.	Dementia and core Alzheimer's disease neuropathologic changes	up to 3,887 cases, up to 1,027 controls	NA	19q13.32	19	44888997	PVRL2	PVRL2			5819			rs6857-T	rs6857	0	6857	3_prime_UTR_variant	0	0.2883	2E-62	61.69897000433602	(Primary)	1.6136	[1.42-1.8] unit increase	Affymetrix, Illumina [NR] (imputed)	N
2015-07-28	25188341	Beecham GW	2014-09-04	PLoS Genet	www.ncbi.nlm.nih.gov/pubmed/25188341	Genome-Wide Association Meta-analysis of Neuropathologic Features of Alzheimer's Disease and Related Dementias.	Dementia and core Alzheimer's disease neuropathologic changes	up to 3,887 cases, up to 1,027 controls	NA				intergenic							chr20:1193706-A	chr20:1193706	0			1	0.0301	4E-6	5.3979400086720375	(Primary)	1.1614	[0.67-1.65] unit decrease	Affymetrix, Illumina [NR] (imputed)	N
2015-07-28	25188341	Beecham GW	2014-09-04	PLoS Genet	www.ncbi.nlm.nih.gov/pubmed/25188341	Genome-Wide Association Meta-analysis of Neuropathologic Features of Alzheimer's Disease and Related Dementias.	Dementia and core Alzheimer's disease neuropathologic changes	up to 3,887 cases, up to 1,027 controls	NA	20p13	20	4163930	SMOX	SMOX			54498			rs1741309-A	rs1741309	0	1741309	intron_variant	0	0.3847	9E-7	6.045757490560675	(Primary)	0.3232	[0.19-0.45] unit increase	Affymetrix, Illumina [NR] (imputed)	N
2015-07-28	25188341	Beecham GW	2014-09-04	PLoS Genet	www.ncbi.nlm.nih.gov/pubmed/25188341	Genome-Wide Association Meta-analysis of Neuropathologic Features of Alzheimer's Disease and Related Dementias.	Dementia and core Alzheimer's disease neuropathologic changes	up to 3,887 cases, up to 1,027 controls	NA				ABCG1							chr21:43678066-T	chr21:43678066	0			1	0.0107	7E-6	5.154901959985743	(Primary)	1.6947	[0.96-2.43] unit decrease	Affymetrix, Illumina [NR] (imputed)	N
2015-07-28	25188341	Beecham GW	2014-09-04	PLoS Genet	www.ncbi.nlm.nih.gov/pubmed/25188341	Genome-Wide Association Meta-analysis of Neuropathologic Features of Alzheimer's Disease and Related Dementias.	Dementia and core Alzheimer's disease neuropathologic changes	up to 3,887 cases, up to 1,027 controls	NA				intergenic							chr22:36621624-T	chr22:36621624	0			1	0.0224	6E-6	5.221848749616356	(Primary)	1.2016	[0.68-1.72] unit decrease	Affymetrix, Illumina [NR] (imputed)	N
2015-07-28	25188341	Beecham GW	2014-09-04	PLoS Genet	www.ncbi.nlm.nih.gov/pubmed/25188341	Genome-Wide Association Meta-analysis of Neuropathologic Features of Alzheimer's Disease and Related Dementias.	Dementia and core Alzheimer's disease neuropathologic changes	up to 3,887 cases, up to 1,027 controls	NA				PHF21B							chr22:45354131-A	chr22:45354131	0			1	0.0172	2E-8	7.698970004336019	(Primary)	2.4084	[1.57-3.25] unit decrease	Affymetrix, Illumina [NR] (imputed)	N
2015-07-28	25188341	Beecham GW	2014-09-04	PLoS Genet	www.ncbi.nlm.nih.gov/pubmed/25188341	Genome-Wide Association Meta-analysis of Neuropathologic Features of Alzheimer's Disease and Related Dementias.	Dementia and core Alzheimer's disease neuropathologic changes	up to 3,887 cases, up to 1,027 controls	NA	1p36.11	1	25001518	intergenic	RUNX3 - MIR4425	864	100616365		36360	21985	rs6665019-A	rs6665019	0	6665019	intergenic_variant	1	0.1211	5E-6	5.301029995663981	(Complete)	0.5008	[0.29-0.72] unit decrease	Affymetrix, Illumina [NR] (imputed)	N
2015-07-28	25188341	Beecham GW	2014-09-04	PLoS Genet	www.ncbi.nlm.nih.gov/pubmed/25188341	Genome-Wide Association Meta-analysis of Neuropathologic Features of Alzheimer's Disease and Related Dementias.	Dementia and core Alzheimer's disease neuropathologic changes	up to 3,887 cases, up to 1,027 controls	NA				intergenic							chr1:96582508-A	chr1:96582508	0			1	0.0142	9E-6	5.045757490560675	(Complete)	1.6052	[0.9-2.31] unit decrease	Affymetrix, Illumina [NR] (imputed)	N
2015-07-28	25188341	Beecham GW	2014-09-04	PLoS Genet	www.ncbi.nlm.nih.gov/pubmed/25188341	Genome-Wide Association Meta-analysis of Neuropathologic Features of Alzheimer's Disease and Related Dementias.	Dementia and core Alzheimer's disease neuropathologic changes	up to 3,887 cases, up to 1,027 controls	NA	1q42.13	1	230145409	GALNT2	GALNT2			2590			rs4846835-A	rs4846835	0	4846835	intron_variant	0	0.1984	4E-6	5.3979400086720375	(Complete)	0.4595	[0.26-0.66] unit decrease	Affymetrix, Illumina [NR] (imputed)	N
2015-07-28	25188341	Beecham GW	2014-09-04	PLoS Genet	www.ncbi.nlm.nih.gov/pubmed/25188341	Genome-Wide Association Meta-analysis of Neuropathologic Features of Alzheimer's Disease and Related Dementias.	Dementia and core Alzheimer's disease neuropathologic changes	up to 3,887 cases, up to 1,027 controls	NA	1q44	1	244441734	ADSS	ADSS			159			rs3003214-A	rs3003214	0	3003214	intron_variant	0	0.3176	5E-6	5.301029995663981	(Complete)	0.37	[0.21-0.53] unit increase	Affymetrix, Illumina [NR] (imputed)	N
2015-07-28	25188341	Beecham GW	2014-09-04	PLoS Genet	www.ncbi.nlm.nih.gov/pubmed/25188341	Genome-Wide Association Meta-analysis of Neuropathologic Features of Alzheimer's Disease and Related Dementias.	Dementia and core Alzheimer's disease neuropathologic changes	up to 3,887 cases, up to 1,027 controls	NA	2q12.2	2	106026098	intergenic	LOC105373531 - C2orf40	105373531	84417		54275	37192	rs34487851-G	rs34487851	0	34487851	regulatory_region_variant	1	0.7378	5E-6	5.301029995663981	(Complete)	0.4164	[0.24-0.6] unit increase	Affymetrix, Illumina [NR] (imputed)	N
2015-07-28	25188341	Beecham GW	2014-09-04	PLoS Genet	www.ncbi.nlm.nih.gov/pubmed/25188341	Genome-Wide Association Meta-analysis of Neuropathologic Features of Alzheimer's Disease and Related Dementias.	Dementia and core Alzheimer's disease neuropathologic changes	up to 3,887 cases, up to 1,027 controls	NA	4q12	4	53675679	intergenic	LNX1 - LOC100506444	84708	100506444		23155	20222	rs6822736-C	rs6822736	0	6822736	intron_variant	1	0.6565	4E-6	5.3979400086720375	(Complete)	0.3637	[0.21-0.52] unit decrease	Affymetrix, Illumina [NR] (imputed)	N
2015-07-28	25188341	Beecham GW	2014-09-04	PLoS Genet	www.ncbi.nlm.nih.gov/pubmed/25188341	Genome-Wide Association Meta-analysis of Neuropathologic Features of Alzheimer's Disease and Related Dementias.	Dementia and core Alzheimer's disease neuropathologic changes	up to 3,887 cases, up to 1,027 controls	NA				intergenic							chr6:106452945-C	chr6:106452945	0			1	0.987	6E-6	5.221848749616356	(Complete)	2.2238	[1.26-3.18] unit increase	Affymetrix, Illumina [NR] (imputed)	N
2015-07-28	25188341	Beecham GW	2014-09-04	PLoS Genet	www.ncbi.nlm.nih.gov/pubmed/25188341	Genome-Wide Association Meta-analysis of Neuropathologic Features of Alzheimer's Disease and Related Dementias.	Dementia and core Alzheimer's disease neuropathologic changes	up to 3,887 cases, up to 1,027 controls	NA	7q21.3	7	95826533	DYNC1I1	DYNC1I1			1780			rs3779483-T	rs3779483	0	3779483	intron_variant	0	0.0554	2E-6	5.698970004336019	(Complete)	1.2911	[0.76-1.82] unit decrease	Affymetrix, Illumina [NR] (imputed)	N
2015-07-28	25188341	Beecham GW	2014-09-04	PLoS Genet	www.ncbi.nlm.nih.gov/pubmed/25188341	Genome-Wide Association Meta-analysis of Neuropathologic Features of Alzheimer's Disease and Related Dementias.	Dementia and core Alzheimer's disease neuropathologic changes	up to 3,887 cases, up to 1,027 controls	NA				CSMD1							chr8:3777515-C	chr8:3777515	0			1	0.965	6E-6	5.221848749616356	(Complete)	1.6673	[0.95-2.39] unit increase	Affymetrix, Illumina [NR] (imputed)	N
2015-07-28	25188341	Beecham GW	2014-09-04	PLoS Genet	www.ncbi.nlm.nih.gov/pubmed/25188341	Genome-Wide Association Meta-analysis of Neuropathologic Features of Alzheimer's Disease and Related Dementias.	Dementia and core Alzheimer's disease neuropathologic changes	up to 3,887 cases, up to 1,027 controls	NA	9q22.31	9	92129496	intergenic	SPTLC1 - LOC100128076	10558	100128076		14022	3338	rs41526548-C	rs41526548	1	10992241	upstream_gene_variant	1	0.7663	1E-6	6.0	(Complete)	0.6776	[0.40-0.95] unit decrease	Affymetrix, Illumina [NR] (imputed)	N
2015-07-28	25188341	Beecham GW	2014-09-04	PLoS Genet	www.ncbi.nlm.nih.gov/pubmed/25188341	Genome-Wide Association Meta-analysis of Neuropathologic Features of Alzheimer's Disease and Related Dementias.	Dementia and core Alzheimer's disease neuropathologic changes	up to 3,887 cases, up to 1,027 controls	NA				intergenic							chr10:115495938-G	chr10:115495938	0			1	0.9881	9E-6	5.045757490560675	(Complete)	1.6516	[0.92-2.38] unit increase	Affymetrix, Illumina [NR] (imputed)	N
2015-07-28	25188341	Beecham GW	2014-09-04	PLoS Genet	www.ncbi.nlm.nih.gov/pubmed/25188341	Genome-Wide Association Meta-analysis of Neuropathologic Features of Alzheimer's Disease and Related Dementias.	Dementia and core Alzheimer's disease neuropathologic changes	up to 3,887 cases, up to 1,027 controls	NA				intergenic							chr11:37229442-C	chr11:37229442	0			1	0.9858	1E-7	7.0	(Complete)	1.8518	[1.17-2.54] unit increase	Affymetrix, Illumina [NR] (imputed)	N
2015-07-28	25188341	Beecham GW	2014-09-04	PLoS Genet	www.ncbi.nlm.nih.gov/pubmed/25188341	Genome-Wide Association Meta-analysis of Neuropathologic Features of Alzheimer's Disease and Related Dementias.	Dementia and core Alzheimer's disease neuropathologic changes	up to 3,887 cases, up to 1,027 controls	NA				intergenic							chr12:34593353-A	chr12:34593353	0			1	0.0745	5E-6	5.301029995663981	(Complete)	1.2739	[0.73-1.82] unit decrease	Affymetrix, Illumina [NR] (imputed)	N
2015-07-28	25188341	Beecham GW	2014-09-04	PLoS Genet	www.ncbi.nlm.nih.gov/pubmed/25188341	Genome-Wide Association Meta-analysis of Neuropathologic Features of Alzheimer's Disease and Related Dementias.	Dementia and core Alzheimer's disease neuropathologic changes	up to 3,887 cases, up to 1,027 controls	NA				intergenic							chr14:35114172-A	chr14:35114172	0			1	0.0185	8E-6	5.096910013008056	(Complete)	1.5867	[0.89-2.28] unit decrease	Affymetrix, Illumina [NR] (imputed)	N
2015-07-28	25188341	Beecham GW	2014-09-04	PLoS Genet	www.ncbi.nlm.nih.gov/pubmed/25188341	Genome-Wide Association Meta-analysis of Neuropathologic Features of Alzheimer's Disease and Related Dementias.	Dementia and core Alzheimer's disease neuropathologic changes	up to 3,887 cases, up to 1,027 controls	NA	14q22.3	14	55895020	intergenic	LINC00520 - LOC105370511	645687	105370511		98346	3961	rs35862341-C	rs35862341	0	35862341	upstream_gene_variant	1	0.9866	4E-6	5.3979400086720375	(Complete)	1.521	[0.87-2.17] unit increase	Affymetrix, Illumina [NR] (imputed)	N
2015-07-28	25188341	Beecham GW	2014-09-04	PLoS Genet	www.ncbi.nlm.nih.gov/pubmed/25188341	Genome-Wide Association Meta-analysis of Neuropathologic Features of Alzheimer's Disease and Related Dementias.	Dementia and core Alzheimer's disease neuropathologic changes	up to 3,887 cases, up to 1,027 controls	NA				intergenic							chr14:97513230-T	chr14:97513230	0			1	0.0665	7E-6	5.154901959985743	(Complete)	1.0557	[0.6-1.52] unit decrease	Affymetrix, Illumina [NR] (imputed)	N
2015-07-28	25188341	Beecham GW	2014-09-04	PLoS Genet	www.ncbi.nlm.nih.gov/pubmed/25188341	Genome-Wide Association Meta-analysis of Neuropathologic Features of Alzheimer's Disease and Related Dementias.	Dementia and core Alzheimer's disease neuropathologic changes	up to 3,887 cases, up to 1,027 controls	NA	15q26.1	15	91999601	SLCO3A1	SLCO3A1			28232			rs8037790-A	rs8037790	0	8037790	intron_variant	0	0.23	7E-6	5.154901959985743	(Complete)	0.443	[0.25-0.64] unit decrease	Affymetrix, Illumina [NR] (imputed)	N
2015-07-28	25188341	Beecham GW	2014-09-04	PLoS Genet	www.ncbi.nlm.nih.gov/pubmed/25188341	Genome-Wide Association Meta-analysis of Neuropathologic Features of Alzheimer's Disease and Related Dementias.	Dementia and core Alzheimer's disease neuropathologic changes	up to 3,887 cases, up to 1,027 controls	NA				JPH3							chr16:87690482-T	chr16:87690482	0			1	0.0116	2E-6	5.698970004336019	(Complete)	2.0377	[1.21-2.87] unit decrease	Affymetrix, Illumina [NR] (imputed)	N
2015-07-28	25188341	Beecham GW	2014-09-04	PLoS Genet	www.ncbi.nlm.nih.gov/pubmed/25188341	Genome-Wide Association Meta-analysis of Neuropathologic Features of Alzheimer's Disease and Related Dementias.	Dementia and core Alzheimer's disease neuropathologic changes	up to 3,887 cases, up to 1,027 controls	NA	19p13.3	19	2920707	intergenic	LOC101928631			101928631			rs8105265-A	rs8105265	0	8105265	intron_variant	0	0.1173	4E-6	5.3979400086720375	(Complete)	0.5203	[0.3-0.74] unit decrease	Affymetrix, Illumina [NR] (imputed)	N
2015-07-28	25188341	Beecham GW	2014-09-04	PLoS Genet	www.ncbi.nlm.nih.gov/pubmed/25188341	Genome-Wide Association Meta-analysis of Neuropathologic Features of Alzheimer's Disease and Related Dementias.	Dementia and core Alzheimer's disease neuropathologic changes	up to 3,887 cases, up to 1,027 controls	NA	19q13.32	19	44888997	PVRL2	PVRL2			5819			rs6857-T	rs6857	0	6857	3_prime_UTR_variant	0	0.2864	3E-38	37.52287874528034	(Complete)	1.501	[1.27-1.73] unit increase	Affymetrix, Illumina [NR] (imputed)	N
2015-07-28	25188341	Beecham GW	2014-09-04	PLoS Genet	www.ncbi.nlm.nih.gov/pubmed/25188341	Genome-Wide Association Meta-analysis of Neuropathologic Features of Alzheimer's Disease and Related Dementias.	Dementia and core Alzheimer's disease neuropathologic changes	up to 3,887 cases, up to 1,027 controls	NA				ABCG1							chr21:43693789-A	chr21:43693789	0			1	0.011	7E-6	5.154901959985743	(Complete)	1.6439	[0.93-2.36] unit decrease	Affymetrix, Illumina [NR] (imputed)	N
2015-07-28	25188341	Beecham GW	2014-09-04	PLoS Genet	www.ncbi.nlm.nih.gov/pubmed/25188341	Genome-Wide Association Meta-analysis of Neuropathologic Features of Alzheimer's Disease and Related Dementias.	Dementia and core Alzheimer's disease neuropathologic changes	up to 3,887 cases, up to 1,027 controls	NA				PHF21B							chr22:45354131-A	chr22:45354131	0			1	0.0172	2E-8	7.698970004336019	(Complete)	2.4069	[1.57-3.25] unit decrease	Affymetrix, Illumina [NR] (imputed)	N
2016-06-17	26545630	Deming Y	2015-09-25	Neurobiol Aging	www.ncbi.nlm.nih.gov/pubmed/26545630	A potential endophenotype for Alzheimer's disease: cerebrospinal fluid clusterin.	Cerebrospinal fluid clusterin levels	300 Alzheimer's disease cases, 373 controls	NA	16q24.1	16	86340602	LINC00917	LINC00917			732275			rs2581305-?	rs2581305	0	2581305	intron_variant	0		4E-7	6.3979400086720375		0.608	[NR] unit decrease	Illumina [5970354] (imputed)	N
2016-06-17	26545630	Deming Y	2015-09-25	Neurobiol Aging	www.ncbi.nlm.nih.gov/pubmed/26545630	A potential endophenotype for Alzheimer's disease: cerebrospinal fluid clusterin.	Cerebrospinal fluid clusterin levels	300 Alzheimer's disease cases, 373 controls	NA	2q21.2	2	131824938	LOC647996	C2orf27B - LOC647996	408029	647996		23277	2607	rs12470837-?	rs12470837	0	12470837	upstream_gene_variant	1		1E-6	6.0		0.336	[NR] unit decrease	Illumina [5970354] (imputed)	N
2016-06-17	26545630	Deming Y	2015-09-25	Neurobiol Aging	www.ncbi.nlm.nih.gov/pubmed/26545630	A potential endophenotype for Alzheimer's disease: cerebrospinal fluid clusterin.	Cerebrospinal fluid clusterin levels	300 Alzheimer's disease cases, 373 controls	NA	1p13.2	1	113510496	MAGI3	MAGI3			260425			rs17507884-?	rs17507884	0	17507884	intron_variant	0		1E-6	6.0		0.466	[NR] unit decrease	Illumina [5970354] (imputed)	N
2016-06-17	26545630	Deming Y	2015-09-25	Neurobiol Aging	www.ncbi.nlm.nih.gov/pubmed/26545630	A potential endophenotype for Alzheimer's disease: cerebrospinal fluid clusterin.	Cerebrospinal fluid clusterin levels	300 Alzheimer's disease cases, 373 controls	NA	7p15.3	7	22665007	LOC401312	LOC401312			401312			rs57375391-?	rs57375391	0	57375391	intron_variant	0		2E-6	5.698970004336019		0.497	[NR] unit decrease	Illumina [5970354] (imputed)	N
2016-06-17	26545630	Deming Y	2015-09-25	Neurobiol Aging	www.ncbi.nlm.nih.gov/pubmed/26545630	A potential endophenotype for Alzheimer's disease: cerebrospinal fluid clusterin.	Cerebrospinal fluid clusterin levels	300 Alzheimer's disease cases, 373 controls	NA	18q12.3	18	45388569	SLC14A2	SLC14A2			8170			rs73431975-?	rs73431975	0	73431975	intron_variant	0		2E-6	5.698970004336019		0.573	[NR] unit decrease	Illumina [5970354] (imputed)	N
2016-06-17	26545630	Deming Y	2015-09-25	Neurobiol Aging	www.ncbi.nlm.nih.gov/pubmed/26545630	A potential endophenotype for Alzheimer's disease: cerebrospinal fluid clusterin.	Cerebrospinal fluid clusterin levels	300 Alzheimer's disease cases, 373 controls	NA	8q21.3	8	90639859	TMEM64	TMEM64			169200			rs10102274-?	rs10102274	0	10102274	intron_variant	0		2E-6	5.698970004336019		0.853	[NR] unit increase	Illumina [5970354] (imputed)	N
2016-06-17	26545630	Deming Y	2015-09-25	Neurobiol Aging	www.ncbi.nlm.nih.gov/pubmed/26545630	A potential endophenotype for Alzheimer's disease: cerebrospinal fluid clusterin.	Cerebrospinal fluid clusterin levels	300 Alzheimer's disease cases, 373 controls	NA	3p22.1	3	42530054	VIPR1	VIPR1			7433			rs417387-?	rs417387	0	417387	non_coding_transcript_exon_variant	0		3E-6	5.522878745280337		0.353	[NR] unit decrease	Illumina [5970354] (imputed)	N
2016-06-17	26545630	Deming Y	2015-09-25	Neurobiol Aging	www.ncbi.nlm.nih.gov/pubmed/26545630	A potential endophenotype for Alzheimer's disease: cerebrospinal fluid clusterin.	Cerebrospinal fluid clusterin levels	300 Alzheimer's disease cases, 373 controls	NA	6p12.1	6	56433924	DST	RCC2P7 - DST	442221	667		495	24063	rs12195424-?	rs12195424	0	12195424	upstream_gene_variant	1		3E-6	5.522878745280337		0.35	[NR] unit decrease	Illumina [5970354] (imputed)	N
2016-06-17	26545630	Deming Y	2015-09-25	Neurobiol Aging	www.ncbi.nlm.nih.gov/pubmed/26545630	A potential endophenotype for Alzheimer's disease: cerebrospinal fluid clusterin.	Cerebrospinal fluid clusterin levels	300 Alzheimer's disease cases, 373 controls	NA	8q22.3	8	100670549	SNX31	LOC105375672 - PABPC1	105375672	26986		1363	32367	rs1693575-?	rs1693575	0	1693575	regulatory_region_variant	1		3E-6	5.522878745280337		0.363	[NR] unit increase	Illumina [5970354] (imputed)	N
2016-06-17	26545630	Deming Y	2015-09-25	Neurobiol Aging	www.ncbi.nlm.nih.gov/pubmed/26545630	A potential endophenotype for Alzheimer's disease: cerebrospinal fluid clusterin.	Cerebrospinal fluid clusterin levels	300 Alzheimer's disease cases, 373 controls	NA	4q23	4	99350902	ADH1C	ADH1C			126			rs1662046-?	rs1662046	0	1662046	intron_variant	0		3E-6	5.522878745280337		0.451	[NR] unit increase	Illumina [5970354] (imputed)	N
2016-06-17	26545630	Deming Y	2015-09-25	Neurobiol Aging	www.ncbi.nlm.nih.gov/pubmed/26545630	A potential endophenotype for Alzheimer's disease: cerebrospinal fluid clusterin.	Cerebrospinal fluid clusterin levels	300 Alzheimer's disease cases, 373 controls	NA	14q32.11	14	89310401	FOXN3	FOXN3			1112			rs3783863-?	rs3783863	0	3783863	intron_variant	0		5E-6	5.301029995663981		0.575	[NR] unit decrease	Illumina [5970354] (imputed)	N
2016-06-17	26545630	Deming Y	2015-09-25	Neurobiol Aging	www.ncbi.nlm.nih.gov/pubmed/26545630	A potential endophenotype for Alzheimer's disease: cerebrospinal fluid clusterin.	Cerebrospinal fluid clusterin levels	300 Alzheimer's disease cases, 373 controls	NA	13q14.13	13	45942333	ZC3H13	LOC105370191 - ZC3H13	105370191	23091		1419	12136	rs741668-?	rs741668	0	741668	intergenic_variant	1		5E-6	5.301029995663981		0.267	[NR] unit increase	Illumina [5970354] (imputed)	N
2016-06-17	26545630	Deming Y	2015-09-25	Neurobiol Aging	www.ncbi.nlm.nih.gov/pubmed/26545630	A potential endophenotype for Alzheimer's disease: cerebrospinal fluid clusterin.	Cerebrospinal fluid clusterin levels	300 Alzheimer's disease cases, 373 controls	NA	10q26.12	10	119906261	SEC23IP	SEC23IP			11196			rs2456721-?	rs2456721	0	2456721	intron_variant	0		5E-6	5.301029995663981		0.266	[NR] unit decrease	Illumina [5970354] (imputed)	N
2016-06-17	26545630	Deming Y	2015-09-25	Neurobiol Aging	www.ncbi.nlm.nih.gov/pubmed/26545630	A potential endophenotype for Alzheimer's disease: cerebrospinal fluid clusterin.	Cerebrospinal fluid clusterin levels	300 Alzheimer's disease cases, 373 controls	NA	13q14.3	13	51272469	FAM124A	FAM124A			220108			rs1006064-?	rs1006064	0	1006064	intron_variant	0		5E-6	5.301029995663981		0.252	[NR] unit decrease	Illumina [5970354] (imputed)	N
2016-06-17	26545630	Deming Y	2015-09-25	Neurobiol Aging	www.ncbi.nlm.nih.gov/pubmed/26545630	A potential endophenotype for Alzheimer's disease: cerebrospinal fluid clusterin.	Cerebrospinal fluid clusterin levels	300 Alzheimer's disease cases, 373 controls	NA	4q32.3	4	165829942	TLL1	LINC01179 - LOC105377521	101928151	105377521		67164	15665	rs72635116-?	rs72635116	0	72635116	intergenic_variant	1		5E-6	5.301029995663981		0.313	[NR] unit decrease	Illumina [5970354] (imputed)	N
2016-06-17	26545630	Deming Y	2015-09-25	Neurobiol Aging	www.ncbi.nlm.nih.gov/pubmed/26545630	A potential endophenotype for Alzheimer's disease: cerebrospinal fluid clusterin.	Cerebrospinal fluid clusterin levels	300 Alzheimer's disease cases, 373 controls	NA	15q26.1	15	90087660	IDH2	IDH2			3418			rs9972327-?	rs9972327	0	9972327	intron_variant	0		6E-6	5.221848749616356		0.4	[NR] unit decrease	Illumina [5970354] (imputed)	N
2016-06-17	26545630	Deming Y	2015-09-25	Neurobiol Aging	www.ncbi.nlm.nih.gov/pubmed/26545630	A potential endophenotype for Alzheimer's disease: cerebrospinal fluid clusterin.	Cerebrospinal fluid clusterin levels	300 Alzheimer's disease cases, 373 controls	NA	2p12	2	80627659	CTNNA2	CTNNA2			1496			rs79215379-?	rs79215379	1	62152012	intron_variant	0		7E-6	5.154901959985743		0.49	[NR] unit decrease	Illumina [5970354] (imputed)	N
2016-06-17	26545630	Deming Y	2015-09-25	Neurobiol Aging	www.ncbi.nlm.nih.gov/pubmed/26545630	A potential endophenotype for Alzheimer's disease: cerebrospinal fluid clusterin.	Cerebrospinal fluid clusterin levels	300 Alzheimer's disease cases, 373 controls	NA	10q21.1	10	57998883	IPMK	MRPS35P3 - IPMK	359779	253430		15872	192634	rs11006002-?	rs11006002	0	11006002	intergenic_variant	1		7E-6	5.154901959985743		0.799	[NR] unit decrease	Illumina [5970354] (imputed)	N
2016-06-17	26545630	Deming Y	2015-09-25	Neurobiol Aging	www.ncbi.nlm.nih.gov/pubmed/26545630	A potential endophenotype for Alzheimer's disease: cerebrospinal fluid clusterin.	Cerebrospinal fluid clusterin levels	300 Alzheimer's disease cases, 373 controls	NA	3p25.3	3	9437458	SETD5	SETD5			55209			rs2442825-?	rs2442825	0	2442825	intron_variant	0		8E-6	5.096910013008056		0.237	[NR] unit decrease	Illumina [5970354] (imputed)	N
2016-06-17	26545630	Deming Y	2015-09-25	Neurobiol Aging	www.ncbi.nlm.nih.gov/pubmed/26545630	A potential endophenotype for Alzheimer's disease: cerebrospinal fluid clusterin.	Cerebrospinal fluid clusterin levels	300 Alzheimer's disease cases, 373 controls	NA	21q21.3	21	27903308	LINC00314	LINC00113 - LINC00314	54088	246705		152075	110055	rs9305339-?	rs9305339	0	9305339	intergenic_variant	1		8E-6	5.096910013008056		0.264	[NR] unit increase	Illumina [5970354] (imputed)	N
2016-06-17	26545630	Deming Y	2015-09-25	Neurobiol Aging	www.ncbi.nlm.nih.gov/pubmed/26545630	A potential endophenotype for Alzheimer's disease: cerebrospinal fluid clusterin.	Cerebrospinal fluid clusterin levels	300 Alzheimer's disease cases, 373 controls	NA	8p23.2	8	4005589	CSMD1	CSMD1			64478			rs17068510-?	rs17068510	0	17068510	intron_variant	0		8E-6	5.096910013008056		0.291	[NR] unit increase	Illumina [5970354] (imputed)	N
2016-06-17	26545630	Deming Y	2015-09-25	Neurobiol Aging	www.ncbi.nlm.nih.gov/pubmed/26545630	A potential endophenotype for Alzheimer's disease: cerebrospinal fluid clusterin.	Cerebrospinal fluid clusterin levels	300 Alzheimer's disease cases, 373 controls	NA	22q13.33	22	50521672	NCAPH2	NCAPH2			29781			rs131814-?	rs131814	0	131814	intron_variant	0		9E-6	5.045757490560675		0.249	[NR] unit decrease	Illumina [5970354] (imputed)	N
2016-06-17	26545630	Deming Y	2015-09-25	Neurobiol Aging	www.ncbi.nlm.nih.gov/pubmed/26545630	A potential endophenotype for Alzheimer's disease: cerebrospinal fluid clusterin.	Cerebrospinal fluid clusterin levels	300 Alzheimer's disease cases, 373 controls	NA	2q35	2	215750203	LINC00607	LINC00607			646324			rs6758001-?	rs6758001	0	6758001	intron_variant	0		9E-6	5.045757490560675		0.638	[NR] unit increase	Illumina [5970354] (imputed)	N
2016-06-17	26545630	Deming Y	2015-09-25	Neurobiol Aging	www.ncbi.nlm.nih.gov/pubmed/26545630	A potential endophenotype for Alzheimer's disease: cerebrospinal fluid clusterin.	Cerebrospinal fluid clusterin levels	300 Alzheimer's disease cases, 373 controls	NA	7p12.3	7	48193794	ABCA13	ABCA13			154664			rs144495862-?	rs144495862	0	144495862	intron_variant	0		9E-6	5.045757490560675		0.422	[NR] unit decrease	Illumina [5970354] (imputed)	N
2016-03-24	21116278	Furney SJ	2010-11-30	Mol Psychiatry	www.ncbi.nlm.nih.gov/pubmed/21116278	Genome-wide association with MRI atrophy measures as a quantitative trait locus for Alzheimer's disease.	Entorhinal cortical thickness	424 European ancestry mild cognitive impairment cases, 236 European ancestry Alzheimer's disease cases, 279 European ancestry controls	NA	3p22.3	3	35101019	ARPP-21	LOC101928135			101928135			rs11129640-?	rs11129640	0	11129640	intergenic_variant	0	NR	6E-8	7.221848749616356		0.123	[NR] unit decrease	Illumina [478011]	N
2016-03-24	21116278	Furney SJ	2010-11-30	Mol Psychiatry	www.ncbi.nlm.nih.gov/pubmed/21116278	Genome-wide association with MRI atrophy measures as a quantitative trait locus for Alzheimer's disease.	Entorhinal cortical thickness	424 European ancestry mild cognitive impairment cases, 236 European ancestry Alzheimer's disease cases, 279 European ancestry controls	NA	8p21.3	8	21804933	DOK2	OR6R2P - LOC105379318	403294	105379318		7037	45126	rs17581368-?	rs17581368	0	17581368	intron_variant	1	NR	7E-6	5.154901959985743		0.09	[NR] unit decrease	Illumina [478011]	N
2016-03-24	21116278	Furney SJ	2010-11-30	Mol Psychiatry	www.ncbi.nlm.nih.gov/pubmed/21116278	Genome-wide association with MRI atrophy measures as a quantitative trait locus for Alzheimer's disease.	Entorhinal cortical thickness	424 European ancestry mild cognitive impairment cases, 236 European ancestry Alzheimer's disease cases, 279 European ancestry controls	NA	11q23.2	11	113235733	NCAM1	NCAM1			4684			rs12279261-?	rs12279261	0	12279261	intron_variant	0	NR	9E-6	5.045757490560675		0.112	[NR] unit decrease	Illumina [478011]	N
2016-03-24	21116278	Furney SJ	2010-11-30	Mol Psychiatry	www.ncbi.nlm.nih.gov/pubmed/21116278	Genome-wide association with MRI atrophy measures as a quantitative trait locus for Alzheimer's disease.	Entorhinal cortical thickness	424 European ancestry mild cognitive impairment cases, 236 European ancestry Alzheimer's disease cases, 279 European ancestry controls	NA	12p12.1	12	21998639	CMAS	ABCC9 - THEM4P1	10060	677880		56770	10019	rs10743430-?	rs10743430	0	10743430	intergenic_variant	1	NR	6E-7	6.221848749616356		0.218	[NR] unit decrease	Illumina [478011]	N
2016-03-24	21116278	Furney SJ	2010-11-30	Mol Psychiatry	www.ncbi.nlm.nih.gov/pubmed/21116278	Genome-wide association with MRI atrophy measures as a quantitative trait locus for Alzheimer's disease.	Entorhinal cortical thickness	424 European ancestry mild cognitive impairment cases, 236 European ancestry Alzheimer's disease cases, 279 European ancestry controls	NA	18q21.2	18	50851864	ME2	MRO - ME2	83876	4200		26451	26740	rs732528-?	rs732528	0	732528	intergenic_variant	1	NR	7E-6	5.154901959985743		0.111	[NR] unit decrease	Illumina [478011]	N
2016-06-17	26545630	Deming Y	2015-09-25	Neurobiol Aging	www.ncbi.nlm.nih.gov/pubmed/26545630	A potential endophenotype for Alzheimer's disease: cerebrospinal fluid clusterin.	Plasma clusterin levels	521 Alzheimer's disease cases, 297 controls	NA	1q31.3	1	194388206	LOC102723336	LOC107985242 - RNU6-983P	107985242	106481490		30526	99897	rs4428865-?	rs4428865	0	4428865	intergenic_variant	1		7E-7	6.154901959985743				Illumina [5970354] (imputed)	N
2016-06-17	26545630	Deming Y	2015-09-25	Neurobiol Aging	www.ncbi.nlm.nih.gov/pubmed/26545630	A potential endophenotype for Alzheimer's disease: cerebrospinal fluid clusterin.	Plasma clusterin levels	521 Alzheimer's disease cases, 297 controls	NA	3q26.32	3	178442780	LINC01014	LINC01014			100874330			rs12492269-?	rs12492269	0	12492269	intron_variant	0		2E-6	5.698970004336019				Illumina [5970354] (imputed)	N
2016-06-17	26545630	Deming Y	2015-09-25	Neurobiol Aging	www.ncbi.nlm.nih.gov/pubmed/26545630	A potential endophenotype for Alzheimer's disease: cerebrospinal fluid clusterin.	Plasma clusterin levels	521 Alzheimer's disease cases, 297 controls	NA	12p13.31	12	5658219	ANO2	ANO2			57101			rs4930776-?	rs4930776	0	4930776	intron_variant	0		3E-6	5.522878745280337				Illumina [5970354] (imputed)	N
2016-06-17	26545630	Deming Y	2015-09-25	Neurobiol Aging	www.ncbi.nlm.nih.gov/pubmed/26545630	A potential endophenotype for Alzheimer's disease: cerebrospinal fluid clusterin.	Plasma clusterin levels	521 Alzheimer's disease cases, 297 controls	NA	3p26.1	3	7243998	GRM7	GRM7			2917			rs2007029-?	rs2007029	0	2007029	intron_variant	0		4E-6	5.3979400086720375				Illumina [5970354] (imputed)	N
2016-06-17	26545630	Deming Y	2015-09-25	Neurobiol Aging	www.ncbi.nlm.nih.gov/pubmed/26545630	A potential endophenotype for Alzheimer's disease: cerebrospinal fluid clusterin.	Plasma clusterin levels	521 Alzheimer's disease cases, 297 controls	NA	10q26.2	10	128643917	LINC01163	LINC01163 - LOC105378554	101927381	105378554		326191	41487	rs1575951-?	rs1575951	0	1575951	intergenic_variant	1		4E-6	5.3979400086720375				Illumina [5970354] (imputed)	N
2016-06-17	26545630	Deming Y	2015-09-25	Neurobiol Aging	www.ncbi.nlm.nih.gov/pubmed/26545630	A potential endophenotype for Alzheimer's disease: cerebrospinal fluid clusterin.	Plasma clusterin levels	521 Alzheimer's disease cases, 297 controls	NA	13q31.2	13	89362235	LOC160824	SP3P			160824			rs7995618-?	rs7995618	0	7995618	non_coding_transcript_exon_variant	0		4E-6	5.3979400086720375				Illumina [5970354] (imputed)	N
2016-06-17	26545630	Deming Y	2015-09-25	Neurobiol Aging	www.ncbi.nlm.nih.gov/pubmed/26545630	A potential endophenotype for Alzheimer's disease: cerebrospinal fluid clusterin.	Plasma clusterin levels	521 Alzheimer's disease cases, 297 controls	NA	12q23.3	12	108448599	LOC102723562	CMKLR1 - LINC01498	1240	102723562		109251	10826	rs66478310-?	rs66478310	0	66478310	intron_variant	1		5E-6	5.301029995663981				Illumina [5970354] (imputed)	N
2016-06-17	26545630	Deming Y	2015-09-25	Neurobiol Aging	www.ncbi.nlm.nih.gov/pubmed/26545630	A potential endophenotype for Alzheimer's disease: cerebrospinal fluid clusterin.	Plasma clusterin levels	521 Alzheimer's disease cases, 297 controls	NA	2p11.2	2	88218921	THNSL2	THNSL2 - RNY4P15	55258	100379291		32284	10651	rs7589728-?	rs7589728	0	7589728	intergenic_variant	1		5E-6	5.301029995663981				Illumina [5970354] (imputed)	N
2016-06-17	26545630	Deming Y	2015-09-25	Neurobiol Aging	www.ncbi.nlm.nih.gov/pubmed/26545630	A potential endophenotype for Alzheimer's disease: cerebrospinal fluid clusterin.	Plasma clusterin levels	521 Alzheimer's disease cases, 297 controls	NA	1p22.1	1	93055535	MTF2	RN7SKP123 - MTF2	106479149	22823		28993	23684	rs520885-?	rs520885	0	520885	intergenic_variant	1		5E-6	5.301029995663981				Illumina [5970354] (imputed)	N
2016-06-17	26545630	Deming Y	2015-09-25	Neurobiol Aging	www.ncbi.nlm.nih.gov/pubmed/26545630	A potential endophenotype for Alzheimer's disease: cerebrospinal fluid clusterin.	Plasma clusterin levels	521 Alzheimer's disease cases, 297 controls	NA	9p23	9	10395255	PTPRD	PTPRD			5789			rs11793419-?	rs11793419	0	11793419	intron_variant	0		5E-6	5.301029995663981				Illumina [5970354] (imputed)	N
2016-06-17	26545630	Deming Y	2015-09-25	Neurobiol Aging	www.ncbi.nlm.nih.gov/pubmed/26545630	A potential endophenotype for Alzheimer's disease: cerebrospinal fluid clusterin.	Plasma clusterin levels	521 Alzheimer's disease cases, 297 controls	NA	6q21	6	113138211	LOC102724704	LOC105377956 - LOC105377953	105377956	105377953		6665	29844	rs2502399-?	rs2502399	0	2502399	intergenic_variant	1		5E-6	5.301029995663981				Illumina [5970354] (imputed)	N
2016-06-17	26545630	Deming Y	2015-09-25	Neurobiol Aging	www.ncbi.nlm.nih.gov/pubmed/26545630	A potential endophenotype for Alzheimer's disease: cerebrospinal fluid clusterin.	Plasma clusterin levels	521 Alzheimer's disease cases, 297 controls	NA	4q31.22	4	147403157	EDNRA	MIR548G - RPL31P26	100313938	100130537		58440	22773	rs13121109-?	rs13121109	0	13121109	intergenic_variant	1		6E-6	5.221848749616356				Illumina [5970354] (imputed)	N
2016-06-17	26545630	Deming Y	2015-09-25	Neurobiol Aging	www.ncbi.nlm.nih.gov/pubmed/26545630	A potential endophenotype for Alzheimer's disease: cerebrospinal fluid clusterin.	Plasma clusterin levels	521 Alzheimer's disease cases, 297 controls	NA	8p21.1	8	27699009	LOC646843	SCARA3			51435			rs4545046-?	rs4545046	0	4545046	upstream_gene_variant	0		7E-6	5.154901959985743				Illumina [5970354] (imputed)	N
2016-06-17	26545630	Deming Y	2015-09-25	Neurobiol Aging	www.ncbi.nlm.nih.gov/pubmed/26545630	A potential endophenotype for Alzheimer's disease: cerebrospinal fluid clusterin.	Plasma clusterin levels	521 Alzheimer's disease cases, 297 controls	NA	3q13.12	3	107825799	LINC00635	BBX - LINC00635	56987	151658		14470	15863	rs2029773-?	rs2029773	0	2029773	intergenic_variant	1		8E-6	5.096910013008056				Illumina [5970354] (imputed)	N
2016-06-17	26545630	Deming Y	2015-09-25	Neurobiol Aging	www.ncbi.nlm.nih.gov/pubmed/26545630	A potential endophenotype for Alzheimer's disease: cerebrospinal fluid clusterin.	Plasma clusterin levels	521 Alzheimer's disease cases, 297 controls	NA	8q21.13	8	77365237	LOC102724874	HIGD1AP18 - LOC105375909	100874456	105375909		351149	33728	rs4637816-?	rs4637816	0	4637816	intergenic_variant	1		9E-6	5.045757490560675				Illumina [5970354] (imputed)	N
2015-07-28	25188341	Beecham GW	2014-09-04	PLoS Genet	www.ncbi.nlm.nih.gov/pubmed/25188341	Genome-Wide Association Meta-analysis of Neuropathologic Features of Alzheimer's Disease and Related Dementias.	Dementia and core Alzheimer's disease neuropathologic changes	up to 3,887 cases, up to 1,027 controls	NA	6p21.32	6	32478940	intergenic	HLA-DRB9 - HLA-DRB5	3132	3127		18851	38403	rs7453498-C	rs7453498	0	7453498	intergenic_variant	1	0.8656	3E-6	5.522878745280337	(Complete)	0.8142	[0.47-1.16] unit increase	Affymetrix, Illumina [NR] (imputed)	N
2016-06-16	26268530	Ramanan VK	2015-08-11	Brain	www.ncbi.nlm.nih.gov/pubmed/26268530	GWAS of longitudinal amyloid accumulation on 18F-florbetapir PET in Alzheimer's disease implicates microglial activation gene IL1RAP.	Longitudinal change in brain amyloid plaque burden	41 European ancestry Alzheimer's disease cases, 294 European ancestry Mild Cognitive Impairment cases, 160 European ancestry cognitively normal individuals	NA	3q28	3	190582215	IL1RAP	IL1RAP			3556			rs12053868-G	rs12053868	0	12053868	intron_variant	0	0.12	1E-9	9.0		0.84	[0.57-1.11] unit increase	Illumina [6112217] (imputed)	N
2016-06-16	26268530	Ramanan VK	2015-08-11	Brain	www.ncbi.nlm.nih.gov/pubmed/26268530	GWAS of longitudinal amyloid accumulation on 18F-florbetapir PET in Alzheimer's disease implicates microglial activation gene IL1RAP.	Longitudinal change in brain amyloid plaque burden	41 European ancestry Alzheimer's disease cases, 294 European ancestry Mild Cognitive Impairment cases, 160 European ancestry cognitively normal individuals	NA	20q13.13	20	50993140	KCNG1	MOCS3 - KCNG1	27304	3755		31277	10516	rs10470013-?	rs10470013	0	10470013	regulatory_region_variant	1	0.11	7E-7	6.154901959985743		0.73	[0.46-1.00] unit increase	Illumina [6112217] (imputed)	N
2016-06-16	26268530	Ramanan VK	2015-08-11	Brain	www.ncbi.nlm.nih.gov/pubmed/26268530	GWAS of longitudinal amyloid accumulation on 18F-florbetapir PET in Alzheimer's disease implicates microglial activation gene IL1RAP.	Longitudinal change in brain amyloid plaque burden	41 European ancestry Alzheimer's disease cases, 294 European ancestry Mild Cognitive Impairment cases, 160 European ancestry cognitively normal individuals	NA	14q31.1	14	82881584	intergenic	LOC101928599 - LOC105370600	101928599	105370600		132100	130622	rs79110742-?	rs79110742	0	79110742	intergenic_variant	1	0.06	8E-7	6.096910013008056		0.94	[0.57-1.31] unit increase	Illumina [6112217] (imputed)	N
2016-06-16	26268530	Ramanan VK	2015-08-11	Brain	www.ncbi.nlm.nih.gov/pubmed/26268530	GWAS of longitudinal amyloid accumulation on 18F-florbetapir PET in Alzheimer's disease implicates microglial activation gene IL1RAP.	Longitudinal change in brain amyloid plaque burden	41 European ancestry Alzheimer's disease cases, 294 European ancestry Mild Cognitive Impairment cases, 160 European ancestry cognitively normal individuals	NA	2q31.1	2	169920011	UBR3	UBR3			130507			rs13012722-?	rs13012722	0	13012722	intron_variant	0	0.49	2E-7	6.698970004336019		0.45	[0.27-0.63] unit decrease	Illumina [6112217] (imputed)	N
2016-06-16	26268530	Ramanan VK	2015-08-11	Brain	www.ncbi.nlm.nih.gov/pubmed/26268530	GWAS of longitudinal amyloid accumulation on 18F-florbetapir PET in Alzheimer's disease implicates microglial activation gene IL1RAP.	Longitudinal change in brain amyloid plaque burden	41 European ancestry Alzheimer's disease cases, 294 European ancestry Mild Cognitive Impairment cases, 160 European ancestry cognitively normal individuals	NA	21q21.3	21	25692027	JAM2, APP	JAM2			58494			rs8129913-?	rs8129913	0	8129913	intron_variant	0	0.43	3E-6	5.522878745280337		0.43	[0.25-0.61] unit increase	Illumina [6112217] (imputed)	N
2016-06-16	26268530	Ramanan VK	2015-08-11	Brain	www.ncbi.nlm.nih.gov/pubmed/26268530	GWAS of longitudinal amyloid accumulation on 18F-florbetapir PET in Alzheimer's disease implicates microglial activation gene IL1RAP.	Longitudinal change in brain amyloid plaque burden	41 European ancestry Alzheimer's disease cases, 294 European ancestry Mild Cognitive Impairment cases, 160 European ancestry cognitively normal individuals	NA	5q11.2	5	57841672	intergenic	LOC101928505 - LOC101928539	101928505	101928539		170683	48659	rs11744848-?	rs11744848	0	11744848	regulatory_region_variant	1	0.13	3E-6	5.522878745280337		0.63	[0.38-0.88] unit decrease	Illumina [6112217] (imputed)	N
2016-06-16	26268530	Ramanan VK	2015-08-11	Brain	www.ncbi.nlm.nih.gov/pubmed/26268530	GWAS of longitudinal amyloid accumulation on 18F-florbetapir PET in Alzheimer's disease implicates microglial activation gene IL1RAP.	Longitudinal change in brain amyloid plaque burden	41 European ancestry Alzheimer's disease cases, 294 European ancestry Mild Cognitive Impairment cases, 160 European ancestry cognitively normal individuals	NA	1q44	1	244753585	intergenic	DESI2 - LOC107985372	51029	107985372		44551	17680	rs10737896-?	rs10737896	0	10737896	intergenic_variant	1	0.21	3E-6	5.522878745280337		0.51	[0.29-0.73] unit decrease	Illumina [6112217] (imputed)	N
2016-06-16	26268530	Ramanan VK	2015-08-11	Brain	www.ncbi.nlm.nih.gov/pubmed/26268530	GWAS of longitudinal amyloid accumulation on 18F-florbetapir PET in Alzheimer's disease implicates microglial activation gene IL1RAP.	Longitudinal change in brain amyloid plaque burden	41 European ancestry Alzheimer's disease cases, 294 European ancestry Mild Cognitive Impairment cases, 160 European ancestry cognitively normal individuals	NA	1q44	1	244753317	intergenic	DESI2 - LOC107985372	51029	107985372		44283	17948	rs7534801-?	rs7534801	0	7534801	intergenic_variant	1	0.21	3E-6	5.522878745280337		0.51	[0.29-0.73] unit decrease	Illumina [6112217] (imputed)	N
2016-06-16	26268530	Ramanan VK	2015-08-11	Brain	www.ncbi.nlm.nih.gov/pubmed/26268530	GWAS of longitudinal amyloid accumulation on 18F-florbetapir PET in Alzheimer's disease implicates microglial activation gene IL1RAP.	Longitudinal change in brain amyloid plaque burden	41 European ancestry Alzheimer's disease cases, 294 European ancestry Mild Cognitive Impairment cases, 160 European ancestry cognitively normal individuals	NA	14q31.1	14	82888594	intergenic	LOC101928599 - LOC105370600	101928599	105370600		139110	123612	rs8023225-?	rs8023225	0	8023225	intergenic_variant	1	0.08	4E-6	5.3979400086720375		0.77	[0.44-1.10] unit increase	Illumina [6112217] (imputed)	N
2016-06-17	26545630	Deming Y	2015-09-25	Neurobiol Aging	www.ncbi.nlm.nih.gov/pubmed/26545630	A potential endophenotype for Alzheimer's disease: cerebrospinal fluid clusterin.	Cerebrospinal fluid clusterin levels in APOEe4+ carriers	177 Alzheimer's disease cases, 103 controls	NA	2q21.2	2	131824938	LOC647996	C2orf27B - LOC647996	408029	647996		23277	2607	rs12470837-?	rs12470837	0	12470837	upstream_gene_variant	1	NR	1E-6	6.0		0.468	[NR] decrease	Illumina [5970354] (imputed)	N
2010-11-23	20932310	Han MR	2010-10-08	BMC Neurol	www.ncbi.nlm.nih.gov/pubmed/20932310	Genome-wide association reveals genetic effects on human A&#x003b2;42 and &#x003c4; protein levels in cerebrospinal fluids: a case control study.	Cerebrospinal P-tau181p levels	172 European ancestry Alzheimer's disease cases, 109 European ancestry mild cognitive impairment cases, 109 European ancestry controls	NA	18q22.3	18	73391387	intergenic	LOC100505817 - LOC105372190	100505817	105372190		41498	291712	rs1943816-C	rs1943816	0	1943816	intergenic_variant	1	NR	1E-7	7.0	(Controls)			Illumina [498205]	N
2010-11-23	20932310	Han MR	2010-10-08	BMC Neurol	www.ncbi.nlm.nih.gov/pubmed/20932310	Genome-wide association reveals genetic effects on human A&#x003b2;42 and &#x003c4; protein levels in cerebrospinal fluids: a case control study.	Cerebrospinal P-tau181p levels	172 European ancestry Alzheimer's disease cases, 109 European ancestry mild cognitive impairment cases, 109 European ancestry controls	NA	2q24.1	2	158121282	UPP2	UPP2			151531			rs2074955-C	rs2074955	0	2074955	intron_variant	0	NR	1E-7	7.0	(Controls)			Illumina [498205]	N
2010-11-23	20932310	Han MR	2010-10-08	BMC Neurol	www.ncbi.nlm.nih.gov/pubmed/20932310	Genome-wide association reveals genetic effects on human A&#x003b2;42 and &#x003c4; protein levels in cerebrospinal fluids: a case control study.	Cerebrospinal P-tau181p levels	172 European ancestry Alzheimer's disease cases, 109 European ancestry mild cognitive impairment cases, 109 European ancestry controls	NA	2q36.3	2	226697423	intergenic	MIR5702 - IRS1	100847053	3667		38630	33894	rs7558386-G	rs7558386	0	7558386	intergenic_variant	1	NR	1E-7	7.0	(MCI)			Illumina [498205]	N
2010-11-23	20932310	Han MR	2010-10-08	BMC Neurol	www.ncbi.nlm.nih.gov/pubmed/20932310	Genome-wide association reveals genetic effects on human A&#x003b2;42 and &#x003c4; protein levels in cerebrospinal fluids: a case control study.	Cerebrospinal P-tau181p levels	172 European ancestry Alzheimer's disease cases, 109 European ancestry mild cognitive impairment cases, 109 European ancestry controls	NA	3p22.2	3	37193098	intergenic	LOC105377642			105377642			rs7631605-T	rs7631605	0	7631605	upstream_gene_variant	0	NR	1E-6	6.0	(MCI)			Illumina [498205]	N
2010-11-23	20932310	Han MR	2010-10-08	BMC Neurol	www.ncbi.nlm.nih.gov/pubmed/20932310	Genome-wide association reveals genetic effects on human A&#x003b2;42 and &#x003c4; protein levels in cerebrospinal fluids: a case control study.	Cerebrospinal P-tau181p levels	172 European ancestry Alzheimer's disease cases, 109 European ancestry mild cognitive impairment cases, 109 European ancestry controls	NA	4q22.3	4	95238666	UNC5C	UNC5C			8633			rs12643654-G	rs12643654	0	12643654	intron_variant	0	NR	5E-7	6.301029995663981	(AD)			Illumina [498205]	N
2016-03-24	21116278	Furney SJ	2010-11-30	Mol Psychiatry	www.ncbi.nlm.nih.gov/pubmed/21116278	Genome-wide association with MRI atrophy measures as a quantitative trait locus for Alzheimer's disease.	Entorhinal cortical volume	424 European ancestry mild cognitive impairment cases, 236 European ancestry Alzheimer's disease cases, 279 European ancestry controls	NA	6p25.1	6	6283433	F13A1	F13A1			2162			rs749005-?	rs749005	0	749005	intron_variant	0	NR	3E-7	6.522878745280337		2.0E-4	[NR] unit decrease	Illumina [478011]	N
2016-03-24	21116278	Furney SJ	2010-11-30	Mol Psychiatry	www.ncbi.nlm.nih.gov/pubmed/21116278	Genome-wide association with MRI atrophy measures as a quantitative trait locus for Alzheimer's disease.	Whole-brain volume	434 European ancestry mild cognitive impairment cases, 245 European ancestry Alzheimer's disease cases, 284 European ancestry controls	NA	3q21.3	3	127274256	PLXNA1	RNU6-1047P - LOC100419008	106481511	100419008		33182	9825	rs9871760-?	rs9871760	0	9871760	regulatory_region_variant	1	NR	4E-6	5.3979400086720375		0.007	[NR] unit decrease	Illumina [478011]	N
2016-03-24	21116278	Furney SJ	2010-11-30	Mol Psychiatry	www.ncbi.nlm.nih.gov/pubmed/21116278	Genome-wide association with MRI atrophy measures as a quantitative trait locus for Alzheimer's disease.	Whole-brain volume	434 European ancestry mild cognitive impairment cases, 245 European ancestry Alzheimer's disease cases, 284 European ancestry controls	NA	7p15.3	7	21703356	DNAH11	DNAH11			8701			rs368331-?	rs368331	0	368331	intron_variant	0	NR	4E-6	5.3979400086720375		0.021	[NR] unit decrease	Illumina [478011]	N
2016-03-24	21116278	Furney SJ	2010-11-30	Mol Psychiatry	www.ncbi.nlm.nih.gov/pubmed/21116278	Genome-wide association with MRI atrophy measures as a quantitative trait locus for Alzheimer's disease.	Whole-brain volume	434 European ancestry mild cognitive impairment cases, 245 European ancestry Alzheimer's disease cases, 284 European ancestry controls	NA	8q12.3	8	61496869	RLBP1L1	CLVS1			157807			rs903027-?	rs903027	0	903027	intron_variant	0	NR	6E-6	5.221848749616356		0.009	[NR] unit decrease	Illumina [478011]	N
2016-03-24	21116278	Furney SJ	2010-11-30	Mol Psychiatry	www.ncbi.nlm.nih.gov/pubmed/21116278	Genome-wide association with MRI atrophy measures as a quantitative trait locus for Alzheimer's disease.	Whole-brain volume	434 European ancestry mild cognitive impairment cases, 245 European ancestry Alzheimer's disease cases, 284 European ancestry controls	NA	10p13	10	17100527	CUBN	CUBN			8029			rs6602175-?	rs6602175	0	6602175	intron_variant	0	NR	3E-6	5.522878745280337		0.007	[NR] unit decrease	Illumina [478011]	N
2016-03-24	21116278	Furney SJ	2010-11-30	Mol Psychiatry	www.ncbi.nlm.nih.gov/pubmed/21116278	Genome-wide association with MRI atrophy measures as a quantitative trait locus for Alzheimer's disease.	Hippocampal volume	424 European ancestry mild cognitive impairment cases, 236 European ancestry Alzheimer's disease cases, 279 European ancestry controls	NA	10p12.1	10	28094004	MPP7	MPP7			143098			rs927675-?	rs927675	0	927675	intron_variant	0	NR	2E-6	5.698970004336019		2.0E-4	[NR] unit increase	Illumina [478011]	N
2016-03-24	21116278	Furney SJ	2010-11-30	Mol Psychiatry	www.ncbi.nlm.nih.gov/pubmed/21116278	Genome-wide association with MRI atrophy measures as a quantitative trait locus for Alzheimer's disease.	Hippocampal volume	424 European ancestry mild cognitive impairment cases, 236 European ancestry Alzheimer's disease cases, 279 European ancestry controls	NA	13q12.3	13	30539242	HMGB1	HMGB1			3146			rs11618202-?	rs11618202	0	11618202	intron_variant	0	NR	7E-6	5.154901959985743		3.0E-4	[NR] unit decrease	Illumina [478011]	N
2016-03-24	21116278	Furney SJ	2010-11-30	Mol Psychiatry	www.ncbi.nlm.nih.gov/pubmed/21116278	Genome-wide association with MRI atrophy measures as a quantitative trait locus for Alzheimer's disease.	Hippocampal volume	424 European ancestry mild cognitive impairment cases, 236 European ancestry Alzheimer's disease cases, 279 European ancestry controls	NA	14q12	14	24802314	STXBP6	LOC105370413 - STXBP6	105370413	29091		157080	7340	rs854384-?	rs854384	0	854384	intergenic_variant	1	NR	1E-6	6.0		2.0E-4	[NR] unit increase	Illumina [478011]	N
2016-03-24	21116278	Furney SJ	2010-11-30	Mol Psychiatry	www.ncbi.nlm.nih.gov/pubmed/21116278	Genome-wide association with MRI atrophy measures as a quantitative trait locus for Alzheimer's disease.	Total ventricular volume	424 European ancestry mild cognitive impairment cases, 236 European ancestry Alzheimer's disease cases, 279 European ancestry controls	NA	1q24.1	1	165647351	MGST3	MGST3			4259			rs6686643-?	rs6686643	0	6686643	non_coding_transcript_exon_variant	0	NR	7E-6	5.154901959985743		0.003	[NR] unit increase	Illumina [478011]	N
2016-03-24	21116278	Furney SJ	2010-11-30	Mol Psychiatry	www.ncbi.nlm.nih.gov/pubmed/21116278	Genome-wide association with MRI atrophy measures as a quantitative trait locus for Alzheimer's disease.	Total ventricular volume	424 European ancestry mild cognitive impairment cases, 236 European ancestry Alzheimer's disease cases, 279 European ancestry controls	NA	1q24.2	1	169639679	SELP	SELP - LOC107985745	6403	107985745		9540	22653	rs1569476-?	rs1569476	0	1569476	intergenic_variant	1	NR	3E-7	6.522878745280337		0.003	[NR] unit increase	Illumina [478011]	N
2016-03-24	21116278	Furney SJ	2010-11-30	Mol Psychiatry	www.ncbi.nlm.nih.gov/pubmed/21116278	Genome-wide association with MRI atrophy measures as a quantitative trait locus for Alzheimer's disease.	Total ventricular volume	424 European ancestry mild cognitive impairment cases, 236 European ancestry Alzheimer's disease cases, 279 European ancestry controls	NA	1q31.3	1	195945143	KCNT2	LOC105371672 - LOC105371673	105371672	105371673		181681	99737	rs7517337-?	rs7517337	0	7517337	intergenic_variant	1	NR	2E-6	5.698970004336019		0.003	[NR] unit increase	Illumina [478011]	N
2016-03-24	21116278	Furney SJ	2010-11-30	Mol Psychiatry	www.ncbi.nlm.nih.gov/pubmed/21116278	Genome-wide association with MRI atrophy measures as a quantitative trait locus for Alzheimer's disease.	Total ventricular volume	424 European ancestry mild cognitive impairment cases, 236 European ancestry Alzheimer's disease cases, 279 European ancestry controls	NA	3p26.3	3	1798009	CNTN4	RPL23AP39 - RPL21P17	100271461	727810		67535	107639	rs10510217-?	rs10510217	0	10510217	intergenic_variant	1	NR	3E-6	5.522878745280337		0.004	[NR] unit increase	Illumina [478011]	N
2016-03-24	21116278	Furney SJ	2010-11-30	Mol Psychiatry	www.ncbi.nlm.nih.gov/pubmed/21116278	Genome-wide association with MRI atrophy measures as a quantitative trait locus for Alzheimer's disease.	Total ventricular volume	424 European ancestry mild cognitive impairment cases, 236 European ancestry Alzheimer's disease cases, 279 European ancestry controls	NA	6p21.1	6	41336067	NCR2	NCR2			9436			rs9471576-?	rs9471576	0	9471576	intron_variant	0	NR	2E-6	5.698970004336019		0.009	[NR] unit increase	Illumina [478011]	N
2016-03-24	21116278	Furney SJ	2010-11-30	Mol Psychiatry	www.ncbi.nlm.nih.gov/pubmed/21116278	Genome-wide association with MRI atrophy measures as a quantitative trait locus for Alzheimer's disease.	Total ventricular volume	424 European ancestry mild cognitive impairment cases, 236 European ancestry Alzheimer's disease cases, 279 European ancestry controls	NA	7p15.3	7	21703356	DNAH11	DNAH11			8701			rs368331-?	rs368331	0	368331	intron_variant	0	NR	2E-6	5.698970004336019		0.009	[NR] unit increase	Illumina [478011]	N
2016-03-24	21116278	Furney SJ	2010-11-30	Mol Psychiatry	www.ncbi.nlm.nih.gov/pubmed/21116278	Genome-wide association with MRI atrophy measures as a quantitative trait locus for Alzheimer's disease.	Total ventricular volume	424 European ancestry mild cognitive impairment cases, 236 European ancestry Alzheimer's disease cases, 279 European ancestry controls	NA	12p13.1	12	13911527	GRIN2B	GRIN2B			2904			rs4764039-?	rs4764039	0	4764039	intron_variant	0	NR	3E-6	5.522878745280337		0.005	[NR] unit increase	Illumina [478011]	N
2016-03-24	21116278	Furney SJ	2010-11-30	Mol Psychiatry	www.ncbi.nlm.nih.gov/pubmed/21116278	Genome-wide association with MRI atrophy measures as a quantitative trait locus for Alzheimer's disease.	Total ventricular volume	424 European ancestry mild cognitive impairment cases, 236 European ancestry Alzheimer's disease cases, 279 European ancestry controls	NA	14q22.1	14	51453104	FRMD6	SETP2 - FRMD6-AS2	326277	100874185		13791	1408	rs7153703-?	rs7153703	0	7153703	downstream_gene_variant	1	NR	3E-6	5.522878745280337		0.006	[NR] unit increase	Illumina [478011]	N
2015-07-28	25188341	Beecham GW	2014-09-04	PLoS Genet	www.ncbi.nlm.nih.gov/pubmed/25188341	Genome-Wide Association Meta-analysis of Neuropathologic Features of Alzheimer's Disease and Related Dementias.	Neuritic plaque	up to 4,232 individuals	NA	19q13.32	19	44888997	PVRL2	PVRL2			5819			rs6857-T	rs6857	0	6857	3_prime_UTR_variant	0	0.3155	3E-47	46.52287874528034	(Ordinal)	0.9467	[0.82-1.08] unit increase	Affymetrix, Illumina [NR] (imputed)	N
2015-07-28	25188341	Beecham GW	2014-09-04	PLoS Genet	www.ncbi.nlm.nih.gov/pubmed/25188341	Genome-Wide Association Meta-analysis of Neuropathologic Features of Alzheimer's Disease and Related Dementias.	Neuritic plaque	up to 4,232 individuals	NA				HNF1B							chr17:36075474-C	chr17:36075474	0			1	0.9661	1E-6	6.0	(Ordinal)	1.4088	[0.84-1.98] unit increase	Affymetrix, Illumina [NR] (imputed)	N
2015-07-28	25188341	Beecham GW	2014-09-04	PLoS Genet	www.ncbi.nlm.nih.gov/pubmed/25188341	Genome-Wide Association Meta-analysis of Neuropathologic Features of Alzheimer's Disease and Related Dementias.	Neuritic plaque	up to 4,232 individuals	NA	2q12.2	2	106026098	intergenic	LOC105373531 - C2orf40	105373531	84417		54275	37192	rs34487851-G	rs34487851	0	34487851	regulatory_region_variant	1	0.7349	1E-6	6.0	(Ordinal)	0.297	[0.18-0.42] unit increase	Affymetrix, Illumina [NR] (imputed)	N
2015-07-28	25188341	Beecham GW	2014-09-04	PLoS Genet	www.ncbi.nlm.nih.gov/pubmed/25188341	Genome-Wide Association Meta-analysis of Neuropathologic Features of Alzheimer's Disease and Related Dementias.	Neuritic plaque	up to 4,232 individuals	NA	10q25.1	10	109536532	intergenic	BTF3P15 - LOC100996851	100130409	100996851		1403	125282	rs34704559-G	rs34704559	0	34704559	downstream_gene_variant	1	0.8786	2E-6	5.698970004336019	(Ordinal)	0.435	[0.26-0.61] unit increase	Affymetrix, Illumina [NR] (imputed)	N
2015-07-28	25188341	Beecham GW	2014-09-04	PLoS Genet	www.ncbi.nlm.nih.gov/pubmed/25188341	Genome-Wide Association Meta-analysis of Neuropathologic Features of Alzheimer's Disease and Related Dementias.	Neuritic plaque	up to 4,232 individuals	NA	12p13.31	12	7114209	intergenic	C1RL-AS1			283314			rs7294478-G	rs7294478	0	7294478	intron_variant	0	0.5808	2E-6	5.698970004336019	(Ordinal)	0.2385	[0.14-0.34] unit increase	Affymetrix, Illumina [NR] (imputed)	N
2015-07-28	25188341	Beecham GW	2014-09-04	PLoS Genet	www.ncbi.nlm.nih.gov/pubmed/25188341	Genome-Wide Association Meta-analysis of Neuropathologic Features of Alzheimer's Disease and Related Dementias.	Neuritic plaque	up to 4,232 individuals	NA	8p23.2	8	5736288	intergenic	LOC105377794 - LOC392180	105377794	392180		139390	112409	rs859812-T	rs859812	0	859812	intergenic_variant	1	0.5045	2E-6	5.698970004336019	(Ordinal)	0.2351	[0.14-0.33] unit decrease	Affymetrix, Illumina [NR] (imputed)	N
2015-07-28	25188341	Beecham GW	2014-09-04	PLoS Genet	www.ncbi.nlm.nih.gov/pubmed/25188341	Genome-Wide Association Meta-analysis of Neuropathologic Features of Alzheimer's Disease and Related Dementias.	Neuritic plaque	up to 4,232 individuals	NA				intergenic							rs9406351-G	rs9406351	0	9406351	intergenic_variant	1	0.9433	3E-6	5.522878745280337	(Ordinal)	0.8443	[0.49-1.2] unit increase	Affymetrix, Illumina [NR] (imputed)	N
2015-07-28	25188341	Beecham GW	2014-09-04	PLoS Genet	www.ncbi.nlm.nih.gov/pubmed/25188341	Genome-Wide Association Meta-analysis of Neuropathologic Features of Alzheimer's Disease and Related Dementias.	Neuritic plaque	up to 4,232 individuals	NA	8q11.22	8	51388210	PXDNL	PXDNL			137902			rs62506864-C	rs62506864	0	62506864	intron_variant	0	0.9691	5E-6	5.301029995663981	(Ordinal)	1.0201	[0.58-1.46] unit increase	Affymetrix, Illumina [NR] (imputed)	N
2015-07-28	25188341	Beecham GW	2014-09-04	PLoS Genet	www.ncbi.nlm.nih.gov/pubmed/25188341	Genome-Wide Association Meta-analysis of Neuropathologic Features of Alzheimer's Disease and Related Dementias.	Neuritic plaque	up to 4,232 individuals	NA	2q37.3	2	239409300	intergenic	LOC101928111 - LOC401040	101928111	401040		6936	169096	rs843451-G	rs843451	0	843451	intergenic_variant	1	0.742	7E-6	5.154901959985743	(Ordinal)	0.2849	[0.16-0.41] unit decrease	Affymetrix, Illumina [NR] (imputed)	N
2015-07-28	25188341	Beecham GW	2014-09-04	PLoS Genet	www.ncbi.nlm.nih.gov/pubmed/25188341	Genome-Wide Association Meta-analysis of Neuropathologic Features of Alzheimer's Disease and Related Dementias.	Neuritic plaque	up to 4,232 individuals	NA	1q43	1	239471949	intergenic	CHRM3			1131			rs11805526-T	rs11805526	0	11805526	intron_variant	0	0.0213	7E-6	5.154901959985743	(Ordinal)	1.3355	[0.75-1.92] unit decrease	Affymetrix, Illumina [NR] (imputed)	N
2015-07-28	25188341	Beecham GW	2014-09-04	PLoS Genet	www.ncbi.nlm.nih.gov/pubmed/25188341	Genome-Wide Association Meta-analysis of Neuropathologic Features of Alzheimer's Disease and Related Dementias.	Neuritic plaque	up to 4,232 individuals	NA	3p14.2	3	59432807	intergenic	LOC105377110			105377110			rs9847987-T	rs9847987	0	9847987	regulatory_region_variant	0	0.2012	8E-6	5.096910013008056	(Ordinal)	0.2696	[0.15-0.39] unit decrease	Affymetrix, Illumina [NR] (imputed)	N
2015-07-28	25188341	Beecham GW	2014-09-04	PLoS Genet	www.ncbi.nlm.nih.gov/pubmed/25188341	Genome-Wide Association Meta-analysis of Neuropathologic Features of Alzheimer's Disease and Related Dementias.	Neuritic plaque	up to 4,232 individuals	NA				AIFM3							chr22:21323101-A	chr22:21323101	0			1	0.3332	8E-6	5.096910013008056	(Ordinal)	0.4621	[0.26-0.67] unit decrease	Affymetrix, Illumina [NR] (imputed)	N
2015-07-28	25188341	Beecham GW	2014-09-04	PLoS Genet	www.ncbi.nlm.nih.gov/pubmed/25188341	Genome-Wide Association Meta-analysis of Neuropathologic Features of Alzheimer's Disease and Related Dementias.	Neuritic plaque	up to 4,232 individuals	NA				ABCG1							chr21:43678066-T	chr21:43678066	0			1	0.0108	8E-6	5.096910013008056	(Ordinal)	1.3434	[0.75-1.93] unit decrease	Affymetrix, Illumina [NR] (imputed)	N
2015-07-28	25188341	Beecham GW	2014-09-04	PLoS Genet	www.ncbi.nlm.nih.gov/pubmed/25188341	Genome-Wide Association Meta-analysis of Neuropathologic Features of Alzheimer's Disease and Related Dementias.	Neuritic plaque	up to 4,232 individuals	NA	2q12.2	2	106026098	intergenic	LOC105373531 - C2orf40	105373531	84417		54275	37192	rs34487851-G	rs34487851	0	34487851	regulatory_region_variant	1	0.7353	4E-6	5.3979400086720375	(Case/control)	0.4143	[0.24-0.59] unit increase	Affymetrix, Illumina [NR] (imputed)	N
2015-07-28	25188341	Beecham GW	2014-09-04	PLoS Genet	www.ncbi.nlm.nih.gov/pubmed/25188341	Genome-Wide Association Meta-analysis of Neuropathologic Features of Alzheimer's Disease and Related Dementias.	Neuritic plaque	up to 4,232 individuals	NA				intergenic							chr3:72020152-G	chr3:72020152	0			1	0.9743	2E-6	5.698970004336019	(Case/control)	0.9748	[0.58-1.37] unit increase	Affymetrix, Illumina [NR] (imputed)	N
2015-07-28	25188341	Beecham GW	2014-09-04	PLoS Genet	www.ncbi.nlm.nih.gov/pubmed/25188341	Genome-Wide Association Meta-analysis of Neuropathologic Features of Alzheimer's Disease and Related Dementias.	Neuritic plaque	up to 4,232 individuals	NA				CLSTN2							chr3:140184142-G	chr3:140184142	0			1	0.9509	6E-6	5.221848749616356	(Case/control)	0.8659	[0.49-1.24] unit increase	Affymetrix, Illumina [NR] (imputed)	N
2015-07-28	25188341	Beecham GW	2014-09-04	PLoS Genet	www.ncbi.nlm.nih.gov/pubmed/25188341	Genome-Wide Association Meta-analysis of Neuropathologic Features of Alzheimer's Disease and Related Dementias.	Neuritic plaque	up to 4,232 individuals	NA				intergenic							chr4:65287903-C	chr4:65287903	0			1	0.9882	9E-7	6.045757490560675	(Case/control)	1.6678	[1-2.33] unit increase	Affymetrix, Illumina [NR] (imputed)	N
2015-07-28	25188341	Beecham GW	2014-09-04	PLoS Genet	www.ncbi.nlm.nih.gov/pubmed/25188341	Genome-Wide Association Meta-analysis of Neuropathologic Features of Alzheimer's Disease and Related Dementias.	Neuritic plaque	up to 4,232 individuals	NA	4q34.1	4	173173789	GALNT7	GALNT7			51809			rs62341097-A	rs62341097	0	62341097	intron_variant	0	0.0458	6E-9	8.221848749616356	(Case/control)	1.1474	[0.76-1.53] unit decrease	Affymetrix, Illumina [NR] (imputed)	N
2015-07-28	25188341	Beecham GW	2014-09-04	PLoS Genet	www.ncbi.nlm.nih.gov/pubmed/25188341	Genome-Wide Association Meta-analysis of Neuropathologic Features of Alzheimer's Disease and Related Dementias.	Neuritic plaque	up to 4,232 individuals	NA				intergenic							chr6:14334854-C	chr6:14334854	0			1	0.9584	3E-6	5.522878745280337	(Case/control)	1.5167	[0.88-2.15] unit increase	Affymetrix, Illumina [NR] (imputed)	N
2015-07-28	25188341	Beecham GW	2014-09-04	PLoS Genet	www.ncbi.nlm.nih.gov/pubmed/25188341	Genome-Wide Association Meta-analysis of Neuropathologic Features of Alzheimer's Disease and Related Dementias.	Neuritic plaque	up to 4,232 individuals	NA				CSMD1							chr8:3743232-C	chr8:3743232	0			1	0.9794	9E-6	5.045757490560675	(Case/control)	1.0652	[0.60-1.54] unit increase	Affymetrix, Illumina [NR] (imputed)	N
2015-07-28	25188341	Beecham GW	2014-09-04	PLoS Genet	www.ncbi.nlm.nih.gov/pubmed/25188341	Genome-Wide Association Meta-analysis of Neuropathologic Features of Alzheimer's Disease and Related Dementias.	Neuritic plaque	up to 4,232 individuals	NA				intergenic							chr8:91474673-T	chr8:91474673	0			1	0.0111	9E-6	5.045757490560675	(Case/control)	2.7908	[1.56-4.02] unit decrease	Affymetrix, Illumina [NR] (imputed)	N
2015-07-28	25188341	Beecham GW	2014-09-04	PLoS Genet	www.ncbi.nlm.nih.gov/pubmed/25188341	Genome-Wide Association Meta-analysis of Neuropathologic Features of Alzheimer's Disease and Related Dementias.	Neuritic plaque	up to 4,232 individuals	NA				intergenic							chr9:129356304-T	chr9:129356304	0			1	0.0172	4E-8	7.3979400086720375	(Case/control)	1.7657	[1.13-2.4] unit decrease	Affymetrix, Illumina [NR] (imputed)	N
2015-07-28	25188341	Beecham GW	2014-09-04	PLoS Genet	www.ncbi.nlm.nih.gov/pubmed/25188341	Genome-Wide Association Meta-analysis of Neuropathologic Features of Alzheimer's Disease and Related Dementias.	Neuritic plaque	up to 4,232 individuals	NA				intergenic							chr10:3862933-T	chr10:3862933	0			1	0.128	7E-6	5.154901959985743	(Case/control)	0.5928	[0.33-0.85] unit decrease	Affymetrix, Illumina [NR] (imputed)	N
2015-07-28	25188341	Beecham GW	2014-09-04	PLoS Genet	www.ncbi.nlm.nih.gov/pubmed/25188341	Genome-Wide Association Meta-analysis of Neuropathologic Features of Alzheimer's Disease and Related Dementias.	Neuritic plaque	up to 4,232 individuals	NA	12p13.31	12	7114209	intergenic	C1RL-AS1			283314			rs7294478-G	rs7294478	0	7294478	intron_variant	0	0.5847	2E-6	5.698970004336019	(Case/control)	0.3434	[0.2-0.49] unit increase	Affymetrix, Illumina [NR] (imputed)	N
2015-07-28	25188341	Beecham GW	2014-09-04	PLoS Genet	www.ncbi.nlm.nih.gov/pubmed/25188341	Genome-Wide Association Meta-analysis of Neuropathologic Features of Alzheimer's Disease and Related Dementias.	Neuritic plaque	up to 4,232 individuals	NA	13q12.11	13	22155066	intergenic	LOC105370108			105370108			rs9578438-T	rs9578438	0	9578438	intron_variant	0	0.0393	1E-6	6.0	(Case/control)	1.2374	[0.74-1.73] unit decrease	Affymetrix, Illumina [NR] (imputed)	N
2015-07-28	25188341	Beecham GW	2014-09-04	PLoS Genet	www.ncbi.nlm.nih.gov/pubmed/25188341	Genome-Wide Association Meta-analysis of Neuropathologic Features of Alzheimer's Disease and Related Dementias.	Neuritic plaque	up to 4,232 individuals	NA				intergenic							chr14:23415178-G	chr14:23415178	0			1	0.97	9E-6	5.045757490560675	(Case/control)	1.3235	[0.74-1.91] unit increase	Affymetrix, Illumina [NR] (imputed)	N
2015-07-28	25188341	Beecham GW	2014-09-04	PLoS Genet	www.ncbi.nlm.nih.gov/pubmed/25188341	Genome-Wide Association Meta-analysis of Neuropathologic Features of Alzheimer's Disease and Related Dementias.	Neuritic plaque	up to 4,232 individuals	NA	15q26.1	15	91999601	SLCO3A1	SLCO3A1			28232			rs8037790-A	rs8037790	0	8037790	intron_variant	0	0.2296	5E-6	5.301029995663981	(Case/control)	0.4495	[0.26-0.64] unit decrease	Affymetrix, Illumina [NR] (imputed)	N
2015-07-28	25188341	Beecham GW	2014-09-04	PLoS Genet	www.ncbi.nlm.nih.gov/pubmed/25188341	Genome-Wide Association Meta-analysis of Neuropathologic Features of Alzheimer's Disease and Related Dementias.	Neuritic plaque	up to 4,232 individuals	NA	15q26.3	15	99455679	intergenic	LOC105371017 - LOC107984790	105371017	107984790		38471	31030	rs28479400-G	rs28479400	0	28479400	regulatory_region_variant	1	0.9494	2E-6	5.698970004336019	(Case/control)	0.7864	[0.46-1.11] unit increase	Affymetrix, Illumina [NR] (imputed)	N
2015-07-28	25188341	Beecham GW	2014-09-04	PLoS Genet	www.ncbi.nlm.nih.gov/pubmed/25188341	Genome-Wide Association Meta-analysis of Neuropathologic Features of Alzheimer's Disease and Related Dementias.	Neuritic plaque	up to 4,232 individuals	NA	16p12.3	16	20542161	ACSM2B	ACSM2B			348158			rs9938198-C	rs9938198	0	9938198	non_coding_transcript_exon_variant	0	0.943	2E-6	5.698970004336019	(Case/control)	0.7999	[0.47-1.13] unit increase	Affymetrix, Illumina [NR] (imputed)	N
2015-07-28	25188341	Beecham GW	2014-09-04	PLoS Genet	www.ncbi.nlm.nih.gov/pubmed/25188341	Genome-Wide Association Meta-analysis of Neuropathologic Features of Alzheimer's Disease and Related Dementias.	Neuritic plaque	up to 4,232 individuals	NA				intergenic							chr16:27101370-A	chr16:27101370	0			1	0.0587	8E-6	5.096910013008056	(Case/control)	0.9141	[0.51-1.32] unit decrease	Affymetrix, Illumina [NR] (imputed)	N
2015-07-28	25188341	Beecham GW	2014-09-04	PLoS Genet	www.ncbi.nlm.nih.gov/pubmed/25188341	Genome-Wide Association Meta-analysis of Neuropathologic Features of Alzheimer's Disease and Related Dementias.	Neuritic plaque	up to 4,232 individuals	NA	16q21	16	58699258	intergenic	SLC38A7 - GOT2	55238	2806		14481	7873	rs61041336-G	rs61041336	0	61041336	intergenic_variant	1	0.8469	3E-6	5.522878745280337	(Case/control)	0.4512	[0.26-0.64] unit increase	Affymetrix, Illumina [NR] (imputed)	N
2015-07-28	25188341	Beecham GW	2014-09-04	PLoS Genet	www.ncbi.nlm.nih.gov/pubmed/25188341	Genome-Wide Association Meta-analysis of Neuropathologic Features of Alzheimer's Disease and Related Dementias.	Neuritic plaque	up to 4,232 individuals	NA	19q13.12	19	36151982	COX7A1	COX7A1			1346			rs17879437-C	rs17879437	0	17879437	5_prime_UTR_variant	0	0.7681	6E-7	6.221848749616356	(Case/control)	0.4789	[0.29-0.67] unit increase	Affymetrix, Illumina [NR] (imputed)	N
2015-07-28	25188341	Beecham GW	2014-09-04	PLoS Genet	www.ncbi.nlm.nih.gov/pubmed/25188341	Genome-Wide Association Meta-analysis of Neuropathologic Features of Alzheimer's Disease and Related Dementias.	Neuritic plaque	up to 4,232 individuals	NA	19q13.32	19	44888997	PVRL2	PVRL2			5819			rs6857-T	rs6857	0	6857	3_prime_UTR_variant	0	0.2661	2E-27	26.69897000433602	(Case/control)	1.2932	[1.06-1.53] unit increase	Affymetrix, Illumina [NR] (imputed)	N
2015-07-28	25188341	Beecham GW	2014-09-04	PLoS Genet	www.ncbi.nlm.nih.gov/pubmed/25188341	Genome-Wide Association Meta-analysis of Neuropathologic Features of Alzheimer's Disease and Related Dementias.	Neuritic plaque	up to 4,232 individuals	NA				ABCG1							chr21:43678066-T	chr21:43678066	0			1	0.0108	8E-9	8.096910013008056	(Case/control)	2.108	[1.39-2.82] unit decrease	Affymetrix, Illumina [NR] (imputed)	N
2010-11-23	20932310	Han MR	2010-10-08	BMC Neurol	www.ncbi.nlm.nih.gov/pubmed/20932310	Genome-wide association reveals genetic effects on human A&#x003b2;42 and &#x003c4; protein levels in cerebrospinal fluids: a case control study.	Cerebrospinal AB1-42 levels	172 European ancestry Alzheimer's disease cases, 109 European ancestry mild cognitive impairment cases, 109 European ancestry controls	NA	15q21.2	15	51223858	CYP19A1	CYP19A1			1588			rs2899472-A	rs2899472	0	2899472	intron_variant	0	NR	2E-9	8.698970004336019	(Controls)			Illumina [498205]	N
2010-11-23	20932310	Han MR	2010-10-08	BMC Neurol	www.ncbi.nlm.nih.gov/pubmed/20932310	Genome-wide association reveals genetic effects on human A&#x003b2;42 and &#x003c4; protein levels in cerebrospinal fluids: a case control study.	Cerebrospinal AB1-42 levels	172 European ancestry Alzheimer's disease cases, 109 European ancestry mild cognitive impairment cases, 109 European ancestry controls	NA	1p32.2	1	56385014	intergenic	RPSAP20 - LOC105378744	127406	105378744		176485	29557	rs11206801-A	rs11206801	0	11206801	intergenic_variant	1	NR	6E-8	7.221848749616356	(Controls)			Illumina [498205]	N
2010-11-23	20932310	Han MR	2010-10-08	BMC Neurol	www.ncbi.nlm.nih.gov/pubmed/20932310	Genome-wide association reveals genetic effects on human A&#x003b2;42 and &#x003c4; protein levels in cerebrospinal fluids: a case control study.	Cerebrospinal AB1-42 levels	172 European ancestry Alzheimer's disease cases, 109 European ancestry mild cognitive impairment cases, 109 European ancestry controls	NA	19q13.32	19	44892362	TOMM40	TOMM40			10452			rs2075650-G	rs2075650	0	2075650	intron_variant	0	NR	3E-7	6.522878745280337	(Controls)			Illumina [498205]	N
2010-11-23	20932310	Han MR	2010-10-08	BMC Neurol	www.ncbi.nlm.nih.gov/pubmed/20932310	Genome-wide association reveals genetic effects on human A&#x003b2;42 and &#x003c4; protein levels in cerebrospinal fluids: a case control study.	Cerebrospinal AB1-42 levels	172 European ancestry Alzheimer's disease cases, 109 European ancestry mild cognitive impairment cases, 109 European ancestry controls	NA	12q14.3	12	65767191	intergenic	RPSAP52			204010			rs10784496-G	rs10784496	0	10784496	intron_variant	0	NR	3E-7	6.522878745280337	(Controls)			Illumina [498205]	N
2010-11-23	20932310	Han MR	2010-10-08	BMC Neurol	www.ncbi.nlm.nih.gov/pubmed/20932310	Genome-wide association reveals genetic effects on human A&#x003b2;42 and &#x003c4; protein levels in cerebrospinal fluids: a case control study.	Cerebrospinal AB1-42 levels	172 European ancestry Alzheimer's disease cases, 109 European ancestry mild cognitive impairment cases, 109 European ancestry controls	NA	7q32.3	7	131603231	intergenic	PODXL - EEF1B2P6	5420	647030		46614	58669	rs12534221-A	rs12534221	0	12534221	intergenic_variant	1	NR	9E-7	6.045757490560675	(Controls)			Illumina [498205]	N
2010-11-23	20932310	Han MR	2010-10-08	BMC Neurol	www.ncbi.nlm.nih.gov/pubmed/20932310	Genome-wide association reveals genetic effects on human A&#x003b2;42 and &#x003c4; protein levels in cerebrospinal fluids: a case control study.	Cerebrospinal AB1-42 levels	172 European ancestry Alzheimer's disease cases, 109 European ancestry mild cognitive impairment cases, 109 European ancestry controls	NA	6q13	6	71429869	intergenic	LOC102724000			102724000			rs1727638-A	rs1727638	0	1727638	intergenic_variant	0	NR	1E-6	6.0	(Controls)			Illumina [498205]	N
2010-11-23	20932310	Han MR	2010-10-08	BMC Neurol	www.ncbi.nlm.nih.gov/pubmed/20932310	Genome-wide association reveals genetic effects on human A&#x003b2;42 and &#x003c4; protein levels in cerebrospinal fluids: a case control study.	Cerebrospinal AB1-42 levels	172 European ancestry Alzheimer's disease cases, 109 European ancestry mild cognitive impairment cases, 109 European ancestry controls	NA	21q21.3	21	27324157	intergenic	LOC102724355			102724355			rs239713-T	rs239713	0	239713	intergenic_variant	0	NR	5E-7	6.301029995663981	(AD)			Illumina [498205]	N
2010-11-23	20932310	Han MR	2010-10-08	BMC Neurol	www.ncbi.nlm.nih.gov/pubmed/20932310	Genome-wide association reveals genetic effects on human A&#x003b2;42 and &#x003c4; protein levels in cerebrospinal fluids: a case control study.	Cerebrospinal T-tau levels	172 European ancestry Alzheimer's disease cases, 109 European ancestry mild cognitive impairment cases, 109 European ancestry controls	NA	12q24.23	12	118950113	intergenic	LOC105370020			105370020			rs1997111-T	rs1997111	0	1997111	intergenic_variant	0	NR	1E-8	8.0	(Controls)			Illumina [498205]	N
2010-11-23	20932310	Han MR	2010-10-08	BMC Neurol	www.ncbi.nlm.nih.gov/pubmed/20932310	Genome-wide association reveals genetic effects on human A&#x003b2;42 and &#x003c4; protein levels in cerebrospinal fluids: a case control study.	Cerebrospinal T-tau levels	172 European ancestry Alzheimer's disease cases, 109 European ancestry mild cognitive impairment cases, 109 European ancestry controls	NA	2q14.2	2	119087741	intergenic	MARCO - C1QL2	8685	165257		93077	68502	rs17189298-A	rs17189298	0	17189298	intergenic_variant	1	NR	3E-7	6.522878745280337	(Controls)			Illumina [498205]	N
2010-11-23	20932310	Han MR	2010-10-08	BMC Neurol	www.ncbi.nlm.nih.gov/pubmed/20932310	Genome-wide association reveals genetic effects on human A&#x003b2;42 and &#x003c4; protein levels in cerebrospinal fluids: a case control study.	Cerebrospinal T-tau levels	172 European ancestry Alzheimer's disease cases, 109 European ancestry mild cognitive impairment cases, 109 European ancestry controls	NA	8q23.1	8	108617674	intergenic	TMEM74			157753			rs2935776-C	rs2935776	0	2935776	intron_variant	0	NR	6E-7	6.221848749616356	(Controls)			Illumina [498205]	N
2010-11-23	20932310	Han MR	2010-10-08	BMC Neurol	www.ncbi.nlm.nih.gov/pubmed/20932310	Genome-wide association reveals genetic effects on human A&#x003b2;42 and &#x003c4; protein levels in cerebrospinal fluids: a case control study.	Cerebrospinal T-tau levels	172 European ancestry Alzheimer's disease cases, 109 European ancestry mild cognitive impairment cases, 109 European ancestry controls	NA	22q12.3	22	32349929	intergenic	SLC5A4			6527			rs5998432-T	rs5998432	0	5998432	upstream_gene_variant	0	NR	9E-7	6.045757490560675	(MCI)			Illumina [498205]	N
2010-11-23	20932310	Han MR	2010-10-08	BMC Neurol	www.ncbi.nlm.nih.gov/pubmed/20932310	Genome-wide association reveals genetic effects on human A&#x003b2;42 and &#x003c4; protein levels in cerebrospinal fluids: a case control study.	Cerebrospinal T-tau levels	172 European ancestry Alzheimer's disease cases, 109 European ancestry mild cognitive impairment cases, 109 European ancestry controls	NA	20q13.33	20	61371988	CDH4	CDH4			1002			rs4925189-G	rs4925189	0	4925189	intron_variant	0	NR	6E-7	6.221848749616356	(AD)			Illumina [498205]	N
2013-09-27	20197096	Stein JL	2010-03-01	Neuroimage	www.ncbi.nlm.nih.gov/pubmed/20197096	Genome-wide analysis reveals novel genes influencing temporal lobe structure with relevance to neurodegeneration in Alzheimer's disease.	Brain structure (hippocampal volume)	162 European ancestry Alzheimer's disease cases, 343 European ancestry amnestic mild cognitive impairment cases, 193 European ancestry healthy elderly controls	NA	1p22.2	1	90074206	ZNF326	ZNF326 - LOC105378848	284695	105378848		38675	40975	rs2813746-C	rs2813746	0	2813746	intergenic_variant	1	0.46	2E-6	5.698970004336019		148.1	[NR] unit increase	Illumina [546314]	N
2013-09-27	20197096	Stein JL	2010-03-01	Neuroimage	www.ncbi.nlm.nih.gov/pubmed/20197096	Genome-wide analysis reveals novel genes influencing temporal lobe structure with relevance to neurodegeneration in Alzheimer's disease.	Brain structure (hippocampal volume)	162 European ancestry Alzheimer's disease cases, 343 European ancestry amnestic mild cognitive impairment cases, 193 European ancestry healthy elderly controls	NA	10p12.31	10	18871100	intergenic	LOC105376440 - LOC107984180	105376440	107984180		34629	58038	rs16917919-A	rs16917919	0	16917919	intergenic_variant	1	0.37	8E-6	5.096910013008056		147.6	[NR] unit increase	Illumina [546314]	N
2013-09-27	20197096	Stein JL	2010-03-01	Neuroimage	www.ncbi.nlm.nih.gov/pubmed/20197096	Genome-wide analysis reveals novel genes influencing temporal lobe structure with relevance to neurodegeneration in Alzheimer's disease.	Brain structure (hippocampal volume)	162 European ancestry Alzheimer's disease cases, 343 European ancestry amnestic mild cognitive impairment cases, 193 European ancestry healthy elderly controls	NA	12q23.2	12	101293265	UTP20	UTP20			27340			rs2290720-G	rs2290720	0	2290720	intron_variant	0	0.43	3E-6	5.522878745280337		148.1	[NR] unit decrease	Illumina [546314]	N
2013-09-27	20197096	Stein JL	2010-03-01	Neuroimage	www.ncbi.nlm.nih.gov/pubmed/20197096	Genome-wide analysis reveals novel genes influencing temporal lobe structure with relevance to neurodegeneration in Alzheimer's disease.	Brain structure (hippocampal volume)	162 European ancestry Alzheimer's disease cases, 343 European ancestry amnestic mild cognitive impairment cases, 193 European ancestry healthy elderly controls	NA	16q21	16	59856794	intergenic	LOC101927580			101927580			rs8056650-G	rs8056650	0	8056650	intron_variant	0	0.07	1E-6	6.0		302.5	[NR] unit decrease	Illumina [546314]	N
2016-09-08	26252872	Li QS	2015-08-07	PLoS One	www.ncbi.nlm.nih.gov/pubmed/26252872	Variations in the FRA10AC1 Fragile Site and 15q21 Are Associated with Cerebrospinal Fluid Aβ1-42 Level.	Cerebrospinal T-tau levels	up to 189 European and other ancestry early mild cognitive impairment cases, up to 251 European and other ancestry late mild cognitive impairment cases, up to 121 European and other ancestry Alzheimer's disease cases, up to 215 European and other ancestry healthy controls	up to 3 European and other ancestry significant memory concern cases, up to 57 European and other ancestry early mild cognitive impairment cases, up to 61 European and other ancestry late mild cognitive impairment cases, up to 62 European and other ancestry Alzheimer's disease cases, up to 21 European and other ancestry healthy controls	19q13.2	19	40277925	AKT2	AKT2			208			rs76137255-T	rs76137255	0	76137255	intron_variant	0	0.02	2E-7	6.698970004336019		0.3236	[NR] unit decrease	Illumina [~ 9000000] (imputed)	N
2016-09-08	26252872	Li QS	2015-08-07	PLoS One	www.ncbi.nlm.nih.gov/pubmed/26252872	Variations in the FRA10AC1 Fragile Site and 15q21 Are Associated with Cerebrospinal Fluid Aβ1-42 Level.	Cerebrospinal T-tau levels	up to 189 European and other ancestry early mild cognitive impairment cases, up to 251 European and other ancestry late mild cognitive impairment cases, up to 121 European and other ancestry Alzheimer's disease cases, up to 215 European and other ancestry healthy controls	up to 3 European and other ancestry significant memory concern cases, up to 57 European and other ancestry early mild cognitive impairment cases, up to 61 European and other ancestry late mild cognitive impairment cases, up to 62 European and other ancestry Alzheimer's disease cases, up to 21 European and other ancestry healthy controls	7q34	7	140933681	BRAF, MRPS33	LOC105375536			105375536			rs79811809-A	rs79811809	0	79811809	upstream_gene_variant	0	0.04	3E-7	6.522878745280337		0.2394	[NR] unit increase	Illumina [~ 9000000] (imputed)	N
2016-09-08	26252872	Li QS	2015-08-07	PLoS One	www.ncbi.nlm.nih.gov/pubmed/26252872	Variations in the FRA10AC1 Fragile Site and 15q21 Are Associated with Cerebrospinal Fluid Aβ1-42 Level.	Cerebrospinal T-tau levels	up to 189 European and other ancestry early mild cognitive impairment cases, up to 251 European and other ancestry late mild cognitive impairment cases, up to 121 European and other ancestry Alzheimer's disease cases, up to 215 European and other ancestry healthy controls	up to 3 European and other ancestry significant memory concern cases, up to 57 European and other ancestry early mild cognitive impairment cases, up to 61 European and other ancestry late mild cognitive impairment cases, up to 62 European and other ancestry Alzheimer's disease cases, up to 21 European and other ancestry healthy controls	8q24.3	8	138953555	COL22A1, KCNK9	COL22A1 - KCNK9	169044	51305		39468	647283	rs36056951-C	rs36056951	0	36056951	intergenic_variant	1	0.03	4E-7	6.3979400086720375		0.3291	[NR] unit decrease	Illumina [~ 9000000] (imputed)	N
2016-09-08	26252872	Li QS	2015-08-07	PLoS One	www.ncbi.nlm.nih.gov/pubmed/26252872	Variations in the FRA10AC1 Fragile Site and 15q21 Are Associated with Cerebrospinal Fluid Aβ1-42 Level.	Cerebrospinal T-tau levels	up to 189 European and other ancestry early mild cognitive impairment cases, up to 251 European and other ancestry late mild cognitive impairment cases, up to 121 European and other ancestry Alzheimer's disease cases, up to 215 European and other ancestry healthy controls	up to 3 European and other ancestry significant memory concern cases, up to 57 European and other ancestry early mild cognitive impairment cases, up to 61 European and other ancestry late mild cognitive impairment cases, up to 62 European and other ancestry Alzheimer's disease cases, up to 21 European and other ancestry healthy controls	19p13.3	19	2873631	ZNF556	ZNF556			80032			rs138451097-A	rs138451097	0	138451097	intron_variant	0	0.01	5E-7	6.301029995663981		1.0045	[NR] unit decrease	Illumina [~ 9000000] (imputed)	N
2016-09-08	26252872	Li QS	2015-08-07	PLoS One	www.ncbi.nlm.nih.gov/pubmed/26252872	Variations in the FRA10AC1 Fragile Site and 15q21 Are Associated with Cerebrospinal Fluid Aβ1-42 Level.	Cerebrospinal T-tau levels	up to 189 European and other ancestry early mild cognitive impairment cases, up to 251 European and other ancestry late mild cognitive impairment cases, up to 121 European and other ancestry Alzheimer's disease cases, up to 215 European and other ancestry healthy controls	up to 3 European and other ancestry significant memory concern cases, up to 57 European and other ancestry early mild cognitive impairment cases, up to 61 European and other ancestry late mild cognitive impairment cases, up to 62 European and other ancestry Alzheimer's disease cases, up to 21 European and other ancestry healthy controls	16q21	16	63539472	CDH8, CDH11	LOC105371308			105371308			rs8045334-G	rs8045334	0	8045334	intron_variant	0	0.19	8E-7	6.096910013008056		0.126	[NR] unit decrease	Illumina [~ 9000000] (imputed)	N
2016-09-08	26252872	Li QS	2015-08-07	PLoS One	www.ncbi.nlm.nih.gov/pubmed/26252872	Variations in the FRA10AC1 Fragile Site and 15q21 Are Associated with Cerebrospinal Fluid Aβ1-42 Level.	Cerebrospinal T-tau levels	up to 189 European and other ancestry early mild cognitive impairment cases, up to 251 European and other ancestry late mild cognitive impairment cases, up to 121 European and other ancestry Alzheimer's disease cases, up to 215 European and other ancestry healthy controls	up to 3 European and other ancestry significant memory concern cases, up to 57 European and other ancestry early mild cognitive impairment cases, up to 61 European and other ancestry late mild cognitive impairment cases, up to 62 European and other ancestry Alzheimer's disease cases, up to 21 European and other ancestry healthy controls	22q12.1	22	28538325	TTC28	TTC28, LOC101929594			23331, 101929594			rs6005807-T	rs6005807	0	6005807	intron_variant	0	0.9	1E-6	6.0		0.1975	[NR] unit decrease	Illumina [~ 9000000] (imputed)	N
2016-09-08	26252872	Li QS	2015-08-07	PLoS One	www.ncbi.nlm.nih.gov/pubmed/26252872	Variations in the FRA10AC1 Fragile Site and 15q21 Are Associated with Cerebrospinal Fluid Aβ1-42 Level.	Cerebrospinal P-tau181p levels	up to 189 European and other ancestry early mild cognitive impairment cases, up to 251 European and other ancestry late mild cognitive impairment cases, up to 121 European and other ancestry Alzheimer's disease cases, up to 215 European and other ancestry healthy controls	up to 3 European and other ancestry significant memory concern cases, up to 57 European and other ancestry early mild cognitive impairment cases, up to 61 European and other ancestry late mild cognitive impairment cases, up to 62 European and other ancestry Alzheimer's disease cases, up to 21 European and other ancestry healthy controls	22q12.1	22	28538325	TTC28	TTC28, LOC101929594			23331, 101929594			rs6005807-T	rs6005807	0	6005807	intron_variant	0	0.9	3E-7	6.522878745280337		0.213	[NR] unit decrease	Illumina [~ 9000000] (imputed)	N
2016-09-08	26252872	Li QS	2015-08-07	PLoS One	www.ncbi.nlm.nih.gov/pubmed/26252872	Variations in the FRA10AC1 Fragile Site and 15q21 Are Associated with Cerebrospinal Fluid Aβ1-42 Level.	Cerebrospinal P-tau181p levels	up to 189 European and other ancestry early mild cognitive impairment cases, up to 251 European and other ancestry late mild cognitive impairment cases, up to 121 European and other ancestry Alzheimer's disease cases, up to 215 European and other ancestry healthy controls	up to 3 European and other ancestry significant memory concern cases, up to 57 European and other ancestry early mild cognitive impairment cases, up to 61 European and other ancestry late mild cognitive impairment cases, up to 62 European and other ancestry Alzheimer's disease cases, up to 21 European and other ancestry healthy controls	1p31.1	1	82659925	LPHN2, MIR548AP	LOC105378814 - LOC107985396	105378814	107985396		3647	208458	rs75213930-G	rs75213930	0	75213930	intergenic_variant	1	0.03	4E-7	6.3979400086720375		0.299	[NR] unit increase	Illumina [~ 9000000] (imputed)	N
2016-09-08	26252872	Li QS	2015-08-07	PLoS One	www.ncbi.nlm.nih.gov/pubmed/26252872	Variations in the FRA10AC1 Fragile Site and 15q21 Are Associated with Cerebrospinal Fluid Aβ1-42 Level.	Cerebrospinal P-tau181p levels	up to 189 European and other ancestry early mild cognitive impairment cases, up to 251 European and other ancestry late mild cognitive impairment cases, up to 121 European and other ancestry Alzheimer's disease cases, up to 215 European and other ancestry healthy controls	up to 3 European and other ancestry significant memory concern cases, up to 57 European and other ancestry early mild cognitive impairment cases, up to 61 European and other ancestry late mild cognitive impairment cases, up to 62 European and other ancestry Alzheimer's disease cases, up to 21 European and other ancestry healthy controls	19q13.2	19	40819294	RAB4B-EGLN2, CYP2A6	CYP2F2P			171427			rs76478271-T	rs76478271	0	76478271	intron_variant	0	0.12	4E-7	6.3979400086720375		0.3309	[NR] unit decrease	Illumina [~ 9000000] (imputed)	N
2016-09-08	26252872	Li QS	2015-08-07	PLoS One	www.ncbi.nlm.nih.gov/pubmed/26252872	Variations in the FRA10AC1 Fragile Site and 15q21 Are Associated with Cerebrospinal Fluid Aβ1-42 Level.	Cerebrospinal P-tau181p levels	up to 189 European and other ancestry early mild cognitive impairment cases, up to 251 European and other ancestry late mild cognitive impairment cases, up to 121 European and other ancestry Alzheimer's disease cases, up to 215 European and other ancestry healthy controls	up to 3 European and other ancestry significant memory concern cases, up to 57 European and other ancestry early mild cognitive impairment cases, up to 61 European and other ancestry late mild cognitive impairment cases, up to 62 European and other ancestry Alzheimer's disease cases, up to 21 European and other ancestry healthy controls	19p13.11	19	18924545	DDX49	DDX49			54555			rs2301659-G	rs2301659	0	2301659	intron_variant	0	0.32	3E-6	5.522878745280337		0.1186	[NR] unit decrease	Illumina [~ 9000000] (imputed)	N
2016-09-08	26252872	Li QS	2015-08-07	PLoS One	www.ncbi.nlm.nih.gov/pubmed/26252872	Variations in the FRA10AC1 Fragile Site and 15q21 Are Associated with Cerebrospinal Fluid Aβ1-42 Level.	Cerebrospinal AB1-42 levels	up to 189 European and other ancestry early mild cognitive impairment cases, up to 251 European and other ancestry late mild cognitive impairment cases, up to 121 European and other ancestry Alzheimer's disease cases, up to 215 European and other ancestry healthy controls	up to 3 European and other ancestry significant memory concern cases, up to 57 European and other ancestry early mild cognitive impairment cases, up to 61 European and other ancestry late mild cognitive impairment cases, up to 62 European and other ancestry Alzheimer's disease cases, up to 21 European and other ancestry healthy controls	1q41	1	221302557	HLX, C1orf140	LOC100132626 - LOC105372932	100132626	105372932		168140	1447	rs75849835-A	rs75849835	0	75849835	intergenic_variant	1	0.02	9E-8	7.045757490560675		0.2042	[NR] unit increase	Illumina [~ 9000000] (imputed)	N
2016-09-08	26252872	Li QS	2015-08-07	PLoS One	www.ncbi.nlm.nih.gov/pubmed/26252872	Variations in the FRA10AC1 Fragile Site and 15q21 Are Associated with Cerebrospinal Fluid Aβ1-42 Level.	Cerebrospinal AB1-42 levels	up to 189 European and other ancestry early mild cognitive impairment cases, up to 251 European and other ancestry late mild cognitive impairment cases, up to 121 European and other ancestry Alzheimer's disease cases, up to 215 European and other ancestry healthy controls	up to 3 European and other ancestry significant memory concern cases, up to 57 European and other ancestry early mild cognitive impairment cases, up to 61 European and other ancestry late mild cognitive impairment cases, up to 62 European and other ancestry Alzheimer's disease cases, up to 21 European and other ancestry healthy controls	4q28.1	4	124819554	ANKRD50, FAT4	ANKRD50 - FAT4	57182	79633		106822	495359	rs140913323-T	rs140913323	0	140913323	intergenic_variant	1	0.02	6E-7	6.221848749616356		0.4822	[NR] unit increase	Illumina [~ 9000000] (imputed)	N
[truncated: 312 more rows]
