# Supplementary material for: A machine-compiled database of genome-wide association studies
Source: Nat Commun. 2019 Jul 26;10:3341. doi: 10.1038/s41467-019-11026-x (PMC6659642; doi:10.1038/s41467-019-11026-x)
Supplement: Supplementary file 3 — Source Data [file 41467_2019_11026_MOESM3_ESM.zip › Supplementary Files/notebooks/bio-analysis/enrichment/associationsnk.txt]

Paper ID, Phenotype, New SNP ID, Known SNP ID, Physical Distance (bp), Genetic Distance (cM)
23738518 Reading|Language  rs2822560 rs2192161 7362 0.0114325641816
23738518 Reading|Language  rs12482528 rs2192161 28299 0.0232254908641
23738518 Reading|Language  rs7202575 rs7187223 9624 0.009234893952
23738518 Reading|Language  rs7777159 rs6954796 2381 0.0006029436177
23738518 Reading|Language  rs11666805 rs4807927 2249 0.0008899677784
23738518 Reading|Language  rs2822609 rs2192161 35800 0.0278484028175
23738518 Reading|Language  rs2041660 rs6954796 20641 0.0076226555151
23738518 Reading|Language  rs10508253 rs17135159 22004 0.00930081269607
22044751 Chronic Kidney Disease  rs17111435 rs12785341 49793 0.014467463747
22044751 Chronic Kidney Disease  rs7311875 rs10744391 31671 0.068812386239
21779181 Systemic Sclerosis  rs3135021 rs987870 2678 0.0081516673775
21779181 Systemic Sclerosis  rs6457617 rs9275390 5305 0.0111017100965
21779181 Systemic Sclerosis  rs6457617 rs3129763 72926 0.0349151138938
21779181 Systemic Sclerosis  rs6901221 rs987870 55396 0.0865639114566
22941191 Neuroblastoma  rs4079063 rs4336470 85333 0.00404490351001
22941191 Neuroblastoma  rs2499667 rs17065417 87149 0.050623372108
22941191 Neuroblastoma  rs9404576 rs4336470 3855 0.000310010117005
22511988 Cell-Free Dna|Cardiovascular  rs4148324 rs6742078 83 3.03842819847e-05
22511988 Cell-Free Dna|Cardiovascular  rs17864701 rs6742078 19922 0.00625003787502
22511988 Cell-Free Dna|Cardiovascular  rs6744284 rs6742078 47342 0.016626365822
22511988 Cell-Free Dna|Cardiovascular  rs11690786 rs6742078 19978 0.076303703414
22511988 Cell-Free Dna|Cardiovascular  rs10168416 rs6742078 75552 0.039843428216
22511988 Cell-Free Dna|Cardiovascular  rs6722076 rs6742078 25322 0.00700965848
22511988 Cell-Free Dna|Cardiovascular  rs1105879 rs6742078 70437 0.038501605634
22511988 Cell-Free Dna|Cardiovascular  rs17863787 rs6742078 61545 0.022555719601
22511988 Cell-Free Dna|Cardiovascular  rs17864683 rs6742078 93430 0.048533928385
22511988 Cell-Free Dna|Cardiovascular  rs4148325 rs6742078 670 0.000265315963986
22511988 Cell-Free Dna|Cardiovascular  rs887829 rs6742078 4069 0.000619541673018
20522523 Partial Epilepsies  rs9341799 rs346291 317 0.000171027925091
21573004 Telomere Length  rs16847897 rs12696304 86845 0.027772352542
24379826 Serum Uric Acid Levels  rs6786387 rs7652782 534 0.00832318228213
24379826 Serum Uric Acid Levels  rs6449213 rs6832439 69896 0.0251281345817
24379826 Serum Uric Acid Levels  rs13131257 rs6832439 57570 0.0190023873316
24379826 Serum Uric Acid Levels  rs737267 rs6832439 10425 0.0016075669389
24379826 Serum Uric Acid Levels Total antioxidant status rs737267 rs6832439 10425 0.0016075669389
21437268 Cancers|Conducted|Upper Aerodigestive Tract  rs698 rs1229984 21470 0.030914076648
21437268 Cancers|Conducted|Upper Aerodigestive Tract  rs698 rs1789924 13497 0.00138690422827
21437268 Cancers|Conducted|Upper Aerodigestive Tract  rs698 rs971074 81072 0.30563882765
21437268 Cancers|Conducted|Upper Aerodigestive Tract  rs1573496 rs1789924 75383 0.307799613296
21437268 Cancers|Conducted|Upper Aerodigestive Tract  rs1573496 rs971074 7808 0.003547689874
20195266 Antipsychotic Drugs|Metabolic Side Effects Clozapine - Triglycerides rs1771628 rs2994684 2208 0.000253885617603
20195266 Antipsychotic Drugs|Metabolic Side Effects Clozapine - Total Cholesterol rs1979096 rs10499504 834 0.000448963035698
20195266 Antipsychotic Drugs|Metabolic Side Effects Olanzapine - Hemoglobin A1c rs11954387 rs1967256 2894 1.66512979973e-05
20195266 Antipsychotic Drugs|Metabolic Side Effects Risperidone - Hemoglobin A1c rs17100506 rs17100498 1783 0.001871524113
20195266 Antipsychotic Drugs|Metabolic Side Effects Risperidone - Hip Circumference rs7108821 rs7105881 241 0.000151438898001
20195266 Antipsychotic Drugs|Metabolic Side Effects Risperidone - Hip Circumference rs1991126 rs1117324 17095 0.0034591311726
20195266 Antipsychotic Drugs|Metabolic Side Effects Risperidone - Hip Circumference rs7119817 rs7105881 297 0.000103031082006
20195266 Antipsychotic Drugs|Metabolic Side Effects Perphenazine - Triglycerides rs10502661 rs17651157 12703 0.0027127388802
20195266 Antipsychotic Drugs|Metabolic Side Effects Perphenazine - Triglycerides rs13134954 rs11735070 144 8.37900998363e-07
19056611 Type 2 Diabetes  rs7901695 rs7903146 4261 0.00216207400501
19056611 Type 2 Diabetes  rs9939609 rs8050136 4252 0.0016070310097
22763110 Osteoarthritis  rs6976 rs11177 7499 5.2448471024e-06
21814517 Asthma  rs2281389 rs987870 16916 0.0168223078459
24143190 Breast Cancer|Breast  rs1219648 rs2981578 5879 0.00306820316101
22792071 Bone Mineral Density|Bone|Osteoporotic Fracture  rs7776725 rs2707466 54032 0.021205242713
22792071 Bone Mineral Density|Bone|Osteoporotic Fracture  rs7776725 rs2908004 63352 0.022450652847
22792071 Bone Mineral Density|Bone|Osteoporotic Fracture  rs10274324 rs2707466 79748 0.075634504235
22792071 Bone Mineral Density|Bone|Osteoporotic Fracture  rs10274324 rs2908004 70428 0.074389094101
22829776 Globulin|Hormone|Steroid Hormone  rs6259 rs12150660 14612 0.0031045706445
22829776 Globulin|Hormone|Steroid Hormone  rs6259 rs6258 1849 0.000429519893498
22829776 Globulin|Hormone|Steroid Hormone  rs6259 rs1641537 9194 0.0110153315343
22829776 Globulin|Hormone|Steroid Hormone  rs6259 rs1625895 41588 0.105392952028
22829776 Globulin|Hormone|Steroid Hormone  rs6259 rs9901675 51715 0.0106842530815
22829776 Globulin|Hormone|Steroid Hormone  rs10432029 rs9901675 94143 0.0549008710898
22829776 Globulin|Hormone|Steroid Hormone  rs9303218 rs9901675 86150 0.0539636301248
22760553 Global Disease|Depression|Citalopram-Induced Side Effects  rs13423450 rs13430864 3814 0.000818018775988
25372704 Sickle Cell Anemia|Fetal Hemoglobin|Sickle Cell  rs6545816 rs1427407 3182 0.0024576064236
24513273 Serum Uric Acid  rs4148155 rs2231142 2344 0.000228539053992
24513273 Serum Uric Acid  rs4148155 rs3114018 9914 0.039131420732
24513273 Serum Uric Acid  rs4148155 rs4148152 6242 0.001393029554
24513273 Serum Uric Acid  rs16890979 rs11722228 6426 0.0020273616573
24513273 Serum Uric Acid  rs734553 rs11722228 7263 0.0022661577264
25310821 Hirschsprung Disease  rs13069589 rs12639288 19714 0.00477803347403
20953189 Psoriasis  rs12924903 rs10782001 13655 0.000540022234297
21408207 Systemic Lupus Erythematosus|Autoantibody  rs2248932 rs2736340 47677 0.0597573989719
19874204 Femoral Neck Bone|Bone Mineral Density  rs2036417 rs9630182 2564 0.000609978710003
19874204 Femoral Neck Bone|Bone Mineral Density  rs8061992 rs8057551 111 2.30221110087e-06
24347629 Periodontal PD2 rs12630254 rs12630931 540 5.6510035698e-05
24347629 Periodontal PD2 rs11713199 rs12630931 6446 0.000677157652198
24347629 Periodontal  rs10457526 rs7749983 22146 0.014237461388
24347629 Periodontal  rs10457525 rs7749983 1389 0.000770111465016
24347629 Periodontal  rs920455 rs3870371 3065 8.62544380027e-05
24347629 Periodontal  rs7816221 rs3870371 989 0.000208748617979
22561518 Generalized Vitiligo  rs1990760 rs2111485 13515 0.004216652835
22561518 Generalized Vitiligo  rs11021232 rs4409785 9386 0.00579651350201
22561518 Generalized Vitiligo  rs4785587 rs9926296 45470 0.0468488807779
22561518 Generalized Vitiligo  rs1701704 rs2456973 4441 0.000250459504599
22561518 Generalized Vitiligo  rs11940117 rs16872571 146 0.000460571053548
22561518 Generalized Vitiligo  rs4330287 rs59374417 434 4.7134850746e-05
22561518 Generalized Vitiligo  rs4353229 rs3814231 8571 0.011323071047
22561518 Generalized Vitiligo  rs736374 rs10768122 13908 0.014705147454
22561518 Generalized Vitiligo  rs79008 rs4822024 92853 0.0189449442384
22561518 Generalized Vitiligo  rs12913832 rs1129038 8759 0.000560563645934
22561518 Generalized Vitiligo  rs3184504 rs4766578 19763 1.29230560049e-05
21297633 Ulcerative Colitis  rs6556412 rs6871626 39407 0.104467086786
21297633 Ulcerative Colitis  rs3197999 rs9822268 1803 2.40798620013e-05
21771975 Adiponectin|Quantitative Trait|Cardiometabolic Outcomes  rs7193788 rs4783244 6108 0.005338717543
21771975 Adiponectin|Quantitative Trait|Cardiometabolic Outcomes  rs8047711 rs4783244 5403 0.025656776891
18776929 Hip Bone Size|Females  rs989056 rs7595412 29032 0.012637637794
18776929 Hip Bone Size|Females  rs12476075 rs7595412 72706 0.018273511286
18776929 Hip Bone Size|Females  rs4850820 rs7595412 19968 0.011205698524
18776929 Hip Bone Size|Females  rs4850823 rs7595412 57202 0.01677688854
18776929 Hip Bone Size|Females  rs10180112 rs7595412 20615 0.011328447656
18776929 Hip Bone Size|Females  rs992603 rs7595412 64781 0.017508314732
18776929 Hip Bone Size|Females  rs10168722 rs7595412 40320 0.015149711505
18776929 Hip Bone Size|Females  rs1808850 rs7595412 16418 0.00973426734899
18776929 Hip Bone Size|Females  rs1371661 rs7595412 17148 0.010377534989
19503597 Uric Acid  rs780093 rs780094 1366 0.000429963950701
19503597 Uric Acid  rs1471633 rs12129861 1950 0.003695785692
19503597 Uric Acid  rs942379 rs1183201 26176 0.0034228225534
19503597 Uric Acid  rs2078267 rs17300741 2652 0.00194828096161
19503597 Uric Acid  rs2078267 rs505802 22958 0.0210647320311
19503597 Uric Acid  rs9393672 rs1183201 19161 0.002222560924
19503597 Uric Acid  rs2199936 rs2231142 6992 0.000657421734999
25760438 Type 2 Diabetes|Body Mass Index  rs12816270 rs10841048 8682 0.005042962969
25760438 Type 2 Diabetes|Body Mass Index  rs1347857 rs11140653 20588 0.00313063123156
19300500 Chronic Obstructive Pulmonary Disease Copd|Pulmonary Function  rs1980057 rs13147758 25508 0.003315920029
19300500 Chronic Obstructive Pulmonary Disease Copd|Pulmonary Function  rs1828591 rs13147758 20550 0.00325369375599
19300500 Chronic Obstructive Pulmonary Disease Copd|Pulmonary Function  rs11100860 rs13147758 18909 0.00320702428499
19300500 Chronic Obstructive Pulmonary Disease Copd|Pulmonary Function  rs1512285 rs13147758 9271 0.00117358238501
19300500 Chronic Obstructive Pulmonary Disease Copd|Pulmonary Function  rs7655625 rs13147758 25685 0.00331810202198
19300500 Chronic Obstructive Pulmonary Disease Copd|Pulmonary Function  rs973796 rs13147758 36262 0.018789966753
21223598 Aortic Root  rs10258739 rs801193 32323 0.0026434299325
21223598 Aortic Root  rs10258739 rs10263935 33093 0.000767381452306
21223598 Aortic Root  rs6045666 rs6045676 667 0.0011081569544
21223598 Aortic Root  rs2659915 rs10263935 57073 0.00199202433873
19798445 Sphingolipid  rs4902242 rs7157785 5467 0.0022890395896
19798445 Sphingolipid  rs11666866 rs7258249 13886 0.0186308800511
19798445 Sphingolipid  rs2351791 rs10938494 18939 0.00783652227439
19798445 Sphingolipid  rs2967625 rs7258249 26690 0.0974683823536
19798445 Sphingolipid  rs1466448 rs7258249 17798 0.0221961622472
19557197 Distribution|Adiposity|Waist Circumference  rs17201502 rs7138803 38094 0.0577021835289
20932310 Τ Protein Levels  rs893769 rs17189298 5233 0.00201559856902
20932310 Τ Protein Levels  rs2928826 rs2935776 15809 0.008678976434
20932310 Τ Protein Levels  rs895401 rs17189298 22391 0.00887388540298
20932310 Τ Protein Levels  rs11069178 rs1997111 20091 0.011500617494
20661308 Serum Calcium  rs17251221 rs1801725 10510 0.00243038972502
19668339 Hippocampal Atrophy|Quantitative Trait|Alzheimer's Disease  rs12657273 rs10074258 64138 0.039353078995
19668339 Hippocampal Atrophy|Quantitative Trait|Alzheimer's Disease  rs9301535 rs4773460 56575 0.00643036106821
19668339 Hippocampal Atrophy|Quantitative Trait|Alzheimer's Disease  rs12654281 rs10074258 57882 0.038382672965
19668339 Hippocampal Atrophy|Quantitative Trait|Alzheimer's Disease  rs2124799 rs10276619 43338 0.00363832319439
23350875 Colorectal Cancer  rs11996339 rs12548021 14282 0.0147479846185
23350875 Colorectal Cancer  rs11987193 rs12548021 8454 0.0097499546551
22479202 Metabolic Traits|Type 2 Diabetes|Adiponectin Levels  rs12922394 rs12051272 9039 0.08834723492
24571439 Specific Language Impairment|Genotype Effects  rs3181384 rs4280164 15691 0.0094921975088
24571439 Specific Language Impairment|Genotype Effects  rs11158632 rs4280164 1622 0.000291101570099
24571439 Specific Language Impairment|Genotype Effects  rs2281472 rs4280164 4561 0.0006930460078
24571439 Specific Language Impairment|Genotype Effects  rs2144494 rs4280164 2102 0.0003295376218
23326239 Antibodies|Epstein-Barr Virus Nuclear Antigen  rs2858870 rs477515 2560 0.0015471280703
23326239 Antibodies|Epstein-Barr Virus Nuclear Antigen  rs2858870 rs2854275 56177 0.0334013816725
23326239 Antibodies|Epstein-Barr Virus Nuclear Antigen  rs2516049 rs477515 709 0.000314951171497
23326239 Antibodies|Epstein-Barr Virus Nuclear Antigen  rs2516049 rs2854275 58028 0.0346335585713
24836286 Colorectal Cancer  rs2241714 rs1800469 9096 0.00253616547501
24836286 Colorectal Cancer  rs7014346 rs6983267 11487 0.00249884994199
24836286 Colorectal Cancer  rs1535 rs174537 45292 0.0063187385108
24836286 Colorectal Cancer  rs174550 rs174537 18798 5.71928894004e-05
24836286 Colorectal Cancer  rs10505477 rs6983267 5862 0.002943416025
24836286 Colorectal Cancer  rs4939827 rs7229639 2487 0.00624264769611
24836286 Colorectal Cancer  rs4246215 rs174537 11619 3.53588507096e-05
24223155 Torsades De Pointes  rs9960370 rs2276314 62830 0.0086914168322
24223155 Torsades De Pointes  rs1789532 rs2276314 25144 0.00316527994249
24223155 Torsades De Pointes  rs1789536 rs2276314 33068 0.0038914067479
24223155 Torsades De Pointes  rs4799838 rs2276314 40064 0.00273266355801
23251661 Childhood Obesity|Childhood MCP-1 (pg/mL) rs863002 rs12075 434 0.002267318386
23251661 Childhood Obesity|Childhood Triglycerides(mg/dL) rs2266788 rs3741298 3125 0.000829483014982
24025145 Chemotherapy-Induced Alopecia|Breast Cancer  rs6725180 rs16830728 17975 0.014736166199
24025145 Chemotherapy-Induced Alopecia|Breast Cancer  rs6725180 rs3820706 5949 0.00126622826599
24025145 Chemotherapy-Induced Alopecia|Breast Cancer  rs1219862 rs7476422 13986 0.0650108978632
17903293 Biomarker Traits  rs2808629 rs2794520 2020 9.8105416015e-05
21460840 Alzheimer’s Disease  rs670139 rs610932 32488 0.00781243166961
20190752 Celiac Disease  rs11922594 rs11712165 7026 0.000658179048003
20190752 Celiac Disease  rs3816281 rs17035378 8992 0.00156194643459
20190752 Celiac Disease  rs842647 rs13003464 67358 0.0137579604131
18483556 Hair Color|Skin Pigmentation  rs7495174 rs12913832 21380 0.0104993664499
18483556 Hair Color|Skin Pigmentation  rs7195066 rs258322 80420 0.065995968764
18483556 Hair Color|Skin Pigmentation  rs7174027 rs12913832 36853 0.0745257824432
18483556 Hair Color|Skin Pigmentation  rs164741 rs258322 63605 0.051990681678
18483556 Hair Color|Skin Pigmentation  rs7188458 rs258322 29419 0.015768290032
18483556 Hair Color|Skin Pigmentation  rs11636232 rs12913832 21008 0.006320376978
18483556 Hair Color|Skin Pigmentation  rs7204478 rs258322 39582 0.049760379076
18483556 Hair Color|Skin Pigmentation  rs7183877 rs12913832 115 5.02650095768e-07
18483556 Hair Color|Skin Pigmentation  rs1540771 rs12203592 69712 0.138557549521
18483556 Hair Color|Skin Pigmentation  rs1540771 rs6918152 76126 0.337003272801
21750679 Systemic Sclerosis  rs3821236 rs7574865 61875 0.03823727065
21750679 Systemic Sclerosis  rs9275224 rs6457617 3973 0.0010376896646
21750679 Systemic Sclerosis  rs342070 rs13021401 3048 0.0027673882319
21750679 Systemic Sclerosis  rs3792783 rs2233287 15635 0.018655593124
21750679 Systemic Sclerosis  rs4958881 rs2233287 10139 0.01312634746
23056639 Lectin  rs4644 rs2274273 9701 0.0015488808285
23056639 Lectin  rs4652 rs2274273 9600 0.0015434436902
24014518 Epilepsy|Febrile Seizures  rs11692675 rs7587026 52322 0.036382313005
20585627 Common Traits Eye color rs1597196 rs12913832 70696 0.212762199387
20585627 Common Traits Eye color rs6497253 rs12913832 77069 0.215145732783
20585627 Common Traits Eye color rs4904868 rs12896399 7338 0.0045032864292
20585627 Common Traits Eye color rs4778232 rs12913832 83853 0.221579754872
20585627 Common Traits Eye color rs1470608 rs12913832 77497 0.21530409498
20585627 Common Traits Freckling rs9405675 rs12203592 48279 0.0772275124546
20585627 Common Traits Freckling rs872071 rs12203592 14743 0.0323637531589
20585627 Common Traits Freckling rs11861084 rs12931267 56978 0.025083406766
20585627 Common Traits Freckling rs9328192 rs12203592 38043 0.0559418093824
20585627 Common Traits Freckling rs7204478 rs12931267 23247 0.012419406887
20585627 Common Traits Freckling rs7195066 rs12931267 17591 0.00381618280102
20585627 Common Traits Freckling rs3778607 rs12203592 7478 0.0191312201537
20585627 Common Traits Green eyes rs7183877 rs12913832 115 5.02650095768e-07
20585627 Common Traits Green eyes rs1806319 rs1847134 32683 0.0099777451415
20585627 Common Traits Green eyes rs1827430 rs1847134 13187 0.0035016041993
20585627 Common Traits Green eyes rs11018528 rs1847134 74876 0.0297035781327
20585627 Common Traits Red hair rs7195066 rs12931267 17591 0.00381618280102
20585627 Common Traits Red hair rs2159116 rs12931267 12778 0.00350907250203
20585627 Common Traits Red hair rs447735 rs12931267 84383 0.075090618345
20585627 Common Traits Hair color rs7183877 rs12913832 115 5.02650095768e-07
20585627 Common Traits Hair color rs4778138 rs12913832 29798 0.0454535577969
20585627 Common Traits Asparagus rs4309013 rs4481887 16095 0.00391951596004
20585627 Common Traits Asparagus rs4244187 rs4481887 3352 0.00348136040304
23708191 Congenital Heart Disease|Atrial Septal Defect  rs6824295 rs870142 33767 0.0286181503064
23708191 Congenital Heart Disease|Atrial Septal Defect  rs16835979 rs870142 12771 0.0071743986755
21935397 Extremely|Overweight|Body Mass Index  rs987237 rs734597 33229 0.0113714138581
23472165 Endometriosis  rs4654783 rs2235529 10967 0.0022213816328
20485516 Central Corneal Thickness|Brittle Cornea Syndrome|Blinding Disease  rs2755237 rs2721051 1455 0.0045117179744
20485516 Central Corneal Thickness|Brittle Cornea Syndrome|Blinding Disease  rs9938149 rs12447690 33516 0.019790254152
22085899 Bilirubin Levels  rs11891311 rs887829 29260 0.00797650377098
22085899 Bilirubin Levels  rs4148323 rs887829 574 8.06740896735e-05
22085899 Bilirubin Levels  rs6742078 rs887829 4069 0.000619541673018
19096518 Glycated Hemoglobin  rs6709087 rs1402837 41656 0.025847896486
19096518 Glycated Hemoglobin  rs906216 rs7072268 1718 0.0021647953599
19096518 Glycated Hemoglobin  rs560887 rs1402837 5794 0.000691712745976
19096518 Glycated Hemoglobin  rs552976 rs1402837 34084 0.022987668449
19096518 Glycated Hemoglobin  rs4607517 rs730497 11947 0.0019574100984
19096518 Glycated Hemoglobin  rs563694 rs1402837 16717 0.014578059241
19096518 Glycated Hemoglobin  rs2305198 rs7072268 28962 0.0151117955352
22428042 Glaucoma|Optic-Nerve  rs564398 rs7865618 1458 0.000280987725802
22428042 Glaucoma|Optic-Nerve  rs518394 rs7865618 11332 0.0025172956948
22428042 Glaucoma|Optic-Nerve  rs523096 rs7865618 11876 0.0026080334439
23703922 Uric Acid Levels  rs4447863 rs6449213 55246 0.0200056087818
23703922 Uric Acid Levels  rs17420080 rs4698014 59247 0.0158765720476
23703922 Uric Acid Levels  rs1014290 rs6449213 7646 0.0022336399079
23703922 Uric Acid Levels  rs4698036 rs4698014 44993 0.0110025363732
23703922 Uric Acid Levels  rs7660895 rs6449213 8770 0.0038546322082
23703922 Uric Acid Levels  rs10805364 rs4698014 10783 0.0082968647508
23703922 Uric Acid Levels  rs714436 rs4698014 28366 0.0067131270171
23703922 Uric Acid Levels  rs1860910 rs4698014 10831 0.0083003143885
23703922 Uric Acid Levels  rs737267 rs6449213 59471 0.0235205676428
23703922 Uric Acid Levels  rs3733585 rs6449213 42124 0.0173073359459
23703922 Uric Acid Levels  rs12498956 rs6449213 43510 0.0119106284297
23703922 Uric Acid Levels  rs13129697 rs6449213 67248 0.0244503214484
23703922 Uric Acid Levels  rs6827754 rs6449213 23938 0.0140225648354
23703922 Uric Acid Levels  rs6845554 rs6449213 18958 0.0138907900181
23703922 Uric Acid Levels  rs13131257 rs6449213 12326 0.0061257472501
23703922 Uric Acid Levels  rs6832439 rs6449213 69896 0.0251281345817
24743840 Colorectal Cancer  rs485411 rs4143094 4049 0.0053094970332
24743840 Colorectal Cancer  rs1269486 rs4143094 7063 0.0096549095678
20927387 Cell Traits|Red Blood Cell red blood cell count rs4895441 rs6569992 25579 0.012850372429
20927387 Cell Traits|Red Blood Cell red blood cell count rs4895441 rs7775698 7938 0.005607581368
20927387 Cell Traits|Red Blood Cell red blood cell count rs4895441 rs9494145 5979 0.00283176605902
20927387 Cell Traits|Red Blood Cell red blood cell count rs9376092 rs6569992 25008 0.012613650874
20927387 Cell Traits|Red Blood Cell red blood cell count rs9376092 rs7775698 8509 0.00584430292301
20927387 Cell Traits|Red Blood Cell red blood cell count rs9376092 rs9494145 5408 0.00259504450401
20927387 Cell Traits|Red Blood Cell mean corpuscular hemoglobin rs4895441 rs6569992 25579 0.012850372429
20927387 Cell Traits|Red Blood Cell mean corpuscular hemoglobin rs4895441 rs7775698 7938 0.005607581368
20927387 Cell Traits|Red Blood Cell mean corpuscular hemoglobin rs4895441 rs9494145 5979 0.00283176605902
20927387 Cell Traits|Red Blood Cell mean corpuscular hemoglobin rs9376092 rs6569992 25008 0.012613650874
20927387 Cell Traits|Red Blood Cell mean corpuscular hemoglobin rs9376092 rs7775698 8509 0.00584430292301
20927387 Cell Traits|Red Blood Cell mean corpuscular hemoglobin rs9376092 rs9494145 5408 0.00259504450401
20927387 Cell Traits|Red Blood Cell mean corpuscular hemoglobin rs17064262 rs6569992 13322 0.013593808947
20927387 Cell Traits|Red Blood Cell mean corpuscular hemoglobin rs17064262 rs7775698 46839 0.032051762744
20927387 Cell Traits|Red Blood Cell mean corpuscular hemoglobin rs17064262 rs9494145 32922 0.023612415317
20927387 Cell Traits|Red Blood Cell mean corpuscular hemoglobin rs5756504 rs855791 4334 0.0026836691875
20927387 Cell Traits|Red Blood Cell mean corpuscular hemoglobin rs5756504 rs4820268 2321 0.0014364682215
20927387 Cell Traits|Red Blood Cell mean corpuscular volume rs4895441 rs6569992 25579 0.012850372429
20927387 Cell Traits|Red Blood Cell mean corpuscular volume rs4895441 rs9494145 5979 0.00283176605902
20927387 Cell Traits|Red Blood Cell mean corpuscular volume rs4895441 rs7775698 7938 0.005607581368
20927387 Cell Traits|Red Blood Cell mean corpuscular volume rs9376092 rs6569992 25008 0.012613650874
20927387 Cell Traits|Red Blood Cell mean corpuscular volume rs9376092 rs9494145 5408 0.00259504450401
20927387 Cell Traits|Red Blood Cell mean corpuscular volume rs9376092 rs7775698 8509 0.00584430292301
20927387 Cell Traits|Red Blood Cell mean corpuscular volume rs17064262 rs6569992 13322 0.013593808947
20927387 Cell Traits|Red Blood Cell mean corpuscular volume rs17064262 rs9494145 32922 0.023612415317
20927387 Cell Traits|Red Blood Cell mean corpuscular volume rs17064262 rs7775698 46839 0.032051762744
21533074 Diffuse Large B-cell Lymphoma|Follicular Lymphoma|Diffuse  rs10484561 rs2647012 962 0.0014497844865
19779542 Pathological Myopia  rs11218544 rs577948 8862 0.00490643927699
23793025 Migraine  rs4559 rs11172113 37635 0.0399310097526
24121790 Barrett’s Esophagus|Esophageal Adenocarcinoma  rs3950627 rs2178146 27352 0.188398910819
24121790 Barrett’s Esophagus|Esophageal Adenocarcinoma  rs3111601 rs2178146 63614 0.287864104277
22832964 Smoking Behaviors AOI rs1245577 rs1678618 4626 0.0020218586661
22832964 Smoking Behaviors AOI rs1612028 rs1678618 998 0.000436815860198
22832964 Smoking Behaviors CPD rs3813570 rs667282 30640 0.009542203243
22832964 Smoking Behaviors CPD rs3813570 rs2036527 18783 0.00698764772599
22832964 Smoking Behaviors CPD rs938682 rs667282 33075 0.00605373906599
22832964 Smoking Behaviors CPD rs938682 rs2036527 44932 0.008608294583
24403052 Basal Cell Carcinoma  rs214803 rs59586681 70023 0.248627780053
24403052 Basal Cell Carcinoma  rs214803 rs214782 8363 0.00428329343572
23382691 Immunoglobulin G|Human Immunoglobulin|-Glycosylation  rs12718597 rs6421315 73221 0.186286521699
23382691 Immunoglobulin G|Human Immunoglobulin|-Glycosylation  rs1061808 rs9296009 22032 0.0030754483622
23382691 Immunoglobulin G|Human Immunoglobulin|-Glycosylation  rs1256531 rs7159888 10883 0.0072770660167
23382691 Immunoglobulin G|Human Immunoglobulin|-Glycosylation  rs1256531 rs11847263 27936 0.0147944892504
23382691 Immunoglobulin G|Human Immunoglobulin|-Glycosylation  rs2858884 rs1049110 26720 0.0098667906767
23382691 Immunoglobulin G|Human Immunoglobulin|-Glycosylation  rs886774 rs2072209 96764 0.046920621717
23382691 Immunoglobulin G|Human Immunoglobulin|-Glycosylation  rs4598195 rs2072209 88757 0.041597543292
23382691 Immunoglobulin G|Human Immunoglobulin|-Glycosylation  rs10276619 rs6421315 41855 0.0382110654808
23382691 Immunoglobulin G|Human Immunoglobulin|-Glycosylation  rs7453920 rs1049110 3209 0.000732116359401
23382691 Immunoglobulin G|Human Immunoglobulin|-Glycosylation  rs16861329 rs11710456 59426 0.256692099803
23382691 Immunoglobulin G|Human Immunoglobulin|-Glycosylation  rs1456893 rs6421315 85535 0.0418506487192
23382691 Immunoglobulin G|Human Immunoglobulin|-Glycosylation  rs4510766 rs2072209 99409 0.0680598369057
23382691 Immunoglobulin G|Human Immunoglobulin|-Glycosylation  rs4917014 rs6421315 49344 0.0397333135142
21502949 Brain  rs9392374 rs9378688 12631 0.00593045094707
21502949 Brain  rs335636 rs163030 56872 0.0111150911243
21502949 Brain  rs9405550 rs9378688 5569 0.00239955114793
21502949 Brain  rs163035 rs163030 1429 0.0010962846966
21502949 Brain  rs234937 rs9378688 5381 0.00208827014857
23118974 Pigmentation|Skin Eye C' rs8039195 rs1667394 14098 0.000458976356398
23118974 Pigmentation|Skin Eye C' rs1635168 rs1667394 5084 0.00200344571621
19247474 Smoking Behaviors|Cigarette Smoking  rs4722613 rs886716 54715 0.0982967092454
19247474 Smoking Behaviors|Cigarette Smoking  rs719015 rs7553864 1648 0.002461176011
19247474 Smoking Behaviors|Cigarette Smoking  rs10859032 rs1847461 19717 0.000321639651006
19247474 Smoking Behaviors|Cigarette Smoking  rs9289678 rs800082 33109 0.004245182304
19247474 Smoking Behaviors|Cigarette Smoking  rs6452953 rs933688 39714 0.00443447104099
19247474 Smoking Behaviors|Cigarette Smoking  rs6862125 rs933688 38150 0.004358592388
19412175 Neuroblastoma  rs2070094 rs6435862 40291 0.022995819089
19412175 Neuroblastoma  rs2229571 rs6435862 27082 0.013807342324
19412175 Neuroblastoma  rs6715570 rs6435862 894 0.00101115201099
19412175 Neuroblastoma  rs17487792 rs6435862 29046 0.014497751498
19412175 Neuroblastoma  rs7585356 rs6435862 80240 0.045324116005
19412175 Neuroblastoma  rs3768716 rs6435862 36752 0.019562163949
19412175 Neuroblastoma  rs7587476 rs6435862 18659 0.011426083092
19412175 Neuroblastoma  rs1048108 rs6435862 1678 0.002047310244
19412175 Neuroblastoma  rs6712055 rs6435862 5642 0.00512144856802
19412176 Narcolepsy  rs12587781 rs1154155 3067 0.00124378999997
19412176 Narcolepsy  rs1263646 rs1154155 14846 0.0133553139333
19503088 Rheumatoid Arthritis  rs13031237 rs13017599 28202 0.0018053816727
23386860 Iron Intake|Type 2 Diabetes  rs10980495 rs10980508 35761 0.006630693354
23386860 Iron Intake|Type 2 Diabetes  rs10817049 rs10980508 48078 0.00786886711501
23386860 Iron Intake|Type 2 Diabetes  rs7048110 rs10980508 20461 0.00152747054082
23386860 Iron Intake|Type 2 Diabetes  rs10817052 rs10980508 46336 0.00741917330302
23386860 Iron Intake|Type 2 Diabetes  rs10448267 rs10980508 38866 0.006992767041
23386860 Iron Intake|Type 2 Diabetes  rs12378245 rs10980508 28816 0.006589189328
23583980 Pulmonary Fibrosis  rs6421972 rs7934606 2549 0.00741607595708
25367360 Astigmatism|Refractive Error  rs2975500 rs13257518 30209 0.0073682561525
25367360 Astigmatism|Refractive Error  rs4531042 rs7823467 9954 0.000683611888803
25367360 Astigmatism|Refractive Error  rs1878856 rs1401327 23281 0.0072849508461
25367360 Astigmatism|Refractive Error  rs17795358 rs1401327 3059 0.0010372776561
25367360 Astigmatism|Refractive Error  rs11690625 rs1401327 7128 0.0028328393482
25367360 Astigmatism|Refractive Error  rs11578336 rs6688613 6841 0.002286854631
25367360 Astigmatism|Refractive Error  rs6997378 rs7823467 89155 0.0523121014617
25367360 Astigmatism|Refractive Error  rs9366427 rs12212674 9539 0.0033003494537
25367360 Astigmatism|Refractive Error  rs7528849 rs6688613 3001 0.000190301711001
25367360 Astigmatism|Refractive Error  rs6708111 rs1401327 22534 0.00704681442529
25367360 Astigmatism|Refractive Error  rs2296837 rs6688613 6732 0.000904187747011
25367360 Astigmatism|Refractive Error  rs6682062 rs6688613 1890 5.48573069921e-05
25367360 Astigmatism|Refractive Error  rs6901423 rs12212674 782 0.000226606824995
25367360 Astigmatism|Refractive Error  rs1327866 rs6688613 1041 3.13484830201e-05
25367360 Astigmatism|Refractive Error  rs885560 rs1401327 8455 0.0034485589759
25367360 Astigmatism|Refractive Error  rs12607243 rs4799964 10249 0.0015308439487
25367360 Astigmatism|Refractive Error  rs4738757 rs7823467 22505 0.00238720140739
25367360 Astigmatism|Refractive Error  rs10086929 rs7823467 11563 0.000795328073508
25367360 Astigmatism|Refractive Error  rs7934985 rs1944146 840 2.86686880031e-05
25367360 Astigmatism|Refractive Error  rs12675886 rs7823467 68355 0.0513010660042
25367360 Astigmatism|Refractive Error  rs4712652 rs12212674 8459 0.0029754959488
25367360 Astigmatism|Refractive Error  rs925931 rs1401327 12325 0.0437636334822
25367360 Astigmatism|Refractive Error  rs17795388 rs1401327 631 0.000245709256689
25367360 Astigmatism|Refractive Error  rs6999 rs428445 57354 0.00361892467069
25367360 Astigmatism|Refractive Error  rs7518155 rs6688613 3027 0.000195817724006
25367360 Astigmatism|Refractive Error  rs11690252 rs1401327 10800 0.0034092140278
25367360 Astigmatism|Refractive Error  rs10503929 rs13257518 21591 0.0032741614729
25367360 Astigmatism|Refractive Error  rs6471768 rs7823467 10591 0.000745973510689
25367360 Astigmatism|Refractive Error  rs7545911 rs6688613 4188 0.00012385147798
25367360 Astigmatism|Refractive Error  rs1034071 rs12212674 10301 0.0048920611849
25367360 Astigmatism|Refractive Error  rs7550698 rs6688613 788 2.2865480986e-05
25162662 Serum Ferritin  rs3791767 rs5742933 9401 0.001026674927
25162662 Serum Ferritin  rs3791770 rs5742933 24519 0.00333997164699
25162662 Serum Ferritin  rs4666783 rs5742933 36336 0.00105084664099
25162662 Serum Ferritin  rs1550388 rs5742933 45536 0.00105914127599
25162662 Serum Ferritin  rs2289404 rs5742933 13302 0.001030184759
25162662 Serum Ferritin  rs1898560 rs5742933 36989 0.001051432352
25162662 Serum Ferritin  rs1225101 rs5742933 43895 0.00105764352
25162662 Serum Ferritin  rs3791773 rs5742933 33316 0.004411951143
24763700 C-Reactive Protein Levels  rs735396 rs2393791 14888 0.011067612371
21901158 Insulin Resistance|Copy Number Variation  rs604459 rs591044 6393 0.0012439826965
21901158 Insulin Resistance|Copy Number Variation  rs8026527 rs6576507 68 3.45141734996e-05
19915575 Parkinson’s Disease  rs3857059 rs2736990 3303 0.000679278538001
19915575 Parkinson’s Disease  rs11931074 rs2736990 39026 0.001316366735
19915575 Parkinson’s Disease  rs11240572 rs823128 94635 0.032493573413
22792070 Bone Mineral Density|Bone|Osteoporotic Fracture  rs2707466 rs917727 39490 0.013724679158
22792070 Bone Mineral Density|Bone|Osteoporotic Fracture  rs7776725 rs917727 14542 0.00748056355499
22792070 Bone Mineral Density|Bone|Osteoporotic Fracture  rs2536189 rs917727 44958 0.0140537002
22792070 Bone Mineral Density|Bone|Osteoporotic Fracture  rs2254595 rs917727 11330 0.000628899329001
22792070 Bone Mineral Density|Bone|Osteoporotic Fracture  rs2952559 rs917727 98410 0.058948379069
22792070 Bone Mineral Density|Bone|Osteoporotic Fracture  rs2536182 rs917727 27742 0.00294676626001
22792070 Bone Mineral Density|Bone|Osteoporotic Fracture  rs718766 rs917727 6923 0.000363705544004
22792070 Bone Mineral Density|Bone|Osteoporotic Fracture  rs2536180 rs917727 23906 0.000646664508992
22792070 Bone Mineral Density|Bone|Osteoporotic Fracture  rs2908007 rs917727 56415 0.026188408026
22792070 Bone Mineral Density|Bone|Osteoporotic Fracture  rs3801387 rs917727 43814 0.013970036982
22792070 Bone Mineral Density|Bone|Osteoporotic Fracture  rs2707520 rs917727 67435 0.054540909141
22792070 Bone Mineral Density|Bone|Osteoporotic Fracture  rs917726 rs917727 278 1.42404230132e-05
22792070 Bone Mineral Density|Bone|Osteoporotic Fracture  rs13247600 rs917727 67669 0.05475903829
22792070 Bone Mineral Density|Bone|Osteoporotic Fracture  rs4727924 rs917727 13300 0.000720839035012
22792070 Bone Mineral Density|Bone|Osteoporotic Fracture  rs3801382 rs917727 20302 0.000641570829004
22792070 Bone Mineral Density|Bone|Osteoporotic Fracture  rs17509082 rs917727 90873 0.055150390581
22792070 Bone Mineral Density|Bone|Osteoporotic Fracture  rs3779381 rs917727 51789 0.016601215762
22792070 Bone Mineral Density|Bone|Osteoporotic Fracture  rs2908004 rs917727 48810 0.014970089292
21051773 Handedness|Dyslexia  rs9806256 rs11855415 11550 0.03086988457
22570617 Optic Nerve|Glaucoma  rs1063192 rs2157719 29999 0.0057648222686
22570617 Optic Nerve|Glaucoma  rs4977756 rs2157719 35286 0.0101450462813
22570617 Optic Nerve|Glaucoma  rs7049105 rs2157719 4565 0.000886771434097
22570617 Optic Nerve|Glaucoma  rs3217992 rs2157719 30143 0.0057818508822
22570617 Optic Nerve|Glaucoma  rs284495 rs284489 7558 0.00410409647701
22570617 Optic Nerve|Glaucoma  rs10120688 rs2157719 23133 0.005470110798
22570617 Optic Nerve|Glaucoma  rs1521774 rs284489 20970 0.00567007738201
22570617 Optic Nerve|Glaucoma  rs573687 rs2157719 21724 0.0045414788156
22570617 Optic Nerve|Glaucoma  rs1412832 rs2157719 44177 0.0173904633218
22570617 Optic Nerve|Glaucoma  rs1412829 rs2157719 10560 0.0023585061098
22570617 Optic Nerve|Glaucoma  rs2151280 rs2157719 1353 0.000281430043103
21804549 Asthma  rs1102000 rs1101999 352 4.64242696694e-05
21804549 Asthma  rs10173081 rs3771180 3731 0.001438703077
23408906 Thyroid|Thyroid-Related Traits|Differences  rs7850258 rs7045138 42450 0.066880220339
23408906 Thyroid|Thyroid-Related Traits|Differences thyroid stimulating hormone rs737308 rs13015993 2274 0.000622953955059
23408906 Thyroid|Thyroid-Related Traits|Differences thyroid stimulating hormone rs334725 rs334699 10447 7.1999467508e-05
23408906 Thyroid|Thyroid-Related Traits|Differences thyroid stimulating hormone rs2983521 rs753760 10720 0.00860621396598
23408906 Thyroid|Thyroid-Related Traits|Differences thyroid stimulating hormone rs7128207 rs17723470 2494 0.00355128715029
23408906 Thyroid|Thyroid-Related Traits|Differences thyroid stimulating hormone rs10420008 rs4804416 10727 0.0091020019545
23408906 Thyroid|Thyroid-Related Traits|Differences thyroid stimulating hormone rs4338740 rs10519227 11067 0.00175669698859
23408906 Thyroid|Thyroid-Related Traits|Differences thyroid stimulating hormone rs944289 rs1537424 75228 0.0136484044149
23408906 Thyroid|Thyroid-Related Traits|Differences thyroid stimulating hormone rs2439302 rs7825175 16095 0.0191290597923
23408906 Thyroid|Thyroid-Related Traits|Differences thyroxine rs965513 rs7045138 35354 0.065885095602
23259602 Dental Caries  rs11850320 rs4251631 44239 0.0182335604952
23259602 Dental Caries  rs7143579 rs4251631 64501 0.020199720224
23259602 Dental Caries  rs788911 rs1383934 4301 0.0200869475032
23259602 Dental Caries  rs10805050 rs1383934 24241 0.024521504037
23259602 Dental Caries  rs9287022 rs9793739 7509 0.00236539883198
23259602 Dental Caries  rs505982 rs635808 2026 0.00901749614499
23259602 Dental Caries  rs7150062 rs4251631 51466 0.0188644907729
22509378 Sexual Dysfunction Lubrication rs11599044 rs2370759 19527 0.0029782982523
22509378 Sexual Dysfunction Lubrication rs11008865 rs2370759 60130 0.0076053534869
22509378 Sexual Dysfunction Lubrication rs11594963 rs2370759 9236 0.0010403485582
22509378 Sexual Dysfunction Lubrication rs16933243 rs2370759 19837 0.0029969337794
22509378 Sexual Dysfunction Lubrication rs10508773 rs2370759 59528 0.0075708327578
22509378 Sexual Dysfunction Overall female sexual dysfunction rs739031 rs4820255 1147 0.000838868434499
22509378 Sexual Dysfunction Overall female sexual dysfunction rs4821536 rs4820255 151 0.0001094487044
22509378 Sexual Dysfunction Overall female sexual dysfunction rs4821535 rs4820255 344 0.000249361328699
22509378 Sexual Dysfunction Overall female sexual dysfunction rs2284024 rs4820255 5067 0.0036902794117
22509378 Sexual Dysfunction Overall female sexual dysfunction rs5750311 rs4820255 510 0.000369569911101
22509378 Sexual Dysfunction Arousal rs1876525 rs13202860 3162 0.000694054751492
22509378 Sexual Dysfunction Arousal rs13209281 rs13202860 10605 0.0051443710895
25390645 Anxiety  rs10016872 rs4692589 54869 0.078105211192
25390645 Anxiety  rs6463447 rs1551277 1953 0.00201592459564
25390645 Anxiety  rs17105964 rs17105932 26118 0.00709630239699
25390645 Anxiety  rs7657455 rs4692589 23598 0.021262180151
25390645 Anxiety  rs3097411 rs2115691 5237 0.000367500088657
24740154 Prostate Cancer|Early-Onset  rs4430796 rs2005705 1740 0.0064652060779
21829393 Type 1 Diabetes|Autoantibody  rs2069763 rs2069762 498 0.000231340811922
21829393 Type 1 Diabetes|Autoantibody  rs11264798 rs7528684 8968 0.00605708250799
24516586 Tobacco Smoke|Chromosome 4|Cleft Palate  rs6834555 rs3733585 25987 0.0075001458466
24516586 Tobacco Smoke|Chromosome 4|Cleft Palate  rs7699512 rs3733585 89469 0.0321638285249
24516586 Tobacco Smoke|Chromosome 4|Cleft Palate  rs12508991 rs3733585 4765 0.0010457637901
24516586 Tobacco Smoke|Chromosome 4|Cleft Palate  rs4622999 rs3733585 32944 0.0141185570308
24516586 Tobacco Smoke|Chromosome 4|Cleft Palate  rs733175 rs3733585 13802 0.0035994274895
24516586 Tobacco Smoke|Chromosome 4|Cleft Palate  rs17187075 rs3733585 46011 0.018714643617
24516586 Tobacco Smoke|Chromosome 4|Cleft Palate  rs11723970 rs3733585 55877 0.0246336402322
24516586 Tobacco Smoke|Chromosome 4|Cleft Palate  rs2240723 rs3733585 15188 0.0028397444276
24516586 Tobacco Smoke|Chromosome 4|Cleft Palate  rs12499857 rs3733585 40963 0.0169542184013
24516586 Tobacco Smoke|Chromosome 4|Cleft Palate  rs717615 rs3733585 68331 0.0203443635293
24516586 Tobacco Smoke|Chromosome 4|Cleft Palate  rs6820756 rs3733585 26510 0.00765032467773
24516586 Tobacco Smoke|Chromosome 4|Cleft Palate  rs6849717 rs3733585 77620 0.0279583619339
23984888 Airway Responsiveness  rs4972983 rs6731443 4398 0.000593651212
23984888 Airway Responsiveness  rs4129709 rs6731443 40983 0.011735214432
23984888 Airway Responsiveness  rs7579157 rs6731443 48164 0.012437281857
23984888 Airway Responsiveness  rs11683662 rs6731443 50462 0.012640952282
23984888 Airway Responsiveness  rs4485561 rs6731443 23883 0.00287800394099
23984888 Airway Responsiveness  rs11674314 rs6731443 44642 0.012123020444
23984888 Airway Responsiveness  rs13382948 rs6731443 21391 0.000618941797001
23984888 Airway Responsiveness  rs7592613 rs6731443 53624 0.019210736191
23984888 Airway Responsiveness  rs7595130 rs6731443 45986 0.012242968807
23984888 Airway Responsiveness  rs10189795 rs6731443 18705 0.00278560535699
19401414 Type 2 Diabetes  rs7754840 rs4712523 3686 0.0040934422859
19401414 Type 2 Diabetes  rs7756992 rs4712523 22145 0.0140554271752
19401414 Type 2 Diabetes  rs10811661 rs2383208 2018 0.00577006553539
19721433 Response Treatment|Antipsychotics Olanzapine – Excitement rs10484256 rs1040994 2063 0.0009950646355
22144915 Corneal Astigmatism  rs3690 rs7677751 37353 0.0226580978658
22144915 Corneal Astigmatism  rs3690 rs17084051 74232 0.0328407848951
22144915 Corneal Astigmatism  rs2228230 rs7677751 27580 0.0202082577545
22144915 Corneal Astigmatism  rs2228230 rs17084051 64459 0.0303909447838
22144915 Corneal Astigmatism  rs2307049 rs7677751 5694 0.000156805619099
22144915 Corneal Astigmatism  rs2307049 rs17084051 42573 0.0103394926484
22144915 Corneal Astigmatism  rs7660560 rs7677751 9934 0.000248684382598
22144915 Corneal Astigmatism  rs7660560 rs17084051 46813 0.0104313714119
22144915 Corneal Astigmatism  rs4864872 rs7677751 27824 0.0202100265505
22144915 Corneal Astigmatism  rs4864872 rs17084051 64703 0.0303927135798
20921969 Cardiac Arrhythmias risperidone/QTc rs16895513 rs6468544 2792 0.00171501852199
24348519 Body Mass Index  rs17817449 rs8050136 2908 0.000571751483506
24348519 Body Mass Index  rs9939609 rs8050136 4252 0.0016070310097
24348519 Body Mass Index  rs1421085 rs8050136 15321 0.0049196701279
19300482 Chronic Obstructive Pulmonary Disease Copd|Pulmonary Function  rs13118928 rs1828591 5609 7.02715289833e-05
19300482 Chronic Obstructive Pulmonary Disease Copd|Pulmonary Function  rs1051730 rs8034191 88316 0.016849538069
21552555 Obesity|Obesity-Related Traits HIP rs17126237 rs17126232 3439 0.0054498038443
21552555 Obesity|Obesity-Related Traits HIP rs10216243 rs10953454 9811 0.004474428007
21552555 Obesity|Obesity-Related Traits  rs1477196 rs17817449 5109 0.00131560013759
21552555 Obesity|Obesity-Related Traits  rs4784323 rs17817449 15802 0.0119159598979
21552555 Obesity|Obesity-Related Traits  rs1121980 rs17817449 4120 0.00111926050509
21552555 Obesity|Obesity-Related Traits  rs10852521 rs17817449 8402 0.00197731258849
21552555 Obesity|Obesity-Related Traits  rs2887180 rs16867321 86926 0.04316793289
21552555 Obesity|Obesity-Related Traits  rs7206790 rs17817449 15459 0.0063110555696
21552555 Obesity|Obesity-Related Traits  rs8044769 rs17817449 25768 0.0094370902858
21552555 Obesity|Obesity-Related Traits  rs7190492 rs17817449 15385 0.0055475049259
21552555 Obesity|Obesity-Related Traits  rs9931494 rs17817449 13812 0.00487946789231
21552555 Obesity|Obesity-Related Traits  rs3751813 rs17817449 5341 0.00140928361711
21552555 Obesity|Obesity-Related Traits  rs3751812 rs17817449 5093 0.0013015068199
21552555 Obesity|Obesity-Related Traits  rs9937053 rs17817449 13860 0.004410437663
21552555 Obesity|Obesity-Related Traits  rs8050136 rs17817449 2908 0.000571751483506
21552555 Obesity|Obesity-Related Traits  rs9935401 rs17817449 3471 0.000694727174405
21552555 Obesity|Obesity-Related Traits  rs1861866 rs17817449 9027 0.0021688385024
21552555 Obesity|Obesity-Related Traits  rs9930333 rs17817449 13390 0.00438997477499
21552555 Obesity|Obesity-Related Traits  rs9941349 rs17817449 12121 0.0043923870671
21552555 Obesity|Obesity-Related Traits body mass index rs17126237 rs17126232 3439 0.0054498038443
21552555 Obesity|Obesity-Related Traits Weight rs17126237 rs17126232 3439 0.0054498038443
21347282 Coronary Heart Disease HDL-C rs247617 rs3764261 2608 0.00508905365918
21347282 Coronary Heart Disease HDL-C rs1800588 rs8034802 1117 0.0038796448312
24999842 Celiac Disease|Celiac  rs1738074 rs212402 6318 0.012572970889
24999842 Celiac Disease|Celiac  rs10796045 rs4558075 1116 0.000608375215203
24999842 Celiac Disease|Celiac  rs6441961 rs13096142 70640 0.0333398015674
24999842 Celiac Disease|Celiac  rs11938795 rs13151961 42493 0.00206977209999
24999842 Celiac Disease|Celiac  rs2249937 rs212402 43014 0.061325124431
24999842 Celiac Disease|Celiac  rs9286879 rs2157453 1714 0.00141263285701
24999842 Celiac Disease|Celiac  rs212388 rs212402 18141 0.034442036264
24999842 Celiac Disease|Celiac  rs169858 rs212402 12481 0.027495705373
24999842 Celiac Disease|Celiac  rs11711054 rs13096142 63867 0.0330492646528
24999842 Celiac Disease|Celiac  rs654690 rs212402 42483 0.056969166656
24886709 Lipid  rs9989419 rs5880 29952 0.071880743655
21483430 Neurocognitive Phenotypes  rs11122324 rs12042938 42339 0.035402084448
21483430 Neurocognitive Phenotypes  rs11122322 rs12042938 27120 0.014828021085
21483430 Neurocognitive Phenotypes  rs11122319 rs12042938 8560 0.00134248092201
21483430 Neurocognitive Phenotypes  rs6541281 rs12042938 3708 0.000804836404001
21483430 Neurocognitive Phenotypes  rs3806372 rs12042938 54698 0.00809982461001
21483430 Neurocognitive Phenotypes  rs2487453 rs12042938 46362 0.104791774818
21483430 Neurocognitive Phenotypes  rs3738401 rs12042938 13453 0.010643026175
21483430 Neurocognitive Phenotypes  rs3738398 rs12042938 54502 0.00807117884401
21483430 Neurocognitive Phenotypes  rs12030517 rs12042938 8457 0.00133105565499
21483430 Neurocognitive Phenotypes  rs823163 rs12042938 45734 0.006515249947
21483430 Neurocognitive Phenotypes  rs823161 rs12042938 41825 0.00558876989498
21483430 Neurocognitive Phenotypes  rs2082552 rs12042938 48952 0.00719794149501
21483430 Neurocognitive Phenotypes  rs1417584 rs12042938 2208 0.005699758834
21700879 Adiponectin Levels  rs3774261 rs822354 91353 0.174097185842
18846228 Serum IgE Levels  rs7737470 rs2040704 886 6.40944369934e-05
18846228 Serum IgE Levels  rs3798135 rs2040704 8068 0.000725370362005
18846228 Serum IgE Levels  rs2511211 rs2251746 41589 0.010442141295
18846228 Serum IgE Levels  rs2427837 rs2251746 13515 0.00323869161298
18846228 Serum IgE Levels  rs2706347 rs2040704 68060 0.00418904913701
20442857 Phospholipase A  rs10807344 rs1805017 58587 0.0086624560187
20442857 Phospholipase A  rs1862008 rs1805017 26057 0.0159961657405
20442857 Phospholipase A  rs9296510 rs1805017 29583 0.0163468722109
20442857 Phospholipase A  rs6901132 rs1805017 52421 0.00829463983401
20442857 Phospholipase A  rs12528857 rs1805017 14286 0.0059767845304
20442857 Phospholipase A  rs1421378 rs1805017 19291 0.0153340005244
20442857 Phospholipase A  rs12211537 rs1805017 26802 0.016069004813
20442857 Phospholipase A  rs9296505 rs1805017 54381 0.0084109853222
20442857 Phospholipase A  rs11820589 rs12286037 18345 0.004076678041
20442857 Phospholipase A  rs12192544 rs1805017 63970 0.00898114396151
20442857 Phospholipase A  rs9369631 rs1805017 23297 0.0157262359917
20442857 Phospholipase A  rs4970834 rs599839 7286 0.023000810633
20442857 Phospholipase A  rs10948301 rs1805017 20245 0.0154274244433
20442857 Phospholipase A  rs9381477 rs1805017 23358 0.0157322039621
19122664 Ulcerative Colitis  rs10753575 rs6426833 7992 0.0089914416179
19122664 Ulcerative Colitis  rs10753575 rs3806308 21002 0.162481943747
19122664 Ulcerative Colitis  rs11465804 rs10889677 22594 0.0084947242254
19122664 Ulcerative Colitis  rs11465804 rs11209026 3432 0.0014325054827
19122664 Ulcerative Colitis  rs1004819 rs10889677 54907 0.0326170946141
19122664 Ulcerative Colitis  rs1004819 rs11209026 35745 0.0255548758714
19122664 Ulcerative Colitis  rs7134599 rs2870946 96586 0.154947407578
19122664 Ulcerative Colitis  rs7134599 rs1558744 4517 0.000665120600999
22792082 Asthma|Bronchodilator Response  rs295114 rs295137 45562 0.006433720893
23834954 Sensory Disturbances|Split  rs1998930 rs2817461 8756 0.012919587856
23834954 Sensory Disturbances|Split  rs502281 rs2817461 44064 0.076040113015
23326517 Age-Related Macular Degeneration  rs10737680 rs1329424 33279 0.00549008776198
23326517 Age-Related Macular Degeneration  rs1061170 rs1329424 13061 0.00244039895298
23326517 Age-Related Macular Degeneration  rs380390 rs1329424 54875 0.008398381289
23326517 Age-Related Macular Degeneration  rs10490924 rs3793917 4827 0.00293863860301
23326517 Age-Related Macular Degeneration  rs1410996 rs1329424 50757 0.00637032922998
23326517 Age-Related Macular Degeneration  rs1329428 rs1329424 56634 0.00901383227099
22993228 Lumbar Disc Degeneration  rs710924 rs1981483 2688 1.0254633715e-05
22993228 Lumbar Disc Degeneration  rs710924 rs2017567 3859 0.000230245510213
22993228 Lumbar Disc Degeneration  rs710924 rs7204439 27982 0.00690228196292
22993228 Lumbar Disc Degeneration  rs737631 rs926849 814 0.00151971031602
22993228 Lumbar Disc Degeneration  rs763014 rs1981483 45015 0.00796827947527
22993228 Lumbar Disc Degeneration  rs763014 rs2017567 38468 0.00772777933135
22993228 Lumbar Disc Degeneration  rs763014 rs7204439 14345 0.00105574287864
22993228 Lumbar Disc Degeneration  rs6602024 rs7896691 64 0.00017710161048
22993228 Lumbar Disc Degeneration  rs7767277 rs11969002 6706 0.002821579934
22993228 Lumbar Disc Degeneration  rs7767277 rs3749982 9565 0.0033631205418
22993228 Lumbar Disc Degeneration  rs7767277 rs7744666 6670 0.0028161321191
22993228 Lumbar Disc Degeneration  rs7767277 rs2187689 395 0.000314623082296
22993228 Lumbar Disc Degeneration  rs7767277 rs6936004 3892 0.000886835882099
22993228 Lumbar Disc Degeneration  rs7767277 rs9469300 7710 0.0029705089589
22993228 Lumbar Disc Degeneration  rs7767277 rs6457690 2675 0.000487631613204
22993228 Lumbar Disc Degeneration  rs7767277 rs10214886 4377 0.0010812568016
22993228 Lumbar Disc Degeneration  rs7767277 rs10046257 1655 0.000460641412502
22993228 Lumbar Disc Degeneration  rs7767277 rs1029296 3339 0.000541990941102
22993228 Lumbar Disc Degeneration  rs7767277 rs1029295 3440 0.000602787813705
22993228 Lumbar Disc Degeneration  rs4881085 rs7896691 367 0.0021953424034
22993228 Lumbar Disc Degeneration  rs3019449 rs926849 3474 0.00609748254502
22993228 Lumbar Disc Degeneration  rs17132175 rs7896691 4359 0.00538718738726
22993228 Lumbar Disc Degeneration  rs1884158 rs926849 47 0.000113572492012
19197348 Complex Disease  rs3809314 rs1039302 93828 0.00873316916099
19197348 Complex Disease  rs10431387 rs1039302 44581 0.00485006303001
19197348 Complex Disease  rs6489780 rs1039302 7848 0.00019072272201
19197348 Complex Disease  rs11066595 rs11066587 2866 0.025824401788
19197348 Complex Disease  rs10437838 rs1039302 24344 0.000860920689007
19197348 Complex Disease  rs10849788 rs1039302 24417 0.000866907735002
19197348 Complex Disease Height rs17718077 rs10486715 2979 0.00660912365291
19197348 Complex Disease Thyroid Stimulating Hormone rs11514766 rs6462411 24767 0.0170785877271
19197348 Complex Disease Thyroid Stimulating Hormone rs7804166 rs6462411 9971 0.00683002857754
19197348 Complex Disease Thyroid Stimulating Hormone rs12531984 rs6462411 52587 0.0278145904046
19197348 Complex Disease Thyroid Stimulating Hormone rs6956479 rs6462411 487 0.000337629701541
19197348 Complex Disease Thyroid Stimulating Hormone rs10243770 rs6462411 189 0.00013391662906
19197348 Complex Disease Thyroid Stimulating Hormone rs10984516 rs755109 22572 0.006681350562
19197348 Complex Disease Thyroid Stimulating Hormone rs4743136 rs755109 88144 0.0272506836
19197348 Complex Disease Thyroid Stimulating Hormone rs10119795 rs755109 58864 0.022183853197
19197348 Complex Disease Thyroid Stimulating Hormone rs12539695 rs6462411 52472 0.0277154983943
19197348 Complex Disease Thyroid Stimulating Hormone rs10245389 rs6462411 25639 0.0179638099183
19197348 Complex Disease Thyroid Stimulating Hormone rs6958535 rs6462411 2687 0.00216448266287
19197348 Complex Disease Thyroid Stimulating Hormone rs10983932 rs755109 91772 0.027731799544
19197348 Complex Disease Thyroid Stimulating Hormone rs6959674 rs6462411 20342 0.0129947062191
19197348 Complex Disease Thyroid Stimulating Hormone rs7036589 rs755109 38483 0.012895364035
19197348 Complex Disease Thyroid Stimulating Hormone rs10241703 rs6462411 3917 0.0030094278864
19197348 Complex Disease Thyroid Stimulating Hormone rs1962785 rs6462411 3978 0.00304726298564
19197348 Complex Disease Waist Circumference rs527485 rs613391 41784 0.0176873064177
19197348 Complex Disease Waist Circumference rs976731 rs613391 24878 0.003615170713
19197348 Complex Disease Waist Circumference rs976730 rs613391 24952 0.0036483922475
24755620 Glutamate|Alzheimer's Disease  rs249167 rs249153 5884 0.007611544401
24755620 Glutamate|Alzheimer's Disease  rs249166 rs249153 4084 0.0024058038
24755620 Glutamate|Alzheimer's Disease  rs157580 rs2075650 353 0.000278381888791
24755620 Glutamate|Alzheimer's Disease  rs8106922 rs2075650 6047 0.0052548258808
24755620 Glutamate|Alzheimer's Disease  rs440277 rs2075650 34395 0.0845433982452
24755620 Glutamate|Alzheimer's Disease  rs3852861 rs2075650 12558 0.02928125041
24755620 Glutamate|Alzheimer's Disease  rs405509 rs2075650 13217 0.0125195321455
24755620 Glutamate|Alzheimer's Disease  rs10402271 rs2075650 66405 0.226714675711
24755620 Glutamate|Alzheimer's Disease  rs10405693 rs2075650 68955 0.233007488924
24755620 Glutamate|Alzheimer's Disease  rs528823 rs474951 1524 0.0002067364574
24755620 Glutamate|Alzheimer's Disease  rs439401 rs2075650 18832 0.0184350409756
24755620 Glutamate|Alzheimer's Disease  rs6859 rs2075650 13585 0.0354227539321
24755620 Glutamate|Alzheimer's Disease  rs1871047 rs2075650 43873 0.161150589767
24755620 Glutamate|Alzheimer's Disease  rs9849434 rs1552244 1867 6.65757750085e-06
24755620 Glutamate|Alzheimer's Disease  rs377702 rs2075650 32952 0.0820961681435
22693455 Obese|Type 2 Diabetes  rs13266634 rs3802177 242 0.000225729096996
22693455 Obese|Type 2 Diabetes  rs1111875 rs5015480 2677 0.00081502055599
22693455 Obese|Type 2 Diabetes  rs1470579 rs4402960 17393 0.00384751020201
22693455 Obese|Type 2 Diabetes  rs7754840 rs7766070 25323 0.0104061163848
20421936 Onset|Obesity-Related Traits|Body-Weight  rs13278851 rs17150703 5074 0.0028492581288
20421936 Onset|Obesity-Related Traits|Body-Weight  rs2783963 rs12145833 17829 0.008947690936
20421936 Onset|Obesity-Related Traits|Body-Weight  rs9935401 rs1558902 13264 0.0031696409512
20421936 Onset|Obesity-Related Traits|Body-Weight  rs10926984 rs12145833 21601 0.002387197095
20421936 Onset|Obesity-Related Traits|Body-Weight  rs516175 rs17150703 23775 0.0114222138464
20463881 Eye Color C HS1 rs2252893 rs1003719 16477 0.0029388748763
20463881 Eye Color C HS1 rs2835621 rs1003719 19521 0.0031427321587
20463881 Eye Color C HS1 rs12452184 rs9894429 67615 0.032198506959
20463881 Eye Color C HS1 rs7219915 rs9894429 4998 0.001205675766
20463881 Eye Color C HS1 rs7277820 rs1003719 89214 0.0080810502278
20463881 Eye Color C HS1 rs2835630 rs1003719 30747 0.0050944059637
25147783 Ischemic Stroke|Vitamin|Folate Levels  rs516246 rs2287921 22100 0.0179225812283
25147783 Ischemic Stroke|Vitamin|Folate Levels  rs516246 rs492602 245 9.19638579973e-05
25147783 Ischemic Stroke|Vitamin|Folate Levels  rs11254363 rs1801222 25458 0.0113481227551
25147783 Ischemic Stroke|Vitamin|Folate Levels  rs7893634 rs1801222 75012 0.0534502968718
23646285 Hypersomnia  rs11854769 rs16966389 37369 0.0467272711011
23646285 Hypersomnia  rs2134333 rs16966389 23965 0.0405956110775
23646285 Hypersomnia  rs2043234 rs16826005 48781 0.018152315063
23646285 Hypersomnia  rs12471007 rs16826005 7471 0.00201107194701
23646285 Hypersomnia  rs2174009 rs16966389 22189 0.039711116815
20169177 Systemic Lupus Erythematosus  rs7922169 rs7097397 20060 0.00873976313139
20169177 Systemic Lupus Erythematosus  rs6590330 rs1128334 17900 0.00823490335398
20169177 Systemic Lupus Erythematosus  rs10893872 rs1128334 3406 0.002939262224
20169177 Systemic Lupus Erythematosus  rs877819 rs7097397 17555 0.00603778365979
20169177 Systemic Lupus Erythematosus  rs10857650 rs7097397 4627 0.0020851805172
23382809 Schizophrenia  rs2275552 rs583583 48831 0.0236052585119
23382809 Schizophrenia  rs6674938 rs583583 48351 0.0233534487979
23382809 Schizophrenia  rs2945741 rs2860223 22048 0.026803531794
23382809 Schizophrenia  rs838836 rs643410 45275 0.010536483669
24166486 Schizophrenia  rs10927013 rs6703335 19811 0.005448757983
24166486 Schizophrenia  rs12537914 rs4721295 88310 0.0186252392179
24166486 Schizophrenia  rs4721184 rs4721295 85885 0.0179231881667
24166486 Schizophrenia  rs1107592 rs4721295 4763 0.000301594490684
24166486 Schizophrenia  rs13212651 rs17693963 96820 0.0202619469918
24166486 Schizophrenia  rs12699477 rs4721295 67716 0.0126729274743
24166486 Schizophrenia  rs12666575 rs4721295 32248 0.0032970478627
24166486 Schizophrenia  rs2056480 rs4721295 82368 0.0162697811982
24166486 Schizophrenia  rs2280550 rs4721295 60113 0.00956367103227
24166486 Schizophrenia  rs4721190 rs4721295 81937 0.0161641272723
24166486 Schizophrenia  rs17750424 rs17693963 9043 0.000149406389397
24166486 Schizophrenia  rs34706883 rs17693963 95090 0.0201782270982
24166486 Schizophrenia  rs2039839 rs6703335 10297 0.00345357126304
24324551 Chagas Cardiomyopathy|Trypanosoma Cruzi Seropositive EF rs2252567 rs2645430 1807 0.00271815682855
24324551 Chagas Cardiomyopathy|Trypanosoma Cruzi Seropositive EF rs1497042 rs2645430 1505 0.00226438733843
24324551 Chagas Cardiomyopathy|Trypanosoma Cruzi Seropositive PCR rs10808508 rs10955961 8467 0.00153931224847
24324551 Chagas Cardiomyopathy|Trypanosoma Cruzi Seropositive PCR rs56159702 rs10955961 12649 0.00314079425701
24324551 Chagas Cardiomyopathy|Trypanosoma Cruzi Seropositive PCR rs2054148 rs10955961 2091 0.000359391757513
24324551 Chagas Cardiomyopathy|Trypanosoma Cruzi Seropositive PCR rs7387373 rs10955961 12349 0.00312472293047
24324551 Chagas Cardiomyopathy|Trypanosoma Cruzi Seropositive PCR rs7387094 rs10955961 12186 0.00311607914631
24324551 Chagas Cardiomyopathy|Trypanosoma Cruzi Seropositive PCR rs10955962 rs10955961 996 0.000171188039445
24324551 Chagas Cardiomyopathy|Trypanosoma Cruzi Seropositive PCR rs7013781 rs10955961 4310 0.00091216319575
24324551 Chagas Cardiomyopathy|Trypanosoma Cruzi Seropositive PCR rs6989074 rs10955961 16155 0.00372341523249
24324551 Chagas Cardiomyopathy|Trypanosoma Cruzi Seropositive PCR rs58829748 rs10955961 12698 0.00314341924036
24324551 Chagas Cardiomyopathy|Trypanosoma Cruzi Seropositive PCR rs2034842 rs10955961 5436 0.00116200215248
24324551 Chagas Cardiomyopathy|Trypanosoma Cruzi Seropositive Cardio rs12582717 rs4149018 5245 0.000769314289904
24324551 Chagas Cardiomyopathy|Trypanosoma Cruzi Seropositive PR rs59623110 rs73276602 3101 0.00181772266404
22737229 Chronic Hepatitis B  rs9277542 rs3077 22225 0.0150467195797
19081515 Creutzfeldt–Jakob Disease  rs6107516 rs1799990 3159 0.0026838497234
21298047 European-Origin|Substance Dependence  rs1426153 rs12284594 9214 0.009389312108
21298047 European-Origin|Substance Dependence  rs11602925 rs12284594 8422 0.00858151525802
21298047 European-Origin|Substance Dependence  rs10893366 rs12284594 1450 0.000682361770004
21298047 European-Origin|Substance Dependence  rs12273605 rs12284594 4372 0.002220223797
21298047 European-Origin|Substance Dependence  rs750338 rs12284594 7260 0.005197130281
21298047 European-Origin|Substance Dependence  rs10893365 rs12284594 3416 0.001622112565
21298047 European-Origin|Substance Dependence  rs11220015 rs12284594 8479 0.00874676779901
21602797 Cystic Fibrosis|Lung Disease  rs10836312 rs12793173 23761 0.0110566756818
21602797 Cystic Fibrosis|Lung Disease  rs7924717 rs12793173 57873 0.0201476353618
21602797 Cystic Fibrosis|Lung Disease  rs7929679 rs12793173 28355 0.0137934089514
21602797 Cystic Fibrosis|Lung Disease  rs10466455 rs12793173 53268 0.0153858136093
21602797 Cystic Fibrosis|Lung Disease  rs525202 rs12793173 12256 0.004106963698
21602797 Cystic Fibrosis|Lung Disease  rs11032829 rs12793173 85702 0.0393005840614
22685421 Ocular Axial Length|High Myopia  rs4671938 rs4557020 24977 0.0089176037917
22685421 Ocular Axial Length|High Myopia  rs12055210 rs282544 36764 0.000799572759398
22685421 Ocular Axial Length|High Myopia  rs2404958 rs282544 36570 0.000674185764197
22685421 Ocular Axial Length|High Myopia  rs11954386 rs282544 40813 0.000875457955502
22685421 Ocular Axial Length|High Myopia  rs32396 rs282544 79974 0.01004617481
21060863 Cardiovascular Diseases  rs225717 rs225717 0 0.0
19343178 Stature  rs12189801 rs6570507 37966 0.00291536246701
19343178 Stature  rs1480474 rs8756 32809 0.00783515925771
19343178 Stature  rs2011962 rs710841 70493 0.0153884001461
19343178 Stature  rs2401171 rs4842838 24448 0.001943110518
19343178 Stature  rs4911494 rs6088813 3267 3.75434416995e-05
19343178 Stature  rs3116607 rs3118914 5217 0.0015264537457
19343178 Stature  rs4711269 rs13437082 259 5.64634533049e-05
19343178 Stature  rs3118916 rs3118914 19907 0.0141619415686
19343178 Stature  rs7183263 rs4842838 9083 5.40563600282e-06
19343178 Stature  rs9358913 rs10946808 6017 0.0022959869037
19343178 Stature  rs7742369 rs1776897 29290 0.0082460075875
19343178 Stature  rs1182179 rs1182188 3663 0.000559155353581
19343178 Stature  rs3118912 rs3118914 5437 0.0010915489005
20173748 Chronic Obstructive Pulmonary Disease  rs2869967 rs7671167 14647 0.009631462321
20173748 Chronic Obstructive Pulmonary Disease  rs1903003 rs7671167 2318 0.005606379626
19448621 Age Menarche|Menopause  rs12611091 rs1172822 19516 0.0242168904462
19448621 Age Menarche|Menopause  rs7718874 rs365132 20509 0.016934884405
19448621 Age Menarche|Menopause  rs2278493 rs365132 64140 0.022874722787
19448621 Age Menarche|Menopause  rs2384687 rs1172822 11343 0.00391305754241
19448621 Age Menarche|Menopause  rs402511 rs365132 55866 0.000936927765025
19448621 Age Menarche|Menopause  rs691141 rs365132 55276 0.018817507447
19448621 Age Menarche|Menopause  rs897798 rs1172822 13909 0.0080121192576
19448621 Age Menarche|Menopause  rs7246479 rs1172822 4487 0.0016971509594
19448621 Age Menarche|Menopause  rs1551562 rs1172822 4964 0.00370083683799
19448621 Age Menarche|Menopause Age at Menarche rs12684013 rs7861820 61440 0.00950102566499
19448621 Age Menarche|Menopause Age at Menarche rs4946651 rs314277 38152 0.00150155224999
19448621 Age Menarche|Menopause Age at Menarche rs314263 rs314277 14917 0.00102674991199
19448621 Age Menarche|Menopause Age at Menarche rs314262 rs314277 13041 0.00098807322199
19448621 Age Menarche|Menopause Age at Menarche rs314280 rs314277 6825 0.00084180927
19448621 Age Menarche|Menopause Age at Menarche rs369065 rs314277 36396 0.00142523092201
19448621 Age Menarche|Menopause Age at Menarche rs4452860 rs7861820 11285 0.002618814515
19448621 Age Menarche|Menopause Age at Menarche rs7028916 rs7861820 9606 0.000679682126005
21379329 Late-Onset Alzheimer's Disease  rs201119 rs62209 49638 0.0192278571272
21379329 Late-Onset Alzheimer's Disease  rs201124 rs62209 52710 0.0250840798749
21379329 Late-Onset Alzheimer's Disease  rs201099 rs62209 24220 0.0103179099723
21326860 Kawasaki Disease  rs8005468 rs10129255 33765 0.027423176104
21533022 Bone Mineral Density  rs17563605 rs13204965 2500 4.74395099559e-06
21533022 Bone Mineral Density  rs1863196 rs6710518 25734 0.000490146668
21533024 Icam-1  rs281437 rs1799969 2446 0.0074901128949
21533024 Icam-1  rs281437 rs5498 1555 0.004679118888
21533024 Icam-1  rs11575074 rs1799969 6328 0.0178392873781
21533024 Icam-1  rs11575074 rs5498 5437 0.0150282933712
21533024 Icam-1  rs1801714 rs1799969 416 0.00129038145765
21533024 Icam-1  rs1801714 rs5498 475 0.00152061254925
20011104 Adiponectin Levels  rs1426810 rs1648707 48276 0.034315249964
20011104 Adiponectin Levels  rs1426810 rs266717 27049 0.00791559918602
20011104 Adiponectin Levels  rs6444175 rs1648707 28033 0.078750193177
20011104 Adiponectin Levels  rs6444175 rs266717 49260 0.105149843955
23936387 Celiac Disease  rs1871350 rs2605393 35836 0.0089872805927
23936387 Celiac Disease  rs2046000 rs2605393 57237 0.0172476492584
23936387 Celiac Disease  rs17029173 rs1032355 30575 0.003697180285
19359265 Telomere Length  rs7235755 rs2162440 2255 0.000331052731703
20395239 Optic Disc Size Disc rs10733843 rs6480314 97062 0.0614663821225
20395239 Optic Disc Size Disc rs10733843 rs3858145 52671 0.0281365475513
20395239 Optic Disc Size Disc rs10733843 rs12571093 45138 0.0231439072673
20395239 Optic Disc Size Disc rs1192404 rs1192415 8130 0.00751093584201
20395239 Optic Disc Size Disc rs2241970 rs6480314 63620 0.0440235934726
20395239 Optic Disc Size Disc rs2241970 rs3858145 19229 0.0106937589014
20395239 Optic Disc Size Disc rs2241970 rs12571093 11696 0.00570111861741
20395239 Optic Disc Size Disc rs7067601 rs6480314 96523 0.0614476170237
20395239 Optic Disc Size Disc rs7067601 rs3858145 52132 0.0281177824525
20395239 Optic Disc Size Disc rs7067601 rs12571093 44599 0.0231251421685
20395239 Optic Disc Size Disc rs17231602 rs6480314 44842 0.0336781482115
20395239 Optic Disc Size Disc rs17231602 rs3858145 451 0.000348313640302
20395239 Optic Disc Size Disc rs17231602 rs12571093 7082 0.0046443266437
20395239 Optic Disc Size Disc rs4517412 rs6480314 96089 0.0614333010296
20395239 Optic Disc Size Disc rs4517412 rs3858145 51698 0.0281034664584
20395239 Optic Disc Size Disc rs4517412 rs12571093 44165 0.0231108261744
20395239 Optic Disc Size Disc rs10762217 rs3858145 56959 0.028889047932
20395239 Optic Disc Size Disc rs10762217 rs12571093 49426 0.023896407648
23966204 Bitter Taste|Bitter Taste Perception  rs2597963 rs2708377 41696 0.0
23966204 Bitter Taste|Bitter Taste Perception  rs10772420 rs2708377 42039 0.0011786865375
23966204 Bitter Taste|Bitter Taste Perception  rs10743937 rs2708377 42860 0.00126726764501
23966204 Bitter Taste|Bitter Taste Perception  rs7315843 rs2708377 51564 0.0024737736337
23966204 Bitter Taste|Bitter Taste Perception  rs7297949 rs2708377 28175 0.000166827757312
23966204 Bitter Taste|Bitter Taste Perception  rs2597972 rs2708377 37058 0.0
23667675 Age Menarche  rs6995390 rs4735738 613 2.67952201227e-06
23667675 Age Menarche  rs314289 rs364663 12255 0.000480724721996
23667675 Age Menarche  rs7759938 rs364663 64235 0.002700112707
23667675 Age Menarche  rs314280 rs364663 42352 0.002232923893
23667675 Age Menarche  rs1106419 rs7114000 1507 0.005331649412
23667675 Age Menarche  rs3889461 rs7114000 1125 0.00306057986802
23667675 Age Menarche  rs1865294 rs4735738 1583 7.36085701192e-06
23667675 Age Menarche  rs11156429 rs364663 78768 0.00299643455899
23667675 Age Menarche  rs314272 rs364663 18815 0.00156907657069
23667675 Age Menarche  rs314273 rs364663 18693 0.001522298887
23667675 Age Menarche  rs314270 rs364663 19687 0.00190342198201
23667675 Age Menarche  rs314276 rs364663 35190 0.00137533104899
23667675 Age Menarche  rs314274 rs364663 30257 0.001182851485
23667675 Age Menarche  rs4946651 rs364663 73679 0.002892666873
23667675 Age Menarche  rs369065 rs364663 869 3.41162990054e-05
23667675 Age Menarche  rs1744206 rs364663 19258 0.000754199483993
23667675 Age Menarche  rs395962 rs364663 45771 0.002321547035
23667675 Age Menarche  rs7822501 rs4735738 51171 0.002066332616
23667675 Age Menarche  rs9391253 rs364663 75573 0.002931283729
23667675 Age Menarche  rs2095812 rs364663 59211 0.002597628907
23667675 Age Menarche  rs7822914 rs4735738 51413 0.00206715257899
23667675 Age Menarche  rs314290 rs364663 16195 0.000634717777999
23667675 Age Menarche  rs314291 rs364663 18288 0.000716381744994
23667675 Age Menarche  rs3862645 rs7114000 866 0.00234050054701
23667675 Age Menarche  rs167539 rs364663 33141 0.001295234613
23667675 Age Menarche  rs3862642 rs7114000 2546 0.00478016606999
23667675 Age Menarche  rs6472982 rs4735738 51777 0.00206816869499
23667675 Age Menarche  rs6472983 rs4735738 60252 0.002093272317
23667675 Age Menarche  rs12200251 rs364663 60774 0.00262951230258
23667675 Age Menarche  rs9404590 rs364663 42176 0.002227143884
23667675 Age Menarche  rs314266 rs364663 21872 0.000856112440999
23667675 Age Menarche  rs314263 rs364663 50444 0.00241786453499
23667675 Age Menarche  rs314262 rs364663 48568 0.00237918784499
23667675 Age Menarche  rs314268 rs364663 25211 0.000986242105
24133439 Autistic-Like Traits  rs1861572 rs16946931 15518 0.0018276961984
24133439 Autistic-Like Traits  rs753858 rs16946931 14956 0.0016643410139
24133439 Autistic-Like Traits  rs7086205 rs927821 5070 0.013611006838
24133439 Autistic-Like Traits  rs10521175 rs16946931 26544 0.0039774857544
24133439 Autistic-Like Traits  rs16946881 rs16946931 22719 0.0032045509349
24133439 Autistic-Like Traits  rs16946880 rs16946931 23057 0.00321172534071
24133439 Autistic-Like Traits  rs1345404 rs16946931 18337 0.0030532712432
24133439 Autistic-Like Traits  rs10778511 rs10444533 4374 0.000187306812009
24133439 Autistic-Like Traits  rs2883805 rs16946931 6441 0.000343037245905
24133439 Autistic-Like Traits  rs11859884 rs16946931 29343 0.0048660621044
24133439 Autistic-Like Traits  rs4785161 rs16946931 13418 0.00128068664741
24133439 Autistic-Like Traits  rs11575089 rs11575088 165 5.56048310045e-05
24133439 Autistic-Like Traits  rs1362594 rs16946931 17162 0.00229616898351
24133439 Autistic-Like Traits  rs11860027 rs16946931 20191 0.00315017018031
24133439 Autistic-Like Traits  rs16946876 rs16946931 24407 0.0033230811486
24133439 Autistic-Like Traits  rs9635530 rs16946931 25095 0.0035172125617
24133439 Autistic-Like Traits  rs1420612 rs16946931 27153 0.00416765318001
24133439 Autistic-Like Traits  rs4964491 rs10444533 7190 0.000307468553999
24133439 Autistic-Like Traits  rs7499215 rs16946931 19576 0.00313470443081
24133439 Autistic-Like Traits  rs1345405 rs16946931 18378 0.00305907958401
24133439 Autistic-Like Traits  rs1009302 rs16946931 29171 0.0047981915672
24133439 Autistic-Like Traits  rs1009301 rs16946931 29029 0.00475367107281
24133439 Autistic-Like Traits  rs1345406 rs16946931 18468 0.0030693121746
24133439 Autistic-Like Traits  rs4785276 rs16946931 21127 0.0031708252606
22116950 Ovarian Reserve  rs12465811 rs6543833 7236 0.001801848735
22116950 Ovarian Reserve  rs9396503 rs12213875 50914 0.0149566448752
24244560 Diabetic Retinopathy|Chronic Kidney Disease|Hemoglobin A  rs730497 rs1799884 5347 0.000893666791697
21738491 Sudden Cardiac Death  rs174230 rs4665058 14899 0.00381575102401
23593202 Age Menarche|Femoral Neck Bone Geometry  rs6578987 rs6578985 3447 0.000881817649451
23593202 Age Menarche|Femoral Neck Bone Geometry  rs4805257 rs4141232 94909 0.0115598792249
23593202 Age Menarche|Femoral Neck Bone Geometry  rs13230316 rs6975557 18270 0.005442708975
23593202 Age Menarche|Femoral Neck Bone Geometry  rs4929957 rs6578985 9830 0.00262189285916
23593202 Age Menarche|Femoral Neck Bone Geometry  rs6578986 rs6578985 13 3.26164933995e-06
20694148 Metabolic Syndrome “ rs4523270 rs2083637 8636 0.0011745067424
20838585 Cardiovascular Disease triglycerides rs964184 rs12280753 35257 0.005967001763
20838585 Cardiovascular Disease LDL-cholesterol rs7412 rs445925 3561 0.00374132686218
21076409 Conduction|Qrs Duration  rs10865879 rs11710077 80537 0.158295294219
21076409 Conduction|Qrs Duration  rs10865879 rs11708996 56561 0.119228139676
21076409 Conduction|Qrs Duration  rs2051211 rs11710077 98150 0.179456601364
21076409 Conduction|Qrs Duration  rs2051211 rs11708996 74174 0.140389446821
25436638 Serum Thyroid Stimulating Hormone  rs6885813 rs1382879 47743 0.0505529221801
25436638 Serum Thyroid Stimulating Hormone  rs12515498 rs1382879 18104 0.00825165074009
25436638 Serum Thyroid Stimulating Hormone  rs9687206 rs1382879 6044 0.0035389074404
25436638 Serum Thyroid Stimulating Hormone  rs2046045 rs1382879 13943 0.00228357440869
25436638 Serum Thyroid Stimulating Hormone  rs989758 rs1382879 23092 0.0176943427534
19651812 Melatonin|Plasma Glucose|Type 2 Diabetes  rs3847554 rs2166706 22706 0.016923658749
19651812 Melatonin|Plasma Glucose|Type 2 Diabetes  rs1387153 rs2166706 17704 0.00260272413999
23698163 Serum Selenium  rs1506807 rs1395479 499 0.000437836217998
21980494 Venous Thrombosis  rs2073828 rs505922 12089 0.00291087840199
21980494 Venous Thrombosis  rs630014 rs505922 493 0.000199792353015
21980494 Venous Thrombosis  rs500498 rs505922 582 0.000829235228991
21980494 Venous Thrombosis  rs657152 rs505922 9964 0.001901115349
21980494 Venous Thrombosis  rs495828 rs505922 5638 0.019788315502
21779176 Restless Legs Syndrome  rs3104788 rs3104767 13765 0.0024912811349
21779176 Restless Legs Syndrome  rs2116050 rs6747972 2538 0.0034267127281
20729852 Esophageal Squamous Cell Carcinoma|Gastric Adenocarcinoma  rs11187842 rs3765524 5787 0.000267655886006
20729852 Esophageal Squamous Cell Carcinoma|Gastric Adenocarcinoma  rs11187842 rs3781264 17864 0.003588853867
20729852 Esophageal Squamous Cell Carcinoma|Gastric Adenocarcinoma  rs2274223 rs3765524 8043 0.002812359781
20729852 Esophageal Squamous Cell Carcinoma|Gastric Adenocarcinoma  rs2274223 rs3781264 4034 0.000508838199991
20729852 Esophageal Squamous Cell Carcinoma|Gastric Adenocarcinoma  rs4460629 rs4072037 26732 0.004447714978
20729852 Esophageal Squamous Cell Carcinoma|Gastric Adenocarcinoma  rs753724 rs3765524 6881 0.000317967569003
20729852 Esophageal Squamous Cell Carcinoma|Gastric Adenocarcinoma  rs753724 rs3781264 18958 0.00363916555
21037568 Hodgkin Lymphoma  rs485411 rs501764 151 0.000242907584102
20436471 Paget’s Disease Bone  rs499345 rs484959 4401 0.01651291493
20436471 Paget’s Disease Bone  rs10494112 rs484959 13606 0.029936988474
25310577 Acute Lymphoblastic Leukemia|Childhood  rs7087507 rs4245595 22794 0.00654887180751
25310577 Acute Lymphoblastic Leukemia|Childhood  rs7089424 rs4245595 29264 0.0079649000254
25310577 Acute Lymphoblastic Leukemia|Childhood  rs10272724 rs1110701 1414 0.0016855103772
25310577 Acute Lymphoblastic Leukemia|Childhood  rs4948492 rs4245595 3156 0.00158338681067
25310577 Acute Lymphoblastic Leukemia|Childhood  rs9415635 rs4245595 30587 0.0097272531968
25310577 Acute Lymphoblastic Leukemia|Childhood  rs17133807 rs1110701 940 0.0011181819135
25310577 Acute Lymphoblastic Leukemia|Childhood  rs7896246 rs4245595 1495 0.00082918453711
25310577 Acute Lymphoblastic Leukemia|Childhood  rs10821937 rs4245595 1014 0.00055744216651
25310577 Acute Lymphoblastic Leukemia|Childhood  rs10821936 rs4245595 682 0.000366959019502
25310577 Acute Lymphoblastic Leukemia|Childhood  rs4245597 rs4245595 3047 0.0033143556854
25310577 Acute Lymphoblastic Leukemia|Childhood  rs7090445 rs4245595 1719 0.000900214221289
19812673 Autism  rs10513026 rs10513025 484 0.0006788760383
23886662 Psoriasis|Atopic Dermatitis|Asthma  rs2158177 rs1295686 11785 0.00935689418
23886662 Psoriasis|Atopic Dermatitis|Asthma  rs6871536 rs1295686 25969 0.011679899564
23886662 Psoriasis|Atopic Dermatitis|Asthma  rs2897443 rs1295686 66249 0.01444297841
23886662 Psoriasis|Atopic Dermatitis|Asthma  rs2155219 rs7130588 28511 0.0109353008219
23886662 Psoriasis|Atopic Dermatitis|Asthma  rs12211410 rs12153855 25381 0.00718559513101
23886662 Psoriasis|Atopic Dermatitis|Asthma  rs20541 rs1295686 121 0.000376653059988
23886662 Psoriasis|Atopic Dermatitis|Asthma  rs7927894 rs7130588 30633 0.0185110087667
23886662 Psoriasis|Atopic Dermatitis|Asthma  rs1295685 rs1295686 602 0.00128281696098
23886662 Psoriasis|Atopic Dermatitis|Asthma  rs12198173 rs12153855 47996 0.0112591637251
23886662 Psoriasis|Atopic Dermatitis|Asthma  rs13199524 rs12153855 8039 0.00524229578711
21424380 Breast Cancer  rs3848562 rs10411161 6859 0.00759606372159
22745674 Coronary Artery Stenosis|Coronary Artery  rs2327620 rs9349379 3634 0.001736341338
20686608 Pancreatic Cancer  rs10487687 rs6464375 14631 0.013797145821
20686608 Pancreatic Cancer  rs7779540 rs6464375 3181 0.00175111254401
20686608 Pancreatic Cancer  rs4663158 rs6736997 16245 0.021146746266
20686608 Pancreatic Cancer  rs1737947 rs4924935 77562 0.0069485194315
20686608 Pancreatic Cancer  rs11242679 rs9502893 2878 0.00393281911911
20686608 Pancreatic Cancer  rs7750826 rs9502893 3322 0.00477461405913
20686608 Pancreatic Cancer  rs11242674 rs9502893 32343 0.0505975028369
20686608 Pancreatic Cancer  rs6973850 rs6464375 12405 0.00953813832098
25340798 Proteins Involved|Inflammation|Alzheimer's Disease interleukin 6 receptor rs2229238 rs61812598 17809 0.0132192098971
25340798 Proteins Involved|Inflammation|Alzheimer's Disease interleukin 6 receptor rs4845622 rs61812598 8668 0.00312920644294
25340798 Proteins Involved|Inflammation|Alzheimer's Disease interleukin 6 receptor rs3811448 rs61812598 96491 0.0193019482351
25340798 Proteins Involved|Inflammation|Alzheimer's Disease interleukin 6 receptor rs2228145 rs61812598 6883 0.00266941165307
25340798 Proteins Involved|Inflammation|Alzheimer's Disease interleukin 6 receptor rs4129267 rs61812598 6177 0.00239355877906
25340798 Proteins Involved|Inflammation|Alzheimer's Disease c-c motif) ligand 4 rs11575821 rs6808835 27509 0.00774069432458
25340798 Proteins Involved|Inflammation|Alzheimer's Disease c-c motif) ligand 4 rs6762266 rs6808835 2999 0.000843881721607
25340798 Proteins Involved|Inflammation|Alzheimer's Disease c-c motif) ligand 4 rs11574428 rs6808835 3143 0.000884401550834
25340798 Proteins Involved|Inflammation|Alzheimer's Disease c-c motif) ligand 4 rs6441977 rs6808835 208 5.85286422421e-05
25340798 Proteins Involved|Inflammation|Alzheimer's Disease c-c motif) ligand 4 rs3092960 rs6808835 49802 0.0140136703898
25340798 Proteins Involved|Inflammation|Alzheimer's Disease  rs11574428 rs6808835 3143 0.000884401550834
25340798 Proteins Involved|Inflammation|Alzheimer's Disease  rs650108 rs573521 8193 0.0057628364787
25340798 Proteins Involved|Inflammation|Alzheimer's Disease  rs6762266 rs6808835 2999 0.000843881721607
25340798 Proteins Involved|Inflammation|Alzheimer's Disease  rs7926920 rs573521 18256 0.00675267063571
25340798 Proteins Involved|Inflammation|Alzheimer's Disease  rs3811448 rs61812598 96491 0.0193019482351
25340798 Proteins Involved|Inflammation|Alzheimer's Disease  rs11225434 rs573521 25498 0.00799942407271
25340798 Proteins Involved|Inflammation|Alzheimer's Disease  rs2229238 rs61812598 17809 0.0132192098971
25340798 Proteins Involved|Inflammation|Alzheimer's Disease  rs4845622 rs61812598 8668 0.00312920644294
25340798 Proteins Involved|Inflammation|Alzheimer's Disease  rs4459609 rs4968782 472 0.000160020171791
25340798 Proteins Involved|Inflammation|Alzheimer's Disease  rs645419 rs573521 659 0.00245285656869
25340798 Proteins Involved|Inflammation|Alzheimer's Disease  rs495366 rs573521 21872 0.0072208335997
25340798 Proteins Involved|Inflammation|Alzheimer's Disease  rs4343 rs4968782 17555 0.00954292911079
25340798 Proteins Involved|Inflammation|Alzheimer's Disease  rs6441977 rs6808835 208 5.85286422421e-05
25340798 Proteins Involved|Inflammation|Alzheimer's Disease  rs948399 rs573521 54160 0.0392318590283
25340798 Proteins Involved|Inflammation|Alzheimer's Disease  rs11575821 rs6808835 27509 0.00774069432458
25340798 Proteins Involved|Inflammation|Alzheimer's Disease  rs3092960 rs6808835 49802 0.0140136703898
25340798 Proteins Involved|Inflammation|Alzheimer's Disease  rs4316 rs4968782 13833 0.00816303968929
25340798 Proteins Involved|Inflammation|Alzheimer's Disease  rs679620 rs573521 3360 0.0037595928457
25340798 Proteins Involved|Inflammation|Alzheimer's Disease  rs2228145 rs61812598 6883 0.00266941165307
25340798 Proteins Involved|Inflammation|Alzheimer's Disease  rs603050 rs573521 36751 0.0231950314507
25340798 Proteins Involved|Inflammation|Alzheimer's Disease  rs4129267 rs61812598 6177 0.00239355877906
25340798 Proteins Involved|Inflammation|Alzheimer's Disease angiotensin-converting enzyme rs4459609 rs4968782 472 0.000160020171791
25340798 Proteins Involved|Inflammation|Alzheimer's Disease angiotensin-converting enzyme rs4343 rs4968782 17555 0.00954292911079
25340798 Proteins Involved|Inflammation|Alzheimer's Disease angiotensin-converting enzyme rs4316 rs4968782 13833 0.00816303968929
25340798 Proteins Involved|Inflammation|Alzheimer's Disease metalloproteinase-3 rs495366 rs573521 21872 0.0072208335997
25340798 Proteins Involved|Inflammation|Alzheimer's Disease metalloproteinase-3 rs948399 rs573521 54160 0.0392318590283
25340798 Proteins Involved|Inflammation|Alzheimer's Disease metalloproteinase-3 rs650108 rs573521 8193 0.0057628364787
25340798 Proteins Involved|Inflammation|Alzheimer's Disease metalloproteinase-3 rs645419 rs573521 659 0.00245285656869
25340798 Proteins Involved|Inflammation|Alzheimer's Disease metalloproteinase-3 rs7926920 rs573521 18256 0.00675267063571
25340798 Proteins Involved|Inflammation|Alzheimer's Disease metalloproteinase-3 rs679620 rs573521 3360 0.0037595928457
25340798 Proteins Involved|Inflammation|Alzheimer's Disease metalloproteinase-3 rs603050 rs573521 36751 0.0231950314507
25340798 Proteins Involved|Inflammation|Alzheimer's Disease metalloproteinase-3 rs11225434 rs573521 25498 0.00799942407271
23979607 Borderline Personality  rs6888413 rs73772260 1178 0.0011475054519
23979607 Borderline Personality  rs73125991 rs73772260 10499 0.0104209261821
23979607 Borderline Personality  rs6866910 rs73772260 802 0.000782171400914
23979607 Borderline Personality  rs6894288 rs73772260 2195 0.00213817866461
23979607 Borderline Personality  rs6882423 rs73772260 2495 0.00243357199167
23979607 Borderline Personality  rs11951568 rs73772260 12197 0.0121423477028
22558069 Immunoglobulin Isotypes|Non-Albumin Protein non-albumin protein rs11552708 rs3803800 414 0.000539611421999
21738487 Parkinson's Disease  rs823128 rs823156 51262 0.017439884989
23844046 C-Reactive Protein  rs7310409 rs1183910 4054 0.00148230471902
23844046 C-Reactive Protein  rs1169310 rs1183910 18626 0.012206245141
23844046 C-Reactive Protein  rs4420638 rs2075650 27327 0.0273815674786
18604267 Antigen|Icam-1  rs505922 rs507666 170 0.000122455310873
18604267 Antigen|Icam-1  rs2075741 rs1799969 6306 0.0178263908219
18604267 Antigen|Icam-1  rs2075741 rs5498 5415 0.015015396815
18604267 Antigen|Icam-1  rs2075741 rs281437 3860 0.010336277927
18604267 Antigen|Icam-1  rs281440 rs1799969 5512 0.0164057866409
18604267 Antigen|Icam-1  rs281440 rs5498 4621 0.013594792634
18604267 Antigen|Icam-1  rs281440 rs281437 3066 0.008915673746
18604267 Antigen|Icam-1  rs500498 rs507666 752 0.000951690539864
18604267 Antigen|Icam-1  rs10409243 rs1799969 61804 0.11839896498
18604267 Antigen|Icam-1  rs10409243 rs5498 62695 0.121209958987
18604267 Antigen|Icam-1  rs10409243 rs281437 64250 0.125889077875
18604267 Antigen|Icam-1  rs687289 rs507666 12293 0.00306492114885
18604267 Antigen|Icam-1  rs687621 rs507666 12334 0.00308353282287
18604267 Antigen|Icam-1  rs7258015 rs1799969 54566 0.110441981509
18604267 Antigen|Icam-1  rs7258015 rs5498 53675 0.107630987502
18604267 Antigen|Icam-1  rs7258015 rs281437 52120 0.102951868614
18604267 Antigen|Icam-1  rs2116941 rs1799969 60349 0.117049393225
18604267 Antigen|Icam-1  rs2116941 rs5498 61240 0.119860387232
18604267 Antigen|Icam-1  rs2116941 rs281437 62795 0.12453950612
18604267 Antigen|Icam-1  rs2304237 rs1799969 51776 0.107106009108
18604267 Antigen|Icam-1  rs2304237 rs5498 50885 0.104295015101
18604267 Antigen|Icam-1  rs2304237 rs281437 49330 0.0996158962135
18604267 Antigen|Icam-1  rs2278442 rs1799969 50034 0.101259558982
18604267 Antigen|Icam-1  rs2278442 rs5498 49143 0.0984485649749
18604267 Antigen|Icam-1  rs2278442 rs281437 47588 0.0937694460869
18604267 Antigen|Icam-1  rs3093030 rs1799969 2611 0.0079451527022
18604267 Antigen|Icam-1  rs3093030 rs5498 1720 0.0051341586953
18604267 Antigen|Icam-1  rs3093030 rs281437 165 0.000455039807299
18604267 Antigen|Icam-1  rs923366 rs1799969 2431 0.0074465148947
18604267 Antigen|Icam-1  rs923366 rs5498 1540 0.0046355208878
18604267 Antigen|Icam-1  rs923366 rs281437 15 4.35980001967e-05
18604267 Antigen|Icam-1  rs8111930 rs1799969 26742 0.0833679015134
18604267 Antigen|Icam-1  rs8111930 rs5498 27633 0.0861788955203
18604267 Antigen|Icam-1  rs8111930 rs281437 29188 0.0908580144083
18604267 Antigen|Icam-1  rs657152 rs507666 10134 0.00202357065987
23297363 Tetralogy Fallot  rs4771856 rs7982677 6186 0.000586562860192
25352737 Cataract  rs769056 rs12296937 43401 0.0063914275502
25352737 Cataract  rs9927153 rs8044853 12359 0.01334410736
25352737 Cataract  rs2574730 rs12296937 36527 0.00503337023139
23544013 Breast Cancer|Breast Ovarian Cancer|Carriers  rs11196175 rs11196174 2518 0.002445102331
23544013 Breast Cancer|Breast Ovarian Cancer|Carriers  rs2077606 rs17631303 12891 0.000230265274709
23544013 Breast Cancer|Breast Ovarian Cancer|Carriers  rs169201 rs183211 1893 0.000124622524595
23544013 Breast Cancer|Breast Ovarian Cancer|Carriers  rs6682208 rs2290854 50158 0.003751479361
23544013 Breast Cancer|Breast Ovarian Cancer|Carriers  rs199534 rs183211 35903 0.0016584959117
23544013 Breast Cancer|Breast Ovarian Cancer|Carriers  rs199443 rs183211 31255 0.0015602698805
22479419 Treatment Refractory Schizophrenia  rs10218843 rs11265461 4082 0.00153687864167
22479419 Treatment Refractory Schizophrenia  rs4699030 rs230529 46406 0.00779049629999
25742292 Parity  rs561155 rs1105228 9402 0.00725816961801
25742292 Parity  rs510579 rs1105228 7488 0.00574596268902
20861866 Age-Related Macular Degeneration  rs3750848 rs10490924 867 0.000580623768997
20861866 Age-Related Macular Degeneration  rs1061170 rs1329428 43573 0.00657343331801
20861866 Age-Related Macular Degeneration  rs3793917 rs10490924 4827 0.00293863860301
20861866 Age-Related Macular Degeneration  rs641153 rs429608 16282 0.0059617590507
21156761 Rheumatoid Arthritis  rs2173035 rs6956740 2258 0.0014318994733
21156761 Rheumatoid Arthritis  rs6972219 rs6956740 4448 0.00280099966089
22558097 Total Bilirubin|Sickle Cell Anemia|Sickle Cell  rs1105880 rs887829 66605 0.038569438448
22558097 Total Bilirubin|Sickle Cell Anemia|Sickle Cell  rs10168416 rs887829 71483 0.039223886543
22558097 Total Bilirubin|Sickle Cell Anemia|Sickle Cell  rs6759892 rs887829 66901 0.039204691223
22558097 Total Bilirubin|Sickle Cell Anemia|Sickle Cell  rs1105879 rs887829 66368 0.037882063961
22558097 Total Bilirubin|Sickle Cell Anemia|Sickle Cell  rs17863787 rs887829 57476 0.021936177928
22558097 Total Bilirubin|Sickle Cell Anemia|Sickle Cell  rs4148324 rs887829 4152 0.000649925955003
22558097 Total Bilirubin|Sickle Cell Anemia|Sickle Cell  rs4148325 rs887829 4739 0.000884857637004
22558097 Total Bilirubin|Sickle Cell Anemia|Sickle Cell  rs4148326 rs887829 4892 0.000961419808021
22558097 Total Bilirubin|Sickle Cell Anemia|Sickle Cell  rs3755319 rs887829 988 0.000739889941002
22558097 Total Bilirubin|Sickle Cell Anemia|Sickle Cell  rs3771341 rs887829 4669 0.00084982919202
22558097 Total Bilirubin|Sickle Cell Anemia|Sickle Cell  rs6742078 rs887829 4069 0.000619541673018
22558097 Total Bilirubin|Sickle Cell Anemia|Sickle Cell  rs2070959 rs887829 66379 0.037915005786
22558097 Total Bilirubin|Sickle Cell Anemia|Sickle Cell  rs7586110 rs887829 78043 0.041007267709
22558097 Total Bilirubin|Sickle Cell Anemia|Sickle Cell  rs10168155 rs887829 71734 0.039224570061
25060954 Kinase|Hearing  rs2521030 rs2687481 194 8.70340259951e-05
25060954 Kinase|Hearing  rs614171 rs589636 176 0.000233635500592
25060954 Kinase|Hearing  rs588702 rs589636 6349 0.00344093203759
25060954 Kinase|Hearing  rs1503369 rs1393902 433 2.3023357798e-05
25060954 Kinase|Hearing  rs6472312 rs1393902 12067 0.00251582485051
25060954 Kinase|Hearing  rs1827524 rs1393902 3677 0.000448905449403
25060954 Kinase|Hearing  rs1503363 rs1393902 14861 0.0027593580707
25060954 Kinase|Hearing  rs1393901 rs1393902 3769 0.000469076319703
22719876 Non-Alcoholic Fatty Liver Disease|Liver Disease  rs2896019 rs738409 8967 0.0064555840792
22719876 Non-Alcoholic Fatty Liver Disease|Liver Disease  rs926633 rs738409 12806 0.0069020434529
22719876 Non-Alcoholic Fatty Liver Disease|Liver Disease  rs738407 rs738409 772 0.0121802256955
22719876 Non-Alcoholic Fatty Liver Disease|Liver Disease  rs1010023 rs738409 11371 0.0067313223835
22719876 Non-Alcoholic Fatty Liver Disease|Liver Disease  rs3810622 rs738409 13407 0.0069762569141
22719876 Non-Alcoholic Fatty Liver Disease|Liver Disease  rs2076211 rs738409 4351 0.0029902917617
21665990 Age-Related Macular Degeneration  rs1410996 rs1061170 37696 0.003929930277
25241909 Chronic Obstructive Pulmonary Disease|Chronic Bronchitis  rs7671167 rs2869967 14647 0.009631462321
25241909 Chronic Obstructive Pulmonary Disease|Chronic Bronchitis  rs7671167 rs4416442 17266 0.0105113777958
25241909 Chronic Obstructive Pulmonary Disease|Chronic Bronchitis  rs2045517 rs2869967 1632 0.000548861246997
25241909 Chronic Obstructive Pulmonary Disease|Chronic Bronchitis  rs2045517 rs4416442 4251 0.0014287767218
25241909 Chronic Obstructive Pulmonary Disease|Chronic Bronchitis  rs8034191 rs12914385 92700 0.019936679475
25241909 Chronic Obstructive Pulmonary Disease|Chronic Bronchitis  rs1964516 rs2869967 6577 0.00343653451719
25241909 Chronic Obstructive Pulmonary Disease|Chronic Bronchitis  rs1964516 rs4416442 9196 0.00431644999199
25241909 Chronic Obstructive Pulmonary Disease|Chronic Bronchitis  rs13118928 rs13141641 20067 0.00985402142601
25241909 Chronic Obstructive Pulmonary Disease|Chronic Bronchitis  rs2904259 rs2869967 16382 0.01118006138
25241909 Chronic Obstructive Pulmonary Disease|Chronic Bronchitis  rs2904259 rs4416442 19001 0.0120599768548
24324648 Serum IgE  rs9264567 rs3130941 37860 0.0884991110426
23565137 Late-Onset Alzheimer’s Disease  rs3781834 rs11218343 10353 0.00226321255974
23565137 Late-Onset Alzheimer’s Disease  rs3737529 rs11218343 42229 0.0276983720578
23565137 Late-Onset Alzheimer’s Disease  rs17125523 rs11218343 38652 0.02645171357
23565137 Late-Onset Alzheimer’s Disease  rs4598682 rs11218343 59636 0.120754220899
24086445 Schizophrenia|Quantitative Phenotype|Matter Volume  rs12580062 rs11044045 20188 0.0234727304591
24086445 Schizophrenia|Quantitative Phenotype|Matter Volume  rs12581163 rs11044045 67302 0.0460327700483
24086445 Schizophrenia|Quantitative Phenotype|Matter Volume  rs1107952 rs10277664 11625 0.00281290448302
24086445 Schizophrenia|Quantitative Phenotype|Matter Volume  rs9320482 rs9488343 55382 0.00714517091799
24086445 Schizophrenia|Quantitative Phenotype|Matter Volume  rs9400701 rs9488343 25583 0.00265626692
24086445 Schizophrenia|Quantitative Phenotype|Matter Volume  rs9488340 rs9488343 39506 0.003397543509
24086445 Schizophrenia|Quantitative Phenotype|Matter Volume  rs9320486 rs9488343 8998 0.002129389449
24086445 Schizophrenia|Quantitative Phenotype|Matter Volume  rs11044106 rs11044045 76424 0.0479446461329
24086445 Schizophrenia|Quantitative Phenotype|Matter Volume  rs11044026 rs11044045 34523 0.0254505751557
24086445 Schizophrenia|Quantitative Phenotype|Matter Volume  rs6936717 rs9488343 25899 0.002674236652
24086445 Schizophrenia|Quantitative Phenotype|Matter Volume  rs7746324 rs9488343 732 0.000161679883988
24086445 Schizophrenia|Quantitative Phenotype|Matter Volume  rs9374441 rs9488343 34119 0.003109859549
24086445 Schizophrenia|Quantitative Phenotype|Matter Volume  rs10770359 rs11044045 64350 0.0456049976184
24086445 Schizophrenia|Quantitative Phenotype|Matter Volume  rs10233386 rs10277664 8636 0.00219884698168
24086445 Schizophrenia|Quantitative Phenotype|Matter Volume  rs9320481 rs9488343 57700 0.00729868192785
