# Supplementary material for: A machine-compiled database of genome-wide association studies
Source: Nat Commun. 2019 Jul 26;10:3341. doi: 10.1038/s41467-019-11026-x (PMC6659642; doi:10.1038/s41467-019-11026-x)
Supplement: Supplementary file 3 — Source Data [file 41467_2019_11026_MOESM3_ESM.zip › Supplementary Files/notebooks/bio-analysis/enrichment/gwasparkinsons.tsv]

2014-10-21	24511991	Hill-Burns EM	2014-02-10	BMC Genomics	www.ncbi.nlm.nih.gov/pubmed/24511991	Identification of a novel Parkinson's disease locus via stratified genome-wide association study.	Parkinson's disease	1,565 European ancestry sproadic Parkinson's disease cases, 435 European ancestry familial Parkinson's disease cases, 1,986 European ancestry controls	1,528 European ancestry sporadic Parkinson's disease cases, 707 European ancestry familial Parkinson's disease cases, 796 European ancestry controls	1p21.2	1	101414449	HUSEYO	LINC01307 - LOC105378872	104355286	105378872		37136	225111	rs2338971-C	rs2338971	0	2338971	intergenic_variant	1	0.773	5E-10	9.301029995663981		1.32	[1.26-1.38]	Illumina [811597]	N
2014-10-21	24511991	Hill-Burns EM	2014-02-10	BMC Genomics	www.ncbi.nlm.nih.gov/pubmed/24511991	Identification of a novel Parkinson's disease locus via stratified genome-wide association study.	Parkinson's disease	1,565 European ancestry sproadic Parkinson's disease cases, 435 European ancestry familial Parkinson's disease cases, 1,986 European ancestry controls	1,528 European ancestry sporadic Parkinson's disease cases, 707 European ancestry familial Parkinson's disease cases, 796 European ancestry controls	4q22.1	4	89720189	SNCA	LOC105377329			105377329			rs356220-T	rs356220	0	356220	intron_variant	0	0.364	1E-9	9.0	(Sporadic)	1.37	[1.23-1.51]	Illumina [811597]	N
2014-10-21	24511991	Hill-Burns EM	2014-02-10	BMC Genomics	www.ncbi.nlm.nih.gov/pubmed/24511991	Identification of a novel Parkinson's disease locus via stratified genome-wide association study.	Parkinson's disease	1,565 European ancestry sproadic Parkinson's disease cases, 435 European ancestry familial Parkinson's disease cases, 1,986 European ancestry controls	1,528 European ancestry sporadic Parkinson's disease cases, 707 European ancestry familial Parkinson's disease cases, 796 European ancestry controls	4q22.1	4	89720189	SNCA	LOC105377329			105377329			rs356220-T	rs356220	0	356220	intron_variant	0	0.364	3E-11	10.522878745280337		1.38	[1.24-1.52]	Illumina [811597]	N
2014-10-21	24511991	Hill-Burns EM	2014-02-10	BMC Genomics	www.ncbi.nlm.nih.gov/pubmed/24511991	Identification of a novel Parkinson's disease locus via stratified genome-wide association study.	Parkinson's disease	1,565 European ancestry sproadic Parkinson's disease cases, 435 European ancestry familial Parkinson's disease cases, 1,986 European ancestry controls	1,528 European ancestry sporadic Parkinson's disease cases, 707 European ancestry familial Parkinson's disease cases, 796 European ancestry controls	6p21.32	6	32441753	HLA	HLA-DRA			3122			rs3129882-G	rs3129882	0	3129882	intron_variant	0	0.395	3E-8	7.522878745280337		1.31	[1.19-1.43]	Illumina [811597]	N
2014-10-21	24511991	Hill-Burns EM	2014-02-10	BMC Genomics	www.ncbi.nlm.nih.gov/pubmed/24511991	Identification of a novel Parkinson's disease locus via stratified genome-wide association study.	Parkinson's disease	1,565 European ancestry sproadic Parkinson's disease cases, 435 European ancestry familial Parkinson's disease cases, 1,986 European ancestry controls	1,528 European ancestry sporadic Parkinson's disease cases, 707 European ancestry familial Parkinson's disease cases, 796 European ancestry controls	6p21.32	6	32441753	HLA	HLA-DRA			3122			rs3129882-G	rs3129882	0	3129882	intron_variant	0	0.395	5E-10	9.301029995663981	(Sporadic)	1.38	[1.24-1.52]	Illumina [811597]	N
2014-10-21	24511991	Hill-Burns EM	2014-02-10	BMC Genomics	www.ncbi.nlm.nih.gov/pubmed/24511991	Identification of a novel Parkinson's disease locus via stratified genome-wide association study.	Parkinson's disease	1,565 European ancestry sproadic Parkinson's disease cases, 435 European ancestry familial Parkinson's disease cases, 1,986 European ancestry controls	1,528 European ancestry sporadic Parkinson's disease cases, 707 European ancestry familial Parkinson's disease cases, 796 European ancestry controls	17q21.31	17	46788237	MAPT	WNT3			7473			rs199498-T	rs199498	0	199498	intron_variant	0	0.764	2E-6	5.698970004336019		1.35	[1.25-1.45]	Illumina [811597]	N
2014-10-21	24511991	Hill-Burns EM	2014-02-10	BMC Genomics	www.ncbi.nlm.nih.gov/pubmed/24511991	Identification of a novel Parkinson's disease locus via stratified genome-wide association study.	Parkinson's disease	1,565 European ancestry sproadic Parkinson's disease cases, 435 European ancestry familial Parkinson's disease cases, 1,986 European ancestry controls	1,528 European ancestry sporadic Parkinson's disease cases, 707 European ancestry familial Parkinson's disease cases, 796 European ancestry controls	17q21.31	17	46788237	MAPT	WNT3			7473			rs199498-T	rs199498	0	199498	intron_variant	0	0.764	8E-7	6.096910013008056	(Familial)	1.69	[1.57-1.81]	Illumina [811597]	N
2014-10-21	24511991	Hill-Burns EM	2014-02-10	BMC Genomics	www.ncbi.nlm.nih.gov/pubmed/24511991	Identification of a novel Parkinson's disease locus via stratified genome-wide association study.	Parkinson's disease	1,565 European ancestry sproadic Parkinson's disease cases, 435 European ancestry familial Parkinson's disease cases, 1,986 European ancestry controls	1,528 European ancestry sporadic Parkinson's disease cases, 707 European ancestry familial Parkinson's disease cases, 796 European ancestry controls	1p21.2	1	101414449	HUSEYO	LINC01307 - LOC105378872	104355286	105378872		37136	225111	rs2338971-C	rs2338971	0	2338971	intergenic_variant	1	0.773	4E-10	9.397940008672037	(Sporadic)	1.35	[1.27-1.43]	Illumina [811597]	N
2008-06-16	17052657	Fung HC	2006-09-28	Lancet Neurol	www.ncbi.nlm.nih.gov/pubmed/17052657	Genome-wide genotyping in Parkinson's disease and neurologically normal controls: first stage analysis and public release of data.	Parkinson's disease	267 European ancestry cases, 270 European ancestry controls	NA	11q14.1	11	84706803	DLG2	DLG2			1740			rs10501570-?	rs10501570	0	10501570	intron_variant	0	NR	7E-6	5.154901959985743		5.0	[2.00-12.50]	Illumina [408803]	N
2008-06-16	17052657	Fung HC	2006-09-28	Lancet Neurol	www.ncbi.nlm.nih.gov/pubmed/17052657	Genome-wide genotyping in Parkinson's disease and neurologically normal controls: first stage analysis and public release of data.	Parkinson's disease	267 European ancestry cases, 270 European ancestry controls	NA	4q13.2	4	67581531	BRDG1	STAP1			26228			rs2242330-?	rs2242330	0	2242330	intron_variant	0	NR	2E-6	5.698970004336019		2.0	[1.43-2.50]	Illumina [408803]	N
2008-06-16	17052657	Fung HC	2006-09-28	Lancet Neurol	www.ncbi.nlm.nih.gov/pubmed/17052657	Genome-wide genotyping in Parkinson's disease and neurologically normal controls: first stage analysis and public release of data.	Parkinson's disease	267 European ancestry cases, 270 European ancestry controls	NA	10q11.21	10	44665661	intergenic	RPL9P21 - EIF2AP4	728374	100874401		250459	140782	rs1480597-?	rs1480597	0	1480597	intergenic_variant	1	NR	2E-6	5.698970004336019		2.5	[1.67-3.33]	Illumina [408803]	N
2011-09-14	21812969	Liu X	2011-08-03	BMC Med Genet	www.ncbi.nlm.nih.gov/pubmed/21812969	Genome-wide association study identifies candidate genes for Parkinson's disease in an Ashkenazi Jewish population.	Parkinson's disease	268 Ashkenazi Jewish cases, 178 Ashkenazi Jewish controls	1,782 European ancestry cases, 1,658 European ancestry controls	9p13.3	9	35269822	UNC13B	UNC13B			10497			rs10121009-A	rs10121009	0	10121009	intron_variant	0	0.21	3E-6	5.522878745280337				Illumina [525124]	N
2011-09-14	21812969	Liu X	2011-08-03	BMC Med Genet	www.ncbi.nlm.nih.gov/pubmed/21812969	Genome-wide association study identifies candidate genes for Parkinson's disease in an Ashkenazi Jewish population.	Parkinson's disease	268 Ashkenazi Jewish cases, 178 Ashkenazi Jewish controls	1,782 European ancestry cases, 1,658 European ancestry controls	17q21.31	17	46710944	NSF	NSF			4905			rs183211-T	rs183211	0	183211	intron_variant	0	0.24	3E-7	6.522878745280337				Illumina [525124]	N
2011-09-14	21812969	Liu X	2011-08-03	BMC Med Genet	www.ncbi.nlm.nih.gov/pubmed/21812969	Genome-wide association study identifies candidate genes for Parkinson's disease in an Ashkenazi Jewish population.	Parkinson's disease	268 Ashkenazi Jewish cases, 178 Ashkenazi Jewish controls	1,782 European ancestry cases, 1,658 European ancestry controls	17q21.31	17	46781778	WNT3	WNT3			7473			rs415430-T	rs415430	0	415430	intron_variant	0	0.786	7E-7	6.154901959985743				Illumina [525124]	N
2010-09-22	20711177	Hamza TH	2010-08-15	Nat Genet	www.ncbi.nlm.nih.gov/pubmed/20711177	Common genetic variation in the HLA region is associated with late-onset sporadic Parkinson's disease.	Parkinson's disease	2,000 European ancestry cases, 1,986 European ancestry controls	Up to 1,447 cases, 1,468 controls	6p21.32	6	32441753	HLA-DRA	HLA-DRA			3122			rs3129882-G	rs3129882	0	3129882	intron_variant	0	0.40	2E-10	9.698970004336019		1.26	[1.17-1.35]	Illumina [811597]	N
2010-09-22	20711177	Hamza TH	2010-08-15	Nat Genet	www.ncbi.nlm.nih.gov/pubmed/20711177	Common genetic variation in the HLA region is associated with late-onset sporadic Parkinson's disease.	Parkinson's disease	2,000 European ancestry cases, 1,986 European ancestry controls	Up to 1,447 cases, 1,468 controls	4p16.3	4	864544	GAK	GAK			2580			rs11248051-T	rs11248051	0	11248051	intron_variant	0	0.09	3E-9	8.522878745280337		1.46	[1.29-1.65]	Illumina [811597]	N
2010-09-22	20711177	Hamza TH	2010-08-15	Nat Genet	www.ncbi.nlm.nih.gov/pubmed/20711177	Common genetic variation in the HLA region is associated with late-onset sporadic Parkinson's disease.	Parkinson's disease	2,000 European ancestry cases, 1,986 European ancestry controls	Up to 1,447 cases, 1,468 controls	4q22.1	4	89720189	SNCA	LOC105377329			105377329			rs356220-T	rs356220	0	356220	intron_variant	0	0.36	3E-11	10.522878745280337		1.38	[1.25-1.52]	Illumina [811597]	N
2010-09-22	20711177	Hamza TH	2010-08-15	Nat Genet	www.ncbi.nlm.nih.gov/pubmed/20711177	Common genetic variation in the HLA region is associated with late-onset sporadic Parkinson's disease.	Parkinson's disease	2,000 European ancestry cases, 1,986 European ancestry controls	Up to 1,447 cases, 1,468 controls	17q21.31	17	46751565	MAPT	NSF			4905			rs199533-C	rs199533	0	199533	synonymous_variant	0	0.78	1E-6	6.0		1.35	[1.19-1.52]	Illumina [811597]	N
2011-01-03	21044948	Spencer CC	2010-11-02	Hum Mol Genet	www.ncbi.nlm.nih.gov/pubmed/21044948	Dissection of the genetics of Parkinson's disease identifies an additional association 5' of SNCA and multiple associated haplotypes at 17q21.	Parkinson's disease	1,705 European ancestry cases, 5,175 European ancestry controls	1,039 European ancestry cases, 1,984 European ancestry controls	3p24.1	3	28664273	NR	LINC00693			645206			rs7617877-A	rs7617877	0	7617877	intron_variant	0	0.36	3E-6	5.522878745280337		1.23	[1.13-1.33]	Illumina [532616]	N
2011-01-03	21044948	Spencer CC	2010-11-02	Hum Mol Genet	www.ncbi.nlm.nih.gov/pubmed/21044948	Dissection of the genetics of Parkinson's disease identifies an additional association 5' of SNCA and multiple associated haplotypes at 17q21.	Parkinson's disease	1,705 European ancestry cases, 5,175 European ancestry controls	1,039 European ancestry cases, 1,984 European ancestry controls	4q22.1	4	89720189	SNCA	LOC105377329			105377329			rs356220-A	rs356220	0	356220	intron_variant	0	0.36	9E-16	15.045757490560675		1.27	[1.17-1.37]	Illumina [532616]	N
2011-01-03	21044948	Spencer CC	2010-11-02	Hum Mol Genet	www.ncbi.nlm.nih.gov/pubmed/21044948	Dissection of the genetics of Parkinson's disease identifies an additional association 5' of SNCA and multiple associated haplotypes at 17q21.	Parkinson's disease	1,705 European ancestry cases, 5,175 European ancestry controls	1,039 European ancestry cases, 1,984 European ancestry controls	17q21.31	17	46003698	MAPT	MAPT			4137			rs8070723-?	rs8070723	0	8070723	intron_variant	0	0.76	7E-12	11.154901959985743		1.3	[1.19-1.43]	Illumina [532616]	N
2011-01-06	21084426	Saad M	2010-11-17	Hum Mol Genet	www.ncbi.nlm.nih.gov/pubmed/21084426	Genome-wide association study confirms BST1 and suggests a locus on 12q24 as the risk loci for Parkinson's disease in the European population.	Parkinson's disease	1,039 European ancestry cases, 1,984 European ancestry controls	3,232 European ancestry cases, 7,064 European ancestry controls	4p15.32	4	15735725	BST1	BST1			683			rs4698412-A	rs4698412	0	4698412	intron_variant	0	0.55	2E-6	5.698970004336019		1.14	[1.08-1.20]	Illumina [492929]	N
2011-01-06	21084426	Saad M	2010-11-17	Hum Mol Genet	www.ncbi.nlm.nih.gov/pubmed/21084426	Genome-wide association study confirms BST1 and suggests a locus on 12q24 as the risk loci for Parkinson's disease in the European population.	Parkinson's disease	1,039 European ancestry cases, 1,984 European ancestry controls	3,232 European ancestry cases, 7,064 European ancestry controls	12q23.3	12	106556209	intergenic	LOC100287944			100287944			rs4964469-A	rs4964469	0	4964469	intron_variant	0	0.37	2E-7	6.698970004336019		1.16	[1.09-1.22]	Illumina [492929]	N
2011-01-06	21084426	Saad M	2010-11-17	Hum Mol Genet	www.ncbi.nlm.nih.gov/pubmed/21084426	Genome-wide association study confirms BST1 and suggests a locus on 12q24 as the risk loci for Parkinson's disease in the European population.	Parkinson's disease	1,039 European ancestry cases, 1,984 European ancestry controls	3,232 European ancestry cases, 7,064 European ancestry controls	4q22.1	4	89720189	SNCA	LOC105377329			105377329			rs356220-T	rs356220	0	356220	intron_variant	0	0.35	3E-8	7.522878745280337		1.37	[NR]	Illumina [492929]	N
2015-04-20	21292315	Nalls MA	2011-02-01	Lancet	www.ncbi.nlm.nih.gov/pubmed/21292315	Imputation of sequence variants for identification of genetic risks for Parkinson's disease: a meta-analysis of genome-wide association studies.	Parkinson's disease	5,333 European ancestry cases, 12,019 European ancestry controls	7,053 cases, 9,007 controls	1q22	1	156060246	SYT11	LAMTOR2 - RAB25	28956	57111		1736	903	rs34372695-T	rs34372695	0	34372695	upstream_gene_variant	1	0.03	4E-12	11.397940008672037		1.47	[1.35-1.59]	Illumina [7689524] (imputed)	N
2015-04-20	21292315	Nalls MA	2011-02-01	Lancet	www.ncbi.nlm.nih.gov/pubmed/21292315	Imputation of sequence variants for identification of genetic risks for Parkinson's disease: a meta-analysis of genome-wide association studies.	Parkinson's disease	5,333 European ancestry cases, 12,019 European ancestry controls	7,053 cases, 9,007 controls	2q21.3	2	134834811	ACMSD	LOC100526840 - ACMSD	100526840	130013		17552	3508	rs6710823-G	rs6710823	0	6710823	intron_variant	1	0.46	7E-9	8.154901959985743		1.1	[1.06-1.14]	Illumina [7689524] (imputed)	N
2015-04-20	21292315	Nalls MA	2011-02-01	Lancet	www.ncbi.nlm.nih.gov/pubmed/21292315	Imputation of sequence variants for identification of genetic risks for Parkinson's disease: a meta-analysis of genome-wide association studies.	Parkinson's disease	5,333 European ancestry cases, 12,019 European ancestry controls	7,053 cases, 9,007 controls	2q24.3	2	168260515	STK39	LOC107985959			107985959			rs2102808-C	rs2102808	0	2102808	intergenic_variant	0	0.12	4E-10	9.397940008672037		1.18	[1.12-1.24]	Illumina [7689524] (imputed)	N
2015-04-20	21292315	Nalls MA	2011-02-01	Lancet	www.ncbi.nlm.nih.gov/pubmed/21292315	Imputation of sequence variants for identification of genetic risks for Parkinson's disease: a meta-analysis of genome-wide association studies.	Parkinson's disease	5,333 European ancestry cases, 12,019 European ancestry controls	7,053 cases, 9,007 controls	3q27.1	3	183103487	MCCC1, LAMP3	MCCC1 - LOC105374247	56922	105374247		3900	4379	rs11711441-G	rs11711441	0	11711441	intron_variant	1	0.86	8E-12	11.096910013008056		1.19	[1.13-1.25]	Illumina [7689524] (imputed)	N
2015-04-20	21292315	Nalls MA	2011-02-01	Lancet	www.ncbi.nlm.nih.gov/pubmed/21292315	Imputation of sequence variants for identification of genetic risks for Parkinson's disease: a meta-analysis of genome-wide association studies.	Parkinson's disease	5,333 European ancestry cases, 12,019 European ancestry controls	7,053 cases, 9,007 controls	4p16.3	4	945299	GAK	TMEM175			84286			rs6599388-T	rs6599388	0	6599388	intron_variant	0	0.31	4E-12	11.397940008672037		1.16	[1.12-1.20]	Illumina [7689524] (imputed)	N
2015-04-20	21292315	Nalls MA	2011-02-01	Lancet	www.ncbi.nlm.nih.gov/pubmed/21292315	Imputation of sequence variants for identification of genetic risks for Parkinson's disease: a meta-analysis of genome-wide association studies.	Parkinson's disease	5,333 European ancestry cases, 12,019 European ancestry controls	7,053 cases, 9,007 controls	4p15.32	4	15735478	BST1	BST1			683			rs11724635-A	rs11724635	0	11724635	intron_variant	0	0.56	1E-16	16.0		1.15	[1.11-1.19]	Illumina [7689524] (imputed)	N
2015-04-20	21292315	Nalls MA	2011-02-01	Lancet	www.ncbi.nlm.nih.gov/pubmed/21292315	Imputation of sequence variants for identification of genetic risks for Parkinson's disease: a meta-analysis of genome-wide association studies.	Parkinson's disease	5,333 European ancestry cases, 12,019 European ancestry controls	7,053 cases, 9,007 controls	4q22.1	4	89716450	SNCA	LOC105377329			105377329			rs356219-G	rs356219	0	356219	intron_variant	0	0.39	2E-47	46.69897000433602		1.29	[1.25-1.33]	Illumina [7689524] (imputed)	N
2015-04-20	21292315	Nalls MA	2011-02-01	Lancet	www.ncbi.nlm.nih.gov/pubmed/21292315	Imputation of sequence variants for identification of genetic risks for Parkinson's disease: a meta-analysis of genome-wide association studies.	Parkinson's disease	5,333 European ancestry cases, 12,019 European ancestry controls	7,053 cases, 9,007 controls				HLA-DRB5							6:32588205-A	6:32588205	0			1	0.76	2E-14	13.698970004336019		1.28	[1.22-1.34]	Illumina [7689524] (imputed)	N
2015-04-20	21292315	Nalls MA	2011-02-01	Lancet	www.ncbi.nlm.nih.gov/pubmed/21292315	Imputation of sequence variants for identification of genetic risks for Parkinson's disease: a meta-analysis of genome-wide association studies.	Parkinson's disease	5,333 European ancestry cases, 12,019 European ancestry controls	7,053 cases, 9,007 controls	12q12	12	40227006	LRRK2	LRRK2			120892			rs1491942-G	rs1491942	0	1491942	intron_variant	0	0.08	6E-14	13.221848749616356		1.27	[1.21-1.33]	Illumina [7689524] (imputed)	N
2015-04-20	21292315	Nalls MA	2011-02-01	Lancet	www.ncbi.nlm.nih.gov/pubmed/21292315	Imputation of sequence variants for identification of genetic risks for Parkinson's disease: a meta-analysis of genome-wide association studies.	Parkinson's disease	5,333 European ancestry cases, 12,019 European ancestry controls	7,053 cases, 9,007 controls	12q24.31	12	122811747	CCDC62, HIP1R	CCDC62			84660			rs12817488-T	rs12817488	0	12817488	intron_variant	0	0.41	3E-13	12.522878745280337		1.14	[1.10-1.18]	Illumina [7689524] (imputed)	N
2015-04-20	21292315	Nalls MA	2011-02-01	Lancet	www.ncbi.nlm.nih.gov/pubmed/21292315	Imputation of sequence variants for identification of genetic risks for Parkinson's disease: a meta-analysis of genome-wide association studies.	Parkinson's disease	5,333 European ancestry cases, 12,019 European ancestry controls	7,053 cases, 9,007 controls	17q21.31	17	45637484	MAPT	MGC57346-CRHR1, MGC57346			104909134, 401884			rs2942168-G	rs2942168	0	2942168	non_coding_transcript_exon_variant	0	0.78	1E-28	28.0		1.27	[1.23-1.31]	Illumina [7689524] (imputed)	N
2011-07-20	21738487	Do CB	2011-06-23	PLoS Genet	www.ncbi.nlm.nih.gov/pubmed/21738487	Web-based genome-wide association study identifies two novel loci and a substantial genetic component for Parkinson's disease.	Parkinson's disease	3,426 European ancestry cases, 29,624 European ancestry controls	NA	12q12	12	40340400	LRRK2	LRRK2			120892			rs34637584-A	rs34637584	0	34637584	missense_variant	0	0.002	2E-28	27.69897000433602		9.62	[6.43-14.37]	Illumina [522782]	N
2011-07-20	21738487	Do CB	2011-06-23	PLoS Genet	www.ncbi.nlm.nih.gov/pubmed/21738487	Web-based genome-wide association study identifies two novel loci and a substantial genetic component for Parkinson's disease.	Parkinson's disease	3,426 European ancestry cases, 29,624 European ancestry controls	NA				GBA							i4000416-C	i4000416	0			1	0.005	5E-21	20.30102999566398		4.05	[3.08-5.32]	Illumina [522782]	N
2011-07-20	21738487	Do CB	2011-06-23	PLoS Genet	www.ncbi.nlm.nih.gov/pubmed/21738487	Web-based genome-wide association study identifies two novel loci and a substantial genetic component for Parkinson's disease.	Parkinson's disease	3,426 European ancestry cases, 29,624 European ancestry controls	NA	4q22.1	4	89720189	SNCA	LOC105377329			105377329			rs356220-T	rs356220	0	356220	intron_variant	0	0.375	2E-19	18.69897000433602		1.29	[1.22-1.36]	Illumina [522782]	N
2011-07-20	21738487	Do CB	2011-06-23	PLoS Genet	www.ncbi.nlm.nih.gov/pubmed/21738487	Web-based genome-wide association study identifies two novel loci and a substantial genetic component for Parkinson's disease.	Parkinson's disease	3,426 European ancestry cases, 29,624 European ancestry controls	NA	17q21.31	17	45846317	MAPT	SPPL2C, MAPT-AS1			162540, 100128977			rs12185268-A	rs12185268	0	12185268	missense_variant	0	0.79	3E-14	13.522878745280337		1.3	[1.22-1.39]	Illumina [522782]	N
2011-07-20	21738487	Do CB	2011-06-23	PLoS Genet	www.ncbi.nlm.nih.gov/pubmed/21738487	Web-based genome-wide association study identifies two novel loci and a substantial genetic component for Parkinson's disease.	Parkinson's disease	3,426 European ancestry cases, 29,624 European ancestry controls	NA	3q27.1	3	183042285	MCCC1, LAMP3	MCCC1			56922			rs10513789-T	rs10513789	0	10513789	intron_variant	0	0.80	3E-10	9.522878745280337		1.25	[1.16-1.33]	Illumina [522782]	N
2011-07-20	21738487	Do CB	2011-06-23	PLoS Genet	www.ncbi.nlm.nih.gov/pubmed/21738487	Web-based genome-wide association study identifies two novel loci and a substantial genetic component for Parkinson's disease.	Parkinson's disease	3,426 European ancestry cases, 29,624 European ancestry controls	NA	4q21.1	4	76277833	SCARB2	FAM47E, FAM47E-STBD1, LOC105377286			100129583, 100631383, 105377286			rs6812193-C	rs6812193	0	6812193	intron_variant	0	0.64	8E-10	9.096910013008056		1.19	[1.12-1.27]	Illumina [522782]	N
2011-07-20	21738487	Do CB	2011-06-23	PLoS Genet	www.ncbi.nlm.nih.gov/pubmed/21738487	Web-based genome-wide association study identifies two novel loci and a substantial genetic component for Parkinson's disease.	Parkinson's disease	3,426 European ancestry cases, 29,624 European ancestry controls	NA	4p16.3	4	945325	GAK	TMEM175			84286			rs6599389-A	rs6599389	0	6599389	intron_variant	0	0.075	4E-8	7.3979400086720375		1.31	[1.19-1.44]	Illumina [522782]	N
2011-07-20	21738487	Do CB	2011-06-23	PLoS Genet	www.ncbi.nlm.nih.gov/pubmed/21738487	Web-based genome-wide association study identifies two novel loci and a substantial genetic component for Parkinson's disease.	Parkinson's disease	3,426 European ancestry cases, 29,624 European ancestry controls	NA	17p11.2	17	17811787	SREBF1, RAI1	SREBF1			6720			rs11868035-G	rs11868035	0	11868035	splice_region_variant	0	0.69	6E-8	7.221848749616356		1.18	[1.11-1.25]	Illumina [522782]	N
2011-07-20	21738487	Do CB	2011-06-23	PLoS Genet	www.ncbi.nlm.nih.gov/pubmed/21738487	Web-based genome-wide association study identifies two novel loci and a substantial genetic component for Parkinson's disease.	Parkinson's disease	3,426 European ancestry cases, 29,624 European ancestry controls	NA	1q32.1	1	205795512	SLC41A1	SLC41A1			254428			rs823156-A	rs823156	0	823156	non_coding_transcript_exon_variant	0	0.82	1E-7	7.0		1.21	[1.12-1.30]	Illumina [522782]	N
2011-07-20	21738487	Do CB	2011-06-23	PLoS Genet	www.ncbi.nlm.nih.gov/pubmed/21738487	Web-based genome-wide association study identifies two novel loci and a substantial genetic component for Parkinson's disease.	Parkinson's disease	3,426 European ancestry cases, 29,624 European ancestry controls	NA	18q12.3	18	43098270	RIT2, SYT4	RIT2			6014			rs4130047-C	rs4130047	0	4130047	intron_variant	0	0.31	2E-7	6.698970004336019		1.16	[1.10-1.23]	Illumina [522782]	N
2011-07-20	21738487	Do CB	2011-06-23	PLoS Genet	www.ncbi.nlm.nih.gov/pubmed/21738487	Web-based genome-wide association study identifies two novel loci and a substantial genetic component for Parkinson's disease.	Parkinson's disease	3,426 European ancestry cases, 29,624 European ancestry controls	NA	21q21.1	21	15542586	USP25	LOC105369302			105369302			rs2823357-A	rs2823357	0	2823357	intron_variant	0	0.38	6E-7	6.221848749616356		1.15	[1.09-1.21]	Illumina [522782]	N
2012-04-20	22451204	Pankratz N	2012-03-01	Ann Neurol	www.ncbi.nlm.nih.gov/pubmed/22451204	Meta-analysis of Parkinson's disease: identification of a novel locus, RIT2.	Parkinson's disease	4,238 European ancestry cases, 4,239 European ancestry controls	3,738 European ancestry cases, 2,111 European ancestry controls	1q22	1	155135691	GBA	SLC50A1			55974			rs12726330-?	rs12726330	0	12726330	splice_region_variant	0	NR	5E-8	7.301029995663981		1.71	[NR]	Illumina [2500000] (imputed)	N
2012-04-20	22451204	Pankratz N	2012-03-01	Ann Neurol	www.ncbi.nlm.nih.gov/pubmed/22451204	Meta-analysis of Parkinson's disease: identification of a novel locus, RIT2.	Parkinson's disease	4,238 European ancestry cases, 4,239 European ancestry controls	3,738 European ancestry cases, 2,111 European ancestry controls	2q21.3	2	134782397	intergenic	LOC105373629 - VDAC2P4	105373629	100420574		59871	14772	rs6430538-?	rs6430538	0	6430538	intron_variant	1	NR	2E-7	6.698970004336019		1.15	[NR]	Illumina [2500000] (imputed)	N
2012-04-20	22451204	Pankratz N	2012-03-01	Ann Neurol	www.ncbi.nlm.nih.gov/pubmed/22451204	Meta-analysis of Parkinson's disease: identification of a novel locus, RIT2.	Parkinson's disease	4,238 European ancestry cases, 4,239 European ancestry controls	3,738 European ancestry cases, 2,111 European ancestry controls	2q24.3	2	168286525	intergenic	LOC107985959 - LOC105373733	107985959	105373733		19210	54664	rs9917256-?	rs9917256	0	9917256	intergenic_variant	1	NR	3E-6	5.522878745280337		1.19	[NR]	Illumina [2500000] (imputed)	N
2012-04-20	22451204	Pankratz N	2012-03-01	Ann Neurol	www.ncbi.nlm.nih.gov/pubmed/22451204	Meta-analysis of Parkinson's disease: identification of a novel locus, RIT2.	Parkinson's disease	4,238 European ancestry cases, 4,239 European ancestry controls	3,738 European ancestry cases, 2,111 European ancestry controls	4p16.3	4	970571	DGKQ	DGKQ			1609			rs11248060-?	rs11248060	0	11248060	intron_variant	0	NR	3E-9	8.522878745280337		1.26	[NR]	Illumina [2500000] (imputed)	N
2012-04-20	22451204	Pankratz N	2012-03-01	Ann Neurol	www.ncbi.nlm.nih.gov/pubmed/22451204	Meta-analysis of Parkinson's disease: identification of a novel locus, RIT2.	Parkinson's disease	4,238 European ancestry cases, 4,239 European ancestry controls	3,738 European ancestry cases, 2,111 European ancestry controls	4p15.32	4	15735725	BST1	BST1			683			rs4698412-?	rs4698412	0	4698412	intron_variant	0	NR	3E-7	6.522878745280337		1.14	[NR]	Illumina [2500000] (imputed)	N
2012-04-20	22451204	Pankratz N	2012-03-01	Ann Neurol	www.ncbi.nlm.nih.gov/pubmed/22451204	Meta-analysis of Parkinson's disease: identification of a novel locus, RIT2.	Parkinson's disease	4,238 European ancestry cases, 4,239 European ancestry controls	3,738 European ancestry cases, 2,111 European ancestry controls	4q22.1	4	89720189	SNCA	LOC105377329			105377329			rs356220-?	rs356220	0	356220	intron_variant	0	NR	8E-35	34.096910013008056		1.38	[NR]	Illumina [2500000] (imputed)	N
2012-04-20	22451204	Pankratz N	2012-03-01	Ann Neurol	www.ncbi.nlm.nih.gov/pubmed/22451204	Meta-analysis of Parkinson's disease: identification of a novel locus, RIT2.	Parkinson's disease	4,238 European ancestry cases, 4,239 European ancestry controls	3,738 European ancestry cases, 2,111 European ancestry controls	6q25.2	6	154405854	CNKSR3	CNKSR3			154043			rs2275336-?	rs2275336	0	2275336	3_prime_UTR_variant	0	NR	9E-7	6.045757490560675		1.36	[NR]	Illumina [2500000] (imputed)	N
2012-04-20	22451204	Pankratz N	2012-03-01	Ann Neurol	www.ncbi.nlm.nih.gov/pubmed/22451204	Meta-analysis of Parkinson's disease: identification of a novel locus, RIT2.	Parkinson's disease	4,238 European ancestry cases, 4,239 European ancestry controls	3,738 European ancestry cases, 2,111 European ancestry controls	6p21.32	6	32420032	LOC642072	BTNL2 - HLA-DRA	56244	3122		11153	19810	rs2395163-?	rs2395163	0	2395163	upstream_gene_variant	1	NR	3E-11	10.522878745280337		1.24	[NR]	Illumina [2500000] (imputed)	N
2012-04-20	22451204	Pankratz N	2012-03-01	Ann Neurol	www.ncbi.nlm.nih.gov/pubmed/22451204	Meta-analysis of Parkinson's disease: identification of a novel locus, RIT2.	Parkinson's disease	4,238 European ancestry cases, 4,239 European ancestry controls	3,738 European ancestry cases, 2,111 European ancestry controls	8p23.1	8	11841238	intergenic	FDFT1 - CTSB	2222	1508		1929	1286	rs1296028-?	rs1296028	0	1296028	downstream_gene_variant	1	NR	1E-6	6.0		1.15	[NR]	Illumina [2500000] (imputed)	N
2012-04-20	22451204	Pankratz N	2012-03-01	Ann Neurol	www.ncbi.nlm.nih.gov/pubmed/22451204	Meta-analysis of Parkinson's disease: identification of a novel locus, RIT2.	Parkinson's disease	4,238 European ancestry cases, 4,239 European ancestry controls	3,738 European ancestry cases, 2,111 European ancestry controls	9p22.2	9	17731923	SH3GL2	SH3GL2			6456			rs1536076-?	rs1536076	0	1536076	intron_variant	0	NR	5E-7	6.301029995663981		1.16	[NR]	Illumina [2500000] (imputed)	N
2012-04-20	22451204	Pankratz N	2012-03-01	Ann Neurol	www.ncbi.nlm.nih.gov/pubmed/22451204	Meta-analysis of Parkinson's disease: identification of a novel locus, RIT2.	Parkinson's disease	4,238 European ancestry cases, 4,239 European ancestry controls	3,738 European ancestry cases, 2,111 European ancestry controls	11p14.3	11	22092547	intergenic	LOC102723370			102723370			rs11026412-?	rs11026412	0	11026412	intergenic_variant	0	NR	3E-6	5.522878745280337		1.16	[NR]	Illumina [2500000] (imputed)	N
2012-04-20	22451204	Pankratz N	2012-03-01	Ann Neurol	www.ncbi.nlm.nih.gov/pubmed/22451204	Meta-analysis of Parkinson's disease: identification of a novel locus, RIT2.	Parkinson's disease	4,238 European ancestry cases, 4,239 European ancestry controls	3,738 European ancestry cases, 2,111 European ancestry controls	12q12	12	39959194	SLC2A13	SLC2A13			114134			rs10877840-?	rs10877840	0	10877840	intron_variant	0	NR	1E-6	6.0		1.15	[NR]	Illumina [2500000] (imputed)	N
2012-04-20	22451204	Pankratz N	2012-03-01	Ann Neurol	www.ncbi.nlm.nih.gov/pubmed/22451204	Meta-analysis of Parkinson's disease: identification of a novel locus, RIT2.	Parkinson's disease	4,238 European ancestry cases, 4,239 European ancestry controls	3,738 European ancestry cases, 2,111 European ancestry controls	15q22.2	15	61708933	intergenic	LOC107984782			107984782			rs10519131-?	rs10519131	0	10519131	intron_variant	0	NR	1E-6	6.0		1.22	[NR]	Illumina [2500000] (imputed)	N
2012-04-20	22451204	Pankratz N	2012-03-01	Ann Neurol	www.ncbi.nlm.nih.gov/pubmed/22451204	Meta-analysis of Parkinson's disease: identification of a novel locus, RIT2.	Parkinson's disease	4,238 European ancestry cases, 4,239 European ancestry controls	3,738 European ancestry cases, 2,111 European ancestry controls	16p11.2	16	31083850	POL3S	PRSS53			339105			rs11865038-?	rs11865038	0	11865038	3_prime_UTR_variant	0	NR	4E-7	6.3979400086720375		1.14	[NR]	Illumina [2500000] (imputed)	N
2012-04-20	22451204	Pankratz N	2012-03-01	Ann Neurol	www.ncbi.nlm.nih.gov/pubmed/22451204	Meta-analysis of Parkinson's disease: identification of a novel locus, RIT2.	Parkinson's disease	4,238 European ancestry cases, 4,239 European ancestry controls	3,738 European ancestry cases, 2,111 European ancestry controls	17q21.31	17	46779275	WNT3	WNT3			7473			rs199515-?	rs199515	0	199515	intron_variant	0	NR	3E-17	16.522878745280337		1.32	[NR]	Illumina [2500000] (imputed)	N
2012-04-20	22451204	Pankratz N	2012-03-01	Ann Neurol	www.ncbi.nlm.nih.gov/pubmed/22451204	Meta-analysis of Parkinson's disease: identification of a novel locus, RIT2.	Parkinson's disease	4,238 European ancestry cases, 4,239 European ancestry controls	3,738 European ancestry cases, 2,111 European ancestry controls	18q12.3	18	43093415	RIT2	RIT2			6014			rs12456492-?	rs12456492	0	12456492	intron_variant	0	NR	2E-10	9.698970004336019		1.19	[NR]	Illumina [2500000] (imputed)	N
2012-04-20	22451204	Pankratz N	2012-03-01	Ann Neurol	www.ncbi.nlm.nih.gov/pubmed/22451204	Meta-analysis of Parkinson's disease: identification of a novel locus, RIT2.	Parkinson's disease	4,238 European ancestry cases, 4,239 European ancestry controls	3,738 European ancestry cases, 2,111 European ancestry controls	21q22.3	21	41866243	PRDM15	PRDM15			63977			rs2839398-?	rs2839398	0	2839398	intron_variant	0	NR	5E-6	5.301029995663981		1.23	[NR]	Illumina [2500000] (imputed)	N
2012-05-18	22438815	Lill CM	2012-03-15	PLoS Genet	www.ncbi.nlm.nih.gov/pubmed/22438815	Comprehensive research synopsis and systematic meta-analyses in Parkinson's disease genetics: The PDGene database.	Parkinson's disease	2,197 cases, 2,061 controls	Up to 98,080 European and Asian ancestry individuals	4p16.3	4	970571	GAK, DGKQ	DGKQ			1609			rs11248060-?	rs11248060	0	11248060	intron_variant	0	0.12	3E-12	11.522878745280337	(EA)	1.21	[1.15-1.27]	Illumina, Perlegen [7123920] (imputed)	N
2012-05-18	22438815	Lill CM	2012-03-15	PLoS Genet	www.ncbi.nlm.nih.gov/pubmed/22438815	Comprehensive research synopsis and systematic meta-analyses in Parkinson's disease genetics: The PDGene database.	Parkinson's disease	2,197 cases, 2,061 controls	Up to 98,080 European and Asian ancestry individuals				MAPT, STH							H1H2-?	H1H2	0			1	0.80	8E-52	51.096910013008056	(EA)	1.28	[1.25-1.33]	Illumina, Perlegen [7123920] (imputed)	N
2012-05-18	22438815	Lill CM	2012-03-15	PLoS Genet	www.ncbi.nlm.nih.gov/pubmed/22438815	Comprehensive research synopsis and systematic meta-analyses in Parkinson's disease genetics: The PDGene database.	Parkinson's disease	2,197 cases, 2,061 controls	Up to 98,080 European and Asian ancestry individuals	12q12	12	40227006	LRRK2	LRRK2			120892			rs1491942-?	rs1491942	0	1491942	intron_variant	0	0.21	6E-15	14.221848749616356	(EA)	1.17	[1.13-1.22]	Illumina, Perlegen [7123920] (imputed)	N
2012-05-18	22438815	Lill CM	2012-03-15	PLoS Genet	www.ncbi.nlm.nih.gov/pubmed/22438815	Comprehensive research synopsis and systematic meta-analyses in Parkinson's disease genetics: The PDGene database.	Parkinson's disease	2,197 cases, 2,061 controls	Up to 98,080 European and Asian ancestry individuals	4q22.1	4	89716450	SNCA	LOC105377329			105377329			rs356219-?	rs356219	0	356219	intron_variant	0	0.41	6E-65	64.22184874961636	(EA)	1.29	[1.25-1.33]	Illumina, Perlegen [7123920] (imputed)	N
2012-05-18	22438815	Lill CM	2012-03-15	PLoS Genet	www.ncbi.nlm.nih.gov/pubmed/22438815	Comprehensive research synopsis and systematic meta-analyses in Parkinson's disease genetics: The PDGene database.	Parkinson's disease	2,197 cases, 2,061 controls	Up to 98,080 European and Asian ancestry individuals	4q22.1	4	89859751	SNCA	SNCA-AS1 - MMRN1	644248	22915		17760	19788	rs6532194-?	rs6532194	0	6532194	intergenic_variant	1	0.40	5E-11	10.301029995663981	(Asian)	1.29	[1.20-1.39]	Illumina, Perlegen [7123920] (imputed)	N
2012-05-18	22438815	Lill CM	2012-03-15	PLoS Genet	www.ncbi.nlm.nih.gov/pubmed/22438815	Comprehensive research synopsis and systematic meta-analyses in Parkinson's disease genetics: The PDGene database.	Parkinson's disease	2,197 cases, 2,061 controls	Up to 98,080 European and Asian ancestry individuals	12q12	12	40363526	LRRK2	LOC105369736, LRRK2			105369736, 120892			rs34778348-?	rs34778348	0	34778348	missense_variant	0	0.04	3E-21	20.522878745280337	(Asian)	2.23	[1.89-2.63]	Illumina, Perlegen [7123920] (imputed)	N
2012-07-17	22658654	Chung SJ	2012-05-30	Parkinsonism Relat Disord	www.ncbi.nlm.nih.gov/pubmed/22658654	Genomic determinants of motor and cognitive outcomes in Parkinson's disease.	Parkinson's disease (motor and cognition)	443 European ancestry cases	NA	8p11.21	8	40196086	C8orf4	LOC105379385 - LOC105379387	105379385	105379387		22730	137087	rs10958605-?	rs10958605	0	10958605	regulatory_region_variant	1	NR	2E-6	5.698970004336019	(motor outcome)	1.81	[1.42-2.31]	NR [198345]	N
2012-07-17	22658654	Chung SJ	2012-05-30	Parkinsonism Relat Disord	www.ncbi.nlm.nih.gov/pubmed/22658654	Genomic determinants of motor and cognitive outcomes in Parkinson's disease.	Parkinson's disease (motor and cognition)	443 European ancestry cases	NA	10q26.2	10	127880410	CLRN3	CLRN3			119467			rs6482992-?	rs6482992	0	6482992	intron_variant	0	NR	4E-6	5.3979400086720375	(congnitive outcome)	2.03	[1.47-2.79]	NR [198345]	N
2012-07-17	22658654	Chung SJ	2012-05-30	Parkinsonism Relat Disord	www.ncbi.nlm.nih.gov/pubmed/22658654	Genomic determinants of motor and cognitive outcomes in Parkinson's disease.	Parkinson's disease (motor and cognition)	443 European ancestry cases	NA	4q21.1	4	75556520	C4orf26	C4orf26			152816			rs17000647-?	rs17000647	0	17000647	intron_variant	0	NR	5E-6	5.301029995663981	(cognitive outcome)	5.58	[3.00-10.38]	NR [198345]	N
2012-07-17	22658654	Chung SJ	2012-05-30	Parkinsonism Relat Disord	www.ncbi.nlm.nih.gov/pubmed/22658654	Genomic determinants of motor and cognitive outcomes in Parkinson's disease.	Parkinson's disease (motor and cognition)	443 European ancestry cases	NA	5q23.2	5	126846170	LMNB1	LMNB1 - MARCH3	4001	115123		9150	21544	rs959573-?	rs959573	0	959573	regulatory_region_variant	1	NR	5E-6	5.301029995663981	(cognitive outcome)	1.92	[1.49-2.50]	NR [198345]	N
2012-07-17	22658654	Chung SJ	2012-05-30	Parkinsonism Relat Disord	www.ncbi.nlm.nih.gov/pubmed/22658654	Genomic determinants of motor and cognitive outcomes in Parkinson's disease.	Parkinson's disease (motor and cognition)	443 European ancestry cases	NA	17p13.1	17	8227549	C17orf68	CTC1			80169			rs3027247-?	rs3027247	0	3027247	3_prime_UTR_variant	0	NR	9E-6	5.045757490560675	(cognitive outcome)	1.89	[1.41-2.50]	NR [198345]	N
2009-12-10	19915576	Satake W	2009-11-15	Nat Genet	www.ncbi.nlm.nih.gov/pubmed/19915576	Genome-wide association study identifies common variants at four loci as genetic risk factors for Parkinson's disease.	Parkinson's disease	988 Japanese ancestry cases, 2,521 Japanese ancestry controls	933 Japanese ancestry cases, 15,753 Japanese ancestry controls	1q32.1	1	205783537	SLC45A3, PARK16, PM20D1, NUCKS1, RAB7L1, SLC41A1	LOC105371702			105371702			rs947211-?	rs947211	0	947211	intergenic_variant	0	NR	2E-12	11.698970004336019		1.3	[1.21-1.39]	Illumina [435470]	N
2009-12-10	19915576	Satake W	2009-11-15	Nat Genet	www.ncbi.nlm.nih.gov/pubmed/19915576	Genome-wide association study identifies common variants at four loci as genetic risk factors for Parkinson's disease.	Parkinson's disease	988 Japanese ancestry cases, 2,521 Japanese ancestry controls	933 Japanese ancestry cases, 15,753 Japanese ancestry controls	4p15.32	4	15736314	BST1	BST1			683			rs4538475-?	rs4538475	0	4538475	intron_variant	0	NR	3E-9	8.522878745280337		1.24	[1.16-1.34]	Illumina [435470]	N
2009-12-10	19915576	Satake W	2009-11-15	Nat Genet	www.ncbi.nlm.nih.gov/pubmed/19915576	Genome-wide association study identifies common variants at four loci as genetic risk factors for Parkinson's disease.	Parkinson's disease	988 Japanese ancestry cases, 2,521 Japanese ancestry controls	933 Japanese ancestry cases, 15,753 Japanese ancestry controls	4q22.1	4	89718364	SNCA	LOC105377329			105377329			rs11931074-?	rs11931074	0	11931074	intron_variant	0	NR	7E-17	16.154901959985743		1.37	[1.27-1.48]	Illumina [435470]	N
2009-12-10	19915576	Satake W	2009-11-15	Nat Genet	www.ncbi.nlm.nih.gov/pubmed/19915576	Genome-wide association study identifies common variants at four loci as genetic risk factors for Parkinson's disease.	Parkinson's disease	988 Japanese ancestry cases, 2,521 Japanese ancestry controls	933 Japanese ancestry cases, 15,753 Japanese ancestry controls	12q12	12	40034759	LRRK2	SLC2A13			114134			rs1994090-?	rs1994090	0	1994090	intron_variant	0	NR	3E-8	7.522878745280337		1.39	[1.24-1.56]	Illumina [435470]	N
2009-12-10	19915575	Simon-Sanchez J	2009-11-15	Nat Genet	www.ncbi.nlm.nih.gov/pubmed/19915575	Genome-wide association study reveals genetic risk underlying Parkinson's disease.	Parkinson's disease	1,713 European ancestry cases, 3,978 European ancestry controls	3,361 European ancestry cases, 4,573 European ancestry controls	17q21.31	17	45641777	MAPT, C17orf69, KIAA1267, LOC644246	MGC57346-CRHR1, CRHR1-IT1			104909134, 147081			rs393152-A	rs393152	0	393152	non_coding_transcript_exon_variant	0	0.82	2E-16	15.698970004336019		1.3	[NR]	Illumina [463185]	N
2009-12-10	19915575	Simon-Sanchez J	2009-11-15	Nat Genet	www.ncbi.nlm.nih.gov/pubmed/19915575	Genome-wide association study reveals genetic risk underlying Parkinson's disease.	Parkinson's disease	1,713 European ancestry cases, 3,978 European ancestry controls	3,361 European ancestry cases, 4,573 European ancestry controls	4q22.1	4	89757390	SNCA	SNCA			6622			rs2736990-C	rs2736990	0	2736990	intron_variant	0	0.51	2E-16	15.698970004336019		1.23	[NR]	Illumina [463185]	N
2009-12-10	19915575	Simon-Sanchez J	2009-11-15	Nat Genet	www.ncbi.nlm.nih.gov/pubmed/19915575	Genome-wide association study reveals genetic risk underlying Parkinson's disease.	Parkinson's disease	1,713 European ancestry cases, 3,978 European ancestry controls	3,361 European ancestry cases, 4,573 European ancestry controls	1q32.1	1	205744250	PARK16, NUCKS1	NUCKS1			64710			rs823128-A	rs823128	0	823128	intron_variant	0	0.97	7E-8	7.154901959985743		1.52	[NR]	Illumina [463185]	N
2009-12-10	19915575	Simon-Sanchez J	2009-11-15	Nat Genet	www.ncbi.nlm.nih.gov/pubmed/19915575	Genome-wide association study reveals genetic risk underlying Parkinson's disease.	Parkinson's disease	1,713 European ancestry cases, 3,978 European ancestry controls	3,361 European ancestry cases, 4,573 European ancestry controls	17q21.31	17	46751565	NSF	NSF			4905			rs199533-C	rs199533	0	199533	synonymous_variant	0	0.83	1E-14	14.0		1.28	[NR]	Illumina [463185]	N
2009-12-10	19915575	Simon-Sanchez J	2009-11-15	Nat Genet	www.ncbi.nlm.nih.gov/pubmed/19915575	Genome-wide association study reveals genetic risk underlying Parkinson's disease.	Parkinson's disease	1,713 European ancestry cases, 3,978 European ancestry controls	3,361 European ancestry cases, 4,573 European ancestry controls	14q22.2	14	53824112	BMP4	LOC105370503			105370503			rs12431733-T	rs12431733	0	12431733	intron_variant	0	0.48	3E-6	5.522878745280337		1.13	[NR]	Illumina [463185]	N
2009-12-10	19915575	Simon-Sanchez J	2009-11-15	Nat Genet	www.ncbi.nlm.nih.gov/pubmed/19915575	Genome-wide association study reveals genetic risk underlying Parkinson's disease.	Parkinson's disease	1,713 European ancestry cases, 3,978 European ancestry controls	3,361 European ancestry cases, 4,573 European ancestry controls	10q24.32	10	102831636	SFXN2, C10orf32, CNNM2, CYP17A1	CYP17A1			1586			rs17115100-G	rs17115100	0	17115100	non_coding_transcript_exon_variant	0	0.91	7E-8	7.154901959985743		1.25	[NR]	Illumina [463185]	N
2009-12-10	19915575	Simon-Sanchez J	2009-11-15	Nat Genet	www.ncbi.nlm.nih.gov/pubmed/19915575	Genome-wide association study reveals genetic risk underlying Parkinson's disease.	Parkinson's disease	1,713 European ancestry cases, 3,978 European ancestry controls	3,361 European ancestry cases, 4,573 European ancestry controls	10p13	10	15519544	ITGA8	ITGA8			8516			rs7077361-T	rs7077361	0	7077361	intron_variant	0	0.89	5E-6	5.301029995663981		1.19	[NR]	Illumina [463185]	N
2009-12-10	19915575	Simon-Sanchez J	2009-11-15	Nat Genet	www.ncbi.nlm.nih.gov/pubmed/19915575	Genome-wide association study reveals genetic risk underlying Parkinson's disease.	Parkinson's disease	1,713 European ancestry cases, 3,978 European ancestry controls	3,361 European ancestry cases, 4,573 European ancestry controls	4q22.1	4	89876150	MMRN1	SNCA-AS1 - MMRN1	644248	22915		34159	3389	rs6532197-G	rs6532197	0	6532197	upstream_gene_variant	1	0.09	1E-7	7.0		1.32	[NR]	Illumina [463185]	N
2009-12-10	19915575	Simon-Sanchez J	2009-11-15	Nat Genet	www.ncbi.nlm.nih.gov/pubmed/19915575	Genome-wide association study reveals genetic risk underlying Parkinson's disease.	Parkinson's disease	1,713 European ancestry cases, 3,978 European ancestry controls	3,361 European ancestry cases, 4,573 European ancestry controls	20p12.1	20	13316265	C20orf82	ISM1, TASP1			140862, 55617			rs1223271-G	rs1223271	0	1223271	intergenic_variant	0	0.87	5E-6	5.301029995663981		1.18	[NR]	Illumina [463185]	N
2009-12-10	19915575	Simon-Sanchez J	2009-11-15	Nat Genet	www.ncbi.nlm.nih.gov/pubmed/19915575	Genome-wide association study reveals genetic risk underlying Parkinson's disease.	Parkinson's disease	1,713 European ancestry cases, 3,978 European ancestry controls	3,361 European ancestry cases, 4,573 European ancestry controls	4q21.1	4	76277833	STBD1	FAM47E, FAM47E-STBD1, LOC105377286			100129583, 100631383, 105377286			rs6812193-C	rs6812193	0	6812193	intron_variant	0	0.66	4E-7	6.3979400086720375		1.12	[NR]	Illumina [463185]	N
2015-05-09	25064009	Nalls MA	2014-07-27	Nat Genet	www.ncbi.nlm.nih.gov/pubmed/25064009	Large-scale meta-analysis of genome-wide association data identifies six new risk loci for Parkinson's disease.	Parkinson's disease	13,708 European ancestry cases, 95,282 European ancestry controls	5,353 European ancestry cases, 5,551 European ancestry controls	1q22	1	155162560	GBA, SYT11	HMGN2P18 - KRTCAP2	648822	200185		12282	6848	rs35749011-A	rs35749011	0	35749011	intergenic_variant	1	0.017	1E-29	29.0		1.824	[1.72-1.93]	Illumina [7893274] (imputed)	N
2015-05-09	25064009	Nalls MA	2014-07-27	Nat Genet	www.ncbi.nlm.nih.gov/pubmed/25064009	Large-scale meta-analysis of genome-wide association data identifies six new risk loci for Parkinson's disease.	Parkinson's disease	13,708 European ancestry cases, 95,282 European ancestry controls	5,353 European ancestry cases, 5,551 European ancestry controls	1q32.1	1	205754444	NUCKS1, RAB7L1	NUCKS1 - RAB29	64710	8934		4200	13542	rs823118-T	rs823118	0	823118	upstream_gene_variant	1	0.559	2E-16	15.698970004336019		1.122	[1.09-1.15]	Illumina [7893274] (imputed)	N
2015-05-09	25064009	Nalls MA	2014-07-27	Nat Genet	www.ncbi.nlm.nih.gov/pubmed/25064009	Large-scale meta-analysis of genome-wide association data identifies six new risk loci for Parkinson's disease.	Parkinson's disease	13,708 European ancestry cases, 95,282 European ancestry controls	5,353 European ancestry cases, 5,551 European ancestry controls	1q42.2	1	232528865	SIPA1L2	SIPA1L2			57568			rs10797576-T	rs10797576	0	10797576	intron_variant	0	0.14	5E-10	9.301029995663981		1.131	[1.09-1.17]	Illumina [7893274] (imputed)	N
2015-05-09	25064009	Nalls MA	2014-07-27	Nat Genet	www.ncbi.nlm.nih.gov/pubmed/25064009	Large-scale meta-analysis of genome-wide association data identifies six new risk loci for Parkinson's disease.	Parkinson's disease	13,708 European ancestry cases, 95,282 European ancestry controls	5,353 European ancestry cases, 5,551 European ancestry controls	2q21.3	2	134782397	ACMSD, TMEM163	LOC105373629 - VDAC2P4	105373629	100420574		59871	14772	rs6430538-C	rs6430538	0	6430538	intron_variant	1	0.57	9E-20	19.045757490560675		1.1429	[1.11-1.17]	Illumina [7893274] (imputed)	N
2015-05-09	25064009	Nalls MA	2014-07-27	Nat Genet	www.ncbi.nlm.nih.gov/pubmed/25064009	Large-scale meta-analysis of genome-wide association data identifies six new risk loci for Parkinson's disease.	Parkinson's disease	13,708 European ancestry cases, 95,282 European ancestry controls	5,353 European ancestry cases, 5,551 European ancestry controls	2q24.3	2	168253884	STK39	LOC107985959			107985959			rs1474055-T	rs1474055	0	1474055	intergenic_variant	0	0.128	1E-20	20.0		1.214	[1.17-1.26]	Illumina [7893274] (imputed)	N
2015-05-09	25064009	Nalls MA	2014-07-27	Nat Genet	www.ncbi.nlm.nih.gov/pubmed/25064009	Large-scale meta-analysis of genome-wide association data identifies six new risk loci for Parkinson's disease.	Parkinson's disease	13,708 European ancestry cases, 95,282 European ancestry controls	5,353 European ancestry cases, 5,551 European ancestry controls	3q27.1	3	183044649	MCCC1	MCCC1			56922			rs12637471-G	rs12637471	0	12637471	intron_variant	0	0.807	2E-21	20.69897000433602		1.1876	[1.15-1.22]	Illumina [7893274] (imputed)	N
2015-05-09	25064009	Nalls MA	2014-07-27	Nat Genet	www.ncbi.nlm.nih.gov/pubmed/25064009	Large-scale meta-analysis of genome-wide association data identifies six new risk loci for Parkinson's disease.	Parkinson's disease	13,708 European ancestry cases, 95,282 European ancestry controls	5,353 European ancestry cases, 5,551 European ancestry controls	4p16.3	4	958159	TMEM175, GAK, DGKQ	TMEM175			84286			rs34311866-C	rs34311866	0	34311866	missense_variant	0	0.191	1E-43	43.0		1.27	[1.24-1.30]	Illumina [7893274] (imputed)	N
2015-05-09	25064009	Nalls MA	2014-07-27	Nat Genet	www.ncbi.nlm.nih.gov/pubmed/25064009	Large-scale meta-analysis of genome-wide association data identifies six new risk loci for Parkinson's disease.	Parkinson's disease	13,708 European ancestry cases, 95,282 European ancestry controls	5,353 European ancestry cases, 5,551 European ancestry controls	4p15.32	4	15735478	BST1	BST1			683			rs11724635-A	rs11724635	0	11724635	intron_variant	0	0.553	9E-18	17.045757490560675		1.126	[1.1-1.15]	Illumina [7893274] (imputed)	N
2015-05-09	25064009	Nalls MA	2014-07-27	Nat Genet	www.ncbi.nlm.nih.gov/pubmed/25064009	Large-scale meta-analysis of genome-wide association data identifies six new risk loci for Parkinson's disease.	Parkinson's disease	13,708 European ancestry cases, 95,282 European ancestry controls	5,353 European ancestry cases, 5,551 European ancestry controls	4q21.1	4	76277833	SCARB2, FAM47E	FAM47E, FAM47E-STBD1, LOC105377286			100129583, 100631383, 105377286			rs6812193-C	rs6812193	0	6812193	intron_variant	0	0.636	3E-11	10.522878745280337		1.1	[1.07-1.13]	Illumina [7893274] (imputed)	N
2015-05-09	25064009	Nalls MA	2014-07-27	Nat Genet	www.ncbi.nlm.nih.gov/pubmed/25064009	Large-scale meta-analysis of genome-wide association data identifies six new risk loci for Parkinson's disease.	Parkinson's disease	13,708 European ancestry cases, 95,282 European ancestry controls	5,353 European ancestry cases, 5,551 European ancestry controls	4q22.1	4	89704960	SNCA	LOC105377329			105377329			rs356182-G	rs356182	0	356182	intron_variant	0	0.367	4E-73	72.39794000867204		1.32	[1.29-1.35]	Illumina [7893274] (imputed)	N
2015-05-09	25064009	Nalls MA	2014-07-27	Nat Genet	www.ncbi.nlm.nih.gov/pubmed/25064009	Large-scale meta-analysis of genome-wide association data identifies six new risk loci for Parkinson's disease.	Parkinson's disease	13,708 European ancestry cases, 95,282 European ancestry controls	5,353 European ancestry cases, 5,551 European ancestry controls	6p21.32	6	32698883	HLA-DQB	HLA-DQB1 - MTCO3P1	3119	404026		32194	7261	rs9275326-C	rs9275326	0	9275326	intergenic_variant	1	0.906	1E-12	12.0		1.21	[1.16-1.26]	Illumina [7893274] (imputed)	N
2015-05-09	25064009	Nalls MA	2014-07-27	Nat Genet	www.ncbi.nlm.nih.gov/pubmed/25064009	Large-scale meta-analysis of genome-wide association data identifies six new risk loci for Parkinson's disease.	Parkinson's disease	13,708 European ancestry cases, 95,282 European ancestry controls	5,353 European ancestry cases, 5,551 European ancestry controls	7p15.3	7	23254127	GPNMB	GPNMB			10457			rs199347-A	rs199347	0	199347	intron_variant	0	0.59	1E-12	12.0		1.11	[1.08-1.14]	Illumina [7893274] (imputed)	N
2015-05-09	25064009	Nalls MA	2014-07-27	Nat Genet	www.ncbi.nlm.nih.gov/pubmed/25064009	Large-scale meta-analysis of genome-wide association data identifies six new risk loci for Parkinson's disease.	Parkinson's disease	13,708 European ancestry cases, 95,282 European ancestry controls	5,353 European ancestry cases, 5,551 European ancestry controls	10q26.11	10	119776815	INPP5F	INPP5F			22876			rs117896735-A	rs117896735	0	117896735	intron_variant	0	0.014	4E-13	12.397940008672037		1.624	[1.49-1.76]	Illumina [7893274] (imputed)	N
2015-05-09	25064009	Nalls MA	2014-07-27	Nat Genet	www.ncbi.nlm.nih.gov/pubmed/25064009	Large-scale meta-analysis of genome-wide association data identifies six new risk loci for Parkinson's disease.	Parkinson's disease	13,708 European ancestry cases, 95,282 European ancestry controls	5,353 European ancestry cases, 5,551 European ancestry controls	11q14.1	11	83833429	DLG2	DLG2			1740			rs3793947-G	rs3793947	0	3793947	intron_variant	0	0.557	4E-7	6.3979400086720375		1.0764	[1.05-1.11]	Illumina [7893274] (imputed)	N
2015-05-09	25064009	Nalls MA	2014-07-27	Nat Genet	www.ncbi.nlm.nih.gov/pubmed/25064009	Large-scale meta-analysis of genome-wide association data identifies six new risk loci for Parkinson's disease.	Parkinson's disease	13,708 European ancestry cases, 95,282 European ancestry controls	5,353 European ancestry cases, 5,551 European ancestry controls	11q25	11	133895472	MIR4697	LOC283172 - MIR4697HG	283172	283174		29783	963	rs329648-T	rs329648	0	329648	downstream_gene_variant	1	0.354	1E-11	11.0		1.105	[1.08-1.13]	Illumina [7893274] (imputed)	N
2015-05-09	25064009	Nalls MA	2014-07-27	Nat Genet	www.ncbi.nlm.nih.gov/pubmed/25064009	Large-scale meta-analysis of genome-wide association data identifies six new risk loci for Parkinson's disease.	Parkinson's disease	13,708 European ancestry cases, 95,282 European ancestry controls	5,353 European ancestry cases, 5,551 European ancestry controls	12q12	12	40220632	LRRK2	LOC105369735 - LRRK2	105369735	120892		9183	4263	rs76904798-T	rs76904798	0	76904798	intron_variant	1	0.143	5E-14	13.301029995663981		1.155	[1.12-1.19]	Illumina [7893274] (imputed)	N
2015-05-09	25064009	Nalls MA	2014-07-27	Nat Genet	www.ncbi.nlm.nih.gov/pubmed/25064009	Large-scale meta-analysis of genome-wide association data identifies six new risk loci for Parkinson's disease.	Parkinson's disease	13,708 European ancestry cases, 95,282 European ancestry controls	5,353 European ancestry cases, 5,551 European ancestry controls	12q24.31	12	122819039	CCDC62	CCDC62			84660			rs11060180-A	rs11060180	0	11060180	intron_variant	0	0.558	6E-12	11.221848749616356		1.105	[1.08-1.13]	Illumina [7893274] (imputed)	N
2015-05-09	25064009	Nalls MA	2014-07-27	Nat Genet	www.ncbi.nlm.nih.gov/pubmed/25064009	Large-scale meta-analysis of genome-wide association data identifies six new risk loci for Parkinson's disease.	Parkinson's disease	13,708 European ancestry cases, 95,282 European ancestry controls	5,353 European ancestry cases, 5,551 European ancestry controls	14q22.2	14	54882151	GCH1	GCH1			2643			rs11158026-C	rs11158026	0	11158026	intron_variant	0	0.665	6E-11	10.221848749616356		1.11	[1.08-1.14]	Illumina [7893274] (imputed)	N
2015-05-09	25064009	Nalls MA	2014-07-27	Nat Genet	www.ncbi.nlm.nih.gov/pubmed/25064009	Large-scale meta-analysis of genome-wide association data identifies six new risk loci for Parkinson's disease.	Parkinson's disease	13,708 European ancestry cases, 95,282 European ancestry controls	5,353 European ancestry cases, 5,551 European ancestry controls	14q24.1	14	67517653	TMEM229B	TMEM229B, GPHN			161145, 10243			rs1555399-T	rs1555399	0	1555399	intron_variant	0	0.532	7E-14	13.154901959985743		1.1148	[1.09-1.14]	Illumina [7893274] (imputed)	N
2015-05-09	25064009	Nalls MA	2014-07-27	Nat Genet	www.ncbi.nlm.nih.gov/pubmed/25064009	Large-scale meta-analysis of genome-wide association data identifies six new risk loci for Parkinson's disease.	Parkinson's disease	13,708 European ancestry cases, 95,282 European ancestry controls	5,353 European ancestry cases, 5,551 European ancestry controls	15q22.2	15	61701935	VPS13C	LOC107984782			107984782			rs2414739-A	rs2414739	0	2414739	intron_variant	0	0.734	1E-11	11.0		1.113	[1.08-1.14]	Illumina [7893274] (imputed)	N
2015-05-09	25064009	Nalls MA	2014-07-27	Nat Genet	www.ncbi.nlm.nih.gov/pubmed/25064009	Large-scale meta-analysis of genome-wide association data identifies six new risk loci for Parkinson's disease.	Parkinson's disease	13,708 European ancestry cases, 95,282 European ancestry controls	5,353 European ancestry cases, 5,551 European ancestry controls	16p11.2	16	31110472	BCKDK, STX1B	BCKDK			10295			rs14235-A	rs14235	0	14235	synonymous_variant	0	0.381	2E-12	11.698970004336019		1.103	[1.08-1.13]	Illumina [7893274] (imputed)	N
2015-05-09	25064009	Nalls MA	2014-07-27	Nat Genet	www.ncbi.nlm.nih.gov/pubmed/25064009	Large-scale meta-analysis of genome-wide association data identifies six new risk loci for Parkinson's disease.	Parkinson's disease	13,708 European ancestry cases, 95,282 European ancestry controls	5,353 European ancestry cases, 5,551 European ancestry controls	17q21.31	17	45917282	MAPT	MAPT			4137			rs17649553-C	rs17649553	0	17649553	intron_variant	0	0.774	2E-48	47.69897000433602		1.3	[1.27-1.34]	Illumina [7893274] (imputed)	N
2015-05-09	25064009	Nalls MA	2014-07-27	Nat Genet	www.ncbi.nlm.nih.gov/pubmed/25064009	Large-scale meta-analysis of genome-wide association data identifies six new risk loci for Parkinson's disease.	Parkinson's disease	13,708 European ancestry cases, 95,282 European ancestry controls	5,353 European ancestry cases, 5,551 European ancestry controls	18q12.3	18	43093415	RIT2	RIT2			6014			rs12456492-G	rs12456492	0	12456492	intron_variant	0	0.307	8E-12	11.096910013008056		1.11	[1.08-1.14]	Illumina [7893274] (imputed)	N
2015-05-09	25064009	Nalls MA	2014-07-27	Nat Genet	www.ncbi.nlm.nih.gov/pubmed/25064009	Large-scale meta-analysis of genome-wide association data identifies six new risk loci for Parkinson's disease.	Parkinson's disease	13,708 European ancestry cases, 95,282 European ancestry controls	5,353 European ancestry cases, 5,551 European ancestry controls	19p13.3	19	2363321	SPPL2B	SPPL2B - TMPRSS9	56928	360200		8219	21933	rs62120679-T	rs62120679	0	62120679	intergenic_variant	1	0.314	6E-7	6.221848749616356		1.097	[1.06-1.13]	Illumina [7893274] (imputed)	N
2015-05-09	25064009	Nalls MA	2014-07-27	Nat Genet	www.ncbi.nlm.nih.gov/pubmed/25064009	Large-scale meta-analysis of genome-wide association data identifies six new risk loci for Parkinson's disease.	Parkinson's disease	13,708 European ancestry cases, 95,282 European ancestry controls	5,353 European ancestry cases, 5,551 European ancestry controls	20p13	20	3187520	DDRGK1	LOC107985414 - DDRGK1	107985414	65992		8457	2830	rs8118008-A	rs8118008	0	8118008	downstream_gene_variant	1	0.657	3E-11	10.522878745280337		1.111	[1.08-1.14]	Illumina [7893274] (imputed)	N
2015-05-09	25064009	Nalls MA	2014-07-27	Nat Genet	www.ncbi.nlm.nih.gov/pubmed/25064009	Large-scale meta-analysis of genome-wide association data identifies six new risk loci for Parkinson's disease.	Parkinson's disease	13,708 European ancestry cases, 95,282 European ancestry controls	5,353 European ancestry cases, 5,551 European ancestry controls	8p22	8	16839582	FGF20	LOC105379297			105379297			rs591323-G	rs591323	0	591323	intron_variant	0	0.725	7E-8	7.154901959985743		1.09	[1.06-1.12]	Illumina [7893274] (imputed)	N
2017-02-24	27402877	Hill-Burns EM	2016-07-11	Hum Mol Genet	www.ncbi.nlm.nih.gov/pubmed/27402877	Identification of genetic modifiers of age-at-onset for familial Parkinson's disease.	Parkinson's disease (familial, age at onset)	431 European ancestry cases	737 European ancestry cases	5q14.1	5	78564785	LHFPL2	LHFPL2			10184			rs344650-G	rs344650	0	344650	intron_variant	0	0.016	1E-11	11.0		3.4	[2.39-4.85]	Illumina [7200000] (imputed)	N
2017-02-24	27402877	Hill-Burns EM	2016-07-11	Hum Mol Genet	www.ncbi.nlm.nih.gov/pubmed/27402877	Identification of genetic modifiers of age-at-onset for familial Parkinson's disease.	Parkinson's disease (familial, age at onset)	431 European ancestry cases	737 European ancestry cases	8q23.3	8	115626410	TRPS1	TRPS1			7227			rs74335301-?	rs74335301	0	74335301	intron_variant	0		3E-6	5.522878745280337		2.2	[NR]	Illumina [7200000] (imputed)	N
2017-02-24	27402877	Hill-Burns EM	2016-07-11	Hum Mol Genet	www.ncbi.nlm.nih.gov/pubmed/27402877	Identification of genetic modifiers of age-at-onset for familial Parkinson's disease.	Parkinson's disease (familial, age at onset)	431 European ancestry cases	737 European ancestry cases	14q21.3	14	49739452	KLHDC1	KLHDC1			122773			rs79503702-?	rs79503702	0	79503702	intron_variant	0		5E-8	7.301029995663981		3.82	[NR]	Illumina [7200000] (imputed)	N
2017-02-24	27402877	Hill-Burns EM	2016-07-11	Hum Mol Genet	www.ncbi.nlm.nih.gov/pubmed/27402877	Identification of genetic modifiers of age-at-onset for familial Parkinson's disease.	Parkinson's disease (familial, age at onset)	431 European ancestry cases	737 European ancestry cases	15q22.2	15	63054177	TPM1	TPM1			7168			rs117267308-A	rs117267308	0	117267308	intron_variant	0	0.012	9E-11	10.045757490560675		4.55	[2.88-7.20]	Illumina [7200000] (imputed)	N
2016-07-01	26227905	Hu Y	2015-07-31	Mol Neurobiol	www.ncbi.nlm.nih.gov/pubmed/26227905	A Pooling Genome-Wide Association Study Combining a Pathway Analysis for Typical Sporadic Parkinson's Disease in the Han Population of Chinese Mainland.	Parkinson's disease	250 Han Chinese ancestry cases, 250 Han Chinese ancestry controls	NA				PRDM2, KIAA1026							kgp8090149-?	kgp8090149	0			1	NR	1E-6	6.0		4.95	[3.50-7.00]	Illumina [862198]	N
2016-07-01	26227905	Hu Y	2015-07-31	Mol Neurobiol	www.ncbi.nlm.nih.gov/pubmed/26227905	A Pooling Genome-Wide Association Study Combining a Pathway Analysis for Typical Sporadic Parkinson's Disease in the Han Population of Chinese Mainland.	Parkinson's disease	250 Han Chinese ancestry cases, 250 Han Chinese ancestry controls	NA	1q42.13	1	227966216	WNT9A, LOC728728	WNT9A - LOC107985355	7483	107985355		18241	800	rs849898-?	rs849898	0	849898	intergenic_variant	1	NR	1E-6	6.0		2.73	[1.96-3.79]	Illumina [862198]	N
2016-07-01	26227905	Hu Y	2015-07-31	Mol Neurobiol	www.ncbi.nlm.nih.gov/pubmed/26227905	A Pooling Genome-Wide Association Study Combining a Pathway Analysis for Typical Sporadic Parkinson's Disease in the Han Population of Chinese Mainland.	Parkinson's disease	250 Han Chinese ancestry cases, 250 Han Chinese ancestry controls	NA				PLEKHN1							kgp7172368-?	kgp7172368	0			1	NR	1E-6	6.0		2.63	[1.91-3.63]	Illumina [862198]	N
2016-07-01	26227905	Hu Y	2015-07-31	Mol Neurobiol	www.ncbi.nlm.nih.gov/pubmed/26227905	A Pooling Genome-Wide Association Study Combining a Pathway Analysis for Typical Sporadic Parkinson's Disease in the Han Population of Chinese Mainland.	Parkinson's disease	250 Han Chinese ancestry cases, 250 Han Chinese ancestry controls	NA				CYP1B1, C2orf58							kgp11353523-?	kgp11353523	0			1	NR	1E-6	6.0		2.7777777	[2.00-3.85]	Illumina [862198]	N
2016-07-01	26227905	Hu Y	2015-07-31	Mol Neurobiol	www.ncbi.nlm.nih.gov/pubmed/26227905	A Pooling Genome-Wide Association Study Combining a Pathway Analysis for Typical Sporadic Parkinson's Disease in the Han Population of Chinese Mainland.	Parkinson's disease	250 Han Chinese ancestry cases, 250 Han Chinese ancestry controls	NA	2q32.2	2	189032668	COL5A2	COL5A2			1290			rs11186-?	rs11186	0	11186	3_prime_UTR_variant	0	NR	1E-6	6.0		2.79	[1.94-4.03]	Illumina [862198]	N
2016-07-01	26227905	Hu Y	2015-07-31	Mol Neurobiol	www.ncbi.nlm.nih.gov/pubmed/26227905	A Pooling Genome-Wide Association Study Combining a Pathway Analysis for Typical Sporadic Parkinson's Disease in the Han Population of Chinese Mainland.	Parkinson's disease	250 Han Chinese ancestry cases, 250 Han Chinese ancestry controls	NA				FLJ23172, FNDC3B							kgp760898-?	kgp760898	0			1	NR	1E-6	6.0		3.97	[2.82-5.60]	Illumina [862198]	N
2016-07-01	26227905	Hu Y	2015-07-31	Mol Neurobiol	www.ncbi.nlm.nih.gov/pubmed/26227905	A Pooling Genome-Wide Association Study Combining a Pathway Analysis for Typical Sporadic Parkinson's Disease in the Han Population of Chinese Mainland.	Parkinson's disease	250 Han Chinese ancestry cases, 250 Han Chinese ancestry controls	NA	3p14.2	3	59442071	C3orf67, LOC339902	LOC105377110			105377110			rs6783485-?	rs6783485	0	6783485	intergenic_variant	0	NR	1E-6	6.0		5.0	[2.86-8.33]	Illumina [862198]	N
2016-07-01	26227905	Hu Y	2015-07-31	Mol Neurobiol	www.ncbi.nlm.nih.gov/pubmed/26227905	A Pooling Genome-Wide Association Study Combining a Pathway Analysis for Typical Sporadic Parkinson's Disease in the Han Population of Chinese Mainland.	Parkinson's disease	250 Han Chinese ancestry cases, 250 Han Chinese ancestry controls	NA	3q13.32	3	118896616	LOC285194, IGSF11	LOC105374060 - IGSF11	105374060	152404		85783	4014	rs1879553-?	rs1879553	0	1879553	downstream_gene_variant	1	NR	1E-6	6.0		2.83	[1.98-4.04]	Illumina [862198]	N
2016-07-01	26227905	Hu Y	2015-07-31	Mol Neurobiol	www.ncbi.nlm.nih.gov/pubmed/26227905	A Pooling Genome-Wide Association Study Combining a Pathway Analysis for Typical Sporadic Parkinson's Disease in the Han Population of Chinese Mainland.	Parkinson's disease	250 Han Chinese ancestry cases, 250 Han Chinese ancestry controls	NA				PAQR3, ARD1B							kgp9482779-?	kgp9482779	0			1	NR	1E-6	6.0		5.5555553	[4.00-8.33]	Illumina [862198]	N
2016-07-01	26227905	Hu Y	2015-07-31	Mol Neurobiol	www.ncbi.nlm.nih.gov/pubmed/26227905	A Pooling Genome-Wide Association Study Combining a Pathway Analysis for Typical Sporadic Parkinson's Disease in the Han Population of Chinese Mainland.	Parkinson's disease	250 Han Chinese ancestry cases, 250 Han Chinese ancestry controls	NA	5p12	5	44515833	FGF10, MRPS30	LOC102723839 - RN7SL383P	102723839	106479363		5551	200360	rs13153459-?	rs13153459	0	13153459	intergenic_variant	1	NR	1E-6	6.0		2.45	[1.79-3.34]	Illumina [862198]	N
2016-07-01	26227905	Hu Y	2015-07-31	Mol Neurobiol	www.ncbi.nlm.nih.gov/pubmed/26227905	A Pooling Genome-Wide Association Study Combining a Pathway Analysis for Typical Sporadic Parkinson's Disease in the Han Population of Chinese Mainland.	Parkinson's disease	250 Han Chinese ancestry cases, 250 Han Chinese ancestry controls	NA				TSG1, MANEA							kgp154172-?	kgp154172	0			1	NR	1E-6	6.0		8.2	[5.70-11.78]	Illumina [862198]	N
2016-07-01	26227905	Hu Y	2015-07-31	Mol Neurobiol	www.ncbi.nlm.nih.gov/pubmed/26227905	A Pooling Genome-Wide Association Study Combining a Pathway Analysis for Typical Sporadic Parkinson's Disease in the Han Population of Chinese Mainland.	Parkinson's disease	250 Han Chinese ancestry cases, 250 Han Chinese ancestry controls	NA				PDE10A							kgp8130520-?	kgp8130520	0			1	NR	1E-6	6.0		3.72	[2.75-5.04]	Illumina [862198]	N
2016-07-01	26227905	Hu Y	2015-07-31	Mol Neurobiol	www.ncbi.nlm.nih.gov/pubmed/26227905	A Pooling Genome-Wide Association Study Combining a Pathway Analysis for Typical Sporadic Parkinson's Disease in the Han Population of Chinese Mainland.	Parkinson's disease	250 Han Chinese ancestry cases, 250 Han Chinese ancestry controls	NA				FLJ43860, NCRNA00051							kgp4105983-?	kgp4105983	0			1	NR	1E-6	6.0		3.448276	[2.33-5.00]	Illumina [862198]	N
2016-07-01	26227905	Hu Y	2015-07-31	Mol Neurobiol	www.ncbi.nlm.nih.gov/pubmed/26227905	A Pooling Genome-Wide Association Study Combining a Pathway Analysis for Typical Sporadic Parkinson's Disease in the Han Population of Chinese Mainland.	Parkinson's disease	250 Han Chinese ancestry cases, 250 Han Chinese ancestry controls	NA	9q21.13	9	74302924	ANXA1, LOC100130911	LOC101927329 - LOC105376087	101927329	105376087		27556	40741	rs10746953-?	rs10746953	0	10746953	intergenic_variant	1	NR	1E-6	6.0		2.62	[1.91-3.60]	Illumina [862198]	N
2016-07-01	26227905	Hu Y	2015-07-31	Mol Neurobiol	www.ncbi.nlm.nih.gov/pubmed/26227905	A Pooling Genome-Wide Association Study Combining a Pathway Analysis for Typical Sporadic Parkinson's Disease in the Han Population of Chinese Mainland.	Parkinson's disease	250 Han Chinese ancestry cases, 250 Han Chinese ancestry controls	NA				DMRT2, SMARCA2							kgp10769919-?	kgp10769919	0			1	NR	1E-6	6.0		3.448276	[2.27-5.26]	Illumina [862198]	N
2016-07-01	26227905	Hu Y	2015-07-31	Mol Neurobiol	www.ncbi.nlm.nih.gov/pubmed/26227905	A Pooling Genome-Wide Association Study Combining a Pathway Analysis for Typical Sporadic Parkinson's Disease in the Han Population of Chinese Mainland.	Parkinson's disease	250 Han Chinese ancestry cases, 250 Han Chinese ancestry controls	NA				BARX1, PTPDC1							kgp6542803-?	kgp6542803	0			1	NR	1E-6	6.0		2.29	[1.72-3.06]	Illumina [862198]	N
2016-07-01	26227905	Hu Y	2015-07-31	Mol Neurobiol	www.ncbi.nlm.nih.gov/pubmed/26227905	A Pooling Genome-Wide Association Study Combining a Pathway Analysis for Typical Sporadic Parkinson's Disease in the Han Population of Chinese Mainland.	Parkinson's disease	250 Han Chinese ancestry cases, 250 Han Chinese ancestry controls	NA				FLJ35379, LOC100132423							kgp9550589-?	kgp9550589	0			1	NR	1E-6	6.0		2.37	[1.78-3.14]	Illumina [862198]	N
2016-07-01	26227905	Hu Y	2015-07-31	Mol Neurobiol	www.ncbi.nlm.nih.gov/pubmed/26227905	A Pooling Genome-Wide Association Study Combining a Pathway Analysis for Typical Sporadic Parkinson's Disease in the Han Population of Chinese Mainland.	Parkinson's disease	250 Han Chinese ancestry cases, 250 Han Chinese ancestry controls	NA	14q21.3	14	46996974	MDGA2	MDGA2, RPA2P1			161357, 326628			rs9323124-?	rs9323124	0	9323124	non_coding_transcript_exon_variant	0	NR	1E-6	6.0		3.97	[2.91-5.42]	Illumina [862198]	N
2016-07-01	26227905	Hu Y	2015-07-31	Mol Neurobiol	www.ncbi.nlm.nih.gov/pubmed/26227905	A Pooling Genome-Wide Association Study Combining a Pathway Analysis for Typical Sporadic Parkinson's Disease in the Han Population of Chinese Mainland.	Parkinson's disease	250 Han Chinese ancestry cases, 250 Han Chinese ancestry controls	NA				ATPBD4, LOC100288892							kgp11333367-?	kgp11333367	0			1	NR	1E-6	6.0		4.3	[3.16-5.85]	Illumina [862198]	N
2016-07-01	26227905	Hu Y	2015-07-31	Mol Neurobiol	www.ncbi.nlm.nih.gov/pubmed/26227905	A Pooling Genome-Wide Association Study Combining a Pathway Analysis for Typical Sporadic Parkinson's Disease in the Han Population of Chinese Mainland.	Parkinson's disease	250 Han Chinese ancestry cases, 250 Han Chinese ancestry controls	NA				C18orf1							kgp348599-?	kgp348599	0			1	NR	1E-6	6.0		2.85	[2.13-3.82]	Illumina [862198]	N
2016-07-01	26227905	Hu Y	2015-07-31	Mol Neurobiol	www.ncbi.nlm.nih.gov/pubmed/26227905	A Pooling Genome-Wide Association Study Combining a Pathway Analysis for Typical Sporadic Parkinson's Disease in the Han Population of Chinese Mainland.	Parkinson's disease	250 Han Chinese ancestry cases, 250 Han Chinese ancestry controls	NA	18q12.2	18	35406636	ZNF396, INO80C	LOC105372063			105372063			rs1362858-?	rs1362858	0	1362858	upstream_gene_variant	0	NR	1E-6	6.0		2.68	[1.92-3.73]	Illumina [862198]	N
2016-07-01	26227905	Hu Y	2015-07-31	Mol Neurobiol	www.ncbi.nlm.nih.gov/pubmed/26227905	A Pooling Genome-Wide Association Study Combining a Pathway Analysis for Typical Sporadic Parkinson's Disease in the Han Population of Chinese Mainland.	Parkinson's disease	250 Han Chinese ancestry cases, 250 Han Chinese ancestry controls	NA				ZFP64, TSHZ2							kgp4156164-?	kgp4156164	0			1	NR	1E-6	6.0		6.59	[4.25-10.20]	Illumina [862198]	N
2017-02-09	27545685	Biernacka JM	2016-08-03	Parkinsonism Relat Disord	www.ncbi.nlm.nih.gov/pubmed/27545685	Genome-wide gene-environment interaction analysis of pesticide exposure and risk of Parkinson's disease.	Parkinson's disease (pesticide exposure interaction)	364 cases, 364 sibling controls	NA	9q22.32	9	95864266	ERCC6L2, LINC00476	LINC00476			100128782			rs67383717-?	rs67383717	0	67383717	intron_variant	0	NR	2E-6	5.698970004336019				Perlegen [735843] (imputed)	N
2008-06-16	16252231	Maraganore DM	2005-09-09	Am J Hum Genet	www.ncbi.nlm.nih.gov/pubmed/16252231	High-resolution whole-genome association study of Parkinson disease.	Parkinson's disease	381 European ancestry cases, 363 European ancestry controls, 62 cases,79 controls, 1 Asian ancestry control from 443 sibships	269 European ancestry cases, 272 European ancestry controls, 62 cases, 60 controls, 1 Asian ancestry case	5p15.31	5	9332169	SEMA5A	SEMA5A			9037			rs7702187-?	rs7702187	0	7702187	intron_variant	0	NR	8E-6	5.096910013008056		1.74	[1.36-2.24]	Perlegen [198345]	N
2008-12-09	18985386	Pankratz N	2008-11-06	Hum Genet	www.ncbi.nlm.nih.gov/pubmed/18985386	Genomewide association study for susceptibility genes contributing to familial Parkinson disease.	Parkinson's disease (familial)	1,119 European ancestry cases, 1,127 European ancestry controls	NA	4p16.3	4	858525	GAK, DGKQ	GAK			2580			rs1564282-T	rs1564282	0	1564282	intron_variant	0	0.09	7E-7	6.154901959985743		1.7	[NR]	Illumina [328189]	N
2010-02-05	20070850	Edwards TL	2010-01-13	Ann Hum Genet	www.ncbi.nlm.nih.gov/pubmed/20070850	Genome-wide association study confirms SNPs in SNCA and the MAPT region as common risk factors for Parkinson disease.	Parkinson's disease	1,752 European ancestry cases, 1,745 European ancestry controls	NA	17q21.31	17	45436075	MAPT, PLEKHM1, IMP5	PLEKHM1			9842			rs11012-T	rs11012	0	11012	3_prime_UTR_variant	0	NR	6E-8	7.221848749616356		1.43	[1.27-1.61]	Illumina [495715] (imputed)	N
2010-02-05	20070850	Edwards TL	2010-01-13	Ann Hum Genet	www.ncbi.nlm.nih.gov/pubmed/20070850	Genome-wide association study confirms SNPs in SNCA and the MAPT region as common risk factors for Parkinson disease.	Parkinson's disease	1,752 European ancestry cases, 1,745 European ancestry controls	NA	4q22.1	4	89757390	SNCA	SNCA			6622			rs2736990-?	rs2736990	0	2736990	intron_variant	0	NR	7E-8	7.154901959985743		1.29	[1.18-1.43]	Illumina [495715] (imputed)	N
2010-02-05	20070850	Edwards TL	2010-01-13	Ann Hum Genet	www.ncbi.nlm.nih.gov/pubmed/20070850	Genome-wide association study confirms SNPs in SNCA and the MAPT region as common risk factors for Parkinson disease.	Parkinson's disease	1,752 European ancestry cases, 1,745 European ancestry controls	NA	1p36.13	1	18813023	TAS1R2	PAX7 - TAS1R2	5081	80834		64157	26576	rs12063142-?	rs12063142	0	12063142	intergenic_variant	1	NR	5E-7	6.301029995663981				Illumina [495715] (imputed)	N
2010-02-05	20070850	Edwards TL	2010-01-13	Ann Hum Genet	www.ncbi.nlm.nih.gov/pubmed/20070850	Genome-wide association study confirms SNPs in SNCA and the MAPT region as common risk factors for Parkinson disease.	Parkinson's disease	1,752 European ancestry cases, 1,745 European ancestry controls	NA	9q33.1	9	119297431	DBC1	BRINP1			1620			rs4837628-A	rs4837628	0	4837628	intron_variant	0	NR	1E-6	6.0		1.27	[1.15-1.39]	Illumina [495715] (imputed)	N
2010-02-05	20070850	Edwards TL	2010-01-13	Ann Hum Genet	www.ncbi.nlm.nih.gov/pubmed/20070850	Genome-wide association study confirms SNPs in SNCA and the MAPT region as common risk factors for Parkinson disease.	Parkinson's disease	1,752 European ancestry cases, 1,745 European ancestry controls	NA	4p16.3	4	970571	DGKQ	DGKQ			1609			rs11248060-?	rs11248060	0	11248060	intron_variant	0	NR	2E-6	5.698970004336019				Illumina [495715] (imputed)	N
2010-02-05	20070850	Edwards TL	2010-01-13	Ann Hum Genet	www.ncbi.nlm.nih.gov/pubmed/20070850	Genome-wide association study confirms SNPs in SNCA and the MAPT region as common risk factors for Parkinson disease.	Parkinson's disease	1,752 European ancestry cases, 1,745 European ancestry controls	NA	5q35.3	5	180367208	NR	GFPT2 - RNU6-525P	9945	106479799		13821	77301	rs10464059-A	rs10464059	0	10464059	intergenic_variant	1	NR	3E-6	5.522878745280337		1.33	[1.19-1.52]	Illumina [495715] (imputed)	N
2014-12-05	24842889	Vacic V	2014-05-19	Hum Mol Genet	www.ncbi.nlm.nih.gov/pubmed/24842889	Genome-wide mapping of IBD segments in an Ashkenazi PD cohort identifies associated haplotypes.	Parkinson's disease	1,130 Ashkenazi Jewish cases, 2,611 Ashkenazi Jewish controls	306 Ashkenazi Jewish cases, 2,583 Ashkenazi Jewish controls	12q12	12	40971838	LRRK2	CNTN1			1272			rs1442190-?	rs1442190	0	1442190	3_prime_UTR_variant	0	0.0264	2E-27	26.69897000433602		3.72	[2.98-4.64]	Affymetrix, Illumina [1069161] (imputed)	N
2014-12-05	24842889	Vacic V	2014-05-19	Hum Mol Genet	www.ncbi.nlm.nih.gov/pubmed/24842889	Genome-wide mapping of IBD segments in an Ashkenazi PD cohort identifies associated haplotypes.	Parkinson's disease	1,130 Ashkenazi Jewish cases, 2,611 Ashkenazi Jewish controls	306 Ashkenazi Jewish cases, 2,583 Ashkenazi Jewish controls	17q21.31	17	46110126	MAPT	KANSL1			284058			rs17577094-?	rs17577094	0	17577094	intron_variant	0	0.74	8E-9	8.096910013008056		1.56	[1.39-1.79]	Affymetrix, Illumina [1069161] (imputed)	N
2014-12-05	24842889	Vacic V	2014-05-19	Hum Mol Genet	www.ncbi.nlm.nih.gov/pubmed/24842889	Genome-wide mapping of IBD segments in an Ashkenazi PD cohort identifies associated haplotypes.	Parkinson's disease	1,130 Ashkenazi Jewish cases, 2,611 Ashkenazi Jewish controls	306 Ashkenazi Jewish cases, 2,583 Ashkenazi Jewish controls	1q21.3	1	154882579	GBA	KCNN3 - LOC105371449	3782	105371449		12301	24945	rs1630500-?	rs1630500	0	1630500	intergenic_variant	1	0.045	2E-8	7.698970004336019		1.75	[1.43-2.15]	Affymetrix, Illumina [1069161] (imputed)	N
2014-12-05	24842889	Vacic V	2014-05-19	Hum Mol Genet	www.ncbi.nlm.nih.gov/pubmed/24842889	Genome-wide mapping of IBD segments in an Ashkenazi PD cohort identifies associated haplotypes.	Parkinson's disease	1,130 Ashkenazi Jewish cases, 2,611 Ashkenazi Jewish controls	306 Ashkenazi Jewish cases, 2,583 Ashkenazi Jewish controls	1q32.1	1	205750404	PARK16	NUCKS1 - RAB29	64710	8934		160	17582	rs823114-?	rs823114	0	823114	upstream_gene_variant	1	0.59	3E-6	5.522878745280337		1.33	[1.20-1.47]	Affymetrix, Illumina [1069161] (imputed)	N
2013-12-20	23793441	Davis MF	2013-06-21	Hum Genet	www.ncbi.nlm.nih.gov/pubmed/23793441	Parkinson disease loci in the mid-western Amish.	Parkinson's disease	31 Amish cases, 767 Amish controls	NA	11q21	11	96375264	CCDC82	CCDC82			79780			rs7118648-G	rs7118648	0	7118648	intron_variant	0	0.03	2E-7	6.698970004336019				Affymetrix [622812]	N
2013-12-20	23793441	Davis MF	2013-06-21	Hum Genet	www.ncbi.nlm.nih.gov/pubmed/23793441	Parkinson disease loci in the mid-western Amish.	Parkinson's disease	31 Amish cases, 767 Amish controls	NA	15q25.1	15	81334384	TMC3	TMC3-AS1, TMC3			101929655, 342125			rs3935740-T	rs3935740	0	3935740	intron_variant	0	0.08	2E-7	6.698970004336019				Affymetrix [622812]	N
2013-12-20	23793441	Davis MF	2013-06-21	Hum Genet	www.ncbi.nlm.nih.gov/pubmed/23793441	Parkinson disease loci in the mid-western Amish.	Parkinson's disease	31 Amish cases, 767 Amish controls	NA	10q22.1	10	69820364	COL13A1	LOC105378347, COL13A1			105378347, 1305			rs17497526-G	rs17497526	0	17497526	intron_variant	0	0.15	6E-7	6.221848749616356				Affymetrix [622812]	N
2009-10-05	19772629	Latourelle JC	2009-09-22	BMC Med Genet	www.ncbi.nlm.nih.gov/pubmed/19772629	Genomewide association study for onset age in Parkinson disease.	Parkinson's disease (age of onset)	857 European ancestry familial cases, 440 idiopathic cases	747 European ancestry idiopathic cases	18q12.1	18	31458160	DSG3	DSG3			1830			rs1941184-C	rs1941184	0	1941184	intron_variant	0	NR	4E-6	5.3979400086720375		2.28	[NR] years decrease	Illumina, Perlegen [1861750] (imputed)	N
2009-10-05	19772629	Latourelle JC	2009-09-22	BMC Med Genet	www.ncbi.nlm.nih.gov/pubmed/19772629	Genomewide association study for onset age in Parkinson disease.	Parkinson's disease (age of onset)	857 European ancestry familial cases, 440 idiopathic cases	747 European ancestry idiopathic cases	15q12	15	27752101	OCA2	OCA2			4948			rs17565841-A	rs17565841	0	17565841	downstream_gene_variant	0	NR	3E-6	5.522878745280337		2.84	[NR] years decrease	Illumina, Perlegen [1861750] (imputed)	N
2009-10-05	19772629	Latourelle JC	2009-09-22	BMC Med Genet	www.ncbi.nlm.nih.gov/pubmed/19772629	Genomewide association study for onset age in Parkinson disease.	Parkinson's disease (age of onset)	857 European ancestry familial cases, 440 idiopathic cases	747 European ancestry idiopathic cases	1q23.3	1	161945711	ATF6	ATF6			22926			rs10918270-A	rs10918270	0	10918270	intron_variant	0	NR	8E-6	5.096910013008056		2.26	[NR] years decrease	Illumina, Perlegen [1861750] (imputed)	N
2009-10-05	19772629	Latourelle JC	2009-09-22	BMC Med Genet	www.ncbi.nlm.nih.gov/pubmed/19772629	Genomewide association study for onset age in Parkinson disease.	Parkinson's disease (age of onset)	857 European ancestry familial cases, 440 idiopathic cases	747 European ancestry idiopathic cases	11p13	11	32874118	QSER1, PRRG4	PRRG4 - QSER1	79056	79832		15995	18708	rs10767971-T	rs10767971	0	10767971	intergenic_variant	1	NR	5E-7	6.301029995663981		3.24	[NR] years increase	Illumina, Perlegen [1861750] (imputed)	N
2009-10-05	19772629	Latourelle JC	2009-09-22	BMC Med Genet	www.ncbi.nlm.nih.gov/pubmed/19772629	Genomewide association study for onset age in Parkinson disease.	Parkinson's disease (age of onset)	857 European ancestry familial cases, 440 idiopathic cases	747 European ancestry idiopathic cases	2p13.3	2	69496578	AAK1	AAK1			22848			rs7577851-T	rs7577851	0	7577851	intron_variant	0	NR	9E-6	5.045757490560675		6.85	[NR] years decrease	Illumina, Perlegen [1861750] (imputed)	N
2015-12-18	25663231	Beecham GW	2015-02-06	Neurology	www.ncbi.nlm.nih.gov/pubmed/25663231	PARK10 is a major locus for sporadic neuropathologically confirmed Parkinson disease.	Parkinson disease and lewy body pathology	484 European ancestry cases, 1,145 European ancestry controls	NA	2q32.2	2	188886137	DIRC1, COL3A1	DIRC1 - LOC105373791	116093	105373791		96033	80321	rs997277-?	rs997277	0	997277	intergenic_variant	1	0.345	5E-8	7.301029995663981		1.63	[NR]	Illumina [3922209] (imputed)	N
2015-12-18	25663231	Beecham GW	2015-02-06	Neurology	www.ncbi.nlm.nih.gov/pubmed/25663231	PARK10 is a major locus for sporadic neuropathologically confirmed Parkinson disease.	Parkinson disease and lewy body pathology	484 European ancestry cases, 1,145 European ancestry controls	NA	1p32.3	1	54106570	TCEANC2, LDLRAD1, TMEM59	TCEANC2			127428			rs10788972-?	rs10788972	0	10788972	intron_variant	0	0.435	6E-8	7.221848749616356		1.56	[NR]	Illumina [3922209] (imputed)	N
2015-12-18	25663231	Beecham GW	2015-02-06	Neurology	www.ncbi.nlm.nih.gov/pubmed/25663231	PARK10 is a major locus for sporadic neuropathologically confirmed Parkinson disease.	Parkinson disease and lewy body pathology	484 European ancestry cases, 1,145 European ancestry controls	NA	21q22.3	21	41368561	MX2	LOC105372807, MX2			105372807, 4600			rs78736162-?	rs78736162	0	78736162	intron_variant	0	0.042	3E-7	6.522878745280337		2.79	[NR]	Illumina [3922209] (imputed)	N
2015-12-18	25663231	Beecham GW	2015-02-06	Neurology	www.ncbi.nlm.nih.gov/pubmed/25663231	PARK10 is a major locus for sporadic neuropathologically confirmed Parkinson disease.	Parkinson disease and lewy body pathology	484 European ancestry cases, 1,145 European ancestry controls	NA	7q11.23	7	76411547	ZP3	ZP3			7784			rs6465122-T	rs6465122	0	6465122	intron_variant	0	0.223	7E-7	6.154901959985743		1.67	[NR]	Illumina [3922209] (imputed)	N
2015-12-18	25663231	Beecham GW	2015-02-06	Neurology	www.ncbi.nlm.nih.gov/pubmed/25663231	PARK10 is a major locus for sporadic neuropathologically confirmed Parkinson disease.	Parkinson disease and lewy body pathology	484 European ancestry cases, 1,145 European ancestry controls	NA	16q24.3	16	88862799	PABPN1L	PABPN1L			390748			rs12921479-?	rs12921479	0	12921479	downstream_gene_variant	0	0.343	9E-7	6.045757490560675		1.54	[NR]	Illumina [3922209] (imputed)	N
2015-12-18	25663231	Beecham GW	2015-02-06	Neurology	www.ncbi.nlm.nih.gov/pubmed/25663231	PARK10 is a major locus for sporadic neuropathologically confirmed Parkinson disease.	Parkinson disease and lewy body pathology	484 European ancestry cases, 1,145 European ancestry controls	NA	4p15.31	4	21291814	KCNIP4	KCNIP4			80333			rs141863958-?	rs141863958	0	141863958	intron_variant	0	0.028	1E-6	6.0		3.32	[NR]	Illumina [3922209] (imputed)	N
2015-12-18	25663231	Beecham GW	2015-02-06	Neurology	www.ncbi.nlm.nih.gov/pubmed/25663231	PARK10 is a major locus for sporadic neuropathologically confirmed Parkinson disease.	Parkinson disease and lewy body pathology	484 European ancestry cases, 1,145 European ancestry controls	NA	20p11.1	20	26275360	intergenic	MIR663AHG - LOC100289097	284801	100289097		66127	2305273	rs816535-C	rs816535	0	816535	intergenic_variant	1	0.811	1E-6	6.0		1.8	[NR]	Illumina [3922209] (imputed)	N
2015-12-18	25663231	Beecham GW	2015-02-06	Neurology	www.ncbi.nlm.nih.gov/pubmed/25663231	PARK10 is a major locus for sporadic neuropathologically confirmed Parkinson disease.	Parkinson disease and lewy body pathology	484 European ancestry cases, 1,145 European ancestry controls	NA	13q14.2	13	46855311	HTR2A	HTR2A-AS1, HTR2A			100874082, 3356			rs7984966-?	rs7984966	0	7984966	intron_variant	0	0.245	2E-6	5.698970004336019		1.61	[NR]	Illumina [3922209] (imputed)	N
2015-12-18	25663231	Beecham GW	2015-02-06	Neurology	www.ncbi.nlm.nih.gov/pubmed/25663231	PARK10 is a major locus for sporadic neuropathologically confirmed Parkinson disease.	Parkinson disease and lewy body pathology	484 European ancestry cases, 1,145 European ancestry controls	NA	15q25.1	15	79683305	intergenic	LOC390618 - TRC-GCA5-1	390618	100189155		14210	61350	rs4778720-?	rs4778720	0	4778720	regulatory_region_variant	1	0.442	2E-6	5.698970004336019		1.46	[NR]	Illumina [3922209] (imputed)	N
2015-12-18	25663231	Beecham GW	2015-02-06	Neurology	www.ncbi.nlm.nih.gov/pubmed/25663231	PARK10 is a major locus for sporadic neuropathologically confirmed Parkinson disease.	Parkinson disease and lewy body pathology	484 European ancestry cases, 1,145 European ancestry controls	NA	18q22.3	18	73599819	intergenic	LOC100505817 - LOC105372190	100505817	105372190		249930	83280	rs12959200-?	rs12959200	0	12959200	intergenic_variant	1	0.141	2E-6	5.698970004336019		1.68	[NR]	Illumina [3922209] (imputed)	N
