# Supplementary material for: A machine-compiled database of genome-wide association studies
Source: Nat Commun. 2019 Jul 26;10:3341. doi: 10.1038/s41467-019-11026-x (PMC6659642; doi:10.1038/s41467-019-11026-x)
Supplement: Supplementary file 3 — Source Data [file 41467_2019_11026_MOESM3_ESM.zip › Supplementary Files/notebooks/bio-analysis/enrichment/gwasdiabetes.tsv]

2009-01-15	19056611	Timpson NJ	2008-12-03	Diabetes	www.ncbi.nlm.nih.gov/pubmed/19056611	Adiposity-related heterogeneity in patterns of type 2 diabetes susceptibility observed in genome-wide association data.	Type 2 diabetes	958 European ancestry obese cases, 955 European ancestry non-obese cases, 2,938 European ancestry controls	Up to 3,757 European ancestry cases, up to 5,346 European ancestry controls	16q12.2	16	53782363	FTO	FTO			79068			rs8050136-?	rs8050136	0	8050136	intron_variant	0	NR	2E-17	16.69897000433602	(obese)	1.3	[1.23-1.39]	Affymetrix [393453]	N
2009-01-15	19056611	Timpson NJ	2008-12-03	Diabetes	www.ncbi.nlm.nih.gov/pubmed/19056611	Adiposity-related heterogeneity in patterns of type 2 diabetes susceptibility observed in genome-wide association data.	Type 2 diabetes	958 European ancestry obese cases, 955 European ancestry non-obese cases, 2,938 European ancestry controls	Up to 3,757 European ancestry cases, up to 5,346 European ancestry controls	11p15.1	11	17388025	KCNJ11	KCNJ11			3767			rs5219-?	rs5219	0	5219	missense_variant	0	NR	5E-7	6.301029995663981	(obese)	1.19	[1.11-1.27]	Affymetrix [393453]	N
2009-01-15	19056611	Timpson NJ	2008-12-03	Diabetes	www.ncbi.nlm.nih.gov/pubmed/19056611	Adiposity-related heterogeneity in patterns of type 2 diabetes susceptibility observed in genome-wide association data.	Type 2 diabetes	958 European ancestry obese cases, 955 European ancestry non-obese cases, 2,938 European ancestry controls	Up to 3,757 European ancestry cases, up to 5,346 European ancestry controls	11p15.1	11	17388025	KCNJ11	KCNJ11			3767			rs5219-?	rs5219	0	5219	missense_variant	0	NR	1E-9	9.0	(non-obese)	1.25	[1.16-1.34]	Affymetrix [393453]	N
2009-01-15	19056611	Timpson NJ	2008-12-03	Diabetes	www.ncbi.nlm.nih.gov/pubmed/19056611	Adiposity-related heterogeneity in patterns of type 2 diabetes susceptibility observed in genome-wide association data.	Type 2 diabetes	958 European ancestry obese cases, 955 European ancestry non-obese cases, 2,938 European ancestry controls	Up to 3,757 European ancestry cases, up to 5,346 European ancestry controls	9p21.3	9	22134095	CDKN2B	CDKN2B-AS1 - DMRTA1	100048912	63951		12998	312746	rs10811661-?	rs10811661	0	10811661	intergenic_variant	1	NR	7E-7	6.154901959985743	(non-obese)	1.26	[1.15-1.38]	Affymetrix [393453]	N
2009-01-15	19056611	Timpson NJ	2008-12-03	Diabetes	www.ncbi.nlm.nih.gov/pubmed/19056611	Adiposity-related heterogeneity in patterns of type 2 diabetes susceptibility observed in genome-wide association data.	Type 2 diabetes	958 European ancestry obese cases, 955 European ancestry non-obese cases, 2,938 European ancestry controls	Up to 3,757 European ancestry cases, up to 5,346 European ancestry controls	6p22.3	6	20660803	CDKAL	CDKAL1			54901			rs10946398-?	rs10946398	0	10946398	intron_variant	0	NR	7E-7	6.154901959985743	(non-obese)	1.18	[1.11-1.26]	Affymetrix [393453]	N
2009-01-15	19056611	Timpson NJ	2008-12-03	Diabetes	www.ncbi.nlm.nih.gov/pubmed/19056611	Adiposity-related heterogeneity in patterns of type 2 diabetes susceptibility observed in genome-wide association data.	Type 2 diabetes	958 European ancestry obese cases, 955 European ancestry non-obese cases, 2,938 European ancestry controls	Up to 3,757 European ancestry cases, up to 5,346 European ancestry controls	8q24.11	8	117172544	SLC30A8	LOC105375716, SLC30A8			105375716, 169026			rs13266634-?	rs13266634	0	13266634	missense_variant	0	NR	7E-6	5.154901959985743	(non-obese)	1.18	[1.10-1.27]	Affymetrix [393453]	N
2009-01-15	19056611	Timpson NJ	2008-12-03	Diabetes	www.ncbi.nlm.nih.gov/pubmed/19056611	Adiposity-related heterogeneity in patterns of type 2 diabetes susceptibility observed in genome-wide association data.	Type 2 diabetes	958 European ancestry obese cases, 955 European ancestry non-obese cases, 2,938 European ancestry controls	Up to 3,757 European ancestry cases, up to 5,346 European ancestry controls	10q25.2	10	112998590	TCF7L2	TCF7L2			6934			rs7903146-?	rs7903146	0	7903146	intron_variant	0	NR	6E-16	15.221848749616356	(obese)	1.31	[1.23-1.40]	Affymetrix [393453]	N
2009-01-15	19056611	Timpson NJ	2008-12-03	Diabetes	www.ncbi.nlm.nih.gov/pubmed/19056611	Adiposity-related heterogeneity in patterns of type 2 diabetes susceptibility observed in genome-wide association data.	Type 2 diabetes	958 European ancestry obese cases, 955 European ancestry non-obese cases, 2,938 European ancestry controls	Up to 3,757 European ancestry cases, up to 5,346 European ancestry controls	10q25.2	10	112998590	TCF7L2	TCF7L2			6934			rs7903146-?	rs7903146	0	7903146	intron_variant	0	NR	9E-30	29.045757490560675	(non-obese)	1.49	[1.39-1.59]	Affymetrix [393453]	N
2009-05-07	19401414	Takeuchi F	2009-04-29	Diabetes	www.ncbi.nlm.nih.gov/pubmed/19401414	Confirmation of multiple risk Loci and genetic impacts by a genome-wide association study of type 2 diabetes in the Japanese population.	Type 2 diabetes	519 Japanese ancestry cases, 503 Japanese ancestry controls	5,110 Japanese ancestry cases, 6,867 Japanese ancestry controls	6p22.3	6	20657333	CDKAL1	CDKAL1			54901			rs4712523-G	rs4712523	0	4712523	intron_variant	0	0.41	7E-20	19.154901959985743		1.27	[1.21-1.33]	Illumina [482625]	N
2009-05-07	19401414	Takeuchi F	2009-04-29	Diabetes	www.ncbi.nlm.nih.gov/pubmed/19401414	Confirmation of multiple risk Loci and genetic impacts by a genome-wide association study of type 2 diabetes in the Japanese population.	Type 2 diabetes	519 Japanese ancestry cases, 503 Japanese ancestry controls	5,110 Japanese ancestry cases, 6,867 Japanese ancestry controls	9p21.3	9	22132077	CDKN2A, CDKN2B	CDKN2B-AS1 - DMRTA1	100048912	63951		10980	314764	rs2383208-A	rs2383208	0	2383208	intergenic_variant	1	0.55	2E-29	28.69897000433602		1.34	[1.27-1.41]	Illumina [482625]	N
2009-05-07	19401414	Takeuchi F	2009-04-29	Diabetes	www.ncbi.nlm.nih.gov/pubmed/19401414	Confirmation of multiple risk Loci and genetic impacts by a genome-wide association study of type 2 diabetes in the Japanese population.	Type 2 diabetes	519 Japanese ancestry cases, 503 Japanese ancestry controls	5,110 Japanese ancestry cases, 6,867 Japanese ancestry controls	11p15.4	11	2818521	KCNQ1	KCNQ1			3784			rs2237892-C	rs2237892	0	2237892	intron_variant	0	0.59	1E-26	26.0		1.33	[1.27-1.41]	Illumina [482625]	N
2009-05-07	19401414	Takeuchi F	2009-04-29	Diabetes	www.ncbi.nlm.nih.gov/pubmed/19401414	Confirmation of multiple risk Loci and genetic impacts by a genome-wide association study of type 2 diabetes in the Japanese population.	Type 2 diabetes	519 Japanese ancestry cases, 503 Japanese ancestry controls	5,110 Japanese ancestry cases, 6,867 Japanese ancestry controls	3q27.2	3	185793899	IGF2BP2	IGF2BP2			10644			rs4402960-T	rs4402960	0	4402960	intron_variant	0	0.31	1E-6	6.0		1.14	[1.08-1.21]	Illumina [482625]	N
2009-05-07	19401414	Takeuchi F	2009-04-29	Diabetes	www.ncbi.nlm.nih.gov/pubmed/19401414	Confirmation of multiple risk Loci and genetic impacts by a genome-wide association study of type 2 diabetes in the Japanese population.	Type 2 diabetes	519 Japanese ancestry cases, 503 Japanese ancestry controls	5,110 Japanese ancestry cases, 6,867 Japanese ancestry controls	8q24.11	8	117172544	SLC30A8	LOC105375716, SLC30A8			105375716, 169026			rs13266634-C	rs13266634	0	13266634	missense_variant	0	0.57	2E-14	13.698970004336019		1.22	[1.16-1.28]	Illumina [482625]	N
2009-05-07	19401414	Takeuchi F	2009-04-29	Diabetes	www.ncbi.nlm.nih.gov/pubmed/19401414	Confirmation of multiple risk Loci and genetic impacts by a genome-wide association study of type 2 diabetes in the Japanese population.	Type 2 diabetes	519 Japanese ancestry cases, 503 Japanese ancestry controls	5,110 Japanese ancestry cases, 6,867 Japanese ancestry controls	10q23.33	10	92703125	HHEX	HHEX - EXOC6	3087	54536		7474	123706	rs1111875-C	rs1111875	0	1111875	intergenic_variant	1	0.28	7E-12	11.154901959985743		1.21	[1.15-1.28]	Illumina [482625]	N
2009-05-07	19401414	Takeuchi F	2009-04-29	Diabetes	www.ncbi.nlm.nih.gov/pubmed/19401414	Confirmation of multiple risk Loci and genetic impacts by a genome-wide association study of type 2 diabetes in the Japanese population.	Type 2 diabetes	519 Japanese ancestry cases, 503 Japanese ancestry controls	5,110 Japanese ancestry cases, 6,867 Japanese ancestry controls	10q25.2	10	112998590	TCF7L2	TCF7L2			6934			rs7903146-T	rs7903146	0	7903146	intron_variant	0	0.04	8E-12	11.096910013008056		1.54	[1.36-1.74]	Illumina [482625]	N
2008-06-16	17463246	Saxena R	2007-04-26	Science	www.ncbi.nlm.nih.gov/pubmed/17463246	Genome-wide association analysis identifies loci for type 2 diabetes and triglyceride levels.	Type 2 diabetes	1,464 European ancestry cases, 1,467 European ancestry controls	5,065 European ancestry cases, 5,785 European ancestry controls	6p22.3	6	20661019	CDKAL1	CDKAL1			54901			rs7754840-C	rs7754840	0	7754840	intron_variant	0	0.31	4E-11	10.397940008672037	(DGI+FUSION+WTCCC)	1.12	[1.08-1.16]	Affymetrix [386731]	N
2008-06-16	17460697	Steinthorsdottir V	2007-04-26	Nat Genet	www.ncbi.nlm.nih.gov/pubmed/17460697	A variant in CDKAL1 influences insulin response and risk of type 2 diabetes.	Type 2 diabetes	1,399 European ancestry cases, 5,275 European ancestry controls	2,174 European ancestry cases, 7,287 European ancestry controls	6p22.3	6	20679478	CDKAL1	CDKAL1			54901			rs7756992-G	rs7756992	0	7756992	intron_variant	0	0.26	8E-9	8.096910013008056		1.2	[1.13-1.27]	Illumina [at least 313179]	N
2008-06-16	17293876	Sladek R	2007-02-11	Nature	www.ncbi.nlm.nih.gov/pubmed/17293876	A genome-wide association study identifies novel risk loci for type 2 diabetes.	Type 2 diabetes	661 European ancestry cases, 614 European ancestry controls	2,617 European ancestry cases, 2,894 European ancestry controls	10q23.33	10	92703125	HHEX	HHEX - EXOC6	3087	54536		7474	123706	rs1111875-G	rs1111875	0	1111875	intergenic_variant	1	0.60	3E-6	5.522878745280337		1.19	[0.82-1.56]	Illumina [392935]	N
2008-06-16	17293876	Sladek R	2007-02-11	Nature	www.ncbi.nlm.nih.gov/pubmed/17293876	A genome-wide association study identifies novel risk loci for type 2 diabetes.	Type 2 diabetes	661 European ancestry cases, 614 European ancestry controls	2,617 European ancestry cases, 2,894 European ancestry controls	8q24.11	8	117172544	SLC30A8	LOC105375716, SLC30A8			105375716, 169026			rs13266634-C	rs13266634	0	13266634	missense_variant	0	0.70	6E-8	7.221848749616356		1.18	[0.69-1.67]	Illumina [392935]	N
2008-06-16	17293876	Sladek R	2007-02-11	Nature	www.ncbi.nlm.nih.gov/pubmed/17293876	A genome-wide association study identifies novel risk loci for type 2 diabetes.	Type 2 diabetes	661 European ancestry cases, 614 European ancestry controls	2,617 European ancestry cases, 2,894 European ancestry controls	10q25.2	10	112998590	TCF7L2	TCF7L2			6934			rs7903146-T	rs7903146	0	7903146	intron_variant	0	0.30	2E-34	33.69897000433602		1.65	[1.28, 2.02]	Illumina [392935]	N
2008-06-16	17460697	Steinthorsdottir V	2007-04-26	Nat Genet	www.ncbi.nlm.nih.gov/pubmed/17460697	A variant in CDKAL1 influences insulin response and risk of type 2 diabetes.	Type 2 diabetes	1,399 European ancestry cases, 5,275 European ancestry controls	2,174 European ancestry cases, 7,287 European ancestry controls	10q25.2	10	112998590	TCF7L2	TCF7L2			6934			rs7903146-?	rs7903146	0	7903146	intron_variant	0	0.30	2E-10	9.698970004336019		1.38	[NR]	Illumina [at least 313179]	N
2008-06-16	17460697	Steinthorsdottir V	2007-04-26	Nat Genet	www.ncbi.nlm.nih.gov/pubmed/17460697	A variant in CDKAL1 influences insulin response and risk of type 2 diabetes.	Type 2 diabetes	1,399 European ancestry cases, 5,275 European ancestry controls	2,174 European ancestry cases, 7,287 European ancestry controls	8q24.11	8	117172544	SLC30A8	LOC105375716, SLC30A8			105375716, 169026			rs13266634-C	rs13266634	0	13266634	missense_variant	0	0.67	3E-6	5.522878745280337		1.15	[1.08-1.22]	Illumina [at least 313179]	N
2008-06-16	17463246	Saxena R	2007-04-26	Science	www.ncbi.nlm.nih.gov/pubmed/17463246	Genome-wide association analysis identifies loci for type 2 diabetes and triglyceride levels.	Type 2 diabetes	1,464 European ancestry cases, 1,467 European ancestry controls	5,065 European ancestry cases, 5,785 European ancestry controls	10q23.33	10	92703125	HHEX	HHEX - EXOC6	3087	54536		7474	123706	rs1111875-C	rs1111875	0	1111875	intergenic_variant	1	0.53	6E-10	9.221848749616356	(DGI+FUSION+WTCCC)	1.13	[1.08-1.17]	Affymetrix [386731]	N
2008-06-16	17463246	Saxena R	2007-04-26	Science	www.ncbi.nlm.nih.gov/pubmed/17463246	Genome-wide association analysis identifies loci for type 2 diabetes and triglyceride levels.	Type 2 diabetes	1,464 European ancestry cases, 1,467 European ancestry controls	5,065 European ancestry cases, 5,785 European ancestry controls	8q24.11	8	117172544	SLC30A8	LOC105375716, SLC30A8			105375716, 169026			rs13266634-C	rs13266634	0	13266634	missense_variant	0	0.65	5E-8	7.301029995663981	(DGI+FUSION+WTCCC)	1.12	[1.07-1.16]	Affymetrix [386731]	N
2008-06-16	17463246	Saxena R	2007-04-26	Science	www.ncbi.nlm.nih.gov/pubmed/17463246	Genome-wide association analysis identifies loci for type 2 diabetes and triglyceride levels.	Type 2 diabetes	1,464 European ancestry cases, 1,467 European ancestry controls	5,065 European ancestry cases, 5,785 European ancestry controls	3p25.2	3	12351626	PPARG	PPARG			5468			rs1801282-C	rs1801282	0	1801282	missense_variant	0	0.86	2E-6	5.698970004336019	(DGI+FUSION+WTCCC)	1.14	[1.08-1.20]	Affymetrix [386731]	N
2008-06-16	17463249	Zeggini E	2007-04-26	Science	www.ncbi.nlm.nih.gov/pubmed/17463249	Replication of genome-wide association signals in UK samples reveals risk loci for type 2 diabetes.	Type 2 diabetes	1,924 European ancestry cases, 2,938 European ancestry controls	3,757 European ancestry cases, 5,346 European ancestry controls	11p15.1	11	17387083	KCNJ11	KCNJ11			3767			rs5215-C	rs5215	0	5215	missense_variant	0	NR	5E-11	10.301029995663981	(DGI+FUSION+WTCCC)	1.14	[1.10-1.19]	Affymetrix [393453]	N
2008-06-16	17463249	Zeggini E	2007-04-26	Science	www.ncbi.nlm.nih.gov/pubmed/17463249	Replication of genome-wide association signals in UK samples reveals risk loci for type 2 diabetes.	Type 2 diabetes	1,924 European ancestry cases, 2,938 European ancestry controls	3,757 European ancestry cases, 5,346 European ancestry controls	3p25.2	3	12351626	PPARG	PPARG			5468			rs1801282-C	rs1801282	0	1801282	missense_variant	0	NR	2E-6	5.698970004336019	(DGI+FUSION+WTCCC)	1.14	[1.08-1.20]	Affymetrix [393453]	N
2008-06-16	17463248	Scott LJ	2007-04-26	Science	www.ncbi.nlm.nih.gov/pubmed/17463248	A genome-wide association study of type 2 diabetes in Finns detects multiple susceptibility variants.	Type 2 diabetes	1,161 European ancestry cases, 1,174 European ancestry controls	1,215 European ancestry cases, 1,258 European ancestry controls	11p12	11	41893816	intergenic	LOC105376639 - LOC101928591	105376639	101928591		18031	107906	rs9300039-C	rs9300039	0	9300039	intergenic_variant	1	0.89	6E-8	7.221848749616356		1.48	[1.28-1.71]	Illumina [315635]	N
2008-06-16	17463248	Scott LJ	2007-04-26	Science	www.ncbi.nlm.nih.gov/pubmed/17463248	A genome-wide association study of type 2 diabetes in Finns detects multiple susceptibility variants.	Type 2 diabetes	1,161 European ancestry cases, 1,174 European ancestry controls	1,215 European ancestry cases, 1,258 European ancestry controls	10q25.2	10	112998590	TCF7L2	TCF7L2			6934			rs7903146-T	rs7903146	0	7903146	intron_variant	0	0.18	1E-8	8.0		1.34	[1.21-1.49]	Illumina [315635]	N
2008-06-16	17463249	Zeggini E	2007-04-26	Science	www.ncbi.nlm.nih.gov/pubmed/17463249	Replication of genome-wide association signals in UK samples reveals risk loci for type 2 diabetes.	Type 2 diabetes	1,924 European ancestry cases, 2,938 European ancestry controls	3,757 European ancestry cases, 5,346 European ancestry controls	16q12.2	16	53782363	FTO	FTO			79068			rs8050136-A	rs8050136	0	8050136	intron_variant	0	0.40	7E-14	13.154901959985743		1.23	[1.18-1.32]	Affymetrix [393453]	N
2008-06-16	17463249	Zeggini E	2007-04-26	Science	www.ncbi.nlm.nih.gov/pubmed/17463249	Replication of genome-wide association signals in UK samples reveals risk loci for type 2 diabetes.	Type 2 diabetes	1,924 European ancestry cases, 2,938 European ancestry controls	3,757 European ancestry cases, 5,346 European ancestry controls	6p22.3	6	20660803	CDKAL1	CDKAL1			54901			rs10946398-C	rs10946398	0	10946398	intron_variant	0	0.32	1E-8	8.0		1.16	[1.10-1.22]	Affymetrix [393453]	N
2008-06-16	17463249	Zeggini E	2007-04-26	Science	www.ncbi.nlm.nih.gov/pubmed/17463249	Replication of genome-wide association signals in UK samples reveals risk loci for type 2 diabetes.	Type 2 diabetes	1,924 European ancestry cases, 2,938 European ancestry controls	3,757 European ancestry cases, 5,346 European ancestry controls	10q23.33	10	92705802	HHEX	HHEX - EXOC6	3087	54536		10151	121029	rs5015480-C	rs5015480	0	5015480	downstream_gene_variant	1	0.57	5E-6	5.301029995663981		1.13	[1.07-1.19]	Affymetrix [393453]	N
2008-06-16	17463249	Zeggini E	2007-04-26	Science	www.ncbi.nlm.nih.gov/pubmed/17463249	Replication of genome-wide association signals in UK samples reveals risk loci for type 2 diabetes.	Type 2 diabetes	1,924 European ancestry cases, 2,938 European ancestry controls	3,757 European ancestry cases, 5,346 European ancestry controls	9p21.3	9	22134095	CDKN2A, CDKN2B	CDKN2B-AS1 - DMRTA1	100048912	63951		12998	312746	rs10811661-T	rs10811661	0	10811661	intergenic_variant	1	0.83	5E-6	5.301029995663981		1.19	[1.11-1.28]	Affymetrix [393453]	N
2008-06-16	17463249	Zeggini E	2007-04-26	Science	www.ncbi.nlm.nih.gov/pubmed/17463249	Replication of genome-wide association signals in UK samples reveals risk loci for type 2 diabetes.	Type 2 diabetes	1,924 European ancestry cases, 2,938 European ancestry controls	3,757 European ancestry cases, 5,346 European ancestry controls	9p21.3	9	22029548	CDKN2A, CDKN2B	CDKN2B-AS1			100048912			rs564398-T	rs564398	0	564398	3_prime_UTR_variant	0	0.56	1E-6	6.0		1.13	[1.08-1.19]	Affymetrix [393453]	N
2008-06-16	17463246	Saxena R	2007-04-26	Science	www.ncbi.nlm.nih.gov/pubmed/17463246	Genome-wide association analysis identifies loci for type 2 diabetes and triglyceride levels.	Type 2 diabetes	1,464 European ancestry cases, 1,467 European ancestry controls	5,065 European ancestry cases, 5,785 European ancestry controls	9p21.3	9	22134095	CDKN2A, CDKN2B	CDKN2B-AS1 - DMRTA1	100048912	63951		12998	312746	rs10811661-T	rs10811661	0	10811661	intergenic_variant	1	0.83	5E-8	7.301029995663981		1.2	[1.12-1.28]	Affymetrix [386731]	N
2008-06-16	17463246	Saxena R	2007-04-26	Science	www.ncbi.nlm.nih.gov/pubmed/17463246	Genome-wide association analysis identifies loci for type 2 diabetes and triglyceride levels.	Type 2 diabetes	1,464 European ancestry cases, 1,467 European ancestry controls	5,065 European ancestry cases, 5,785 European ancestry controls	3q27.2	3	185793899	IGF2BP2	IGF2BP2			10644			rs4402960-T	rs4402960	0	4402960	intron_variant	0	0.29	2E-9	8.698970004336019		1.17	[1.11-1.23]	Affymetrix [386731]	N
2008-06-16	17463246	Saxena R	2007-04-26	Science	www.ncbi.nlm.nih.gov/pubmed/17463246	Genome-wide association analysis identifies loci for type 2 diabetes and triglyceride levels.	Type 2 diabetes	1,464 European ancestry cases, 1,467 European ancestry controls	5,065 European ancestry cases, 5,785 European ancestry controls	10q25.2	10	112998590	TCF7L2	TCF7L2			6934			rs7903146-T	rs7903146	0	7903146	intron_variant	0	0.26	2E-31	30.69897000433602		1.38	[1.31-1.46]	Affymetrix [386731]	N
2008-06-16	17463246	Saxena R	2007-04-26	Science	www.ncbi.nlm.nih.gov/pubmed/17463246	Genome-wide association analysis identifies loci for type 2 diabetes and triglyceride levels.	Type 2 diabetes	1,464 European ancestry cases, 1,467 European ancestry controls	5,065 European ancestry cases, 5,785 European ancestry controls	11p15.1	11	17388025	KCNJ11	KCNJ11			3767			rs5219-T	rs5219	0	5219	missense_variant	0	0.47	1E-7	7.0		1.15	[1.09-1.21]	Affymetrix [386731]	N
2008-06-16	17463248	Scott LJ	2007-04-26	Science	www.ncbi.nlm.nih.gov/pubmed/17463248	A genome-wide association study of type 2 diabetes in Finns detects multiple susceptibility variants.	Type 2 diabetes	1,161 European ancestry cases, 1,174 European ancestry controls	1,215 European ancestry cases, 1,258 European ancestry controls	3q27.2	3	185793899	IGF2BP2	IGF2BP2			10644			rs4402960-T	rs4402960	0	4402960	intron_variant	0	0.30	9E-16	15.045757490560675	(DGI+FUSION+WTCCC)	1.14	[1.11-1.18]	Illumina [315635]	N
2008-06-16	17463248	Scott LJ	2007-04-26	Science	www.ncbi.nlm.nih.gov/pubmed/17463248	A genome-wide association study of type 2 diabetes in Finns detects multiple susceptibility variants.	Type 2 diabetes	1,161 European ancestry cases, 1,174 European ancestry controls	1,215 European ancestry cases, 1,258 European ancestry controls	6p22.3	6	20661019	CDKAL1	CDKAL1			54901			rs7754840-C	rs7754840	0	7754840	intron_variant	0	0.36	4E-11	10.397940008672037	(DGI+FUSION+WTCCC)	1.12	[1.08-1.16]	Illumina [315635]	N
2008-06-16	17463248	Scott LJ	2007-04-26	Science	www.ncbi.nlm.nih.gov/pubmed/17463248	A genome-wide association study of type 2 diabetes in Finns detects multiple susceptibility variants.	Type 2 diabetes	1,161 European ancestry cases, 1,174 European ancestry controls	1,215 European ancestry cases, 1,258 European ancestry controls	9p21.3	9	22134095	CDKN2A, CDKN2B	CDKN2B-AS1 - DMRTA1	100048912	63951		12998	312746	rs10811661-T	rs10811661	0	10811661	intergenic_variant	1	0.85	8E-15	14.096910013008056	(DGI+FUSION+WTCCC)	1.2	[1.14-1.25]	Illumina [315635]	N
2008-06-16	17463248	Scott LJ	2007-04-26	Science	www.ncbi.nlm.nih.gov/pubmed/17463248	A genome-wide association study of type 2 diabetes in Finns detects multiple susceptibility variants.	Type 2 diabetes	1,161 European ancestry cases, 1,174 European ancestry controls	1,215 European ancestry cases, 1,258 European ancestry controls	16q12.2	16	53782363	FTO	FTO			79068			rs8050136-A	rs8050136	0	8050136	intron_variant	0	0.38	1E-12	12.0	(DGI+FUSION+WTCCC)	1.17	[1.12-1.22]	Illumina [315635]	N
2008-06-16	17463248	Scott LJ	2007-04-26	Science	www.ncbi.nlm.nih.gov/pubmed/17463248	A genome-wide association study of type 2 diabetes in Finns detects multiple susceptibility variants.	Type 2 diabetes	1,161 European ancestry cases, 1,174 European ancestry controls	1,215 European ancestry cases, 1,258 European ancestry controls	3p25.2	3	12351626	PPARG	PPARG			5468			rs1801282-C	rs1801282	0	1801282	missense_variant	0	0.82	2E-6	5.698970004336019	(DGI+FUSION+WTCCC)	1.14	[1.08-1.20]	Illumina [315635]	N
2008-06-16	17463248	Scott LJ	2007-04-26	Science	www.ncbi.nlm.nih.gov/pubmed/17463248	A genome-wide association study of type 2 diabetes in Finns detects multiple susceptibility variants.	Type 2 diabetes	1,161 European ancestry cases, 1,174 European ancestry controls	1,215 European ancestry cases, 1,258 European ancestry controls	8q24.11	8	117172544	SLC30A8	LOC105375716, SLC30A8			105375716, 169026			rs13266634-C	rs13266634	0	13266634	missense_variant	0	0.61	5E-8	7.301029995663981	(DGI+FUSION+WTCCC)	1.12	[1.07-1.16]	Illumina [315635]	N
2008-06-16	17463248	Scott LJ	2007-04-26	Science	www.ncbi.nlm.nih.gov/pubmed/17463248	A genome-wide association study of type 2 diabetes in Finns detects multiple susceptibility variants.	Type 2 diabetes	1,161 European ancestry cases, 1,174 European ancestry controls	1,215 European ancestry cases, 1,258 European ancestry controls	10q23.33	10	92703125	HHEX	HHEX - EXOC6	3087	54536		7474	123706	rs1111875-C	rs1111875	0	1111875	intergenic_variant	1	0.52	6E-10	9.221848749616356	(DGI+FUSION+WTCCC)	1.13	[1.09-1.17]	Illumina [315635]	N
2008-06-16	17463248	Scott LJ	2007-04-26	Science	www.ncbi.nlm.nih.gov/pubmed/17463248	A genome-wide association study of type 2 diabetes in Finns detects multiple susceptibility variants.	Type 2 diabetes	1,161 European ancestry cases, 1,174 European ancestry controls	1,215 European ancestry cases, 1,258 European ancestry controls	11p15.1	11	17388025	KCNJ11	KCNJ11			3767			rs5219-T	rs5219	0	5219	missense_variant	0	0.46	7E-11	10.154901959985743	(DGI+FUSION+WTCCC)	1.14	[1.10-1.19]	Illumina [315635]	N
2008-06-16	17463249	Zeggini E	2007-04-26	Science	www.ncbi.nlm.nih.gov/pubmed/17463249	Replication of genome-wide association signals in UK samples reveals risk loci for type 2 diabetes.	Type 2 diabetes	1,924 European ancestry cases, 2,938 European ancestry controls	3,757 European ancestry cases, 5,346 European ancestry controls	3q27.2	3	185793899	IGF2BP2	IGF2BP2			10644			rs4402960-T	rs4402960	0	4402960	intron_variant	0	0.32	9E-16	15.045757490560675	(DGI+FUSION+WTCCC)	1.14	[1.11-1.18]	Affymetrix [393453]	N
2008-06-16	17463249	Zeggini E	2007-04-26	Science	www.ncbi.nlm.nih.gov/pubmed/17463249	Replication of genome-wide association signals in UK samples reveals risk loci for type 2 diabetes.	Type 2 diabetes	1,924 European ancestry cases, 2,938 European ancestry controls	3,757 European ancestry cases, 5,346 European ancestry controls	8q24.11	8	117172544	SLC30A8	LOC105375716, SLC30A8			105375716, 169026			rs13266634-C	rs13266634	0	13266634	missense_variant	0	0.69	5E-8	7.301029995663981	(DGI+FUSION+WTCCC)	1.12	[1.07-1.16]	Affymetrix [393453]	N
2008-06-16	17463249	Zeggini E	2007-04-26	Science	www.ncbi.nlm.nih.gov/pubmed/17463249	Replication of genome-wide association signals in UK samples reveals risk loci for type 2 diabetes.	Type 2 diabetes	1,924 European ancestry cases, 2,938 European ancestry controls	3,757 European ancestry cases, 5,346 European ancestry controls	10q25.2	10	112994329	TCF7L2	TCF7L2			6934			rs7901695-C	rs7901695	0	7901695	intron_variant	0	NR	1E-48	48.0	(DGI+FUSION+WTCCC)	1.37	[1.31-1.43]	Affymetrix [393453]	N
2011-08-18	21799836	Cui B	2011-07-22	PLoS One	www.ncbi.nlm.nih.gov/pubmed/21799836	A genome-wide association study confirms previously reported loci for type 2 diabetes in Han Chinese.	Type 2 diabetes	793 Han Chinese ancestry cases, 806 Han Chinese ancestry controls	4,445 Han Chinese ancestry cases, 4,458 Han Chinese ancestry controls	11p15.4	11	2822986	KCNQ1	KCNQ1			3784			rs163182-C	rs163182	0	163182	intron_variant	0	0.34	2E-17	16.69897000433602		1.28	[NR]	Illumina [474515]	N
2011-08-18	21799836	Cui B	2011-07-22	PLoS One	www.ncbi.nlm.nih.gov/pubmed/21799836	A genome-wide association study confirms previously reported loci for type 2 diabetes in Han Chinese.	Type 2 diabetes	793 Han Chinese ancestry cases, 806 Han Chinese ancestry controls	4,445 Han Chinese ancestry cases, 4,458 Han Chinese ancestry controls	15q22.2	15	62121815	C2CD4B, C2CD4A	NPM1P47 - C2CD4B	100129972	388125		38416	41720	rs1436953-G	rs1436953	0	1436953	intergenic_variant	1	0.64	8E-6	5.096910013008056		1.14	[NR]	Illumina [474515]	N
2010-10-12	20862305	Shu XO	2010-09-16	PLoS Genet	www.ncbi.nlm.nih.gov/pubmed/20862305	Identification of new genetic risk variants for type 2 diabetes.	Type 2 diabetes	1,019 Chinese ancestry cases, 1,710 Chinese ancestry controls	2,591 European ancestry cases, 3,052 European ancestry controls, 6,184 East Asian cases, 9,853 East Asian controls	10p13	10	12272998	CDC123, CAMK1D	CDC123 - CAMK1D	8872	57118		22408	76516	rs10906115-A	rs10906115	0	10906115	intergenic_variant	1	0.57	1E-8	8.0		1.13	[1.08-1.18]	Affymetrix [590887]	N
2010-10-12	20862305	Shu XO	2010-09-16	PLoS Genet	www.ncbi.nlm.nih.gov/pubmed/20862305	Identification of new genetic risk variants for type 2 diabetes.	Type 2 diabetes	1,019 Chinese ancestry cases, 1,710 Chinese ancestry controls	2,591 European ancestry cases, 3,052 European ancestry controls, 6,184 East Asian cases, 9,853 East Asian controls	13q31.1	13	80143021	SPRY2	LOC105370275			105370275			rs1359790-G	rs1359790	0	1359790	intergenic_variant	0	0.71	6E-9	8.221848749616356		1.15	[1.10-1.20]	Affymetrix [590887]	N
2010-10-12	20862305	Shu XO	2010-09-16	PLoS Genet	www.ncbi.nlm.nih.gov/pubmed/20862305	Identification of new genetic risk variants for type 2 diabetes.	Type 2 diabetes	1,019 Chinese ancestry cases, 1,710 Chinese ancestry controls	2,591 European ancestry cases, 3,052 European ancestry controls, 6,184 East Asian cases, 9,853 East Asian controls	15q22.2	15	62112183	C2CD4B	NPM1P47 - C2CD4B	100129972	388125		28784	51352	rs1436955-C	rs1436955	0	1436955	intergenic_variant	1	0.73	7E-7	6.154901959985743		1.13	[1.08-1.19]	Affymetrix [590887]	N
2010-10-12	20862305	Shu XO	2010-09-16	PLoS Genet	www.ncbi.nlm.nih.gov/pubmed/20862305	Identification of new genetic risk variants for type 2 diabetes.	Type 2 diabetes	1,019 Chinese ancestry cases, 1,710 Chinese ancestry controls	2,591 European ancestry cases, 3,052 European ancestry controls, 6,184 East Asian cases, 9,853 East Asian controls	10q23.33	10	92705802	HHEX	HHEX - EXOC6	3087	54536		10151	121029	rs5015480-C	rs5015480	0	5015480	downstream_gene_variant	1	0.17	9E-6	5.045757490560675		1.17	[1.11-1.24]	Affymetrix [590887]	N
2011-05-24	21490949	Sim X	2011-04-07	PLoS Genet	www.ncbi.nlm.nih.gov/pubmed/21490949	Transferability of type 2 diabetes implicated loci in multi-ethnic cohorts from Southeast Asia.	Type 2 diabetes	2,010 Chinese ancestry cases, 1,945 Chinese ancestry controls, 794 Malay ancestry cases, 1,240 Malay ancestry controls, 977 Asian Indian ancestry cases, 1,169 Asian Indian ancestry controls	NA	3q26.33	3	179943530	PEX5L	PEX5L			51555			rs7630877-A	rs7630877	0	7630877	intron_variant	0	0.17	7E-6	5.154901959985743	(Chinese)	1.32	[1.17-1.49]	Illumina [~ 2000000] (imputed)	N
2011-05-24	21490949	Sim X	2011-04-07	PLoS Genet	www.ncbi.nlm.nih.gov/pubmed/21490949	Transferability of type 2 diabetes implicated loci in multi-ethnic cohorts from Southeast Asia.	Type 2 diabetes	2,010 Chinese ancestry cases, 1,945 Chinese ancestry controls, 794 Malay ancestry cases, 1,240 Malay ancestry controls, 977 Asian Indian ancestry cases, 1,169 Asian Indian ancestry controls	NA	1q42.2	1	233204408	PCNXL2	PCNXL2			80003			rs12027542-A	rs12027542	0	12027542	intron_variant	0	0.61	4E-7	6.3979400086720375	(Malay)	1.41	[1.23-1.61]	Illumina [~ 2000000] (imputed)	N
2011-05-24	21490949	Sim X	2011-04-07	PLoS Genet	www.ncbi.nlm.nih.gov/pubmed/21490949	Transferability of type 2 diabetes implicated loci in multi-ethnic cohorts from Southeast Asia.	Type 2 diabetes	2,010 Chinese ancestry cases, 1,945 Chinese ancestry controls, 794 Malay ancestry cases, 1,240 Malay ancestry controls, 977 Asian Indian ancestry cases, 1,169 Asian Indian ancestry controls	NA	1q32.2	1	207478831	CR2	CR2			1380			rs17045328-G	rs17045328	0	17045328	intron_variant	0	0.30	7E-6	5.154901959985743	(Malay)	1.38	[1.20-1.59]	Illumina [~ 2000000] (imputed)	N
2011-05-24	21490949	Sim X	2011-04-07	PLoS Genet	www.ncbi.nlm.nih.gov/pubmed/21490949	Transferability of type 2 diabetes implicated loci in multi-ethnic cohorts from Southeast Asia.	Type 2 diabetes	2,010 Chinese ancestry cases, 1,945 Chinese ancestry controls, 794 Malay ancestry cases, 1,240 Malay ancestry controls, 977 Asian Indian ancestry cases, 1,169 Asian Indian ancestry controls	NA	18p11.31	18	2948031	LPIN2	LPIN2			9663			rs10460009-C	rs10460009	0	10460009	intron_variant	0	0.60	9E-6	5.045757490560675	(Malay)	1.35	[1.18-1.54]	Illumina [~ 2000000] (imputed)	N
2011-05-24	21490949	Sim X	2011-04-07	PLoS Genet	www.ncbi.nlm.nih.gov/pubmed/21490949	Transferability of type 2 diabetes implicated loci in multi-ethnic cohorts from Southeast Asia.	Type 2 diabetes	2,010 Chinese ancestry cases, 1,945 Chinese ancestry controls, 794 Malay ancestry cases, 1,240 Malay ancestry controls, 977 Asian Indian ancestry cases, 1,169 Asian Indian ancestry controls	NA	6q13	6	70579486	C6orf57	SDHAF4			135154			rs1048886-G	rs1048886	0	1048886	missense_variant	0	0.18	3E-8	7.522878745280337	(Indian)	1.54	[1.32-1.80]	Illumina [~ 2000000] (imputed)	N
2011-05-24	21490949	Sim X	2011-04-07	PLoS Genet	www.ncbi.nlm.nih.gov/pubmed/21490949	Transferability of type 2 diabetes implicated loci in multi-ethnic cohorts from Southeast Asia.	Type 2 diabetes	2,010 Chinese ancestry cases, 1,945 Chinese ancestry controls, 794 Malay ancestry cases, 1,240 Malay ancestry controls, 977 Asian Indian ancestry cases, 1,169 Asian Indian ancestry controls	NA	6q24.1	6	139952510	intergenic	LOC100132735 - LOC100507477	100132735	100507477		92039	23809	rs642858-A	rs642858	0	642858	intergenic_variant	1	0.40	2E-6	5.698970004336019	(Indian)	1.35	[1.19-1.53]	Illumina [~ 2000000] (imputed)	N
2011-05-24	21490949	Sim X	2011-04-07	PLoS Genet	www.ncbi.nlm.nih.gov/pubmed/21490949	Transferability of type 2 diabetes implicated loci in multi-ethnic cohorts from Southeast Asia.	Type 2 diabetes	2,010 Chinese ancestry cases, 1,945 Chinese ancestry controls, 794 Malay ancestry cases, 1,240 Malay ancestry controls, 977 Asian Indian ancestry cases, 1,169 Asian Indian ancestry controls	NA	2p25.3	2	3793830	intergenic	DCDC2C			728597			rs11677370-T	rs11677370	0	11677370	intron_variant	0	0.40	3E-6	5.522878745280337	(Indian)	1.35	[1.19-1.53]	Illumina [~ 2000000] (imputed)	N
2011-05-24	21490949	Sim X	2011-04-07	PLoS Genet	www.ncbi.nlm.nih.gov/pubmed/21490949	Transferability of type 2 diabetes implicated loci in multi-ethnic cohorts from Southeast Asia.	Type 2 diabetes	2,010 Chinese ancestry cases, 1,945 Chinese ancestry controls, 794 Malay ancestry cases, 1,240 Malay ancestry controls, 977 Asian Indian ancestry cases, 1,169 Asian Indian ancestry controls	NA	7q22.1	7	100892456	ACHE	ACHE			43			rs7636-A	rs7636	0	7636	synonymous_variant	0	0.06	5E-6	5.301029995663981	(Indian)	1.85	[1.42-2.41]	Illumina [~ 2000000] (imputed)	N
2011-05-24	21490949	Sim X	2011-04-07	PLoS Genet	www.ncbi.nlm.nih.gov/pubmed/21490949	Transferability of type 2 diabetes implicated loci in multi-ethnic cohorts from Southeast Asia.	Type 2 diabetes	2,010 Chinese ancestry cases, 1,945 Chinese ancestry controls, 794 Malay ancestry cases, 1,240 Malay ancestry controls, 977 Asian Indian ancestry cases, 1,169 Asian Indian ancestry controls	NA	10q26.3	10	131149699	TCERG1L	TCERG1L			256536			rs10741243-G	rs10741243	0	10741243	intron_variant	0	0.93	5E-6	5.301029995663981	(Indian)	1.75	[1.38-2.23]	Illumina [~ 2000000] (imputed)	N
2011-05-24	21490949	Sim X	2011-04-07	PLoS Genet	www.ncbi.nlm.nih.gov/pubmed/21490949	Transferability of type 2 diabetes implicated loci in multi-ethnic cohorts from Southeast Asia.	Type 2 diabetes	2,010 Chinese ancestry cases, 1,945 Chinese ancestry controls, 794 Malay ancestry cases, 1,240 Malay ancestry controls, 977 Asian Indian ancestry cases, 1,169 Asian Indian ancestry controls	NA	3q23	3	142712158	PLS1	PLS1			5357			rs3773506-C	rs3773506	0	3773506	3_prime_UTR_variant	0	0.06	9E-6	5.045757490560675	(Indian)	1.81	[1.39-2.35]	Illumina [~ 2000000] (imputed)	N
2011-05-24	21490949	Sim X	2011-04-07	PLoS Genet	www.ncbi.nlm.nih.gov/pubmed/21490949	Transferability of type 2 diabetes implicated loci in multi-ethnic cohorts from Southeast Asia.	Type 2 diabetes	2,010 Chinese ancestry cases, 1,945 Chinese ancestry controls, 794 Malay ancestry cases, 1,240 Malay ancestry controls, 977 Asian Indian ancestry cases, 1,169 Asian Indian ancestry controls	NA	19q13.2	19	39090097	FLJ16165	PAPL			390928			rs472265-G	rs472265	0	472265	intron_variant	0	0.22	9E-6	5.045757490560675	(Indian)	1.39	[1.20-1.61]	Illumina [~ 2000000] (imputed)	N
2011-05-24	21490949	Sim X	2011-04-07	PLoS Genet	www.ncbi.nlm.nih.gov/pubmed/21490949	Transferability of type 2 diabetes implicated loci in multi-ethnic cohorts from Southeast Asia.	Type 2 diabetes	2,010 Chinese ancestry cases, 1,945 Chinese ancestry controls, 794 Malay ancestry cases, 1,240 Malay ancestry controls, 977 Asian Indian ancestry cases, 1,169 Asian Indian ancestry controls	NA	4q32.3	4	163611649	MARCH1	MARCH1			55016			rs3792615-T	rs3792615	0	3792615	intron_variant	0	0.95	9E-6	5.045757490560675	(Indian)	1.93	[1.45-2.59]	Illumina [~ 2000000] (imputed)	N
2011-06-03	21573907	Parra EJ	2011-05-15	Diabetologia	www.ncbi.nlm.nih.gov/pubmed/21573907	Genome-wide association study of type 2 diabetes in a sample from Mexico City and a meta-analysis of a Mexican-American sample from Starr County, Texas.	Type 2 diabetes	1,804 Hispanic cases, 780 Hispanic controls	European ancestry individuals	3q27.2	3	185813873	IGF2BP2	IGF2BP2			10644			rs1374910-T	rs1374910	0	1374910	intron_variant	0	NR	1E-7	7.0		1.24	[1.15-1.34]	Affymetrix [315658]	N
2011-06-03	21573907	Parra EJ	2011-05-15	Diabetologia	www.ncbi.nlm.nih.gov/pubmed/21573907	Genome-wide association study of type 2 diabetes in a sample from Mexico City and a meta-analysis of a Mexican-American sample from Starr County, Texas.	Type 2 diabetes	1,804 Hispanic cases, 780 Hispanic controls	European ancestry individuals	9p21.3	9	22136490	CDKN2A, CDKN2B	CDKN2B-AS1 - DMRTA1	100048912	63951		15393	310351	rs1333051-A	rs1333051	0	1333051	regulatory_region_variant	1	NR	6E-10	9.221848749616356		1.22	[1.15-1.30]	Affymetrix [315658]	N
2011-06-03	21573907	Parra EJ	2011-05-15	Diabetologia	www.ncbi.nlm.nih.gov/pubmed/21573907	Genome-wide association study of type 2 diabetes in a sample from Mexico City and a meta-analysis of a Mexican-American sample from Starr County, Texas.	Type 2 diabetes	1,804 Hispanic cases, 780 Hispanic controls	European ancestry individuals	11p15.4	11	2818521	KCNQ1	KCNQ1			3784			rs2237892-C	rs2237892	0	2237892	intron_variant	0	NR	4E-6	5.3979400086720375		1.2	[1.11-1.29]	Affymetrix [315658]	N
2011-06-03	21573907	Parra EJ	2011-05-15	Diabetologia	www.ncbi.nlm.nih.gov/pubmed/21573907	Genome-wide association study of type 2 diabetes in a sample from Mexico City and a meta-analysis of a Mexican-American sample from Starr County, Texas.	Type 2 diabetes	1,804 Hispanic cases, 780 Hispanic controls	European ancestry individuals	12q24.31	12	120965129	HNF1A	RPL12P33 - HNF1A-AS1	643550	283460		47848	4709	rs7305618-C	rs7305618	0	7305618	intron_variant	1	NR	2E-8	7.698970004336019		1.14	[1.09-1.20]	Affymetrix [315658]	N
2011-06-03	21573907	Parra EJ	2011-05-15	Diabetologia	www.ncbi.nlm.nih.gov/pubmed/21573907	Genome-wide association study of type 2 diabetes in a sample from Mexico City and a meta-analysis of a Mexican-American sample from Starr County, Texas.	Type 2 diabetes	1,804 Hispanic cases, 780 Hispanic controls	European ancestry individuals	14q32.2	14	100676553	C14orf70	LINC00523 - LOC105370668	283601	105370668		3809	10381	rs730570-G	rs730570	0	730570	splice_region_variant	1	NR	8E-6	5.096910013008056		1.14	[1.08-1.21]	Affymetrix [315658]	N
2012-02-07	22238593	Palmer ND	2012-01-04	PLoS One	www.ncbi.nlm.nih.gov/pubmed/22238593	A genome-wide association search for type 2 diabetes genes in African Americans.	Type 2 diabetes	965 African American cases, 1,029 African American controls	2,167 African American cases, 2,288 African American controls	1p21.3	1	94604485	SLC44A3, F3	LOC105378861			105378861			rs7542900-C	rs7542900	0	7542900	intergenic_variant	0	0.56	6E-6	5.221848749616356		1.16	[1.09-1.25]	Affymetrix [832357]	N
2012-02-07	22238593	Palmer ND	2012-01-04	PLoS One	www.ncbi.nlm.nih.gov/pubmed/22238593	A genome-wide association search for type 2 diabetes genes in African Americans.	Type 2 diabetes	965 African American cases, 1,029 African American controls	2,167 African American cases, 2,288 African American controls	2q23.3	2	150781422	RBM43, RND3	LOC101929282 - LOC105373686	101929282	105373686		146065	252387	rs7560163-C	rs7560163	0	7560163	intergenic_variant	1	0.86	7E-9	8.154901959985743		1.33	[1.19-1.49]	Affymetrix [832357]	N
2012-02-07	22238593	Palmer ND	2012-01-04	PLoS One	www.ncbi.nlm.nih.gov/pubmed/22238593	A genome-wide association search for type 2 diabetes genes in African Americans.	Type 2 diabetes	965 African American cases, 1,029 African American controls	2,167 African American cases, 2,288 African American controls	11p15.4	11	11206827	GALNTL4, LOC729013	LOC105376550			105376550			rs2722769-C	rs2722769	0	2722769	intergenic_variant	0	0.53	2E-6	5.698970004336019		1.35	[1.19-1.54]	Affymetrix [832357]	N
2012-02-07	22238593	Palmer ND	2012-01-04	PLoS One	www.ncbi.nlm.nih.gov/pubmed/22238593	A genome-wide association search for type 2 diabetes genes in African Americans.	Type 2 diabetes	965 African American cases, 1,029 African American controls	2,167 African American cases, 2,288 African American controls	11q24.3	11	129603795	TMEM45B, BARX2	RPS27P20 - LINC01395	100271581	101929557		65622	8321	rs7107217-C	rs7107217	0	7107217	intron_variant	1	0.91	3E-7	6.522878745280337		1.18	[1.10-1.27]	Affymetrix [832357]	N
2012-04-28	22456796	Imamura M	2012-03-28	Hum Mol Genet	www.ncbi.nlm.nih.gov/pubmed/22456796	A single-nucleotide polymorphism in ANK1 is associated with susceptibility to type 2 diabetes in Japanese populations.	Type 2 diabetes	4,470 Japanese ancestry cases, 3,071 Japanese ancestry controls	7,605 Japanese ancestry cases, 3,534 Japanese ancestry controls	8p11.21	8	41661944	ANK1	ANK1			286			rs515071-?	rs515071	0	515071	splice_region_variant	0	0.794	1E-8	8.0		1.18	[1.12-1.25]	NR [2229890] (imputed)	N
2012-04-28	22456796	Imamura M	2012-03-28	Hum Mol Genet	www.ncbi.nlm.nih.gov/pubmed/22456796	A single-nucleotide polymorphism in ANK1 is associated with susceptibility to type 2 diabetes in Japanese populations.	Type 2 diabetes	4,470 Japanese ancestry cases, 3,071 Japanese ancestry controls	7,605 Japanese ancestry cases, 3,534 Japanese ancestry controls	4p16.3	4	1260747	MGC21675	CTBP1-AS2 - LOC105374347	92070	105374347		7740	23703	rs7656416-?	rs7656416	0	7656416	intron_variant	1	0.675	1E-8	8.0		1.15	[1.10-1.21]	NR [2229890] (imputed)	N
2012-04-28	22456796	Imamura M	2012-03-28	Hum Mol Genet	www.ncbi.nlm.nih.gov/pubmed/22456796	A single-nucleotide polymorphism in ANK1 is associated with susceptibility to type 2 diabetes in Japanese populations.	Type 2 diabetes	4,470 Japanese ancestry cases, 3,071 Japanese ancestry controls	7,605 Japanese ancestry cases, 3,534 Japanese ancestry controls	9q31.3	9	109764009	PALM2, AKAP2	PALM2, LOC107987013			114299, 107987013			rs1327796-?	rs1327796	0	1327796	intron_variant	0	0.235	3E-6	5.522878745280337		1.13	[1.08-1.20]	NR [2229890] (imputed)	N
2012-04-28	22456796	Imamura M	2012-03-28	Hum Mol Genet	www.ncbi.nlm.nih.gov/pubmed/22456796	A single-nucleotide polymorphism in ANK1 is associated with susceptibility to type 2 diabetes in Japanese populations.	Type 2 diabetes	4,470 Japanese ancestry cases, 3,071 Japanese ancestry controls	7,605 Japanese ancestry cases, 3,534 Japanese ancestry controls	9q22.2	9	90870958	SYK	SYK			6850			rs10993738-?	rs10993738	0	10993738	intron_variant	0	0.152	5E-6	5.301029995663981		1.16	[1.09-1.23]	NR [2229890] (imputed)	N
2010-03-17	20174558	Tsai FJ	2010-02-19	PLoS Genet	www.ncbi.nlm.nih.gov/pubmed/20174558	A genome-wide association study identifies susceptibility variants for type 2 diabetes in Han Chinese.	Type 2 diabetes	995 Han Chinese ancestry cases, 894 Han Chinese ancestry controls	1,803 Han Chinese ancestry cases, 1,473 Han Chinese ancestry controls	17p13.3	17	2312964	SRR	SRR			63826			rs391300-G	rs391300	0	391300	intron_variant	0	0.62	3E-9	8.522878745280337		1.28	[1.18-1.39]	Illumina [516737]	N
2010-03-17	20174558	Tsai FJ	2010-02-19	PLoS Genet	www.ncbi.nlm.nih.gov/pubmed/20174558	A genome-wide association study identifies susceptibility variants for type 2 diabetes in Han Chinese.	Type 2 diabetes	995 Han Chinese ancestry cases, 894 Han Chinese ancestry controls	1,803 Han Chinese ancestry cases, 1,473 Han Chinese ancestry controls	9p24.1	9	8879118	PTPRD	PTPRD			5789			rs17584499-T	rs17584499	0	17584499	intron_variant	0	0.06	9E-10	9.045757490560675		1.57	[1.36-1.82]	Illumina [516737]	N
2010-03-17	20174558	Tsai FJ	2010-02-19	PLoS Genet	www.ncbi.nlm.nih.gov/pubmed/20174558	A genome-wide association study identifies susceptibility variants for type 2 diabetes in Han Chinese.	Type 2 diabetes	995 Han Chinese ancestry cases, 894 Han Chinese ancestry controls	1,803 Han Chinese ancestry cases, 1,473 Han Chinese ancestry controls	11p15.4	11	2835964	KCNQ1	KCNQ1			3784			rs2237895-C	rs2237895	0	2237895	intron_variant	0	0.33	1E-9	9.0		1.29	[1.19-1.40]	Illumina [516737]	N
2010-05-23	20418489	Qi L	2010-04-23	Hum Mol Genet	www.ncbi.nlm.nih.gov/pubmed/20418489	Genetic variants at 2q24 are associated with susceptibility to type 2 diabetes.	Type 2 diabetes	2,591 European ancestry cases, 3,052 European ancestry controls	10,870 European ancestry cases, 73,735 European ancestry controls	2q24.2	2	160314943	ITGB6, RBMS1	RBMS1			5937			rs7593730-?	rs7593730	0	7593730	intron_variant	0	0.78	4E-8	7.3979400086720375		1.11	[1.08-1.16]	Affymetrix [683509]	N
2014-03-01	23937595	Al Safar HS	2013-08-13	Ann Hum Genet	www.ncbi.nlm.nih.gov/pubmed/23937595	A genome-wide search for type 2 diabetes susceptibility genes in an extended Arab family.	Type 2 diabetes	66 Arab ancestry cases and 112 Arab ancestry controls from one extended family	116 Arab ancestry cases, 199 Arab ancestry controls	4p12	4	46966033	GABRA4, COX7B2	GABRA4			2557			rs2055942-?	rs2055942	0	2055942	intron_variant	0	NR	1E-6	6.0				Illumina [443502]	N
2014-03-11	23945395	Hara K	2013-08-14	Hum Mol Genet	www.ncbi.nlm.nih.gov/pubmed/23945395	Genome-wide association study identifies three novel loci for type 2 diabetes.	Type 2 diabetes	5,976 Japanese ancestry cases, 20,829 Japanese ancestry controls	24,416 East Asian ancestry cases, 13,985 East Asian ancestry controls	7q32.1	7	128222749	MIR129, LEP	LOC105375494, LOC101928423			105375494, 101928423			rs791595-A	rs791595	0	791595	intergenic_variant	0	0.08	3E-13	12.522878745280337		1.17	[1.12-1.22]	Illumina [6209637] (imputed)	N
2014-03-11	23945395	Hara K	2013-08-14	Hum Mol Genet	www.ncbi.nlm.nih.gov/pubmed/23945395	Genome-wide association study identifies three novel loci for type 2 diabetes.	Type 2 diabetes	5,976 Japanese ancestry cases, 20,829 Japanese ancestry controls	24,416 East Asian ancestry cases, 13,985 East Asian ancestry controls	9q34.3	9	136357696	GPSM1	GPSM1			26086			rs11787792-A	rs11787792	0	11787792	intron_variant	0	0.874	2E-10	9.698970004336019		1.15	[1.10-1.20]	Illumina [6209637] (imputed)	N
2014-03-11	23945395	Hara K	2013-08-14	Hum Mol Genet	www.ncbi.nlm.nih.gov/pubmed/23945395	Genome-wide association study identifies three novel loci for type 2 diabetes.	Type 2 diabetes	5,976 Japanese ancestry cases, 20,829 Japanese ancestry controls	24,416 East Asian ancestry cases, 13,985 East Asian ancestry controls	17p13.1	17	7037074	SLC16A13	SLC16A13			201232			rs312457-G	rs312457	0	312457	intron_variant	0	0.078	8E-13	12.096910013008056		1.2	[1.14-1.26]	Illumina [6209637] (imputed)	N
2014-03-11	23945395	Hara K	2013-08-14	Hum Mol Genet	www.ncbi.nlm.nih.gov/pubmed/23945395	Genome-wide association study identifies three novel loci for type 2 diabetes.	Type 2 diabetes	5,976 Japanese ancestry cases, 20,829 Japanese ancestry controls	24,416 East Asian ancestry cases, 13,985 East Asian ancestry controls	3q27.2	3	185811292	IGF2BP2	IGF2BP2			10644			rs1470579-C	rs1470579	0	1470579	intron_variant	0	0.34	5E-14	13.301029995663981		1.19	[1.14-1.24]	Illumina [6209637] (imputed)	N
2014-03-11	23945395	Hara K	2013-08-14	Hum Mol Genet	www.ncbi.nlm.nih.gov/pubmed/23945395	Genome-wide association study identifies three novel loci for type 2 diabetes.	Type 2 diabetes	5,976 Japanese ancestry cases, 20,829 Japanese ancestry controls	24,416 East Asian ancestry cases, 13,985 East Asian ancestry controls	3p24.3	3	23156993	UBE2E2	RPL24P7 - UBE2E2-AS1	100270963	100505877		22126	38077	rs6780569-G	rs6780569	0	6780569	intergenic_variant	1	0.83	4E-7	6.3979400086720375		1.17	[1.10-1.24]	Illumina [6209637] (imputed)	N
2014-03-11	23945395	Hara K	2013-08-14	Hum Mol Genet	www.ncbi.nlm.nih.gov/pubmed/23945395	Genome-wide association study identifies three novel loci for type 2 diabetes.	Type 2 diabetes	5,976 Japanese ancestry cases, 20,829 Japanese ancestry controls	24,416 East Asian ancestry cases, 13,985 East Asian ancestry controls	4p16.3	4	1316113	MAEA	MAEA			10296			rs6815464-G	rs6815464	0	6815464	intron_variant	0	0.64	2E-7	6.698970004336019		1.1236	[1.08-1.18]	Illumina [6209637] (imputed)	N
2014-03-11	23945395	Hara K	2013-08-14	Hum Mol Genet	www.ncbi.nlm.nih.gov/pubmed/23945395	Genome-wide association study identifies three novel loci for type 2 diabetes.	Type 2 diabetes	5,976 Japanese ancestry cases, 20,829 Japanese ancestry controls	24,416 East Asian ancestry cases, 13,985 East Asian ancestry controls	6p22.3	6	20661019	CDKAL1	CDKAL1			54901			rs7754840-C	rs7754840	0	7754840	intron_variant	0	0.42	2E-13	12.698970004336019		1.18	[1.13-1.23]	Illumina [6209637] (imputed)	N
2014-03-11	23945395	Hara K	2013-08-14	Hum Mol Genet	www.ncbi.nlm.nih.gov/pubmed/23945395	Genome-wide association study identifies three novel loci for type 2 diabetes.	Type 2 diabetes	5,976 Japanese ancestry cases, 20,829 Japanese ancestry controls	24,416 East Asian ancestry cases, 13,985 East Asian ancestry controls	8q24.11	8	117172544	SLC30A8	LOC105375716, SLC30A8			105375716, 169026			rs13266634-C	rs13266634	0	13266634	missense_variant	0	0.58	5E-7	6.301029995663981		1.12	[1.07-1.17]	Illumina [6209637] (imputed)	N
2014-03-11	23945395	Hara K	2013-08-14	Hum Mol Genet	www.ncbi.nlm.nih.gov/pubmed/23945395	Genome-wide association study identifies three novel loci for type 2 diabetes.	Type 2 diabetes	5,976 Japanese ancestry cases, 20,829 Japanese ancestry controls	24,416 East Asian ancestry cases, 13,985 East Asian ancestry controls	9p21.3	9	22134095	CDKN2A, CDKN2B	CDKN2B-AS1 - DMRTA1	100048912	63951		12998	312746	rs10811661-T	rs10811661	0	10811661	intergenic_variant	1	0.55	1E-18	18.0		1.23	[1.18-1.29]	Illumina [6209637] (imputed)	N
2014-03-11	23945395	Hara K	2013-08-14	Hum Mol Genet	www.ncbi.nlm.nih.gov/pubmed/23945395	Genome-wide association study identifies three novel loci for type 2 diabetes.	Type 2 diabetes	5,976 Japanese ancestry cases, 20,829 Japanese ancestry controls	24,416 East Asian ancestry cases, 13,985 East Asian ancestry controls	10q25.2	10	112998590	TCF7L2	TCF7L2			6934			rs7903146-T	rs7903146	0	7903146	intron_variant	0	0.04	2E-15	14.698970004336019		1.48	[1.34-1.63]	Illumina [6209637] (imputed)	N
2014-03-11	23945395	Hara K	2013-08-14	Hum Mol Genet	www.ncbi.nlm.nih.gov/pubmed/23945395	Genome-wide association study identifies three novel loci for type 2 diabetes.	Type 2 diabetes	5,976 Japanese ancestry cases, 20,829 Japanese ancestry controls	24,416 East Asian ancestry cases, 13,985 East Asian ancestry controls	10q23.33	10	92703125	HHEX	HHEX - EXOC6	3087	54536		7474	123706	rs1111875-C	rs1111875	0	1111875	intergenic_variant	1	0.29	2E-8	7.698970004336019		1.14	[1.09-1.20]	Illumina [6209637] (imputed)	N
2014-03-11	23945395	Hara K	2013-08-14	Hum Mol Genet	www.ncbi.nlm.nih.gov/pubmed/23945395	Genome-wide association study identifies three novel loci for type 2 diabetes.	Type 2 diabetes	5,976 Japanese ancestry cases, 20,829 Japanese ancestry controls	24,416 East Asian ancestry cases, 13,985 East Asian ancestry controls	11p15.4	11	2818521	KCNQ1	KCNQ1			3784			rs2237892-C	rs2237892	0	2237892	intron_variant	0	0.61	4E-29	28.397940008672037		1.3	[1.24-1.36]	Illumina [6209637] (imputed)	N
2014-03-11	23945395	Hara K	2013-08-14	Hum Mol Genet	www.ncbi.nlm.nih.gov/pubmed/23945395	Genome-wide association study identifies three novel loci for type 2 diabetes.	Type 2 diabetes	5,976 Japanese ancestry cases, 20,829 Japanese ancestry controls	24,416 East Asian ancestry cases, 13,985 East Asian ancestry controls	15q22.2	15	62104190	C2CD4B, C2CD4A	NPM1P47 - C2CD4B	100129972	388125		20791	59345	rs7172432-A	rs7172432	0	7172432	intergenic_variant	1	0.57	1E-6	6.0		1.11	[1.07-1.16]	Illumina [6209637] (imputed)	N
2014-03-11	23945395	Hara K	2013-08-14	Hum Mol Genet	www.ncbi.nlm.nih.gov/pubmed/23945395	Genome-wide association study identifies three novel loci for type 2 diabetes.	Type 2 diabetes	5,976 Japanese ancestry cases, 20,829 Japanese ancestry controls	24,416 East Asian ancestry cases, 13,985 East Asian ancestry controls	15q26.1	15	89831025	AP3S2	C15orf38-AP3S2, AP3S2			100526783, 10239			rs2028299-C	rs2028299	0	2028299	3_prime_UTR_variant	0	0.23	3E-6	5.522878745280337		1.13	[1.07-1.19]	Illumina [6209637] (imputed)	N
2014-03-11	23945395	Hara K	2013-08-14	Hum Mol Genet	www.ncbi.nlm.nih.gov/pubmed/23945395	Genome-wide association study identifies three novel loci for type 2 diabetes.	Type 2 diabetes	5,976 Japanese ancestry cases, 20,829 Japanese ancestry controls	24,416 East Asian ancestry cases, 13,985 East Asian ancestry controls	17q12	17	37738049	HNF1B	HNF1B			6928			rs4430796-G	rs4430796	0	4430796	intron_variant	0	0.37	4E-6	5.3979400086720375		1.11	[1.06-1.16]	Illumina [6209637] (imputed)	N
2014-03-11	23945395	Hara K	2013-08-14	Hum Mol Genet	www.ncbi.nlm.nih.gov/pubmed/23945395	Genome-wide association study identifies three novel loci for type 2 diabetes.	Type 2 diabetes	5,976 Japanese ancestry cases, 20,829 Japanese ancestry controls	24,416 East Asian ancestry cases, 13,985 East Asian ancestry controls	Xq28	X	153634467	DUSP9	LOC105373384 - DUSP9	105373384	1852		26430	7976	rs5945326-A	rs5945326	0	5945326	intergenic_variant	1	0.68	2E-12	11.698970004336019		1.14	[1.10-1.18]	Illumina [6209637] (imputed)	N
2013-05-16	23386860	Pasquale LR	2013-01-30	Front Genet	www.ncbi.nlm.nih.gov/pubmed/23386860	Exploring genome-wide - dietary heme iron intake interactions and the risk of type 2 diabetes.	Type 2 diabetes (dietary heme iron intake interaction)	1,806 European ancestry cases, 2,965 European ancestry controls	NA	9q31.3	9	110657479	SVEP1, MUSK	LOC105376218 - MUSK	105376218	4593		35466	10710	rs10980508-?	rs10980508	0	10980508	intergenic_variant	1	NR	1E-6	6.0		0.64	[NR] unit increase	Affymetrix [681770]	N
2013-05-16	23386860	Pasquale LR	2013-01-30	Front Genet	www.ncbi.nlm.nih.gov/pubmed/23386860	Exploring genome-wide - dietary heme iron intake interactions and the risk of type 2 diabetes.	Type 2 diabetes (dietary heme iron intake interaction)	1,806 European ancestry cases, 2,965 European ancestry controls	NA	16p12.1	16	24799360	TNRC6A	TNRC6A			27327			rs17177078-?	rs17177078	0	17177078	intron_variant	0	NR	5E-6	5.301029995663981		0.83	[NR] unit increase	Affymetrix [681770]	N
2013-05-16	23386860	Pasquale LR	2013-01-30	Front Genet	www.ncbi.nlm.nih.gov/pubmed/23386860	Exploring genome-wide - dietary heme iron intake interactions and the risk of type 2 diabetes.	Type 2 diabetes (dietary heme iron intake interaction)	1,806 European ancestry cases, 2,965 European ancestry controls	NA	7p21.1	7	16850188	AGR2, AGR3	LOC100287613			100287613			rs1525739-?	rs1525739	0	1525739	non_coding_transcript_exon_variant	0	NR	6E-6	5.221848749616356		0.44	[NR] unit decrease	Affymetrix [681770]	N
2013-05-16	23386860	Pasquale LR	2013-01-30	Front Genet	www.ncbi.nlm.nih.gov/pubmed/23386860	Exploring genome-wide - dietary heme iron intake interactions and the risk of type 2 diabetes.	Type 2 diabetes (dietary heme iron intake interaction)	1,806 European ancestry cases, 2,965 European ancestry controls	NA	22q13.31	22	43852624	SULT4A1	SULT4A1			25830			rs470089-?	rs470089	0	470089	intron_variant	0	NR	9E-6	5.045757490560675		0.55	[NR] unit decrease	Affymetrix [681770]	N
2015-12-18	25760438	Anderson D	2015-03-11	PLoS One	www.ncbi.nlm.nih.gov/pubmed/25760438	First genome-wide association study in an Australian aboriginal population provides insights into genetic risk factors for body mass index and type 2 diabetes.	Type 2 diabetes	89 Martu Australian Aboriginal ancestry cases, 302 Martu Australian Aboriginal ancestry controls	NA	2p21	2	45521138	SRBD1	SRBD1			55133			rs34669198-?	rs34669198	0	34669198	intron_variant	0	NR	1E-6	6.0		0.3	[0.18-0.42] unit increase	Illumina [1075436] (imputed)	N
2015-12-18	25760438	Anderson D	2015-03-11	PLoS One	www.ncbi.nlm.nih.gov/pubmed/25760438	First genome-wide association study in an Australian aboriginal population provides insights into genetic risk factors for body mass index and type 2 diabetes.	Type 2 diabetes	89 Martu Australian Aboriginal ancestry cases, 302 Martu Australian Aboriginal ancestry controls	NA	2q33.1	2	199751534	TYW5, SATB2	LOC107985973 - FTCDNL1	107985973	348751		11093	9002	rs75260059-?	rs75260059	0	75260059	intergenic_variant	1	NR	9E-7	6.045757490560675		0.34	[0.20-0.48] unit increase	Illumina [1075436] (imputed)	N
2015-12-18	25760438	Anderson D	2015-03-11	PLoS One	www.ncbi.nlm.nih.gov/pubmed/25760438	First genome-wide association study in an Australian aboriginal population provides insights into genetic risk factors for body mass index and type 2 diabetes.	Type 2 diabetes	89 Martu Australian Aboriginal ancestry cases, 302 Martu Australian Aboriginal ancestry controls	NA	3p14.1	3	66779484	LRIG1, KBTBD8	LOC105377143 - LOC105377144	105377143	105377144		41148	593	rs12496230-?	rs12496230	0	12496230	intergenic_variant	1	NR	4E-6	5.3979400086720375		0.54	[0.30-0.78] unit increase	Illumina [1075436] (imputed)	N
2015-12-18	25760438	Anderson D	2015-03-11	PLoS One	www.ncbi.nlm.nih.gov/pubmed/25760438	First genome-wide association study in an Australian aboriginal population provides insights into genetic risk factors for body mass index and type 2 diabetes.	Type 2 diabetes	89 Martu Australian Aboriginal ancestry cases, 302 Martu Australian Aboriginal ancestry controls	NA	3q27.2	3	185827931	IGF2BP2	IGF2BP2 - TRA2B	10644	6434		2880	86637	rs138306797-?	rs138306797	0	138306797	upstream_gene_variant	1	NR	3E-6	5.522878745280337		0.78	[0.47-1.09] unit increase	Illumina [1075436] (imputed)	N
2015-12-18	25760438	Anderson D	2015-03-11	PLoS One	www.ncbi.nlm.nih.gov/pubmed/25760438	First genome-wide association study in an Australian aboriginal population provides insights into genetic risk factors for body mass index and type 2 diabetes.	Type 2 diabetes	89 Martu Australian Aboriginal ancestry cases, 302 Martu Australian Aboriginal ancestry controls	NA	3q27.3	3	187880139	BCL6, LPP	LOC105374264			105374264			rs149049329-?	rs149049329	0	149049329	intergenic_variant	0	NR	2E-6	5.698970004336019		0.71	[0.42-1.00] unit increase	Illumina [1075436] (imputed)	N
2015-12-18	25760438	Anderson D	2015-03-11	PLoS One	www.ncbi.nlm.nih.gov/pubmed/25760438	First genome-wide association study in an Australian aboriginal population provides insights into genetic risk factors for body mass index and type 2 diabetes.	Type 2 diabetes	89 Martu Australian Aboriginal ancestry cases, 302 Martu Australian Aboriginal ancestry controls	NA	13q21.31	13	64920645	intergenic	LOC105370240 - LGMNP1	105370240	122199		122911	36911	rs11454281-?	rs11454281	0	11454281	intergenic_variant	1	NR	9E-6	5.045757490560675		0.6	[0.33-0.87] unit increase	Illumina [1075436] (imputed)	N
2015-12-18	25760438	Anderson D	2015-03-11	PLoS One	www.ncbi.nlm.nih.gov/pubmed/25760438	First genome-wide association study in an Australian aboriginal population provides insights into genetic risk factors for body mass index and type 2 diabetes.	Type 2 diabetes	89 Martu Australian Aboriginal ancestry cases, 302 Martu Australian Aboriginal ancestry controls	NA	6q21	6	113586847	SOCS5P5, MARCKS	RPS27AP11 - LOC101927686	728590	101927686		4848	36688	rs149358103-?	rs149358103	0	149358103	downstream_gene_variant	1	NR	5E-6	5.301029995663981		0.58	[0.33-0.83] unit increase	Illumina [1075436] (imputed)	N
2015-12-18	25760438	Anderson D	2015-03-11	PLoS One	www.ncbi.nlm.nih.gov/pubmed/25760438	First genome-wide association study in an Australian aboriginal population provides insights into genetic risk factors for body mass index and type 2 diabetes.	Type 2 diabetes	89 Martu Australian Aboriginal ancestry cases, 302 Martu Australian Aboriginal ancestry controls	NA	6q25.1	6	151135457	MTHFD1L, AKAP12	MTHFD1L - LOC102723831	25902	102723831		33570	61216	rs9478961-?	rs9478961	0	9478961	intron_variant	1	NR	2E-7	6.698970004336019		0.44	[0.28-0.60] unit increase	Illumina [1075436] (imputed)	N
2015-12-18	25760438	Anderson D	2015-03-11	PLoS One	www.ncbi.nlm.nih.gov/pubmed/25760438	First genome-wide association study in an Australian aboriginal population provides insights into genetic risk factors for body mass index and type 2 diabetes.	Type 2 diabetes	89 Martu Australian Aboriginal ancestry cases, 302 Martu Australian Aboriginal ancestry controls	NA	12q12	12	43176712	ADAMTS20	LOC105369740 - ADAMTS20	105369740	80070		12892	176131	rs7978895-?	rs7978895	0	7978895	intergenic_variant	1	NR	9E-6	5.045757490560675		0.14	[0.081-0.199] unit increase	Illumina [1075436] (imputed)	N
2015-12-18	25760438	Anderson D	2015-03-11	PLoS One	www.ncbi.nlm.nih.gov/pubmed/25760438	First genome-wide association study in an Australian aboriginal population provides insights into genetic risk factors for body mass index and type 2 diabetes.	Type 2 diabetes	89 Martu Australian Aboriginal ancestry cases, 302 Martu Australian Aboriginal ancestry controls	NA	13q14.13	13	45312051	GTF2F2, TPT1	GTF2F2 - TPT1	2963	7178		27946	21420	rs79490558-?	rs79490558	0	79490558	regulatory_region_variant	1	NR	1E-6	6.0		0.31	[0.17-0.45] unit increase	Illumina [1075436] (imputed)	N
2015-12-18	25760438	Anderson D	2015-03-11	PLoS One	www.ncbi.nlm.nih.gov/pubmed/25760438	First genome-wide association study in an Australian aboriginal population provides insights into genetic risk factors for body mass index and type 2 diabetes.	Type 2 diabetes	89 Martu Australian Aboriginal ancestry cases, 302 Martu Australian Aboriginal ancestry controls	NA	13q21.33	13	71021178	LINC00348	LINC00348			100885781			rs78319313-?	rs78319313	0	78319313	intron_variant	0	NR	3E-6	5.522878745280337		0.49	[0.27-0.71] unit increase	Illumina [1075436] (imputed)	N
2015-12-18	25760438	Anderson D	2015-03-11	PLoS One	www.ncbi.nlm.nih.gov/pubmed/25760438	First genome-wide association study in an Australian aboriginal population provides insights into genetic risk factors for body mass index and type 2 diabetes.	Type 2 diabetes	89 Martu Australian Aboriginal ancestry cases, 302 Martu Australian Aboriginal ancestry controls	NA	18p11.31	18	5030024	C18orf42	PPIAP14 - LOC105371969	5486	105371969		26728	51158	rs6506284-?	rs6506284	0	6506284	intergenic_variant	1	NR	3E-6	5.522878745280337		0.32	[0.18-0.46] unit increase	Illumina [1075436] (imputed)	N
2015-12-18	25760438	Anderson D	2015-03-11	PLoS One	www.ncbi.nlm.nih.gov/pubmed/25760438	First genome-wide association study in an Australian aboriginal population provides insights into genetic risk factors for body mass index and type 2 diabetes.	Type 2 diabetes	89 Martu Australian Aboriginal ancestry cases, 302 Martu Australian Aboriginal ancestry controls	NA	13q22.1	13	73190488	KLF5, KLF12	RNU7-89P - RNU4-10P	100873844	100862676		22338	1040	rs138128600-?	rs138128600	0	138128600	upstream_gene_variant	1	NR	2E-7	6.698970004336019		0.53	[0.33-0.73] unit increase	Illumina [1075436] (imputed)	N
2015-12-18	25760438	Anderson D	2015-03-11	PLoS One	www.ncbi.nlm.nih.gov/pubmed/25760438	First genome-wide association study in an Australian aboriginal population provides insights into genetic risk factors for body mass index and type 2 diabetes.	Type 2 diabetes	89 Martu Australian Aboriginal ancestry cases, 302 Martu Australian Aboriginal ancestry controls	NA	16p13.12	16	12624996	CPPED1, SNX29	SNX29 - LOC105371088	92017	105371088		50707	26922	rs189178161-?	rs189178161	0	189178161	intergenic_variant	1	NR	8E-6	5.096910013008056		0.64	[0.37-0.91] unit increase	Illumina [1075436] (imputed)	N
2015-12-18	25760438	Anderson D	2015-03-11	PLoS One	www.ncbi.nlm.nih.gov/pubmed/25760438	First genome-wide association study in an Australian aboriginal population provides insights into genetic risk factors for body mass index and type 2 diabetes.	Type 2 diabetes	89 Martu Australian Aboriginal ancestry cases, 302 Martu Australian Aboriginal ancestry controls	NA	20q11.21	20	32725930	COMMD7	COMMD7			149951			rs13036344-?	rs13036344	0	13036344	intron_variant	0	NR	9E-6	5.045757490560675		0.2	[0.12-0.28] unit increase	Illumina [1075436] (imputed)	N
2015-12-18	25760438	Anderson D	2015-03-11	PLoS One	www.ncbi.nlm.nih.gov/pubmed/25760438	First genome-wide association study in an Australian aboriginal population provides insights into genetic risk factors for body mass index and type 2 diabetes.	Type 2 diabetes	89 Martu Australian Aboriginal ancestry cases, 302 Martu Australian Aboriginal ancestry controls	NA	1q21.2	1	147524657	BCL9, CHD1L	LINC00624 - BCL9	100289211	607		6782	16737	rs11240074-?	rs11240074	0	11240074	intergenic_variant	1	NR	6E-6	5.221848749616356		0.21	[0.11-0.31] unit increase	Illumina [1075436] (imputed)	N
2015-12-18	25760438	Anderson D	2015-03-11	PLoS One	www.ncbi.nlm.nih.gov/pubmed/25760438	First genome-wide association study in an Australian aboriginal population provides insights into genetic risk factors for body mass index and type 2 diabetes.	Type 2 diabetes	89 Martu Australian Aboriginal ancestry cases, 302 Martu Australian Aboriginal ancestry controls	NA	5q14.2	5	82717035	TMEM167A, XRCC4, ATP6AP1L	LOC107986429 - LOC105379050	107986429	105379050		330058	13348	rs4703911-?	rs4703911	0	4703911	intergenic_variant	1	NR	7E-6	5.154901959985743		0.22	[0.12-0.32] unit increase	Illumina [1075436] (imputed)	N
2016-12-13	26915486	Adams JN	2016-02-23	Gene	www.ncbi.nlm.nih.gov/pubmed/26915486	Genetic analysis of advanced glycation end products in the DHS MIND study.	Advanced glycation end-product levels	399 diabetes cases, 107 non-diabetes controls from 240 families	NA	4q32.3	4	168687639	PALLD	PALLD			23022			rs17054480-?	rs17054480	0	17054480	intron_variant	0	NR	8E-7	6.096910013008056		0.312	[0.19-0.43] unit decrease	Affymetrix [371951]	N
2016-12-13	26915486	Adams JN	2016-02-23	Gene	www.ncbi.nlm.nih.gov/pubmed/26915486	Genetic analysis of advanced glycation end products in the DHS MIND study.	Advanced glycation end-product levels	399 diabetes cases, 107 non-diabetes controls from 240 families	NA	3q23	3	141328230	ZBTB38	ZBTB38			253461			rs6795197-?	rs6795197	0	6795197	intron_variant	0	NR	8E-6	5.096910013008056		0.131	[0.074-0.188] unit decrease	Affymetrix [371951]	N
2012-03-10	22293688	Huang J	2012-02-01	Eur J Hum Genet	www.ncbi.nlm.nih.gov/pubmed/22293688	1000 Genomes-based imputation identifies novel and refined associations for the Wellcome Trust Case Control Consortium phase 1 Data.	Type 2 diabetes	16,179 European ancestry individuals	NA	9p21.3	9	22137686	CDKN2B	CDKN2B-AS1 - DMRTA1	100048912	63951		16589	309155	rs7018475-?	rs7018475	0	7018475	intergenic_variant	1	NR	3E-8	7.522878745280337		1.35	[1.18-1.56]	NR [6233112] (imputed)	N
2013-08-23	23575436	Go MJ	2013-04-11	J Hum Genet	www.ncbi.nlm.nih.gov/pubmed/23575436	New susceptibility loci in MYL2, C12orf51 and OAS1 associated with 1-h plasma glucose as predisposing risk factors for type 2 diabetes in the Korean population.	Glycemic traits	7,696 Korean ancestry individuals	6,536 Korean ancestry individuals	7p13	7	44189469	GCK	GCK - YKT6	2645	10652		30	11499	rs1799884-A	rs1799884	0	1799884	intron_variant	1		5E-18	17.30102999566398	(FPG)	0.063	[0.049-0.077] mmol-1 increase	Affymetrix [357789]	N
2013-08-23	23575436	Go MJ	2013-04-11	J Hum Genet	www.ncbi.nlm.nih.gov/pubmed/23575436	New susceptibility loci in MYL2, C12orf51 and OAS1 associated with 1-h plasma glucose as predisposing risk factors for type 2 diabetes in the Korean population.	Glycemic traits	7,696 Korean ancestry individuals	6,536 Korean ancestry individuals	11q14.3	11	92965261	MTNR1B	SNRPGP16 - MTNR1B	106480270	4544		27595	4362	rs10830962-C	rs10830962	0	10830962	upstream_gene_variant	1		5E-13	12.301029995663981	(FPG)	0.041	[0.029-0.053] mmol-1 increase	Affymetrix [357789]	N
2013-08-23	23575436	Go MJ	2013-04-11	J Hum Genet	www.ncbi.nlm.nih.gov/pubmed/23575436	New susceptibility loci in MYL2, C12orf51 and OAS1 associated with 1-h plasma glucose as predisposing risk factors for type 2 diabetes in the Korean population.	Glycemic traits	7,696 Korean ancestry individuals	6,536 Korean ancestry individuals	12q24.13	12	112207597	C12orf51	HECTD4			283450			rs2074356-T	rs2074356	0	2074356	intron_variant	0		6E-14	13.221848749616356	(FPG)	0.061	[0.045-0.077] mmol-1 decrease	Affymetrix [357789]	N
2013-08-23	23575436	Go MJ	2013-04-11	J Hum Genet	www.ncbi.nlm.nih.gov/pubmed/23575436	New susceptibility loci in MYL2, C12orf51 and OAS1 associated with 1-h plasma glucose as predisposing risk factors for type 2 diabetes in the Korean population.	Glycemic traits	7,696 Korean ancestry individuals	6,536 Korean ancestry individuals	6p22.3	6	20641105	CDKAL1	CDKAL1			54901			rs9348440-A	rs9348440	0	9348440	intron_variant	0		3E-19	18.522878745280337	(1-hPG)	0.246	[0.19-0.30] mmol-1 increase	Affymetrix [357789]	N
2013-08-23	23575436	Go MJ	2013-04-11	J Hum Genet	www.ncbi.nlm.nih.gov/pubmed/23575436	New susceptibility loci in MYL2, C12orf51 and OAS1 associated with 1-h plasma glucose as predisposing risk factors for type 2 diabetes in the Korean population.	Glycemic traits	7,696 Korean ancestry individuals	6,536 Korean ancestry individuals	7p13	7	44189469	GCK	GCK - YKT6	2645	10652		30	11499	rs1799884-A	rs1799884	0	1799884	intron_variant	1		3E-9	8.522878745280337	(1-hPG)	0.208	[0.14-0.28] mmol-1 increase	Affymetrix [357789]	N
2013-08-23	23575436	Go MJ	2013-04-11	J Hum Genet	www.ncbi.nlm.nih.gov/pubmed/23575436	New susceptibility loci in MYL2, C12orf51 and OAS1 associated with 1-h plasma glucose as predisposing risk factors for type 2 diabetes in the Korean population.	Glycemic traits	7,696 Korean ancestry individuals	6,536 Korean ancestry individuals	11q14.3	11	92965261	MTNR1B	SNRPGP16 - MTNR1B	106480270	4544		27595	4362	rs10830962-C	rs10830962	0	10830962	upstream_gene_variant	1		3E-12	11.522878745280337	(1-hPG)	0.191	[0.14-0.24] mmol-1 increase	Affymetrix [357789]	N
2013-08-23	23575436	Go MJ	2013-04-11	J Hum Genet	www.ncbi.nlm.nih.gov/pubmed/23575436	New susceptibility loci in MYL2, C12orf51 and OAS1 associated with 1-h plasma glucose as predisposing risk factors for type 2 diabetes in the Korean population.	Glycemic traits	7,696 Korean ancestry individuals	6,536 Korean ancestry individuals	12q24.11	12	110976657	MYL2	LOC105369980 - LOC105369981	105369980	105369981		18839	35737	rs12229654-G	rs12229654	0	12229654	intergenic_variant	1		9E-13	12.045757490560675	(1-hPG)	0.277	[0.20-0.35] mmol-1 decrease	Affymetrix [357789]	N
2013-08-23	23575436	Go MJ	2013-04-11	J Hum Genet	www.ncbi.nlm.nih.gov/pubmed/23575436	New susceptibility loci in MYL2, C12orf51 and OAS1 associated with 1-h plasma glucose as predisposing risk factors for type 2 diabetes in the Korean population.	Glycemic traits	7,696 Korean ancestry individuals	6,536 Korean ancestry individuals	12q24.13	12	112207597	C12orf51	HECTD4			283450			rs2074356-T	rs2074356	0	2074356	intron_variant	0		1E-16	16.0	(1-hPG)	0.321	[0.24-0.40] mmol-1 decrease	Affymetrix [357789]	N
2013-08-23	23575436	Go MJ	2013-04-11	J Hum Genet	www.ncbi.nlm.nih.gov/pubmed/23575436	New susceptibility loci in MYL2, C12orf51 and OAS1 associated with 1-h plasma glucose as predisposing risk factors for type 2 diabetes in the Korean population.	Glycemic traits	7,696 Korean ancestry individuals	6,536 Korean ancestry individuals	12q24.13	12	112927816	OAS1	OAS1			4938			rs11066453-G	rs11066453	0	11066453	intron_variant	0		5E-9	8.301029995663981	(1-hPG)	0.242	[0.16-0.32] mmol-1 decrease	Affymetrix [357789]	N
2013-08-23	23575436	Go MJ	2013-04-11	J Hum Genet	www.ncbi.nlm.nih.gov/pubmed/23575436	New susceptibility loci in MYL2, C12orf51 and OAS1 associated with 1-h plasma glucose as predisposing risk factors for type 2 diabetes in the Korean population.	Glycemic traits	7,696 Korean ancestry individuals	6,536 Korean ancestry individuals	7p13	7	44189469	GCK	GCK - YKT6	2645	10652		30	11499	rs1799884-A	rs1799884	0	1799884	intron_variant	1		3E-10	9.522878745280337	(2-hPG)	0.162	[0.11-0.21] mmol-1 increase	Affymetrix [357789]	N
2013-08-23	23575436	Go MJ	2013-04-11	J Hum Genet	www.ncbi.nlm.nih.gov/pubmed/23575436	New susceptibility loci in MYL2, C12orf51 and OAS1 associated with 1-h plasma glucose as predisposing risk factors for type 2 diabetes in the Korean population.	Glycemic traits	7,696 Korean ancestry individuals	6,536 Korean ancestry individuals	12q24.13	12	112207597	C12orf51	HECTD4			283450			rs2074356-T	rs2074356	0	2074356	intron_variant	0		6E-9	8.221848749616356	(2-hPG)	0.165	[0.11-0.22] mmol-1 decrease	Affymetrix [357789]	N
2015-07-27	25483131	Ghassibe-Sabbagh M	2014-12-08	Sci Rep	www.ncbi.nlm.nih.gov/pubmed/25483131	T2DM GWAS in the Lebanese population confirms the role of TCF7L2 and CDKAL1 in disease susceptibility.	Type 2 diabetes	1,384 Lebanese ancestry cases, 1,902 Lebanese ancestry controls	NA	6p22.3	6	20686342	CDKAL1	CDKAL1			54901			rs7766070-A	rs7766070	0	7766070	intron_variant	0	0.29	9E-9	8.045757490560675		1.38	[1.24-1.54]	Illumina [5891794] (imputed)	N
2015-07-27	25483131	Ghassibe-Sabbagh M	2014-12-08	Sci Rep	www.ncbi.nlm.nih.gov/pubmed/25483131	T2DM GWAS in the Lebanese population confirms the role of TCF7L2 and CDKAL1 in disease susceptibility.	Type 2 diabetes	1,384 Lebanese ancestry cases, 1,902 Lebanese ancestry controls	NA	9q22.31	9	91633578	ROR2	PAICSP2 - MIR3910-1	780815	100500821		21047	2673	rs1873747-T	rs1873747	0	1873747	intron_variant	1	0.13	4E-6	5.3979400086720375		1.41	[1.22-1.63]	Illumina [5891794] (imputed)	N
2015-07-27	25483131	Ghassibe-Sabbagh M	2014-12-08	Sci Rep	www.ncbi.nlm.nih.gov/pubmed/25483131	T2DM GWAS in the Lebanese population confirms the role of TCF7L2 and CDKAL1 in disease susceptibility.	Type 2 diabetes	1,384 Lebanese ancestry cases, 1,902 Lebanese ancestry controls	NA	10q25.2	10	112994312	TCF7L2	TCF7L2			6934			rs34872471-C	rs34872471	0	34872471	intron_variant	0	0.40	8E-8	7.096910013008056		1.32	[1.19-1.46]	Illumina [5891794] (imputed)	N
2015-07-27	25483131	Ghassibe-Sabbagh M	2014-12-08	Sci Rep	www.ncbi.nlm.nih.gov/pubmed/25483131	T2DM GWAS in the Lebanese population confirms the role of TCF7L2 and CDKAL1 in disease susceptibility.	Type 2 diabetes	1,384 Lebanese ancestry cases, 1,902 Lebanese ancestry controls	NA	18q11.2	18	24259188	OSBPL1A	OSBPL1A			114876			rs275856-T	rs275856	0	275856	intron_variant	0	0.11	1E-6	6.0		1.51	[1.28-1.77]	Illumina [5891794] (imputed)	N
2015-07-27	25483131	Ghassibe-Sabbagh M	2014-12-08	Sci Rep	www.ncbi.nlm.nih.gov/pubmed/25483131	T2DM GWAS in the Lebanese population confirms the role of TCF7L2 and CDKAL1 in disease susceptibility.	Type 2 diabetes	1,384 Lebanese ancestry cases, 1,902 Lebanese ancestry controls	NA	2q14.3	2	127663671	LIMS2	LIMS2			55679			rs73954691-G	rs73954691	0	73954691	intron_variant	0	0.98	3E-6	5.522878745280337		2.6	[1.74-3.88]	Illumina [5891794] (imputed)	N
2015-07-27	25483131	Ghassibe-Sabbagh M	2014-12-08	Sci Rep	www.ncbi.nlm.nih.gov/pubmed/25483131	T2DM GWAS in the Lebanese population confirms the role of TCF7L2 and CDKAL1 in disease susceptibility.	Type 2 diabetes	1,384 Lebanese ancestry cases, 1,902 Lebanese ancestry controls	NA	14q23.1	14	59285112	DAAM1	DAAM1			23002			rs35209784-T	rs35209784	0	35209784	intron_variant	0	0.01	5E-6	5.301029995663981		3.57	[1.92-6.25]	Illumina [5891794] (imputed)	N
2012-08-07	22693455	Perry JR	2012-05-31	PLoS Genet	www.ncbi.nlm.nih.gov/pubmed/22693455	Stratifying type 2 diabetes cases by BMI identifies genetic risk variants in LAMA1 and enrichment for risk variants in lean compared to obese cases.	Type 2 diabetes	2,112 lean type 2 diabetes cases, 4,123 obese type 2 diabetes cases, 54,412 controls	2,881 lean type 2 diabetes cases, 8,702 obese type 2 diabetes cases, 18,957 controls	6p21.32	6	32717773	HLA-DQA2	MTCO3P1 - LOC102725019	404026	102725019		10970	394	rs3916765-A	rs3916765	0	3916765	upstream_gene_variant	1	0.12	1E-6	6.0	(Lean)	1.21	[1.12-1.31]	NR [NR]	N
2012-08-07	22693455	Perry JR	2012-05-31	PLoS Genet	www.ncbi.nlm.nih.gov/pubmed/22693455	Stratifying type 2 diabetes cases by BMI identifies genetic risk variants in LAMA1 and enrichment for risk variants in lean compared to obese cases.	Type 2 diabetes	2,112 lean type 2 diabetes cases, 4,123 obese type 2 diabetes cases, 54,412 controls	2,881 lean type 2 diabetes cases, 8,702 obese type 2 diabetes cases, 18,957 controls	18p11.31	18	7068463	LAMA1	LAMA1			284217			rs8090011-G	rs8090011	0	8090011	intron_variant	0	0.38	8E-9	8.096910013008056	(Lean)	1.13	[1.09-1.18]	NR [NR]	N
2012-08-07	22693455	Perry JR	2012-05-31	PLoS Genet	www.ncbi.nlm.nih.gov/pubmed/22693455	Stratifying type 2 diabetes cases by BMI identifies genetic risk variants in LAMA1 and enrichment for risk variants in lean compared to obese cases.	Type 2 diabetes	2,112 lean type 2 diabetes cases, 4,123 obese type 2 diabetes cases, 54,412 controls	2,881 lean type 2 diabetes cases, 8,702 obese type 2 diabetes cases, 18,957 controls	15q24.3	15	77454848	HMG20A	HMG20A			10363			rs7178572-G	rs7178572	0	7178572	intron_variant	0	0.70	1E-8	8.0	(Obese)	1.11	[1.07-1.15]	NR [NR]	N
2012-08-07	22693455	Perry JR	2012-05-31	PLoS Genet	www.ncbi.nlm.nih.gov/pubmed/22693455	Stratifying type 2 diabetes cases by BMI identifies genetic risk variants in LAMA1 and enrichment for risk variants in lean compared to obese cases.	Type 2 diabetes	2,112 lean type 2 diabetes cases, 4,123 obese type 2 diabetes cases, 54,412 controls	2,881 lean type 2 diabetes cases, 8,702 obese type 2 diabetes cases, 18,957 controls	10q25.2	10	112998590	TCF7L2	TCF7L2			6934			rs7903146-T	rs7903146	0	7903146	intron_variant	0	0.29	2E-40	39.69897000433602	(Lean)	1.58	[1.47-1.68]	NR [NR]	N
2012-08-07	22693455	Perry JR	2012-05-31	PLoS Genet	www.ncbi.nlm.nih.gov/pubmed/22693455	Stratifying type 2 diabetes cases by BMI identifies genetic risk variants in LAMA1 and enrichment for risk variants in lean compared to obese cases.	Type 2 diabetes	2,112 lean type 2 diabetes cases, 4,123 obese type 2 diabetes cases, 54,412 controls	2,881 lean type 2 diabetes cases, 8,702 obese type 2 diabetes cases, 18,957 controls	6p22.3	6	20686342	CDKAL1	CDKAL1			54901			rs7766070-A	rs7766070	0	7766070	intron_variant	0	0.27	7E-10	9.154901959985743	(Lean)	1.26	[1.17-1.35]	NR [NR]	N
2012-08-07	22693455	Perry JR	2012-05-31	PLoS Genet	www.ncbi.nlm.nih.gov/pubmed/22693455	Stratifying type 2 diabetes cases by BMI identifies genetic risk variants in LAMA1 and enrichment for risk variants in lean compared to obese cases.	Type 2 diabetes	2,112 lean type 2 diabetes cases, 4,123 obese type 2 diabetes cases, 54,412 controls	2,881 lean type 2 diabetes cases, 8,702 obese type 2 diabetes cases, 18,957 controls	8q24.11	8	117172786	SLC30A8	LOC105375716, SLC30A8			105375716, 169026			rs3802177-G	rs3802177	0	3802177	3_prime_UTR_variant	0	0.68	4E-8	7.3979400086720375	(Lean)	1.23	[1.15-1.33]	NR [NR]	N
2012-08-07	22693455	Perry JR	2012-05-31	PLoS Genet	www.ncbi.nlm.nih.gov/pubmed/22693455	Stratifying type 2 diabetes cases by BMI identifies genetic risk variants in LAMA1 and enrichment for risk variants in lean compared to obese cases.	Type 2 diabetes	2,112 lean type 2 diabetes cases, 4,123 obese type 2 diabetes cases, 54,412 controls	2,881 lean type 2 diabetes cases, 8,702 obese type 2 diabetes cases, 18,957 controls	3q21.1	3	123346931	ADCY5	ADCY5			111			rs11708067-A	rs11708067	0	11708067	intron_variant	0	0.78	6E-8	7.221848749616356	(Lean)	1.25	[1.15-1.35]	NR [NR]	N
2012-08-07	22693455	Perry JR	2012-05-31	PLoS Genet	www.ncbi.nlm.nih.gov/pubmed/22693455	Stratifying type 2 diabetes cases by BMI identifies genetic risk variants in LAMA1 and enrichment for risk variants in lean compared to obese cases.	Type 2 diabetes	2,112 lean type 2 diabetes cases, 4,123 obese type 2 diabetes cases, 54,412 controls	2,881 lean type 2 diabetes cases, 8,702 obese type 2 diabetes cases, 18,957 controls	10q25.2	10	112998590	TCF7L2	TCF7L2			6934			rs7903146-T	rs7903146	0	7903146	intron_variant	0	0.29	4E-21	20.397940008672037	(Obese)	1.26	[1.20 - 1.32]	NR [NR]	N
2012-08-07	22693455	Perry JR	2012-05-31	PLoS Genet	www.ncbi.nlm.nih.gov/pubmed/22693455	Stratifying type 2 diabetes cases by BMI identifies genetic risk variants in LAMA1 and enrichment for risk variants in lean compared to obese cases.	Type 2 diabetes	2,112 lean type 2 diabetes cases, 4,123 obese type 2 diabetes cases, 54,412 controls	2,881 lean type 2 diabetes cases, 8,702 obese type 2 diabetes cases, 18,957 controls	16q12.2	16	53786615	FTO	FTO			79068			rs9939609-A	rs9939609	0	9939609	intron_variant	0	0.40	1E-20	20.0	(Obese)	1.25	[1.19-1.30]	NR [NR]	N
2012-08-07	22693455	Perry JR	2012-05-31	PLoS Genet	www.ncbi.nlm.nih.gov/pubmed/22693455	Stratifying type 2 diabetes cases by BMI identifies genetic risk variants in LAMA1 and enrichment for risk variants in lean compared to obese cases.	Type 2 diabetes	2,112 lean type 2 diabetes cases, 4,123 obese type 2 diabetes cases, 54,412 controls	2,881 lean type 2 diabetes cases, 8,702 obese type 2 diabetes cases, 18,957 controls	6p22.3	6	20686342	CDKAL1	CDKAL1			54901			rs7766070-A	rs7766070	0	7766070	intron_variant	0	0.27	6E-11	10.221848749616356	(Obese)	1.21	[1.14-1.28]	NR [NR]	N
2012-08-07	22693455	Perry JR	2012-05-31	PLoS Genet	www.ncbi.nlm.nih.gov/pubmed/22693455	Stratifying type 2 diabetes cases by BMI identifies genetic risk variants in LAMA1 and enrichment for risk variants in lean compared to obese cases.	Type 2 diabetes	2,112 lean type 2 diabetes cases, 4,123 obese type 2 diabetes cases, 54,412 controls	2,881 lean type 2 diabetes cases, 8,702 obese type 2 diabetes cases, 18,957 controls	10q23.33	10	92705802	HHEX	HHEX - EXOC6	3087	54536		10151	121029	rs5015480-C	rs5015480	0	5015480	downstream_gene_variant	1	0.57	2E-9	8.698970004336019	(Obese)	1.18	[1.11-1.23]	NR [NR]	N
2012-08-07	22693455	Perry JR	2012-05-31	PLoS Genet	www.ncbi.nlm.nih.gov/pubmed/22693455	Stratifying type 2 diabetes cases by BMI identifies genetic risk variants in LAMA1 and enrichment for risk variants in lean compared to obese cases.	Type 2 diabetes	2,112 lean type 2 diabetes cases, 4,123 obese type 2 diabetes cases, 54,412 controls	2,881 lean type 2 diabetes cases, 8,702 obese type 2 diabetes cases, 18,957 controls	3q27.2	3	185793899	IG2BP2	IGF2BP2			10644			rs4402960-T	rs4402960	0	4402960	intron_variant	0	0.31	3E-9	8.522878745280337	(Obese)	1.15	[1.10-1.21]	NR [NR]	N
2013-10-30	23670970	Blackman SM	2013-05-13	Diabetes	www.ncbi.nlm.nih.gov/pubmed/23670970	Genetic modifiers of cystic fibrosis-related diabetes.	Cystic fibrosis-related diabetes	644 cystic fibrosis-related diabetes cases, 2,415 cystic fibrosis controls	124 cystic fibrosis-related diabetes cases, 570 cystic fibrosis controls	1q32.1	1	205945629	SLC26A9	LOC103021296			103021296			rs4077468-A	rs4077468	0	4077468	upstream_gene_variant	0	0.58	1E-9	9.0		1.39	[1.25-1.54]	Illumina [549869]	N
2016-12-05	27207532	Roshandel D	2016-04-12	Diabetes	www.ncbi.nlm.nih.gov/pubmed/27207532	A New Locus for Skin Intrinsic Fluorescence in Type 1 Diabetes also Associated with Blood and Skin Glycated Proteins.	Skin fluorescence in type 1 diabetes	1,359 European ancestry cases	NA	1p31.1	1	78360228	PTGFR, MGC27382	MGC27382			149047			rs7533564-C	rs7533564	0	7533564	intron_variant	0		2E-9	8.698970004336019		0.138	[0.093-0.183] unit increase	Illumina [7735748] (imputed)	N
2008-06-16	18198356	Hakonarson H	2008-01-15	Diabetes	www.ncbi.nlm.nih.gov/pubmed/18198356	A novel susceptibility locus for type 1 diabetes on Chr12q13 identified by a genome-wide association study.	Type 1 diabetes	467 European ancestry trios, 561 European ancestry cases, 1,143 European ancestry controls	946 European ancestry cases and 1,098 European ancestry controls from 549 families, 364 European ancestry trios	12q13.2	12	56018703	CDK2, RAB5B, SUOX, IKZF4, ERBB3	LOC105369781, IKZF4			105369781, 64375			rs1701704-C	rs1701704	0	1701704	intron_variant	0	0.35	9E-10	9.045757490560675		1.25	[1.12-1.40]	Illumina [543071]	N
2008-11-11	18840781	Grant SF	2008-10-07	Diabetes	www.ncbi.nlm.nih.gov/pubmed/18840781	Follow-up analysis of genome-wide association data identifies novel loci for type 1 diabetes.	Type 1 diabetes	563 European ancestry cases, 1,146 European ancestry controls, 483 European ancestry trios	3,303 European ancestry cases, 4,673 European ancestry controls	1p22.3	1	84845509	EDG7	LPAR3			23566			rs1983853-?	rs1983853	0	1983853	intron_variant	0	NR	2E-6	5.698970004336019		1.2	[1.11-1.29]	Illumina [up to 1000000]	N
2008-11-11	18840781	Grant SF	2008-10-07	Diabetes	www.ncbi.nlm.nih.gov/pubmed/18840781	Follow-up analysis of genome-wide association data identifies novel loci for type 1 diabetes.	Type 1 diabetes	563 European ancestry cases, 1,146 European ancestry controls, 483 European ancestry trios	3,303 European ancestry cases, 4,673 European ancestry controls	6q15	6	90247744	BACH2	BACH2			60468			rs3757247-A	rs3757247	0	3757247	intron_variant	0	NR	1E-6	6.0		1.13	[1.08-1.19]	Illumina [up to 1000000]	N
2008-11-11	18840781	Grant SF	2008-10-07	Diabetes	www.ncbi.nlm.nih.gov/pubmed/18840781	Follow-up analysis of genome-wide association data identifies novel loci for type 1 diabetes.	Type 1 diabetes	563 European ancestry cases, 1,146 European ancestry controls, 483 European ancestry trios	3,303 European ancestry cases, 4,673 European ancestry controls	9p24.2	9	4292083	GLIS3	GLIS3			169792			rs10758593-A	rs10758593	0	10758593	intron_variant	0	NR	3E-6	5.522878745280337		1.13	[1.07-1.19]	Illumina [up to 1000000]	N
2008-11-11	18840781	Grant SF	2008-10-07	Diabetes	www.ncbi.nlm.nih.gov/pubmed/18840781	Follow-up analysis of genome-wide association data identifies novel loci for type 1 diabetes.	Type 1 diabetes	563 European ancestry cases, 1,146 European ancestry controls, 483 European ancestry trios	3,303 European ancestry cases, 4,673 European ancestry controls	15q14	15	38546063	RASGRP1	RASGRP1			10125			rs8035957-C	rs8035957	0	8035957	intron_variant	0	NR	4E-6	5.3979400086720375		1.14	[1.08-1.21]	Illumina [up to 1000000]	N
2008-11-11	18840781	Grant SF	2008-10-07	Diabetes	www.ncbi.nlm.nih.gov/pubmed/18840781	Follow-up analysis of genome-wide association data identifies novel loci for type 1 diabetes.	Type 1 diabetes	563 European ancestry cases, 1,146 European ancestry controls, 483 European ancestry trios	3,303 European ancestry cases, 4,673 European ancestry controls	21q22.3	21	42416281	UBASH3A	UBASH3A			53347			rs9976767-C	rs9976767	0	9976767	intron_variant	0	NR	2E-8	7.698970004336019		1.16	[1.10-1.22]	Illumina [up to 1000000]	N
2008-06-16	17632545	Hakonarson H	2007-07-15	Nature	www.ncbi.nlm.nih.gov/pubmed/17632545	A genome-wide association study identifies KIAA0350 as a type 1 diabetes gene.	Type 1 diabetes	467 European ancestry trios, 561 European ancestry cases, 1,143 European ancestry controls	390 European ancestry trios, 1,333 European ancestry cases from 549 families	16p13.13	16	11144926	KIAA0350	CLEC16A			23274			rs2903692-G	rs2903692	0	2903692	intron_variant	0	0.62	7E-11	10.154901959985743		1.54	[1.32-1.79]	Illumina [543071]	N
2008-06-16	17554260	Todd JA	2007-06-06	Nat Genet	www.ncbi.nlm.nih.gov/pubmed/17554260	Robust associations of four new chromosome regions from genome-wide analyses of type 1 diabetes.	Type 1 diabetes	2,000 European ancestry cases, 3,000 European ancestry controls	2,997 European ancestry trios, 4,000 European ancestry cases, 5,000 European ancestry controls	12q24.13	12	112049014	C12orf30	NAA25			80018			rs17696736-G	rs17696736	0	17696736	intron_variant	0	0.42	2E-16	15.698970004336019		1.22	[1.15-1.28]	Affymetrix [NR]	N
2008-06-16	17554260	Todd JA	2007-06-06	Nat Genet	www.ncbi.nlm.nih.gov/pubmed/17554260	Robust associations of four new chromosome regions from genome-wide analyses of type 1 diabetes.	Type 1 diabetes	2,000 European ancestry cases, 3,000 European ancestry controls	2,997 European ancestry trios, 4,000 European ancestry cases, 5,000 European ancestry controls	12q13.2	12	56088396	ERBB3	ERBB3			2065			rs2292239-A	rs2292239	0	2292239	intron_variant	0	0.34	2E-20	19.69897000433602		1.28	[1.21-1.35]	Affymetrix [NR]	N
2008-06-16	17554260	Todd JA	2007-06-06	Nat Genet	www.ncbi.nlm.nih.gov/pubmed/17554260	Robust associations of four new chromosome regions from genome-wide analyses of type 1 diabetes.	Type 1 diabetes	2,000 European ancestry cases, 3,000 European ancestry controls	2,997 European ancestry trios, 4,000 European ancestry cases, 5,000 European ancestry controls	16p13.13	16	11086016	KIAA0350	CLEC16A			23274			rs12708716-A	rs12708716	0	12708716	intron_variant	0	0.68	3E-18	17.522878745280337		1.23	[1.16-1.30]	Affymetrix [NR]	N
2008-06-16	17554260	Todd JA	2007-06-06	Nat Genet	www.ncbi.nlm.nih.gov/pubmed/17554260	Robust associations of four new chromosome regions from genome-wide analyses of type 1 diabetes.	Type 1 diabetes	2,000 European ancestry cases, 3,000 European ancestry controls	2,997 European ancestry trios, 4,000 European ancestry cases, 5,000 European ancestry controls	18p11.21	18	12779948	PTPN2	LOC100996324 - PTPN2	100996324	5771		30526	5530	rs2542151-C	rs2542151	0	2542151	upstream_gene_variant	1	0.16	1E-14	14.0		1.3	[1.22-1.40]	Affymetrix [NR]	N
2008-06-16	17554260	Todd JA	2007-06-06	Nat Genet	www.ncbi.nlm.nih.gov/pubmed/17554260	Robust associations of four new chromosome regions from genome-wide analyses of type 1 diabetes.	Type 1 diabetes	2,000 European ancestry cases, 3,000 European ancestry controls	2,997 European ancestry trios, 4,000 European ancestry cases, 5,000 European ancestry controls	18q22.2	18	69864406	CD226	CD226			10666			rs763361-A	rs763361	0	763361	missense_variant	0	0.47	1E-8	8.0		1.16	[1.10-1.22]	Affymetrix [NR]	N
2008-06-16	17554260	Todd JA	2007-06-06	Nat Genet	www.ncbi.nlm.nih.gov/pubmed/17554260	Robust associations of four new chromosome regions from genome-wide analyses of type 1 diabetes.	Type 1 diabetes	2,000 European ancestry cases, 3,000 European ancestry controls	2,997 European ancestry trios, 4,000 European ancestry cases, 5,000 European ancestry controls	2q11.2	2	100208905	AFF3, LOC150577	LINC01104			150577			rs9653442-G	rs9653442	0	9653442	intron_variant	0	0.46	5E-6	5.301029995663981		1.11	[1.05-1.17]	Affymetrix [NR]	N
2008-06-16	17554260	Todd JA	2007-06-06	Nat Genet	www.ncbi.nlm.nih.gov/pubmed/17554260	Robust associations of four new chromosome regions from genome-wide analyses of type 1 diabetes.	Type 1 diabetes	2,000 European ancestry cases, 3,000 European ancestry controls	2,997 European ancestry trios, 4,000 European ancestry cases, 5,000 European ancestry controls	1p13.2	1	113761186	PHTF1, PTPN22	PHTF1 - RSBN1	10745	54665		1298	646	rs6679677-A	rs6679677	0	6679677	upstream_gene_variant	1	0.10	8E-24	23.096910013008056		1.89	[1.67-2.13]	Affymetrix [NR]	N
2008-06-16	17554260	Todd JA	2007-06-06	Nat Genet	www.ncbi.nlm.nih.gov/pubmed/17554260	Robust associations of four new chromosome regions from genome-wide analyses of type 1 diabetes.	Type 1 diabetes	2,000 European ancestry cases, 3,000 European ancestry controls	2,997 European ancestry trios, 4,000 European ancestry cases, 5,000 European ancestry controls	11p15.5	11	2148544	INS	IGF2-AS, IGF2, INS-IGF2			51214, 3481, 723961			rs3741208-T	rs3741208	0	3741208	non_coding_transcript_exon_variant	0	0.38	2E-7	6.698970004336019		1.25	[1.15-1.35]	Affymetrix [NR]	N
2008-06-16	17632545	Hakonarson H	2007-07-15	Nature	www.ncbi.nlm.nih.gov/pubmed/17632545	A genome-wide association study identifies KIAA0350 as a type 1 diabetes gene.	Type 1 diabetes	467 European ancestry trios, 561 European ancestry cases, 1,143 European ancestry controls	390 European ancestry trios, 1,333 European ancestry cases from 549 families	6p21.32	6	32700133	HLA-DRB1	HLA-DQB1 - MTCO3P1	3119	404026		33444	6011	rs2647044-A	rs2647044	0	2647044	intergenic_variant	1	0.13	1E-16	16.0		8.3	[6.97-9.89]	Illumina [543071]	N
2008-06-16	17632545	Hakonarson H	2007-07-15	Nature	www.ncbi.nlm.nih.gov/pubmed/17632545	A genome-wide association study identifies KIAA0350 as a type 1 diabetes gene.	Type 1 diabetes	467 European ancestry trios, 561 European ancestry cases, 1,143 European ancestry controls	390 European ancestry trios, 1,333 European ancestry cases from 549 families	1p13.2	1	113834946	PTPN22	PTPN22, AP4B1-AS1			26191, 100287722			rs2476601-A	rs2476601	0	2476601	missense_variant	0	0.09	1E-7	7.0		1.8	[1.44-2.24]	Illumina [543071]	N
2008-06-16	17632545	Hakonarson H	2007-07-15	Nature	www.ncbi.nlm.nih.gov/pubmed/17632545	A genome-wide association study identifies KIAA0350 as a type 1 diabetes gene.	Type 1 diabetes	467 European ancestry trios, 561 European ancestry cases, 1,143 European ancestry controls	390 European ancestry trios, 1,333 European ancestry cases from 549 families	11p15.5	11	2148913	INS	IGF2, INS-IGF2			3481, 723961			rs1004446-C	rs1004446	0	1004446	intron_variant	0	0.65	4E-9	8.397940008672037		1.61	[1.37-1.89]	Illumina [543071]	N
2008-06-16	17554260	Todd JA	2007-06-06	Nat Genet	www.ncbi.nlm.nih.gov/pubmed/17554260	Robust associations of four new chromosome regions from genome-wide analyses of type 1 diabetes.	Type 1 diabetes	2,000 European ancestry cases, 3,000 European ancestry controls	2,997 European ancestry trios, 4,000 European ancestry cases, 5,000 European ancestry controls	1p13.2	1	113834946	PTPN22	PTPN22, AP4B1-AS1			26191, 100287722			rs2476601-T	rs2476601	0	2476601	missense_variant	0	0.09	2E-80	79.69897000433602		1.98	[1.82-2.15]	Affymetrix [NR]	N
2008-06-16	17554260	Todd JA	2007-06-06	Nat Genet	www.ncbi.nlm.nih.gov/pubmed/17554260	Robust associations of four new chromosome regions from genome-wide analyses of type 1 diabetes.	Type 1 diabetes	2,000 European ancestry cases, 3,000 European ancestry controls	2,997 European ancestry trios, 4,000 European ancestry cases, 5,000 European ancestry controls	2q24.2	2	162267541	IFIH1	IFIH1			64135			rs1990760-A	rs1990760	0	1990760	missense_variant	0	0.60	2E-11	10.698970004336019		1.18	[1.11-1.23]	Affymetrix [NR]	N
2008-06-16	17554260	Todd JA	2007-06-06	Nat Genet	www.ncbi.nlm.nih.gov/pubmed/17554260	Robust associations of four new chromosome regions from genome-wide analyses of type 1 diabetes.	Type 1 diabetes	2,000 European ancestry cases, 3,000 European ancestry controls	2,997 European ancestry trios, 4,000 European ancestry cases, 5,000 European ancestry controls	5p13.2	5	35910427	CAPSL	CAPSL			133690			rs1445898-G	rs1445898	0	1445898	missense_variant	0	0.55	8E-6	5.096910013008056		1.12	[1.06-1.19]	Affymetrix [NR]	N
2008-06-16	17554260	Todd JA	2007-06-06	Nat Genet	www.ncbi.nlm.nih.gov/pubmed/17554260	Robust associations of four new chromosome regions from genome-wide analyses of type 1 diabetes.	Type 1 diabetes	2,000 European ancestry cases, 3,000 European ancestry controls	2,997 European ancestry trios, 4,000 European ancestry cases, 5,000 European ancestry controls	5p13.2	5	35874473	IL7R	IL7R			3575			rs6897932-G	rs6897932	0	6897932	missense_variant	0	0.71	8E-6	5.096910013008056		1.12	[1.06-1.19]	Affymetrix [NR]	N
2008-11-26	18978792	Cooper JD	2008-11-02	Nat Genet	www.ncbi.nlm.nih.gov/pubmed/18978792	Meta-analysis of genome-wide association study data identifies additional type 1 diabetes risk loci.	Type 1 diabetes	3,561 European ancestry cases, 4,646 European ancestry controls	6,225 European ancestry cases, 6,946 European ancestry controls, 3,064 European ancestry trios from 2,828 families	2p23.3	2	24469940	intergenic	LOC105374329 - NCOA1	105374329	8648		6786	22110	rs2165738-C	rs2165738	0	2165738	intergenic_variant	1	0.27	4E-6	5.3979400086720375		1.07	[1.01-1.13]	Affymetrix [up to 335565]	N
2008-11-26	18978792	Cooper JD	2008-11-02	Nat Genet	www.ncbi.nlm.nih.gov/pubmed/18978792	Meta-analysis of genome-wide association study data identifies additional type 1 diabetes risk loci.	Type 1 diabetes	3,561 European ancestry cases, 4,646 European ancestry controls	6,225 European ancestry cases, 6,946 European ancestry controls, 3,064 European ancestry trios from 2,828 families	6q15	6	90248512	BACH2	BACH2			60468			rs11755527-G	rs11755527	0	11755527	intron_variant	0	0.47	5E-12	11.301029995663981		1.13	[1.08-1.19]	Affymetrix [up to 335565]	N
2008-11-26	18978792	Cooper JD	2008-11-02	Nat Genet	www.ncbi.nlm.nih.gov/pubmed/18978792	Meta-analysis of genome-wide association study data identifies additional type 1 diabetes risk loci.	Type 1 diabetes	3,561 European ancestry cases, 4,646 European ancestry controls	6,225 European ancestry cases, 6,946 European ancestry controls, 3,064 European ancestry trios from 2,828 families	10p15.1	10	6348488	PRKCQ	LOC399716			399716			rs947474-G	rs947474	0	947474	upstream_gene_variant	0	0.19	4E-9	8.397940008672037		1.1	[1.03-1.18]	Affymetrix [up to 335565]	N
2008-11-26	18978792	Cooper JD	2008-11-02	Nat Genet	www.ncbi.nlm.nih.gov/pubmed/18978792	Meta-analysis of genome-wide association study data identifies additional type 1 diabetes risk loci.	Type 1 diabetes	3,561 European ancestry cases, 4,646 European ancestry controls	6,225 European ancestry cases, 6,946 European ancestry controls, 3,064 European ancestry trios from 2,828 families	15q25.1	15	78943104	CTSH	CTSH			1512			rs3825932-T	rs3825932	0	3825932	intron_variant	0	0.68	3E-15	14.522878745280337		1.16	[1.10-1.22]	Affymetrix [up to 335565]	N
2008-11-26	18978792	Cooper JD	2008-11-02	Nat Genet	www.ncbi.nlm.nih.gov/pubmed/18978792	Meta-analysis of genome-wide association study data identifies additional type 1 diabetes risk loci.	Type 1 diabetes	3,561 European ancestry cases, 4,646 European ancestry controls	6,225 European ancestry cases, 6,946 European ancestry controls, 3,064 European ancestry trios from 2,828 families	22q12.3	22	37195278	C1QTNF6	C1QTNF6			114904			rs229541-T	rs229541	0	229541	intron_variant	0	0.43	2E-8	7.698970004336019		1.11	[1.05-1.16]	Affymetrix [up to 335565]	N
2008-11-26	18978792	Cooper JD	2008-11-02	Nat Genet	www.ncbi.nlm.nih.gov/pubmed/18978792	Meta-analysis of genome-wide association study data identifies additional type 1 diabetes risk loci.	Type 1 diabetes	3,561 European ancestry cases, 4,646 European ancestry controls	6,225 European ancestry cases, 6,946 European ancestry controls, 3,064 European ancestry trios from 2,828 families	16p13.13	16	11270222	TNP2, PRM3, C16orf75	LOC105371082			105371082			rs416603-T	rs416603	0	416603	intron_variant	0	0.44	3E-6	5.522878745280337		1.06	[1.01-1.12]	Affymetrix [up to 335565]	N
2008-11-26	18978792	Cooper JD	2008-11-02	Nat Genet	www.ncbi.nlm.nih.gov/pubmed/18978792	Meta-analysis of genome-wide association study data identifies additional type 1 diabetes risk loci.	Type 1 diabetes	3,561 European ancestry cases, 4,646 European ancestry controls	6,225 European ancestry cases, 6,946 European ancestry controls, 3,064 European ancestry trios from 2,828 families	1p13.2	1	113761186	PTPN22	PHTF1 - RSBN1	10745	54665		1298	646	rs6679677-A	rs6679677	0	6679677	upstream_gene_variant	1	NR	1E-40	40.0				Affymetrix [up to 335565]	N
2008-11-26	18978792	Cooper JD	2008-11-02	Nat Genet	www.ncbi.nlm.nih.gov/pubmed/18978792	Meta-analysis of genome-wide association study data identifies additional type 1 diabetes risk loci.	Type 1 diabetes	3,561 European ancestry cases, 4,646 European ancestry controls	6,225 European ancestry cases, 6,946 European ancestry controls, 3,064 European ancestry trios from 2,828 families	2q33.2	2	203874196	CTLA4	CTLA4 - LOC101927840	1493	101927840		236	58119	rs3087243-A	rs3087243	0	3087243	downstream_gene_variant	1	NR	8E-11	10.096910013008056				Affymetrix [up to 335565]	N
2008-11-26	18978792	Cooper JD	2008-11-02	Nat Genet	www.ncbi.nlm.nih.gov/pubmed/18978792	Meta-analysis of genome-wide association study data identifies additional type 1 diabetes risk loci.	Type 1 diabetes	3,561 European ancestry cases, 4,646 European ancestry controls	6,225 European ancestry cases, 6,946 European ancestry controls, 3,064 European ancestry trios from 2,828 families	6p21.32	6	32636595	HLA	HLA-DRB1 - LOC107986589	3123	107986589		46759	593	rs9272346-G	rs9272346	0	9272346	intron_variant	1	NR	6E-129	128.22184874961636				Affymetrix [up to 335565]	N
2008-11-26	18978792	Cooper JD	2008-11-02	Nat Genet	www.ncbi.nlm.nih.gov/pubmed/18978792	Meta-analysis of genome-wide association study data identifies additional type 1 diabetes risk loci.	Type 1 diabetes	3,561 European ancestry cases, 4,646 European ancestry controls	6,225 European ancestry cases, 6,946 European ancestry controls, 3,064 European ancestry trios from 2,828 families	10p15.1	10	6081532	IL2RA	RPL32P23 - RBM17	644020	84991		9611	7454	rs12251307-T	rs12251307	0	12251307	intergenic_variant	1	NR	2E-6	5.698970004336019				Affymetrix [up to 335565]	N
2008-11-26	18978792	Cooper JD	2008-11-02	Nat Genet	www.ncbi.nlm.nih.gov/pubmed/18978792	Meta-analysis of genome-wide association study data identifies additional type 1 diabetes risk loci.	Type 1 diabetes	3,561 European ancestry cases, 4,646 European ancestry controls	6,225 European ancestry cases, 6,946 European ancestry controls, 3,064 European ancestry trios from 2,828 families	12q24.13	12	112049014	C12orf30	NAA25			80018			rs17696736-G	rs17696736	0	17696736	intron_variant	0	NR	6E-18	17.221848749616356				Affymetrix [up to 335565]	N
2008-11-26	18978792	Cooper JD	2008-11-02	Nat Genet	www.ncbi.nlm.nih.gov/pubmed/18978792	Meta-analysis of genome-wide association study data identifies additional type 1 diabetes risk loci.	Type 1 diabetes	3,561 European ancestry cases, 4,646 European ancestry controls	6,225 European ancestry cases, 6,946 European ancestry controls, 3,064 European ancestry trios from 2,828 families	12q13.2	12	56088396	ERBB3	ERBB3			2065			rs2292239-A	rs2292239	0	2292239	intron_variant	0	NR	3E-16	15.522878745280337				Affymetrix [up to 335565]	N
2008-11-26	18978792	Cooper JD	2008-11-02	Nat Genet	www.ncbi.nlm.nih.gov/pubmed/18978792	Meta-analysis of genome-wide association study data identifies additional type 1 diabetes risk loci.	Type 1 diabetes	3,561 European ancestry cases, 4,646 European ancestry controls	6,225 European ancestry cases, 6,946 European ancestry controls, 3,064 European ancestry trios from 2,828 families	16p13.13	16	11086016	CLEC16A	CLEC16A			23274			rs12708716-G	rs12708716	0	12708716	intron_variant	0	NR	7E-13	12.154901959985743				Affymetrix [up to 335565]	N
2008-11-26	18978792	Cooper JD	2008-11-02	Nat Genet	www.ncbi.nlm.nih.gov/pubmed/18978792	Meta-analysis of genome-wide association study data identifies additional type 1 diabetes risk loci.	Type 1 diabetes	3,561 European ancestry cases, 4,646 European ancestry controls	6,225 European ancestry cases, 6,946 European ancestry controls, 3,064 European ancestry trios from 2,828 families	18p11.21	18	12779948	PTPN2	LOC100996324 - PTPN2	100996324	5771		30526	5530	rs2542151-C	rs2542151	0	2542151	upstream_gene_variant	1	NR	9E-8	7.045757490560675				Affymetrix [up to 335565]	N
2009-06-01	19430480	Barrett JC	2009-05-10	Nat Genet	www.ncbi.nlm.nih.gov/pubmed/19430480	Genome-wide association study and meta-analysis find that over 40 loci affect risk of type 1 diabetes.	Type 1 diabetes	7,514 cases, 9,045 controls	4,267 cases, 4,670 controls, 4,342 trios from 2,319 families	1p13.2	1	113834946	PTPN22	PTPN22, AP4B1-AS1			26191, 100287722			rs2476601-?	rs2476601	0	2476601	missense_variant	0	NR	9E-85	84.04575749056067				Affymetrix, Illumina [841622] (imputed)	N
2009-06-01	19430480	Barrett JC	2009-05-10	Nat Genet	www.ncbi.nlm.nih.gov/pubmed/19430480	Genome-wide association study and meta-analysis find that over 40 loci affect risk of type 1 diabetes.	Type 1 diabetes	7,514 cases, 9,045 controls	4,267 cases, 4,670 controls, 4,342 trios from 2,319 families	2q24.2	2	162267541	IFIH1	IFIH1			64135			rs1990760-?	rs1990760	0	1990760	missense_variant	0	NR	7E-9	8.154901959985743				Affymetrix, Illumina [841622] (imputed)	N
2009-06-01	19430480	Barrett JC	2009-05-10	Nat Genet	www.ncbi.nlm.nih.gov/pubmed/19430480	Genome-wide association study and meta-analysis find that over 40 loci affect risk of type 1 diabetes.	Type 1 diabetes	7,514 cases, 9,045 controls	4,267 cases, 4,670 controls, 4,342 trios from 2,319 families	2q33.2	2	203874196	CTLA4	CTLA4 - LOC101927840	1493	101927840		236	58119	rs3087243-?	rs3087243	0	3087243	downstream_gene_variant	1	NR	1E-15	15.0				Affymetrix, Illumina [841622] (imputed)	N
2009-06-01	19430480	Barrett JC	2009-05-10	Nat Genet	www.ncbi.nlm.nih.gov/pubmed/19430480	Genome-wide association study and meta-analysis find that over 40 loci affect risk of type 1 diabetes.	Type 1 diabetes	7,514 cases, 9,045 controls	4,267 cases, 4,670 controls, 4,342 trios from 2,319 families	4q27	4	122211337	IL2	KIAA1109			84162			rs4505848-?	rs4505848	0	4505848	intron_variant	0	NR	5E-13	12.301029995663981				Affymetrix, Illumina [841622] (imputed)	N
2009-06-01	19430480	Barrett JC	2009-05-10	Nat Genet	www.ncbi.nlm.nih.gov/pubmed/19430480	Genome-wide association study and meta-analysis find that over 40 loci affect risk of type 1 diabetes.	Type 1 diabetes	7,514 cases, 9,045 controls	4,267 cases, 4,670 controls, 4,342 trios from 2,319 families	6q15	6	90248512	BACH2	BACH2			60468			rs11755527-?	rs11755527	0	11755527	intron_variant	0	NR	5E-8	7.301029995663981				Affymetrix, Illumina [841622] (imputed)	N
2009-06-01	19430480	Barrett JC	2009-05-10	Nat Genet	www.ncbi.nlm.nih.gov/pubmed/19430480	Genome-wide association study and meta-analysis find that over 40 loci affect risk of type 1 diabetes.	Type 1 diabetes	7,514 cases, 9,045 controls	4,267 cases, 4,670 controls, 4,342 trios from 2,319 families	10p15.1	10	6081532	IL2RA	RPL32P23 - RBM17	644020	84991		9611	7454	rs12251307-?	rs12251307	0	12251307	intergenic_variant	1	NR	1E-13	13.0				Affymetrix, Illumina [841622] (imputed)	N
2009-06-01	19430480	Barrett JC	2009-05-10	Nat Genet	www.ncbi.nlm.nih.gov/pubmed/19430480	Genome-wide association study and meta-analysis find that over 40 loci affect risk of type 1 diabetes.	Type 1 diabetes	7,514 cases, 9,045 controls	4,267 cases, 4,670 controls, 4,342 trios from 2,319 families	10p15.1	10	6430929	PRKCQ	PRKCQ			5588			rs11258747-?	rs11258747	0	11258747	missense_variant	0	NR	1E-7	7.0				Affymetrix, Illumina [841622] (imputed)	N
2009-06-01	19430480	Barrett JC	2009-05-10	Nat Genet	www.ncbi.nlm.nih.gov/pubmed/19430480	Genome-wide association study and meta-analysis find that over 40 loci affect risk of type 1 diabetes.	Type 1 diabetes	7,514 cases, 9,045 controls	4,267 cases, 4,670 controls, 4,342 trios from 2,319 families	11p15.5	11	2191936	INS	TH - ASCL2	7054	430		17855	76562	rs7111341-?	rs7111341	0	7111341	intergenic_variant	1	NR	4E-48	47.39794000867204				Affymetrix, Illumina [841622] (imputed)	N
2009-06-01	19430480	Barrett JC	2009-05-10	Nat Genet	www.ncbi.nlm.nih.gov/pubmed/19430480	Genome-wide association study and meta-analysis find that over 40 loci affect risk of type 1 diabetes.	Type 1 diabetes	7,514 cases, 9,045 controls	4,267 cases, 4,670 controls, 4,342 trios from 2,319 families	12q13.2	12	56088396	ERBB3	ERBB3			2065			rs2292239-?	rs2292239	0	2292239	intron_variant	0	NR	2E-25	24.69897000433602				Affymetrix, Illumina [841622] (imputed)	N
2009-06-01	19430480	Barrett JC	2009-05-10	Nat Genet	www.ncbi.nlm.nih.gov/pubmed/19430480	Genome-wide association study and meta-analysis find that over 40 loci affect risk of type 1 diabetes.	Type 1 diabetes	7,514 cases, 9,045 controls	4,267 cases, 4,670 controls, 4,342 trios from 2,319 families	12q24.12	12	111446804	SH2B3	SH2B3			10019			rs3184504-?	rs3184504	0	3184504	missense_variant	0	NR	3E-27	26.522878745280337				Affymetrix, Illumina [841622] (imputed)	N
2009-06-01	19430480	Barrett JC	2009-05-10	Nat Genet	www.ncbi.nlm.nih.gov/pubmed/19430480	Genome-wide association study and meta-analysis find that over 40 loci affect risk of type 1 diabetes.	Type 1 diabetes	7,514 cases, 9,045 controls	4,267 cases, 4,670 controls, 4,342 trios from 2,319 families	15q25.1	15	78943104	CTSH	CTSH			1512			rs3825932-?	rs3825932	0	3825932	intron_variant	0	NR	8E-8	7.096910013008056				Affymetrix, Illumina [841622] (imputed)	N
2009-06-01	19430480	Barrett JC	2009-05-10	Nat Genet	www.ncbi.nlm.nih.gov/pubmed/19430480	Genome-wide association study and meta-analysis find that over 40 loci affect risk of type 1 diabetes.	Type 1 diabetes	7,514 cases, 9,045 controls	4,267 cases, 4,670 controls, 4,342 trios from 2,319 families	16p13.13	16	11086016	CLEC16A	CLEC16A			23274			rs12708716-?	rs12708716	0	12708716	intron_variant	0	NR	2E-16	15.698970004336019				Affymetrix, Illumina [841622] (imputed)	N
2009-06-01	19430480	Barrett JC	2009-05-10	Nat Genet	www.ncbi.nlm.nih.gov/pubmed/19430480	Genome-wide association study and meta-analysis find that over 40 loci affect risk of type 1 diabetes.	Type 1 diabetes	7,514 cases, 9,045 controls	4,267 cases, 4,670 controls, 4,342 trios from 2,319 families	18p11.21	18	12809341	PTPN2	PTPN2			5771			rs1893217-?	rs1893217	0	1893217	intron_variant	0	NR	4E-15	14.397940008672037				Affymetrix, Illumina [841622] (imputed)	N
2009-06-01	19430480	Barrett JC	2009-05-10	Nat Genet	www.ncbi.nlm.nih.gov/pubmed/19430480	Genome-wide association study and meta-analysis find that over 40 loci affect risk of type 1 diabetes.	Type 1 diabetes	7,514 cases, 9,045 controls	4,267 cases, 4,670 controls, 4,342 trios from 2,319 families	21q22.3	21	42416077	UBASH3A	UBASH3A			53347			rs11203203-?	rs11203203	0	11203203	intron_variant	0	NR	2E-9	8.698970004336019				Affymetrix, Illumina [841622] (imputed)	N
2009-06-01	19430480	Barrett JC	2009-05-10	Nat Genet	www.ncbi.nlm.nih.gov/pubmed/19430480	Genome-wide association study and meta-analysis find that over 40 loci affect risk of type 1 diabetes.	Type 1 diabetes	7,514 cases, 9,045 controls	4,267 cases, 4,670 controls, 4,342 trios from 2,319 families	22q12.3	22	37195278	C1QTNF6	C1QTNF6			114904			rs229541-?	rs229541	0	229541	intron_variant	0	NR	2E-7	6.698970004336019				Affymetrix, Illumina [841622] (imputed)	N
2009-06-01	19430480	Barrett JC	2009-05-10	Nat Genet	www.ncbi.nlm.nih.gov/pubmed/19430480	Genome-wide association study and meta-analysis find that over 40 loci affect risk of type 1 diabetes.	Type 1 diabetes	7,514 cases, 9,045 controls	4,267 cases, 4,670 controls, 4,342 trios from 2,319 families	1q32.1	1	206766559	IL10	LOC105372877 - IL10	105372877	3586		14157	1044	rs3024505-?	rs3024505	0	3024505	downstream_gene_variant	1	0.83	2E-9	8.698970004336019		1.19	[1.10-1.30]	Affymetrix, Illumina [841622] (imputed)	N
2009-06-01	19430480	Barrett JC	2009-05-10	Nat Genet	www.ncbi.nlm.nih.gov/pubmed/19430480	Genome-wide association study and meta-analysis find that over 40 loci affect risk of type 1 diabetes.	Type 1 diabetes	7,514 cases, 9,045 controls	4,267 cases, 4,670 controls, 4,342 trios from 2,319 families	4p15.2	4	26083889	intergenic	LOC105374540			105374540			rs10517086-A	rs10517086	0	10517086	intron_variant	0	0.30	5E-10	9.301029995663981		1.09	[1.02-1.17]	Affymetrix, Illumina [841622] (imputed)	N
2009-06-01	19430480	Barrett JC	2009-05-10	Nat Genet	www.ncbi.nlm.nih.gov/pubmed/19430480	Genome-wide association study and meta-analysis find that over 40 loci affect risk of type 1 diabetes.	Type 1 diabetes	7,514 cases, 9,045 controls	4,267 cases, 4,670 controls, 4,342 trios from 2,319 families	6q22.32	6	126377573	C6orf173	CENPW			387103			rs9388489-G	rs9388489	0	9388489	intergenic_variant	0	0.45	4E-13	12.397940008672037		1.17	[1.10-1.24]	Affymetrix, Illumina [841622] (imputed)	N
2009-06-01	19430480	Barrett JC	2009-05-10	Nat Genet	www.ncbi.nlm.nih.gov/pubmed/19430480	Genome-wide association study and meta-analysis find that over 40 loci affect risk of type 1 diabetes.	Type 1 diabetes	7,514 cases, 9,045 controls	4,267 cases, 4,670 controls, 4,342 trios from 2,319 families	7p15.2	7	26852046	intergenic	SKAP2			8935			rs7804356-?	rs7804356	0	7804356	intron_variant	0	0.76	5E-9	8.301029995663981		1.14	[1.06-1.22]	Affymetrix, Illumina [841622] (imputed)	N
2009-06-01	19430480	Barrett JC	2009-05-10	Nat Genet	www.ncbi.nlm.nih.gov/pubmed/19430480	Genome-wide association study and meta-analysis find that over 40 loci affect risk of type 1 diabetes.	Type 1 diabetes	7,514 cases, 9,045 controls	4,267 cases, 4,670 controls, 4,342 trios from 2,319 families	7p12.1	7	50959497	COBL	RPL39P23 - COBL	100271203	23242		115715	56715	rs4948088-?	rs4948088	0	4948088	intron_variant	1	0.95	4E-8	7.3979400086720375		1.3	[1.11-1.49]	Affymetrix, Illumina [841622] (imputed)	N
2009-06-01	19430480	Barrett JC	2009-05-10	Nat Genet	www.ncbi.nlm.nih.gov/pubmed/19430480	Genome-wide association study and meta-analysis find that over 40 loci affect risk of type 1 diabetes.	Type 1 diabetes	7,514 cases, 9,045 controls	4,267 cases, 4,670 controls, 4,342 trios from 2,319 families	9p24.2	9	4291747	GLIS3	GLIS3			169792			rs7020673-?	rs7020673	0	7020673	intron_variant	0	0.50	5E-12	11.301029995663981		1.14	[1.08-1.20]	Affymetrix, Illumina [841622] (imputed)	N
2009-06-01	19430480	Barrett JC	2009-05-10	Nat Genet	www.ncbi.nlm.nih.gov/pubmed/19430480	Genome-wide association study and meta-analysis find that over 40 loci affect risk of type 1 diabetes.	Type 1 diabetes	7,514 cases, 9,045 controls	4,267 cases, 4,670 controls, 4,342 trios from 2,319 families	10q23.31	10	88263276	C10orf59	LOC101929727, RNLS			101929727, 55328			rs10509540-?	rs10509540	0	10509540	upstream_gene_variant	0	0.71	1E-28	28.0		1.33	[1.25-1.43]	Affymetrix, Illumina [841622] (imputed)	N
2009-06-01	19430480	Barrett JC	2009-05-10	Nat Genet	www.ncbi.nlm.nih.gov/pubmed/19430480	Genome-wide association study and meta-analysis find that over 40 loci affect risk of type 1 diabetes.	Type 1 diabetes	7,514 cases, 9,045 controls	4,267 cases, 4,670 controls, 4,342 trios from 2,319 families	12p13.31	12	9757568	CD69	CD69			969			rs4763879-A	rs4763879	0	4763879	intron_variant	0	0.37	2E-11	10.698970004336019		1.09	[1.02-1.16]	Affymetrix, Illumina [841622] (imputed)	N
2009-06-01	19430480	Barrett JC	2009-05-10	Nat Genet	www.ncbi.nlm.nih.gov/pubmed/19430480	Genome-wide association study and meta-analysis find that over 40 loci affect risk of type 1 diabetes.	Type 1 diabetes	7,514 cases, 9,045 controls	4,267 cases, 4,670 controls, 4,342 trios from 2,319 families	14q24.1	14	68796882	intergenic	ZFP36L1 - MAGOH3P	677	90352		639	64843	rs1465788-?	rs1465788	0	1465788	upstream_gene_variant	1	0.71	2E-12	11.698970004336019		1.16	[1.10-1.25]	Affymetrix, Illumina [841622] (imputed)	N
2009-06-01	19430480	Barrett JC	2009-05-10	Nat Genet	www.ncbi.nlm.nih.gov/pubmed/19430480	Genome-wide association study and meta-analysis find that over 40 loci affect risk of type 1 diabetes.	Type 1 diabetes	7,514 cases, 9,045 controls	4,267 cases, 4,670 controls, 4,342 trios from 2,319 families	14q32.2	14	98032614	intergenic	LINC01550 - LOC107984706	388011	107984706		54490	1530	rs4900384-G	rs4900384	0	4900384	intergenic_variant	1	0.29	4E-9	8.397940008672037		1.09	[1.02-1.16]	Affymetrix, Illumina [841622] (imputed)	N
2009-06-01	19430480	Barrett JC	2009-05-10	Nat Genet	www.ncbi.nlm.nih.gov/pubmed/19430480	Genome-wide association study and meta-analysis find that over 40 loci affect risk of type 1 diabetes.	Type 1 diabetes	7,514 cases, 9,045 controls	4,267 cases, 4,670 controls, 4,342 trios from 2,319 families	16p11.2	16	28528527	IL27	IL27 - NUPR1	246778	26471		1797	8814	rs4788084-G	rs4788084	0	4788084	downstream_gene_variant	1	0.42	3E-13	12.522878745280337		1.09	[1.02-1.16]	Affymetrix, Illumina [841622] (imputed)	N
2009-06-01	19430480	Barrett JC	2009-05-10	Nat Genet	www.ncbi.nlm.nih.gov/pubmed/19430480	Genome-wide association study and meta-analysis find that over 40 loci affect risk of type 1 diabetes.	Type 1 diabetes	7,514 cases, 9,045 controls	4,267 cases, 4,670 controls, 4,342 trios from 2,319 families	16q23.1	16	75213347	intergenic	CTRB2 - CTRB1	440387	1504		6173	5639	rs7202877-G	rs7202877	0	7202877	intergenic_variant	1	0.10	3E-15	14.522878745280337		1.28	[1.17-1.41]	Affymetrix, Illumina [841622] (imputed)	N
2009-06-01	19430480	Barrett JC	2009-05-10	Nat Genet	www.ncbi.nlm.nih.gov/pubmed/19430480	Genome-wide association study and meta-analysis find that over 40 loci affect risk of type 1 diabetes.	Type 1 diabetes	7,514 cases, 9,045 controls	4,267 cases, 4,670 controls, 4,342 trios from 2,319 families	17q21.1	17	39909987	ORMDL3	GSDMB			55876			rs2290400-?	rs2290400	0	2290400	intron_variant	0	0.50	6E-13	12.221848749616356		1.15	[1.08-1.22]	Affymetrix, Illumina [841622] (imputed)	N
2009-06-01	19430480	Barrett JC	2009-05-10	Nat Genet	www.ncbi.nlm.nih.gov/pubmed/19430480	Genome-wide association study and meta-analysis find that over 40 loci affect risk of type 1 diabetes.	Type 1 diabetes	7,514 cases, 9,045 controls	4,267 cases, 4,670 controls, 4,342 trios from 2,319 families	17q21.2	17	40614034	intergenic	CCR7 - SMARCE1	1236	6605		48550	13686	rs7221109-?	rs7221109	0	7221109	intergenic_variant	1	0.65	1E-9	9.0		1.05	[0.99-1.12]	Affymetrix, Illumina [841622] (imputed)	N
2009-06-01	19430480	Barrett JC	2009-05-10	Nat Genet	www.ncbi.nlm.nih.gov/pubmed/19430480	Genome-wide association study and meta-analysis find that over 40 loci affect risk of type 1 diabetes.	Type 1 diabetes	7,514 cases, 9,045 controls	4,267 cases, 4,670 controls, 4,342 trios from 2,319 families	19q13.32	19	46705224	intergenic	PRKD2			25865			rs425105-?	rs425105	0	425105	intron_variant	0	0.84	3E-11	10.522878745280337		1.16	[1.08-1.27]	Affymetrix, Illumina [841622] (imputed)	N
2009-06-01	19430480	Barrett JC	2009-05-10	Nat Genet	www.ncbi.nlm.nih.gov/pubmed/19430480	Genome-wide association study and meta-analysis find that over 40 loci affect risk of type 1 diabetes.	Type 1 diabetes	7,514 cases, 9,045 controls	4,267 cases, 4,670 controls, 4,342 trios from 2,319 families	20p13	20	1629905	intergenic	SIRPG			55423			rs2281808-?	rs2281808	0	2281808	intron_variant	0	0.64	1E-11	11.0		1.11	[1.05-1.19]	Affymetrix, Illumina [841622] (imputed)	N
2009-06-01	19430480	Barrett JC	2009-05-10	Nat Genet	www.ncbi.nlm.nih.gov/pubmed/19430480	Genome-wide association study and meta-analysis find that over 40 loci affect risk of type 1 diabetes.	Type 1 diabetes	7,514 cases, 9,045 controls	4,267 cases, 4,670 controls, 4,342 trios from 2,319 families	22q12.2	22	30185733	intergenic	HORMAD2, LOC105372988			150280, 105372988			rs5753037-T	rs5753037	0	5753037	intron_variant	0	0.39	3E-16	15.522878745280337		1.1	[1.04-1.17]	Affymetrix, Illumina [841622] (imputed)	N
2009-06-01	19430480	Barrett JC	2009-05-10	Nat Genet	www.ncbi.nlm.nih.gov/pubmed/19430480	Genome-wide association study and meta-analysis find that over 40 loci affect risk of type 1 diabetes.	Type 1 diabetes	7,514 cases, 9,045 controls	4,267 cases, 4,670 controls, 4,342 trios from 2,319 families	Xq28	X	154717327	intergenic	GAB3			139716			rs2664170-G	rs2664170	0	2664170	intron_variant	0	0.32	8E-9	8.096910013008056		1.16	[1.07-1.24]	Affymetrix, Illumina [841622] (imputed)	N
2009-06-01	19430480	Barrett JC	2009-05-10	Nat Genet	www.ncbi.nlm.nih.gov/pubmed/19430480	Genome-wide association study and meta-analysis find that over 40 loci affect risk of type 1 diabetes.	Type 1 diabetes	7,514 cases, 9,045 controls	4,267 cases, 4,670 controls, 4,342 trios from 2,319 families	1p31.3	1	63643100	PGM1	PGM1			5236			rs2269241-G	rs2269241	0	2269241	intron_variant	0	0.19	4E-7	6.3979400086720375		1.1	[1.02-1.18]	Affymetrix, Illumina [841622] (imputed)	N
2009-06-01	19430480	Barrett JC	2009-05-10	Nat Genet	www.ncbi.nlm.nih.gov/pubmed/19430480	Genome-wide association study and meta-analysis find that over 40 loci affect risk of type 1 diabetes.	Type 1 diabetes	7,514 cases, 9,045 controls	4,267 cases, 4,670 controls, 4,342 trios from 2,319 families	2p24.3	2	12500615	intergenic	LOC100506457			100506457			rs1534422-G	rs1534422	0	1534422	intron_variant	0	0.46	2E-6	5.698970004336019		1.08	[1.02-1.15]	Affymetrix, Illumina [841622] (imputed)	N
2009-06-01	19430480	Barrett JC	2009-05-10	Nat Genet	www.ncbi.nlm.nih.gov/pubmed/19430480	Genome-wide association study and meta-analysis find that over 40 loci affect risk of type 1 diabetes.	Type 1 diabetes	7,514 cases, 9,045 controls	4,267 cases, 4,670 controls, 4,342 trios from 2,319 families	16p12.3	16	20331250	intergenic	GP2 - UMOD	2813	7369		3445	1801	rs12444268-A	rs12444268	0	12444268	upstream_gene_variant	1	0.30	2E-7	6.698970004336019		1.1	[1.03-1.17]	Affymetrix, Illumina [841622] (imputed)	N
2009-06-01	19430480	Barrett JC	2009-05-10	Nat Genet	www.ncbi.nlm.nih.gov/pubmed/19430480	Genome-wide association study and meta-analysis find that over 40 loci affect risk of type 1 diabetes.	Type 1 diabetes	7,514 cases, 9,045 controls	4,267 cases, 4,670 controls, 4,342 trios from 2,319 families	17p13.1	17	7730374	intergenic	DNAH2			146754			rs16956936-?	rs16956936	0	16956936	intron_variant	0	0.86	5E-7	6.301029995663981		1.09	[1.00-1.19]	Affymetrix, Illumina [841622] (imputed)	N
2009-06-01	19430480	Barrett JC	2009-05-10	Nat Genet	www.ncbi.nlm.nih.gov/pubmed/19430480	Genome-wide association study and meta-analysis find that over 40 loci affect risk of type 1 diabetes.	Type 1 diabetes	7,514 cases, 9,045 controls	4,267 cases, 4,670 controls, 4,342 trios from 2,319 families	6p21.32	6	32440750	MHC	HLA-DRA			3122			rs9268645-?	rs9268645	0	9268645	intron_variant	0	NR	1E-100	100.0				Affymetrix, Illumina [841622] (imputed)	N
2011-09-21	21829393	Plagnol V	2011-08-04	PLoS Genet	www.ncbi.nlm.nih.gov/pubmed/21829393	Genome-wide association analysis of autoantibody positivity in type 1 diabetes cases.	Type 1 diabetes autoantibodies	12,501 European ancestry cases	3,598 sibling cases	1q23.1	1	157701026	FCRL3	FCRL3 - SONP1	115352	148300		41	7970	rs7528684-T	rs7528684	0	7528684	upstream_gene_variant	1	NR	1E-11	11.0	(I-A2A)	1.52	[NR]	Affymetrix, Illumina [NR]	N
2011-09-21	21829393	Plagnol V	2011-08-04	PLoS Genet	www.ncbi.nlm.nih.gov/pubmed/21829393	Genome-wide association analysis of autoantibody positivity in type 1 diabetes cases.	Type 1 diabetes autoantibodies	12,501 European ancestry cases	3,598 sibling cases	1p13.2	1	113834946	PTPN22	PTPN22, AP4B1-AS1			26191, 100287722			rs2476601-A	rs2476601	0	2476601	missense_variant	0	NR	2E-111	110.69897000433602	(T1D)	2.0	[NR]	Affymetrix, Illumina [NR]	N
2011-09-21	21829393	Plagnol V	2011-08-04	PLoS Genet	www.ncbi.nlm.nih.gov/pubmed/21829393	Genome-wide association analysis of autoantibody positivity in type 1 diabetes cases.	Type 1 diabetes autoantibodies	12,501 European ancestry cases	3,598 sibling cases	1q32.1	1	206766559	IL10	LOC105372877 - IL10	105372877	3586		14157	1044	rs3024505-G	rs3024505	0	3024505	downstream_gene_variant	1	NR	5E-10	9.301029995663981	(T1D)	1.2	[NR]	Affymetrix, Illumina [NR]	N
2011-09-21	21829393	Plagnol V	2011-08-04	PLoS Genet	www.ncbi.nlm.nih.gov/pubmed/21829393	Genome-wide association analysis of autoantibody positivity in type 1 diabetes cases.	Type 1 diabetes autoantibodies	12,501 European ancestry cases	3,598 sibling cases	2q24.2	2	162267541	IFIH1	IFIH1			64135			rs1990760-C	rs1990760	0	1990760	missense_variant	0	NR	2E-14	13.698970004336019	(T1D)	1.2	[NR]	Affymetrix, Illumina [NR]	N
2011-09-21	21829393	Plagnol V	2011-08-04	PLoS Genet	www.ncbi.nlm.nih.gov/pubmed/21829393	Genome-wide association analysis of autoantibody positivity in type 1 diabetes cases.	Type 1 diabetes autoantibodies	12,501 European ancestry cases	3,598 sibling cases	2q33.2	2	203874196	CTLA4	CTLA4 - LOC101927840	1493	101927840		236	58119	rs3087243-A	rs3087243	0	3087243	downstream_gene_variant	1	NR	2E-17	16.69897000433602	(T1D)	1.2	[NR]	Affymetrix, Illumina [NR]	N
2011-09-21	21829393	Plagnol V	2011-08-04	PLoS Genet	www.ncbi.nlm.nih.gov/pubmed/21829393	Genome-wide association analysis of autoantibody positivity in type 1 diabetes cases.	Type 1 diabetes autoantibodies	12,501 European ancestry cases	3,598 sibling cases	4q27	4	122408207	ADAD1	ADAD1			132612			rs17388568-A	rs17388568	0	17388568	intron_variant	0	NR	6E-6	5.221848749616356	(T1D)	1.1	[NR]	Affymetrix, Illumina [NR]	N
2011-09-21	21829393	Plagnol V	2011-08-04	PLoS Genet	www.ncbi.nlm.nih.gov/pubmed/21829393	Genome-wide association analysis of autoantibody positivity in type 1 diabetes cases.	Type 1 diabetes autoantibodies	12,501 European ancestry cases	3,598 sibling cases	4q27	4	122456825	IL2	IL2 - IL21	3558	59067		330	155803	rs2069762-A	rs2069762	0	2069762	upstream_gene_variant	1	NR	5E-7	6.301029995663981	(T1D)	1.12	[NR]	Affymetrix, Illumina [NR]	N
2011-09-21	21829393	Plagnol V	2011-08-04	PLoS Genet	www.ncbi.nlm.nih.gov/pubmed/21829393	Genome-wide association analysis of autoantibody positivity in type 1 diabetes cases.	Type 1 diabetes autoantibodies	12,501 European ancestry cases	3,598 sibling cases	6q15	6	90248512	BACH2	BACH2			60468			rs11755527-G	rs11755527	0	11755527	intron_variant	0	NR	3E-8	7.522878745280337	(T1D)	1.1	[NR]	Affymetrix, Illumina [NR]	N
2011-09-21	21829393	Plagnol V	2011-08-04	PLoS Genet	www.ncbi.nlm.nih.gov/pubmed/21829393	Genome-wide association analysis of autoantibody positivity in type 1 diabetes cases.	Type 1 diabetes autoantibodies	12,501 European ancestry cases	3,598 sibling cases	10p15.1	10	6055320	IL2RA	IL2RA			3559			rs12722495-A	rs12722495	0	12722495	intron_variant	0	NR	1E-38	38.0	(T1D)	1.61	[NR]	Affymetrix, Illumina [NR]	N
2011-09-21	21829393	Plagnol V	2011-08-04	PLoS Genet	www.ncbi.nlm.nih.gov/pubmed/21829393	Genome-wide association analysis of autoantibody positivity in type 1 diabetes cases.	Type 1 diabetes autoantibodies	12,501 European ancestry cases	3,598 sibling cases	11p15.5	11	2148913	IGF2AS	IGF2, INS-IGF2			3481, 723961			rs1004446-G	rs1004446	0	1004446	intron_variant	0	NR	3E-23	22.522878745280337	(T1D)	1.4	[NR]	Affymetrix, Illumina [NR]	N
2011-09-21	21829393	Plagnol V	2011-08-04	PLoS Genet	www.ncbi.nlm.nih.gov/pubmed/21829393	Genome-wide association analysis of autoantibody positivity in type 1 diabetes cases.	Type 1 diabetes autoantibodies	12,501 European ancestry cases	3,598 sibling cases	12q13.2	12	56018703	IKZF4	LOC105369781, IKZF4			105369781, 64375			rs1701704-T	rs1701704	0	1701704	intron_variant	0	NR	5E-18	17.30102999566398	(T1D)	1.25	[NR]	Affymetrix, Illumina [NR]	N
2011-09-21	21829393	Plagnol V	2011-08-04	PLoS Genet	www.ncbi.nlm.nih.gov/pubmed/21829393	Genome-wide association analysis of autoantibody positivity in type 1 diabetes cases.	Type 1 diabetes autoantibodies	12,501 European ancestry cases	3,598 sibling cases	12q13.2	12	56088396	ERBB3	ERBB3			2065			rs2292239-T	rs2292239	0	2292239	intron_variant	0	NR	3E-27	26.522878745280337	(T1D)	1.3	[NR]	Affymetrix, Illumina [NR]	N
2011-09-21	21829393	Plagnol V	2011-08-04	PLoS Genet	www.ncbi.nlm.nih.gov/pubmed/21829393	Genome-wide association analysis of autoantibody positivity in type 1 diabetes cases.	Type 1 diabetes autoantibodies	12,501 European ancestry cases	3,598 sibling cases	12q24.12	12	111446804	SH2B3	SH2B3			10019			rs3184504-T	rs3184504	0	3184504	missense_variant	0	NR	2E-38	37.69897000433602	(T1D)	1.3	[NR]	Affymetrix, Illumina [NR]	N
2011-09-21	21829393	Plagnol V	2011-08-04	PLoS Genet	www.ncbi.nlm.nih.gov/pubmed/21829393	Genome-wide association analysis of autoantibody positivity in type 1 diabetes cases.	Type 1 diabetes autoantibodies	12,501 European ancestry cases	3,598 sibling cases	16p13.13	16	11086016	CLEC16A	CLEC16A			23274			rs12708716-G	rs12708716	0	12708716	intron_variant	0	NR	5E-14	13.301029995663981	(T1D)	1.2	[NR]	Affymetrix, Illumina [NR]	N
2011-09-21	21829393	Plagnol V	2011-08-04	PLoS Genet	www.ncbi.nlm.nih.gov/pubmed/21829393	Genome-wide association analysis of autoantibody positivity in type 1 diabetes cases.	Type 1 diabetes autoantibodies	12,501 European ancestry cases	3,598 sibling cases	16p11.2	16	28528527	IL27	IL27 - NUPR1	246778	26471		1797	8814	rs4788084-C	rs4788084	0	4788084	downstream_gene_variant	1	NR	1E-8	8.0	(T1D)	1.15	[NR]	Affymetrix, Illumina [NR]	N
2011-09-21	21829393	Plagnol V	2011-08-04	PLoS Genet	www.ncbi.nlm.nih.gov/pubmed/21829393	Genome-wide association analysis of autoantibody positivity in type 1 diabetes cases.	Type 1 diabetes autoantibodies	12,501 European ancestry cases	3,598 sibling cases	17q21.1	17	39884510	ORMDL3	ZPBP2 - GSDMB	124626	55876		6614	20085	rs2872507-A	rs2872507	0	2872507	intergenic_variant	1	NR	2E-6	5.698970004336019	(T1D)	1.1	[NR]	Affymetrix, Illumina [NR]	N
2011-09-21	21829393	Plagnol V	2011-08-04	PLoS Genet	www.ncbi.nlm.nih.gov/pubmed/21829393	Genome-wide association analysis of autoantibody positivity in type 1 diabetes cases.	Type 1 diabetes autoantibodies	12,501 European ancestry cases	3,598 sibling cases	18p11.21	18	12779948	PTPN2	LOC100996324 - PTPN2	100996324	5771		30526	5530	rs2542151-G	rs2542151	0	2542151	upstream_gene_variant	1	NR	4E-13	12.397940008672037	(T1D)	1.3	[NR]	Affymetrix, Illumina [NR]	N
2011-09-21	21829393	Plagnol V	2011-08-04	PLoS Genet	www.ncbi.nlm.nih.gov/pubmed/21829393	Genome-wide association analysis of autoantibody positivity in type 1 diabetes cases.	Type 1 diabetes autoantibodies	12,501 European ancestry cases	3,598 sibling cases	18q22.2	18	69864406	CD226	CD226			10666			rs763361-C	rs763361	0	763361	missense_variant	0	NR	1E-9	9.0	(T1D)	1.12	[NR]	Affymetrix, Illumina [NR]	N
2011-09-21	21829393	Plagnol V	2011-08-04	PLoS Genet	www.ncbi.nlm.nih.gov/pubmed/21829393	Genome-wide association analysis of autoantibody positivity in type 1 diabetes cases.	Type 1 diabetes autoantibodies	12,501 European ancestry cases	3,598 sibling cases	19p13.2	19	10364976	TYK2	TYK2			7297			rs2304256-?	rs2304256	0	2304256	missense_variant	0	NR	1E-10	10.0	(T1D)			Affymetrix, Illumina [NR]	N
2011-09-21	21829393	Plagnol V	2011-08-04	PLoS Genet	www.ncbi.nlm.nih.gov/pubmed/21829393	Genome-wide association analysis of autoantibody positivity in type 1 diabetes cases.	Type 1 diabetes autoantibodies	12,501 European ancestry cases	3,598 sibling cases	21q22.3	21	42421219	UBASH3A	UBASH3A			53347			rs3788013-A	rs3788013	0	3788013	intron_variant	0	NR	1E-7	7.0	(T1D)	1.1	[NR]	Affymetrix, Illumina [NR]	N
2011-09-21	21829393	Plagnol V	2011-08-04	PLoS Genet	www.ncbi.nlm.nih.gov/pubmed/21829393	Genome-wide association analysis of autoantibody positivity in type 1 diabetes cases.	Type 1 diabetes autoantibodies	12,501 European ancestry cases	3,598 sibling cases	22q12.3	22	37155567	IL2RB	IL2RB - C1QTNF6	3560	114904		5645	24599	rs743777-G	rs743777	0	743777	intron_variant	1	NR	2E-6	5.698970004336019	(T1D)	1.1	[NR]	Affymetrix, Illumina [NR]	N
2011-09-21	21829393	Plagnol V	2011-08-04	PLoS Genet	www.ncbi.nlm.nih.gov/pubmed/21829393	Genome-wide association analysis of autoantibody positivity in type 1 diabetes cases.	Type 1 diabetes autoantibodies	12,501 European ancestry cases	3,598 sibling cases	11p15.5	11	2160994	INS	INS, INS-IGF2			3630, 723961			rs689-?	rs689	0	689	splice_region_variant	0	NR	5E-196	195.30102999566398	(T1D)		[2.04-2.63]	Affymetrix, Illumina [NR]	N
2011-09-21	21829393	Plagnol V	2011-08-04	PLoS Genet	www.ncbi.nlm.nih.gov/pubmed/21829393	Genome-wide association analysis of autoantibody positivity in type 1 diabetes cases.	Type 1 diabetes autoantibodies	12,501 European ancestry cases	3,598 sibling cases	15q14	15	38614840	RASGRP1	LOC107984725			107984725			rs7171171-C	rs7171171	0	7171171	intergenic_variant	0	NR	2E-7	6.698970004336019	(T1D)		[1.09-1.20]	Affymetrix, Illumina [NR]	N
2011-10-26	21980299	Bradfield JP	2011-09-29	PLoS Genet	www.ncbi.nlm.nih.gov/pubmed/21980299	A genome-wide meta-analysis of six type 1 diabetes cohorts identifies multiple associated loci.	Type 1 diabetes	9,934 European ancestry cases, 16,956 European ancestry controls	1,120 European ancestry affected trios	13q22.2	13	75752146	LMO7	LMO7			4008			rs539514-?	rs539514	0	539514	intron_variant	0	0.50	6E-11	10.221848749616356		1.43	[NR]	Affymetrix, Illumina [~ 2540000] (imputed)	N
2011-10-26	21980299	Bradfield JP	2011-09-29	PLoS Genet	www.ncbi.nlm.nih.gov/pubmed/21980299	A genome-wide meta-analysis of six type 1 diabetes cohorts identifies multiple associated loci.	Type 1 diabetes	9,934 European ancestry cases, 16,956 European ancestry controls	1,120 European ancestry affected trios	2p23.3	2	25078886	EFR3B, 3NCOA1, C2orf79, CENPO, ADCY3, DNAJC27, POMC, DNMT3A	EFR3B			22979			rs478222-?	rs478222	0	478222	intron_variant	0	0.59	4E-9	8.397940008672037		1.22	[NR]	Affymetrix, Illumina [~ 2540000] (imputed)	N
2011-10-26	21980299	Bradfield JP	2011-09-29	PLoS Genet	www.ncbi.nlm.nih.gov/pubmed/21980299	A genome-wide meta-analysis of six type 1 diabetes cohorts identifies multiple associated loci.	Type 1 diabetes	9,934 European ancestry cases, 16,956 European ancestry controls	1,120 European ancestry affected trios	6q27	6	170063801	WDR27, C6orf120, PHF10, TCTE3, C6orf208, LOC154449, DLL1, FAM120B, PSMB1, TBP, PCD2	LOC105378150 - LOC101929614	105378150	101929614		28405	82670	rs924043-?	rs924043	0	924043	intergenic_variant	1	0.85	8E-9	8.096910013008056		1.35	[NR]	Affymetrix, Illumina [~ 2540000] (imputed)	N
2011-10-26	21980299	Bradfield JP	2011-09-29	PLoS Genet	www.ncbi.nlm.nih.gov/pubmed/21980299	A genome-wide meta-analysis of six type 1 diabetes cohorts identifies multiple associated loci.	Type 1 diabetes	9,934 European ancestry cases, 16,956 European ancestry controls	1,120 European ancestry affected trios	7p15.1	7	28189423	LOC100128081	JAZF1-AS1			100128081			rs550448-?	rs550448	0	550448	intron_variant	0	0.86	5E-7	6.301029995663981		1.32	[NR]	Affymetrix, Illumina [~ 2540000] (imputed)	N
2011-10-26	21980299	Bradfield JP	2011-09-29	PLoS Genet	www.ncbi.nlm.nih.gov/pubmed/21980299	A genome-wide meta-analysis of six type 1 diabetes cohorts identifies multiple associated loci.	Type 1 diabetes	9,934 European ancestry cases, 16,956 European ancestry controls	1,120 European ancestry affected trios	8q24.12	8	118965098	TNFRSF11B	COLEC10			10584			rs12679857-?	rs12679857	0	12679857	intergenic_variant	0	0.69	4E-7	6.3979400086720375		1.2	[NR]	Affymetrix, Illumina [~ 2540000] (imputed)	N
2011-10-26	21980299	Bradfield JP	2011-09-29	PLoS Genet	www.ncbi.nlm.nih.gov/pubmed/21980299	A genome-wide meta-analysis of six type 1 diabetes cohorts identifies multiple associated loci.	Type 1 diabetes	9,934 European ancestry cases, 16,956 European ancestry controls	1,120 European ancestry affected trios	2p23.2	2	28423934	FOSL2	FOSL2 - LOC102723530	2355	102723530		6622	24586	rs6547853-?	rs6547853	0	6547853	upstream_gene_variant	1	0.60	8E-7	6.096910013008056		1.19	[NR]	Affymetrix, Illumina [~ 2540000] (imputed)	N
2011-10-26	21980299	Bradfield JP	2011-09-29	PLoS Genet	www.ncbi.nlm.nih.gov/pubmed/21980299	A genome-wide meta-analysis of six type 1 diabetes cohorts identifies multiple associated loci.	Type 1 diabetes	9,934 European ancestry cases, 16,956 European ancestry controls	1,120 European ancestry affected trios	11q13.3	11	69781755	NR	FGF4 - FGF3	2249	2248		6352	28213	rs4084127-?	rs4084127	0	4084127	intergenic_variant	1	NR	3E-6	5.522878745280337		1.11	[NR]	Affymetrix, Illumina [~ 2540000] (imputed)	N
2011-10-26	21980299	Bradfield JP	2011-09-29	PLoS Genet	www.ncbi.nlm.nih.gov/pubmed/21980299	A genome-wide meta-analysis of six type 1 diabetes cohorts identifies multiple associated loci.	Type 1 diabetes	9,934 European ancestry cases, 16,956 European ancestry controls	1,120 European ancestry affected trios	10q24.2	10	98540425	NR	HPSE2			60495			rs10786436-T	rs10786436	0	10786436	intron_variant	0	NR	8E-7	6.096910013008056		1.1	[NR]	Affymetrix, Illumina [~ 2540000] (imputed)	N
2011-10-26	21980299	Bradfield JP	2011-09-29	PLoS Genet	www.ncbi.nlm.nih.gov/pubmed/21980299	A genome-wide meta-analysis of six type 1 diabetes cohorts identifies multiple associated loci.	Type 1 diabetes	9,934 European ancestry cases, 16,956 European ancestry controls	1,120 European ancestry affected trios	14q11.2	14	23370824	NR	EFS - IL25	10278	64806		5191	1985	rs10137082-?	rs10137082	0	10137082	upstream_gene_variant	1	NR	6E-6	5.221848749616356		1.1	[NR]	Affymetrix, Illumina [~ 2540000] (imputed)	N
2009-12-28	19966805	Wallace C	2009-12-06	Nat Genet	www.ncbi.nlm.nih.gov/pubmed/19966805	The imprinted DLK1-MEG3 gene region on chromosome 14q32.2 alters susceptibility to type 1 diabetes.	Type 1 diabetes	7,514 European ancestry cases, 9,045 European ancestry controls	4,840 European ancestry cases, 2,670 European ancestry controls, 5,766 European ancestry familial triads	19p13.2	19	10364976	TYK2	TYK2			7297			rs2304256-C	rs2304256	0	2304256	missense_variant	0	0.71	4E-9	8.397940008672037		1.16	[1.11-1.22]	Affymetrix, Illumina [~ 2600000] (imputed)	N
2009-12-28	19966805	Wallace C	2009-12-06	Nat Genet	www.ncbi.nlm.nih.gov/pubmed/19966805	The imprinted DLK1-MEG3 gene region on chromosome 14q32.2 alters susceptibility to type 1 diabetes.	Type 1 diabetes	7,514 European ancestry cases, 9,045 European ancestry controls	4,840 European ancestry cases, 2,670 European ancestry controls, 5,766 European ancestry familial triads	14q32.2	14	100839708	DIO3, DLK1, MEG3, RTL1	MEG3			55384			rs941576-A	rs941576	0	941576	intron_variant	0	0.57	1E-10	10.0		1.11	[1.06-1.16]	Affymetrix, Illumina [~ 2600000] (imputed)	N
2015-05-21	22704111	Hotaling JM	2012-06-13	J Urol	www.ncbi.nlm.nih.gov/pubmed/22704111	Pilot genome-wide association search identifies potential loci for risk of erectile dysfunction in type 1 diabetes using the DCCT/EDIC study cohort.	Erectile dysfunction in type 1 diabetes	125 European ancestry cases, 403 European ancestry controls	NA	3q13.11	3	105292046	ALCAM	LOC105374023 - ALCAM	105374023	214		274051	74667	rs9810233-G	rs9810233	0	9810233	intergenic_variant	1	0.270	7E-7	6.154901959985743				Illumina [840354]	N
2015-05-21	22704111	Hotaling JM	2012-06-13	J Urol	www.ncbi.nlm.nih.gov/pubmed/22704111	Pilot genome-wide association search identifies potential loci for risk of erectile dysfunction in type 1 diabetes using the DCCT/EDIC study cohort.	Erectile dysfunction in type 1 diabetes	125 European ancestry cases, 403 European ancestry controls	NA	2q31.1	2	172628350	PDK1	PDK1			5163			rs836589-A	rs836589	0	836589	intergenic_variant	0	0.186	2E-6	5.698970004336019				Illumina [840354]	N
2015-05-21	22704111	Hotaling JM	2012-06-13	J Urol	www.ncbi.nlm.nih.gov/pubmed/22704111	Pilot genome-wide association search identifies potential loci for risk of erectile dysfunction in type 1 diabetes using the DCCT/EDIC study cohort.	Erectile dysfunction in type 1 diabetes	125 European ancestry cases, 403 European ancestry controls	NA	6q24.2	6	143758717	PHACTR2	PHACTR2			9749			rs6931865-A	rs6931865	0	6931865	intron_variant	0	0.336	4E-6	5.3979400086720375				Illumina [840354]	N
2015-05-21	22704111	Hotaling JM	2012-06-13	J Urol	www.ncbi.nlm.nih.gov/pubmed/22704111	Pilot genome-wide association search identifies potential loci for risk of erectile dysfunction in type 1 diabetes using the DCCT/EDIC study cohort.	Erectile dysfunction in type 1 diabetes	125 European ancestry cases, 403 European ancestry controls	NA	3p22.2	3	36638607	STAC	NBPF21P - RN7SKP227	205655	106481818		810	46433	rs950146-C	rs950146	0	950146	upstream_gene_variant	1	0.491	4E-6	5.3979400086720375				Illumina [840354]	N
2015-05-21	22704111	Hotaling JM	2012-06-13	J Urol	www.ncbi.nlm.nih.gov/pubmed/22704111	Pilot genome-wide association search identifies potential loci for risk of erectile dysfunction in type 1 diabetes using the DCCT/EDIC study cohort.	Erectile dysfunction in type 1 diabetes	125 European ancestry cases, 403 European ancestry controls	NA	1q31.3	1	197051528	F13B	F13B			2165			rs2990510-G	rs2990510	0	2990510	intron_variant	0	0.305	6E-6	5.221848749616356				Illumina [840354]	N
2015-05-21	22704111	Hotaling JM	2012-06-13	J Urol	www.ncbi.nlm.nih.gov/pubmed/22704111	Pilot genome-wide association search identifies potential loci for risk of erectile dysfunction in type 1 diabetes using the DCCT/EDIC study cohort.	Erectile dysfunction in type 1 diabetes	125 European ancestry cases, 403 European ancestry controls	NA	3p12.2	3	80816613	SLC25A36	LOC105377175 - LOC105377174	105377175	105377174		26825	6436	rs9850224-A	rs9850225	0	9850225	intergenic_variant	1	0.010	5E-6	5.301029995663981				Illumina [840354]	N
2014-05-01	24101674	Hanson RL	2013-10-07	Diabetes	www.ncbi.nlm.nih.gov/pubmed/24101674	A genome-wide association study in American Indians implicates DNER as a susceptibility locus for type 2 diabetes.	Type 2 diabetes	278 American Indian ancestry young-onset cases, 129 American Indian ancestry cases, 424 American Indian ancestry controls from 514 sibships	1,273 American Indian ancestry cases, 1,635 American Indian ancestry controls, 793 cases, 3,133 controls	2q36.3	2	229657682	DNER	DNER			92737			rs1861612-T	rs1861612	0	1861612	intron_variant	0	0.64	7E-8	7.154901959985743		1.29	[NR]	Affymetrix [453654]	N
2014-05-01	24101674	Hanson RL	2013-10-07	Diabetes	www.ncbi.nlm.nih.gov/pubmed/24101674	A genome-wide association study in American Indians implicates DNER as a susceptibility locus for type 2 diabetes.	Type 2 diabetes	278 American Indian ancestry young-onset cases, 129 American Indian ancestry cases, 424 American Indian ancestry controls from 514 sibships	1,273 American Indian ancestry cases, 1,635 American Indian ancestry controls, 793 cases, 3,133 controls	11p15.4	11	2810311	KCNQ1	KCNQ1			3784			rs8181588-A	rs8181588	0	8181588	intron_variant	0	0.48	5E-9	8.301029995663981		1.3	[NR]	Affymetrix [453654]	N
2012-11-15	22961080	Li H	2012-09-06	Diabetes	www.ncbi.nlm.nih.gov/pubmed/22961080	A genome-wide association study identifies GRK5 and RASGRP1 as type 2 diabetes loci in Chinese Hans.	Type 2 diabetes	1,839 Han Chinese ancestry cases, 1,873 Han Chinese ancestry controls	15,979 East Asian ancestry cases, 19,360 East Asian ancestry controls, 794 Malay ancestry cases, 1,240 Malay ancestry controls, 159 Filipino ancestry cases, 1,624 Filipino ancestry controls	6p22.3	6	20661019	CDKAL1	CDKAL1			54901			rs7754840-C	rs7754840	0	7754840	intron_variant	0	0.411	7E-10	9.154901959985743		1.35	[1.23-1.48]	Illumina [2234194] (imputed)	N
2012-11-15	22961080	Li H	2012-09-06	Diabetes	www.ncbi.nlm.nih.gov/pubmed/22961080	A genome-wide association study identifies GRK5 and RASGRP1 as type 2 diabetes loci in Chinese Hans.	Type 2 diabetes	1,839 Han Chinese ancestry cases, 1,873 Han Chinese ancestry controls	15,979 East Asian ancestry cases, 19,360 East Asian ancestry controls, 794 Malay ancestry cases, 1,240 Malay ancestry controls, 159 Filipino ancestry cases, 1,624 Filipino ancestry controls	11p15.4	11	2818521	KCNQ1	KCNQ1			3784			rs2237892-C	rs2237892	0	2237892	intron_variant	0	0.657	1E-7	7.0		1.32	[1.19-1.46]	Illumina [2234194] (imputed)	N
2013-03-19	23209189	Tabassum R	2012-12-03	Diabetes	www.ncbi.nlm.nih.gov/pubmed/23209189	Genome-wide association study for type 2 diabetes in Indians identifies a new susceptibility locus at 2q21.	Type 2 diabetes	1,101 Indo-European ancestry cases, 1,027 Indo-European ancestry controls	3,607 Indo-European ancestry cases, 2,924 Indo-European ancestry controls, 1,184 Dravidian ancestry cases, 1,061 Dravidian ancestry controls, 11,285 European ancestry cases, 11,285 European ancestry controls	2q21.3	2	134722410	TMEM163	LOC105373629			105373629			rs6723108-T	rs6723108	0	6723108	upstream_gene_variant	0	0.86	7E-8	7.154901959985743	(All South Asians)	1.27	[1.17-1.39]	Illumina [536420]	N
2013-03-19	23209189	Tabassum R	2012-12-03	Diabetes	www.ncbi.nlm.nih.gov/pubmed/23209189	Genome-wide association study for type 2 diabetes in Indians identifies a new susceptibility locus at 2q21.	Type 2 diabetes	1,101 Indo-European ancestry cases, 1,027 Indo-European ancestry controls	3,607 Indo-European ancestry cases, 2,924 Indo-European ancestry controls, 1,184 Dravidian ancestry cases, 1,061 Dravidian ancestry controls, 11,285 European ancestry cases, 11,285 European ancestry controls	5q11.2	5	56808481	MAP3K1	LOC105378979 - MAP3K1	105378979	4214		36324	6592	rs10461617-A	rs10461617	0	10461617	intergenic_variant	1	0.21	4E-6	5.3979400086720375	(All South Asians)	1.17	[1.09-1.25]	Illumina [536420]	N
2013-03-19	23209189	Tabassum R	2012-12-03	Diabetes	www.ncbi.nlm.nih.gov/pubmed/23209189	Genome-wide association study for type 2 diabetes in Indians identifies a new susceptibility locus at 2q21.	Type 2 diabetes	1,101 Indo-European ancestry cases, 1,027 Indo-European ancestry controls	3,607 Indo-European ancestry cases, 2,924 Indo-European ancestry controls, 1,184 Dravidian ancestry cases, 1,061 Dravidian ancestry controls, 11,285 European ancestry cases, 11,285 European ancestry controls	1p22.1	1	91728765	TGFBR3	TGFBR3			7049			rs11165354-A	rs11165354	0	11165354	intron_variant	0	0.78	4E-6	5.3979400086720375	(All South Asians)	1.17	[1.10-1.25]	Illumina [536420]	N
2013-03-19	23209189	Tabassum R	2012-12-03	Diabetes	www.ncbi.nlm.nih.gov/pubmed/23209189	Genome-wide association study for type 2 diabetes in Indians identifies a new susceptibility locus at 2q21.	Type 2 diabetes	1,101 Indo-European ancestry cases, 1,027 Indo-European ancestry controls	3,607 Indo-European ancestry cases, 2,924 Indo-European ancestry controls, 1,184 Dravidian ancestry cases, 1,061 Dravidian ancestry controls, 11,285 European ancestry cases, 11,285 European ancestry controls	10q25.2	10	112998590	TCF7L2	TCF7L2			6934			rs7903146-T	rs7903146	0	7903146	intron_variant	0	0.30	1E-35	35.0	(Indo-European South Asians)	1.51	[1.42-1.62]	Illumina [536420]	N
2014-11-01	24595857	Sandholm N	2014-03-05	Diabetologia	www.ncbi.nlm.nih.gov/pubmed/24595857	Genome-wide association study of urinary albumin excretion rate in patients with type 1 diabetes.	Urinary albumin excretion rate in type 1 diabetes	1,925 European ancestry cases	3,750 European ancestry cases	4q34.1	4	174721548	GLRA3	GLRA3			8001			rs11725853-A	rs11725853	0	11725853	intron_variant	0	0.15	8E-7	6.096910013008056		0.11	[0.07-0.16] unit increase	Illumina [2400000] (imputed)	N
2014-11-01	24595857	Sandholm N	2014-03-05	Diabetologia	www.ncbi.nlm.nih.gov/pubmed/24595857	Genome-wide association study of urinary albumin excretion rate in patients with type 1 diabetes.	Urinary albumin excretion rate in type 1 diabetes	1,925 European ancestry cases	3,750 European ancestry cases	8p22	8	19065067	SH2D4A, PSD3	PSD3			23362			rs2410601-G	rs2410601	0	2410601	intron_variant	0	0.47	4E-6	5.3979400086720375		0.08	[0.04-0.11] unit increase	Illumina [2400000] (imputed)	N
2012-11-15	22961080	Li H	2012-09-06	Diabetes	www.ncbi.nlm.nih.gov/pubmed/22961080	A genome-wide association study identifies GRK5 and RASGRP1 as type 2 diabetes loci in Chinese Hans.	Type 2 diabetes	1,839 Han Chinese ancestry cases, 1,873 Han Chinese ancestry controls	15,979 East Asian ancestry cases, 19,360 East Asian ancestry controls, 794 Malay ancestry cases, 1,240 Malay ancestry controls, 159 Filipino ancestry cases, 1,624 Filipino ancestry controls	10q26.11	10	119389891	GRK5	GRK5			2869			rs10886471-C	rs10886471	0	10886471	intron_variant	0	0.778	7E-9	8.154901959985743		1.12	[1.08-1.16]	Illumina [2234194] (imputed)	N
2012-11-15	22961080	Li H	2012-09-06	Diabetes	www.ncbi.nlm.nih.gov/pubmed/22961080	A genome-wide association study identifies GRK5 and RASGRP1 as type 2 diabetes loci in Chinese Hans.	Type 2 diabetes	1,839 Han Chinese ancestry cases, 1,873 Han Chinese ancestry controls	15,979 East Asian ancestry cases, 19,360 East Asian ancestry controls, 794 Malay ancestry cases, 1,240 Malay ancestry controls, 159 Filipino ancestry cases, 1,624 Filipino ancestry controls	15q14	15	38530704	RASGRP1	RASGRP1			10125			rs7403531-T	rs7403531	0	7403531	intron_variant	0	0.346	4E-9	8.397940008672037		1.1	[1.06-1.13]	Illumina [2234194] (imputed)	N
2012-11-15	22961080	Li H	2012-09-06	Diabetes	www.ncbi.nlm.nih.gov/pubmed/22961080	A genome-wide association study identifies GRK5 and RASGRP1 as type 2 diabetes loci in Chinese Hans.	Type 2 diabetes	1,839 Han Chinese ancestry cases, 1,873 Han Chinese ancestry controls	15,979 East Asian ancestry cases, 19,360 East Asian ancestry controls, 794 Malay ancestry cases, 1,240 Malay ancestry controls, 159 Filipino ancestry cases, 1,624 Filipino ancestry controls	9p24.2	9	4293150	GLIS3	GLIS3			169792			rs10814916-C	rs10814916	0	10814916	intron_variant	0	0.439	6E-12	11.221848749616356		1.11	[1.08-1.15]	Illumina [2234194] (imputed)	N
2012-11-15	22961080	Li H	2012-09-06	Diabetes	www.ncbi.nlm.nih.gov/pubmed/22961080	A genome-wide association study identifies GRK5 and RASGRP1 as type 2 diabetes loci in Chinese Hans.	Type 2 diabetes	1,839 Han Chinese ancestry cases, 1,873 Han Chinese ancestry controls	15,979 East Asian ancestry cases, 19,360 East Asian ancestry controls, 794 Malay ancestry cases, 1,240 Malay ancestry controls, 159 Filipino ancestry cases, 1,624 Filipino ancestry controls	9p21.3	9	22132077	CDKN2B	CDKN2B-AS1 - DMRTA1	100048912	63951		10980	314764	rs2383208-A	rs2383208	0	2383208	intergenic_variant	1	0.558	3E-17	16.522878745280337		1.22	[1.17-1.28]	Illumina [2234194] (imputed)	N
2012-11-15	22961080	Li H	2012-09-06	Diabetes	www.ncbi.nlm.nih.gov/pubmed/22961080	A genome-wide association study identifies GRK5 and RASGRP1 as type 2 diabetes loci in Chinese Hans.	Type 2 diabetes	1,839 Han Chinese ancestry cases, 1,873 Han Chinese ancestry controls	15,979 East Asian ancestry cases, 19,360 East Asian ancestry controls, 794 Malay ancestry cases, 1,240 Malay ancestry controls, 159 Filipino ancestry cases, 1,624 Filipino ancestry controls	10p13	10	12265895	CDC123	CDC123 - CAMK1D	8872	57118		15305	83619	rs11257655-T	rs11257655	0	11257655	regulatory_region_variant	1	0.564	7E-9	8.154901959985743		1.15	[1.10-1.20]	Illumina [2234194] (imputed)	N
2012-11-15	22961080	Li H	2012-09-06	Diabetes	www.ncbi.nlm.nih.gov/pubmed/22961080	A genome-wide association study identifies GRK5 and RASGRP1 as type 2 diabetes loci in Chinese Hans.	Type 2 diabetes	1,839 Han Chinese ancestry cases, 1,873 Han Chinese ancestry controls	15,979 East Asian ancestry cases, 19,360 East Asian ancestry controls, 794 Malay ancestry cases, 1,240 Malay ancestry controls, 159 Filipino ancestry cases, 1,624 Filipino ancestry controls	17q12	17	37738049	HNF1B	HNF1B			6928			rs4430796-G	rs4430796	0	4430796	intron_variant	0	0.276	2E-11	10.698970004336019		1.19	[1.13-1.25]	Illumina [2234194] (imputed)	N
2012-11-15	22961080	Li H	2012-09-06	Diabetes	www.ncbi.nlm.nih.gov/pubmed/22961080	A genome-wide association study identifies GRK5 and RASGRP1 as type 2 diabetes loci in Chinese Hans.	Type 2 diabetes	1,839 Han Chinese ancestry cases, 1,873 Han Chinese ancestry controls	15,979 East Asian ancestry cases, 19,360 East Asian ancestry controls, 794 Malay ancestry cases, 1,240 Malay ancestry controls, 159 Filipino ancestry cases, 1,624 Filipino ancestry controls	Xq28	X	153597180	FAM58A	FAM58A			92002			rs12010175-G	rs12010175	0	12010175	intron_variant	0	0.786	2E-9	8.698970004336019		1.21	[1.14-1.28]	Illumina [2234194] (imputed)	N
2012-11-15	22961080	Li H	2012-09-06	Diabetes	www.ncbi.nlm.nih.gov/pubmed/22961080	A genome-wide association study identifies GRK5 and RASGRP1 as type 2 diabetes loci in Chinese Hans.	Type 2 diabetes	1,839 Han Chinese ancestry cases, 1,873 Han Chinese ancestry controls	15,979 East Asian ancestry cases, 19,360 East Asian ancestry controls, 794 Malay ancestry cases, 1,240 Malay ancestry controls, 159 Filipino ancestry cases, 1,624 Filipino ancestry controls	Xq28	X	153634467	DUSP9	LOC105373384 - DUSP9	105373384	1852		26430	7976	rs5945326-A	rs5945326	0	5945326	intergenic_variant	1	0.606	7E-16	15.154901959985743		1.18	[1.13-1.23]	Illumina [2234194] (imputed)	N
2014-10-09	24465431	Ma RC	2014-01-20	PLoS One	www.ncbi.nlm.nih.gov/pubmed/24465431	Familial young-onset diabetes, pre-diabetes and cardiovascular disease are associated with genetic variants of DACH1 in Chinese.	Type 2 diabetes (young onset) and obesity	99 Chinese ancestry cases, 101 Chinese ancestry controls	NA	3q27.3	3	188074923	LPP	LOC107986166 - LPP-AS2	107986166	339929		32326	76283	rs16862964-G	rs16862964	0	16862964	intergenic_variant	1	0.262	7E-6	5.154901959985743		2.59	[1.71-3.94]	Illumina [425513]	N
2014-10-09	24465431	Ma RC	2014-01-20	PLoS One	www.ncbi.nlm.nih.gov/pubmed/24465431	Familial young-onset diabetes, pre-diabetes and cardiovascular disease are associated with genetic variants of DACH1 in Chinese.	Type 2 diabetes (young onset) and obesity	99 Chinese ancestry cases, 101 Chinese ancestry controls	NA	5q23.2	5	124804202	ZNF608	LOC105379156 - RPL28P3	105379156	391828		2104	4624	rs6595551-G	rs6595551	0	6595551	downstream_gene_variant	1	0.530	6E-6	5.221848749616356		2.63	[1.72-4.01]	Illumina [425513]	N
2013-03-19	23209189	Tabassum R	2012-12-03	Diabetes	www.ncbi.nlm.nih.gov/pubmed/23209189	Genome-wide association study for type 2 diabetes in Indians identifies a new susceptibility locus at 2q21.	Type 2 diabetes	1,101 Indo-European ancestry cases, 1,027 Indo-European ancestry controls	3,607 Indo-European ancestry cases, 2,924 Indo-European ancestry controls, 1,184 Dravidian ancestry cases, 1,061 Dravidian ancestry controls, 11,285 European ancestry cases, 11,285 European ancestry controls	9p21.3	9	22132077	CDKN2A	CDKN2B-AS1 - DMRTA1	100048912	63951		10980	314764	rs2383208-T	rs2383208	0	2383208	intergenic_variant	1	0.85	3E-6	5.522878745280337	(Indo-European South Asians)	1.23	[1.13-1.34]	Illumina [536420]	N
2013-03-19	23209189	Tabassum R	2012-12-03	Diabetes	www.ncbi.nlm.nih.gov/pubmed/23209189	Genome-wide association study for type 2 diabetes in Indians identifies a new susceptibility locus at 2q21.	Type 2 diabetes	1,101 Indo-European ancestry cases, 1,027 Indo-European ancestry controls	3,607 Indo-European ancestry cases, 2,924 Indo-European ancestry controls, 1,184 Dravidian ancestry cases, 1,061 Dravidian ancestry controls, 11,285 European ancestry cases, 11,285 European ancestry controls	16q12.2	16	53782363	FTO	FTO			79068			rs8050136-A	rs8050136	0	8050136	intron_variant	0	0.34	6E-6	5.221848749616356	(Indo-European South Asians)	1.16	[1.09-1.24]	Illumina [536420]	N
2013-03-27	23300278	Saxena R	2013-01-08	Diabetes	www.ncbi.nlm.nih.gov/pubmed/23300278	Genome-wide association study identifies a novel locus contributing to type 2 diabetes susceptibility in Sikhs of Punjabi origin from India.	Type 2 diabetes	842 Punjabi Sikh ancestry cases, 774 Punjabi Sikh ancestry controls	up to 2,512 Punjabi Sikh ancestry cases and 3,201 Punjabi Sikh ancestry controls, up to 16,128 South Asian ancestry cases and 23,846 South Asian ancestry controls, up to 16,746 East Asian ancestry cases and 16,961 East Asian ancestry controls, up to 8,130 European ancestry cases and 38,987 European ancestry controls	10q25.2	10	112998590	TCF7L2	TCF7L2			6934			rs7903146-T	rs7903146	0	7903146	intron_variant	0	0.31	3E-19	18.522878745280337	(Punjabi Sikhs)	1.44	[1.33 - 1.56]	Illumina [1232008] (imputed)	N
2013-03-27	23300278	Saxena R	2013-01-08	Diabetes	www.ncbi.nlm.nih.gov/pubmed/23300278	Genome-wide association study identifies a novel locus contributing to type 2 diabetes susceptibility in Sikhs of Punjabi origin from India.	Type 2 diabetes	842 Punjabi Sikh ancestry cases, 774 Punjabi Sikh ancestry controls	up to 2,512 Punjabi Sikh ancestry cases and 3,201 Punjabi Sikh ancestry controls, up to 16,128 South Asian ancestry cases and 23,846 South Asian ancestry controls, up to 16,746 East Asian ancestry cases and 16,961 East Asian ancestry controls, up to 8,130 European ancestry cases and 38,987 European ancestry controls	13q12.12	13	23290518	SGCG, SACS	SGCG			6445			rs9552911-G	rs9552911	0	9552911	intron_variant	0	0.93	2E-8	7.698970004336019	(Punjabi Sikhs)	1.49	[1.3-1.72]	Illumina [1232008] (imputed)	N
2013-03-27	23300278	Saxena R	2013-01-08	Diabetes	www.ncbi.nlm.nih.gov/pubmed/23300278	Genome-wide association study identifies a novel locus contributing to type 2 diabetes susceptibility in Sikhs of Punjabi origin from India.	Type 2 diabetes	842 Punjabi Sikh ancestry cases, 774 Punjabi Sikh ancestry controls	up to 2,512 Punjabi Sikh ancestry cases and 3,201 Punjabi Sikh ancestry controls, up to 16,128 South Asian ancestry cases and 23,846 South Asian ancestry controls, up to 16,746 East Asian ancestry cases and 16,961 East Asian ancestry controls, up to 8,130 European ancestry cases and 38,987 European ancestry controls	5q33.2	5	155967220	intergenic	SGCD			6444			rs17053082-T	rs17053082	0	17053082	intron_variant	0	0.1	4E-7	6.3979400086720375	(Punjabi Sikhs)	1.49	[1.28 - 1.73]	Illumina [1232008] (imputed)	N
2013-03-27	23300278	Saxena R	2013-01-08	Diabetes	www.ncbi.nlm.nih.gov/pubmed/23300278	Genome-wide association study identifies a novel locus contributing to type 2 diabetes susceptibility in Sikhs of Punjabi origin from India.	Type 2 diabetes	842 Punjabi Sikh ancestry cases, 774 Punjabi Sikh ancestry controls	up to 2,512 Punjabi Sikh ancestry cases and 3,201 Punjabi Sikh ancestry controls, up to 16,128 South Asian ancestry cases and 23,846 South Asian ancestry controls, up to 16,746 East Asian ancestry cases and 16,961 East Asian ancestry controls, up to 8,130 European ancestry cases and 38,987 European ancestry controls	1q42.13	1	228744368	RHOU	RHOU			58480			rs6426514-A	rs6426514	0	6426514	3_prime_UTR_variant	0	0.06	2E-6	5.698970004336019	(Punjabi Sikhs)	1.51	[1.27 - 1.78]	Illumina [1232008] (imputed)	N
2013-03-27	23300278	Saxena R	2013-01-08	Diabetes	www.ncbi.nlm.nih.gov/pubmed/23300278	Genome-wide association study identifies a novel locus contributing to type 2 diabetes susceptibility in Sikhs of Punjabi origin from India.	Type 2 diabetes	842 Punjabi Sikh ancestry cases, 774 Punjabi Sikh ancestry controls	up to 2,512 Punjabi Sikh ancestry cases and 3,201 Punjabi Sikh ancestry controls, up to 16,128 South Asian ancestry cases and 23,846 South Asian ancestry controls, up to 16,746 East Asian ancestry cases and 16,961 East Asian ancestry controls, up to 8,130 European ancestry cases and 38,987 European ancestry controls	8q24.22	8	133184606	WISP1	LOC105375769 - WISP1	105375769	8840		18218	6433	rs4527850-T	rs4527850	0	4527850	intergenic_variant	1	0.75	2E-6	5.698970004336019	(Punjabi Sikhs)	1.23	[1.13 - 1.34]	Illumina [1232008] (imputed)	N
2013-03-27	23300278	Saxena R	2013-01-08	Diabetes	www.ncbi.nlm.nih.gov/pubmed/23300278	Genome-wide association study identifies a novel locus contributing to type 2 diabetes susceptibility in Sikhs of Punjabi origin from India.	Type 2 diabetes	842 Punjabi Sikh ancestry cases, 774 Punjabi Sikh ancestry controls	up to 2,512 Punjabi Sikh ancestry cases and 3,201 Punjabi Sikh ancestry controls, up to 16,128 South Asian ancestry cases and 23,846 South Asian ancestry controls, up to 16,746 East Asian ancestry cases and 16,961 East Asian ancestry controls, up to 8,130 European ancestry cases and 38,987 European ancestry controls	17p13.3	17	796780	NXN	RNMTL1 - NXN	55178	64359		4271	2533	rs623323-T	rs623323	0	623323	downstream_gene_variant	1	0.15	4E-6	5.3979400086720375	(Punjabi Sikhs)	1.28	[1.15 - 1.42]	Illumina [1232008] (imputed)	N
2013-03-27	23300278	Saxena R	2013-01-08	Diabetes	www.ncbi.nlm.nih.gov/pubmed/23300278	Genome-wide association study identifies a novel locus contributing to type 2 diabetes susceptibility in Sikhs of Punjabi origin from India.	Type 2 diabetes	842 Punjabi Sikh ancestry cases, 774 Punjabi Sikh ancestry controls	up to 2,512 Punjabi Sikh ancestry cases and 3,201 Punjabi Sikh ancestry controls, up to 16,128 South Asian ancestry cases and 23,846 South Asian ancestry controls, up to 16,746 East Asian ancestry cases and 16,961 East Asian ancestry controls, up to 8,130 European ancestry cases and 38,987 European ancestry controls	3q27.2	3	185811292	IGF2BP2	IGF2BP2			10644			rs1470579-C	rs1470579	0	1470579	intron_variant	0	0.41	5E-6	5.301029995663981	(Punjabi Sikhs)	1.19	[1.11-1.28]	Illumina [1232008] (imputed)	N
2013-03-27	23300278	Saxena R	2013-01-08	Diabetes	www.ncbi.nlm.nih.gov/pubmed/23300278	Genome-wide association study identifies a novel locus contributing to type 2 diabetes susceptibility in Sikhs of Punjabi origin from India.	Type 2 diabetes	842 Punjabi Sikh ancestry cases, 774 Punjabi Sikh ancestry controls	up to 2,512 Punjabi Sikh ancestry cases and 3,201 Punjabi Sikh ancestry controls, up to 16,128 South Asian ancestry cases and 23,846 South Asian ancestry controls, up to 16,746 East Asian ancestry cases and 16,961 East Asian ancestry controls, up to 8,130 European ancestry cases and 38,987 European ancestry controls	10q25.2	10	112998590	TCF7L2	TCF7L2			6934			rs7903146-T	rs7903146	0	7903146	intron_variant	0	0.31	6E-22	21.221848749616356	(All Punjabi)	1.3	[1.23 - 1.37]	Illumina [1232008] (imputed)	N
2013-03-27	23300278	Saxena R	2013-01-08	Diabetes	www.ncbi.nlm.nih.gov/pubmed/23300278	Genome-wide association study identifies a novel locus contributing to type 2 diabetes susceptibility in Sikhs of Punjabi origin from India.	Type 2 diabetes	842 Punjabi Sikh ancestry cases, 774 Punjabi Sikh ancestry controls	up to 2,512 Punjabi Sikh ancestry cases and 3,201 Punjabi Sikh ancestry controls, up to 16,128 South Asian ancestry cases and 23,846 South Asian ancestry controls, up to 16,746 East Asian ancestry cases and 16,961 East Asian ancestry controls, up to 8,130 European ancestry cases and 38,987 European ancestry controls	5q33.2	5	155967220	intergenic	SGCD			6444			rs17053082-T	rs17053082	0	17053082	intron_variant	0	0.1	4E-7	6.3979400086720375	(All Punjabi)	1.49	[1.28 - 1.73]	Illumina [1232008] (imputed)	N
2013-03-27	23300278	Saxena R	2013-01-08	Diabetes	www.ncbi.nlm.nih.gov/pubmed/23300278	Genome-wide association study identifies a novel locus contributing to type 2 diabetes susceptibility in Sikhs of Punjabi origin from India.	Type 2 diabetes	842 Punjabi Sikh ancestry cases, 774 Punjabi Sikh ancestry controls	up to 2,512 Punjabi Sikh ancestry cases and 3,201 Punjabi Sikh ancestry controls, up to 16,128 South Asian ancestry cases and 23,846 South Asian ancestry controls, up to 16,746 East Asian ancestry cases and 16,961 East Asian ancestry controls, up to 8,130 European ancestry cases and 38,987 European ancestry controls	3q27.2	3	185811292	IGF2BP2	IGF2BP2			10644			rs1470579-C	rs1470579	0	1470579	intron_variant	0	0.41	4E-7	6.3979400086720375	(All Punjabi)	0.88	[0.83 - 0.92]	Illumina [1232008] (imputed)	N
2013-03-27	23300278	Saxena R	2013-01-08	Diabetes	www.ncbi.nlm.nih.gov/pubmed/23300278	Genome-wide association study identifies a novel locus contributing to type 2 diabetes susceptibility in Sikhs of Punjabi origin from India.	Type 2 diabetes	842 Punjabi Sikh ancestry cases, 774 Punjabi Sikh ancestry controls	up to 2,512 Punjabi Sikh ancestry cases and 3,201 Punjabi Sikh ancestry controls, up to 16,128 South Asian ancestry cases and 23,846 South Asian ancestry controls, up to 16,746 East Asian ancestry cases and 16,961 East Asian ancestry controls, up to 8,130 European ancestry cases and 38,987 European ancestry controls	10q25.2	10	112998590	TCF7L2	TCF7L2			6934			rs7903146-T	rs7903146	0	7903146	intron_variant	0	0.3	3E-35	34.52287874528034	(South Asians)	1.15	[1.13 - 1.18]	Illumina [1232008] (imputed)	N
2013-03-27	23300278	Saxena R	2013-01-08	Diabetes	www.ncbi.nlm.nih.gov/pubmed/23300278	Genome-wide association study identifies a novel locus contributing to type 2 diabetes susceptibility in Sikhs of Punjabi origin from India.	Type 2 diabetes	842 Punjabi Sikh ancestry cases, 774 Punjabi Sikh ancestry controls	up to 2,512 Punjabi Sikh ancestry cases and 3,201 Punjabi Sikh ancestry controls, up to 16,128 South Asian ancestry cases and 23,846 South Asian ancestry controls, up to 16,746 East Asian ancestry cases and 16,961 East Asian ancestry controls, up to 8,130 European ancestry cases and 38,987 European ancestry controls	3q27.2	3	185811292	IGF2BP2	IGF2BP2			10644			rs1470579-C	rs1470579	0	1470579	intron_variant	0	0.45	4E-9	8.397940008672037	(South Asians)	1.06	[1.04-1.09]	Illumina [1232008] (imputed)	N
2016-02-04	25936594	Tomer Y	2015-04-27	J Autoimmun	www.ncbi.nlm.nih.gov/pubmed/25936594	Genome wide identification of new genes and pathways in patients with both autoimmune thyroiditis and type 1 diabetes.	Type 1 diabetes and autoimmune thyroid diseases	346 European ancestry cases, 727 European ancestry controls	185 European ancestry cases, 340 European ancestry controls	6p22.1	6	30110498	TRIM31	TRIM31-AS1, TRIM31			104533120, 11074			rs2523989-A	rs2523989	0	2523989	missense_variant	0	NR	2E-8	7.698970004336019		1.7499		Illumina [514008]	N
2016-02-04	25936594	Tomer Y	2015-04-27	J Autoimmun	www.ncbi.nlm.nih.gov/pubmed/25936594	Genome wide identification of new genes and pathways in patients with both autoimmune thyroiditis and type 1 diabetes.	Type 1 diabetes and autoimmune thyroid diseases	346 European ancestry cases, 727 European ancestry controls	185 European ancestry cases, 340 European ancestry controls	6p21.33	6	30814225	IER3, DDR1	LINC00243			401247			rs886424-A	rs886424	0	886424	non_coding_transcript_exon_variant	0	NR	3E-14	13.522878745280337		2.2107		Illumina [514008]	N
2016-02-04	25936594	Tomer Y	2015-04-27	J Autoimmun	www.ncbi.nlm.nih.gov/pubmed/25936594	Genome wide identification of new genes and pathways in patients with both autoimmune thyroiditis and type 1 diabetes.	Type 1 diabetes and autoimmune thyroid diseases	346 European ancestry cases, 727 European ancestry controls	185 European ancestry cases, 340 European ancestry controls	6p21.33	6	31396930	PSORS1C1, MICA, HCP5	LOC101929072			101929072			rs2251396-T	rs2251396	0	2251396	upstream_gene_variant	0	NR	1E-22	22.0		2.2132		Illumina [514008]	N
2016-02-04	25936594	Tomer Y	2015-04-27	J Autoimmun	www.ncbi.nlm.nih.gov/pubmed/25936594	Genome wide identification of new genes and pathways in patients with both autoimmune thyroiditis and type 1 diabetes.	Type 1 diabetes and autoimmune thyroid diseases	346 European ancestry cases, 727 European ancestry controls	185 European ancestry cases, 340 European ancestry controls	6p21.33	6	31600692	NFKBIL1, LTA, NCR3	NCR3 - UQCRHP1	259197	100130756		7668	10391	rs2857595-T	rs2857595	0	2857595	intergenic_variant	1	NR	2E-23	22.69897000433602		2.3765		Illumina [514008]	N
2016-02-04	25936594	Tomer Y	2015-04-27	J Autoimmun	www.ncbi.nlm.nih.gov/pubmed/25936594	Genome wide identification of new genes and pathways in patients with both autoimmune thyroiditis and type 1 diabetes.	Type 1 diabetes and autoimmune thyroid diseases	346 European ancestry cases, 727 European ancestry controls	185 European ancestry cases, 340 European ancestry controls	6p21.33	6	31951083	BAT2, HSPA1L, CFB, TNXB, NOTCH4	CFB			629			rs1270942-C	rs1270942	0	1270942	non_coding_transcript_exon_variant	0	NR	5E-25	24.30102999566398		3.0494		Illumina [514008]	N
2016-02-04	25936594	Tomer Y	2015-04-27	J Autoimmun	www.ncbi.nlm.nih.gov/pubmed/25936594	Genome wide identification of new genes and pathways in patients with both autoimmune thyroiditis and type 1 diabetes.	Type 1 diabetes and autoimmune thyroid diseases	346 European ancestry cases, 727 European ancestry controls	185 European ancestry cases, 340 European ancestry controls	6p21.32	6	32395438	BTNL2	LOC101929163, BTNL2			101929163, 56244			rs1980493-G	rs1980493	0	1980493	intron_variant	0	NR	2E-20	19.69897000433602		2.5034		Illumina [514008]	N
2016-02-04	25936594	Tomer Y	2015-04-27	J Autoimmun	www.ncbi.nlm.nih.gov/pubmed/25936594	Genome wide identification of new genes and pathways in patients with both autoimmune thyroiditis and type 1 diabetes.	Type 1 diabetes and autoimmune thyroid diseases	346 European ancestry cases, 727 European ancestry controls	185 European ancestry cases, 340 European ancestry controls	6p21.32	6	32830954	TAP2	TAP2			6891			rs1015166-T	rs1015166	0	1015166	intron_variant	0	NR	4E-22	21.397940008672037		2.1428		Illumina [514008]	N
2016-02-04	25936594	Tomer Y	2015-04-27	J Autoimmun	www.ncbi.nlm.nih.gov/pubmed/25936594	Genome wide identification of new genes and pathways in patients with both autoimmune thyroiditis and type 1 diabetes.	Type 1 diabetes and autoimmune thyroid diseases	346 European ancestry cases, 727 European ancestry controls	185 European ancestry cases, 340 European ancestry controls	1p13.2	1	113537449	MAGI3	MAGI3			260425			rs2153977-T	rs2153977	0	2153977	intron_variant	0	NR	4E-7	6.3979400086720375		1.491		Illumina [514008]	N
2016-02-04	25936594	Tomer Y	2015-04-27	J Autoimmun	www.ncbi.nlm.nih.gov/pubmed/25936594	Genome wide identification of new genes and pathways in patients with both autoimmune thyroiditis and type 1 diabetes.	Type 1 diabetes and autoimmune thyroid diseases	346 European ancestry cases, 727 European ancestry controls	185 European ancestry cases, 340 European ancestry controls	1p13.2	1	113834946	PHTF1, PTPN22	PTPN22, AP4B1-AS1			26191, 100287722			rs2476601-A	rs2476601	0	2476601	missense_variant	0	NR	7E-20	19.154901959985743		2.7073		Illumina [514008]	N
2016-02-04	25936594	Tomer Y	2015-04-27	J Autoimmun	www.ncbi.nlm.nih.gov/pubmed/25936594	Genome wide identification of new genes and pathways in patients with both autoimmune thyroiditis and type 1 diabetes.	Type 1 diabetes and autoimmune thyroid diseases	346 European ancestry cases, 727 European ancestry controls	185 European ancestry cases, 340 European ancestry controls	1p13.2	1	113886839	BCL2L15	BCL2L15, AP4B1-AS1			440603, 100287722			rs2358994-A	rs2358994	0	2358994	intron_variant	0	NR	2E-11	10.698970004336019		1.8688		Illumina [514008]	N
2016-02-04	25936594	Tomer Y	2015-04-27	J Autoimmun	www.ncbi.nlm.nih.gov/pubmed/25936594	Genome wide identification of new genes and pathways in patients with both autoimmune thyroiditis and type 1 diabetes.	Type 1 diabetes and autoimmune thyroid diseases	346 European ancestry cases, 727 European ancestry controls	185 European ancestry cases, 340 European ancestry controls	4q27	4	121392885	GPR103	LOC107986309			107986309			rs7679475-A	rs7679475	0	7679475	intergenic_variant	0	NR	4E-10	9.397940008672037		1.6198		Illumina [514008]	N
2015-07-24	25476525	Germain M	2014-12-06	Diabetologia	www.ncbi.nlm.nih.gov/pubmed/25476525	SORBS1 gene, a new candidate for diabetic nephropathy: results from a multi-stage genome-wide association study in patients with type 1 diabetes.	Diabetic nephropathy in type 1 diabetes	683 European ancestry cases, 779 European ancestry controls	2,962 European ancestry cases, 3,379 European ancestry controls	10q24.1	10	95524324	SORBS1	SORBS1			10580			rs1326934-T	rs1326934	0	1326934	intron_variant	0	0.57	6E-7	6.221848749616356		1.19	[1.11-1.27]	Illumina [11133962] (imputed)	N
2008-06-16	18372903	Zeggini E	2008-03-30	Nat Genet	www.ncbi.nlm.nih.gov/pubmed/18372903	Meta-analysis of genome-wide association data and large-scale replication identifies additional susceptibility loci for type 2 diabetes.	Type 2 diabetes	4,549 European ancestry cases, 5,579 European ancestry controls	24,194 European ancestry cases, 55,598 European ancestry controls	7p15.1	7	28140937	JAZF1	JAZF1			221895			rs864745-T	rs864745	0	864745	intron_variant	0	0.50	5E-14	13.301029995663981		1.1	[1.07-1.13]	Affymetrix, Illumina [2202892] (imputed)	N
2008-06-16	18372903	Zeggini E	2008-03-30	Nat Genet	www.ncbi.nlm.nih.gov/pubmed/18372903	Meta-analysis of genome-wide association data and large-scale replication identifies additional susceptibility loci for type 2 diabetes.	Type 2 diabetes	4,549 European ancestry cases, 5,579 European ancestry controls	24,194 European ancestry cases, 55,598 European ancestry controls	10p13	10	12286011	CDC123, CAMK1D	CDC123 - CAMK1D	8872	57118		35421	63503	rs12779790-G	rs12779790	0	12779790	intergenic_variant	1	0.18	1E-10	10.0		1.11	[1.07-1.14]	Affymetrix, Illumina [2202892] (imputed)	N
2008-06-16	18372903	Zeggini E	2008-03-30	Nat Genet	www.ncbi.nlm.nih.gov/pubmed/18372903	Meta-analysis of genome-wide association data and large-scale replication identifies additional susceptibility loci for type 2 diabetes.	Type 2 diabetes	4,549 European ancestry cases, 5,579 European ancestry controls	24,194 European ancestry cases, 55,598 European ancestry controls	12q21.1	12	71269322	LGR5, TSPAN8	LOC105369831 - LOC105369832	105369831	105369832		48488	8030	rs7961581-C	rs7961581	0	7961581	intron_variant	1	0.27	1E-9	9.0		1.09	[1.06-1.12]	Affymetrix, Illumina [2202892] (imputed)	N
2008-06-16	18372903	Zeggini E	2008-03-30	Nat Genet	www.ncbi.nlm.nih.gov/pubmed/18372903	Meta-analysis of genome-wide association data and large-scale replication identifies additional susceptibility loci for type 2 diabetes.	Type 2 diabetes	4,549 European ancestry cases, 5,579 European ancestry controls	24,194 European ancestry cases, 55,598 European ancestry controls	2p21	2	43505684	THADA	THADA			63892			rs7578597-T	rs7578597	0	7578597	missense_variant	0	0.90	1E-9	9.0		1.15	[1.10-1.20]	Affymetrix, Illumina [2202892] (imputed)	N
2008-06-16	18372903	Zeggini E	2008-03-30	Nat Genet	www.ncbi.nlm.nih.gov/pubmed/18372903	Meta-analysis of genome-wide association data and large-scale replication identifies additional susceptibility loci for type 2 diabetes.	Type 2 diabetes	4,549 European ancestry cases, 5,579 European ancestry controls	24,194 European ancestry cases, 55,598 European ancestry controls	3p14.1	3	64726228	ADAMTS9	ADAMTS9-AS2			100507098			rs4607103-C	rs4607103	0	4607103	intron_variant	0	0.76	1E-8	8.0		1.09	[1.06-1.12]	Affymetrix, Illumina [2202892] (imputed)	N
2008-06-16	17554300	WTCCC	2007-06-07	Nature	www.ncbi.nlm.nih.gov/pubmed/17554300	Genome-wide association study of 14,000 cases of seven common diseases and 3,000 shared controls.	Type 1 diabetes	1,963 European ancestry cases, 2,938 European ancestry controls	(see Todd 2007)	12q13.2	12	56076841	ERBB3	RPS26 - ERBB3	6231	2065		32618	3184	rs11171739-C	rs11171739	0	11171739	upstream_gene_variant	1	0.42	1E-11	11.0		1.34	[1.17-1.54]	Affymetrix [469557]	N
2008-06-16	17554300	WTCCC	2007-06-07	Nature	www.ncbi.nlm.nih.gov/pubmed/17554300	Genome-wide association study of 14,000 cases of seven common diseases and 3,000 shared controls.	Type 1 diabetes	1,963 European ancestry cases, 2,938 European ancestry controls	(see Todd 2007)	12q24.13	12	112049014	SH2B3, TRAFD1, PTPN11, LNK	NAA25			80018			rs17696736-G	rs17696736	0	17696736	intron_variant	0	0.42	2E-14	13.698970004336019		1.34	[1.16-1.53]	Affymetrix [469557]	N
2008-06-16	17554300	WTCCC	2007-06-07	Nature	www.ncbi.nlm.nih.gov/pubmed/17554300	Genome-wide association study of 14,000 cases of seven common diseases and 3,000 shared controls.	Type 1 diabetes	1,963 European ancestry cases, 2,938 European ancestry controls	(see Todd 2007)	16p13.13	16	11086016	KIAA0350	CLEC16A			23274			rs12708716-A	rs12708716	0	12708716	intron_variant	0	0.65	5E-7	6.301029995663981		1.19	[0.97-1.45]	Affymetrix [469557]	N
2008-06-16	17554300	WTCCC	2007-06-07	Nature	www.ncbi.nlm.nih.gov/pubmed/17554300	Genome-wide association study of 14,000 cases of seven common diseases and 3,000 shared controls.	Type 1 diabetes	1,963 European ancestry cases, 2,938 European ancestry controls	(see Todd 2007)	12p13.31	12	9703362	NR	CLEC2D - LOC105369652	29121	105369652		3807	257	rs11052552-G	rs11052552	0	11052552	upstream_gene_variant	1	0.49	7E-7	6.154901959985743		1.49	[1.28-1.73]	Affymetrix [469557]	N
2008-06-16	17554300	WTCCC	2007-06-07	Nature	www.ncbi.nlm.nih.gov/pubmed/17554300	Genome-wide association study of 14,000 cases of seven common diseases and 3,000 shared controls.	Type 1 diabetes	1,963 European ancestry cases, 2,938 European ancestry controls	(see Todd 2007)	4q27	4	122408207	NR	ADAD1			132612			rs17388568-A	rs17388568	0	17388568	intron_variant	0	0.26	3E-6	5.522878745280337		1.26	[1.11-1.42]	Affymetrix [469557]	N
2008-06-16	17554300	WTCCC	2007-06-07	Nature	www.ncbi.nlm.nih.gov/pubmed/17554300	Genome-wide association study of 14,000 cases of seven common diseases and 3,000 shared controls.	Type 1 diabetes	1,963 European ancestry cases, 2,938 European ancestry controls	(see Todd 2007)	4q27	4	122277280	NR	KIAA1109			84162			rs6534347-A	rs6534347	0	6534347	intron_variant	0	0.35	2E-6	5.698970004336019		1.3	[1.10-1.55]	Affymetrix [469557]	N
2008-06-16	17554300	WTCCC	2007-06-07	Nature	www.ncbi.nlm.nih.gov/pubmed/17554300	Genome-wide association study of 14,000 cases of seven common diseases and 3,000 shared controls.	Type 1 diabetes	1,963 European ancestry cases, 2,938 European ancestry controls	(see Todd 2007)	12p13.31	12	9681032	NR	CLEC2D			29121			rs3764021-C	rs3764021	0	3764021	splice_region_variant	0	0.47	5E-8	7.301029995663981		1.57	[1.38-1.79]	Affymetrix [469557]	N
2008-06-16	17554300	WTCCC	2007-06-07	Nature	www.ncbi.nlm.nih.gov/pubmed/17554300	Genome-wide association study of 14,000 cases of seven common diseases and 3,000 shared controls.	Type 1 diabetes	1,963 European ancestry cases, 2,938 European ancestry controls	(see Todd 2007)	5q31.1	5	133293192	NR	FSTL4			23105			rs17166496-G	rs17166496	0	17166496	intron_variant	0	0.61	5E-6	5.301029995663981		1.3	[1.15-1.47]	Affymetrix [469557]	N
2008-06-16	17554300	WTCCC	2007-06-07	Nature	www.ncbi.nlm.nih.gov/pubmed/17554300	Genome-wide association study of 14,000 cases of seven common diseases and 3,000 shared controls.	Type 1 diabetes	1,963 European ancestry cases, 2,938 European ancestry controls	(see Todd 2007)	1p13.2	1	113761186	PTPN22	PHTF1 - RSBN1	10745	54665		1298	646	rs6679677-A	rs6679677	0	6679677	upstream_gene_variant	1	0.10	5E-26	25.30102999566398		1.82	[1.59-2.09]	Affymetrix [469557]	N
2008-06-16	17554300	WTCCC	2007-06-07	Nature	www.ncbi.nlm.nih.gov/pubmed/17554300	Genome-wide association study of 14,000 cases of seven common diseases and 3,000 shared controls.	Type 1 diabetes	1,963 European ancestry cases, 2,938 European ancestry controls	(see Todd 2007)	6p21.32	6	32636595	MHC	HLA-DRB1 - LOC107986589	3123	107986589		46759	593	rs9272346-G	rs9272346	0	9272346	intron_variant	1	0.61	5E-134	133.30102999566398		5.49	[4.83-6.24]	Affymetrix [469557]	N
2008-09-09	17668382	Salonen JT	2007-06-26	Am J Hum Genet	www.ncbi.nlm.nih.gov/pubmed/17668382	Type 2 diabetes whole-genome association study in four populations: the DiaGen consortium.	Type 2 diabetes	201 Finland founder cases, 200 Finland founder controls, 200 Ashkenazi Jewish cases, 197 Ashkenazi Jewish controls, 99 European ancestry cases, 100 European ancestry controls	2,573 European ancestry cases, 2,776 European ancestry controls	10q25.2	10	112998590	TCF7L2	TCF7L2			6934			rs7903146-A	rs7903146	0	7903146	intron_variant	0	NR	5E-8	7.301029995663981		1.71	[1.41-2.08]	Illumina [315917]	N
2008-09-09	17668382	Salonen JT	2007-06-26	Am J Hum Genet	www.ncbi.nlm.nih.gov/pubmed/17668382	Type 2 diabetes whole-genome association study in four populations: the DiaGen consortium.	Type 2 diabetes	201 Finland founder cases, 200 Finland founder controls, 200 Ashkenazi Jewish cases, 197 Ashkenazi Jewish controls, 99 European ancestry cases, 100 European ancestry controls	2,573 European ancestry cases, 2,776 European ancestry controls	2q12.1	2	105221141	intergenic	LOC105373528 - GPR45	105373528	11250		24384	20602	rs6712932-?	rs6712932	0	6712932	intergenic_variant	1	NR	6E-6	5.221848749616356		1.52	[1.27-1.82]	Illumina [315917]	N
2008-06-16	18372903	Zeggini E	2008-03-30	Nat Genet	www.ncbi.nlm.nih.gov/pubmed/18372903	Meta-analysis of genome-wide association data and large-scale replication identifies additional susceptibility loci for type 2 diabetes.	Type 2 diabetes	4,549 European ancestry cases, 5,579 European ancestry controls	24,194 European ancestry cases, 55,598 European ancestry controls	1p12	1	119975336	NOTCH2, ADAM30	NOTCH2			4853			rs10923931-T	rs10923931	0	10923931	intron_variant	0	0.11	4E-8	7.3979400086720375		1.13	[1.08-1.17]	Affymetrix, Illumina [2202892] (imputed)	N
2008-06-16	18372903	Zeggini E	2008-03-30	Nat Genet	www.ncbi.nlm.nih.gov/pubmed/18372903	Meta-analysis of genome-wide association data and large-scale replication identifies additional susceptibility loci for type 2 diabetes.	Type 2 diabetes	4,549 European ancestry cases, 5,579 European ancestry controls	24,194 European ancestry cases, 55,598 European ancestry controls	12q13.2	12	54705212	DCD	DCD - VDAC1P5	117159	10187		56719	96673	rs1153188-A	rs1153188	0	1153188	intergenic_variant	1	0.73	2E-7	6.698970004336019		1.08	[1.05-1.11]	Affymetrix, Illumina [2202892] (imputed)	N
2008-06-16	18372903	Zeggini E	2008-03-30	Nat Genet	www.ncbi.nlm.nih.gov/pubmed/18372903	Meta-analysis of genome-wide association data and large-scale replication identifies additional susceptibility loci for type 2 diabetes.	Type 2 diabetes	4,549 European ancestry cases, 5,579 European ancestry controls	24,194 European ancestry cases, 55,598 European ancestry controls	6p21.1	6	43844025	VEGFA	LOC107986598			107986598			rs9472138-T	rs9472138	0	9472138	downstream_gene_variant	0	0.28	4E-6	5.3979400086720375		1.06	[1.04-1.09]	Affymetrix, Illumina [2202892] (imputed)	N
2008-06-16	18372903	Zeggini E	2008-03-30	Nat Genet	www.ncbi.nlm.nih.gov/pubmed/18372903	Meta-analysis of genome-wide association data and large-scale replication identifies additional susceptibility loci for type 2 diabetes.	Type 2 diabetes	4,549 European ancestry cases, 5,579 European ancestry controls	24,194 European ancestry cases, 55,598 European ancestry controls	3p25.2	3	12236345	SYN2, PPARG	SYN2 - GSTM5P1	6854	100505557		44313	21031	rs17036101-G	rs17036101	0	17036101	intergenic_variant	1	0.93	2E-7	6.698970004336019		1.15	[1.10-1.21]	Affymetrix, Illumina [2202892] (imputed)	N
2008-06-16	18372903	Zeggini E	2008-03-30	Nat Genet	www.ncbi.nlm.nih.gov/pubmed/18372903	Meta-analysis of genome-wide association data and large-scale replication identifies additional susceptibility loci for type 2 diabetes.	Type 2 diabetes	4,549 European ancestry cases, 5,579 European ancestry controls	24,194 European ancestry cases, 55,598 European ancestry controls	3q27.2	3	185793899	IGF2BP2	IGF2BP2			10644			rs4402960-T	rs4402960	0	4402960	intron_variant	0	NR	8E-8	7.096910013008056		1.17	[1.10-1.25]	Affymetrix, Illumina [2202892] (imputed)	N
2008-06-16	18372903	Zeggini E	2008-03-30	Nat Genet	www.ncbi.nlm.nih.gov/pubmed/18372903	Meta-analysis of genome-wide association data and large-scale replication identifies additional susceptibility loci for type 2 diabetes.	Type 2 diabetes	4,549 European ancestry cases, 5,579 European ancestry controls	24,194 European ancestry cases, 55,598 European ancestry controls	6p22.3	6	20703721	CDKAL1	CDKAL1			54901			rs6931514-G	rs6931514	0	6931514	intron_variant	0	NR	1E-11	11.0		1.25	[1.17-1.33]	Affymetrix, Illumina [2202892] (imputed)	N
2008-06-16	18372903	Zeggini E	2008-03-30	Nat Genet	www.ncbi.nlm.nih.gov/pubmed/18372903	Meta-analysis of genome-wide association data and large-scale replication identifies additional susceptibility loci for type 2 diabetes.	Type 2 diabetes	4,549 European ancestry cases, 5,579 European ancestry controls	24,194 European ancestry cases, 55,598 European ancestry controls	9p21.3	9	22129580	CDKN2A, CDKN2B	CDKN2B-AS1 - DMRTA1	100048912	63951		8483	317261	rs7020996-C	rs7020996	0	7020996	regulatory_region_variant	1	NR	2E-7	6.698970004336019		1.26	[1.15-1.38]	Affymetrix, Illumina [2202892] (imputed)	N
2008-06-16	18372903	Zeggini E	2008-03-30	Nat Genet	www.ncbi.nlm.nih.gov/pubmed/18372903	Meta-analysis of genome-wide association data and large-scale replication identifies additional susceptibility loci for type 2 diabetes.	Type 2 diabetes	4,549 European ancestry cases, 5,579 European ancestry controls	24,194 European ancestry cases, 55,598 European ancestry controls	10q23.33	10	92705802	HHEX	HHEX - EXOC6	3087	54536		10151	121029	rs5015480-C	rs5015480	0	5015480	downstream_gene_variant	1	NR	7E-8	7.154901959985743		1.17	[1.11-1.24]	Affymetrix, Illumina [2202892] (imputed)	N
2008-06-16	18372903	Zeggini E	2008-03-30	Nat Genet	www.ncbi.nlm.nih.gov/pubmed/18372903	Meta-analysis of genome-wide association data and large-scale replication identifies additional susceptibility loci for type 2 diabetes.	Type 2 diabetes	4,549 European ancestry cases, 5,579 European ancestry controls	24,194 European ancestry cases, 55,598 European ancestry controls	11p15.1	11	17387083	KCNJ11	KCNJ11			3767			rs5215-C	rs5215	0	5215	missense_variant	0	NR	4E-7	6.3979400086720375		1.16	[1.09-1.23]	Affymetrix, Illumina [2202892] (imputed)	N
2008-06-16	18372903	Zeggini E	2008-03-30	Nat Genet	www.ncbi.nlm.nih.gov/pubmed/18372903	Meta-analysis of genome-wide association data and large-scale replication identifies additional susceptibility loci for type 2 diabetes.	Type 2 diabetes	4,549 European ancestry cases, 5,579 European ancestry controls	24,194 European ancestry cases, 55,598 European ancestry controls	10q25.2	10	112998590	TCF7L2	TCF7L2			6934			rs7903146-T	rs7903146	0	7903146	intron_variant	0	NR	3E-23	22.522878745280337		1.37	[1.28-1.47]	Affymetrix, Illumina [2202892] (imputed)	N
2008-06-16	18372903	Zeggini E	2008-03-30	Nat Genet	www.ncbi.nlm.nih.gov/pubmed/18372903	Meta-analysis of genome-wide association data and large-scale replication identifies additional susceptibility loci for type 2 diabetes.	Type 2 diabetes	4,549 European ancestry cases, 5,579 European ancestry controls	24,194 European ancestry cases, 55,598 European ancestry controls	16q12.2	16	53782363	FTO	FTO			79068			rs8050136-A	rs8050136	0	8050136	intron_variant	0	NR	7E-6	5.154901959985743		1.15	[1.09-1.22]	Affymetrix, Illumina [2202892] (imputed)	N
2009-04-03	18711367	Yasuda K	2008-08-17	Nat Genet	www.ncbi.nlm.nih.gov/pubmed/18711367	Variants in KCNQ1 are associated with susceptibility to type 2 diabetes mellitus.	Type 2 diabetes	187 Japanese ancestry cases, 1,504 Japanese ancestry controls	6,552 East Asian ancestry cases, 6,621 East Asian ancestry controls, 2,830 European ancestry cases, 3,740 European ancestry controls	11p15.4	11	2818521	KCNQ1	KCNQ1			3784			rs2237892-C	rs2237892	0	2237892	intron_variant	0	0.61	2E-42	41.69897000433602		1.45	[1.34-1.47]	NR [82343]	N
2009-04-10	18711366	Unoki H	2008-08-17	Nat Genet	www.ncbi.nlm.nih.gov/pubmed/18711366	SNPs in KCNQ1 are associated with susceptibility to type 2 diabetes in East Asian and European populations.	Type 2 diabetes	194 Japanese ancestry cases, 1,558 Japanese ancestry controls	5,324 East Asian ancestry cases, 7,037 East Asian ancestry controls, 4,085 European ancestry cases, 5,302 European ancestry controls	6p22.3	6	20657634	CDKAL1	CDKAL1			54901			rs4712524-G	rs4712524	0	4712524	intron_variant	0	0.42	3E-10	9.522878745280337		1.22	[1.15-1.31]	Affymetrix [207097]	N
2009-04-10	18711366	Unoki H	2008-08-17	Nat Genet	www.ncbi.nlm.nih.gov/pubmed/18711366	SNPs in KCNQ1 are associated with susceptibility to type 2 diabetes in East Asian and European populations.	Type 2 diabetes	194 Japanese ancestry cases, 1,558 Japanese ancestry controls	5,324 East Asian ancestry cases, 7,037 East Asian ancestry controls, 4,085 European ancestry cases, 5,302 European ancestry controls	3q27.2	3	185812502	IGF2BP2	IGF2BP2			10644			rs6769511-C	rs6769511	0	6769511	intron_variant	0	0.32	1E-9	9.0		1.23	[1.15-1.31]	Affymetrix [207097]	N
2009-04-10	18711366	Unoki H	2008-08-17	Nat Genet	www.ncbi.nlm.nih.gov/pubmed/18711366	SNPs in KCNQ1 are associated with susceptibility to type 2 diabetes in East Asian and European populations.	Type 2 diabetes	194 Japanese ancestry cases, 1,558 Japanese ancestry controls	5,324 East Asian ancestry cases, 7,037 East Asian ancestry controls, 4,085 European ancestry cases, 5,302 European ancestry controls	11p15.4	11	2837316	KCNQ1	KCNQ1			3784			rs2237897-C	rs2237897	0	2237897	intron_variant	0	0.34	1E-16	16.0		1.33	[1.24-1.41]	Affymetrix [207097]	N
2009-09-29	19734900	Rung J	2009-09-06	Nat Genet	www.ncbi.nlm.nih.gov/pubmed/19734900	Genetic variant near IRS1 is associated with type 2 diabetes, insulin resistance and hyperinsulinemia.	Type 2 diabetes and other traits	679 European ancestry cases, 697 European ancestry controls	5,579 European ancestry cases, 7,096 European ancestry controls	2q36.3	2	226229029	LOC64673, IRS1	LOC646736 - LOC105373915	646736	105373915		48967	225753	rs2943641-C	rs2943641	0	2943641	intergenic_variant	1	0.63	9E-12	11.045757490560675		1.19	[1.13-1.25]	Illumina [392365]	N
2009-09-29	19734900	Rung J	2009-09-06	Nat Genet	www.ncbi.nlm.nih.gov/pubmed/19734900	Genetic variant near IRS1 is associated with type 2 diabetes, insulin resistance and hyperinsulinemia.	Type 2 diabetes and other traits	679 European ancestry cases, 697 European ancestry controls	5,579 European ancestry cases, 7,096 European ancestry controls	4p16.1	4	6268329	PPP2R2C, WFS1	WFS1			7466			rs4689388-T	rs4689388	0	4689388	upstream_gene_variant	0	0.57	1E-8	8.0		1.16	[1.10-1.21]	Illumina [392365]	N
2009-09-29	19734900	Rung J	2009-09-06	Nat Genet	www.ncbi.nlm.nih.gov/pubmed/19734900	Genetic variant near IRS1 is associated with type 2 diabetes, insulin resistance and hyperinsulinemia.	Type 2 diabetes and other traits	679 European ancestry cases, 697 European ancestry controls	5,579 European ancestry cases, 7,096 European ancestry controls	5q14.3	5	90250292	LOC72901, CETN3	LINC01339			101929495			rs12518099-C	rs12518099	0	12518099	intron_variant	0	0.23	7E-7	6.154901959985743		1.16	[1.10-1.22]	Illumina [392365]	N
2009-09-29	19734900	Rung J	2009-09-06	Nat Genet	www.ncbi.nlm.nih.gov/pubmed/19734900	Genetic variant near IRS1 is associated with type 2 diabetes, insulin resistance and hyperinsulinemia.	Type 2 diabetes and other traits	679 European ancestry cases, 697 European ancestry controls	5,579 European ancestry cases, 7,096 European ancestry controls	6p22.3	6	20657333	CDKAL1	CDKAL1			54901			rs4712523-G	rs4712523	0	4712523	intron_variant	0	0.32	2E-12	11.698970004336019		1.2	[1.14-1.26]	Illumina [392365]	N
2009-09-29	19734900	Rung J	2009-09-06	Nat Genet	www.ncbi.nlm.nih.gov/pubmed/19734900	Genetic variant near IRS1 is associated with type 2 diabetes, insulin resistance and hyperinsulinemia.	Type 2 diabetes and other traits	679 European ancestry cases, 697 European ancestry controls	5,579 European ancestry cases, 7,096 European ancestry controls	8q24.11	8	117172544	SLC30A8	LOC105375716, SLC30A8			105375716, 169026			rs13266634-C	rs13266634	0	13266634	missense_variant	0	0.68	8E-8	7.096910013008056		1.16	[1.10-1.22]	Illumina [392365]	N
2009-09-29	19734900	Rung J	2009-09-06	Nat Genet	www.ncbi.nlm.nih.gov/pubmed/19734900	Genetic variant near IRS1 is associated with type 2 diabetes, insulin resistance and hyperinsulinemia.	Type 2 diabetes and other traits	679 European ancestry cases, 697 European ancestry controls	5,579 European ancestry cases, 7,096 European ancestry controls	10q25.2	10	112998590	TCF7L2	TCF7L2			6934			rs7903146-T	rs7903146	0	7903146	intron_variant	0	0.27	1E-30	30.0		1.48	[1.39-1.57]	Illumina [392365]	N
2011-09-28	21874001	Kooner JS	2011-08-28	Nat Genet	www.ncbi.nlm.nih.gov/pubmed/21874001	Genome-wide association study in individuals of South Asian ancestry identifies six new type 2 diabetes susceptibility loci.	Type 2 diabetes	5,561 South Asian ancestry cases, 14,458 South Asian ancestry controls	13,170 South Asian ancestry cases, 25,398 South Asian ancestry controls	2q24.3	2	164645339	GRB14	GRB14 - COBLL1	2888	22837		23489	34846	rs3923113-A	rs3923113	0	3923113	intergenic_variant	1	0.74	1E-8	8.0		1.09	[1.06-1.13]	Illumina [568976]	N
2011-09-28	21874001	Kooner JS	2011-08-28	Nat Genet	www.ncbi.nlm.nih.gov/pubmed/21874001	Genome-wide association study in individuals of South Asian ancestry identifies six new type 2 diabetes susceptibility loci.	Type 2 diabetes	5,561 South Asian ancestry cases, 14,458 South Asian ancestry controls	13,170 South Asian ancestry cases, 25,398 South Asian ancestry controls	3q27.3	3	186948673	ST6GAL1	ST6GAL1			6480			rs16861329-G	rs16861329	0	16861329	intron_variant	0	0.75	3E-8	7.522878745280337		1.09	[1.06-1.12]	Illumina [568976]	N
2011-09-28	21874001	Kooner JS	2011-08-28	Nat Genet	www.ncbi.nlm.nih.gov/pubmed/21874001	Genome-wide association study in individuals of South Asian ancestry identifies six new type 2 diabetes susceptibility loci.	Type 2 diabetes	5,561 South Asian ancestry cases, 14,458 South Asian ancestry controls	13,170 South Asian ancestry cases, 25,398 South Asian ancestry controls	10q22.1	10	69171718	VPS26A	VPS26A			9559			rs1802295-A	rs1802295	0	1802295	3_prime_UTR_variant	0	0.26	4E-8	7.3979400086720375		1.08	[1.05-1.12]	Illumina [568976]	N
2011-09-28	21874001	Kooner JS	2011-08-28	Nat Genet	www.ncbi.nlm.nih.gov/pubmed/21874001	Genome-wide association study in individuals of South Asian ancestry identifies six new type 2 diabetes susceptibility loci.	Type 2 diabetes	5,561 South Asian ancestry cases, 14,458 South Asian ancestry controls	13,170 South Asian ancestry cases, 25,398 South Asian ancestry controls	15q24.3	15	77454848	HMG20A	HMG20A			10363			rs7178572-G	rs7178572	0	7178572	intron_variant	0	0.52	7E-11	10.154901959985743		1.09	[1.06-1.12]	Illumina [568976]	N
2011-09-28	21874001	Kooner JS	2011-08-28	Nat Genet	www.ncbi.nlm.nih.gov/pubmed/21874001	Genome-wide association study in individuals of South Asian ancestry identifies six new type 2 diabetes susceptibility loci.	Type 2 diabetes	5,561 South Asian ancestry cases, 14,458 South Asian ancestry controls	13,170 South Asian ancestry cases, 25,398 South Asian ancestry controls	15q26.1	15	89831025	AP3S2	C15orf38-AP3S2, AP3S2			100526783, 10239			rs2028299-C	rs2028299	0	2028299	3_prime_UTR_variant	0	0.31	2E-11	10.698970004336019		1.1	[1.07-1.13]	Illumina [568976]	N
2011-09-28	21874001	Kooner JS	2011-08-28	Nat Genet	www.ncbi.nlm.nih.gov/pubmed/21874001	Genome-wide association study in individuals of South Asian ancestry identifies six new type 2 diabetes susceptibility loci.	Type 2 diabetes	5,561 South Asian ancestry cases, 14,458 South Asian ancestry controls	13,170 South Asian ancestry cases, 25,398 South Asian ancestry controls	20q13.12	20	44360627	HNF4A	HNF4A			3172			rs4812829-A	rs4812829	0	4812829	intron_variant	0	0.29	3E-10	9.522878745280337		1.09	[1.06-1.12]	Illumina [568976]	N
2011-12-17	22101970	Kho AN	2011-11-19	J Am Med Inform Assoc	www.ncbi.nlm.nih.gov/pubmed/22101970	Use of diverse electronic medical record systems to identify genetic risk for type 2 diabetes within a genome-wide association study.	Type 2 diabetes	2,413 European ancestry cases, 2,392 European ancestry controls, 810 African American cases, 873 African American controls	NA	10q25.2	10	112998590	TCF7L2	TCF7L2			6934			rs7903146-T	rs7903146	0	7903146	intron_variant	0	0.26 (EA+AA)	2E-15	14.698970004336019		1.46	[NR]	Illumina [NR]	N
2010-07-12	20581827	Voight BF	2010-06-27	Nat Genet	www.ncbi.nlm.nih.gov/pubmed/20581827	Twelve type 2 diabetes susceptibility loci identified through large-scale association analysis.	Type 2 diabetes	8,130 European ancestry cases, 38,987 European ancestry controls	Up to 34,412 European ancestry cases, 59,925 European ancestry controls	3q27.2	3	185811292	IGF2BP2	IGF2BP2			10644			rs1470579-C	rs1470579	0	1470579	intron_variant	0		2E-9	8.698970004336019		1.14	[1.09-1.19]	Affymetrix, Illumina [2426886] (imputed)	N
2010-07-12	20581827	Voight BF	2010-06-27	Nat Genet	www.ncbi.nlm.nih.gov/pubmed/20581827	Twelve type 2 diabetes susceptibility loci identified through large-scale association analysis.	Type 2 diabetes	8,130 European ancestry cases, 38,987 European ancestry controls	Up to 34,412 European ancestry cases, 59,925 European ancestry controls	4p16.1	4	6301295	WFS1	WFS1			7466			rs1801214-T	rs1801214	0	1801214	missense_variant	0		3E-8	7.522878745280337		1.13	[1.08-1.18]	Affymetrix, Illumina [2426886] (imputed)	N
2010-07-12	20581827	Voight BF	2010-06-27	Nat Genet	www.ncbi.nlm.nih.gov/pubmed/20581827	Twelve type 2 diabetes susceptibility loci identified through large-scale association analysis.	Type 2 diabetes	8,130 European ancestry cases, 38,987 European ancestry controls	Up to 34,412 European ancestry cases, 59,925 European ancestry controls	6p22.3	6	20687890	CDKAL1	CDKAL1			54901			rs10440833-A	rs10440833	0	10440833	intron_variant	0		2E-22	21.69897000433602		1.25	[1.20-1.31]	Affymetrix, Illumina [2426886] (imputed)	N
2010-07-12	20581827	Voight BF	2010-06-27	Nat Genet	www.ncbi.nlm.nih.gov/pubmed/20581827	Twelve type 2 diabetes susceptibility loci identified through large-scale association analysis.	Type 2 diabetes	8,130 European ancestry cases, 38,987 European ancestry controls	Up to 34,412 European ancestry cases, 59,925 European ancestry controls	7p15.1	7	28156603	JAZF1	JAZF1			221895			rs849134-A	rs849134	0	849134	intron_variant	0		3E-9	8.522878745280337		1.13	[1.09-1.18]	Affymetrix, Illumina [2426886] (imputed)	N
2010-07-12	20581827	Voight BF	2010-06-27	Nat Genet	www.ncbi.nlm.nih.gov/pubmed/20581827	Twelve type 2 diabetes susceptibility loci identified through large-scale association analysis.	Type 2 diabetes	8,130 European ancestry cases, 38,987 European ancestry controls	Up to 34,412 European ancestry cases, 59,925 European ancestry controls	8q24.11	8	117172786	SLC30A8	LOC105375716, SLC30A8			105375716, 169026			rs3802177-G	rs3802177	0	3802177	3_prime_UTR_variant	0		1E-8	8.0		1.15	[1.10-1.21]	Affymetrix, Illumina [2426886] (imputed)	N
2010-07-12	20581827	Voight BF	2010-06-27	Nat Genet	www.ncbi.nlm.nih.gov/pubmed/20581827	Twelve type 2 diabetes susceptibility loci identified through large-scale association analysis.	Type 2 diabetes	8,130 European ancestry cases, 38,987 European ancestry controls	Up to 34,412 European ancestry cases, 59,925 European ancestry controls	9p21.3	9	22133285	CDKN2A, CDKN2B	CDKN2B-AS1 - DMRTA1	100048912	63951		12188	313556	rs10965250-G	rs10965250	0	10965250	intergenic_variant	1		1E-10	10.0		1.2	[1.13-1.27]	Affymetrix, Illumina [2426886] (imputed)	N
2010-07-12	20581827	Voight BF	2010-06-27	Nat Genet	www.ncbi.nlm.nih.gov/pubmed/20581827	Twelve type 2 diabetes susceptibility loci identified through large-scale association analysis.	Type 2 diabetes	8,130 European ancestry cases, 38,987 European ancestry controls	Up to 34,412 European ancestry cases, 59,925 European ancestry controls	10q23.33	10	92705802	HHEX, IDE	HHEX - EXOC6	3087	54536		10151	121029	rs5015480-C	rs5015480	0	5015480	downstream_gene_variant	1		1E-15	15.0		1.18	[1.13-1.23]	Affymetrix, Illumina [2426886] (imputed)	N
2010-07-12	20581827	Voight BF	2010-06-27	Nat Genet	www.ncbi.nlm.nih.gov/pubmed/20581827	Twelve type 2 diabetes susceptibility loci identified through large-scale association analysis.	Type 2 diabetes	8,130 European ancestry cases, 38,987 European ancestry controls	Up to 34,412 European ancestry cases, 59,925 European ancestry controls	10q25.2	10	112998590	TCF7L2	TCF7L2			6934			rs7903146-T	rs7903146	0	7903146	intron_variant	0		2E-51	50.69897000433602		1.4	[1.34-1.46]	Affymetrix, Illumina [2426886] (imputed)	N
2010-07-12	20581827	Voight BF	2010-06-27	Nat Genet	www.ncbi.nlm.nih.gov/pubmed/20581827	Twelve type 2 diabetes susceptibility loci identified through large-scale association analysis.	Type 2 diabetes	8,130 European ancestry cases, 38,987 European ancestry controls	Up to 34,412 European ancestry cases, 59,925 European ancestry controls	12q21.1	12	71241014	LGR5, TSPAN8	LOC105369831 - LOC105369832	105369831	105369832		20180	36338	rs4760790-A	rs4760790	0	4760790	intron_variant	1		4E-6	5.3979400086720375		1.11	[1.06-1.16]	Affymetrix, Illumina [2426886] (imputed)	N
2010-07-12	20581827	Voight BF	2010-06-27	Nat Genet	www.ncbi.nlm.nih.gov/pubmed/20581827	Twelve type 2 diabetes susceptibility loci identified through large-scale association analysis.	Type 2 diabetes	8,130 European ancestry cases, 38,987 European ancestry controls	Up to 34,412 European ancestry cases, 59,925 European ancestry controls	16q12.2	16	53811575	FTO	FTO			79068			rs11642841-A	rs11642841	0	11642841	intron_variant	0		3E-8	7.522878745280337		1.13	[1.08-1.18]	Affymetrix, Illumina [2426886] (imputed)	N
2010-07-12	20581827	Voight BF	2010-06-27	Nat Genet	www.ncbi.nlm.nih.gov/pubmed/20581827	Twelve type 2 diabetes susceptibility loci identified through large-scale association analysis.	Type 2 diabetes	8,130 European ancestry cases, 38,987 European ancestry controls	Up to 34,412 European ancestry cases, 59,925 European ancestry controls	17q12	17	37738049	HNF1B, TCF2	HNF1B			6928			rs4430796-G	rs4430796	0	4430796	intron_variant	0		2E-6	5.698970004336019		1.14	[1.08-1.20]	Affymetrix, Illumina [2426886] (imputed)	N
2010-09-28	20818381	Yamauchi T	2010-09-05	Nat Genet	www.ncbi.nlm.nih.gov/pubmed/20818381	A genome-wide association study in the Japanese population identifies susceptibility loci for type 2 diabetes at UBE2E2 and C2CD4A-C2CD4B.	Type 2 diabetes	4,470 Japanese ancestry cases, 3,071 Japanese ancestry controls	10,692 Japanese ancestry cases, 9,597 Japanese ancestry controls, 6,980 European ancestry cases, 8,615 European ancestry controls	15q22.2	15	62104190	C2CD4B, C2CD4A	NPM1P47 - C2CD4B	100129972	388125		20791	59345	rs7172432-?	rs7172432	0	7172432	intergenic_variant	1	0.58	9E-14	13.045757490560675		1.11	[1.08-1.14]	Illumina [459359]	N
2011-05-24	21490949	Sim X	2011-04-07	PLoS Genet	www.ncbi.nlm.nih.gov/pubmed/21490949	Transferability of type 2 diabetes implicated loci in multi-ethnic cohorts from Southeast Asia.	Type 2 diabetes	2,010 Chinese ancestry cases, 1,945 Chinese ancestry controls, 794 Malay ancestry cases, 1,240 Malay ancestry controls, 977 Asian Indian ancestry cases, 1,169 Asian Indian ancestry controls	NA	15q24.3	15	77485290	HMG20A	HMG20A			10363			rs7119-T	rs7119	0	7119	3_prime_UTR_variant	0	0.19	5E-7	6.301029995663981	(Chinese+Malay+Indian)	1.24	[1.14-1.34]	Illumina [~ 2000000] (imputed)	N
2011-05-24	21490949	Sim X	2011-04-07	PLoS Genet	www.ncbi.nlm.nih.gov/pubmed/21490949	Transferability of type 2 diabetes implicated loci in multi-ethnic cohorts from Southeast Asia.	Type 2 diabetes	2,010 Chinese ancestry cases, 1,945 Chinese ancestry controls, 794 Malay ancestry cases, 1,240 Malay ancestry controls, 977 Asian Indian ancestry cases, 1,169 Asian Indian ancestry controls	NA	3q12.3	3	102484201	ZPLD1	ZPLD1 - LOC105374016	131368	105374016		4360	83832	rs2063640-A	rs2063640	0	2063640	downstream_gene_variant	1	0.17	3E-6	5.522878745280337	(Chinese+Malay+Indian)	1.23	[1.13-1.34]	Illumina [~ 2000000] (imputed)	N
2011-05-24	21490949	Sim X	2011-04-07	PLoS Genet	www.ncbi.nlm.nih.gov/pubmed/21490949	Transferability of type 2 diabetes implicated loci in multi-ethnic cohorts from Southeast Asia.	Type 2 diabetes	2,010 Chinese ancestry cases, 1,945 Chinese ancestry controls, 794 Malay ancestry cases, 1,240 Malay ancestry controls, 977 Asian Indian ancestry cases, 1,169 Asian Indian ancestry controls	NA	21q22.11	21	32012873	HUNK	HUNK - LINC00159	30811	100551499		8809	67608	rs2833610-A	rs2833610	0	2833610	intron_variant	1	0.57	4E-6	5.3979400086720375	(Chinese+Malay+Indian)	1.17	[1.09-1.24]	Illumina [~ 2000000] (imputed)	N
2011-05-24	21490949	Sim X	2011-04-07	PLoS Genet	www.ncbi.nlm.nih.gov/pubmed/21490949	Transferability of type 2 diabetes implicated loci in multi-ethnic cohorts from Southeast Asia.	Type 2 diabetes	2,010 Chinese ancestry cases, 1,945 Chinese ancestry controls, 794 Malay ancestry cases, 1,240 Malay ancestry controls, 977 Asian Indian ancestry cases, 1,169 Asian Indian ancestry controls	NA	10q23.33	10	92588073	KIF11	IDE - KIF11	3416	3832		13589	4995	rs6583826-G	rs6583826	0	6583826	intergenic_variant	1	0.26	7E-6	5.154901959985743	(Chinese+Malay+Indian)	1.18	[1.10-1.27]	Illumina [~ 2000000] (imputed)	N
2011-05-24	21490949	Sim X	2011-04-07	PLoS Genet	www.ncbi.nlm.nih.gov/pubmed/21490949	Transferability of type 2 diabetes implicated loci in multi-ethnic cohorts from Southeast Asia.	Type 2 diabetes	2,010 Chinese ancestry cases, 1,945 Chinese ancestry controls, 794 Malay ancestry cases, 1,240 Malay ancestry controls, 977 Asian Indian ancestry cases, 1,169 Asian Indian ancestry controls	NA	6p22.3	6	20652486	CDKAL1	CDKAL1			54901			rs9295474-G	rs9295474	0	9295474	intron_variant	0	0.36	9E-6	5.045757490560675	(Chinese+Malay+Indian)	1.16	[1.09-1.24]	Illumina [~ 2000000] (imputed)	N
2011-06-18	21647700	Below JE	2011-06-07	Diabetologia	www.ncbi.nlm.nih.gov/pubmed/21647700	Genome-wide association and meta-analysis in populations from Starr County, Texas, and Mexico City identify type 2 diabetes susceptibility loci and enrichment for expression quantitative trait loci in top signals.	Type 2 diabetes	837 Mexican American cases, 436 Mexican American controls	967 Mexican ancestry cases, 343 Mexican ancestry controls	9p23	9	10430602	PTPRD	PTPRD			5789			rs649891-C	rs649891	0	649891	intron_variant	0	0.35	6E-6	5.221848749616356				Affymetrix [1829586] (imputed)	N
2012-01-18	22158537	Cho YS	2011-12-11	Nat Genet	www.ncbi.nlm.nih.gov/pubmed/22158537	Meta-analysis of genome-wide association studies identifies eight new loci for type 2 diabetes in east Asians.	Type 2 diabetes	5,999 East Asian ancestry cases, 9,001 East Asian ancestry controls, 794 Malay ancestry cases, 1,240 Malay ancestry controls, 159 Filipino ancestry cases, 1,624 Filipino ancestry controls	18,127 East Asian ancestry cases, 17,746 East Asian ancestry controls	4p16.3	4	1316113	MAEA	MAEA			10296			rs6815464-C	rs6815464	0	6815464	intron_variant	0	0.58	2E-20	19.69897000433602		1.13	[1.10–1.16]	Affymetrix, Illumina [2626356] (imputed)	N
2012-01-18	22158537	Cho YS	2011-12-11	Nat Genet	www.ncbi.nlm.nih.gov/pubmed/22158537	Meta-analysis of genome-wide association studies identifies eight new loci for type 2 diabetes in east Asians.	Type 2 diabetes	5,999 East Asian ancestry cases, 9,001 East Asian ancestry controls, 794 Malay ancestry cases, 1,240 Malay ancestry controls, 159 Filipino ancestry cases, 1,624 Filipino ancestry controls	18,127 East Asian ancestry cases, 17,746 East Asian ancestry controls	9p24.2	9	4287466	GLIS3	GLIS3			169792			rs7041847-A	rs7041847	0	7041847	intron_variant	0	0.41	2E-14	13.698970004336019		1.1	[1.07–1.13]	Affymetrix, Illumina [2626356] (imputed)	N
2012-01-18	22158537	Cho YS	2011-12-11	Nat Genet	www.ncbi.nlm.nih.gov/pubmed/22158537	Meta-analysis of genome-wide association studies identifies eight new loci for type 2 diabetes in east Asians.	Type 2 diabetes	5,999 East Asian ancestry cases, 9,001 East Asian ancestry controls, 794 Malay ancestry cases, 1,240 Malay ancestry controls, 159 Filipino ancestry cases, 1,624 Filipino ancestry controls	18,127 East Asian ancestry cases, 17,746 East Asian ancestry controls	20q13.12	20	44318326	FITM2, R3HDML, HNF4A	FITM2 - R3HDML	128486	140902		7077	18832	rs6017317-G	rs6017317	0	6017317	intergenic_variant	1	0.48	1E-11	11.0		1.09	[1.07–1.12]	Affymetrix, Illumina [2626356] (imputed)	N
2012-01-18	22158537	Cho YS	2011-12-11	Nat Genet	www.ncbi.nlm.nih.gov/pubmed/22158537	Meta-analysis of genome-wide association studies identifies eight new loci for type 2 diabetes in east Asians.	Type 2 diabetes	5,999 East Asian ancestry cases, 9,001 East Asian ancestry controls, 794 Malay ancestry cases, 1,240 Malay ancestry controls, 159 Filipino ancestry cases, 1,624 Filipino ancestry controls	18,127 East Asian ancestry cases, 17,746 East Asian ancestry controls	7q32.1	7	127524904	PAX4, GCC1	LOC105375490			105375490			rs6467136-G	rs6467136	0	6467136	intergenic_variant	0	0.79	5E-11	10.301029995663981		1.11	[1.07–1.14]	Affymetrix, Illumina [2626356] (imputed)	N
2012-01-18	22158537	Cho YS	2011-12-11	Nat Genet	www.ncbi.nlm.nih.gov/pubmed/22158537	Meta-analysis of genome-wide association studies identifies eight new loci for type 2 diabetes in east Asians.	Type 2 diabetes	5,999 East Asian ancestry cases, 9,001 East Asian ancestry controls, 794 Malay ancestry cases, 1,240 Malay ancestry controls, 159 Filipino ancestry cases, 1,624 Filipino ancestry controls	18,127 East Asian ancestry cases, 17,746 East Asian ancestry controls	3p14.1	3	64062621	PSMD6	LOC107986093 - PRICKLE2-AS1	107986093	100652759		30038	5343	rs831571-c	rs831571	0	831571	intergenic_variant	1	0.61	8E-11	10.096910013008056		1.09	[1.06–1.12]	Affymetrix, Illumina [2626356] (imputed)	N
2012-01-18	22158537	Cho YS	2011-12-11	Nat Genet	www.ncbi.nlm.nih.gov/pubmed/22158537	Meta-analysis of genome-wide association studies identifies eight new loci for type 2 diabetes in east Asians.	Type 2 diabetes	5,999 East Asian ancestry cases, 9,001 East Asian ancestry controls, 794 Malay ancestry cases, 1,240 Malay ancestry controls, 159 Filipino ancestry cases, 1,624 Filipino ancestry controls	18,127 East Asian ancestry cases, 17,746 East Asian ancestry controls	6p21.2	6	38139068	ZFAND3	ZFAND3			60685			rs9470794-C	rs9470794	0	9470794	intron_variant	0	0.27	2E-10	9.698970004336019		1.12	[1.08–1.16]	Affymetrix, Illumina [2626356] (imputed)	N
2012-01-18	22158537	Cho YS	2011-12-11	Nat Genet	www.ncbi.nlm.nih.gov/pubmed/22158537	Meta-analysis of genome-wide association studies identifies eight new loci for type 2 diabetes in east Asians.	Type 2 diabetes	5,999 East Asian ancestry cases, 9,001 East Asian ancestry controls, 794 Malay ancestry cases, 1,240 Malay ancestry controls, 159 Filipino ancestry cases, 1,624 Filipino ancestry controls	18,127 East Asian ancestry cases, 17,746 East Asian ancestry controls	19q13.11	19	33402102	PEPD	PEPD			5184			rs3786897-A	rs3786897	0	3786897	intron_variant	0	0.56	1E-8	8.0		1.1	[1.07–1.14]	Affymetrix, Illumina [2626356] (imputed)	N
2012-01-18	22158537	Cho YS	2011-12-11	Nat Genet	www.ncbi.nlm.nih.gov/pubmed/22158537	Meta-analysis of genome-wide association studies identifies eight new loci for type 2 diabetes in east Asians.	Type 2 diabetes	5,999 East Asian ancestry cases, 9,001 East Asian ancestry controls, 794 Malay ancestry cases, 1,240 Malay ancestry controls, 159 Filipino ancestry cases, 1,624 Filipino ancestry controls	18,127 East Asian ancestry cases, 17,746 East Asian ancestry controls	6p21.2	6	39316274	KCNK16	KCNK16, LOC105375047			83795, 105375047			rs1535500-T	rs1535500	0	1535500	missense_variant	0	0.42	2E-8	7.698970004336019		1.08	[1.05–1.11]	Affymetrix, Illumina [2626356] (imputed)	N
2012-01-18	22158537	Cho YS	2011-12-11	Nat Genet	www.ncbi.nlm.nih.gov/pubmed/22158537	Meta-analysis of genome-wide association studies identifies eight new loci for type 2 diabetes in east Asians.	Type 2 diabetes	5,999 East Asian ancestry cases, 9,001 East Asian ancestry controls, 794 Malay ancestry cases, 1,240 Malay ancestry controls, 159 Filipino ancestry cases, 1,624 Filipino ancestry controls	18,127 East Asian ancestry cases, 17,746 East Asian ancestry controls	16q23.2	16	81455768	CMIP	CMIP			80790			rs16955379-C	rs16955379	0	16955379	intron_variant	0	0.80	3E-7	6.522878745280337		1.08	[1.05–1.12]	Affymetrix, Illumina [2626356] (imputed)	N
2012-01-18	22158537	Cho YS	2011-12-11	Nat Genet	www.ncbi.nlm.nih.gov/pubmed/22158537	Meta-analysis of genome-wide association studies identifies eight new loci for type 2 diabetes in east Asians.	Type 2 diabetes	5,999 East Asian ancestry cases, 9,001 East Asian ancestry controls, 794 Malay ancestry cases, 1,240 Malay ancestry controls, 159 Filipino ancestry cases, 1,624 Filipino ancestry controls	18,127 East Asian ancestry cases, 17,746 East Asian ancestry controls	16q23.2	16	79373021	WWOX	MAF			4094			rs17797882-T	rs17797882	0	17797882	intergenic_variant	0	0.32	9E-7	6.045757490560675		1.08	[1.05–1.12]	Affymetrix, Illumina [2626356] (imputed)	N
2012-03-09	22293688	Huang J	2012-02-01	Eur J Hum Genet	www.ncbi.nlm.nih.gov/pubmed/22293688	1000 Genomes-based imputation identifies novel and refined associations for the Wellcome Trust Case Control Consortium phase 1 Data.	Type 1 diabetes	16,179 European ancestry individuals	NA	10p15.1	10	6052734	IL2RA	IL2RA			3559			rs61839660-?	rs61839660	0	61839660	intron_variant	0	NR	5E-9	8.301029995663981		1.6	[1.44-1.76]	NR [6233112] (imputed)	N
2012-03-09	22293688	Huang J	2012-02-01	Eur J Hum Genet	www.ncbi.nlm.nih.gov/pubmed/22293688	1000 Genomes-based imputation identifies novel and refined associations for the Wellcome Trust Case Control Consortium phase 1 Data.	Type 1 diabetes	16,179 European ancestry individuals	NA	12q24.11	12	111270654	CUX2	CUX2			23316			rs1265564-?	rs1265564	0	1265564	non_coding_transcript_exon_variant	0	NR	1E-16	16.0		1.45	[1.28-1.67]	NR [6233112] (imputed)	N
2010-07-12	20581827	Voight BF	2010-06-27	Nat Genet	www.ncbi.nlm.nih.gov/pubmed/20581827	Twelve type 2 diabetes susceptibility loci identified through large-scale association analysis.	Type 2 diabetes	8,130 European ancestry cases, 38,987 European ancestry controls	Up to 34,412 European ancestry cases, 59,925 European ancestry controls	2p16.1	2	60357684	BCL11A	RNA5SP94 - MIR4432HG	100873327	106660609		662815	1532	rs243021-A	rs243021	0	243021	upstream_gene_variant	1		3E-15	14.522878745280337		1.08	[1.06-1.10]	Affymetrix, Illumina [2426886] (imputed)	N
2010-07-12	20581827	Voight BF	2010-06-27	Nat Genet	www.ncbi.nlm.nih.gov/pubmed/20581827	Twelve type 2 diabetes susceptibility loci identified through large-scale association analysis.	Type 2 diabetes	8,130 European ancestry cases, 38,987 European ancestry controls	Up to 34,412 European ancestry cases, 59,925 European ancestry controls	5q13.3	5	77129124	ZBED3	ZBED3-AS1			728723			rs4457053-G	rs4457053	0	4457053	intron_variant	0		3E-12	11.522878745280337		1.08	[1.06-1.11]	Affymetrix, Illumina [2426886] (imputed)	N
2010-07-12	20581827	Voight BF	2010-06-27	Nat Genet	www.ncbi.nlm.nih.gov/pubmed/20581827	Twelve type 2 diabetes susceptibility loci identified through large-scale association analysis.	Type 2 diabetes	8,130 European ancestry cases, 38,987 European ancestry controls	Up to 34,412 European ancestry cases, 59,925 European ancestry controls	7q32.2	7	130782095	KLF14	LOC105375508			105375508			rs972283-G	rs972283	0	972283	intergenic_variant	0		2E-10	9.698970004336019		1.07	[1.05-1.10]	Affymetrix, Illumina [2426886] (imputed)	N
2010-07-12	20581827	Voight BF	2010-06-27	Nat Genet	www.ncbi.nlm.nih.gov/pubmed/20581827	Twelve type 2 diabetes susceptibility loci identified through large-scale association analysis.	Type 2 diabetes	8,130 European ancestry cases, 38,987 European ancestry controls	Up to 34,412 European ancestry cases, 59,925 European ancestry controls	8q22.1	8	94948283	TP53INP1	NDUFAF6, TP53INP1			137682, 94241			rs896854-T	rs896854	0	896854	intron_variant	0		1E-9	9.0		1.06	[1.04-1.09]	Affymetrix, Illumina [2426886] (imputed)	N
2010-07-12	20581827	Voight BF	2010-06-27	Nat Genet	www.ncbi.nlm.nih.gov/pubmed/20581827	Twelve type 2 diabetes susceptibility loci identified through large-scale association analysis.	Type 2 diabetes	8,130 European ancestry cases, 38,987 European ancestry controls	Up to 34,412 European ancestry cases, 59,925 European ancestry controls	9q21.31	9	79337213	CHCHD9	LOC101927450 - CHCHD2P9	101927450	645345		191547	54054	rs13292136-C	rs13292136	0	13292136	intergenic_variant	1		3E-8	7.522878745280337		1.11	[1.07-1.15]	Affymetrix, Illumina [2426886] (imputed)	N
2010-07-12	20581827	Voight BF	2010-06-27	Nat Genet	www.ncbi.nlm.nih.gov/pubmed/20581827	Twelve type 2 diabetes susceptibility loci identified through large-scale association analysis.	Type 2 diabetes	8,130 European ancestry cases, 38,987 European ancestry controls	Up to 34,412 European ancestry cases, 59,925 European ancestry controls	11p15.5	11	2670241	KCNQ1	KCNQ1OT1, KCNQ1			10984, 3784			rs231362-G	rs231362	0	231362	non_coding_transcript_exon_variant	0		3E-13	12.522878745280337		1.08	[1.06-1.10]	Affymetrix, Illumina [2426886] (imputed)	N
2010-07-12	20581827	Voight BF	2010-06-27	Nat Genet	www.ncbi.nlm.nih.gov/pubmed/20581827	Twelve type 2 diabetes susceptibility loci identified through large-scale association analysis.	Type 2 diabetes	8,130 European ancestry cases, 38,987 European ancestry controls	Up to 34,412 European ancestry cases, 59,925 European ancestry controls	11q13.4	11	72722053	CENTD2	ARAP1			116985			rs1552224-A	rs1552224	0	1552224	5_prime_UTR_variant	0		1E-22	22.0		1.14	[1.11-1.17]	Affymetrix, Illumina [2426886] (imputed)	N
2010-07-12	20581827	Voight BF	2010-06-27	Nat Genet	www.ncbi.nlm.nih.gov/pubmed/20581827	Twelve type 2 diabetes susceptibility loci identified through large-scale association analysis.	Type 2 diabetes	8,130 European ancestry cases, 38,987 European ancestry controls	Up to 34,412 European ancestry cases, 59,925 European ancestry controls	12q14.3	12	65781114	HMGA2	RPSAP52			204010			rs1531343-C	rs1531343	0	1531343	intron_variant	0		4E-9	8.397940008672037		1.1	[1.07-1.14]	Affymetrix, Illumina [2426886] (imputed)	N
2010-07-12	20581827	Voight BF	2010-06-27	Nat Genet	www.ncbi.nlm.nih.gov/pubmed/20581827	Twelve type 2 diabetes susceptibility loci identified through large-scale association analysis.	Type 2 diabetes	8,130 European ancestry cases, 38,987 European ancestry controls	Up to 34,412 European ancestry cases, 59,925 European ancestry controls	12q24.31	12	121022883	HNF1A	OASL			8638			rs7957197-T	rs7957197	0	7957197	intron_variant	0		2E-8	7.698970004336019		1.07	[1.05-1.10]	Affymetrix, Illumina [2426886] (imputed)	N
2010-07-12	20581827	Voight BF	2010-06-27	Nat Genet	www.ncbi.nlm.nih.gov/pubmed/20581827	Twelve type 2 diabetes susceptibility loci identified through large-scale association analysis.	Type 2 diabetes	8,130 European ancestry cases, 38,987 European ancestry controls	Up to 34,412 European ancestry cases, 59,925 European ancestry controls	15q25.1	15	80139880	ZFAND6	ZFAND6 - FAH	54469	2184		1487	13011	rs11634397-G	rs11634397	0	11634397	downstream_gene_variant	1		2E-9	8.698970004336019		1.06	[1.04-1.08]	Affymetrix, Illumina [2426886] (imputed)	N
2010-07-12	20581827	Voight BF	2010-06-27	Nat Genet	www.ncbi.nlm.nih.gov/pubmed/20581827	Twelve type 2 diabetes susceptibility loci identified through large-scale association analysis.	Type 2 diabetes	8,130 European ancestry cases, 38,987 European ancestry controls	Up to 34,412 European ancestry cases, 59,925 European ancestry controls	15q26.1	15	90978107	PRC1	PRC1-AS1, PRC1			100507118, 9055			rs8042680-A	rs8042680	0	8042680	intron_variant	0		2E-10	9.698970004336019		1.07	[1.05-1.09]	Affymetrix, Illumina [2426886] (imputed)	N
2010-07-12	20581827	Voight BF	2010-06-27	Nat Genet	www.ncbi.nlm.nih.gov/pubmed/20581827	Twelve type 2 diabetes susceptibility loci identified through large-scale association analysis.	Type 2 diabetes	8,130 European ancestry cases, 38,987 European ancestry controls	Up to 34,412 European ancestry cases, 59,925 European ancestry controls	Xq28	X	153634467	DUSP9	LOC105373384 - DUSP9	105373384	1852		26430	7976	rs5945326-A	rs5945326	0	5945326	intergenic_variant	1		3E-10	9.522878745280337		1.27	[1.18-1.37]	Affymetrix, Illumina [2426886] (imputed)	N
2010-07-12	20581827	Voight BF	2010-06-27	Nat Genet	www.ncbi.nlm.nih.gov/pubmed/20581827	Twelve type 2 diabetes susceptibility loci identified through large-scale association analysis.	Type 2 diabetes	8,130 European ancestry cases, 38,987 European ancestry controls	Up to 34,412 European ancestry cases, 59,925 European ancestry controls	2q36.3	2	226155937	IRS1	LOC646736			646736			rs7578326-A	rs7578326	0	7578326	intergenic_variant	0		5E-20	19.30102999566398		1.11	[1.08-1.13]	Affymetrix, Illumina [2426886] (imputed)	N
2010-07-12	20581827	Voight BF	2010-06-27	Nat Genet	www.ncbi.nlm.nih.gov/pubmed/20581827	Twelve type 2 diabetes susceptibility loci identified through large-scale association analysis.	Type 2 diabetes	8,130 European ancestry cases, 38,987 European ancestry controls	Up to 34,412 European ancestry cases, 59,925 European ancestry controls	11q14.3	11	92940662	MTNR1B	SNRPGP16 - MTNR1B	106480270	4544		2996	28961	rs1387153-T	rs1387153	0	1387153	downstream_gene_variant	1		8E-15	14.096910013008056		1.09	[1.06-1.11]	Affymetrix, Illumina [2426886] (imputed)	N
2010-07-12	20581827	Voight BF	2010-06-27	Nat Genet	www.ncbi.nlm.nih.gov/pubmed/20581827	Twelve type 2 diabetes susceptibility loci identified through large-scale association analysis.	Type 2 diabetes	8,130 European ancestry cases, 38,987 European ancestry controls	Up to 34,412 European ancestry cases, 59,925 European ancestry controls	3p25.2	3	12248301	PPARG	SYN2 - GSTM5P1	6854	100505557		56269	9075	rs13081389-A	rs13081389	0	13081389	intergenic_variant	1		2E-7	6.698970004336019		1.24	[1.15-1.35]	Affymetrix, Illumina [2426886] (imputed)	N
2015-06-02	25102180	Ng MC	2014-08-07	PLoS Genet	www.ncbi.nlm.nih.gov/pubmed/25102180	Meta-analysis of genome-wide association studies in african americans provides insights into the genetic architecture of type 2 diabetes.	Type 2 diabetes	8,284 African American cases, 15,543 African American controls	6,061 African American cases, 5,483 African American controls, 8,130 European ancestry cases, 38,987 European ancestry controls	1q43	1	241024982	intergenic	RGS7			6000			rs679992-T	rs679992	0	679992	intron_variant	0	0.5	1E-6	6.0	(AA)	1.09	[1.05-1.13]	Affymetrix, Illumina [2579389] (imputed)	N
2015-06-02	25102180	Ng MC	2014-08-07	PLoS Genet	www.ncbi.nlm.nih.gov/pubmed/25102180	Meta-analysis of genome-wide association studies in african americans provides insights into the genetic architecture of type 2 diabetes.	Type 2 diabetes	8,284 African American cases, 15,543 African American controls	6,061 African American cases, 5,483 African American controls, 8,130 European ancestry cases, 38,987 European ancestry controls	2p23.1	2	30845153	GALNT14, CAPN13	LOC105374435 - GALNT14	105374435	79623		9723	43365	rs12613372-G	rs12613372	0	12613372	intergenic_variant	1	0.07	2E-7	6.698970004336019	(AA)	1.24	[1.14-1.34]	Affymetrix, Illumina [2579389] (imputed)	N
2015-06-02	25102180	Ng MC	2014-08-07	PLoS Genet	www.ncbi.nlm.nih.gov/pubmed/25102180	Meta-analysis of genome-wide association studies in african americans provides insights into the genetic architecture of type 2 diabetes.	Type 2 diabetes	8,284 African American cases, 15,543 African American controls	6,061 African American cases, 5,483 African American controls, 8,130 European ancestry cases, 38,987 European ancestry controls	6p21.33	6	31379674	HLA-B	FGFR3P1 - ZDHHC20P2	100462812	100048908		1646	734	rs2244020-G	rs2244020	0	2244020	upstream_gene_variant	1	0.69	1E-6	6.0	(AA)	1.11	[1.07-1.16]	Affymetrix, Illumina [2579389] (imputed)	N
2015-06-02	25102180	Ng MC	2014-08-07	PLoS Genet	www.ncbi.nlm.nih.gov/pubmed/25102180	Meta-analysis of genome-wide association studies in african americans provides insights into the genetic architecture of type 2 diabetes.	Type 2 diabetes	8,284 African American cases, 15,543 African American controls	6,061 African American cases, 5,483 African American controls, 8,130 European ancestry cases, 38,987 European ancestry controls	7p14.1	7	43280995	HECW1	HECW1			23072			rs10231619-T	rs10231619	0	10231619	intron_variant	0	0.74	4E-6	5.3979400086720375	(AA)	1.13	[1.07-1.18]	Affymetrix, Illumina [2579389] (imputed)	N
2015-06-02	25102180	Ng MC	2014-08-07	PLoS Genet	www.ncbi.nlm.nih.gov/pubmed/25102180	Meta-analysis of genome-wide association studies in african americans provides insights into the genetic architecture of type 2 diabetes.	Type 2 diabetes	8,284 African American cases, 15,543 African American controls	6,061 African American cases, 5,483 African American controls, 8,130 European ancestry cases, 38,987 European ancestry controls	8q13.2	8	67701155	CPA6	CPA6			57094			rs7003257-T	rs7003257	0	7003257	intron_variant	0	0.73	9E-6	5.045757490560675	(AA)	1.1	[1.06-1.15]	Affymetrix, Illumina [2579389] (imputed)	N
2015-06-02	25102180	Ng MC	2014-08-07	PLoS Genet	www.ncbi.nlm.nih.gov/pubmed/25102180	Meta-analysis of genome-wide association studies in african americans provides insights into the genetic architecture of type 2 diabetes.	Type 2 diabetes	8,284 African American cases, 15,543 African American controls	6,061 African American cases, 5,483 African American controls, 8,130 European ancestry cases, 38,987 European ancestry controls	8q22.1	8	94844683	INTS8	INTS8			55656			rs17359493-G	rs17359493	0	17359493	intron_variant	0	0.22	1E-7	7.0	(AA)	1.13	[1.08-1.18]	Affymetrix, Illumina [2579389] (imputed)	N
2015-06-02	25102180	Ng MC	2014-08-07	PLoS Genet	www.ncbi.nlm.nih.gov/pubmed/25102180	Meta-analysis of genome-wide association studies in african americans provides insights into the genetic architecture of type 2 diabetes.	Type 2 diabetes	8,284 African American cases, 15,543 African American controls	6,061 African American cases, 5,483 African American controls, 8,130 European ancestry cases, 38,987 European ancestry controls	10q25.2	10	112998590	TCF7L2	TCF7L2			6934			rs7903146-T	rs7903146	0	7903146	intron_variant	0	0.3	5E-44	43.30102999566398	(AA)	1.33	[1.28-1.39]	Affymetrix, Illumina [2579389] (imputed)	N
2015-06-02	25102180	Ng MC	2014-08-07	PLoS Genet	www.ncbi.nlm.nih.gov/pubmed/25102180	Meta-analysis of genome-wide association studies in african americans provides insights into the genetic architecture of type 2 diabetes.	Type 2 diabetes	8,284 African American cases, 15,543 African American controls	6,061 African American cases, 5,483 African American controls, 8,130 European ancestry cases, 38,987 European ancestry controls	11p15.5	11	2157440	INS-IGF2	INS-IGF2			723961			rs3842770-A	rs3842770	0	3842770	intron_variant	0	0.23	3E-8	7.522878745280337	(AA)	1.14	[1.09-1.19]	Affymetrix, Illumina [2579389] (imputed)	N
2015-06-02	25102180	Ng MC	2014-08-07	PLoS Genet	www.ncbi.nlm.nih.gov/pubmed/25102180	Meta-analysis of genome-wide association studies in african americans provides insights into the genetic architecture of type 2 diabetes.	Type 2 diabetes	8,284 African American cases, 15,543 African American controls	6,061 African American cases, 5,483 African American controls, 8,130 European ancestry cases, 38,987 European ancestry controls	11p15.5	11	2183058	ASCL2, TH	TH - ASCL2	7054	430		8977	85440	rs11043007-G	rs11043007	0	11043007	intergenic_variant	1	0.81	1E-7	7.0	(AA)	1.19	[1.11-1.26]	Affymetrix, Illumina [2579389] (imputed)	N
2015-06-02	25102180	Ng MC	2014-08-07	PLoS Genet	www.ncbi.nlm.nih.gov/pubmed/25102180	Meta-analysis of genome-wide association studies in african americans provides insights into the genetic architecture of type 2 diabetes.	Type 2 diabetes	8,284 African American cases, 15,543 African American controls	6,061 African American cases, 5,483 African American controls, 8,130 European ancestry cases, 38,987 European ancestry controls	11p15.4	11	2828300	KCNQ1	KCNQ1			3784			rs2283228-A	rs2283228	0	2283228	intron_variant	0	0.89	1E-10	10.0	(AA)	1.2	[1.14-1.27]	Affymetrix, Illumina [2579389] (imputed)	N
2015-06-02	25102180	Ng MC	2014-08-07	PLoS Genet	www.ncbi.nlm.nih.gov/pubmed/25102180	Meta-analysis of genome-wide association studies in african americans provides insights into the genetic architecture of type 2 diabetes.	Type 2 diabetes	8,284 African American cases, 15,543 African American controls	6,061 African American cases, 5,483 African American controls, 8,130 European ancestry cases, 38,987 European ancestry controls	12q14.3	12	65857160	HMGA2	LOC100129940, HMGA2			100129940, 8091			rs343092-T	rs343092	0	343092	non_coding_transcript_exon_variant	0	0.81	9E-9	8.045757490560675	(AA)	1.16	[1.1-1.22]	Affymetrix, Illumina [2579389] (imputed)	N
2015-06-02	25102180	Ng MC	2014-08-07	PLoS Genet	www.ncbi.nlm.nih.gov/pubmed/25102180	Meta-analysis of genome-wide association studies in african americans provides insights into the genetic architecture of type 2 diabetes.	Type 2 diabetes	8,284 African American cases, 15,543 African American controls	6,061 African American cases, 5,483 African American controls, 8,130 European ancestry cases, 38,987 European ancestry controls	15q22.2	15	60076007	ANXA2	MESTP2 - LOC105370839	100421572	105370839		21942	90635	rs335810-A	rs335810	0	335810	intron_variant	1	0.69	7E-6	5.154901959985743	(AA)	1.1	[1.06-1.15]	Affymetrix, Illumina [2579389] (imputed)	N
2015-06-02	25102180	Ng MC	2014-08-07	PLoS Genet	www.ncbi.nlm.nih.gov/pubmed/25102180	Meta-analysis of genome-wide association studies in african americans provides insights into the genetic architecture of type 2 diabetes.	Type 2 diabetes	8,284 African American cases, 15,543 African American controls	6,061 African American cases, 5,483 African American controls, 8,130 European ancestry cases, 38,987 European ancestry controls	6p21.33	6	31379674	HLA-B	FGFR3P1 - ZDHHC20P2	100462812	100048908		1646	734	rs2244020-G	rs2244020	0	2244020	upstream_gene_variant	1	0.69	7E-9	8.154901959985743		1.09	[1.06-1.13]	Affymetrix, Illumina [2579389] (imputed)	N
2015-06-02	25102180	Ng MC	2014-08-07	PLoS Genet	www.ncbi.nlm.nih.gov/pubmed/25102180	Meta-analysis of genome-wide association studies in african americans provides insights into the genetic architecture of type 2 diabetes.	Type 2 diabetes	8,284 African American cases, 15,543 African American controls	6,061 African American cases, 5,483 African American controls, 8,130 European ancestry cases, 38,987 European ancestry controls	8q22.1	8	94844683	INTS8	INTS8			55656			rs17359493-G	rs17359493	0	17359493	intron_variant	0	0.22	1E-7	7.0		1.1	[1.06-1.13]	Affymetrix, Illumina [2579389] (imputed)	N
2015-06-02	25102180	Ng MC	2014-08-07	PLoS Genet	www.ncbi.nlm.nih.gov/pubmed/25102180	Meta-analysis of genome-wide association studies in african americans provides insights into the genetic architecture of type 2 diabetes.	Type 2 diabetes	8,284 African American cases, 15,543 African American controls	6,061 African American cases, 5,483 African American controls, 8,130 European ancestry cases, 38,987 European ancestry controls	10q25.2	10	112998590	TCF7L2	TCF7L2			6934			rs7903146-T	rs7903146	0	7903146	intron_variant	0	0.3	4E-94	93.39794000867204		1.36	[1.32-1.40]	Affymetrix, Illumina [2579389] (imputed)	N
2015-06-02	25102180	Ng MC	2014-08-07	PLoS Genet	www.ncbi.nlm.nih.gov/pubmed/25102180	Meta-analysis of genome-wide association studies in african americans provides insights into the genetic architecture of type 2 diabetes.	Type 2 diabetes	8,284 African American cases, 15,543 African American controls	6,061 African American cases, 5,483 African American controls, 8,130 European ancestry cases, 38,987 European ancestry controls	11p15.4	11	2828300	KCNQ1	KCNQ1			3784			rs2283228-A	rs2283228	0	2283228	intron_variant	0	0.89	5E-13	12.301029995663981		1.19	[1.13-1.24]	Affymetrix, Illumina [2579389] (imputed)	N
2015-06-02	25102180	Ng MC	2014-08-07	PLoS Genet	www.ncbi.nlm.nih.gov/pubmed/25102180	Meta-analysis of genome-wide association studies in african americans provides insights into the genetic architecture of type 2 diabetes.	Type 2 diabetes	8,284 African American cases, 15,543 African American controls	6,061 African American cases, 5,483 African American controls, 8,130 European ancestry cases, 38,987 European ancestry controls	12q14.3	12	65857160	HMGA2	LOC100129940, HMGA2			100129940, 8091			rs343092-T	rs343092	0	343092	non_coding_transcript_exon_variant	0	0.81	3E-12	11.522878745280337		1.14	[1.10-1.19]	Affymetrix, Illumina [2579389] (imputed)	N
2015-06-02	25102180	Ng MC	2014-08-07	PLoS Genet	www.ncbi.nlm.nih.gov/pubmed/25102180	Meta-analysis of genome-wide association studies in african americans provides insights into the genetic architecture of type 2 diabetes.	Type 2 diabetes	8,284 African American cases, 15,543 African American controls	6,061 African American cases, 5,483 African American controls, 8,130 European ancestry cases, 38,987 European ancestry controls	4p16.3	4	947730	TMEM175	TMEM175			84286			rs2290402-?	rs2290402	0	2290402	5_prime_UTR_variant	0	NR	7E-6	5.154901959985743	(AA)			Affymetrix, Illumina [2579389] (imputed)	N
2015-06-02	25102180	Ng MC	2014-08-07	PLoS Genet	www.ncbi.nlm.nih.gov/pubmed/25102180	Meta-analysis of genome-wide association studies in african americans provides insights into the genetic architecture of type 2 diabetes.	Type 2 diabetes	8,284 African American cases, 15,543 African American controls	6,061 African American cases, 5,483 African American controls, 8,130 European ancestry cases, 38,987 European ancestry controls	11p15.5	11	2684113	KCNQ1	KCNQ1, KCNQ1OT1			3784, 10984			rs231356-T	rs231356	0	231356	non_coding_transcript_exon_variant	0	0.27	4E-8	7.3979400086720375		1.09	[1.06-1.13]	Affymetrix, Illumina [2579389] (imputed)	N
2014-10-23	24509480	Mahajan A	2014-02-09	Nat Genet	www.ncbi.nlm.nih.gov/pubmed/24509480	Genome-wide trans-ancestry meta-analysis provides insight into the genetic architecture of type 2 diabetes susceptibility.	Type 2 diabetes	12,171 European ancestry cases, 56,862 European ancestry controls, 6,952 East Asian ancestry cases, 11,865 East Asian ancestry controls, 5,561 South Asian ancestry cases, 14,458 South Asian ancestry controls, 1,804 Mexican ancestry cases, 779 Mexican ancestry controls	21,491 European ancestry cases, 55,647 European ancestry controls	4q31.3	4	152599323	TMEM154	RPS3AP18 - RPS14P6	391706	646737		46940	14501	rs6813195-C	rs6813195	0	6813195	intergenic_variant	1		4E-14	13.397940008672037		1.08	[1.06-1.10]	Affymetrix, Illumina [2500000] (imputed)	N
2014-10-23	24509480	Mahajan A	2014-02-09	Nat Genet	www.ncbi.nlm.nih.gov/pubmed/24509480	Genome-wide trans-ancestry meta-analysis provides insight into the genetic architecture of type 2 diabetes susceptibility.	Type 2 diabetes	12,171 European ancestry cases, 56,862 European ancestry controls, 6,952 East Asian ancestry cases, 11,865 East Asian ancestry controls, 5,561 South Asian ancestry cases, 14,458 South Asian ancestry controls, 1,804 Mexican ancestry cases, 779 Mexican ancestry controls	21,491 European ancestry cases, 55,647 European ancestry controls	6p24.3	6	7258384	RREB1, SSR1	RREB1 - SSR1	6239	6745		6404	22759	rs9502570-A	rs9502570	0	9502570	intergenic_variant	1		1E-9	9.0		1.06	[1.04-1.08]	Affymetrix, Illumina [2500000] (imputed)	N
2014-10-23	24509480	Mahajan A	2014-02-09	Nat Genet	www.ncbi.nlm.nih.gov/pubmed/24509480	Genome-wide trans-ancestry meta-analysis provides insight into the genetic architecture of type 2 diabetes susceptibility.	Type 2 diabetes	12,171 European ancestry cases, 56,862 European ancestry controls, 6,952 East Asian ancestry cases, 11,865 East Asian ancestry controls, 5,561 South Asian ancestry cases, 14,458 South Asian ancestry controls, 1,804 Mexican ancestry cases, 779 Mexican ancestry controls	21,491 European ancestry cases, 55,647 European ancestry controls	1p32.3	1	50444313	FAF1	FAF1			11124			rs17106184-G	rs17106184	0	17106184	intron_variant	0		4E-9	8.397940008672037		1.1	[1.07-1.14]	Affymetrix, Illumina [2500000] (imputed)	N
2014-10-23	24509480	Mahajan A	2014-02-09	Nat Genet	www.ncbi.nlm.nih.gov/pubmed/24509480	Genome-wide trans-ancestry meta-analysis provides insight into the genetic architecture of type 2 diabetes susceptibility.	Type 2 diabetes	12,171 European ancestry cases, 56,862 European ancestry controls, 6,952 East Asian ancestry cases, 11,865 East Asian ancestry controls, 5,561 South Asian ancestry cases, 14,458 South Asian ancestry controls, 1,804 Mexican ancestry cases, 779 Mexican ancestry controls	21,491 European ancestry cases, 55,647 European ancestry controls	6p21.33	6	31168937	TCF19, POU5F1	POU5F1			5460			rs3132524-G	rs3132524	0	3132524	intron_variant	0		4E-9	8.397940008672037		1.07	[1.04-1.09]	Affymetrix, Illumina [2500000] (imputed)	N
2014-10-23	24509480	Mahajan A	2014-02-09	Nat Genet	www.ncbi.nlm.nih.gov/pubmed/24509480	Genome-wide trans-ancestry meta-analysis provides insight into the genetic architecture of type 2 diabetes susceptibility.	Type 2 diabetes	12,171 European ancestry cases, 56,862 European ancestry controls, 6,952 East Asian ancestry cases, 11,865 East Asian ancestry controls, 5,561 South Asian ancestry cases, 14,458 South Asian ancestry controls, 1,804 Mexican ancestry cases, 779 Mexican ancestry controls	21,491 European ancestry cases, 55,647 European ancestry controls	3q27.3	3	188022735	LPP	LOC107986166			107986166			rs6808574-C	rs6808574	0	6808574	intergenic_variant	0		6E-9	8.221848749616356		1.07	[1.04-1.09]	Affymetrix, Illumina [2500000] (imputed)	N
2014-10-23	24509480	Mahajan A	2014-02-09	Nat Genet	www.ncbi.nlm.nih.gov/pubmed/24509480	Genome-wide trans-ancestry meta-analysis provides insight into the genetic architecture of type 2 diabetes susceptibility.	Type 2 diabetes	12,171 European ancestry cases, 56,862 European ancestry controls, 6,952 East Asian ancestry cases, 11,865 East Asian ancestry controls, 5,561 South Asian ancestry cases, 14,458 South Asian ancestry controls, 1,804 Mexican ancestry cases, 779 Mexican ancestry controls	21,491 European ancestry cases, 55,647 European ancestry controls	5q11.2	5	53975590	ARL15	ARL15			54622			rs702634-A	rs702634	0	702634	intron_variant	0		7E-9	8.154901959985743		1.06	[1.04-1.09]	Affymetrix, Illumina [2500000] (imputed)	N
2014-10-23	24509480	Mahajan A	2014-02-09	Nat Genet	www.ncbi.nlm.nih.gov/pubmed/24509480	Genome-wide trans-ancestry meta-analysis provides insight into the genetic architecture of type 2 diabetes susceptibility.	Type 2 diabetes	12,171 European ancestry cases, 56,862 European ancestry controls, 6,952 East Asian ancestry cases, 11,865 East Asian ancestry controls, 5,561 South Asian ancestry cases, 14,458 South Asian ancestry controls, 1,804 Mexican ancestry cases, 779 Mexican ancestry controls	21,491 European ancestry cases, 55,647 European ancestry controls	12q24.31	12	123156306	MPHOSPH9	MPHOSPH9			10198			rs1727313-C	rs1727313	0	1727313	3_prime_UTR_variant	0		1E-8	8.0		1.06	[1.04-1.08]	Affymetrix, Illumina [2500000] (imputed)	N
2014-10-23	24509480	Mahajan A	2014-02-09	Nat Genet	www.ncbi.nlm.nih.gov/pubmed/24509480	Genome-wide trans-ancestry meta-analysis provides insight into the genetic architecture of type 2 diabetes susceptibility.	Type 2 diabetes	12,171 European ancestry cases, 56,862 European ancestry controls, 6,952 East Asian ancestry cases, 11,865 East Asian ancestry controls, 5,561 South Asian ancestry cases, 14,458 South Asian ancestry controls, 1,804 Mexican ancestry cases, 779 Mexican ancestry controls	21,491 European ancestry cases, 55,647 European ancestry controls	10q26.13	10	122432914	PLEKHA1	PLEKHA1 - LOC105378525	59338	105378525		559	16139	rs10510110-C	rs10510110	0	10510110	3_prime_UTR_variant	1		1E-7	7.0		1.05	[1.03-1.07]	Affymetrix, Illumina [2500000] (imputed)	N
2014-10-23	24509480	Mahajan A	2014-02-09	Nat Genet	www.ncbi.nlm.nih.gov/pubmed/24509480	Genome-wide trans-ancestry meta-analysis provides insight into the genetic architecture of type 2 diabetes susceptibility.	Type 2 diabetes	12,171 European ancestry cases, 56,862 European ancestry controls, 6,952 East Asian ancestry cases, 11,865 East Asian ancestry controls, 5,561 South Asian ancestry cases, 14,458 South Asian ancestry controls, 1,804 Mexican ancestry cases, 779 Mexican ancestry controls	21,491 European ancestry cases, 55,647 European ancestry controls	8q24.21	8	128555832	TMEM75	LINC00824			101927774			rs1561927-C	rs1561927	0	1561927	intron_variant	0		1E-7	7.0		1.06	[1.04-1.09]	Affymetrix, Illumina [2500000] (imputed)	N
2014-10-23	24509480	Mahajan A	2014-02-09	Nat Genet	www.ncbi.nlm.nih.gov/pubmed/24509480	Genome-wide trans-ancestry meta-analysis provides insight into the genetic architecture of type 2 diabetes susceptibility.	Type 2 diabetes	12,171 European ancestry cases, 56,862 European ancestry controls, 6,952 East Asian ancestry cases, 11,865 East Asian ancestry controls, 5,561 South Asian ancestry cases, 14,458 South Asian ancestry controls, 1,804 Mexican ancestry cases, 779 Mexican ancestry controls	21,491 European ancestry cases, 55,647 European ancestry controls	2p25.3	2	646674	TMEM18	LOC105373352 - TMEM18	105373352	129787		84581	21299	rs10190052-C	rs10190052	0	10190052	intergenic_variant	1		2E-7	6.698970004336019		1.07	[1.04-1.10]	Affymetrix, Illumina [2500000] (imputed)	N
2014-10-23	24509480	Mahajan A	2014-02-09	Nat Genet	www.ncbi.nlm.nih.gov/pubmed/24509480	Genome-wide trans-ancestry meta-analysis provides insight into the genetic architecture of type 2 diabetes susceptibility.	Type 2 diabetes	12,171 European ancestry cases, 56,862 European ancestry controls, 6,952 East Asian ancestry cases, 11,865 East Asian ancestry controls, 5,561 South Asian ancestry cases, 14,458 South Asian ancestry controls, 1,804 Mexican ancestry cases, 779 Mexican ancestry controls	21,491 European ancestry cases, 55,647 European ancestry controls	13q12.13	13	26207391	RNF6	RNF6			6049			rs10507349-G	rs10507349	0	10507349	intron_variant	0		2E-7	6.698970004336019		1.06	[1.04-1.08]	Affymetrix, Illumina [2500000] (imputed)	N
2014-10-23	24509480	Mahajan A	2014-02-09	Nat Genet	www.ncbi.nlm.nih.gov/pubmed/24509480	Genome-wide trans-ancestry meta-analysis provides insight into the genetic architecture of type 2 diabetes susceptibility.	Type 2 diabetes	12,171 European ancestry cases, 56,862 European ancestry controls, 6,952 East Asian ancestry cases, 11,865 East Asian ancestry controls, 5,561 South Asian ancestry cases, 14,458 South Asian ancestry controls, 1,804 Mexican ancestry cases, 779 Mexican ancestry controls	21,491 European ancestry cases, 55,647 European ancestry controls	6p21.1	6	43844025	VEGFA	LOC107986598			107986598			rs9472138-T	rs9472138	0	9472138	downstream_gene_variant	0		2E-7	6.698970004336019		1.06	[1.04-1.08]	Affymetrix, Illumina [2500000] (imputed)	N
2014-10-23	24509480	Mahajan A	2014-02-09	Nat Genet	www.ncbi.nlm.nih.gov/pubmed/24509480	Genome-wide trans-ancestry meta-analysis provides insight into the genetic architecture of type 2 diabetes susceptibility.	Type 2 diabetes	12,171 European ancestry cases, 56,862 European ancestry controls, 6,952 East Asian ancestry cases, 11,865 East Asian ancestry controls, 5,561 South Asian ancestry cases, 14,458 South Asian ancestry controls, 1,804 Mexican ancestry cases, 779 Mexican ancestry controls	21,491 European ancestry cases, 55,647 European ancestry controls	7p21.2	7	13861106	ETV1	LOC105375161 - RPL26P21	105375161	646161		127188	10678	rs7795991-G	rs7795991	0	7795991	upstream_gene_variant	1		7E-7	6.154901959985743		1.05	[1.03-1.07]	Affymetrix, Illumina [2500000] (imputed)	N
2014-10-23	24509480	Mahajan A	2014-02-09	Nat Genet	www.ncbi.nlm.nih.gov/pubmed/24509480	Genome-wide trans-ancestry meta-analysis provides insight into the genetic architecture of type 2 diabetes susceptibility.	Type 2 diabetes	12,171 European ancestry cases, 56,862 European ancestry controls, 6,952 East Asian ancestry cases, 11,865 East Asian ancestry controls, 5,561 South Asian ancestry cases, 14,458 South Asian ancestry controls, 1,804 Mexican ancestry cases, 779 Mexican ancestry controls	21,491 European ancestry cases, 55,647 European ancestry controls	5q31.1	5	134904545	PCBD2	TXNDC15 - PCBD2	79770	84105		2912	575	rs319598-C	rs319598	0	319598	upstream_gene_variant	1		2E-6	5.698970004336019		1.05	[1.03-1.07]	Affymetrix, Illumina [2500000] (imputed)	N
2014-10-23	24509480	Mahajan A	2014-02-09	Nat Genet	www.ncbi.nlm.nih.gov/pubmed/24509480	Genome-wide trans-ancestry meta-analysis provides insight into the genetic architecture of type 2 diabetes susceptibility.	Type 2 diabetes	12,171 European ancestry cases, 56,862 European ancestry controls, 6,952 East Asian ancestry cases, 11,865 East Asian ancestry controls, 5,561 South Asian ancestry cases, 14,458 South Asian ancestry controls, 1,804 Mexican ancestry cases, 779 Mexican ancestry controls	21,491 European ancestry cases, 55,647 European ancestry controls	1q41	1	219575476	LYPLAL1	LOC102723886 - ZC3H11B	102723886	643136		18152	32451	rs2820446-C	rs2820446	0	2820446	intergenic_variant	1		2E-6	5.698970004336019		1.05	[1.03-1.07]	Affymetrix, Illumina [2500000] (imputed)	N
2014-10-23	24509480	Mahajan A	2014-02-09	Nat Genet	www.ncbi.nlm.nih.gov/pubmed/24509480	Genome-wide trans-ancestry meta-analysis provides insight into the genetic architecture of type 2 diabetes susceptibility.	Type 2 diabetes	12,171 European ancestry cases, 56,862 European ancestry controls, 6,952 East Asian ancestry cases, 11,865 East Asian ancestry controls, 5,561 South Asian ancestry cases, 14,458 South Asian ancestry controls, 1,804 Mexican ancestry cases, 779 Mexican ancestry controls	21,491 European ancestry cases, 55,647 European ancestry controls	6q22.32	6	126643364	C6orf173	YAP1P3 - PRELID1P1	100419883	728666		14709	96	rs4273712-G	rs4273712	0	4273712	upstream_gene_variant	1		3E-6	5.522878745280337		1.05	[1.03-1.07]	Affymetrix, Illumina [2500000] (imputed)	N
2014-10-23	24509480	Mahajan A	2014-02-09	Nat Genet	www.ncbi.nlm.nih.gov/pubmed/24509480	Genome-wide trans-ancestry meta-analysis provides insight into the genetic architecture of type 2 diabetes susceptibility.	Type 2 diabetes	12,171 European ancestry cases, 56,862 European ancestry controls, 6,952 East Asian ancestry cases, 11,865 East Asian ancestry controls, 5,561 South Asian ancestry cases, 14,458 South Asian ancestry controls, 1,804 Mexican ancestry cases, 779 Mexican ancestry controls	21,491 European ancestry cases, 55,647 European ancestry controls	10q22.1	10	69692529	C10orf35	LOC105378346 - RPL5P26	105378346	100271206		1350	86361	rs2812533-C	rs2812533	0	2812533	downstream_gene_variant	1		5E-6	5.301029995663981		1.07	[1.04-1.09]	Affymetrix, Illumina [2500000] (imputed)	N
2014-10-23	24509480	Mahajan A	2014-02-09	Nat Genet	www.ncbi.nlm.nih.gov/pubmed/24509480	Genome-wide trans-ancestry meta-analysis provides insight into the genetic architecture of type 2 diabetes susceptibility.	Type 2 diabetes	12,171 European ancestry cases, 56,862 European ancestry controls, 6,952 East Asian ancestry cases, 11,865 East Asian ancestry controls, 5,561 South Asian ancestry cases, 14,458 South Asian ancestry controls, 1,804 Mexican ancestry cases, 779 Mexican ancestry controls	21,491 European ancestry cases, 55,647 European ancestry controls	6q23.3	6	136970143	IL20RA	SLC35D3 - RPL35AP3	340146	387074		44483	3787	rs6937795-A	rs6937795	0	6937795	downstream_gene_variant	1		7E-6	5.154901959985743		1.04	[1.02-1.06]	Affymetrix, Illumina [2500000] (imputed)	N
2014-10-23	24509480	Mahajan A	2014-02-09	Nat Genet	www.ncbi.nlm.nih.gov/pubmed/24509480	Genome-wide trans-ancestry meta-analysis provides insight into the genetic architecture of type 2 diabetes susceptibility.	Type 2 diabetes	12,171 European ancestry cases, 56,862 European ancestry controls, 6,952 East Asian ancestry cases, 11,865 East Asian ancestry controls, 5,561 South Asian ancestry cases, 14,458 South Asian ancestry controls, 1,804 Mexican ancestry cases, 779 Mexican ancestry controls	21,491 European ancestry cases, 55,647 European ancestry controls	7p14.3	7	30674820	CRHR2	CRHR2			1395			rs2284219-T	rs2284219	0	2284219	intron_variant	0		8E-6	5.096910013008056		1.05	[1.03-1.08]	Affymetrix, Illumina [2500000] (imputed)	N
2014-10-23	24509480	Mahajan A	2014-02-09	Nat Genet	www.ncbi.nlm.nih.gov/pubmed/24509480	Genome-wide trans-ancestry meta-analysis provides insight into the genetic architecture of type 2 diabetes susceptibility.	Type 2 diabetes	12,171 European ancestry cases, 56,862 European ancestry controls, 6,952 East Asian ancestry cases, 11,865 East Asian ancestry controls, 5,561 South Asian ancestry cases, 14,458 South Asian ancestry controls, 1,804 Mexican ancestry cases, 779 Mexican ancestry controls	21,491 European ancestry cases, 55,647 European ancestry controls	10q23.31	10	88008827	PTEN	LOC107984250 - LOC105378414	107984250	105378414		33540	33439	rs10788575-A	rs10788575	0	10788575	intergenic_variant	1		9E-6	5.045757490560675		1.06	[1.03-1.08]	Affymetrix, Illumina [2500000] (imputed)	N
2014-10-23	24509480	Mahajan A	2014-02-09	Nat Genet	www.ncbi.nlm.nih.gov/pubmed/24509480	Genome-wide trans-ancestry meta-analysis provides insight into the genetic architecture of type 2 diabetes susceptibility.	Type 2 diabetes	12,171 European ancestry cases, 56,862 European ancestry controls, 6,952 East Asian ancestry cases, 11,865 East Asian ancestry controls, 5,561 South Asian ancestry cases, 14,458 South Asian ancestry controls, 1,804 Mexican ancestry cases, 779 Mexican ancestry controls	21,491 European ancestry cases, 55,647 European ancestry controls	10q25.2	10	112998590	TCF7L2	TCF7L2			6934			rs7903146-T	rs7903146	0	7903146	intron_variant	0	0.3	8E-75	74.09691001300806		1.4	[1.35-1.46]	Affymetrix, Illumina [2500000] (imputed)	N
2014-10-23	24509480	Mahajan A	2014-02-09	Nat Genet	www.ncbi.nlm.nih.gov/pubmed/24509480	Genome-wide trans-ancestry meta-analysis provides insight into the genetic architecture of type 2 diabetes susceptibility.	Type 2 diabetes	12,171 European ancestry cases, 56,862 European ancestry controls, 6,952 East Asian ancestry cases, 11,865 East Asian ancestry controls, 5,561 South Asian ancestry cases, 14,458 South Asian ancestry controls, 1,804 Mexican ancestry cases, 779 Mexican ancestry controls	21,491 European ancestry cases, 55,647 European ancestry controls	6p22.3	6	20679478	CDKAL1	CDKAL1			54901			rs7756992-G	rs7756992	0	7756992	intron_variant	0	0.26	2E-26	25.69897000433602		1.2	[1.16-1.25]	Affymetrix, Illumina [2500000] (imputed)	N
2014-10-23	24509480	Mahajan A	2014-02-09	Nat Genet	www.ncbi.nlm.nih.gov/pubmed/24509480	Genome-wide trans-ancestry meta-analysis provides insight into the genetic architecture of type 2 diabetes susceptibility.	Type 2 diabetes	12,171 European ancestry cases, 56,862 European ancestry controls, 6,952 East Asian ancestry cases, 11,865 East Asian ancestry controls, 5,561 South Asian ancestry cases, 14,458 South Asian ancestry controls, 1,804 Mexican ancestry cases, 779 Mexican ancestry controls	21,491 European ancestry cases, 55,647 European ancestry controls	2q24.3	2	164645339	GRB14	GRB14 - COBLL1	2888	22837		23489	34846	rs3923113-A	rs3923113	0	3923113	intergenic_variant	1	0.61	2E-6	5.698970004336019		1.04	[1.00-1.09]	Affymetrix, Illumina [2500000] (imputed)	N
2014-10-23	24509480	Mahajan A	2014-02-09	Nat Genet	www.ncbi.nlm.nih.gov/pubmed/24509480	Genome-wide trans-ancestry meta-analysis provides insight into the genetic architecture of type 2 diabetes susceptibility.	Type 2 diabetes	12,171 European ancestry cases, 56,862 European ancestry controls, 6,952 East Asian ancestry cases, 11,865 East Asian ancestry controls, 5,561 South Asian ancestry cases, 14,458 South Asian ancestry controls, 1,804 Mexican ancestry cases, 779 Mexican ancestry controls	21,491 European ancestry cases, 55,647 European ancestry controls	9q21.31	9	79290675	TLE4	LOC101927450 - CHCHD2P9	101927450	645345		145009	100592	rs17791513-A	rs17791513	0	17791513	intergenic_variant	1	0.93	3E-8	7.522878745280337		1.21	[1.13-1.31]	Affymetrix, Illumina [2500000] (imputed)	N
2014-10-23	24509480	Mahajan A	2014-02-09	Nat Genet	www.ncbi.nlm.nih.gov/pubmed/24509480	Genome-wide trans-ancestry meta-analysis provides insight into the genetic architecture of type 2 diabetes susceptibility.	Type 2 diabetes	12,171 European ancestry cases, 56,862 European ancestry controls, 6,952 East Asian ancestry cases, 11,865 East Asian ancestry controls, 5,561 South Asian ancestry cases, 14,458 South Asian ancestry controls, 1,804 Mexican ancestry cases, 779 Mexican ancestry controls	21,491 European ancestry cases, 55,647 European ancestry controls	10q23.33	10	92703125	HHEX, IDE	HHEX - EXOC6	3087	54536		7474	123706	rs1111875-C	rs1111875	0	1111875	intergenic_variant	1	0.58	3E-19	18.522878745280337		1.15	[1.11-1.19]	Affymetrix, Illumina [2500000] (imputed)	N
2014-10-23	24509480	Mahajan A	2014-02-09	Nat Genet	www.ncbi.nlm.nih.gov/pubmed/24509480	Genome-wide trans-ancestry meta-analysis provides insight into the genetic architecture of type 2 diabetes susceptibility.	Type 2 diabetes	12,171 European ancestry cases, 56,862 European ancestry controls, 6,952 East Asian ancestry cases, 11,865 East Asian ancestry controls, 5,561 South Asian ancestry cases, 14,458 South Asian ancestry controls, 1,804 Mexican ancestry cases, 779 Mexican ancestry controls	21,491 European ancestry cases, 55,647 European ancestry controls	10p13	10	12265895	CDC123	CDC123 - CAMK1D	8872	57118		15305	83619	rs11257655-T	rs11257655	0	11257655	regulatory_region_variant	1	0.23	3E-9	8.522878745280337		1.06	[1.01-1.11]	Affymetrix, Illumina [2500000] (imputed)	N
2014-10-23	24509480	Mahajan A	2014-02-09	Nat Genet	www.ncbi.nlm.nih.gov/pubmed/24509480	Genome-wide trans-ancestry meta-analysis provides insight into the genetic architecture of type 2 diabetes susceptibility.	Type 2 diabetes	12,171 European ancestry cases, 56,862 European ancestry controls, 6,952 East Asian ancestry cases, 11,865 East Asian ancestry controls, 5,561 South Asian ancestry cases, 14,458 South Asian ancestry controls, 1,804 Mexican ancestry cases, 779 Mexican ancestry controls	21,491 European ancestry cases, 55,647 European ancestry controls	11q13.4	11	72722053	CENTD2, ARAP1	ARAP1			116985			rs1552224-A	rs1552224	0	1552224	5_prime_UTR_variant	0	0.83	1E-7	7.0		1.13	[1.08-1.19]	Affymetrix, Illumina [2500000] (imputed)	N
2014-10-23	24509480	Mahajan A	2014-02-09	Nat Genet	www.ncbi.nlm.nih.gov/pubmed/24509480	Genome-wide trans-ancestry meta-analysis provides insight into the genetic architecture of type 2 diabetes susceptibility.	Type 2 diabetes	12,171 European ancestry cases, 56,862 European ancestry controls, 6,952 East Asian ancestry cases, 11,865 East Asian ancestry controls, 5,561 South Asian ancestry cases, 14,458 South Asian ancestry controls, 1,804 Mexican ancestry cases, 779 Mexican ancestry controls	21,491 European ancestry cases, 55,647 European ancestry controls	11p15.4	11	2825839	KCNQ1	KCNQ1			3784			rs163184-G	rs163184	0	163184	intron_variant	0	0.5	2E-14	13.698970004336019		1.09	[1.04-1.13]	Affymetrix, Illumina [2500000] (imputed)	N
2014-10-23	24509480	Mahajan A	2014-02-09	Nat Genet	www.ncbi.nlm.nih.gov/pubmed/24509480	Genome-wide trans-ancestry meta-analysis provides insight into the genetic architecture of type 2 diabetes susceptibility.	Type 2 diabetes	12,171 European ancestry cases, 56,862 European ancestry controls, 6,952 East Asian ancestry cases, 11,865 East Asian ancestry controls, 5,561 South Asian ancestry cases, 14,458 South Asian ancestry controls, 1,804 Mexican ancestry cases, 779 Mexican ancestry controls	21,491 European ancestry cases, 55,647 European ancestry controls	7p15.1	7	28156794	JAZF1	JAZF1			221895			rs849135-G	rs849135	0	849135	intron_variant	0	0.52	2E-9	8.698970004336019		1.12	[1.08-1.17]	Affymetrix, Illumina [2500000] (imputed)	N
2014-10-23	24509480	Mahajan A	2014-02-09	Nat Genet	www.ncbi.nlm.nih.gov/pubmed/24509480	Genome-wide trans-ancestry meta-analysis provides insight into the genetic architecture of type 2 diabetes susceptibility.	Type 2 diabetes	12,171 European ancestry cases, 56,862 European ancestry controls, 6,952 East Asian ancestry cases, 11,865 East Asian ancestry controls, 5,561 South Asian ancestry cases, 14,458 South Asian ancestry controls, 1,804 Mexican ancestry cases, 779 Mexican ancestry controls	21,491 European ancestry cases, 55,647 European ancestry controls	11p15.1	11	17387083	KCNJ11	KCNJ11			3767			rs5215-C	rs5215	0	5215	missense_variant	0	0.38	3E-11	10.522878745280337		1.08	[1.04-1.12]	Affymetrix, Illumina [2500000] (imputed)	N
2014-10-23	24509480	Mahajan A	2014-02-09	Nat Genet	www.ncbi.nlm.nih.gov/pubmed/24509480	Genome-wide trans-ancestry meta-analysis provides insight into the genetic architecture of type 2 diabetes susceptibility.	Type 2 diabetes	12,171 European ancestry cases, 56,862 European ancestry controls, 6,952 East Asian ancestry cases, 11,865 East Asian ancestry controls, 5,561 South Asian ancestry cases, 14,458 South Asian ancestry controls, 1,804 Mexican ancestry cases, 779 Mexican ancestry controls	21,491 European ancestry cases, 55,647 European ancestry controls	7p21.2	7	14858657	DGKB	DGKB			1607			rs17168486-T	rs17168486	0	17168486	intron_variant	0	0.19	3E-7	6.522878745280337		1.13	[1.07-1.19]	Affymetrix, Illumina [2500000] (imputed)	N
2014-10-23	24509480	Mahajan A	2014-02-09	Nat Genet	www.ncbi.nlm.nih.gov/pubmed/24509480	Genome-wide trans-ancestry meta-analysis provides insight into the genetic architecture of type 2 diabetes susceptibility.	Type 2 diabetes	12,171 European ancestry cases, 56,862 European ancestry controls, 6,952 East Asian ancestry cases, 11,865 East Asian ancestry controls, 5,561 South Asian ancestry cases, 14,458 South Asian ancestry controls, 1,804 Mexican ancestry cases, 779 Mexican ancestry controls	21,491 European ancestry cases, 55,647 European ancestry controls	6p21.2	6	39316274	KCNK16	KCNK16, LOC105375047			83795, 105375047			rs1535500-T	rs1535500	0	1535500	missense_variant	0	0.59	8E-6	5.096910013008056		1.13	[1.08-1.19]	Affymetrix, Illumina [2500000] (imputed)	N
2014-10-23	24509480	Mahajan A	2014-02-09	Nat Genet	www.ncbi.nlm.nih.gov/pubmed/24509480	Genome-wide trans-ancestry meta-analysis provides insight into the genetic architecture of type 2 diabetes susceptibility.	Type 2 diabetes	12,171 European ancestry cases, 56,862 European ancestry controls, 6,952 East Asian ancestry cases, 11,865 East Asian ancestry controls, 5,561 South Asian ancestry cases, 14,458 South Asian ancestry controls, 1,804 Mexican ancestry cases, 779 Mexican ancestry controls	21,491 European ancestry cases, 55,647 European ancestry controls	3q27.3	3	186948673	ST64GAL1	ST6GAL1			6480			rs16861329-C	rs16861329	0	16861329	intron_variant	0	0.85	9E-6	5.045757490560675		1.03	[0.96-1.10]	Affymetrix, Illumina [2500000] (imputed)	N
2014-10-23	24509480	Mahajan A	2014-02-09	Nat Genet	www.ncbi.nlm.nih.gov/pubmed/24509480	Genome-wide trans-ancestry meta-analysis provides insight into the genetic architecture of type 2 diabetes susceptibility.	Type 2 diabetes	12,171 European ancestry cases, 56,862 European ancestry controls, 6,952 East Asian ancestry cases, 11,865 East Asian ancestry controls, 5,561 South Asian ancestry cases, 14,458 South Asian ancestry controls, 1,804 Mexican ancestry cases, 779 Mexican ancestry controls	21,491 European ancestry cases, 55,647 European ancestry controls	11q14.3	11	92975544	MTNR1B	MTNR1B			4544			rs10830963-G	rs10830963	0	10830963	intron_variant	0	0.27	2E-7	6.698970004336019		1.11	[1.06-1.16]	Affymetrix, Illumina [2500000] (imputed)	N
2014-10-23	24509480	Mahajan A	2014-02-09	Nat Genet	www.ncbi.nlm.nih.gov/pubmed/24509480	Genome-wide trans-ancestry meta-analysis provides insight into the genetic architecture of type 2 diabetes susceptibility.	Type 2 diabetes	12,171 European ancestry cases, 56,862 European ancestry controls, 6,952 East Asian ancestry cases, 11,865 East Asian ancestry controls, 5,561 South Asian ancestry cases, 14,458 South Asian ancestry controls, 1,804 Mexican ancestry cases, 779 Mexican ancestry controls	21,491 European ancestry cases, 55,647 European ancestry controls	1q32.3	1	213981376	PROX1	PROX1-AS1			100505832			rs2075423-G	rs2075423	0	2075423	non_coding_transcript_exon_variant	0	0.66	2E-6	5.698970004336019		1.08	[1.04-1.12]	Affymetrix, Illumina [2500000] (imputed)	N
2014-10-23	24509480	Mahajan A	2014-02-09	Nat Genet	www.ncbi.nlm.nih.gov/pubmed/24509480	Genome-wide trans-ancestry meta-analysis provides insight into the genetic architecture of type 2 diabetes susceptibility.	Type 2 diabetes	12,171 European ancestry cases, 56,862 European ancestry controls, 6,952 East Asian ancestry cases, 11,865 East Asian ancestry controls, 5,561 South Asian ancestry cases, 14,458 South Asian ancestry controls, 1,804 Mexican ancestry cases, 779 Mexican ancestry controls	21,491 European ancestry cases, 55,647 European ancestry controls	20q13.12	20	44360627	HNF4A	HNF4A			3172			rs4812829-A	rs4812829	0	4812829	intron_variant	0	0.16	5E-8	7.301029995663981		1.07	[1.01-1.12]	Affymetrix, Illumina [2500000] (imputed)	N
2014-10-23	24509480	Mahajan A	2014-02-09	Nat Genet	www.ncbi.nlm.nih.gov/pubmed/24509480	Genome-wide trans-ancestry meta-analysis provides insight into the genetic architecture of type 2 diabetes susceptibility.	Type 2 diabetes	12,171 European ancestry cases, 56,862 European ancestry controls, 6,952 East Asian ancestry cases, 11,865 East Asian ancestry controls, 5,561 South Asian ancestry cases, 14,458 South Asian ancestry controls, 1,804 Mexican ancestry cases, 779 Mexican ancestry controls	21,491 European ancestry cases, 55,647 European ancestry controls	19q13.32	19	45655255	GIPR	RN7SL836P - GIPR	106481149	2696		3450	12932	rs8108269-G	rs8108269	0	8108269	downstream_gene_variant	1	0.3	5E-6	5.301029995663981		1.06	[1.02-1.11]	Affymetrix, Illumina [2500000] (imputed)	N
2014-10-23	24509480	Mahajan A	2014-02-09	Nat Genet	www.ncbi.nlm.nih.gov/pubmed/24509480	Genome-wide trans-ancestry meta-analysis provides insight into the genetic architecture of type 2 diabetes susceptibility.	Type 2 diabetes	12,171 European ancestry cases, 56,862 European ancestry controls, 6,952 East Asian ancestry cases, 11,865 East Asian ancestry controls, 5,561 South Asian ancestry cases, 14,458 South Asian ancestry controls, 1,804 Mexican ancestry cases, 779 Mexican ancestry controls	21,491 European ancestry cases, 55,647 European ancestry controls	12q14.3	12	65818538	HMGA2	RPSAP52			204010			rs2261181-T	rs2261181	0	2261181	intron_variant	0	0.09	4E-8	7.3979400086720375		1.16	[1.10-1.23]	Affymetrix, Illumina [2500000] (imputed)	N
2014-10-23	24509480	Mahajan A	2014-02-09	Nat Genet	www.ncbi.nlm.nih.gov/pubmed/24509480	Genome-wide trans-ancestry meta-analysis provides insight into the genetic architecture of type 2 diabetes susceptibility.	Type 2 diabetes	12,171 European ancestry cases, 56,862 European ancestry controls, 6,952 East Asian ancestry cases, 11,865 East Asian ancestry controls, 5,561 South Asian ancestry cases, 14,458 South Asian ancestry controls, 1,804 Mexican ancestry cases, 779 Mexican ancestry controls	21,491 European ancestry cases, 55,647 European ancestry controls	13q31.1	13	80143021	SPRY2	LOC105370275			105370275			rs1359790-G	rs1359790	0	1359790	intergenic_variant	0	0.73	6E-6	5.221848749616356		1.1	[1.05-1.14]	Affymetrix, Illumina [2500000] (imputed)	N
2014-10-23	24509480	Mahajan A	2014-02-09	Nat Genet	www.ncbi.nlm.nih.gov/pubmed/24509480	Genome-wide trans-ancestry meta-analysis provides insight into the genetic architecture of type 2 diabetes susceptibility.	Type 2 diabetes	12,171 European ancestry cases, 56,862 European ancestry controls, 6,952 East Asian ancestry cases, 11,865 East Asian ancestry controls, 5,561 South Asian ancestry cases, 14,458 South Asian ancestry controls, 1,804 Mexican ancestry cases, 779 Mexican ancestry controls	21,491 European ancestry cases, 55,647 European ancestry controls	15q26.1	15	89831025	AP3S2	C15orf38-AP3S2, AP3S2			100526783, 10239			rs2028299-C	rs2028299	0	2028299	3_prime_UTR_variant	0	0.29	5E-7	6.301029995663981		1.04	[1.00-1.09]	Affymetrix, Illumina [2500000] (imputed)	N
2014-10-23	24509480	Mahajan A	2014-02-09	Nat Genet	www.ncbi.nlm.nih.gov/pubmed/24509480	Genome-wide trans-ancestry meta-analysis provides insight into the genetic architecture of type 2 diabetes susceptibility.	Type 2 diabetes	12,171 European ancestry cases, 56,862 European ancestry controls, 6,952 East Asian ancestry cases, 11,865 East Asian ancestry controls, 5,561 South Asian ancestry cases, 14,458 South Asian ancestry controls, 1,804 Mexican ancestry cases, 779 Mexican ancestry controls	21,491 European ancestry cases, 55,647 European ancestry controls	16q12.2	16	53785257	FTO	FTO			79068			rs9936385-C	rs9936385	0	9936385	intron_variant	0	0.39	1E-12	12.0		1.13	[1.09-1.18]	Affymetrix, Illumina [2500000] (imputed)	N
2014-10-23	24509480	Mahajan A	2014-02-09	Nat Genet	www.ncbi.nlm.nih.gov/pubmed/24509480	Genome-wide trans-ancestry meta-analysis provides insight into the genetic architecture of type 2 diabetes susceptibility.	Type 2 diabetes	12,171 European ancestry cases, 56,862 European ancestry controls, 6,952 East Asian ancestry cases, 11,865 East Asian ancestry controls, 5,561 South Asian ancestry cases, 14,458 South Asian ancestry controls, 1,804 Mexican ancestry cases, 779 Mexican ancestry controls	21,491 European ancestry cases, 55,647 European ancestry controls	9p24.2	9	4287466	GLIS3	GLIS3			169792			rs7041847-A	rs7041847	0	7041847	intron_variant	0	0.5	5E-6	5.301029995663981		1.05	[1.01-1.09]	Affymetrix, Illumina [2500000] (imputed)	N
2014-10-23	24509480	Mahajan A	2014-02-09	Nat Genet	www.ncbi.nlm.nih.gov/pubmed/24509480	Genome-wide trans-ancestry meta-analysis provides insight into the genetic architecture of type 2 diabetes susceptibility.	Type 2 diabetes	12,171 European ancestry cases, 56,862 European ancestry controls, 6,952 East Asian ancestry cases, 11,865 East Asian ancestry controls, 5,561 South Asian ancestry cases, 14,458 South Asian ancestry controls, 1,804 Mexican ancestry cases, 779 Mexican ancestry controls	21,491 European ancestry cases, 55,647 European ancestry controls	3q27.2	3	185793899	IGF2BP2	IGF2BP2			10644			rs4402960-T	rs4402960	0	4402960	intron_variant	0	0.31	1E-17	17.0		1.13	[1.09-1.17]	Affymetrix, Illumina [2500000] (imputed)	N
2014-10-23	24509480	Mahajan A	2014-02-09	Nat Genet	www.ncbi.nlm.nih.gov/pubmed/24509480	Genome-wide trans-ancestry meta-analysis provides insight into the genetic architecture of type 2 diabetes susceptibility.	Type 2 diabetes	12,171 European ancestry cases, 56,862 European ancestry controls, 6,952 East Asian ancestry cases, 11,865 East Asian ancestry controls, 5,561 South Asian ancestry cases, 14,458 South Asian ancestry controls, 1,804 Mexican ancestry cases, 779 Mexican ancestry controls	21,491 European ancestry cases, 55,647 European ancestry controls	3p25.2	3	12351626	PPARG	PPARG			5468			rs1801282-C	rs1801282	0	1801282	missense_variant	0	0.88	6E-10	9.221848749616356		1.16	[1.10-1.23]	Affymetrix, Illumina [2500000] (imputed)	N
2014-10-23	24509480	Mahajan A	2014-02-09	Nat Genet	www.ncbi.nlm.nih.gov/pubmed/24509480	Genome-wide trans-ancestry meta-analysis provides insight into the genetic architecture of type 2 diabetes susceptibility.	Type 2 diabetes	12,171 European ancestry cases, 56,862 European ancestry controls, 6,952 East Asian ancestry cases, 11,865 East Asian ancestry controls, 5,561 South Asian ancestry cases, 14,458 South Asian ancestry controls, 1,804 Mexican ancestry cases, 779 Mexican ancestry controls	21,491 European ancestry cases, 55,647 European ancestry controls	17q12	17	37738049	HNF1B	HNF1B			6928			rs4430796-G	rs4430796	0	4430796	intron_variant	0	0.53	9E-10	9.045757490560675		1.13	[1.07-1.09]	Affymetrix, Illumina [2500000] (imputed)	N
2014-10-23	24509480	Mahajan A	2014-02-09	Nat Genet	www.ncbi.nlm.nih.gov/pubmed/24509480	Genome-wide trans-ancestry meta-analysis provides insight into the genetic architecture of type 2 diabetes susceptibility.	Type 2 diabetes	12,171 European ancestry cases, 56,862 European ancestry controls, 6,952 East Asian ancestry cases, 11,865 East Asian ancestry controls, 5,561 South Asian ancestry cases, 14,458 South Asian ancestry controls, 1,804 Mexican ancestry cases, 779 Mexican ancestry controls	21,491 European ancestry cases, 55,647 European ancestry controls	15q26.1	15	91000846	PRC1	VPS33B			26276			rs12899811-G	rs12899811	0	12899811	non_coding_transcript_exon_variant	0	0.3	6E-7	6.221848749616356		1.09	[1.04-1.13]	Affymetrix, Illumina [2500000] (imputed)	N
2014-10-23	24509480	Mahajan A	2014-02-09	Nat Genet	www.ncbi.nlm.nih.gov/pubmed/24509480	Genome-wide trans-ancestry meta-analysis provides insight into the genetic architecture of type 2 diabetes susceptibility.	Type 2 diabetes	12,171 European ancestry cases, 56,862 European ancestry controls, 6,952 East Asian ancestry cases, 11,865 East Asian ancestry controls, 5,561 South Asian ancestry cases, 14,458 South Asian ancestry controls, 1,804 Mexican ancestry cases, 779 Mexican ancestry controls	21,491 European ancestry cases, 55,647 European ancestry controls	9p21.3	9	22134095	CDKN2A, CDKN2B	CDKN2B-AS1 - DMRTA1	100048912	63951		12998	312746	rs10811661-T	rs10811661	0	10811661	intergenic_variant	1	0.82	1E-27	27.0		1.18	[1.13-1.24]	Affymetrix, Illumina [2500000] (imputed)	N
2014-10-23	24509480	Mahajan A	2014-02-09	Nat Genet	www.ncbi.nlm.nih.gov/pubmed/24509480	Genome-wide trans-ancestry meta-analysis provides insight into the genetic architecture of type 2 diabetes susceptibility.	Type 2 diabetes	12,171 European ancestry cases, 56,862 European ancestry controls, 6,952 East Asian ancestry cases, 11,865 East Asian ancestry controls, 5,561 South Asian ancestry cases, 14,458 South Asian ancestry controls, 1,804 Mexican ancestry cases, 779 Mexican ancestry controls	21,491 European ancestry cases, 55,647 European ancestry controls	12q24.31	12	120989098	HNF1A	HNF1A			6927			rs12427353-G	rs12427353	0	12427353	intron_variant	0	0.77	4E-6	5.3979400086720375		1.12	[1.07-1.18]	Affymetrix, Illumina [2500000] (imputed)	N
2014-10-23	24509480	Mahajan A	2014-02-09	Nat Genet	www.ncbi.nlm.nih.gov/pubmed/24509480	Genome-wide trans-ancestry meta-analysis provides insight into the genetic architecture of type 2 diabetes susceptibility.	Type 2 diabetes	12,171 European ancestry cases, 56,862 European ancestry controls, 6,952 East Asian ancestry cases, 11,865 East Asian ancestry controls, 5,561 South Asian ancestry cases, 14,458 South Asian ancestry controls, 1,804 Mexican ancestry cases, 779 Mexican ancestry controls	21,491 European ancestry cases, 55,647 European ancestry controls	8p11.21	8	41661730	ANK1	ANK1			286			rs516946-C	rs516946	0	516946	non_coding_transcript_exon_variant	0	0.77	2E-7	6.698970004336019		1.1	[1.06-1.15]	Affymetrix, Illumina [2500000] (imputed)	N
2014-10-23	24509480	Mahajan A	2014-02-09	Nat Genet	www.ncbi.nlm.nih.gov/pubmed/24509480	Genome-wide trans-ancestry meta-analysis provides insight into the genetic architecture of type 2 diabetes susceptibility.	Type 2 diabetes	12,171 European ancestry cases, 56,862 European ancestry controls, 6,952 East Asian ancestry cases, 11,865 East Asian ancestry controls, 5,561 South Asian ancestry cases, 14,458 South Asian ancestry controls, 1,804 Mexican ancestry cases, 779 Mexican ancestry controls	21,491 European ancestry cases, 55,647 European ancestry controls	12p11.22	12	27812217	KLHDC5	LOC105369709			105369709			rs10842994-C	rs10842994	0	10842994	intergenic_variant	0	0.8	8E-6	5.096910013008056		1.09	[1.04-1.13]	Affymetrix, Illumina [2500000] (imputed)	N
2014-10-23	24509480	Mahajan A	2014-02-09	Nat Genet	www.ncbi.nlm.nih.gov/pubmed/24509480	Genome-wide trans-ancestry meta-analysis provides insight into the genetic architecture of type 2 diabetes susceptibility.	Type 2 diabetes	12,171 European ancestry cases, 56,862 European ancestry controls, 6,952 East Asian ancestry cases, 11,865 East Asian ancestry controls, 5,561 South Asian ancestry cases, 14,458 South Asian ancestry controls, 1,804 Mexican ancestry cases, 779 Mexican ancestry controls	21,491 European ancestry cases, 55,647 European ancestry controls	8q22.1	8	94925274	TP53INP1	NDUFAF6			137682			rs7845219-T	rs7845219	0	7845219	intron_variant	0	0.53	6E-8	7.221848749616356		1.08	[1.04-1.12]	Affymetrix, Illumina [2500000] (imputed)	N
2014-10-23	24509480	Mahajan A	2014-02-09	Nat Genet	www.ncbi.nlm.nih.gov/pubmed/24509480	Genome-wide trans-ancestry meta-analysis provides insight into the genetic architecture of type 2 diabetes susceptibility.	Type 2 diabetes	12,171 European ancestry cases, 56,862 European ancestry controls, 6,952 East Asian ancestry cases, 11,865 East Asian ancestry controls, 5,561 South Asian ancestry cases, 14,458 South Asian ancestry controls, 1,804 Mexican ancestry cases, 779 Mexican ancestry controls	21,491 European ancestry cases, 55,647 European ancestry controls	15q22.2	15	62099409	C2CD4A	NPM1P47 - C2CD4B	100129972	388125		16010	64126	rs7163757-C	rs7163757	0	7163757	regulatory_region_variant	1	0.56	4E-6	5.3979400086720375		1.06	[1.02-1.11]	Affymetrix, Illumina [2500000] (imputed)	N
2014-10-23	24509480	Mahajan A	2014-02-09	Nat Genet	www.ncbi.nlm.nih.gov/pubmed/24509480	Genome-wide trans-ancestry meta-analysis provides insight into the genetic architecture of type 2 diabetes susceptibility.	Type 2 diabetes	12,171 European ancestry cases, 56,862 European ancestry controls, 6,952 East Asian ancestry cases, 11,865 East Asian ancestry controls, 5,561 South Asian ancestry cases, 14,458 South Asian ancestry controls, 1,804 Mexican ancestry cases, 779 Mexican ancestry controls	21,491 European ancestry cases, 55,647 European ancestry controls	2p16.1	2	60341610	BCL11A	RNA5SP94 - MIR4432HG	100873327	106660609		646741	17606	rs243088-T	rs243088	0	243088	intergenic_variant	1	0.46	3E-6	5.522878745280337		1.09	[1.04-1.13]	Affymetrix, Illumina [2500000] (imputed)	N
2014-10-23	24509480	Mahajan A	2014-02-09	Nat Genet	www.ncbi.nlm.nih.gov/pubmed/24509480	Genome-wide trans-ancestry meta-analysis provides insight into the genetic architecture of type 2 diabetes susceptibility.	Type 2 diabetes	12,171 European ancestry cases, 56,862 European ancestry controls, 6,952 East Asian ancestry cases, 11,865 East Asian ancestry controls, 5,561 South Asian ancestry cases, 14,458 South Asian ancestry controls, 1,804 Mexican ancestry cases, 779 Mexican ancestry controls	21,491 European ancestry cases, 55,647 European ancestry controls	8q24.11	8	117172786	SLC30A8	LOC105375716, SLC30A8			105375716, 169026			rs3802177-G	rs3802177	0	3802177	3_prime_UTR_variant	0	0.7	2E-18	17.69897000433602		1.16	[1.11-1.22]	Affymetrix, Illumina [2500000] (imputed)	N
2014-10-23	24509480	Mahajan A	2014-02-09	Nat Genet	www.ncbi.nlm.nih.gov/pubmed/24509480	Genome-wide trans-ancestry meta-analysis provides insight into the genetic architecture of type 2 diabetes susceptibility.	Type 2 diabetes	12,171 European ancestry cases, 56,862 European ancestry controls, 6,952 East Asian ancestry cases, 11,865 East Asian ancestry controls, 5,561 South Asian ancestry cases, 14,458 South Asian ancestry controls, 1,804 Mexican ancestry cases, 779 Mexican ancestry controls	21,491 European ancestry cases, 55,647 European ancestry controls	4p16.1	4	6288259	WFS1	WFS1			7466			rs4458523-G	rs4458523	0	4458523	intron_variant	0	0.59	2E-9	8.698970004336019		1.09	[1.06-1.13]	Affymetrix, Illumina [2500000] (imputed)	N
2014-10-23	24509480	Mahajan A	2014-02-09	Nat Genet	www.ncbi.nlm.nih.gov/pubmed/24509480	Genome-wide trans-ancestry meta-analysis provides insight into the genetic architecture of type 2 diabetes susceptibility.	Type 2 diabetes	12,171 European ancestry cases, 56,862 European ancestry controls, 6,952 East Asian ancestry cases, 11,865 East Asian ancestry controls, 5,561 South Asian ancestry cases, 14,458 South Asian ancestry controls, 1,804 Mexican ancestry cases, 779 Mexican ancestry controls	21,491 European ancestry cases, 55,647 European ancestry controls	9q21.32	9	81694033	TLE1	LOC101927502			101927502			rs2796441-G	rs2796441	0	2796441	intron_variant	0	0.63	2E-6	5.698970004336019		1.07	[1.03-1.12]	Affymetrix, Illumina [2500000] (imputed)	N
2014-10-23	24509480	Mahajan A	2014-02-09	Nat Genet	www.ncbi.nlm.nih.gov/pubmed/24509480	Genome-wide trans-ancestry meta-analysis provides insight into the genetic architecture of type 2 diabetes susceptibility.	Type 2 diabetes	12,171 European ancestry cases, 56,862 European ancestry controls, 6,952 East Asian ancestry cases, 11,865 East Asian ancestry controls, 5,561 South Asian ancestry cases, 14,458 South Asian ancestry controls, 1,804 Mexican ancestry cases, 779 Mexican ancestry controls	21,491 European ancestry cases, 55,647 European ancestry controls	2q36.3	2	226228869	IRS1	LOC646736 - LOC105373915	646736	105373915		48807	225913	rs2943640-C	rs2943640	0	2943640	intergenic_variant	1	0.63	7E-9	8.154901959985743		1.09	[1.05-1.13]	Affymetrix, Illumina [2500000] (imputed)	N
2014-10-23	24509480	Mahajan A	2014-02-09	Nat Genet	www.ncbi.nlm.nih.gov/pubmed/24509480	Genome-wide trans-ancestry meta-analysis provides insight into the genetic architecture of type 2 diabetes susceptibility.	Type 2 diabetes	12,171 European ancestry cases, 56,862 European ancestry controls, 6,952 East Asian ancestry cases, 11,865 East Asian ancestry controls, 5,561 South Asian ancestry cases, 14,458 South Asian ancestry controls, 1,804 Mexican ancestry cases, 779 Mexican ancestry controls	21,491 European ancestry cases, 55,647 European ancestry controls	3p24.3	3	23294959	UBE2E2	UBE2E2			7325			rs7612463-C	rs7612463	0	7612463	intron_variant	0	0.87	7E-9	8.154901959985743		1.1	[1.04-1.16]	Affymetrix, Illumina [2500000] (imputed)	N
2014-10-23	24509480	Mahajan A	2014-02-09	Nat Genet	www.ncbi.nlm.nih.gov/pubmed/24509480	Genome-wide trans-ancestry meta-analysis provides insight into the genetic architecture of type 2 diabetes susceptibility.	Type 2 diabetes	12,171 European ancestry cases, 56,862 European ancestry controls, 6,952 East Asian ancestry cases, 11,865 East Asian ancestry controls, 5,561 South Asian ancestry cases, 14,458 South Asian ancestry controls, 1,804 Mexican ancestry cases, 779 Mexican ancestry controls	21,491 European ancestry cases, 55,647 European ancestry controls	15q24.3	15	77454848	HMG20A	HMG20A			10363			rs7178572-G	rs7178572	0	7178572	intron_variant	0	0.7	2E-11	10.698970004336019		1.08	[1.04-1.13]	Affymetrix, Illumina [2500000] (imputed)	N
2014-10-23	24509480	Mahajan A	2014-02-09	Nat Genet	www.ncbi.nlm.nih.gov/pubmed/24509480	Genome-wide trans-ancestry meta-analysis provides insight into the genetic architecture of type 2 diabetes susceptibility.	Type 2 diabetes	12,171 European ancestry cases, 56,862 European ancestry controls, 6,952 East Asian ancestry cases, 11,865 East Asian ancestry controls, 5,561 South Asian ancestry cases, 14,458 South Asian ancestry controls, 1,804 Mexican ancestry cases, 779 Mexican ancestry controls	21,491 European ancestry cases, 55,647 European ancestry controls	10q22.3	10	79182874	ZMIZ1	ZMIZ1			57178			rs12571751-A	rs12571751	0	12571751	intron_variant	0	0.51	2E-10	9.698970004336019		1.09	[1.06-1.13]	Affymetrix, Illumina [2500000] (imputed)	N
2014-10-23	24509480	Mahajan A	2014-02-09	Nat Genet	www.ncbi.nlm.nih.gov/pubmed/24509480	Genome-wide trans-ancestry meta-analysis provides insight into the genetic architecture of type 2 diabetes susceptibility.	Type 2 diabetes	12,171 European ancestry cases, 56,862 European ancestry controls, 6,952 East Asian ancestry cases, 11,865 East Asian ancestry controls, 5,561 South Asian ancestry cases, 14,458 South Asian ancestry controls, 1,804 Mexican ancestry cases, 779 Mexican ancestry controls	21,491 European ancestry cases, 55,647 European ancestry controls	3q21.1	3	123363551	ADCY5	ADCY5			111			rs11717195-T	rs11717195	0	11717195	intron_variant	0	0.78	2E-8	7.698970004336019		1.09	[1.05-1.14]	Affymetrix, Illumina [2500000] (imputed)	N
2014-10-23	24509480	Mahajan A	2014-02-09	Nat Genet	www.ncbi.nlm.nih.gov/pubmed/24509480	Genome-wide trans-ancestry meta-analysis provides insight into the genetic architecture of type 2 diabetes susceptibility.	Type 2 diabetes	12,171 European ancestry cases, 56,862 European ancestry controls, 6,952 East Asian ancestry cases, 11,865 East Asian ancestry controls, 5,561 South Asian ancestry cases, 14,458 South Asian ancestry controls, 1,804 Mexican ancestry cases, 779 Mexican ancestry controls	21,491 European ancestry cases, 55,647 European ancestry controls	18q21.32	18	60217517	MC4R	LOC342784 - LOC105372155	342784	105372155		19144	76923	rs12970134-A	rs12970134	0	12970134	intergenic_variant	1	0.27	3E-8	7.522878745280337		1.08	[1.03-1.12]	Affymetrix, Illumina [2500000] (imputed)	N
2013-06-26	23532257	Ma RC	2013-03-27	Diabetologia	www.ncbi.nlm.nih.gov/pubmed/23532257	Genome-wide association study in a Chinese population identifies a susceptibility locus for type 2 diabetes at 7q32 near PAX4.	Type 2 diabetes	684 Han Chinese ancestry cases, 955 Han Chinese ancestry controls	18,954 East Asian ancestry cases, 18,029 East Asian ancestry controls, 794 Malay ancestry cases, 1,204 Malay ancestry controls, 977 Indian ancestry cases, 1,169 Indian ancestry controls, 8,130 European ancestry cases, 38,987 European ancestry controls	7q32.1	7	127606849	ARF5, PAX4, SND1	FSCN3 - PAX4	29999	5078		5052	3443	rs10229583-G	rs10229583	0	10229583	downstream_gene_variant	1	0.825	2E-10	9.698970004336019	(East Asian)	1.14	[1.09-1.19]	Illumina [2925090] (imputed)	N
2015-06-02	25102180	Ng MC	2014-08-07	PLoS Genet	www.ncbi.nlm.nih.gov/pubmed/25102180	Meta-analysis of genome-wide association studies in african americans provides insights into the genetic architecture of type 2 diabetes.	Type 2 diabetes	8,284 African American cases, 15,543 African American controls	6,061 African American cases, 5,483 African American controls, 8,130 European ancestry cases, 38,987 European ancestry controls	15q22.2	15	60076007	ANXA2	MESTP2 - LOC105370839	100421572	105370839		21942	90635	rs335810-A	rs335810	0	335810	intron_variant	1	0.69	7E-6	5.154901959985743		1.1	[1.06-1.15]	Affymetrix, Illumina [2579389] (imputed)	N
2016-12-01	26818947	Imamura M	2016-01-28	Nat Commun	www.ncbi.nlm.nih.gov/pubmed/26818947	Genome-wide association studies in the Japanese population identify seven novel loci for type 2 diabetes.	Type 2 diabetes	15,463 Japanese ancestry cases, 26,183 Japanese ancestry controls	20,490 East Asian ancestry cases, 22,922 East Asian ancestry controls, 38,947 European ancestry cases, 121,903 European ancestry controls, 10,587 South Asian ancestry cases, 14,378 South Asian ancestry controls, 3,848 Mexican/Latino cases, 4,366 Mexican/Latino controls	2p16.1	2	57060276	CCDC85A	EIF2S2P7 - LOC105377632	647016	105377632		10811	227741	rs1116357-G	rs1116357	0	1116357	intergenic_variant	1	0.279	7E-10	9.154901959985743	(Japanese)	1.09	[1.06-1.12]	Illumina [7521072] (imputed)	N
2016-12-01	26818947	Imamura M	2016-01-28	Nat Commun	www.ncbi.nlm.nih.gov/pubmed/26818947	Genome-wide association studies in the Japanese population identify seven novel loci for type 2 diabetes.	Type 2 diabetes	15,463 Japanese ancestry cases, 26,183 Japanese ancestry controls	20,490 East Asian ancestry cases, 22,922 East Asian ancestry controls, 38,947 European ancestry cases, 121,903 European ancestry controls, 10,587 South Asian ancestry cases, 14,378 South Asian ancestry controls, 3,848 Mexican/Latino cases, 4,366 Mexican/Latino controls	12p11.21	12	31313679	FAM60A	FAM60A			58516			rs147538848-A	rs147538848	0	147538848	intron_variant	0	0.184	8E-10	9.096910013008056	(Japanese)	1.11	[1.07-1.15]	Illumina [7521072] (imputed)	N
2016-12-01	26818947	Imamura M	2016-01-28	Nat Commun	www.ncbi.nlm.nih.gov/pubmed/26818947	Genome-wide association studies in the Japanese population identify seven novel loci for type 2 diabetes.	Type 2 diabetes	15,463 Japanese ancestry cases, 26,183 Japanese ancestry controls	20,490 East Asian ancestry cases, 22,922 East Asian ancestry controls, 38,947 European ancestry cases, 121,903 European ancestry controls, 10,587 South Asian ancestry cases, 14,378 South Asian ancestry controls, 3,848 Mexican/Latino cases, 4,366 Mexican/Latino controls	9p21.3	9	22301093	DMRTA1	CDKN2B-AS1 - DMRTA1	100048912	63951		179996	145748	rs1575972-T	rs1575972	0	1575972	intergenic_variant	1	0.935	2E-9	8.698970004336019	(Japanese)	1.19	[1.13-1.26]	Illumina [7521072] (imputed)	N
2016-12-01	26818947	Imamura M	2016-01-28	Nat Commun	www.ncbi.nlm.nih.gov/pubmed/26818947	Genome-wide association studies in the Japanese population identify seven novel loci for type 2 diabetes.	Type 2 diabetes	15,463 Japanese ancestry cases, 26,183 Japanese ancestry controls	20,490 East Asian ancestry cases, 22,922 East Asian ancestry controls, 38,947 European ancestry cases, 121,903 European ancestry controls, 10,587 South Asian ancestry cases, 14,378 South Asian ancestry controls, 3,848 Mexican/Latino cases, 4,366 Mexican/Latino controls	2p16.2	2	53169910	ASB3	LOC105369165 - RNU6-997P	105369165	106480007		208419	400464	rs9309245-G	rs9309245	0	9309245	intergenic_variant	1	0.168	1E-8	8.0	(Japanese)	1.1	[1.07-1.14]	Illumina [7521072] (imputed)	N
2016-12-01	26818947	Imamura M	2016-01-28	Nat Commun	www.ncbi.nlm.nih.gov/pubmed/26818947	Genome-wide association studies in the Japanese population identify seven novel loci for type 2 diabetes.	Type 2 diabetes	15,463 Japanese ancestry cases, 26,183 Japanese ancestry controls	20,490 East Asian ancestry cases, 22,922 East Asian ancestry controls, 38,947 European ancestry cases, 121,903 European ancestry controls, 10,587 South Asian ancestry cases, 14,378 South Asian ancestry controls, 3,848 Mexican/Latino cases, 4,366 Mexican/Latino controls	1q21.3	1	154364240	ATP8B2	ATP8B2 - MRPS33P1	57198	148330		12933	13612	rs67156297-A	rs67156297	0	67156297	intergenic_variant	1	0.087	2E-8	7.698970004336019	(Japanese)	1.14	[1.09-1.19]	Illumina [7521072] (imputed)	N
2016-12-01	26818947	Imamura M	2016-01-28	Nat Commun	www.ncbi.nlm.nih.gov/pubmed/26818947	Genome-wide association studies in the Japanese population identify seven novel loci for type 2 diabetes.	Type 2 diabetes	15,463 Japanese ancestry cases, 26,183 Japanese ancestry controls	20,490 East Asian ancestry cases, 22,922 East Asian ancestry controls, 38,947 European ancestry cases, 121,903 European ancestry controls, 10,587 South Asian ancestry cases, 14,378 South Asian ancestry controls, 3,848 Mexican/Latino cases, 4,366 Mexican/Latino controls	11p15.5	11	2193859	MIR4686	TH - ASCL2	7054	430		19778	74639	rs7107784-G	rs7107784	0	7107784	intergenic_variant	1	0.09	2E-8	7.698970004336019	(Japanese)	1.14	[1.09-1.2]	Illumina [7521072] (imputed)	N
2016-12-01	26818947	Imamura M	2016-01-28	Nat Commun	www.ncbi.nlm.nih.gov/pubmed/26818947	Genome-wide association studies in the Japanese population identify seven novel loci for type 2 diabetes.	Type 2 diabetes	15,463 Japanese ancestry cases, 26,183 Japanese ancestry controls	20,490 East Asian ancestry cases, 22,922 East Asian ancestry controls, 38,947 European ancestry cases, 121,903 European ancestry controls, 10,587 South Asian ancestry cases, 14,378 South Asian ancestry controls, 3,848 Mexican/Latino cases, 4,366 Mexican/Latino controls	15q15.1	15	40327523	INAFM2	INAFM2 - C15orf52	100505573	388115		808	3929	rs67839313-C	rs67839313	0	67839313	downstream_gene_variant	1	0.264	2E-8	7.698970004336019	(Japanese)	1.09	[1.06-1.12]	Illumina [7521072] (imputed)	N
2016-12-01	26818947	Imamura M	2016-01-28	Nat Commun	www.ncbi.nlm.nih.gov/pubmed/26818947	Genome-wide association studies in the Japanese population identify seven novel loci for type 2 diabetes.	Type 2 diabetes	15,463 Japanese ancestry cases, 26,183 Japanese ancestry controls	20,490 East Asian ancestry cases, 22,922 East Asian ancestry controls, 38,947 European ancestry cases, 121,903 European ancestry controls, 10,587 South Asian ancestry cases, 14,378 South Asian ancestry controls, 3,848 Mexican/Latino cases, 4,366 Mexican/Latino controls	10q26.12	10	121090153	RPL19P16	LOC105378521 - LOC105378522	105378521	105378522		12688	39315	rs35668226-A	rs35668226	0	35668226	intergenic_variant	1	0.792	3E-7	6.522878745280337	(Japanese)	1.09	[1.05-1.13]	Illumina [7521072] (imputed)	N
2016-12-01	26818947	Imamura M	2016-01-28	Nat Commun	www.ncbi.nlm.nih.gov/pubmed/26818947	Genome-wide association studies in the Japanese population identify seven novel loci for type 2 diabetes.	Type 2 diabetes	15,463 Japanese ancestry cases, 26,183 Japanese ancestry controls	20,490 East Asian ancestry cases, 22,922 East Asian ancestry controls, 38,947 European ancestry cases, 121,903 European ancestry controls, 10,587 South Asian ancestry cases, 14,378 South Asian ancestry controls, 3,848 Mexican/Latino cases, 4,366 Mexican/Latino controls	16q24.1	16	85702046	C16orf74	GINS2 - C16orf74	51659	404550		13064	5471	rs377457-A	rs377457	0	377457	intron_variant	1	0.697	6E-7	6.221848749616356	(Japanese)	1.08	[1.05-1.11]	Illumina [7521072] (imputed)	N
2016-12-01	26818947	Imamura M	2016-01-28	Nat Commun	www.ncbi.nlm.nih.gov/pubmed/26818947	Genome-wide association studies in the Japanese population identify seven novel loci for type 2 diabetes.	Type 2 diabetes	15,463 Japanese ancestry cases, 26,183 Japanese ancestry controls	20,490 East Asian ancestry cases, 22,922 East Asian ancestry controls, 38,947 European ancestry cases, 121,903 European ancestry controls, 10,587 South Asian ancestry cases, 14,378 South Asian ancestry controls, 3,848 Mexican/Latino cases, 4,366 Mexican/Latino controls	6q12	6	65908764	ADH5P4	ADH5P4 - LOC105377838	642443	105377838		70696	80707	rs79976124-A	rs79976124	0	79976124	intergenic_variant	1	0.063	2E-6	5.698970004336019	(Japanese)	1.14	[1.08-1.12]	Illumina [7521072] (imputed)	N
2016-12-01	26818947	Imamura M	2016-01-28	Nat Commun	www.ncbi.nlm.nih.gov/pubmed/26818947	Genome-wide association studies in the Japanese population identify seven novel loci for type 2 diabetes.	Type 2 diabetes	15,463 Japanese ancestry cases, 26,183 Japanese ancestry controls	20,490 East Asian ancestry cases, 22,922 East Asian ancestry controls, 38,947 European ancestry cases, 121,903 European ancestry controls, 10,587 South Asian ancestry cases, 14,378 South Asian ancestry controls, 3,848 Mexican/Latino cases, 4,366 Mexican/Latino controls	3q13.31	3	115131989	ZBTB20	ZBTB20			26137			rs73230612-T	rs73230612	0	73230612	intron_variant	0	0.634	3E-6	5.522878745280337	(Japanese)	1.07	[1.04-1.09]	Illumina [7521072] (imputed)	N
2016-12-01	26818947	Imamura M	2016-01-28	Nat Commun	www.ncbi.nlm.nih.gov/pubmed/26818947	Genome-wide association studies in the Japanese population identify seven novel loci for type 2 diabetes.	Type 2 diabetes	15,463 Japanese ancestry cases, 26,183 Japanese ancestry controls	20,490 East Asian ancestry cases, 22,922 East Asian ancestry controls, 38,947 European ancestry cases, 121,903 European ancestry controls, 10,587 South Asian ancestry cases, 14,378 South Asian ancestry controls, 3,848 Mexican/Latino cases, 4,366 Mexican/Latino controls	8p22	8	12954071	KIAA1456	KIAA1456			57604			rs2946504-T	rs2946504	0	2946504	intron_variant	0	0.401	4E-6	5.3979400086720375	(Japanese)	1.06	[1.04-1.09]	Illumina [7521072] (imputed)	N
2016-12-01	26818947	Imamura M	2016-01-28	Nat Commun	www.ncbi.nlm.nih.gov/pubmed/26818947	Genome-wide association studies in the Japanese population identify seven novel loci for type 2 diabetes.	Type 2 diabetes	15,463 Japanese ancestry cases, 26,183 Japanese ancestry controls	20,490 East Asian ancestry cases, 22,922 East Asian ancestry controls, 38,947 European ancestry cases, 121,903 European ancestry controls, 10,587 South Asian ancestry cases, 14,378 South Asian ancestry controls, 3,848 Mexican/Latino cases, 4,366 Mexican/Latino controls	3p24.3	3	23036270	SALL4P5	SALL4P5 - RPL24P7	100130785	100270963		44529	98049	rs2688419-T	rs2688419	0	2688419	regulatory_region_variant	1	0.652	5E-6	5.301029995663981	(Japanese)	1.07	[1.04-1.1]	Illumina [7521072] (imputed)	N
2016-12-01	26818947	Imamura M	2016-01-28	Nat Commun	www.ncbi.nlm.nih.gov/pubmed/26818947	Genome-wide association studies in the Japanese population identify seven novel loci for type 2 diabetes.	Type 2 diabetes	15,463 Japanese ancestry cases, 26,183 Japanese ancestry controls	20,490 East Asian ancestry cases, 22,922 East Asian ancestry controls, 38,947 European ancestry cases, 121,903 European ancestry controls, 10,587 South Asian ancestry cases, 14,378 South Asian ancestry controls, 3,848 Mexican/Latino cases, 4,366 Mexican/Latino controls	2p16.1	2	57060276	CCDC85A	EIF2S2P7 - LOC105377632	647016	105377632		10811	227741	rs1116357-?	rs1116357	0	1116357	intergenic_variant	1	NR	5E-6	5.301029995663981		1.04	[ 1.02 - 1.06 ]	Illumina [7521072] (imputed)	N
2016-12-01	26818947	Imamura M	2016-01-28	Nat Commun	www.ncbi.nlm.nih.gov/pubmed/26818947	Genome-wide association studies in the Japanese population identify seven novel loci for type 2 diabetes.	Type 2 diabetes	15,463 Japanese ancestry cases, 26,183 Japanese ancestry controls	20,490 East Asian ancestry cases, 22,922 East Asian ancestry controls, 38,947 European ancestry cases, 121,903 European ancestry controls, 10,587 South Asian ancestry cases, 14,378 South Asian ancestry controls, 3,848 Mexican/Latino cases, 4,366 Mexican/Latino controls	12p11.21	12	31313679	FAM60A	FAM60A			58516			rs147538848-?	rs147538848	0	147538848	intron_variant	0	NR	8E-13	12.096910013008056		1.11	[ 1.08 - 1.14 ]	Illumina [7521072] (imputed)	N
2016-12-01	26818947	Imamura M	2016-01-28	Nat Commun	www.ncbi.nlm.nih.gov/pubmed/26818947	Genome-wide association studies in the Japanese population identify seven novel loci for type 2 diabetes.	Type 2 diabetes	15,463 Japanese ancestry cases, 26,183 Japanese ancestry controls	20,490 East Asian ancestry cases, 22,922 East Asian ancestry controls, 38,947 European ancestry cases, 121,903 European ancestry controls, 10,587 South Asian ancestry cases, 14,378 South Asian ancestry controls, 3,848 Mexican/Latino cases, 4,366 Mexican/Latino controls	9p21.3	9	22301093	DMRTA1	CDKN2B-AS1 - DMRTA1	100048912	63951		179996	145748	rs1575972-T	rs1575972	0	1575972	intergenic_variant	1	NR	6E-15	14.221848749616356		1.15	[ 1.11 - 1.19 ]	Illumina [7521072] (imputed)	N
2016-12-01	26818947	Imamura M	2016-01-28	Nat Commun	www.ncbi.nlm.nih.gov/pubmed/26818947	Genome-wide association studies in the Japanese population identify seven novel loci for type 2 diabetes.	Type 2 diabetes	15,463 Japanese ancestry cases, 26,183 Japanese ancestry controls	20,490 East Asian ancestry cases, 22,922 East Asian ancestry controls, 38,947 European ancestry cases, 121,903 European ancestry controls, 10,587 South Asian ancestry cases, 14,378 South Asian ancestry controls, 3,848 Mexican/Latino cases, 4,366 Mexican/Latino controls	1q21.3	1	154364240	ATP8B2	ATP8B2 - MRPS33P1	57198	148330		12933	13612	rs67156297-A	rs67156297	0	67156297	intergenic_variant	1	NR	5E-6	5.301029995663981		1.05	[ 1.03 - 1.08 ]	Illumina [7521072] (imputed)	N
2016-12-01	26818947	Imamura M	2016-01-28	Nat Commun	www.ncbi.nlm.nih.gov/pubmed/26818947	Genome-wide association studies in the Japanese population identify seven novel loci for type 2 diabetes.	Type 2 diabetes	15,463 Japanese ancestry cases, 26,183 Japanese ancestry controls	20,490 East Asian ancestry cases, 22,922 East Asian ancestry controls, 38,947 European ancestry cases, 121,903 European ancestry controls, 10,587 South Asian ancestry cases, 14,378 South Asian ancestry controls, 3,848 Mexican/Latino cases, 4,366 Mexican/Latino controls	11p15.5	11	2193859	MIR4686	TH - ASCL2	7054	430		19778	74639	rs7107784-G	rs7107784	0	7107784	intergenic_variant	1	NR	1E-11	11.0		1.07	[ 1.05 - 1.09 ]	Illumina [7521072] (imputed)	N
2016-12-01	26818947	Imamura M	2016-01-28	Nat Commun	www.ncbi.nlm.nih.gov/pubmed/26818947	Genome-wide association studies in the Japanese population identify seven novel loci for type 2 diabetes.	Type 2 diabetes	15,463 Japanese ancestry cases, 26,183 Japanese ancestry controls	20,490 East Asian ancestry cases, 22,922 East Asian ancestry controls, 38,947 European ancestry cases, 121,903 European ancestry controls, 10,587 South Asian ancestry cases, 14,378 South Asian ancestry controls, 3,848 Mexican/Latino cases, 4,366 Mexican/Latino controls	15q15.1	15	40327523	INAFM2	INAFM2 - C15orf52	100505573	388115		808	3929	rs67839313-C	rs67839313	0	67839313	downstream_gene_variant	1	NR	2E-10	9.698970004336019		1.06	[ 1.04 - 1.08 ]	Illumina [7521072] (imputed)	N
2016-12-13	26915486	Adams JN	2016-02-23	Gene	www.ncbi.nlm.nih.gov/pubmed/26915486	Genetic analysis of advanced glycation end products in the DHS MIND study.	Advanced glycation end-product levels	399 diabetes cases, 107 non-diabetes controls from 240 families	NA	20p12.1	20	14928095	MACROD2	MACROD2-AS1, MACROD2			100379174, 140733			rs716316-?	rs716316	0	716316	intron_variant	0	NR	8E-6	5.096910013008056		0.129	[0.074-0.184] unit increase	Affymetrix [371951]	N
2016-12-13	26915486	Adams JN	2016-02-23	Gene	www.ncbi.nlm.nih.gov/pubmed/26915486	Genetic analysis of advanced glycation end products in the DHS MIND study.	Advanced glycation end-product levels	399 diabetes cases, 107 non-diabetes controls from 240 families	NA	14q24.3	14	74495572	NPC2, ISCA2	ISCA2 - LTBP2	122961	4053		4	2611	rs11159086-?	rs11159086	0	11159086	3_prime_UTR_variant	1	NR	3E-6	5.522878745280337		0.18	[0.11-0.25] unit decrease	Affymetrix [371951]	N
2016-12-13	26915486	Adams JN	2016-02-23	Gene	www.ncbi.nlm.nih.gov/pubmed/26915486	Genetic analysis of advanced glycation end products in the DHS MIND study.	Advanced glycation end-product levels	399 diabetes cases, 107 non-diabetes controls from 240 families	NA	14q21.1	14	40207714	FBXO33	LOC107983984 - LOC105370464	107983984	105370464		480005	10212	rs4454866-?	rs4454866	0	4454866	intergenic_variant	1	NR	5E-6	5.301029995663981		0.281	[0.16-0.4] unit increase	Affymetrix [371951]	N
2016-12-01	26818947	Imamura M	2016-01-28	Nat Commun	www.ncbi.nlm.nih.gov/pubmed/26818947	Genome-wide association studies in the Japanese population identify seven novel loci for type 2 diabetes.	Type 2 diabetes	15,463 Japanese ancestry cases, 26,183 Japanese ancestry controls	20,490 East Asian ancestry cases, 22,922 East Asian ancestry controls, 38,947 European ancestry cases, 121,903 European ancestry controls, 10,587 South Asian ancestry cases, 14,378 South Asian ancestry controls, 3,848 Mexican/Latino cases, 4,366 Mexican/Latino controls	12q24.31	12	120994496	HNF1A	HNF1A			6927			rs55783344-T	rs55783344	0	55783344	intron_variant	0	0.228	5E-6	5.301029995663981	(Japanese)	1.07	[1.04-1.11]	Illumina [7521072] (imputed)	N
2016-12-01	26818947	Imamura M	2016-01-28	Nat Commun	www.ncbi.nlm.nih.gov/pubmed/26818947	Genome-wide association studies in the Japanese population identify seven novel loci for type 2 diabetes.	Type 2 diabetes	15,463 Japanese ancestry cases, 26,183 Japanese ancestry controls	20,490 East Asian ancestry cases, 22,922 East Asian ancestry controls, 38,947 European ancestry cases, 121,903 European ancestry controls, 10,587 South Asian ancestry cases, 14,378 South Asian ancestry controls, 3,848 Mexican/Latino cases, 4,366 Mexican/Latino controls	10q23.33	10	93052497	IDE, HHEX	EXOC6			54536			rs78627331-C	rs78627331	0	78627331	intron_variant	0	0.032	2E-14	13.698970004336019	(Japanese)	1.33	[1.24-1.44]	Illumina [7521072] (imputed)	N
2016-12-01	26818947	Imamura M	2016-01-28	Nat Commun	www.ncbi.nlm.nih.gov/pubmed/26818947	Genome-wide association studies in the Japanese population identify seven novel loci for type 2 diabetes.	Type 2 diabetes	15,463 Japanese ancestry cases, 26,183 Japanese ancestry controls	20,490 East Asian ancestry cases, 22,922 East Asian ancestry controls, 38,947 European ancestry cases, 121,903 European ancestry controls, 10,587 South Asian ancestry cases, 14,378 South Asian ancestry controls, 3,848 Mexican/Latino cases, 4,366 Mexican/Latino controls	10q23.33	10	92898450	IDE, HHEX	EXOC6			54536			rs34773007-A	rs34773007	0	34773007	intron_variant	0	0.040	2E-14	13.698970004336019	(Japanese)	1.28	[1.20-1.37]	Illumina [7521072] (imputed)	N
2016-12-01	26818947	Imamura M	2016-01-28	Nat Commun	www.ncbi.nlm.nih.gov/pubmed/26818947	Genome-wide association studies in the Japanese population identify seven novel loci for type 2 diabetes.	Type 2 diabetes	15,463 Japanese ancestry cases, 26,183 Japanese ancestry controls	20,490 East Asian ancestry cases, 22,922 East Asian ancestry controls, 38,947 European ancestry cases, 121,903 European ancestry controls, 10,587 South Asian ancestry cases, 14,378 South Asian ancestry controls, 3,848 Mexican/Latino cases, 4,366 Mexican/Latino controls	1p32.3	1	50723884	FAF1	FAF1			11124			rs35072907-C	rs35072907	0	35072907	intron_variant	0	NR	1E-7	7.0	(Japanese)	1.11071	[1.06843-1.15466]	Illumina [7521072] (imputed)	N
2016-12-01	26818947	Imamura M	2016-01-28	Nat Commun	www.ncbi.nlm.nih.gov/pubmed/26818947	Genome-wide association studies in the Japanese population identify seven novel loci for type 2 diabetes.	Type 2 diabetes	15,463 Japanese ancestry cases, 26,183 Japanese ancestry controls	20,490 East Asian ancestry cases, 22,922 East Asian ancestry controls, 38,947 European ancestry cases, 121,903 European ancestry controls, 10,587 South Asian ancestry cases, 14,378 South Asian ancestry controls, 3,848 Mexican/Latino cases, 4,366 Mexican/Latino controls	2p23.3	2	27519736	GCKR	GCKR			2646			rs780093-C	rs780093	0	780093	intron_variant	0	NR	2E-6	5.698970004336019	(Japanese)	1.0758183	[1.04425991211509-1.10832920480705]	Illumina [7521072] (imputed)	N
2016-12-01	26818947	Imamura M	2016-01-28	Nat Commun	www.ncbi.nlm.nih.gov/pubmed/26818947	Genome-wide association studies in the Japanese population identify seven novel loci for type 2 diabetes.	Type 2 diabetes	15,463 Japanese ancestry cases, 26,183 Japanese ancestry controls	20,490 East Asian ancestry cases, 22,922 East Asian ancestry controls, 38,947 European ancestry cases, 121,903 European ancestry controls, 10,587 South Asian ancestry cases, 14,378 South Asian ancestry controls, 3,848 Mexican/Latino cases, 4,366 Mexican/Latino controls	3p24.3	3	23413074	UBE2E2	UBE2E2			7325			rs1845900-A	rs1845900	0	1845900	intron_variant	0	NR	2E-14	13.698970004336019	(Japanese)	1.17954	[1.13074-1.23045]	Illumina [7521072] (imputed)	N
2016-12-01	26818947	Imamura M	2016-01-28	Nat Commun	www.ncbi.nlm.nih.gov/pubmed/26818947	Genome-wide association studies in the Japanese population identify seven novel loci for type 2 diabetes.	Type 2 diabetes	15,463 Japanese ancestry cases, 26,183 Japanese ancestry controls	20,490 East Asian ancestry cases, 22,922 East Asian ancestry controls, 38,947 European ancestry cases, 121,903 European ancestry controls, 10,587 South Asian ancestry cases, 14,378 South Asian ancestry controls, 3,848 Mexican/Latino cases, 4,366 Mexican/Latino controls	3p14.1	3	64017221	PSMD6	PSMD6			9861			rs9828933-T	rs9828933	0	9828933	non_coding_transcript_exon_variant	0	NR	1E-7	7.0	(Japanese)	1.09155	[1.05659-1.12766]	Illumina [7521072] (imputed)	N
2016-12-01	26818947	Imamura M	2016-01-28	Nat Commun	www.ncbi.nlm.nih.gov/pubmed/26818947	Genome-wide association studies in the Japanese population identify seven novel loci for type 2 diabetes.	Type 2 diabetes	15,463 Japanese ancestry cases, 26,183 Japanese ancestry controls	20,490 East Asian ancestry cases, 22,922 East Asian ancestry controls, 38,947 European ancestry cases, 121,903 European ancestry controls, 10,587 South Asian ancestry cases, 14,378 South Asian ancestry controls, 3,848 Mexican/Latino cases, 4,366 Mexican/Latino controls	3q21.1	3	123421016	ADCY5	ADCY5			111			rs79223353-G	rs79223353	0	79223353	intron_variant	0	NR	7E-6	5.154901959985743	(Japanese)	1.08275	[1.04587-1.12092]	Illumina [7521072] (imputed)	N
2016-12-01	26818947	Imamura M	2016-01-28	Nat Commun	www.ncbi.nlm.nih.gov/pubmed/26818947	Genome-wide association studies in the Japanese population identify seven novel loci for type 2 diabetes.	Type 2 diabetes	15,463 Japanese ancestry cases, 26,183 Japanese ancestry controls	20,490 East Asian ancestry cases, 22,922 East Asian ancestry controls, 38,947 European ancestry cases, 121,903 European ancestry controls, 10,587 South Asian ancestry cases, 14,378 South Asian ancestry controls, 3,848 Mexican/Latino cases, 4,366 Mexican/Latino controls	3q27.2	3	185811292	IGFBP2	IGF2BP2			10644			rs1470579-C	rs1470579	0	1470579	intron_variant	0	NR	2E-24	23.69897000433602	(Japanese)	1.176043	[1.13996358956295-1.21326535811954]	Illumina [7521072] (imputed)	N
2016-12-01	26818947	Imamura M	2016-01-28	Nat Commun	www.ncbi.nlm.nih.gov/pubmed/26818947	Genome-wide association studies in the Japanese population identify seven novel loci for type 2 diabetes.	Type 2 diabetes	15,463 Japanese ancestry cases, 26,183 Japanese ancestry controls	20,490 East Asian ancestry cases, 22,922 East Asian ancestry controls, 38,947 European ancestry cases, 121,903 European ancestry controls, 10,587 South Asian ancestry cases, 14,378 South Asian ancestry controls, 3,848 Mexican/Latino cases, 4,366 Mexican/Latino controls	4p16.3	4	1242714	MAEA	CTBP1			1487			rs73069940-C	rs73069940	0	73069940	intron_variant	0	NR	1E-12	12.0	(Japanese)	1.12862	[1.0917-1.1668]	Illumina [7521072] (imputed)	N
2016-12-01	26818947	Imamura M	2016-01-28	Nat Commun	www.ncbi.nlm.nih.gov/pubmed/26818947	Genome-wide association studies in the Japanese population identify seven novel loci for type 2 diabetes.	Type 2 diabetes	15,463 Japanese ancestry cases, 26,183 Japanese ancestry controls	20,490 East Asian ancestry cases, 22,922 East Asian ancestry controls, 38,947 European ancestry cases, 121,903 European ancestry controls, 10,587 South Asian ancestry cases, 14,378 South Asian ancestry controls, 3,848 Mexican/Latino cases, 4,366 Mexican/Latino controls	5q11.2	5	56510924	ANKRD55	LOC101928448			101928448			rs459193-G	rs459193	0	459193	downstream_gene_variant	0	NR	1E-10	10.0	(Japanese)	1.10572	[1.07252-1.13996]	Illumina [7521072] (imputed)	N
2016-12-01	26818947	Imamura M	2016-01-28	Nat Commun	www.ncbi.nlm.nih.gov/pubmed/26818947	Genome-wide association studies in the Japanese population identify seven novel loci for type 2 diabetes.	Type 2 diabetes	15,463 Japanese ancestry cases, 26,183 Japanese ancestry controls	20,490 East Asian ancestry cases, 22,922 East Asian ancestry controls, 38,947 European ancestry cases, 121,903 European ancestry controls, 10,587 South Asian ancestry cases, 14,378 South Asian ancestry controls, 3,848 Mexican/Latino cases, 4,366 Mexican/Latino controls	6p22.3	6	20682391	CDKAL1	CDKAL1			54901			rs35612982-C	rs35612982	0	35612982	intron_variant	0	NR	6E-36	35.221848749616356	(Japanese)	1.2094473	[1.17396934296458-1.24599723388614]	Illumina [7521072] (imputed)	N
2016-12-01	26818947	Imamura M	2016-01-28	Nat Commun	www.ncbi.nlm.nih.gov/pubmed/26818947	Genome-wide association studies in the Japanese population identify seven novel loci for type 2 diabetes.	Type 2 diabetes	15,463 Japanese ancestry cases, 26,183 Japanese ancestry controls	20,490 East Asian ancestry cases, 22,922 East Asian ancestry controls, 38,947 European ancestry cases, 121,903 European ancestry controls, 10,587 South Asian ancestry cases, 14,378 South Asian ancestry controls, 3,848 Mexican/Latino cases, 4,366 Mexican/Latino controls	7q32.1	7	127561610	GCC1	LOC105375490 - GCC1	105375490	79571		22701	19018	rs62481355-T	rs62481355	0	62481355	intergenic_variant	1	NR	3E-7	6.522878745280337	(Japanese)	1.0909	[1.05521-1.12779]	Illumina [7521072] (imputed)	N
2016-12-01	26818947	Imamura M	2016-01-28	Nat Commun	www.ncbi.nlm.nih.gov/pubmed/26818947	Genome-wide association studies in the Japanese population identify seven novel loci for type 2 diabetes.	Type 2 diabetes	15,463 Japanese ancestry cases, 26,183 Japanese ancestry controls	20,490 East Asian ancestry cases, 22,922 East Asian ancestry controls, 38,947 European ancestry cases, 121,903 European ancestry controls, 10,587 South Asian ancestry cases, 14,378 South Asian ancestry controls, 3,848 Mexican/Latino cases, 4,366 Mexican/Latino controls	7q32.1	7	127597258	FSCN3, PAX4	FSCN3			29999			rs806215-C	rs806215	0	806215	intron_variant	0	NR	8E-10	9.096910013008056	(Japanese)	1.10969	[1.07348-1.14712]	Illumina [7521072] (imputed)	N
2016-12-01	26818947	Imamura M	2016-01-28	Nat Commun	www.ncbi.nlm.nih.gov/pubmed/26818947	Genome-wide association studies in the Japanese population identify seven novel loci for type 2 diabetes.	Type 2 diabetes	15,463 Japanese ancestry cases, 26,183 Japanese ancestry controls	20,490 East Asian ancestry cases, 22,922 East Asian ancestry controls, 38,947 European ancestry cases, 121,903 European ancestry controls, 10,587 South Asian ancestry cases, 14,378 South Asian ancestry controls, 3,848 Mexican/Latino cases, 4,366 Mexican/Latino controls	7q32.1	7	128223242	MIR129, LEP	LOC101928423, LOC105375494			101928423, 105375494			rs4731420-C	rs4731420	0	4731420	intergenic_variant	0	NR	8E-8	7.096910013008056	(Japanese)	1.1570164	[1.09703252701443-1.22028007868366]	Illumina [7521072] (imputed)	N
2016-12-01	26818947	Imamura M	2016-01-28	Nat Commun	www.ncbi.nlm.nih.gov/pubmed/26818947	Genome-wide association studies in the Japanese population identify seven novel loci for type 2 diabetes.	Type 2 diabetes	15,463 Japanese ancestry cases, 26,183 Japanese ancestry controls	20,490 East Asian ancestry cases, 22,922 East Asian ancestry controls, 38,947 European ancestry cases, 121,903 European ancestry controls, 10,587 South Asian ancestry cases, 14,378 South Asian ancestry controls, 3,848 Mexican/Latino cases, 4,366 Mexican/Latino controls	8p11.21	8	41651740	ANK1	NKX6-3 - ANK1	157848	286		922	1485	rs12549902-A	rs12549902	0	12549902	upstream_gene_variant	1	NR	1E-12	12.0	(Japanese)	1.1138276	[1.08115471648339-1.14748774769957]	Illumina [7521072] (imputed)	N
2016-12-01	26818947	Imamura M	2016-01-28	Nat Commun	www.ncbi.nlm.nih.gov/pubmed/26818947	Genome-wide association studies in the Japanese population identify seven novel loci for type 2 diabetes.	Type 2 diabetes	15,463 Japanese ancestry cases, 26,183 Japanese ancestry controls	20,490 East Asian ancestry cases, 22,922 East Asian ancestry controls, 38,947 European ancestry cases, 121,903 European ancestry controls, 10,587 South Asian ancestry cases, 14,378 South Asian ancestry controls, 3,848 Mexican/Latino cases, 4,366 Mexican/Latino controls	8q24.11	8	117172544	SLC30A8	LOC105375716, SLC30A8			105375716, 169026			rs13266634-C	rs13266634	0	13266634	missense_variant	0	NR	9E-13	12.045757490560675	(Japanese)	1.12039	[1.08602-1.15585]	Illumina [7521072] (imputed)	N
2016-12-01	26818947	Imamura M	2016-01-28	Nat Commun	www.ncbi.nlm.nih.gov/pubmed/26818947	Genome-wide association studies in the Japanese population identify seven novel loci for type 2 diabetes.	Type 2 diabetes	15,463 Japanese ancestry cases, 26,183 Japanese ancestry controls	20,490 East Asian ancestry cases, 22,922 East Asian ancestry controls, 38,947 European ancestry cases, 121,903 European ancestry controls, 10,587 South Asian ancestry cases, 14,378 South Asian ancestry controls, 3,848 Mexican/Latino cases, 4,366 Mexican/Latino controls	9p24.2	9	4297892	GLIS3	GLIS3			169792			rs4258054-T	rs4258054	0	4258054	intron_variant	0	NR	6E-8	7.221848749616356	(Japanese)	1.10466	[1.06565-1.1451]	Illumina [7521072] (imputed)	N
2016-12-01	26818947	Imamura M	2016-01-28	Nat Commun	www.ncbi.nlm.nih.gov/pubmed/26818947	Genome-wide association studies in the Japanese population identify seven novel loci for type 2 diabetes.	Type 2 diabetes	15,463 Japanese ancestry cases, 26,183 Japanese ancestry controls	20,490 East Asian ancestry cases, 22,922 East Asian ancestry controls, 38,947 European ancestry cases, 121,903 European ancestry controls, 10,587 South Asian ancestry cases, 14,378 South Asian ancestry controls, 3,848 Mexican/Latino cases, 4,366 Mexican/Latino controls	9p21.3	9	22132077	CDKN2A, CDKN2B	CDKN2B-AS1 - DMRTA1	100048912	63951		10980	314764	rs2383208-A	rs2383208	0	2383208	intergenic_variant	1	NR	5E-33	32.30102999566398	(Japanese)	1.22274	[1.18315-1.26366]	Illumina [7521072] (imputed)	N
2016-12-01	26818947	Imamura M	2016-01-28	Nat Commun	www.ncbi.nlm.nih.gov/pubmed/26818947	Genome-wide association studies in the Japanese population identify seven novel loci for type 2 diabetes.	Type 2 diabetes	15,463 Japanese ancestry cases, 26,183 Japanese ancestry controls	20,490 East Asian ancestry cases, 22,922 East Asian ancestry controls, 38,947 European ancestry cases, 121,903 European ancestry controls, 10,587 South Asian ancestry cases, 14,378 South Asian ancestry controls, 3,848 Mexican/Latino cases, 4,366 Mexican/Latino controls	9q21.31	9	79300468	TLE4	LOC101927450 - CHCHD2P9	101927450	645345		154802	90799	rs13292262-T	rs13292262	0	13292262	intergenic_variant	1	NR	6E-6	5.221848749616356	(Japanese)	1.16969	[1.09294-1.25182]	Illumina [7521072] (imputed)	N
2016-12-01	26818947	Imamura M	2016-01-28	Nat Commun	www.ncbi.nlm.nih.gov/pubmed/26818947	Genome-wide association studies in the Japanese population identify seven novel loci for type 2 diabetes.	Type 2 diabetes	15,463 Japanese ancestry cases, 26,183 Japanese ancestry controls	20,490 East Asian ancestry cases, 22,922 East Asian ancestry controls, 38,947 European ancestry cases, 121,903 European ancestry controls, 10,587 South Asian ancestry cases, 14,378 South Asian ancestry controls, 3,848 Mexican/Latino cases, 4,366 Mexican/Latino controls	9q21.32	9	81678538	TLE1	TLE1			7088			rs2506125-G	rs2506125	0	2506125	intron_variant	0	NR	3E-6	5.522878745280337	(Japanese)	1.0772983	[1.04424682653389-1.1113951343121]	Illumina [7521072] (imputed)	N
2016-12-01	26818947	Imamura M	2016-01-28	Nat Commun	www.ncbi.nlm.nih.gov/pubmed/26818947	Genome-wide association studies in the Japanese population identify seven novel loci for type 2 diabetes.	Type 2 diabetes	15,463 Japanese ancestry cases, 26,183 Japanese ancestry controls	20,490 East Asian ancestry cases, 22,922 East Asian ancestry controls, 38,947 European ancestry cases, 121,903 European ancestry controls, 10,587 South Asian ancestry cases, 14,378 South Asian ancestry controls, 3,848 Mexican/Latino cases, 4,366 Mexican/Latino controls	9q34.3	9	136350837	GPSM1	GPSM1			26086			rs28642252-G	rs28642252	0	28642252	intron_variant	0	NR	1E-8	8.0	(Japanese)	1.15867	[1.10166-1.21864]	Illumina [7521072] (imputed)	N
2016-12-01	26818947	Imamura M	2016-01-28	Nat Commun	www.ncbi.nlm.nih.gov/pubmed/26818947	Genome-wide association studies in the Japanese population identify seven novel loci for type 2 diabetes.	Type 2 diabetes	15,463 Japanese ancestry cases, 26,183 Japanese ancestry controls	20,490 East Asian ancestry cases, 22,922 East Asian ancestry controls, 38,947 European ancestry cases, 121,903 European ancestry controls, 10,587 South Asian ancestry cases, 14,378 South Asian ancestry controls, 3,848 Mexican/Latino cases, 4,366 Mexican/Latino controls	10p13	10	12265895	CDC123, CAMK1D	CDC123 - CAMK1D	8872	57118		15305	83619	rs11257655-T	rs11257655	0	11257655	regulatory_region_variant	1	NR	1E-12	12.0	(Japanese)	1.11739	[1.08384-1.15199]	Illumina [7521072] (imputed)	N
2016-12-01	26818947	Imamura M	2016-01-28	Nat Commun	www.ncbi.nlm.nih.gov/pubmed/26818947	Genome-wide association studies in the Japanese population identify seven novel loci for type 2 diabetes.	Type 2 diabetes	15,463 Japanese ancestry cases, 26,183 Japanese ancestry controls	20,490 East Asian ancestry cases, 22,922 East Asian ancestry controls, 38,947 European ancestry cases, 121,903 European ancestry controls, 10,587 South Asian ancestry cases, 14,378 South Asian ancestry controls, 3,848 Mexican/Latino cases, 4,366 Mexican/Latino controls	10q22.3	10	79184084	ZMIZ1	ZMIZ1			57178			rs703980-G	rs703980	0	703980	intron_variant	0	NR	3E-8	7.522878745280337	(Japanese)	1.08981	[1.05708-1.12355]	Illumina [7521072] (imputed)	N
2016-12-01	26818947	Imamura M	2016-01-28	Nat Commun	www.ncbi.nlm.nih.gov/pubmed/26818947	Genome-wide association studies in the Japanese population identify seven novel loci for type 2 diabetes.	Type 2 diabetes	15,463 Japanese ancestry cases, 26,183 Japanese ancestry controls	20,490 East Asian ancestry cases, 22,922 East Asian ancestry controls, 38,947 European ancestry cases, 121,903 European ancestry controls, 10,587 South Asian ancestry cases, 14,378 South Asian ancestry controls, 3,848 Mexican/Latino cases, 4,366 Mexican/Latino controls	10q23.33	10	92713872	HHEX, IDE	HHEX - EXOC6	3087	54536		18221	112959	rs7087591-G	rs7087591	0	7087591	upstream_gene_variant	1	NR	6E-20	19.221848749616356	(Japanese)	1.1866591	[1.14388991203487-1.23102679945342]	Illumina [7521072] (imputed)	N
2016-12-01	26818947	Imamura M	2016-01-28	Nat Commun	www.ncbi.nlm.nih.gov/pubmed/26818947	Genome-wide association studies in the Japanese population identify seven novel loci for type 2 diabetes.	Type 2 diabetes	15,463 Japanese ancestry cases, 26,183 Japanese ancestry controls	20,490 East Asian ancestry cases, 22,922 East Asian ancestry controls, 38,947 European ancestry cases, 121,903 European ancestry controls, 10,587 South Asian ancestry cases, 14,378 South Asian ancestry controls, 3,848 Mexican/Latino cases, 4,366 Mexican/Latino controls	10q25.2	10	112994312	TCF7L2	TCF7L2			6934			rs34872471-C	rs34872471	0	34872471	intron_variant	0	NR	3E-23	22.522878745280337	(Japanese)	1.4288245	[1.33153664655159-1.53322028389107]	Illumina [7521072] (imputed)	N
2016-12-01	26818947	Imamura M	2016-01-28	Nat Commun	www.ncbi.nlm.nih.gov/pubmed/26818947	Genome-wide association studies in the Japanese population identify seven novel loci for type 2 diabetes.	Type 2 diabetes	15,463 Japanese ancestry cases, 26,183 Japanese ancestry controls	20,490 East Asian ancestry cases, 22,922 East Asian ancestry controls, 38,947 European ancestry cases, 121,903 European ancestry controls, 10,587 South Asian ancestry cases, 14,378 South Asian ancestry controls, 3,848 Mexican/Latino cases, 4,366 Mexican/Latino controls	11p15.4	11	2837210	KCNQ1	KCNQ1			3784			rs2237896-G	rs2237896	0	2237896	intron_variant	0	NR	3E-70	69.52287874528034	(Japanese)	1.32546	[1.28479-1.36741]	Illumina [7521072] (imputed)	N
2016-12-01	26818947	Imamura M	2016-01-28	Nat Commun	www.ncbi.nlm.nih.gov/pubmed/26818947	Genome-wide association studies in the Japanese population identify seven novel loci for type 2 diabetes.	Type 2 diabetes	15,463 Japanese ancestry cases, 26,183 Japanese ancestry controls	20,490 East Asian ancestry cases, 22,922 East Asian ancestry controls, 38,947 European ancestry cases, 121,903 European ancestry controls, 10,587 South Asian ancestry cases, 14,378 South Asian ancestry controls, 3,848 Mexican/Latino cases, 4,366 Mexican/Latino controls	11p15.5	11	2620807	KCNQ1	KCNQ1OT1, KCNQ1			10984, 3784			rs117601636-A	rs117601636	0	117601636	non_coding_transcript_exon_variant	0	NR	1E-7	7.0	(Japanese)	1.15959	[1.09783-1.22483]	Illumina [7521072] (imputed)	N
2016-12-01	26818947	Imamura M	2016-01-28	Nat Commun	www.ncbi.nlm.nih.gov/pubmed/26818947	Genome-wide association studies in the Japanese population identify seven novel loci for type 2 diabetes.	Type 2 diabetes	15,463 Japanese ancestry cases, 26,183 Japanese ancestry controls	20,490 East Asian ancestry cases, 22,922 East Asian ancestry controls, 38,947 European ancestry cases, 121,903 European ancestry controls, 10,587 South Asian ancestry cases, 14,378 South Asian ancestry controls, 3,848 Mexican/Latino cases, 4,366 Mexican/Latino controls	11q13.4	11	72767275	ARAP1, CENTD2	STARD10			10809			rs77106637-G	rs77106637	0	77106637	intron_variant	0	NR	3E-6	5.522878745280337	(Japanese)	1.22079	[1.12338-1.32665]	Illumina [7521072] (imputed)	N
2016-12-01	26818947	Imamura M	2016-01-28	Nat Commun	www.ncbi.nlm.nih.gov/pubmed/26818947	Genome-wide association studies in the Japanese population identify seven novel loci for type 2 diabetes.	Type 2 diabetes	15,463 Japanese ancestry cases, 26,183 Japanese ancestry controls	20,490 East Asian ancestry cases, 22,922 East Asian ancestry controls, 38,947 European ancestry cases, 121,903 European ancestry controls, 10,587 South Asian ancestry cases, 14,378 South Asian ancestry controls, 3,848 Mexican/Latino cases, 4,366 Mexican/Latino controls	12p11.22	12	27810574	KLHDC5	RN7SKP15 - LOC105369709	106480456	105369709		4184	93	rs3751237-T	rs3751237	0	3751237	upstream_gene_variant	1	NR	2E-6	5.698970004336019	(Japanese)	1.08528	[1.04907-1.12274]	Illumina [7521072] (imputed)	N
2016-12-01	26818947	Imamura M	2016-01-28	Nat Commun	www.ncbi.nlm.nih.gov/pubmed/26818947	Genome-wide association studies in the Japanese population identify seven novel loci for type 2 diabetes.	Type 2 diabetes	15,463 Japanese ancestry cases, 26,183 Japanese ancestry controls	20,490 East Asian ancestry cases, 22,922 East Asian ancestry controls, 38,947 European ancestry cases, 121,903 European ancestry controls, 10,587 South Asian ancestry cases, 14,378 South Asian ancestry controls, 3,848 Mexican/Latino cases, 4,366 Mexican/Latino controls	13q31.1	13	80131180	SPRY2	LOC105370275			105370275			rs11616380-G	rs11616380	0	11616380	regulatory_region_variant	0	NR	3E-6	5.522878745280337	(Japanese)	1.08429	[1.04812-1.12172]	Illumina [7521072] (imputed)	N
2016-12-01	26818947	Imamura M	2016-01-28	Nat Commun	www.ncbi.nlm.nih.gov/pubmed/26818947	Genome-wide association studies in the Japanese population identify seven novel loci for type 2 diabetes.	Type 2 diabetes	15,463 Japanese ancestry cases, 26,183 Japanese ancestry controls	20,490 East Asian ancestry cases, 22,922 East Asian ancestry controls, 38,947 European ancestry cases, 121,903 European ancestry controls, 10,587 South Asian ancestry cases, 14,378 South Asian ancestry controls, 3,848 Mexican/Latino cases, 4,366 Mexican/Latino controls	15q26.1	15	90962549	PRC1	RCCD1			91433			rs79548680-C	rs79548680	0	79548680	3_prime_UTR_variant	0	NR	4E-6	5.3979400086720375	(Japanese)	1.07581	[1.04281-1.10986]	Illumina [7521072] (imputed)	N
2016-12-01	26818947	Imamura M	2016-01-28	Nat Commun	www.ncbi.nlm.nih.gov/pubmed/26818947	Genome-wide association studies in the Japanese population identify seven novel loci for type 2 diabetes.	Type 2 diabetes	15,463 Japanese ancestry cases, 26,183 Japanese ancestry controls	20,490 East Asian ancestry cases, 22,922 East Asian ancestry controls, 38,947 European ancestry cases, 121,903 European ancestry controls, 10,587 South Asian ancestry cases, 14,378 South Asian ancestry controls, 3,848 Mexican/Latino cases, 4,366 Mexican/Latino controls	16q12.2	16	53767042	FTO	FTO			79068			rs1421085-C	rs1421085	0	1421085	intron_variant	0	NR	4E-15	14.397940008672037	(Japanese)	1.1618342	[1.1191628661761-1.20613294479771]	Illumina [7521072] (imputed)	N
2016-12-01	26818947	Imamura M	2016-01-28	Nat Commun	www.ncbi.nlm.nih.gov/pubmed/26818947	Genome-wide association studies in the Japanese population identify seven novel loci for type 2 diabetes.	Type 2 diabetes	15,463 Japanese ancestry cases, 26,183 Japanese ancestry controls	20,490 East Asian ancestry cases, 22,922 East Asian ancestry controls, 38,947 European ancestry cases, 121,903 European ancestry controls, 10,587 South Asian ancestry cases, 14,378 South Asian ancestry controls, 3,848 Mexican/Latino cases, 4,366 Mexican/Latino controls	17p13.1	17	7042164	SLC16A13	SLC16A11			162515			rs75418188-T	rs75418188	0	75418188	missense_variant	0	NR	8E-11	10.096910013008056	(Japanese)	1.1986958	[1.13497329407839-1.26599585766155]	Illumina [7521072] (imputed)	N
2016-12-01	26818947	Imamura M	2016-01-28	Nat Commun	www.ncbi.nlm.nih.gov/pubmed/26818947	Genome-wide association studies in the Japanese population identify seven novel loci for type 2 diabetes.	Type 2 diabetes	15,463 Japanese ancestry cases, 26,183 Japanese ancestry controls	20,490 East Asian ancestry cases, 22,922 East Asian ancestry controls, 38,947 European ancestry cases, 121,903 European ancestry controls, 10,587 South Asian ancestry cases, 14,378 South Asian ancestry controls, 3,848 Mexican/Latino cases, 4,366 Mexican/Latino controls	17q12	17	37739961	HNF1B, TCF2	HNF1B			6928			rs10908278-T	rs10908278	0	10908278	intron_variant	0	NR	4E-15	14.397940008672037	(Japanese)	1.139592	[1.10309893584046-1.17729192248239]	Illumina [7521072] (imputed)	N
2016-12-01	26818947	Imamura M	2016-01-28	Nat Commun	www.ncbi.nlm.nih.gov/pubmed/26818947	Genome-wide association studies in the Japanese population identify seven novel loci for type 2 diabetes.	Type 2 diabetes	15,463 Japanese ancestry cases, 26,183 Japanese ancestry controls	20,490 East Asian ancestry cases, 22,922 East Asian ancestry controls, 38,947 European ancestry cases, 121,903 European ancestry controls, 10,587 South Asian ancestry cases, 14,378 South Asian ancestry controls, 3,848 Mexican/Latino cases, 4,366 Mexican/Latino controls	19q13.32	19	45654658	GIPR	RN7SL836P - GIPR	106481149	2696		2853	13529	rs7507912-G	rs7507912	0	7507912	downstream_gene_variant	1	NR	9E-8	7.045757490560675	(Japanese)	1.11182	[1.0695-1.15581]	Illumina [7521072] (imputed)	N
2016-12-01	26818947	Imamura M	2016-01-28	Nat Commun	www.ncbi.nlm.nih.gov/pubmed/26818947	Genome-wide association studies in the Japanese population identify seven novel loci for type 2 diabetes.	Type 2 diabetes	15,463 Japanese ancestry cases, 26,183 Japanese ancestry controls	20,490 East Asian ancestry cases, 22,922 East Asian ancestry controls, 38,947 European ancestry cases, 121,903 European ancestry controls, 10,587 South Asian ancestry cases, 14,378 South Asian ancestry controls, 3,848 Mexican/Latino cases, 4,366 Mexican/Latino controls	15q22.2	15	62116871	C2CD4A/B	NPM1P47 - C2CD4B	100129972	388125		33472	46664	rs8032416-G	rs8032416	0	8032416	intergenic_variant	1	NR	5E-9	8.301029995663981	(Japanese)	1.09767	[1.06399-1.12331]	Illumina [7521072] (imputed)	N
2017-02-17	27189021	Cook JP	2016-05-18	Eur J Hum Genet	www.ncbi.nlm.nih.gov/pubmed/27189021	Multi-ethnic genome-wide association study identifies novel locus for type 2 diabetes susceptibility.	Type 2 diabetes	746 African American cases, 2,825 African American controls, 743 East Asian ancestry cases, 3,992 East Asian ancestry controls, 7,111 European ancestry cases, 49,688 European ancestry controls, 1,147 Latino cases, 5,352 Latino controls	12,171 European ancestry cases, 56,862 European ancestry controls	10q25.2	10	112994312	TCF7L2	TCF7L2			6934			rs34872471-C	rs34872471	0	34872471	intron_variant	0	0.28	6E-53	52.221848749616356		1.31	[1.26-1.35]	NR [at least 8497425] (imputed)	N
2017-02-17	27189021	Cook JP	2016-05-18	Eur J Hum Genet	www.ncbi.nlm.nih.gov/pubmed/27189021	Multi-ethnic genome-wide association study identifies novel locus for type 2 diabetes susceptibility.	Type 2 diabetes	746 African American cases, 2,825 African American controls, 743 East Asian ancestry cases, 3,992 East Asian ancestry controls, 7,111 European ancestry cases, 49,688 European ancestry controls, 1,147 Latino cases, 5,352 Latino controls	12,171 European ancestry cases, 56,862 European ancestry controls	3q27.2	3	185790803	IGF2BP2	IGF2BP2			10644			rs11927381-C	rs11927381	0	11927381	intron_variant	0	0.325	3E-14	13.522878745280337		1.14	[1.10-1.17]	NR [at least 8497425] (imputed)	N
2017-02-17	27189021	Cook JP	2016-05-18	Eur J Hum Genet	www.ncbi.nlm.nih.gov/pubmed/27189021	Multi-ethnic genome-wide association study identifies novel locus for type 2 diabetes susceptibility.	Type 2 diabetes	746 African American cases, 2,825 African American controls, 743 East Asian ancestry cases, 3,992 East Asian ancestry controls, 7,111 European ancestry cases, 49,688 European ancestry controls, 1,147 Latino cases, 5,352 Latino controls	12,171 European ancestry cases, 56,862 European ancestry controls	7p15.1	7	28156603	JAZF1	JAZF1			221895			rs849134-A	rs849134	0	849134	intron_variant	0	0.531	6E-13	12.221848749616356		1.12	[1.09-1.16]	NR [at least 8497425] (imputed)	N
2017-02-17	27189021	Cook JP	2016-05-18	Eur J Hum Genet	www.ncbi.nlm.nih.gov/pubmed/27189021	Multi-ethnic genome-wide association study identifies novel locus for type 2 diabetes susceptibility.	Type 2 diabetes	746 African American cases, 2,825 African American controls, 743 East Asian ancestry cases, 3,992 East Asian ancestry controls, 7,111 European ancestry cases, 49,688 European ancestry controls, 1,147 Latino cases, 5,352 Latino controls	12,171 European ancestry cases, 56,862 European ancestry controls	8q24.11	8	117172544	SLC30A8	LOC105375716, SLC30A8			105375716, 169026			rs13266634-C	rs13266634	0	13266634	missense_variant	0	0.695	1E-11	11.0		1.12	[1.09-1.16]	NR [at least 8497425] (imputed)	N
2017-02-17	27189021	Cook JP	2016-05-18	Eur J Hum Genet	www.ncbi.nlm.nih.gov/pubmed/27189021	Multi-ethnic genome-wide association study identifies novel locus for type 2 diabetes susceptibility.	Type 2 diabetes	746 African American cases, 2,825 African American controls, 743 East Asian ancestry cases, 3,992 East Asian ancestry controls, 7,111 European ancestry cases, 49,688 European ancestry controls, 1,147 Latino cases, 5,352 Latino controls	12,171 European ancestry cases, 56,862 European ancestry controls	6p22.3	6	20686342	CDKAL1	CDKAL1			54901			rs7766070-A	rs7766070	0	7766070	intron_variant	0	0.274	2E-11	10.698970004336019		1.12	[1.09-1.16]	NR [at least 8497425] (imputed)	N
2017-02-17	27189021	Cook JP	2016-05-18	Eur J Hum Genet	www.ncbi.nlm.nih.gov/pubmed/27189021	Multi-ethnic genome-wide association study identifies novel locus for type 2 diabetes susceptibility.	Type 2 diabetes	746 African American cases, 2,825 African American controls, 743 East Asian ancestry cases, 3,992 East Asian ancestry controls, 7,111 European ancestry cases, 49,688 European ancestry controls, 1,147 Latino cases, 5,352 Latino controls	12,171 European ancestry cases, 56,862 European ancestry controls	9p21.3	9	22134095	CDKN2A, CDKN2B	CDKN2B-AS1 - DMRTA1	100048912	63951		12998	312746	rs10811661-T	rs10811661	0	10811661	intergenic_variant	1	0.815	2E-10	9.698970004336019		1.14	[1.09-1.19]	NR [at least 8497425] (imputed)	N
2017-02-17	27189021	Cook JP	2016-05-18	Eur J Hum Genet	www.ncbi.nlm.nih.gov/pubmed/27189021	Multi-ethnic genome-wide association study identifies novel locus for type 2 diabetes susceptibility.	Type 2 diabetes	746 African American cases, 2,825 African American controls, 743 East Asian ancestry cases, 3,992 East Asian ancestry controls, 7,111 European ancestry cases, 49,688 European ancestry controls, 1,147 Latino cases, 5,352 Latino controls	12,171 European ancestry cases, 56,862 European ancestry controls	6p21.32	6	32659352	MHC	HLA-DQA1 - HLA-DQB1	3117	3119		4506	112	rs9273401-G	rs9273401	0	9273401	upstream_gene_variant	1	0.112	2E-9	8.698970004336019		1.16	[1.11-1.22]	NR [at least 8497425] (imputed)	N
2017-02-17	27189021	Cook JP	2016-05-18	Eur J Hum Genet	www.ncbi.nlm.nih.gov/pubmed/27189021	Multi-ethnic genome-wide association study identifies novel locus for type 2 diabetes susceptibility.	Type 2 diabetes	746 African American cases, 2,825 African American controls, 743 East Asian ancestry cases, 3,992 East Asian ancestry controls, 7,111 European ancestry cases, 49,688 European ancestry controls, 1,147 Latino cases, 5,352 Latino controls	12,171 European ancestry cases, 56,862 European ancestry controls	1p34.3	1	39570256	MACF1	LOC101929516, PABPC4			101929516, 8761			rs3768321-T	rs3768321	0	3768321	intron_variant	0	0.185	2E-9	8.698970004336019		1.13	[1.08-1.17]	NR [at least 8497425] (imputed)	N
2017-02-17	27189021	Cook JP	2016-05-18	Eur J Hum Genet	www.ncbi.nlm.nih.gov/pubmed/27189021	Multi-ethnic genome-wide association study identifies novel locus for type 2 diabetes susceptibility.	Type 2 diabetes	746 African American cases, 2,825 African American controls, 743 East Asian ancestry cases, 3,992 East Asian ancestry controls, 7,111 European ancestry cases, 49,688 European ancestry controls, 1,147 Latino cases, 5,352 Latino controls	12,171 European ancestry cases, 56,862 European ancestry controls	19q13.32	19	44888997	TOMM40, APOE	PVRL2			5819			rs6857-C	rs6857	0	6857	3_prime_UTR_variant	0	0.844	7E-9	8.154901959985743		1.12	[1.08-1.16]	NR [at least 8497425] (imputed)	N
2017-02-17	27189021	Cook JP	2016-05-18	Eur J Hum Genet	www.ncbi.nlm.nih.gov/pubmed/27189021	Multi-ethnic genome-wide association study identifies novel locus for type 2 diabetes susceptibility.	Type 2 diabetes	746 African American cases, 2,825 African American controls, 743 East Asian ancestry cases, 3,992 East Asian ancestry controls, 7,111 European ancestry cases, 49,688 European ancestry controls, 1,147 Latino cases, 5,352 Latino controls	12,171 European ancestry cases, 56,862 European ancestry controls	5q11.2	5	56565774	ANKRD55	LOC101928448			101928448			rs9687833-A	rs9687833	0	9687833	intron_variant	0	0.2	3E-9	8.522878745280337		1.12	[1.08-1.16]	NR [at least 8497425] (imputed)	N
2008-06-16	17554300	WTCCC	2007-06-07	Nature	www.ncbi.nlm.nih.gov/pubmed/17554300	Genome-wide association study of 14,000 cases of seven common diseases and 3,000 shared controls.	Type 2 diabetes	1,924 European ancestry cases, 2,938 European ancestry controls	(see Zeggini 2007)	6p22.3	6	20717024	CDKAL1	CDKAL1			54901			rs9465871-C	rs9465871	0	9465871	intron_variant	0	0.18	3E-7	6.522878745280337		1.18	[1.04-1.34]	Affymetrix [469557]	N
2008-06-16	17554300	WTCCC	2007-06-07	Nature	www.ncbi.nlm.nih.gov/pubmed/17554300	Genome-wide association study of 14,000 cases of seven common diseases and 3,000 shared controls.	Type 2 diabetes	1,924 European ancestry cases, 2,938 European ancestry controls	(see Zeggini 2007)	16q12.2	16	53786615	FTO	FTO			79068			rs9939609-A	rs9939609	0	9939609	intron_variant	0	0.40	2E-7	6.698970004336019		1.34	[1.17-1.52]	Affymetrix [469557]	N
2008-06-16	17554300	WTCCC	2007-06-07	Nature	www.ncbi.nlm.nih.gov/pubmed/17554300	Genome-wide association study of 14,000 cases of seven common diseases and 3,000 shared controls.	Type 2 diabetes	1,924 European ancestry cases, 2,938 European ancestry controls	(see Zeggini 2007)	3p14.3	3	55279372	NR	LOC105377097 - LOC105377098	105377097	105377098		20028	6971	rs358806-?	rs358806	0	358806	intergenic_variant	1	0.80	3E-6	5.522878745280337		1.16	[1.03-1.33]	Affymetrix [469557]	N
2008-06-16	17554300	WTCCC	2007-06-07	Nature	www.ncbi.nlm.nih.gov/pubmed/17554300	Genome-wide association study of 14,000 cases of seven common diseases and 3,000 shared controls.	Type 2 diabetes	1,924 European ancestry cases, 2,938 European ancestry controls	(see Zeggini 2007)	12q21.1	12	71183321	NR	TSPAN8 - LOC105369831	7103	105369831		25322	33513	rs1495377-G	rs1495377	0	1495377	intron_variant	1	0.50	7E-6	5.154901959985743		1.28	[1.11-1.49]	Affymetrix [469557]	N
2008-06-16	17554300	WTCCC	2007-06-07	Nature	www.ncbi.nlm.nih.gov/pubmed/17554300	Genome-wide association study of 14,000 cases of seven common diseases and 3,000 shared controls.	Type 2 diabetes	1,924 European ancestry cases, 2,938 European ancestry controls	(see Zeggini 2007)	12q13.12	12	50963759	NR	HIGD1C, SLC11A2			613227, 4891			rs12304921-G	rs12304921	0	12304921	intron_variant	0	0.15	7E-6	5.154901959985743		2.5	[1.53-4.09]	Affymetrix [469557]	N
2008-06-16	17554300	WTCCC	2007-06-07	Nature	www.ncbi.nlm.nih.gov/pubmed/17554300	Genome-wide association study of 14,000 cases of seven common diseases and 3,000 shared controls.	Type 2 diabetes	1,924 European ancestry cases, 2,938 European ancestry controls	(see Zeggini 2007)	4q27	4	121744359	NR	ANXA5 - TMEM155	308	132332		47367	14571	rs7659604-T	rs7659604	0	7659604	intergenic_variant	1	0.38	9E-6	5.045757490560675		1.35	[1.19-1.54]	Affymetrix [469557]	N
2008-06-16	17554300	WTCCC	2007-06-07	Nature	www.ncbi.nlm.nih.gov/pubmed/17554300	Genome-wide association study of 14,000 cases of seven common diseases and 3,000 shared controls.	Type 2 diabetes	1,924 European ancestry cases, 2,938 European ancestry controls	(see Zeggini 2007)	10q25.2	10	112996282	TCF7L2	TCF7L2			6934			rs4506565-T	rs4506565	0	4506565	intron_variant	0	0.32	5E-12	11.301029995663981		1.36	[1.20-1.54]	Affymetrix [469557]	N
2015-01-21	24974787	Meng W	2014-06-26	Eur J Pain	www.ncbi.nlm.nih.gov/pubmed/24974787	A genome-wide association study suggests an association of Chr8p21.3 (GFRA2) with diabetic neuropathic pain.	Neuropathic pain in type 2 diabetes	572 European ancestry cases, 2,491 European ancestry controls	NA	8p21.3	8	21853920	DOK2, GFRA2	LOC105379318			105379318			rs17428041-T	rs17428041	0	17428041	intergenic_variant	0	0.7092	2E-7	6.698970004336019		1.49	[NR]	Affymetrix, Illumina [6494962] (imputed)	N
2015-01-21	24974787	Meng W	2014-06-26	Eur J Pain	www.ncbi.nlm.nih.gov/pubmed/24974787	A genome-wide association study suggests an association of Chr8p21.3 (GFRA2) with diabetic neuropathic pain.	Neuropathic pain in type 2 diabetes	572 European ancestry cases, 2,491 European ancestry controls	NA	12p13.32	12	5284163	RP11-1038A11.3	LOC105369617			105369617			rs11615866-T	rs11615866	0	11615866	intergenic_variant	0	0.12	1E-6	6.0		2.26	[NR]	Affymetrix, Illumina [6494962] (imputed)	N
2016-04-12	26629533	Meng W	2015-08-04	EBioMedicine	www.ncbi.nlm.nih.gov/pubmed/26629533	A Genome-wide Association Study Provides Evidence of Sex-specific Involvement of Chr1p35.1 (ZSCAN20-TLR12P) and Chr8p23.1 (HMGB1P46) With Diabetic Neuropathic Pain.	Neuropathic pain in type 2 diabetes	470 European ancestry male cases, 491 European ancestry female cases, 2,021 European ancestry male controls, 1,239 European ancestry female controls	NA	1p35.1	1	33480230	ZSCAN20, TLR12P	ZSCAN20			7579			rs35260355-T	rs35260355	0	35260355	intron_variant	0	0.16	4E-7	6.3979400086720375		1.66	[1.37-2.02]	Affymetrix, Illumina [6906962] (imputed)	N
2016-04-12	26629533	Meng W	2015-08-04	EBioMedicine	www.ncbi.nlm.nih.gov/pubmed/26629533	A Genome-wide Association Study Provides Evidence of Sex-specific Involvement of Chr1p35.1 (ZSCAN20-TLR12P) and Chr8p23.1 (HMGB1P46) With Diabetic Neuropathic Pain.	Neuropathic pain in type 2 diabetes	470 European ancestry male cases, 491 European ancestry female cases, 2,021 European ancestry male controls, 1,239 European ancestry female controls	NA	1p35.1	1	33480000	ZSCAN20, TLR12P	ZSCAN20			7579			rs71647933-G	rs71647933	0	71647933	intron_variant	0	0.16	3E-7	6.522878745280337	(females)	2.31	[1.68-3.17]	Affymetrix, Illumina [6906962] (imputed)	N
2016-04-12	26629533	Meng W	2015-08-04	EBioMedicine	www.ncbi.nlm.nih.gov/pubmed/26629533	A Genome-wide Association Study Provides Evidence of Sex-specific Involvement of Chr1p35.1 (ZSCAN20-TLR12P) and Chr8p23.1 (HMGB1P46) With Diabetic Neuropathic Pain.	Neuropathic pain in type 2 diabetes	470 European ancestry male cases, 491 European ancestry female cases, 2,021 European ancestry male controls, 1,239 European ancestry female controls	NA	8q23.1	8	107059816	HMGB1P46	LOC107986900 - LOC105375701	107986900	105375701		250742	106049	rs6986153-G	rs6986153	0	6986153	intergenic_variant	1	0.19	8E-7	6.096910013008056	(males)	1.67	[1.34-2.08]	Affymetrix, Illumina [6906962] (imputed)	N
2015-05-21	25364816	Awata T	2014-11-03	PLoS One	www.ncbi.nlm.nih.gov/pubmed/25364816	A genome-wide association study for diabetic retinopathy in a Japanese population: potential association with a long intergenic non-coding RNA.	Diabetic retinopathy in type 2 diabetes	205 Japanese ancestry cases, 241 Japanese ancestry controls	632 Japanese ancestry cases, 908 Japanese ancestry controls	6q14.3	6	84468550	CEP162, TBX18, RP1-90L14.1, KIAA1009, RP11-132M7.1	LOC107986620, LOC105377880			107986620, 105377880			rs9362054-T	rs9362054	0	9362054	intron_variant	0	0.291	1E-6	6.0		1.4	[NR]	Affymetrix [614216]	N
2015-05-13	21347282	Lettre G	2011-02-10	PLoS Genet	www.ncbi.nlm.nih.gov/pubmed/21347282	Genome-wide association study of coronary heart disease and its risk factors in 8,090 African Americans: the NHLBI CARe Project.	Type 2 diabetes	1,264 African American cases, 5,678 African American controls	503 African American cases, 1,656 African American controls	10q25.2	10	112994329	TCF7L2	TCF7L2			6934			rs7901695-?	rs7901695	0	7901695	intron_variant	0	0.45	1E-6	6.0	(T2D)	1.1947432	[1.11-1.28]	Affymetrix [~ 2740000] (imputed)	N
2015-05-13	21347282	Lettre G	2011-02-10	PLoS Genet	www.ncbi.nlm.nih.gov/pubmed/21347282	Genome-wide association study of coronary heart disease and its risk factors in 8,090 African Americans: the NHLBI CARe Project.	Type 2 diabetes	1,264 African American cases, 5,678 African American controls	503 African American cases, 1,656 African American controls	2q24.3	2	164893880	intergenic	RNA5SP110 - RNA5SP111	100873380	100873381		35334	1797	rs13424957-?	rs13424957	0	13424957	downstream_gene_variant	1	0.81	3E-6	5.522878745280337	(T2D)	1.242236	[1.14-1.36]	Affymetrix [~ 2740000] (imputed)	N
2016-06-01	26169365	Huang KC	2015-07-14	BMC Complement Altern Med	www.ncbi.nlm.nih.gov/pubmed/26169365	Susceptible gene of stasis-stagnation constitution from genome-wide association study related to cardiovascular disturbance and possible regulated traditional Chinese medicine.	Yu-Zhi constitution type in type 2 diabetes	539 non-aboriginal Taiwanese ancestry low Yu-Zhi score individuals, 408 non-aboriginal Taiwanese ancestry high Yu-Zhi score individuals	NA	5q34	5	161197451	Intergenic	LOC105377693 - GABRB2	105377693	2561		113724	90978	rs164368-T	rs164368	0	164368	intergenic_variant	1	0.785	6E-6	5.221848749616356	(Genotype model)	1.12	[0.89-1.40]	Illumina [508761]	N
2016-06-01	26169365	Huang KC	2015-07-14	BMC Complement Altern Med	www.ncbi.nlm.nih.gov/pubmed/26169365	Susceptible gene of stasis-stagnation constitution from genome-wide association study related to cardiovascular disturbance and possible regulated traditional Chinese medicine.	Yu-Zhi constitution type in type 2 diabetes	539 non-aboriginal Taiwanese ancestry low Yu-Zhi score individuals, 408 non-aboriginal Taiwanese ancestry high Yu-Zhi score individuals	NA	7q21.3	7	95405463	PON2	PON2			5445			rs7493-C	rs7493	0	7493	missense_variant	0	0.177	5E-6	5.301029995663981	(Genotype model)	1.06	[0.74-1.51]	Illumina [508761]	N
2016-06-01	26169365	Huang KC	2015-07-14	BMC Complement Altern Med	www.ncbi.nlm.nih.gov/pubmed/26169365	Susceptible gene of stasis-stagnation constitution from genome-wide association study related to cardiovascular disturbance and possible regulated traditional Chinese medicine.	Yu-Zhi constitution type in type 2 diabetes	539 non-aboriginal Taiwanese ancestry low Yu-Zhi score individuals, 408 non-aboriginal Taiwanese ancestry high Yu-Zhi score individuals	NA	13q13.3	13	38776753	FREM2	FREM2			341640			rs4526895-C	rs4526895	0	4526895	intron_variant	0	0.414	2E-6	5.698970004336019	(Genotype model)	1.38	[0.93-2.04]	Illumina [508761]	N
2016-06-01	26169365	Huang KC	2015-07-14	BMC Complement Altern Med	www.ncbi.nlm.nih.gov/pubmed/26169365	Susceptible gene of stasis-stagnation constitution from genome-wide association study related to cardiovascular disturbance and possible regulated traditional Chinese medicine.	Yu-Zhi constitution type in type 2 diabetes	539 non-aboriginal Taiwanese ancestry low Yu-Zhi score individuals, 408 non-aboriginal Taiwanese ancestry high Yu-Zhi score individuals	NA	16p11.2	16	29234781	Intergenic	LOC102723708 - LOC105371159	102723708	105371159		5220	51431	rs194045-G	rs194045	0	194045	intergenic_variant	1	0.888	6E-6	5.221848749616356	(Trend model)	2.13	[1.51-3.02]	Illumina [508761]	N
2016-06-01	26169365	Huang KC	2015-07-14	BMC Complement Altern Med	www.ncbi.nlm.nih.gov/pubmed/26169365	Susceptible gene of stasis-stagnation constitution from genome-wide association study related to cardiovascular disturbance and possible regulated traditional Chinese medicine.	Yu-Zhi constitution type in type 2 diabetes	539 non-aboriginal Taiwanese ancestry low Yu-Zhi score individuals, 408 non-aboriginal Taiwanese ancestry high Yu-Zhi score individuals	NA	18p11.22	18	10695159	PIEZO2	PIEZO2			63895			rs8093481-A	rs8093481	0	8093481	intron_variant	0	0.656	1E-6	6.0	(Trend model)	1.79	[1.16-2.77]	Illumina [508761]	N
2016-06-01	26169365	Huang KC	2015-07-14	BMC Complement Altern Med	www.ncbi.nlm.nih.gov/pubmed/26169365	Susceptible gene of stasis-stagnation constitution from genome-wide association study related to cardiovascular disturbance and possible regulated traditional Chinese medicine.	Yu-Zhi constitution type in type 2 diabetes	539 non-aboriginal Taiwanese ancestry low Yu-Zhi score individuals, 408 non-aboriginal Taiwanese ancestry high Yu-Zhi score individuals	NA	19q13.42	19	53163407	ZNF665	ZNF665			79788			rs1133146-A	rs1133146	0	1133146	3_prime_UTR_variant	0	0.956	5E-6	5.301029995663981	(Allele model)	1.52	[1.01-2.29]	Illumina [508761]	N
2016-06-01	26169365	Huang KC	2015-07-14	BMC Complement Altern Med	www.ncbi.nlm.nih.gov/pubmed/26169365	Susceptible gene of stasis-stagnation constitution from genome-wide association study related to cardiovascular disturbance and possible regulated traditional Chinese medicine.	Yu-Zhi constitution type in type 2 diabetes	539 non-aboriginal Taiwanese ancestry low Yu-Zhi score individuals, 408 non-aboriginal Taiwanese ancestry high Yu-Zhi score individuals	NA	20p12.1	20	16163700	Intergenic	MACROD2 - PPIAP17	140733	170540		110503	60050	rs871913-A	rs871913	0	871913	intergenic_variant	1	0.045	8E-6	5.096910013008056	(Trend model)	1.86	[0.78-4.44]	Illumina [508761]	N
2016-06-01	26169365	Huang KC	2015-07-14	BMC Complement Altern Med	www.ncbi.nlm.nih.gov/pubmed/26169365	Susceptible gene of stasis-stagnation constitution from genome-wide association study related to cardiovascular disturbance and possible regulated traditional Chinese medicine.	Yu-Zhi constitution type in type 2 diabetes	539 non-aboriginal Taiwanese ancestry low Yu-Zhi score individuals, 408 non-aboriginal Taiwanese ancestry high Yu-Zhi score individuals	NA	1p31.1	1	70608238	Intergenic	LOC391048 - LOC105378794	391048	105378794		75764	32122	rs1932064-T	rs1932064	0	1932064	intergenic_variant	1	0.7	6E-6	5.221848749616356	(Dominant model)	1.62	[1.05-2.51]	Illumina [508761]	N
2016-06-01	26169365	Huang KC	2015-07-14	BMC Complement Altern Med	www.ncbi.nlm.nih.gov/pubmed/26169365	Susceptible gene of stasis-stagnation constitution from genome-wide association study related to cardiovascular disturbance and possible regulated traditional Chinese medicine.	Yu-Zhi constitution type in type 2 diabetes	539 non-aboriginal Taiwanese ancestry low Yu-Zhi score individuals, 408 non-aboriginal Taiwanese ancestry high Yu-Zhi score individuals	NA	1p33	1	48083641	Intergenic	LOC105379778			105379778			rs12036718-T	rs12036718	0	12036718	intron_variant	0	0.103	8E-6	5.096910013008056	(Trend model)	1.68	[0.95-2.99]	Illumina [508761]	N
2016-06-01	26169365	Huang KC	2015-07-14	BMC Complement Altern Med	www.ncbi.nlm.nih.gov/pubmed/26169365	Susceptible gene of stasis-stagnation constitution from genome-wide association study related to cardiovascular disturbance and possible regulated traditional Chinese medicine.	Yu-Zhi constitution type in type 2 diabetes	539 non-aboriginal Taiwanese ancestry low Yu-Zhi score individuals, 408 non-aboriginal Taiwanese ancestry high Yu-Zhi score individuals	NA	2q14.3	2	128386380	Intergenic	LOC105373610 - LOC105373611	105373610	105373611		7067	16223	rs7565310-A	rs7565310	0	7565310	intergenic_variant	1	0.38	9E-6	5.045757490560675	(Trend model)	1.53	[1.27-1.84]	Illumina [508761]	N
2016-06-01	26169365	Huang KC	2015-07-14	BMC Complement Altern Med	www.ncbi.nlm.nih.gov/pubmed/26169365	Susceptible gene of stasis-stagnation constitution from genome-wide association study related to cardiovascular disturbance and possible regulated traditional Chinese medicine.	Yu-Zhi constitution type in type 2 diabetes	539 non-aboriginal Taiwanese ancestry low Yu-Zhi score individuals, 408 non-aboriginal Taiwanese ancestry high Yu-Zhi score individuals	NA	4q28.3	4	133147480	PCDH10	LOC101927359			101927359			rs7694118-C	rs7694118	0	7694118	intron_variant	0	0.663	6E-6	5.221848749616356	(Genotype model)	1.3	[0.85-1.99]	Illumina [508761]	N
2016-07-15	26188370	Burdon KP	2015-07-19	Diabetologia	www.ncbi.nlm.nih.gov/pubmed/26188370	Genome-wide association study for sight-threatening diabetic retinopathy reveals association with genetic variation near the GRB2 gene.	Sight-threatening diabetic retinopathy in type 2 diabetes	336 European ancestry cases with retinopathy, 508 European ancestry cases without retinopathy	263 European ancestry cases with retinopathy, 320 European ancestry cases without retinopathy, 334 South Asian ancestry cases with retinopathy, 365 South Asian ancestry cases without retinopathy	17q25.1	17	75422781	KIAA0195, CASKIN2, TSEN54, LLGL2	RNU6-938P - KIAA0195	106479981	9772		13593	18378	rs9896052-A	rs9896052	0	9896052	intergenic_variant	1	0.294	7E-7	6.154901959985743	(EA)	1.67	[1.30-2.15] (Discovery)	Illumina [602755]	N
2010-09-13	20694148	Zabaneh D	2010-08-04	PLoS One	www.ncbi.nlm.nih.gov/pubmed/20694148	A genome-wide association study of the metabolic syndrome in Indian Asian men.	Metabolic syndrome	2,554 Indian Asian ancestry individuals	2,240 Indian Asian ancestry individuals	10q24.2	10	97877821	CRTAC1	CRTAC1			55118			rs531676-?	rs531676	0	531676	intron_variant	0	0.45	9E-6	5.045757490560675	(T2D)			Illumina [308011]	N
2010-09-13	20694148	Zabaneh D	2010-08-04	PLoS One	www.ncbi.nlm.nih.gov/pubmed/20694148	A genome-wide association study of the metabolic syndrome in Indian Asian men.	Metabolic syndrome	2,554 Indian Asian ancestry individuals	2,240 Indian Asian ancestry individuals	10q25.2	10	112998590	TCF7L2	TCF7L2			6934			rs7903146-A	rs7903146	0	7903146	intron_variant	0	0.30	7E-7	6.154901959985743	(T2D)	1.33	[1.19-1.49]	Illumina [308011]	N
2009-09-15	17903298	Meigs JB	2007-09-19	BMC Med Genet	www.ncbi.nlm.nih.gov/pubmed/17903298	Genome-wide association with diabetes-related traits in the Framingham Heart Study.	Diabetes (incident)	91 cases, 1,083 controls	NA	2q32.3	2	192049636	TMEFF2	LOC101927366, TMEFF2			101927366, 23671			rs10497721-?	rs10497721	0	10497721	intron_variant	0	NR	7E-7	6.154901959985743				Affymetrix [70897]	N
2013-03-27	23300278	Saxena R	2013-01-08	Diabetes	www.ncbi.nlm.nih.gov/pubmed/23300278	Genome-wide association study identifies a novel locus contributing to type 2 diabetes susceptibility in Sikhs of Punjabi origin from India.	Type 2 diabetes	842 Punjabi Sikh ancestry cases, 774 Punjabi Sikh ancestry controls	up to 2,512 Punjabi Sikh ancestry cases and 3,201 Punjabi Sikh ancestry controls, up to 16,128 South Asian ancestry cases and 23,846 South Asian ancestry controls, up to 16,746 East Asian ancestry cases and 16,961 East Asian ancestry controls, up to 8,130 European ancestry cases and 38,987 European ancestry controls	20q13.31	20	57454548	CTCFL, RBM38, HMG1L1, PCK1	RBM38 - LOC105372688	55544	105372688		45215	5712	rs328506-C	rs328506	0	328506	intergenic_variant	1	0.8	2E-6	5.698970004336019	(South Asians)	1.11	[1.06-1.15]	Illumina [1232008] (imputed)	N
2013-03-27	23300278	Saxena R	2013-01-08	Diabetes	www.ncbi.nlm.nih.gov/pubmed/23300278	Genome-wide association study identifies a novel locus contributing to type 2 diabetes susceptibility in Sikhs of Punjabi origin from India.	Type 2 diabetes	842 Punjabi Sikh ancestry cases, 774 Punjabi Sikh ancestry controls	up to 2,512 Punjabi Sikh ancestry cases and 3,201 Punjabi Sikh ancestry controls, up to 16,128 South Asian ancestry cases and 23,846 South Asian ancestry controls, up to 16,746 East Asian ancestry cases and 16,961 East Asian ancestry controls, up to 8,130 European ancestry cases and 38,987 European ancestry controls	10q25.2	10	112998590	TCF7L2	TCF7L2			6934			rs7903146-T	rs7903146	0	7903146	intron_variant	0	0.3	2E-38	37.69897000433602	(South Asians, East Asians)	1.15	[1.12 - 1.17]	Illumina [1232008] (imputed)	N
2013-03-27	23300278	Saxena R	2013-01-08	Diabetes	www.ncbi.nlm.nih.gov/pubmed/23300278	Genome-wide association study identifies a novel locus contributing to type 2 diabetes susceptibility in Sikhs of Punjabi origin from India.	Type 2 diabetes	842 Punjabi Sikh ancestry cases, 774 Punjabi Sikh ancestry controls	up to 2,512 Punjabi Sikh ancestry cases and 3,201 Punjabi Sikh ancestry controls, up to 16,128 South Asian ancestry cases and 23,846 South Asian ancestry controls, up to 16,746 East Asian ancestry cases and 16,961 East Asian ancestry controls, up to 8,130 European ancestry cases and 38,987 European ancestry controls	3q27.2	3	185811292	IGF2BP2	IGF2BP2			10644			rs1470579-C	rs1470579	0	1470579	intron_variant	0	0.45	2E-13	12.698970004336019	(South Asians, East Asians)	1.06	[1.04-1.08]	Illumina [1232008] (imputed)	N
2013-03-27	23300278	Saxena R	2013-01-08	Diabetes	www.ncbi.nlm.nih.gov/pubmed/23300278	Genome-wide association study identifies a novel locus contributing to type 2 diabetes susceptibility in Sikhs of Punjabi origin from India.	Type 2 diabetes	842 Punjabi Sikh ancestry cases, 774 Punjabi Sikh ancestry controls	up to 2,512 Punjabi Sikh ancestry cases and 3,201 Punjabi Sikh ancestry controls, up to 16,128 South Asian ancestry cases and 23,846 South Asian ancestry controls, up to 16,746 East Asian ancestry cases and 16,961 East Asian ancestry controls, up to 8,130 European ancestry cases and 38,987 European ancestry controls	10q25.2	10	112998590	TCF7L2	TCF7L2			6934			rs7903146-T	rs7903146	0	7903146	intron_variant	0	0.5	9E-75	74.04575749056067	(South Asian, East Asian, Europeans)	1.19	[1.17 - 1.21]	Illumina [1232008] (imputed)	N
2013-03-27	23300278	Saxena R	2013-01-08	Diabetes	www.ncbi.nlm.nih.gov/pubmed/23300278	Genome-wide association study identifies a novel locus contributing to type 2 diabetes susceptibility in Sikhs of Punjabi origin from India.	Type 2 diabetes	842 Punjabi Sikh ancestry cases, 774 Punjabi Sikh ancestry controls	up to 2,512 Punjabi Sikh ancestry cases and 3,201 Punjabi Sikh ancestry controls, up to 16,128 South Asian ancestry cases and 23,846 South Asian ancestry controls, up to 16,746 East Asian ancestry cases and 16,961 East Asian ancestry controls, up to 8,130 European ancestry cases and 38,987 European ancestry controls	3q27.2	3	185811292	IGF2BP2	IGF2BP2			10644			rs1470579-C	rs1470579	0	1470579	intron_variant	0	0.5	2E-19	18.69897000433602	(South Asian, East Asian, Europeans)	1.08	[1.05-1.09]	Illumina [1232008] (imputed)	N
2014-03-22	24029427	Sandholm N	2013-09-12	J Am Soc Nephrol	www.ncbi.nlm.nih.gov/pubmed/24029427	Chromosome 2q31.1 associates with ESRD in women with type 1 diabetes.	End-stage renal disease in Type 1 diabetics	258 European ancestry female cases, 935 European ancestry female controls, 387 European ancestry male cases, 655 European ancestry male controls	178 European ancestry female cases, 594 European ancestry female controls, 251 European ancestry male cases, 494 European ancestry male controls, 252 female cases, 479 female controls, 256 male cases, 342 male controls	2q31.1	2	173598126	CDCA7, SP3	LOC107985961			107985961			rs4972593-A	rs4972593	0	4972593	intergenic_variant	0	0.14	4E-8	7.3979400086720375	(Women)	1.81	[1.47-2.24]	Illumina [2400000] (imputed)	N
2014-08-02	24390345	Williams AL	2013-12-25	Nature	www.ncbi.nlm.nih.gov/pubmed/24390345	Sequence variants in SLC16A11 are a common risk factor for type 2 diabetes in Mexico.	Type 2 diabetes	3,848 Mexican and other Latin American ancestry cases, 4,366 Mexican and other Latin American ancestry controls	896 Mexican American cases, 832 Mexican American controls, 2,768 East Asian ancestry cases, 2,880 East Asian ancestry controls, 1,082 South Asian ancestry cases, 1,105 South Asian ancestry controls, 1,874 European ancestry cases, 1,333 European ancestry controls, 2,127 African American cases, 2,103 African American controls, 698 Native Hawaiian ancestry cases, 579 Native Hawaiian ancestry control…	17p13.1	17	7041768	SLC16A13, SLC16A11	SLC16A11			162515			rs75493593-?	rs75493593	0	75493593	missense_variant	0	NR	5E-15	14.301029995663981		1.25	[1.18-1.32]	Illumina [9200000] (imputed)	N
2014-08-02	24390345	Williams AL	2013-12-25	Nature	www.ncbi.nlm.nih.gov/pubmed/24390345	Sequence variants in SLC16A11 are a common risk factor for type 2 diabetes in Mexico.	Type 2 diabetes	3,848 Mexican and other Latin American ancestry cases, 4,366 Mexican and other Latin American ancestry controls	896 Mexican American cases, 832 Mexican American controls, 2,768 East Asian ancestry cases, 2,880 East Asian ancestry controls, 1,082 South Asian ancestry cases, 1,105 South Asian ancestry controls, 1,874 European ancestry cases, 1,333 European ancestry controls, 2,127 African American cases, 2,103 African American controls, 698 Native Hawaiian ancestry cases, 579 Native Hawaiian ancestry control…	9p21.1	9	28772702	LINGO2	LINGO2			158038			rs824248-T	rs824248	0	824248	intergenic_variant	0	NR	8E-6	5.096910013008056		1.18	[1.10-1.26]	Illumina [9200000] (imputed)	N
2014-08-02	24390345	Williams AL	2013-12-25	Nature	www.ncbi.nlm.nih.gov/pubmed/24390345	Sequence variants in SLC16A11 are a common risk factor for type 2 diabetes in Mexico.	Type 2 diabetes	3,848 Mexican and other Latin American ancestry cases, 4,366 Mexican and other Latin American ancestry controls	896 Mexican American cases, 832 Mexican American controls, 2,768 East Asian ancestry cases, 2,880 East Asian ancestry controls, 1,082 South Asian ancestry cases, 1,105 South Asian ancestry controls, 1,874 European ancestry cases, 1,333 European ancestry controls, 2,127 African American cases, 2,103 African American controls, 698 Native Hawaiian ancestry cases, 579 Native Hawaiian ancestry control…	10q25.2	10	112998590	TCF7L2	TCF7L2			6934			rs7903146-T	rs7903146	0	7903146	intron_variant	0	NR	1E-14	14.0		1.37	[1.27-1.48]	Illumina [9200000] (imputed)	N
2014-08-02	24390345	Williams AL	2013-12-25	Nature	www.ncbi.nlm.nih.gov/pubmed/24390345	Sequence variants in SLC16A11 are a common risk factor for type 2 diabetes in Mexico.	Type 2 diabetes	3,848 Mexican and other Latin American ancestry cases, 4,366 Mexican and other Latin American ancestry controls	896 Mexican American cases, 832 Mexican American controls, 2,768 East Asian ancestry cases, 2,880 East Asian ancestry controls, 1,082 South Asian ancestry cases, 1,105 South Asian ancestry controls, 1,874 European ancestry cases, 1,333 European ancestry controls, 2,127 African American cases, 2,103 African American controls, 698 Native Hawaiian ancestry cases, 579 Native Hawaiian ancestry control…	11p15.4	11	2837316	KCNQ1	KCNQ1			3784			rs2237897-C	rs2237897	0	2237897	intron_variant	0	NR	9E-15	14.045757490560675		1.31	[1.22-1.41]	Illumina [9200000] (imputed)	N
2013-01-23	23137000	Lin HJ	2012-11-09	Ophthalmic Genet	www.ncbi.nlm.nih.gov/pubmed/23137000	Novel susceptibility genes associated with diabetic cataract in a Taiwanese population.	Cataracts in type 2 diabetes	109 Han Chinese ancestry cases, 649 Han Chinese ancestry controls	NA	6p21.31	6	35354986	PPARD	PPARD			5467			rs7744392-G	rs7744392	0	7744392	intron_variant	0	NR	3E-6	5.522878745280337				Illumina [517401]	N
2013-01-23	23137000	Lin HJ	2012-11-09	Ophthalmic Genet	www.ncbi.nlm.nih.gov/pubmed/23137000	Novel susceptibility genes associated with diabetic cataract in a Taiwanese population.	Cataracts in type 2 diabetes	109 Han Chinese ancestry cases, 649 Han Chinese ancestry controls	NA	16q21	16	57529759	CCDC102A	CCDC102A, ADGRG5			92922, 221188			rs8052123-C	rs8052123	0	8052123	intron_variant	0	NR	5E-6	5.301029995663981				Illumina [517401]	N
2012-02-02	22233651	Kwak SH	2012-01-10	Diabetes	www.ncbi.nlm.nih.gov/pubmed/22233651	A genome-wide association study of gestational diabetes mellitus in Korean women.	Diabetes (gestational)	468 Korean ancestry cases, 1,242 Korean ancestry controls	931 Korean ancestry cases, 783 Korean ancestry controls	6p22.3	6	20661019	CDKAL1	CDKAL1			54901			rs7754840-C	rs7754840	0	7754840	intron_variant	0	0.445	7E-16	15.154901959985743		1.518	[1.372-1.680]	Affymetrix [2188613] (imputed)	N
2012-02-02	22233651	Kwak SH	2012-01-10	Diabetes	www.ncbi.nlm.nih.gov/pubmed/22233651	A genome-wide association study of gestational diabetes mellitus in Korean women.	Diabetes (gestational)	468 Korean ancestry cases, 1,242 Korean ancestry controls	931 Korean ancestry cases, 783 Korean ancestry controls	11q14.3	11	92965261	MTNR1B	SNRPGP16 - MTNR1B	106480270	4544		27595	4362	rs10830962-G	rs10830962	0	10830962	upstream_gene_variant	1	0.430	2E-13	12.698970004336019		1.454	[1.315-1.608]	Affymetrix [2188613] (imputed)	N
2012-02-02	22233651	Kwak SH	2012-01-10	Diabetes	www.ncbi.nlm.nih.gov/pubmed/22233651	A genome-wide association study of gestational diabetes mellitus in Korean women.	Diabetes (gestational)	468 Korean ancestry cases, 1,242 Korean ancestry controls	931 Korean ancestry cases, 783 Korean ancestry controls	3q27.2	3	185811292	IGF2BP2	IGF2BP2			10644			rs1470579-C	rs1470579	0	1470579	intron_variant	0	0.293	2E-7	6.698970004336019		1.332	[1.197-1.484]	Affymetrix [2188613] (imputed)	N
2016-10-13	26631737	Teumer A	2015-12-02	Diabetes	www.ncbi.nlm.nih.gov/pubmed/26631737	Genome-wide Association Studies Identify Genetic Loci Associated with Albuminuria in Diabetes.	Urinary albumin-to-creatinine ratio in diabetes	up to 5,825 European ancestry cases	up to 1,962 European ancestry cases	2q14.3	2	128270387	HS6ST1	HS6ST1			9394			rs13427836-T	rs13427836	0	13427836	intron_variant	0	0.15	6E-7	6.221848749616356		0.19	[0.11-0.27] unit increase	Affymetrix, Illumina [2191945] (imputed)	N
2016-10-13	26631737	Teumer A	2015-12-02	Diabetes	www.ncbi.nlm.nih.gov/pubmed/26631737	Genome-wide Association Studies Identify Genetic Loci Associated with Albuminuria in Diabetes.	Urinary albumin-to-creatinine ratio in diabetes	up to 5,825 European ancestry cases	up to 1,962 European ancestry cases	11q14.2	11	88275083	RAB38	MIR3166 - CTSC	100423040	1075		98490	18509	rs649529-T	rs649529	0	649529	intergenic_variant	1	0.43	6E-7	6.221848749616356		0.14	[0.081-0.199] unit decrease	Affymetrix, Illumina [2191945] (imputed)	N
2014-03-14	23982368	Qi L	2013-08-28	JAMA	www.ncbi.nlm.nih.gov/pubmed/23982368	Association between a genetic variant related to glutamic acid metabolism and coronary heart disease in individuals with type 2 diabetes.	Cardiovascular heart disease in diabetics	669 European ancestry cases, 1,641 European ancestry controls	848 European ancestry cases, 1,030 European ancestry controls	1q25.3	1	182112825	GLUL, ZNF648	ZNF648, LOC105371642			127665, 105371642			rs10911021-C	rs10911021	0	10911021	intergenic_variant	0	0.679	2E-8	7.698970004336019		1.36	[1.22-1.51]	Affymetrix [2543016]	N
2012-12-11	23028342	Sandholm N	2012-09-20	PLoS Genet	www.ncbi.nlm.nih.gov/pubmed/23028342	New susceptibility loci associated with kidney disease in type 1 diabetes.	Type 1 diabetes nephropathy	Up to 2,916 European ancestry Type 1 Diabetes cases with nephropathy, 3,315 European ancestry Type 1 Diabetes cases without nephropathy	Up to 1,493 European ancestry Type 1 Diabetes cases with nephropathy, 3,191 European ancestry Type 1 Diabetes cases without nephropathy	2q34	2	212304043	ERBB4	ERBB4			2066			rs7588550-A	rs7588550	0	7588550	intron_variant	0	0.95	2E-7	6.698970004336019	(T1DN)	1.52	[1.30-1.79]	Affymetrix, Illumina [~ 2500000] (imputed)	N
2012-12-11	23028342	Sandholm N	2012-09-20	PLoS Genet	www.ncbi.nlm.nih.gov/pubmed/23028342	New susceptibility loci associated with kidney disease in type 1 diabetes.	Type 1 diabetes nephropathy	Up to 2,916 European ancestry Type 1 Diabetes cases with nephropathy, 3,315 European ancestry Type 1 Diabetes cases without nephropathy	Up to 1,493 European ancestry Type 1 Diabetes cases with nephropathy, 3,191 European ancestry Type 1 Diabetes cases without nephropathy	15q26.1	15	93598604	MCTP2, RGMA	LOC107983974			107983974			rs12437854-G	rs12437854	0	12437854	intron_variant	0	0.04	2E-9	8.698970004336019	(ESRD vs. non-ESRD)	1.8	[1.48-2.17]	Affymetrix, Illumina [~ 2500000] (imputed)	N
2012-12-11	23028342	Sandholm N	2012-09-20	PLoS Genet	www.ncbi.nlm.nih.gov/pubmed/23028342	New susceptibility loci associated with kidney disease in type 1 diabetes.	Type 1 diabetes nephropathy	Up to 2,916 European ancestry Type 1 Diabetes cases with nephropathy, 3,315 European ancestry Type 1 Diabetes cases without nephropathy	Up to 1,493 European ancestry Type 1 Diabetes cases with nephropathy, 3,191 European ancestry Type 1 Diabetes cases without nephropathy	2q11.2	2	99844192	AFF3	AFF3			3899			rs7583877-C	rs7583877	0	7583877	intron_variant	0	0.29	1E-8	8.0	(ESRD vs. non-ESRD)	1.29	[1.18-1.40]	Affymetrix, Illumina [~ 2500000] (imputed)	N
2012-12-11	23028342	Sandholm N	2012-09-20	PLoS Genet	www.ncbi.nlm.nih.gov/pubmed/23028342	New susceptibility loci associated with kidney disease in type 1 diabetes.	Type 1 diabetes nephropathy	Up to 2,916 European ancestry Type 1 Diabetes cases with nephropathy, 3,315 European ancestry Type 1 Diabetes cases without nephropathy	Up to 1,493 European ancestry Type 1 Diabetes cases with nephropathy, 3,191 European ancestry Type 1 Diabetes cases without nephropathy	20q13.33	20	60321657	RP5-1043L13.1	MIR646HG, LOC105372698			284757, 105372698			rs6027506-A	rs6027506	0	6027506	non_coding_transcript_exon_variant	0	0.63	5E-6	5.301029995663981	(ESRD vs. non-ESRD)	1.22	[1.12-1.32]	Affymetrix, Illumina [~ 2500000] (imputed)	N
2012-12-11	23028342	Sandholm N	2012-09-20	PLoS Genet	www.ncbi.nlm.nih.gov/pubmed/23028342	New susceptibility loci associated with kidney disease in type 1 diabetes.	Type 1 diabetes nephropathy	Up to 2,916 European ancestry Type 1 Diabetes cases with nephropathy, 3,315 European ancestry Type 1 Diabetes cases without nephropathy	Up to 1,493 European ancestry Type 1 Diabetes cases with nephropathy, 3,191 European ancestry Type 1 Diabetes cases without nephropathy	2q11.2	2	99844192	AFF3	AFF3			3899			rs7583877-C	rs7583877	0	7583877	intron_variant	0	0.30	3E-7	6.522878745280337	(ESRD)	1.29	[1.17-1.42]	Affymetrix, Illumina [~ 2500000] (imputed)	N
2012-12-11	23028342	Sandholm N	2012-09-20	PLoS Genet	www.ncbi.nlm.nih.gov/pubmed/23028342	New susceptibility loci associated with kidney disease in type 1 diabetes.	Type 1 diabetes nephropathy	Up to 2,916 European ancestry Type 1 Diabetes cases with nephropathy, 3,315 European ancestry Type 1 Diabetes cases without nephropathy	Up to 1,493 European ancestry Type 1 Diabetes cases with nephropathy, 3,191 European ancestry Type 1 Diabetes cases without nephropathy	4q34.1	4	173653255	intergenic	RANP6 - LOC107986203	100128266	107986203		18840	44104	rs11723864-G	rs11723864	0	11723864	intergenic_variant	1	0.11	7E-7	6.154901959985743	(ESRD)	1.51	[1.29-1.78]	Affymetrix, Illumina [~ 2500000] (imputed)	N
2012-12-11	23028342	Sandholm N	2012-09-20	PLoS Genet	www.ncbi.nlm.nih.gov/pubmed/23028342	New susceptibility loci associated with kidney disease in type 1 diabetes.	Type 1 diabetes nephropathy	Up to 2,916 European ancestry Type 1 Diabetes cases with nephropathy, 3,315 European ancestry Type 1 Diabetes cases without nephropathy	Up to 1,493 European ancestry Type 1 Diabetes cases with nephropathy, 3,191 European ancestry Type 1 Diabetes cases without nephropathy	14q22.3	14	56754421	intergenic	RPL36AP1 - OTX2	100131379	5015		70644	46286	rs878889-A	rs878889	0	878889	upstream_gene_variant	1	0.13	8E-7	6.096910013008056	(ESRD)	1.43	[1.24-1.65]	Affymetrix, Illumina [~ 2500000] (imputed)	N
2012-12-11	23028342	Sandholm N	2012-09-20	PLoS Genet	www.ncbi.nlm.nih.gov/pubmed/23028342	New susceptibility loci associated with kidney disease in type 1 diabetes.	Type 1 diabetes nephropathy	Up to 2,916 European ancestry Type 1 Diabetes cases with nephropathy, 3,315 European ancestry Type 1 Diabetes cases without nephropathy	Up to 1,493 European ancestry Type 1 Diabetes cases with nephropathy, 3,191 European ancestry Type 1 Diabetes cases without nephropathy	20q13.33	20	60320788	RP5-1043L13.1	LOC105372698, MIR646HG			105372698, 284757			rs11698685-G	rs11698685	0	11698685	non_coding_transcript_exon_variant	0	0.68	1E-6	6.0	(ESRD)	1.27	[1.15-1.39]	Affymetrix, Illumina [~ 2500000] (imputed)	N
2012-12-11	23028342	Sandholm N	2012-09-20	PLoS Genet	www.ncbi.nlm.nih.gov/pubmed/23028342	New susceptibility loci associated with kidney disease in type 1 diabetes.	Type 1 diabetes nephropathy	Up to 2,916 European ancestry Type 1 Diabetes cases with nephropathy, 3,315 European ancestry Type 1 Diabetes cases without nephropathy	Up to 1,493 European ancestry Type 1 Diabetes cases with nephropathy, 3,191 European ancestry Type 1 Diabetes cases without nephropathy	8q24.13	8	122693916	RP11-973F15.1	LINC01151			104266958			rs4871297-A	rs4871297	0	4871297	non_coding_transcript_exon_variant	0	0.52	2E-6	5.698970004336019	(ESRD)	1.23	[1.14-1.35]	Affymetrix, Illumina [~ 2500000] (imputed)	N
2012-12-11	23028342	Sandholm N	2012-09-20	PLoS Genet	www.ncbi.nlm.nih.gov/pubmed/23028342	New susceptibility loci associated with kidney disease in type 1 diabetes.	Type 1 diabetes nephropathy	Up to 2,916 European ancestry Type 1 Diabetes cases with nephropathy, 3,315 European ancestry Type 1 Diabetes cases without nephropathy	Up to 1,493 European ancestry Type 1 Diabetes cases with nephropathy, 3,191 European ancestry Type 1 Diabetes cases without nephropathy	12q24.31	12	120536707	RNF10, COQ5	RNF10			9921			rs614226-C	rs614226	0	614226	intron_variant	0	0.83	2E-6	5.698970004336019	(ESRD)	1.35	[1.19-1.54]	Affymetrix, Illumina [~ 2500000] (imputed)	N
2012-12-11	23028342	Sandholm N	2012-09-20	PLoS Genet	www.ncbi.nlm.nih.gov/pubmed/23028342	New susceptibility loci associated with kidney disease in type 1 diabetes.	Type 1 diabetes nephropathy	Up to 2,916 European ancestry Type 1 Diabetes cases with nephropathy, 3,315 European ancestry Type 1 Diabetes cases without nephropathy	Up to 1,493 European ancestry Type 1 Diabetes cases with nephropathy, 3,191 European ancestry Type 1 Diabetes cases without nephropathy	20q11.21	20	32943738	intergenic	EFCAB8			388795			rs13045180-T	rs13045180	0	13045180	stop_gained	0	0.19	9E-6	5.045757490560675	(ESRD)	1.28	[1.15-1.43]	Affymetrix, Illumina [~ 2500000] (imputed)	N
2016-11-25	26831199	Pattaro C	2016-01-21	Nat Commun	www.ncbi.nlm.nih.gov/pubmed/26831199	Genetic associations at 53 loci highlight cell types and biological pathways relevant for kidney function.	Glomerular filtration rate in diabetics (creatinine)	11,522 European ancestry individuals	4,955 European ancestry individuals	16p12.3	16	20356368	UMOD	UMOD - PDILT	7369	204474		67	2802	rs12917707-T	rs12917707	0	12917707	upstream_gene_variant	1	NR	2E-8	7.698970004336019		0.0266	[NR] unit increase	Affymetrix, Illumina [~ 2500000] (imputed)	N
2008-06-16	17653210	Maeda S	2007-08-01	Kidney Int Suppl	www.ncbi.nlm.nih.gov/pubmed/17653210	Genetic variations associated with diabetic nephropathy and type II diabetes in a Japanese population.	Type 2 diabetes nephropathy	94 Japanese ancestry cases, 94 Japanese ancestry controls	NA	7p14.2	7	36878390	ELMO1	ELMO1			9844			rs741301-?	rs741301	0	741301	intron_variant	0	NR	8E-6	5.096910013008056		2.67	[1.71-4.16]	NR [~ 80000]	N
2015-05-29	25317111	Seo I	2014-09-30	Genomics Inform	www.ncbi.nlm.nih.gov/pubmed/25317111	Genome-wide association study of medication adherence in chronic diseases in the korean population.	Medication adherence in chronic diseases	155 Korean ancestry medication non-adherent diabetes cases, 80 Korean ancestry medication non-adherent hypertensive cases, 240 Korean ancestry medication adherent diabetes cases, 827 Korean ancestry medication adherent hypertensive cases	NA	7q32.1	7	127507709	GCC1	LOC105375490			105375490			rs6978712-A	rs6978712	0	6978712	intergenic_variant	0	0.175	5E-7	6.301029995663981		2.02	[1.53-2.68]	NR [349184]	N
2015-05-29	25317111	Seo I	2014-09-30	Genomics Inform	www.ncbi.nlm.nih.gov/pubmed/25317111	Genome-wide association study of medication adherence in chronic diseases in the korean population.	Medication adherence in chronic diseases	155 Korean ancestry medication non-adherent diabetes cases, 80 Korean ancestry medication non-adherent hypertensive cases, 240 Korean ancestry medication adherent diabetes cases, 827 Korean ancestry medication adherent hypertensive cases	NA	4q25	4	111199502	LYPLA1P2	LOC105377364 - RNU6-289P	105377364	106479695		189044	131910	rs7690819-G	rs7690819	0	7690819	intergenic_variant	1	0.521	1E-6	6.0		1.63	[1.34-2.00]	NR [349184]	N
2016-08-31	26301688	Li YR	2015-08-24	Nat Med	www.ncbi.nlm.nih.gov/pubmed/26301688	Meta-analysis of shared genetic architecture across ten pediatric autoimmune diseases.	Pediatric autoimmune diseases	97 European ancestry thyroiditis cases, 107 European ancestry ankylosing spondylitis cases, 100 European ancestry psoriasis cases, 173 European ancestry celiac disease cases, 254 European ancestry systemic lupus erythematosus cases, 308 European ancestry common variable inmunodeficiency cases, 865 European ancestry ulcerative colitis cases, 1,086 European ancestry Type 1 diabetes cases, 1,123 Eur…	NA	1p31.3	1	67203951	IL23R	IL23R			149233			rs11580078-G	rs11580078	0	11580078	intron_variant	0	0.43	8E-11	10.096910013008056				Illumina [7347414] (imputed)	N
2016-08-31	26301688	Li YR	2015-08-24	Nat Med	www.ncbi.nlm.nih.gov/pubmed/26301688	Meta-analysis of shared genetic architecture across ten pediatric autoimmune diseases.	Pediatric autoimmune diseases	97 European ancestry thyroiditis cases, 107 European ancestry ankylosing spondylitis cases, 100 European ancestry psoriasis cases, 173 European ancestry celiac disease cases, 254 European ancestry systemic lupus erythematosus cases, 308 European ancestry common variable inmunodeficiency cases, 865 European ancestry ulcerative colitis cases, 1,086 European ancestry Type 1 diabetes cases, 1,123 Eur…	NA	1p13.2	1	113761186	PTPN22	PHTF1 - RSBN1	10745	54665		1298	646	rs6679677-A	rs6679677	0	6679677	upstream_gene_variant	1	0.09	8E-11	10.096910013008056				Illumina [7347414] (imputed)	N
2016-08-31	26301688	Li YR	2015-08-24	Nat Med	www.ncbi.nlm.nih.gov/pubmed/26301688	Meta-analysis of shared genetic architecture across ten pediatric autoimmune diseases.	Pediatric autoimmune diseases	97 European ancestry thyroiditis cases, 107 European ancestry ankylosing spondylitis cases, 100 European ancestry psoriasis cases, 173 European ancestry celiac disease cases, 254 European ancestry systemic lupus erythematosus cases, 308 European ancestry common variable inmunodeficiency cases, 865 European ancestry ulcerative colitis cases, 1,086 European ancestry Type 1 diabetes cases, 1,123 Eur…	NA	1q24.3	1	172869708	TNFSF18	LOC105371618 - AIMP1P2	105371618	100873064		31921	16239	rs34884278-C	rs34884278	0	34884278	intron_variant	1	0.3	4E-7	6.3979400086720375				Illumina [7347414] (imputed)	N
2016-08-31	26301688	Li YR	2015-08-24	Nat Med	www.ncbi.nlm.nih.gov/pubmed/26301688	Meta-analysis of shared genetic architecture across ten pediatric autoimmune diseases.	Pediatric autoimmune diseases	97 European ancestry thyroiditis cases, 107 European ancestry ankylosing spondylitis cases, 100 European ancestry psoriasis cases, 173 European ancestry celiac disease cases, 254 European ancestry systemic lupus erythematosus cases, 308 European ancestry common variable inmunodeficiency cases, 865 European ancestry ulcerative colitis cases, 1,086 European ancestry Type 1 diabetes cases, 1,123 Eur…	NA	1q31.3	1	197406337	CRB1	CRB1			23418			rs6689858-C	rs6689858	0	6689858	intron_variant	0	0.29	2E-7	6.698970004336019				Illumina [7347414] (imputed)	N
2016-08-31	26301688	Li YR	2015-08-24	Nat Med	www.ncbi.nlm.nih.gov/pubmed/26301688	Meta-analysis of shared genetic architecture across ten pediatric autoimmune diseases.	Pediatric autoimmune diseases	97 European ancestry thyroiditis cases, 107 European ancestry ankylosing spondylitis cases, 100 European ancestry psoriasis cases, 173 European ancestry celiac disease cases, 254 European ancestry systemic lupus erythematosus cases, 308 European ancestry common variable inmunodeficiency cases, 865 European ancestry ulcerative colitis cases, 1,086 European ancestry Type 1 diabetes cases, 1,123 Eur…	NA	1q32.1	1	206760172	IL10	LOC105372877 - IL10	105372877	3586		7770	7431	rs55705316-G	rs55705316	0	55705316	intergenic_variant	1	0.14	1E-6	6.0				Illumina [7347414] (imputed)	N
2016-08-31	26301688	Li YR	2015-08-24	Nat Med	www.ncbi.nlm.nih.gov/pubmed/26301688	Meta-analysis of shared genetic architecture across ten pediatric autoimmune diseases.	Pediatric autoimmune diseases	97 European ancestry thyroiditis cases, 107 European ancestry ankylosing spondylitis cases, 100 European ancestry psoriasis cases, 173 European ancestry celiac disease cases, 254 European ancestry systemic lupus erythematosus cases, 308 European ancestry common variable inmunodeficiency cases, 865 European ancestry ulcerative colitis cases, 1,086 European ancestry Type 1 diabetes cases, 1,123 Eur…	NA	2q12.1	2	102464132	IL18R1	IL18RAP - SLC9A4	8807	389015		11564	9150	rs2075184-T	rs2075184	0	2075184	intergenic_variant	1	0.23	9E-8	7.045757490560675				Illumina [7347414] (imputed)	N
2016-08-31	26301688	Li YR	2015-08-24	Nat Med	www.ncbi.nlm.nih.gov/pubmed/26301688	Meta-analysis of shared genetic architecture across ten pediatric autoimmune diseases.	Pediatric autoimmune diseases	97 European ancestry thyroiditis cases, 107 European ancestry ankylosing spondylitis cases, 100 European ancestry psoriasis cases, 173 European ancestry celiac disease cases, 254 European ancestry systemic lupus erythematosus cases, 308 European ancestry common variable inmunodeficiency cases, 865 European ancestry ulcerative colitis cases, 1,086 European ancestry Type 1 diabetes cases, 1,123 Eur…	NA	2q37.1	2	233276621	ATG16L1	ATG16L1			55054			rs36001488-C	rs36001488	0	36001488	intron_variant	0	0.48	8E-11	10.096910013008056				Illumina [7347414] (imputed)	N
2016-08-31	26301688	Li YR	2015-08-24	Nat Med	www.ncbi.nlm.nih.gov/pubmed/26301688	Meta-analysis of shared genetic architecture across ten pediatric autoimmune diseases.	Pediatric autoimmune diseases	97 European ancestry thyroiditis cases, 107 European ancestry ankylosing spondylitis cases, 100 European ancestry psoriasis cases, 173 European ancestry celiac disease cases, 254 European ancestry systemic lupus erythematosus cases, 308 European ancestry common variable inmunodeficiency cases, 865 European ancestry ulcerative colitis cases, 1,086 European ancestry Type 1 diabetes cases, 1,123 Eur…	NA	2q37.3	2	240624322	GPR35	GPR35			2859			rs4676410-A	rs4676410	0	4676410	intron_variant	0	0.19	2E-7	6.698970004336019				Illumina [7347414] (imputed)	N
2016-08-31	26301688	Li YR	2015-08-24	Nat Med	www.ncbi.nlm.nih.gov/pubmed/26301688	Meta-analysis of shared genetic architecture across ten pediatric autoimmune diseases.	Pediatric autoimmune diseases	97 European ancestry thyroiditis cases, 107 European ancestry ankylosing spondylitis cases, 100 European ancestry psoriasis cases, 173 European ancestry celiac disease cases, 254 European ancestry systemic lupus erythematosus cases, 308 European ancestry common variable inmunodeficiency cases, 865 European ancestry ulcerative colitis cases, 1,086 European ancestry Type 1 diabetes cases, 1,123 Eur…	NA	3p21.31	3	49534707	DAG1	DAG1			1605			rs4625-G	rs4625	0	4625	3_prime_UTR_variant	0	0.31	8E-11	10.096910013008056				Illumina [7347414] (imputed)	N
2016-08-31	26301688	Li YR	2015-08-24	Nat Med	www.ncbi.nlm.nih.gov/pubmed/26301688	Meta-analysis of shared genetic architecture across ten pediatric autoimmune diseases.	Pediatric autoimmune diseases	97 European ancestry thyroiditis cases, 107 European ancestry ankylosing spondylitis cases, 100 European ancestry psoriasis cases, 173 European ancestry celiac disease cases, 254 European ancestry systemic lupus erythematosus cases, 308 European ancestry common variable inmunodeficiency cases, 865 European ancestry ulcerative colitis cases, 1,086 European ancestry Type 1 diabetes cases, 1,123 Eur…	NA	4q27	4	122639784	IL21	IL21-AS1			100996941			rs62324212-A	rs62324212	0	62324212	intron_variant	0	0.42	3E-8	7.522878745280337				Illumina [7347414] (imputed)	N
2016-08-31	26301688	Li YR	2015-08-24	Nat Med	www.ncbi.nlm.nih.gov/pubmed/26301688	Meta-analysis of shared genetic architecture across ten pediatric autoimmune diseases.	Pediatric autoimmune diseases	97 European ancestry thyroiditis cases, 107 European ancestry ankylosing spondylitis cases, 100 European ancestry psoriasis cases, 173 European ancestry celiac disease cases, 254 European ancestry systemic lupus erythematosus cases, 308 European ancestry common variable inmunodeficiency cases, 865 European ancestry ulcerative colitis cases, 1,086 European ancestry Type 1 diabetes cases, 1,123 Eur…	NA	5p13.1	5	40487168	PTGER4	LOC105374736 - LOC105374737	105374736	105374737		159517	112782	rs7725052-C	rs7725052	0	7725052	regulatory_region_variant	1	0.43	8E-11	10.096910013008056				Illumina [7347414] (imputed)	N
2016-08-31	26301688	Li YR	2015-08-24	Nat Med	www.ncbi.nlm.nih.gov/pubmed/26301688	Meta-analysis of shared genetic architecture across ten pediatric autoimmune diseases.	Pediatric autoimmune diseases	97 European ancestry thyroiditis cases, 107 European ancestry ankylosing spondylitis cases, 100 European ancestry psoriasis cases, 173 European ancestry celiac disease cases, 254 European ancestry systemic lupus erythematosus cases, 308 European ancestry common variable inmunodeficiency cases, 865 European ancestry ulcerative colitis cases, 1,086 European ancestry Type 1 diabetes cases, 1,123 Eur…	NA	5q11.2	5	56148856	ANKRD55	ANKRD55			79722			rs7731626-A	rs7731626	0	7731626	intron_variant	0	0.39	1E-10	10.0				Illumina [7347414] (imputed)	N
2016-08-31	26301688	Li YR	2015-08-24	Nat Med	www.ncbi.nlm.nih.gov/pubmed/26301688	Meta-analysis of shared genetic architecture across ten pediatric autoimmune diseases.	Pediatric autoimmune diseases	97 European ancestry thyroiditis cases, 107 European ancestry ankylosing spondylitis cases, 100 European ancestry psoriasis cases, 173 European ancestry celiac disease cases, 254 European ancestry systemic lupus erythematosus cases, 308 European ancestry common variable inmunodeficiency cases, 865 European ancestry ulcerative colitis cases, 1,086 European ancestry Type 1 diabetes cases, 1,123 Eur…	NA	5q15	5	96888176	ERAP2	ERAP2, ERAP1			64167, 51752			rs4869313-T	rs4869313	0	4869313	intron_variant	0	0.42	9E-8	7.045757490560675				Illumina [7347414] (imputed)	N
2016-08-31	26301688	Li YR	2015-08-24	Nat Med	www.ncbi.nlm.nih.gov/pubmed/26301688	Meta-analysis of shared genetic architecture across ten pediatric autoimmune diseases.	Pediatric autoimmune diseases	97 European ancestry thyroiditis cases, 107 European ancestry ankylosing spondylitis cases, 100 European ancestry psoriasis cases, 173 European ancestry celiac disease cases, 254 European ancestry systemic lupus erythematosus cases, 308 European ancestry common variable inmunodeficiency cases, 865 European ancestry ulcerative colitis cases, 1,086 European ancestry Type 1 diabetes cases, 1,123 Eur…	NA	5q31.1	5	132475490	IL5	C5orf56			441108			rs11741255-A	rs11741255	0	11741255	intron_variant	0	0.42	2E-9	8.698970004336019				Illumina [7347414] (imputed)	N
2016-08-31	26301688	Li YR	2015-08-24	Nat Med	www.ncbi.nlm.nih.gov/pubmed/26301688	Meta-analysis of shared genetic architecture across ten pediatric autoimmune diseases.	Pediatric autoimmune diseases	97 European ancestry thyroiditis cases, 107 European ancestry ankylosing spondylitis cases, 100 European ancestry psoriasis cases, 173 European ancestry celiac disease cases, 254 European ancestry systemic lupus erythematosus cases, 308 European ancestry common variable inmunodeficiency cases, 865 European ancestry ulcerative colitis cases, 1,086 European ancestry Type 1 diabetes cases, 1,123 Eur…	NA	5q33.3	5	159402286	IL12B	LOC285626 - LOC285627	285626	285627		39452	46270	rs755374-T	rs755374	0	755374	intron_variant	1	0.32	2E-10	9.698970004336019				Illumina [7347414] (imputed)	N
2016-08-31	26301688	Li YR	2015-08-24	Nat Med	www.ncbi.nlm.nih.gov/pubmed/26301688	Meta-analysis of shared genetic architecture across ten pediatric autoimmune diseases.	Pediatric autoimmune diseases	97 European ancestry thyroiditis cases, 107 European ancestry ankylosing spondylitis cases, 100 European ancestry psoriasis cases, 173 European ancestry celiac disease cases, 254 European ancestry systemic lupus erythematosus cases, 308 European ancestry common variable inmunodeficiency cases, 865 European ancestry ulcerative colitis cases, 1,086 European ancestry Type 1 diabetes cases, 1,123 Eur…	NA	9p24.1	9	4981866	JAK2	HNRNPA1P41 - JAK2	100128701	3717		35904	3220	rs36051895-T	rs36051895	0	36051895	upstream_gene_variant	1	0.29	9E-8	7.045757490560675				Illumina [7347414] (imputed)	N
2016-08-31	26301688	Li YR	2015-08-24	Nat Med	www.ncbi.nlm.nih.gov/pubmed/26301688	Meta-analysis of shared genetic architecture across ten pediatric autoimmune diseases.	Pediatric autoimmune diseases	97 European ancestry thyroiditis cases, 107 European ancestry ankylosing spondylitis cases, 100 European ancestry psoriasis cases, 173 European ancestry celiac disease cases, 254 European ancestry systemic lupus erythematosus cases, 308 European ancestry common variable inmunodeficiency cases, 865 European ancestry ulcerative colitis cases, 1,086 European ancestry Type 1 diabetes cases, 1,123 Eur…	NA	9q32	9	114790969	TNFSF15	TNFSF15			9966			rs4246905-T	rs4246905	0	4246905	missense_variant	0	0.28	1E-8	8.0				Illumina [7347414] (imputed)	N
2016-08-31	26301688	Li YR	2015-08-24	Nat Med	www.ncbi.nlm.nih.gov/pubmed/26301688	Meta-analysis of shared genetic architecture across ten pediatric autoimmune diseases.	Pediatric autoimmune diseases	97 European ancestry thyroiditis cases, 107 European ancestry ankylosing spondylitis cases, 100 European ancestry psoriasis cases, 173 European ancestry celiac disease cases, 254 European ancestry systemic lupus erythematosus cases, 308 European ancestry common variable inmunodeficiency cases, 865 European ancestry ulcerative colitis cases, 1,086 European ancestry Type 1 diabetes cases, 1,123 Eur…	NA	9q34.3	9	136369144	CARD9	CARD9			64170			rs11145763-C	rs11145763	0	11145763	intron_variant	0	0.4	3E-8	7.522878745280337				Illumina [7347414] (imputed)	N
2016-08-31	26301688	Li YR	2015-08-24	Nat Med	www.ncbi.nlm.nih.gov/pubmed/26301688	Meta-analysis of shared genetic architecture across ten pediatric autoimmune diseases.	Pediatric autoimmune diseases	97 European ancestry thyroiditis cases, 107 European ancestry ankylosing spondylitis cases, 100 European ancestry psoriasis cases, 173 European ancestry celiac disease cases, 254 European ancestry systemic lupus erythematosus cases, 308 European ancestry common variable inmunodeficiency cases, 865 European ancestry ulcerative colitis cases, 1,086 European ancestry Type 1 diabetes cases, 1,123 Eur…	NA	10p15.1	10	6056986	IL2RA	IL2RA			3559			rs706778-T	rs706778	0	706778	intron_variant	0	0.41	6E-9	8.221848749616356				Illumina [7347414] (imputed)	N
2016-08-31	26301688	Li YR	2015-08-24	Nat Med	www.ncbi.nlm.nih.gov/pubmed/26301688	Meta-analysis of shared genetic architecture across ten pediatric autoimmune diseases.	Pediatric autoimmune diseases	97 European ancestry thyroiditis cases, 107 European ancestry ankylosing spondylitis cases, 100 European ancestry psoriasis cases, 173 European ancestry celiac disease cases, 254 European ancestry systemic lupus erythematosus cases, 308 European ancestry common variable inmunodeficiency cases, 865 European ancestry ulcerative colitis cases, 1,086 European ancestry Type 1 diabetes cases, 1,123 Eur…	NA	10q21.2	10	62679011	ZNF365	ZNF365 - ALDH7A1P4	22891	544		7000	61979	rs10822050-C	rs10822050	0	10822050	intergenic_variant	1	0.39	8E-11	10.096910013008056				Illumina [7347414] (imputed)	N
2016-08-31	26301688	Li YR	2015-08-24	Nat Med	www.ncbi.nlm.nih.gov/pubmed/26301688	Meta-analysis of shared genetic architecture across ten pediatric autoimmune diseases.	Pediatric autoimmune diseases	97 European ancestry thyroiditis cases, 107 European ancestry ankylosing spondylitis cases, 100 European ancestry psoriasis cases, 173 European ancestry celiac disease cases, 254 European ancestry systemic lupus erythematosus cases, 308 European ancestry common variable inmunodeficiency cases, 865 European ancestry ulcerative colitis cases, 1,086 European ancestry Type 1 diabetes cases, 1,123 Eur…	NA	10q22.3	10	79287626	ZMIZ1	ZMIZ1			57178			rs1250563-C	rs1250563	0	1250563	intron_variant	0	0.29	1E-8	8.0				Illumina [7347414] (imputed)	N
2016-08-31	26301688	Li YR	2015-08-24	Nat Med	www.ncbi.nlm.nih.gov/pubmed/26301688	Meta-analysis of shared genetic architecture across ten pediatric autoimmune diseases.	Pediatric autoimmune diseases	97 European ancestry thyroiditis cases, 107 European ancestry ankylosing spondylitis cases, 100 European ancestry psoriasis cases, 173 European ancestry celiac disease cases, 254 European ancestry systemic lupus erythematosus cases, 308 European ancestry common variable inmunodeficiency cases, 865 European ancestry ulcerative colitis cases, 1,086 European ancestry Type 1 diabetes cases, 1,123 Eur…	NA	10q24.2	10	99538694	NKX2-3	NKX2-3 - SLC25A28	159296	81894		2170	71824	rs1332099-T	rs1332099	0	1332099	downstream_gene_variant	1	0.46	9E-11	10.045757490560675				Illumina [7347414] (imputed)	N
2016-08-31	26301688	Li YR	2015-08-24	Nat Med	www.ncbi.nlm.nih.gov/pubmed/26301688	Meta-analysis of shared genetic architecture across ten pediatric autoimmune diseases.	Pediatric autoimmune diseases	97 European ancestry thyroiditis cases, 107 European ancestry ankylosing spondylitis cases, 100 European ancestry psoriasis cases, 173 European ancestry celiac disease cases, 254 European ancestry systemic lupus erythematosus cases, 308 European ancestry common variable inmunodeficiency cases, 865 European ancestry ulcerative colitis cases, 1,086 European ancestry Type 1 diabetes cases, 1,123 Eur…	NA	11p15.5	11	2146620	INS	INS-IGF2, IGF2, IGF2-AS			723961, 3481, 51214			rs17885785-T	rs17885785	0	17885785	non_coding_transcript_exon_variant	0	0.2	8E-11	10.096910013008056				Illumina [7347414] (imputed)	N
2016-08-31	26301688	Li YR	2015-08-24	Nat Med	www.ncbi.nlm.nih.gov/pubmed/26301688	Meta-analysis of shared genetic architecture across ten pediatric autoimmune diseases.	Pediatric autoimmune diseases	97 European ancestry thyroiditis cases, 107 European ancestry ankylosing spondylitis cases, 100 European ancestry psoriasis cases, 173 European ancestry celiac disease cases, 254 European ancestry systemic lupus erythematosus cases, 308 European ancestry common variable inmunodeficiency cases, 865 European ancestry ulcerative colitis cases, 1,086 European ancestry Type 1 diabetes cases, 1,123 Eur…	NA	12q12	12	40366829	LRRK2	LRRK2, LOC105369736			120892, 105369736			rs17466626-G	rs17466626	0	17466626	non_coding_transcript_exon_variant	0	0.02	3E-10	9.522878745280337				Illumina [7347414] (imputed)	N
2016-08-31	26301688	Li YR	2015-08-24	Nat Med	www.ncbi.nlm.nih.gov/pubmed/26301688	Meta-analysis of shared genetic architecture across ten pediatric autoimmune diseases.	Pediatric autoimmune diseases	97 European ancestry thyroiditis cases, 107 European ancestry ankylosing spondylitis cases, 100 European ancestry psoriasis cases, 173 European ancestry celiac disease cases, 254 European ancestry systemic lupus erythematosus cases, 308 European ancestry common variable inmunodeficiency cases, 865 European ancestry ulcerative colitis cases, 1,086 European ancestry Type 1 diabetes cases, 1,123 Eur…	NA	12q13.2	12	56002984	SUOX	SUOX			6821			rs1689510-C	rs1689510	0	1689510	non_coding_transcript_exon_variant	0	0.31	4E-9	8.397940008672037				Illumina [7347414] (imputed)	N
2016-08-31	26301688	Li YR	2015-08-24	Nat Med	www.ncbi.nlm.nih.gov/pubmed/26301688	Meta-analysis of shared genetic architecture across ten pediatric autoimmune diseases.	Pediatric autoimmune diseases	97 European ancestry thyroiditis cases, 107 European ancestry ankylosing spondylitis cases, 100 European ancestry psoriasis cases, 173 European ancestry celiac disease cases, 254 European ancestry systemic lupus erythematosus cases, 308 European ancestry common variable inmunodeficiency cases, 865 European ancestry ulcerative colitis cases, 1,086 European ancestry Type 1 diabetes cases, 1,123 Eur…	NA	15q22.33	15	67171953	SMAD3	SMAD3			4088			rs72743477-G	rs72743477	0	72743477	intron_variant	0	0.21	8E-11	10.096910013008056				Illumina [7347414] (imputed)	N
2016-08-31	26301688	Li YR	2015-08-24	Nat Med	www.ncbi.nlm.nih.gov/pubmed/26301688	Meta-analysis of shared genetic architecture across ten pediatric autoimmune diseases.	Pediatric autoimmune diseases	97 European ancestry thyroiditis cases, 107 European ancestry ankylosing spondylitis cases, 100 European ancestry psoriasis cases, 173 European ancestry celiac disease cases, 254 European ancestry systemic lupus erythematosus cases, 308 European ancestry common variable inmunodeficiency cases, 865 European ancestry ulcerative colitis cases, 1,086 European ancestry Type 1 diabetes cases, 1,123 Eur…	NA	16p12.1	16	28329624	SBK1	SBK1 - LOC105369182	388228	105369182		5775	11700	rs12598357-G	rs12598357	0	12598357	intergenic_variant	1	0.39	4E-9	8.397940008672037				Illumina [7347414] (imputed)	N
2016-08-31	26301688	Li YR	2015-08-24	Nat Med	www.ncbi.nlm.nih.gov/pubmed/26301688	Meta-analysis of shared genetic architecture across ten pediatric autoimmune diseases.	Pediatric autoimmune diseases	97 European ancestry thyroiditis cases, 107 European ancestry ankylosing spondylitis cases, 100 European ancestry psoriasis cases, 173 European ancestry celiac disease cases, 254 European ancestry systemic lupus erythematosus cases, 308 European ancestry common variable inmunodeficiency cases, 865 European ancestry ulcerative colitis cases, 1,086 European ancestry Type 1 diabetes cases, 1,123 Eur…	NA	16p11.2	16	28835925	ATXN2L	ATXN2L			11273			rs12928404-C	rs12928404	0	12928404	splice_region_variant	0	0.38	6E-7	6.221848749616356				Illumina [7347414] (imputed)	N
2016-08-31	26301688	Li YR	2015-08-24	Nat Med	www.ncbi.nlm.nih.gov/pubmed/26301688	Meta-analysis of shared genetic architecture across ten pediatric autoimmune diseases.	Pediatric autoimmune diseases	97 European ancestry thyroiditis cases, 107 European ancestry ankylosing spondylitis cases, 100 European ancestry psoriasis cases, 173 European ancestry celiac disease cases, 254 European ancestry systemic lupus erythematosus cases, 308 European ancestry common variable inmunodeficiency cases, 865 European ancestry ulcerative colitis cases, 1,086 European ancestry Type 1 diabetes cases, 1,123 Eur…	NA	16q12.1	16	50634166	NOD2	NKD1			85407			rs117372389-T	rs117372389	0	117372389	3_prime_UTR_variant	0	0.02	8E-11	10.096910013008056				Illumina [7347414] (imputed)	N
2016-08-31	26301688	Li YR	2015-08-24	Nat Med	www.ncbi.nlm.nih.gov/pubmed/26301688	Meta-analysis of shared genetic architecture across ten pediatric autoimmune diseases.	Pediatric autoimmune diseases	97 European ancestry thyroiditis cases, 107 European ancestry ankylosing spondylitis cases, 100 European ancestry psoriasis cases, 173 European ancestry celiac disease cases, 254 European ancestry systemic lupus erythematosus cases, 308 European ancestry common variable inmunodeficiency cases, 865 European ancestry ulcerative colitis cases, 1,086 European ancestry Type 1 diabetes cases, 1,123 Eur…	NA	17q21.1	17	39883866	IKZF3	ZPBP2 - GSDMB	124626	55876		5970	20729	rs12232497-C	rs12232497	0	12232497	intergenic_variant	1	0.45	3E-7	6.522878745280337				Illumina [7347414] (imputed)	N
2016-08-31	26301688	Li YR	2015-08-24	Nat Med	www.ncbi.nlm.nih.gov/pubmed/26301688	Meta-analysis of shared genetic architecture across ten pediatric autoimmune diseases.	Pediatric autoimmune diseases	97 European ancestry thyroiditis cases, 107 European ancestry ankylosing spondylitis cases, 100 European ancestry psoriasis cases, 173 European ancestry celiac disease cases, 254 European ancestry systemic lupus erythematosus cases, 308 European ancestry common variable inmunodeficiency cases, 865 European ancestry ulcerative colitis cases, 1,086 European ancestry Type 1 diabetes cases, 1,123 Eur…	NA	19p13.2	19	10476920	TYK2	PDE4A - KEAP1	5141	9817		7289	9200	rs62131887-T	rs62131887	0	62131887	intergenic_variant	1	0.28	4E-7	6.3979400086720375				Illumina [7347414] (imputed)	N
2016-08-31	26301688	Li YR	2015-08-24	Nat Med	www.ncbi.nlm.nih.gov/pubmed/26301688	Meta-analysis of shared genetic architecture across ten pediatric autoimmune diseases.	Pediatric autoimmune diseases	97 European ancestry thyroiditis cases, 107 European ancestry ankylosing spondylitis cases, 100 European ancestry psoriasis cases, 173 European ancestry celiac disease cases, 254 European ancestry systemic lupus erythematosus cases, 308 European ancestry common variable inmunodeficiency cases, 865 European ancestry ulcerative colitis cases, 1,086 European ancestry Type 1 diabetes cases, 1,123 Eur…	NA	19q13.33	19	48703728	FUT2	FUT2, LOC105447645			2524, 105447645			rs602662-G	rs602662	0	602662	missense_variant	0	0.49	5E-8	7.301029995663981				Illumina [7347414] (imputed)	N
2016-08-31	26301688	Li YR	2015-08-24	Nat Med	www.ncbi.nlm.nih.gov/pubmed/26301688	Meta-analysis of shared genetic architecture across ten pediatric autoimmune diseases.	Pediatric autoimmune diseases	97 European ancestry thyroiditis cases, 107 European ancestry ankylosing spondylitis cases, 100 European ancestry psoriasis cases, 173 European ancestry celiac disease cases, 254 European ancestry systemic lupus erythematosus cases, 308 European ancestry common variable inmunodeficiency cases, 865 European ancestry ulcerative colitis cases, 1,086 European ancestry Type 1 diabetes cases, 1,123 Eur…	NA	20q13.33	20	63637985	TNFRSF6B	LOC100505771 - STMN3	100505771	50861		9161	1720	rs2738774-A	rs2738774	0	2738774	downstream_gene_variant	1	0.32	9E-7	6.045757490560675				Illumina [7347414] (imputed)	N
2016-08-31	26301688	Li YR	2015-08-24	Nat Med	www.ncbi.nlm.nih.gov/pubmed/26301688	Meta-analysis of shared genetic architecture across ten pediatric autoimmune diseases.	Pediatric autoimmune diseases	97 European ancestry thyroiditis cases, 107 European ancestry ankylosing spondylitis cases, 100 European ancestry psoriasis cases, 173 European ancestry celiac disease cases, 254 European ancestry systemic lupus erythematosus cases, 308 European ancestry common variable inmunodeficiency cases, 865 European ancestry ulcerative colitis cases, 1,086 European ancestry Type 1 diabetes cases, 1,123 Eur…	NA	21q22.2	21	39094644	PSMG1	LOC107985484 - RPL23AP12	107985484	391282		10111	32911	rs2836882-A	rs2836882	0	2836882	regulatory_region_variant	1	0.27	5E-8	7.301029995663981				Illumina [7347414] (imputed)	N
2016-08-31	26301688	Li YR	2015-08-24	Nat Med	www.ncbi.nlm.nih.gov/pubmed/26301688	Meta-analysis of shared genetic architecture across ten pediatric autoimmune diseases.	Pediatric autoimmune diseases	97 European ancestry thyroiditis cases, 107 European ancestry ankylosing spondylitis cases, 100 European ancestry psoriasis cases, 173 European ancestry celiac disease cases, 254 European ancestry systemic lupus erythematosus cases, 308 European ancestry common variable inmunodeficiency cases, 865 European ancestry ulcerative colitis cases, 1,086 European ancestry Type 1 diabetes cases, 1,123 Eur…	NA	1p31.1	1	81771892	LPHN2	ADGRL2			23266			rs2066363-C	rs2066363	0	2066363	intron_variant	0	0.34	8E-11	10.096910013008056				Illumina [7347414] (imputed)	N
[truncated: 735 more rows]
