# Supplementary material for: A machine-compiled database of genome-wide association studies
Source: Nat Commun. 2019 Jul 26;10:3341. doi: 10.1038/s41467-019-11026-x (PMC6659642; doi:10.1038/s41467-019-11026-x)
Supplement: Supplementary file 3 — Source Data [file 41467_2019_11026_MOESM3_ESM.zip › Supplementary Files/notebooks/bio-analysis/enrichment/nstraitslist.tsv]

Neurodegeneration|Biomarker
Alzheimer’s Disease
Sporadic Amyotrophic Lateral Sclerosis
Amyotrophic Lateral Sclerosis
Autism Spectrum
Schizophrenia|Quantitative Phenotype|Matter Volume
Glutamate|Alzheimer's Disease
Multiple Sclerosis|Oligoclonal Band
Autism
Neuroblastoma
Late-Onset Alzheimer's Disease
Dementias|Alzheimer's Disease
Parkinson's Disease
Treatment Refractory Schizophrenia
Parkinson Disease|Onset
Late-Onset Alzheimer’s Disease
Systemic Sclerosis
Ischemic Stroke|Vitamin|Folate Levels
Autistic-Like Traits
Atherosclerosis
Ischemic Stroke
Schizophrenia
Ischaemic Stroke
Partial Epilepsies
Hippocampal Atrophy|Quantitative Trait|Alzheimer's Disease
Parkinson’s Disease
Multiple Sclerosis
