# Supplementary material for: A machine-compiled database of genome-wide association studies
Source: Nat Commun. 2019 Jul 26;10:3341. doi: 10.1038/s41467-019-11026-x (PMC6659642; doi:10.1038/s41467-019-11026-x)
Supplement: Supplementary file 3 — Source Data [file 41467_2019_11026_MOESM3_ESM.zip › Supplementary Files/notebooks/bio-analysis/enrichment/gwassclerosis.tsv]

2010-07-14	20598377	Nischwitz S	2010-06-30	J Neuroimmunol	www.ncbi.nlm.nih.gov/pubmed/20598377	Evidence for VAV2 and ZNF433 as susceptibility genes for multiple sclerosis.	Multiple sclerosis	590 European ancestry cases, 825 European ancestry controls	NA	9q34.2	9	133970221	VAV2	VAV2			7410			rs3780792-G	rs3780792	0	3780792	intron_variant	0	NR	1E-6	6.0		1.6	[1.32-1.92]	Illumina [~ 300000]	N
2010-07-14	20598377	Nischwitz S	2010-06-30	J Neuroimmunol	www.ncbi.nlm.nih.gov/pubmed/20598377	Evidence for VAV2 and ZNF433 as susceptibility genes for multiple sclerosis.	Multiple sclerosis	590 European ancestry cases, 825 European ancestry controls	NA	10q11.21	10	43318601	intergenic	LOC105378271			105378271			rs2503875-A	rs2503875	0	2503875	intergenic_variant	0	NR	2E-7	6.698970004336019		1.66	[1.37-2.00]	Illumina [~ 300000]	N
2010-07-14	20598377	Nischwitz S	2010-06-30	J Neuroimmunol	www.ncbi.nlm.nih.gov/pubmed/20598377	Evidence for VAV2 and ZNF433 as susceptibility genes for multiple sclerosis.	Multiple sclerosis	590 European ancestry cases, 825 European ancestry controls	NA	19p13.2	19	12035555	ZNF433	LOC101928464, ZNF433			101928464, 163059			rs3745672-?	rs3745672	0	3745672	splice_region_variant	0	NR	1E-6	6.0		7.39	[3.32-16.47]	Illumina [~ 300000]	N
2010-09-27	20802204	Baranzini SE	2010-09-01	Brain	www.ncbi.nlm.nih.gov/pubmed/20802204	Genetic variation influences glutamate concentrations in brains of patients with multiple sclerosis.	Multiple sclerosis--Brain Glutamate Levels	382 cases	NA	3p26.1	3	4395674	SUMF1	SUMF1			285362			rs794185-?	rs794185	0	794185	intron_variant	0	NR	6E-7	6.221848749616356				Illumina [~ 500000]	N
2010-09-27	20802204	Baranzini SE	2010-09-01	Brain	www.ncbi.nlm.nih.gov/pubmed/20802204	Genetic variation influences glutamate concentrations in brains of patients with multiple sclerosis.	Multiple sclerosis--Brain Glutamate Levels	382 cases	NA	17q22	17	57933599	CUEDC1	CUEDC1			404093			rs8074980-?	rs8074980	0	8074980	intron_variant	0	NR	2E-6	5.698970004336019				Illumina [~ 500000]	N
2010-09-27	20802204	Baranzini SE	2010-09-01	Brain	www.ncbi.nlm.nih.gov/pubmed/20802204	Genetic variation influences glutamate concentrations in brains of patients with multiple sclerosis.	Multiple sclerosis--Brain Glutamate Levels	382 cases	NA	14q12	14	28780143	FOXG1B	LINC01551			387978			rs2038256-?	rs2038256	0	2038256	intron_variant	0	NR	2E-6	5.698970004336019				Illumina [~ 500000]	N
2010-09-27	20802204	Baranzini SE	2010-09-01	Brain	www.ncbi.nlm.nih.gov/pubmed/20802204	Genetic variation influences glutamate concentrations in brains of patients with multiple sclerosis.	Multiple sclerosis--Brain Glutamate Levels	382 cases	NA	4p14	4	37062709	FLJ11017	LOC100508631 - LOC101928721	100508631	101928721		42003	10826	rs13117816-?	rs13117816	0	13117816	intergenic_variant	1	NR	7E-6	5.154901959985743				Illumina [~ 500000]	N
2010-09-27	20802204	Baranzini SE	2010-09-01	Brain	www.ncbi.nlm.nih.gov/pubmed/20802204	Genetic variation influences glutamate concentrations in brains of patients with multiple sclerosis.	Multiple sclerosis--Brain Glutamate Levels	382 cases	NA	14q23.3	14	65796245	FUT8	LOC107984641 - NCOA4P1	107984641	326605		5655	81788	rs8007846-?	rs8007846	0	8007846	intergenic_variant	1	NR	9E-6	5.045757490560675				Illumina [~ 500000]	N
2011-06-25	21654844	Briggs FB	2011-06-09	Genes Immun	www.ncbi.nlm.nih.gov/pubmed/21654844	Genome-wide association study of severity in multiple sclerosis.	Multiple sclerosis	1,470 European ancestry cases	NA	4q31.3	4	153232848	TRIM2	TRIM2			23321			rs12644284-?	rs12644284	0	12644284	intron_variant	0	0.67	4E-6	5.3979400086720375	(Extreme)	2.04	[NR]	Affymetrix [2110417] (imputed)	N
2011-06-25	21654844	Briggs FB	2011-06-09	Genes Immun	www.ncbi.nlm.nih.gov/pubmed/21654844	Genome-wide association study of severity in multiple sclerosis.	Multiple sclerosis	1,470 European ancestry cases	NA	7q11.23	7	76348912	YWHAG	YWHAG			7532			rs17149161-A	rs17149161	0	17149161	intron_variant	0	0.2	6E-6	5.221848749616356	(Extreme)	1.87	[NR]	Affymetrix [2110417] (imputed)	N
2011-06-25	21654844	Briggs FB	2011-06-09	Genes Immun	www.ncbi.nlm.nih.gov/pubmed/21654844	Genome-wide association study of severity in multiple sclerosis.	Multiple sclerosis	1,470 European ancestry cases	NA	7q11.23	7	76321913	LOC100289506	HSPB1 - YWHAG	3315	7532		17616	4878	rs7789940-G	rs7789940	0	7789940	downstream_gene_variant	1	0.19	6E-6	5.221848749616356	(Extreme)	1.87	[NR]	Affymetrix [2110417] (imputed)	N
2011-06-25	21654844	Briggs FB	2011-06-09	Genes Immun	www.ncbi.nlm.nih.gov/pubmed/21654844	Genome-wide association study of severity in multiple sclerosis.	Multiple sclerosis	1,470 European ancestry cases	NA	7q11.23	7	76323980	LOC100289506	HSPB1 - YWHAG	3315	7532		19683	2811	rs758944-T	rs758944	0	758944	downstream_gene_variant	1	0.2	8E-6	5.096910013008056	(Continuous)	0.48	[NR] unit increase	Affymetrix [2110417] (imputed)	N
2011-06-25	21654844	Briggs FB	2011-06-09	Genes Immun	www.ncbi.nlm.nih.gov/pubmed/21654844	Genome-wide association study of severity in multiple sclerosis.	Multiple sclerosis	1,470 European ancestry cases	NA	7q11.23	7	76346269	YWHAG	YWHAG			7532			rs7779014-T	rs7779014	0	7779014	intron_variant	0	0.2	8E-6	5.096910013008056	(Continuous)	0.48	[NR] unit increase	Affymetrix [2110417] (imputed)	N
2011-06-25	21654844	Briggs FB	2011-06-09	Genes Immun	www.ncbi.nlm.nih.gov/pubmed/21654844	Genome-wide association study of severity in multiple sclerosis.	Multiple sclerosis	1,470 European ancestry cases	NA	6q21	6	105164345	POPDC3	BVES-AS1, POPDC3			154442, 64208			rs11962089-G	rs11962089	0	11962089	intron_variant	0	0.16	8E-6	5.096910013008056	(Continuous)	0.69	[NR] unit decrease	Affymetrix [2110417] (imputed)	N
2013-06-05	23412934	Gourraud PA	2013-02-13	Brain	www.ncbi.nlm.nih.gov/pubmed/23412934	A genome-wide association study of brain lesion distribution in multiple sclerosis.	Multiple sclerosis	284 European ancestry individuals		8p23.3	8	1935186	ARHGEF10	LOC100131395, ARHGEF10			100131395, 9639			rs13279485-?	rs13279485	0	13279485	non_coding_transcript_exon_variant	0		1E-6	6.0	(Cluxel size)			Illumina [208975]	N
2013-06-05	23412934	Gourraud PA	2013-02-13	Brain	www.ncbi.nlm.nih.gov/pubmed/23412934	A genome-wide association study of brain lesion distribution in multiple sclerosis.	Multiple sclerosis	284 European ancestry individuals		2p25.1	2	7913466	LOC339788	LOC101929551 - LINC00298	101929551	339788		13811	8959	rs4669226-?	rs4669226	0	4669226	intergenic_variant	1		5E-6	5.301029995663981	(Cluxel size)			Illumina [208975]	N
2013-06-05	23412934	Gourraud PA	2013-02-13	Brain	www.ncbi.nlm.nih.gov/pubmed/23412934	A genome-wide association study of brain lesion distribution in multiple sclerosis.	Multiple sclerosis	284 European ancestry individuals		13q14.2	13	49611068	ARL11	RCBTB1 - LOC105370204	55213	105370204		25462	5164	rs9568281-?	rs9568281	0	9568281	intergenic_variant	1		3E-7	6.522878745280337	(Cluxel size)			Illumina [208975]	N
2013-06-05	23412934	Gourraud PA	2013-02-13	Brain	www.ncbi.nlm.nih.gov/pubmed/23412934	A genome-wide association study of brain lesion distribution in multiple sclerosis.	Multiple sclerosis	284 European ancestry individuals		11q22.2	11	102757321	MMP10	MMP8 - LOC100421658	4317	100421658		32354	9480	rs7924357-?	rs7924357	0	7924357	intron_variant	1		1E-6	6.0	(Cluxel size)			Illumina [208975]	N
2013-06-05	23412934	Gourraud PA	2013-02-13	Brain	www.ncbi.nlm.nih.gov/pubmed/23412934	A genome-wide association study of brain lesion distribution in multiple sclerosis.	Multiple sclerosis	284 European ancestry individuals		6q16.3	6	104775989	HACE1	HACE1			57531			rs733724-?	rs733724	0	733724	intron_variant	0		3E-7	6.522878745280337	(Cluxel size)			Illumina [208975]	N
2013-06-05	23412934	Gourraud PA	2013-02-13	Brain	www.ncbi.nlm.nih.gov/pubmed/23412934	A genome-wide association study of brain lesion distribution in multiple sclerosis.	Multiple sclerosis	284 European ancestry individuals		10q25.2	10	112628513	VTI1A	VTI1A			143187			rs17267338-?	rs17267338	0	17267338	intron_variant	0		8E-6	5.096910013008056	(Cluxel size)			Illumina [208975]	N
2013-06-05	23412934	Gourraud PA	2013-02-13	Brain	www.ncbi.nlm.nih.gov/pubmed/23412934	A genome-wide association study of brain lesion distribution in multiple sclerosis.	Multiple sclerosis	284 European ancestry individuals		8q24.12	8	118379170	SAMD12	SAMD12, LOC105375724			401474, 105375724			rs17749211-?	rs17749211	0	17749211	3_prime_UTR_variant	0		8E-6	5.096910013008056	(Cluxel size)			Illumina [208975]	N
2013-06-05	23412934	Gourraud PA	2013-02-13	Brain	www.ncbi.nlm.nih.gov/pubmed/23412934	A genome-wide association study of brain lesion distribution in multiple sclerosis.	Multiple sclerosis	284 European ancestry individuals		2q21.2	2	133472646	NAP5	NCKAP5			344148			rs1821625-?	rs1821625	0	1821625	intron_variant	0		7E-6	5.154901959985743	(Cluxel size)			Illumina [208975]	N
2013-06-05	23412934	Gourraud PA	2013-02-13	Brain	www.ncbi.nlm.nih.gov/pubmed/23412934	A genome-wide association study of brain lesion distribution in multiple sclerosis.	Multiple sclerosis	284 European ancestry individuals		4q32.3	4	165909212	TLL1	TLL1			7092			rs12513380-?	rs12513380	0	12513380	intron_variant	0		5E-6	5.301029995663981	(Cluxel size)			Illumina [208975]	N
2013-06-05	23412934	Gourraud PA	2013-02-13	Brain	www.ncbi.nlm.nih.gov/pubmed/23412934	A genome-wide association study of brain lesion distribution in multiple sclerosis.	Multiple sclerosis	284 European ancestry individuals		1q25.1	1	173315060	AK127238	LOC100506023, TNFSF4			100506023, 7292			rs4916321-?	rs4916321	0	4916321	intergenic_variant	0		7E-6	5.154901959985743	(Cluxel size)			Illumina [208975]	N
2013-06-05	23412934	Gourraud PA	2013-02-13	Brain	www.ncbi.nlm.nih.gov/pubmed/23412934	A genome-wide association study of brain lesion distribution in multiple sclerosis.	Multiple sclerosis	284 European ancestry individuals		1q25.3	1	182579884	RNASEL	RNASEL			6041			rs533259-?	rs533259	0	533259	3_prime_UTR_variant	0		6E-9	8.221848749616356	(Cluxel size)			Illumina [208975]	N
2013-06-05	23412934	Gourraud PA	2013-02-13	Brain	www.ncbi.nlm.nih.gov/pubmed/23412934	A genome-wide association study of brain lesion distribution in multiple sclerosis.	Multiple sclerosis	284 European ancestry individuals		4q34.3	4	179746494	LOC285501	LOC105377563 - LOC105377564	105377563	105377564		929168	217952	rs17090640-?	rs17090640	0	17090640	intergenic_variant	1		3E-6	5.522878745280337	(Cluxel size)			Illumina [208975]	N
2013-06-05	23412934	Gourraud PA	2013-02-13	Brain	www.ncbi.nlm.nih.gov/pubmed/23412934	A genome-wide association study of brain lesion distribution in multiple sclerosis.	Multiple sclerosis	284 European ancestry individuals		Xp21.1	X	34874386	TMEM47	TMEM47 - FAM47B	83604	170062		217098	68410	rs4271113-?	rs4271113	0	4271113	intergenic_variant	1		9E-7	6.045757490560675	(Cluxel minimum distance)			Illumina [208975]	N
2013-06-05	23412934	Gourraud PA	2013-02-13	Brain	www.ncbi.nlm.nih.gov/pubmed/23412934	A genome-wide association study of brain lesion distribution in multiple sclerosis.	Multiple sclerosis	284 European ancestry individuals		18q12.1	18	31209762	DSC1	DSC1 - LOC105372049	1823	105372049		46906	18349	rs2920001-?	rs2920001	0	2920001	intergenic_variant	1		1E-6	6.0	(Cluxel minimum distance)			Illumina [208975]	N
2013-06-05	23412934	Gourraud PA	2013-02-13	Brain	www.ncbi.nlm.nih.gov/pubmed/23412934	A genome-wide association study of brain lesion distribution in multiple sclerosis.	Multiple sclerosis	284 European ancestry individuals		11p15.4	11	3238579	MRGPRE	MRGPRE - NDUFA5P8	116534	103091863		6193	37474	rs11026091-?	rs11026091	0	11026091	intergenic_variant	1		2E-6	5.698970004336019	(Cluxel minimum distance)			Illumina [208975]	N
2013-06-05	23412934	Gourraud PA	2013-02-13	Brain	www.ncbi.nlm.nih.gov/pubmed/23412934	A genome-wide association study of brain lesion distribution in multiple sclerosis.	Multiple sclerosis	284 European ancestry individuals		Xp22.2	X	13596999	EGFL6	EGFL6			25975			rs5978649-?	rs5978649	0	5978649	intron_variant	0		4E-6	5.3979400086720375	(Cluxel minimum distance)			Illumina [208975]	N
2008-06-16	17660530	Hafler DA	2007-07-29	N Engl J Med	www.ncbi.nlm.nih.gov/pubmed/17660530	Risk alleles for multiple sclerosis identified by a genomewide study.	Multiple sclerosis	931 European ancestry trios, 2,431 European ancestry controls	609 European ancestry trios, 2,322 European ancestry cases, 2,987 European ancestry controls	10p15.1	10	6060049	IL2RA	IL2RA			3559			rs12722489-C	rs12722489	0	12722489	intron_variant	0	0.85	3E-8	7.522878745280337		1.25	[1.11-1.36]	Affymetrix [334923]	N
2008-06-16	17660530	Hafler DA	2007-07-29	N Engl J Med	www.ncbi.nlm.nih.gov/pubmed/17660530	Risk alleles for multiple sclerosis identified by a genomewide study.	Multiple sclerosis	931 European ancestry trios, 2,431 European ancestry controls	609 European ancestry trios, 2,322 European ancestry cases, 2,987 European ancestry controls	5p13.2	5	35874473	IL7RA	IL7R			3575			rs6897932-C	rs6897932	0	6897932	missense_variant	0	0.75	3E-7	6.522878745280337		1.18	[1.11-1.26]	Affymetrix [334923]	N
2008-06-16	17660530	Hafler DA	2007-07-29	N Engl J Med	www.ncbi.nlm.nih.gov/pubmed/17660530	Risk alleles for multiple sclerosis identified by a genomewide study.	Multiple sclerosis	931 European ancestry trios, 2,431 European ancestry controls	609 European ancestry trios, 2,322 European ancestry cases, 2,987 European ancestry controls	16p13.13	16	11155472	KIAA0350	CLEC16A			23274			rs6498169-G	rs6498169	0	6498169	intron_variant	0	0.37	4E-6	5.3979400086720375		1.14	[1.08-1.21]	Affymetrix [334923]	N
2008-06-16	17660530	Hafler DA	2007-07-29	N Engl J Med	www.ncbi.nlm.nih.gov/pubmed/17660530	Risk alleles for multiple sclerosis identified by a genomewide study.	Multiple sclerosis	931 European ancestry trios, 2,431 European ancestry controls	609 European ancestry trios, 2,322 European ancestry cases, 2,987 European ancestry controls	1p22.1	1	92838046	RPL5	FAM69A, RPL5			388650, 6125			rs6604026-C	rs6604026	0	6604026	intron_variant	0	0.29	8E-6	5.096910013008056		1.15	[1.08-1.22]	Affymetrix [334923]	N
2008-06-16	17660530	Hafler DA	2007-07-29	N Engl J Med	www.ncbi.nlm.nih.gov/pubmed/17660530	Risk alleles for multiple sclerosis identified by a genomewide study.	Multiple sclerosis	931 European ancestry trios, 2,431 European ancestry controls	609 European ancestry trios, 2,322 European ancestry cases, 2,987 European ancestry controls	9q33.1	9	119222275	DBC1	BRINP1			1620			rs10984447-A	rs10984447	0	10984447	intron_variant	0	0.77	8E-6	5.096910013008056		1.17	[1.09-1.25]	Affymetrix [334923]	N
2008-06-16	17660530	Hafler DA	2007-07-29	N Engl J Med	www.ncbi.nlm.nih.gov/pubmed/17660530	Risk alleles for multiple sclerosis identified by a genomewide study.	Multiple sclerosis	931 European ancestry trios, 2,431 European ancestry controls	609 European ancestry trios, 2,322 European ancestry cases, 2,987 European ancestry controls	6p21.32	6	32445274	HLA-DRA	HLA-DRA - HLA-DRB9	3122	3132		228	14546	rs3135388-A	rs3135388	0	3135388	downstream_gene_variant	1	0.23	9E-81	80.04575749056067		1.99	[1.84-2.15]	Affymetrix [334923]	N
2009-01-16	19010793	Baranzini SE	2008-11-14	Hum Mol Genet	www.ncbi.nlm.nih.gov/pubmed/19010793	Genome-wide association analysis of susceptibility and clinical phenotype in multiple sclerosis.	Multiple sclerosis	978 European ancestry cases, 883 European ancestry controls	NA	20p13	20	1225242	C20orf46	C20orf202 - RAD21L1	400831	642636		16968	801	rs397020-?	rs397020	0	397020	upstream_gene_variant	1	0.52	8E-7	6.096910013008056		1.41	[NR]	Illumina [551642]	N
2009-01-16	19010793	Baranzini SE	2008-11-14	Hum Mol Genet	www.ncbi.nlm.nih.gov/pubmed/19010793	Genome-wide association analysis of susceptibility and clinical phenotype in multiple sclerosis.	Multiple sclerosis	978 European ancestry cases, 883 European ancestry controls	NA	12q12	12	41572059	PDZRN4	PDZRN4			29951			rs1458175-?	rs1458175	0	1458175	intron_variant	0	0.49	2E-6	5.698970004336019		1.34	[NR]	Illumina [551642]	N
2009-01-16	19010793	Baranzini SE	2008-11-14	Hum Mol Genet	www.ncbi.nlm.nih.gov/pubmed/19010793	Genome-wide association analysis of susceptibility and clinical phenotype in multiple sclerosis.	Multiple sclerosis	978 European ancestry cases, 883 European ancestry controls	NA	8p23.2	8	3970616	CSMD1	CSMD1			64478			rs1529316-?	rs1529316	0	1529316	intron_variant	0	0.47	2E-6	5.698970004336019		1.36	[NR]	Illumina [551642]	N
2009-01-16	19010793	Baranzini SE	2008-11-14	Hum Mol Genet	www.ncbi.nlm.nih.gov/pubmed/19010793	Genome-wide association analysis of susceptibility and clinical phenotype in multiple sclerosis.	Multiple sclerosis	978 European ancestry cases, 883 European ancestry controls	NA	3q23	3	140821876	SLC25A36	TRIM42 - RPL23AP41	287015	646685		120726	80318	rs908821-?	rs908821	0	908821	intergenic_variant	1	0.71	3E-6	5.522878745280337		1.37	[NR]	Illumina [551642]	N
2009-01-16	19010793	Baranzini SE	2008-11-14	Hum Mol Genet	www.ncbi.nlm.nih.gov/pubmed/19010793	Genome-wide association analysis of susceptibility and clinical phenotype in multiple sclerosis.	Multiple sclerosis	978 European ancestry cases, 883 European ancestry controls	NA	9p22.2	9	17938353	SH3GL2	ADAMTSL1			92949			rs1755289-?	rs1755289	0	1755289	intron_variant	0	0.61	3E-6	5.522878745280337		1.35	[NR]	Illumina [551642]	N
2009-01-16	19010793	Baranzini SE	2008-11-14	Hum Mol Genet	www.ncbi.nlm.nih.gov/pubmed/19010793	Genome-wide association analysis of susceptibility and clinical phenotype in multiple sclerosis.	Multiple sclerosis	978 European ancestry cases, 883 European ancestry controls	NA	2q14.2	2	118638115	EN1	LOC101927709 - LOC107985816	101927709	107985816		35149	195585	rs651477-?	rs651477	0	651477	intergenic_variant	1	0.26	7E-6	5.154901959985743		1.38	[NR]	Illumina [551642]	N
2009-01-16	19010793	Baranzini SE	2008-11-14	Hum Mol Genet	www.ncbi.nlm.nih.gov/pubmed/19010793	Genome-wide association analysis of susceptibility and clinical phenotype in multiple sclerosis.	Multiple sclerosis	978 European ancestry cases, 883 European ancestry controls	NA	4q34.3	4	181478542	MGC45800	TENM3			55714			rs7672826-?	rs7672826	0	7672826	intergenic_variant	0	0.34	8E-6	5.096910013008056		1.37	[NR]	Illumina [551642]	N
2009-01-16	19010793	Baranzini SE	2008-11-14	Hum Mol Genet	www.ncbi.nlm.nih.gov/pubmed/19010793	Genome-wide association analysis of susceptibility and clinical phenotype in multiple sclerosis.	Multiple sclerosis	978 European ancestry cases, 883 European ancestry controls	NA	3q24	3	148038899	ZIC1	LOC102724145 - LOC100507461	102724145	100507461		280138	39260	rs1841770-?	rs1841770	0	1841770	intergenic_variant	1	0.53	8E-6	5.096910013008056		1.34	[NR]	Illumina [551642]	N
2009-01-16	19010793	Baranzini SE	2008-11-14	Hum Mol Genet	www.ncbi.nlm.nih.gov/pubmed/19010793	Genome-wide association analysis of susceptibility and clinical phenotype in multiple sclerosis.	Multiple sclerosis	978 European ancestry cases, 883 European ancestry controls	NA	2p25.1	2	9109909	DDEF2	LOC105373414 - LOC105373416	105373414	105373416		50	514	rs1109670-?	rs1109670	0	1109670	downstream_gene_variant	1	0.26	9E-6	5.045757490560675		1.38	[NR]	Illumina [551642]	N
2008-12-09	18941528	Comabella M	2008-10-22	PLoS One	www.ncbi.nlm.nih.gov/pubmed/18941528	Identification of a novel risk locus for multiple sclerosis at 13q31.3 by a pooled genome-wide scan of 500,000 single nucleotide polymorphisms.	Multiple sclerosis	242 European ancestry cases, 242 European ancestry controls	553 European ancestry cases, 1,033 European ancestry controls	6p21.32	6	32368410	HLA-DRB1	C6orf10, LOC101929163			10665, 101929163			rs3129934-T	rs3129934	0	3129934	intron_variant	0	NR	9E-11	10.045757490560675		3.3	[2.3-4.9]	Affymetrix [428867]	N
2008-12-09	18997785	Aulchenko YS	2008-11-09	Nat Genet	www.ncbi.nlm.nih.gov/pubmed/18997785	Genetic variation in the KIF1B locus influences susceptibility to multiple sclerosis.	Multiple sclerosis	45 European ancestry cases,195 European ancestry controls	1,316 European ancestry cases, 1,423 European ancestry controls, 1,318 cases and 1,507 controls from 756 families	1p36.22	1	10293054	KIF1B	KIF1B			23095			rs10492972-C	rs10492972	0	10492972	intron_variant	0	0.27	3E-10	9.522878745280337		1.34	[1.23-1.48]	Affymetrix [~ 250000]	N
2009-01-16	19010793	Baranzini SE	2008-11-14	Hum Mol Genet	www.ncbi.nlm.nih.gov/pubmed/19010793	Genome-wide association analysis of susceptibility and clinical phenotype in multiple sclerosis.	Multiple sclerosis (age of onset)	978 European ancestry cases, 883 European ancestry controls	NA	11q14.2	11	88086259	RAB38	RAB38			23682			rs1386330-?	rs1386330	0	1386330	intron_variant	0	0.13	2E-6	5.698970004336019			[NR]	Illumina [551642]	N
2009-01-16	19010793	Baranzini SE	2008-11-14	Hum Mol Genet	www.ncbi.nlm.nih.gov/pubmed/19010793	Genome-wide association analysis of susceptibility and clinical phenotype in multiple sclerosis.	Multiple sclerosis (age of onset)	978 European ancestry cases, 883 European ancestry controls	NA	7q22.1	7	103987589	RELN	RELN			5649			rs17157903-?	rs17157903	0	17157903	intron_variant	0	0.14	3E-6	5.522878745280337			[NR]	Illumina [551642]	N
2009-01-16	19010793	Baranzini SE	2008-11-14	Hum Mol Genet	www.ncbi.nlm.nih.gov/pubmed/19010793	Genome-wide association analysis of susceptibility and clinical phenotype in multiple sclerosis.	Multiple sclerosis (age of onset)	978 European ancestry cases, 883 European ancestry controls	NA	8q21.11	8	72451754	KCNB2	LOC100129527 - LOC105375897	100129527	105375897		21632	64479	rs2116078-?	rs2116078	0	2116078	intergenic_variant	1	0.48	3E-6	5.522878745280337			[NR]	Illumina [551642]	N
2009-01-16	19010793	Baranzini SE	2008-11-14	Hum Mol Genet	www.ncbi.nlm.nih.gov/pubmed/19010793	Genome-wide association analysis of susceptibility and clinical phenotype in multiple sclerosis.	Multiple sclerosis (age of onset)	978 European ancestry cases, 883 European ancestry controls	NA	18q21.31	18	57085083	WDR7	LINC-ROR - BOD1L2	100885779	284257		12964	61979	rs1557351-?	rs1557351	0	1557351	TF_binding_site_variant	1	0.22	4E-6	5.3979400086720375			[NR]	Illumina [551642]	N
2009-01-16	19010793	Baranzini SE	2008-11-14	Hum Mol Genet	www.ncbi.nlm.nih.gov/pubmed/19010793	Genome-wide association analysis of susceptibility and clinical phenotype in multiple sclerosis.	Multiple sclerosis (age of onset)	978 European ancestry cases, 883 European ancestry controls	NA	9q21.13	9	76291234	RFK	PCSK5			5125			rs2842483-?	rs2842483	0	2842483	intron_variant	0	0.29	5E-6	5.301029995663981			[NR]	Illumina [551642]	N
2009-01-16	19010793	Baranzini SE	2008-11-14	Hum Mol Genet	www.ncbi.nlm.nih.gov/pubmed/19010793	Genome-wide association analysis of susceptibility and clinical phenotype in multiple sclerosis.	Multiple sclerosis (age of onset)	978 European ancestry cases, 883 European ancestry controls	NA	1q25.2	1	179500179	C1orf125	AXDND1			126859			rs12047808-?	rs12047808	0	12047808	intron_variant	0	0.13	6E-6	5.221848749616356			[NR]	Illumina [551642]	N
2009-01-16	19010793	Baranzini SE	2008-11-14	Hum Mol Genet	www.ncbi.nlm.nih.gov/pubmed/19010793	Genome-wide association analysis of susceptibility and clinical phenotype in multiple sclerosis.	Multiple sclerosis (age of onset)	978 European ancestry cases, 883 European ancestry controls	NA	5q33.2	5	156073982	SGCD	SGCD			6444			rs4704970-?	rs4704970	0	4704970	intron_variant	0	0.20	7E-6	5.154901959985743			[NR]	Illumina [551642]	N
2009-01-16	19010793	Baranzini SE	2008-11-14	Hum Mol Genet	www.ncbi.nlm.nih.gov/pubmed/19010793	Genome-wide association analysis of susceptibility and clinical phenotype in multiple sclerosis.	Multiple sclerosis (age of onset)	978 European ancestry cases, 883 European ancestry controls	NA	2q21.2	2	132989057	FLJ34870	NCKAP5			344148			rs1437898-?	rs1437898	0	1437898	intron_variant	0	0.40	8E-6	5.096910013008056			[NR]	Illumina [551642]	N
2009-01-16	19010793	Baranzini SE	2008-11-14	Hum Mol Genet	www.ncbi.nlm.nih.gov/pubmed/19010793	Genome-wide association analysis of susceptibility and clinical phenotype in multiple sclerosis.	Multiple sclerosis (severity)	794 European ancestry cases, 883 European ancestry controls	NA	3q25.31	3	156908302	FLJ16641	LEKR1			389170			rs12638253-?	rs12638253	0	12638253	intron_variant	0	0.47	2E-6	5.698970004336019			[NR]	Illumina [551642]	N
2009-01-16	19010793	Baranzini SE	2008-11-14	Hum Mol Genet	www.ncbi.nlm.nih.gov/pubmed/19010793	Genome-wide association analysis of susceptibility and clinical phenotype in multiple sclerosis.	Multiple sclerosis (severity)	794 European ancestry cases, 883 European ancestry controls	NA	4q28.3	4	130869346	LOC132321	GAPDHP56 - LOC105377422	100421232	105377422		365005	235358	rs1478091-?	rs1478091	0	1478091	intergenic_variant	1	0.06	2E-6	5.698970004336019			[NR]	Illumina [551642]	N
2009-01-16	19010793	Baranzini SE	2008-11-14	Hum Mol Genet	www.ncbi.nlm.nih.gov/pubmed/19010793	Genome-wide association analysis of susceptibility and clinical phenotype in multiple sclerosis.	Multiple sclerosis (severity)	794 European ancestry cases, 883 European ancestry controls	NA	19q13.43	19	55802162	NLRP11	NLRP11			204801			rs299175-?	rs299175	0	299175	intron_variant	0	0.46	4E-6	5.3979400086720375			[NR]	Illumina [551642]	N
2009-01-16	19010793	Baranzini SE	2008-11-14	Hum Mol Genet	www.ncbi.nlm.nih.gov/pubmed/19010793	Genome-wide association analysis of susceptibility and clinical phenotype in multiple sclerosis.	Multiple sclerosis (severity)	794 European ancestry cases, 883 European ancestry controls	NA	7p21.3	7	7228800	C1GALT1	C1GALT1			56913			rs10259085-?	rs10259085	0	10259085	intron_variant	0	0.46	4E-6	5.3979400086720375			[NR]	Illumina [551642]	N
2009-01-16	19010793	Baranzini SE	2008-11-14	Hum Mol Genet	www.ncbi.nlm.nih.gov/pubmed/19010793	Genome-wide association analysis of susceptibility and clinical phenotype in multiple sclerosis.	Multiple sclerosis (severity)	794 European ancestry cases, 883 European ancestry controls	NA	4q13.2	4	67198722	CENPC1	LOC105377262 - LOC100996585	105377262	100996585		121090	181942	rs10518025-?	rs10518025	0	10518025	intergenic_variant	1	0.14	4E-6	5.3979400086720375			[NR]	Illumina [551642]	N
2009-01-16	19010793	Baranzini SE	2008-11-14	Hum Mol Genet	www.ncbi.nlm.nih.gov/pubmed/19010793	Genome-wide association analysis of susceptibility and clinical phenotype in multiple sclerosis.	Multiple sclerosis (severity)	794 European ancestry cases, 883 European ancestry controls	NA	6p23	6	15088920	JARID2	LOC105374945 - RPL6P17	105374945	100131229		79879	14026	rs6941421-?	rs6941421	0	6941421	intron_variant	1	0.24	6E-6	5.221848749616356			[NR]	Illumina [551642]	N
2009-01-16	19010793	Baranzini SE	2008-11-14	Hum Mol Genet	www.ncbi.nlm.nih.gov/pubmed/19010793	Genome-wide association analysis of susceptibility and clinical phenotype in multiple sclerosis.	Multiple sclerosis (severity)	794 European ancestry cases, 883 European ancestry controls	NA	16q22.3	16	73547159	C16orf47	C16orf47			388289			rs7191888-?	rs7191888	0	7191888	intron_variant	0	0.17	6E-6	5.221848749616356			[NR]	Illumina [551642]	N
2009-01-16	19010793	Baranzini SE	2008-11-14	Hum Mol Genet	www.ncbi.nlm.nih.gov/pubmed/19010793	Genome-wide association analysis of susceptibility and clinical phenotype in multiple sclerosis.	Multiple sclerosis (severity)	794 European ancestry cases, 883 European ancestry controls	NA	11q23.3	11	116728676	MGC13125	LOC101929011 - BUD13	101929011	84811		70424	19494	rs180358-?	rs180358	0	180358	intergenic_variant	1	0.23	6E-6	5.221848749616356			[NR]	Illumina [551642]	N
2009-01-16	19010793	Baranzini SE	2008-11-14	Hum Mol Genet	www.ncbi.nlm.nih.gov/pubmed/19010793	Genome-wide association analysis of susceptibility and clinical phenotype in multiple sclerosis.	Multiple sclerosis (severity)	794 European ancestry cases, 883 European ancestry controls	NA	7q31.2	7	116706549	MET	MET			4233			rs10243024-?	rs10243024	0	10243024	intron_variant	0	0.23	6E-6	5.221848749616356			[NR]	Illumina [551642]	N
2009-01-16	19010793	Baranzini SE	2008-11-14	Hum Mol Genet	www.ncbi.nlm.nih.gov/pubmed/19010793	Genome-wide association analysis of susceptibility and clinical phenotype in multiple sclerosis.	Multiple sclerosis (severity)	794 European ancestry cases, 883 European ancestry controls	NA	18q22.3	18	72107043	CBLN2	LOC102725148 - LOC105372189	102725148	105372189		267710	40626	rs337718-?	rs337718	0	337718	intergenic_variant	1	0.29	9E-6	5.045757490560675			[NR]	Illumina [551642]	N
2009-01-16	19010793	Baranzini SE	2008-11-14	Hum Mol Genet	www.ncbi.nlm.nih.gov/pubmed/19010793	Genome-wide association analysis of susceptibility and clinical phenotype in multiple sclerosis.	Multiple sclerosis (severity)	794 European ancestry cases, 883 European ancestry controls	NA	19p13.2	19	11571680	ACP5	ELOF1 - ACP5	84337	54		12444	2980	rs7253363-?	rs7253363	0	7253363	intron_variant	1	0.05	9E-6	5.045757490560675			[NR]	Illumina [551642]	N
2009-01-16	19010793	Baranzini SE	2008-11-14	Hum Mol Genet	www.ncbi.nlm.nih.gov/pubmed/19010793	Genome-wide association analysis of susceptibility and clinical phenotype in multiple sclerosis.	Multiple sclerosis	978 European ancestry cases, 883 European ancestry controls	NA	13q31.3	13	92679633	GPC5	LOC105370315, GPC5			105370315, 2262			rs9523762-?	rs9523762	0	9523762	intron_variant	0	0.35	1E-6	6.0		1.36	[NR]	Illumina [551642]	N
2009-06-30	19525955	Bahlo	2009-06-14	Nat Genet	www.ncbi.nlm.nih.gov/pubmed/19525955	Genome-wide association study identifies new multiple sclerosis susceptibility loci on chromosomes 12 and 20.	Multiple sclerosis	1,618 European ancestry cases, 3,413 European ancestry controls	2,256 European ancestry cases, 2,310 European ancestry controls	12q14.1	12	57768956	CYP27B1, METTL1	METTL1			4234			rs703842-A	rs703842	0	703842	missense_variant	0	0.67	5E-11	10.301029995663981		1.23	[NR]	Illumina [302098]	N
2009-06-30	19525955	Bahlo	2009-06-14	Nat Genet	www.ncbi.nlm.nih.gov/pubmed/19525955	Genome-wide association study identifies new multiple sclerosis susceptibility loci on chromosomes 12 and 20.	Multiple sclerosis	1,618 European ancestry cases, 3,413 European ancestry controls	2,256 European ancestry cases, 2,310 European ancestry controls	20q13.12	20	46111557	CD40	RPL13P2 - CD40	128500	958		11364	6685	rs6074022-G	rs6074022	0	6074022	regulatory_region_variant	1	0.25	1E-7	7.0		1.2	[NR]	Illumina [302098]	N
2009-06-30	19525955	Bahlo	2009-06-14	Nat Genet	www.ncbi.nlm.nih.gov/pubmed/19525955	Genome-wide association study identifies new multiple sclerosis susceptibility loci on chromosomes 12 and 20.	Multiple sclerosis	1,618 European ancestry cases, 3,413 European ancestry controls	2,256 European ancestry cases, 2,310 European ancestry controls	6p21.32	6	32619077	HLA-DRB1	HLA-DRB1 - LOC107986589	3123	107986589		29241	18111	rs9271366-G	rs9271366	0	9271366	intergenic_variant	1	0.15	7E-184	183.15490195998575		2.78	[NR]	Illumina [302098]	N
2009-06-30	19525955	Bahlo	2009-06-14	Nat Genet	www.ncbi.nlm.nih.gov/pubmed/19525955	Genome-wide association study identifies new multiple sclerosis susceptibility loci on chromosomes 12 and 20.	Multiple sclerosis	1,618 European ancestry cases, 3,413 European ancestry controls	2,256 European ancestry cases, 2,310 European ancestry controls	1p13.1	1	116558335	CD58	CD58			965			rs1335532-A	rs1335532	0	1335532	intron_variant	0	0.87	1E-7	7.0		1.28	[NR]	Illumina [302098]	N
2009-06-30	19525955	Bahlo	2009-06-14	Nat Genet	www.ncbi.nlm.nih.gov/pubmed/19525955	Genome-wide association study identifies new multiple sclerosis susceptibility loci on chromosomes 12 and 20.	Multiple sclerosis	1,618 European ancestry cases, 3,413 European ancestry controls	2,256 European ancestry cases, 2,310 European ancestry controls	1p22.1	1	92838046	RPL5, EVI5	FAM69A, RPL5			388650, 6125			rs6604026-G	rs6604026	0	6604026	intron_variant	0	0.28	3E-6	5.522878745280337		1.17	[NR]	Illumina [302098]	N
2009-06-30	19525955	Bahlo	2009-06-14	Nat Genet	www.ncbi.nlm.nih.gov/pubmed/19525955	Genome-wide association study identifies new multiple sclerosis susceptibility loci on chromosomes 12 and 20.	Multiple sclerosis	1,618 European ancestry cases, 3,413 European ancestry controls	2,256 European ancestry cases, 2,310 European ancestry controls	10p15.1	10	6057082	IL2RA	IL2RA			3559			rs2104286-A	rs2104286	0	2104286	intron_variant	0	0.73	7E-6	5.154901959985743		1.16	[NR]	Illumina [302098]	N
2009-06-30	19525955	Bahlo	2009-06-14	Nat Genet	www.ncbi.nlm.nih.gov/pubmed/19525955	Genome-wide association study identifies new multiple sclerosis susceptibility loci on chromosomes 12 and 20.	Multiple sclerosis	1,618 European ancestry cases, 3,413 European ancestry controls	2,256 European ancestry cases, 2,310 European ancestry controls	8q24.21	8	130080167	ASAP1, DDEF1	ASAP1			50807			rs6984045-C	rs6984045	0	6984045	intron_variant	0	0.02	2E-6	5.698970004336019		1.59	[NR]	Illumina [302098]	N
2009-06-30	19525955	Bahlo	2009-06-14	Nat Genet	www.ncbi.nlm.nih.gov/pubmed/19525955	Genome-wide association study identifies new multiple sclerosis susceptibility loci on chromosomes 12 and 20.	Multiple sclerosis	1,618 European ancestry cases, 3,413 European ancestry controls	2,256 European ancestry cases, 2,310 European ancestry controls	16p12.2	16	23055939	NR	HS3ST2 - USP31	9956	57478		139601	5468	rs8049603-T	rs8049603	0	8049603	intergenic_variant	1	0.20	1E-6	6.0		1.19	[NR]	Illumina [302098]	N
2009-06-29	19525953	De Jager PL	2009-06-14	Nat Genet	www.ncbi.nlm.nih.gov/pubmed/19525953	Meta-analysis of genome scans and replication identify CD6, IRF8 and TNFRSF1A as new multiple sclerosis susceptibility loci.	Multiple sclerosis	2,624 European ancestry cases, 7,220 European ancestry controls	2,215 European ancestry cases, 2,116 European ancestry controls	6p22.1	6	29737882	HLA-B	HLA-F, HLA-F-AS1			3134, 285830			rs2523393-A	rs2523393	0	2523393	non_coding_transcript_exon_variant	0	0.59	1E-17	17.0		1.28	[1.18-1.39]	Affymetrix, Illumina [~ 2560000] (imputed)	N
2009-06-29	19525953	De Jager PL	2009-06-14	Nat Genet	www.ncbi.nlm.nih.gov/pubmed/19525953	Meta-analysis of genome scans and replication identify CD6, IRF8 and TNFRSF1A as new multiple sclerosis susceptibility loci.	Multiple sclerosis	2,624 European ancestry cases, 7,220 European ancestry controls	2,215 European ancestry cases, 2,116 European ancestry controls	1p13.1	1	116561593	CD58	CD58			965			rs2300747-A	rs2300747	0	2300747	intron_variant	0	0.88	3E-10	9.522878745280337		1.3	[1.14-1.47]	Affymetrix, Illumina [~ 2560000] (imputed)	N
2009-06-29	19525953	De Jager PL	2009-06-14	Nat Genet	www.ncbi.nlm.nih.gov/pubmed/19525953	Meta-analysis of genome scans and replication identify CD6, IRF8 and TNFRSF1A as new multiple sclerosis susceptibility loci.	Multiple sclerosis	2,624 European ancestry cases, 7,220 European ancestry controls	2,215 European ancestry cases, 2,116 European ancestry controls	10p15.1	10	6057082	IL2RA	IL2RA			3559			rs2104286-T	rs2104286	0	2104286	intron_variant	0	0.76	9E-8	7.045757490560675		1.15	[1.04-1.27]	Affymetrix, Illumina [~ 2560000] (imputed)	N
2009-06-29	19525953	De Jager PL	2009-06-14	Nat Genet	www.ncbi.nlm.nih.gov/pubmed/19525953	Meta-analysis of genome scans and replication identify CD6, IRF8 and TNFRSF1A as new multiple sclerosis susceptibility loci.	Multiple sclerosis	2,624 European ancestry cases, 7,220 European ancestry controls	2,215 European ancestry cases, 2,116 European ancestry controls	16p13.13	16	11072831	CLEC16A	CLEC16A			23274			rs11865121-C	rs11865121	0	11865121	intron_variant	0	0.69	2E-7	6.698970004336019		1.15	[1.04-1.25]	Affymetrix, Illumina [~ 2560000] (imputed)	N
2009-06-29	19525953	De Jager PL	2009-06-14	Nat Genet	www.ncbi.nlm.nih.gov/pubmed/19525953	Meta-analysis of genome scans and replication identify CD6, IRF8 and TNFRSF1A as new multiple sclerosis susceptibility loci.	Multiple sclerosis	2,624 European ancestry cases, 7,220 European ancestry controls	2,215 European ancestry cases, 2,116 European ancestry controls	5p13.2	5	35874473	IL7R	IL7R			3575			rs6897932-C	rs6897932	0	6897932	missense_variant	0	0.75	2E-6	5.698970004336019		1.12	[1.02-1.23]	Affymetrix, Illumina [~ 2560000] (imputed)	N
2009-06-29	19525953	De Jager PL	2009-06-14	Nat Genet	www.ncbi.nlm.nih.gov/pubmed/19525953	Meta-analysis of genome scans and replication identify CD6, IRF8 and TNFRSF1A as new multiple sclerosis susceptibility loci.	Multiple sclerosis	2,624 European ancestry cases, 7,220 European ancestry controls	2,215 European ancestry cases, 2,116 European ancestry controls	12p13.31	12	6333477	TNFRSF1A	TNFRSF1A			7132			rs4149584-T	rs4149584	0	4149584	missense_variant	0	0.022	5E-6	5.301029995663981		1.58	[1.15-2.17]	Affymetrix, Illumina [~ 2560000] (imputed)	N
2009-06-29	19525953	De Jager PL	2009-06-14	Nat Genet	www.ncbi.nlm.nih.gov/pubmed/19525953	Meta-analysis of genome scans and replication identify CD6, IRF8 and TNFRSF1A as new multiple sclerosis susceptibility loci.	Multiple sclerosis	2,624 European ancestry cases, 7,220 European ancestry controls	2,215 European ancestry cases, 2,116 European ancestry controls	16q24.1	16	85984057	IRF8	LOC105371388 - LOC105371389	105371388	105371389		34422	63771	rs17445836-G	rs17445836	0	17445836	intron_variant	1	0.81	4E-9	8.397940008672037		1.25	[1.12-1.39]	Affymetrix, Illumina [~ 2560000] (imputed)	N
2009-06-29	19525953	De Jager PL	2009-06-14	Nat Genet	www.ncbi.nlm.nih.gov/pubmed/19525953	Meta-analysis of genome scans and replication identify CD6, IRF8 and TNFRSF1A as new multiple sclerosis susceptibility loci.	Multiple sclerosis	2,624 European ancestry cases, 7,220 European ancestry controls	2,215 European ancestry cases, 2,116 European ancestry controls	11q12.2	11	60993140	CD6	CD6			923			rs17824933-G	rs17824933	0	17824933	intron_variant	0	0.25	4E-9	8.397940008672037		1.18	[1.07-1.30]	Affymetrix, Illumina [~ 2560000] (imputed)	N
2009-06-29	19525953	De Jager PL	2009-06-14	Nat Genet	www.ncbi.nlm.nih.gov/pubmed/19525953	Meta-analysis of genome scans and replication identify CD6, IRF8 and TNFRSF1A as new multiple sclerosis susceptibility loci.	Multiple sclerosis	2,624 European ancestry cases, 7,220 European ancestry controls	2,215 European ancestry cases, 2,116 European ancestry controls	2q22.1	2	136218685	CXCR4	LOC107985947			107985947			rs882300-C	rs882300	0	882300	intergenic_variant	0	0.61	1E-7	7.0		1.19	[1.09-1.30]	Affymetrix, Illumina [~ 2560000] (imputed)	N
2009-06-29	19525953	De Jager PL	2009-06-14	Nat Genet	www.ncbi.nlm.nih.gov/pubmed/19525953	Meta-analysis of genome scans and replication identify CD6, IRF8 and TNFRSF1A as new multiple sclerosis susceptibility loci.	Multiple sclerosis	2,624 European ancestry cases, 7,220 European ancestry controls	2,215 European ancestry cases, 2,116 European ancestry controls	5p13.1	5	40424324	PTGER4	LOC105374736 - LOC105374737	105374736	105374737		96673	175626	rs6896969-C	rs6896969	0	6896969	intron_variant	1	0.62	2E-7	6.698970004336019		1.1	[1.01-1.20]	Affymetrix, Illumina [~ 2560000] (imputed)	N
2009-06-29	19525953	De Jager PL	2009-06-14	Nat Genet	www.ncbi.nlm.nih.gov/pubmed/19525953	Meta-analysis of genome scans and replication identify CD6, IRF8 and TNFRSF1A as new multiple sclerosis susceptibility loci.	Multiple sclerosis	2,624 European ancestry cases, 7,220 European ancestry controls	2,215 European ancestry cases, 2,116 European ancestry controls	12q24.31	12	123172178	MPHOSPH9	MPHOSPH9			10198			rs1790100-G	rs1790100	0	1790100	intron_variant	0	0.24	7E-7	6.154901959985743		1.11	[1.00-1.22]	Affymetrix, Illumina [~ 2560000] (imputed)	N
2009-06-29	19525953	De Jager PL	2009-06-14	Nat Genet	www.ncbi.nlm.nih.gov/pubmed/19525953	Meta-analysis of genome scans and replication identify CD6, IRF8 and TNFRSF1A as new multiple sclerosis susceptibility loci.	Multiple sclerosis	2,624 European ancestry cases, 7,220 European ancestry controls	2,215 European ancestry cases, 2,116 European ancestry controls	10q22.3	10	79276250	ZMIZ1	ZMIZ1			57178			rs1250540-G	rs1250540	0	1250540	intron_variant	0	0.35	2E-6	5.698970004336019		1.12	[1.02-1.22]	Affymetrix, Illumina [~ 2560000] (imputed)	N
2009-06-29	19525953	De Jager PL	2009-06-14	Nat Genet	www.ncbi.nlm.nih.gov/pubmed/19525953	Meta-analysis of genome scans and replication identify CD6, IRF8 and TNFRSF1A as new multiple sclerosis susceptibility loci.	Multiple sclerosis	2,624 European ancestry cases, 7,220 European ancestry controls	2,215 European ancestry cases, 2,116 European ancestry controls	3q25.33	3	159981157	IL12A	IL12A-AS1			101928376			rs4680534-C	rs4680534	0	4680534	intron_variant	0	0.37	6E-6	5.221848749616356		1.12	[1.02-1.22]	Affymetrix, Illumina [~ 2560000] (imputed)	N
2009-06-29	19525953	De Jager PL	2009-06-14	Nat Genet	www.ncbi.nlm.nih.gov/pubmed/19525953	Meta-analysis of genome scans and replication identify CD6, IRF8 and TNFRSF1A as new multiple sclerosis susceptibility loci.	Multiple sclerosis	2,624 European ancestry cases, 7,220 European ancestry controls	2,215 European ancestry cases, 2,116 European ancestry controls	12p13.31	12	6330843	TNFRSF1A	TNFRSF1A			7132			rs1800693-C	rs1800693	0	1800693	non_coding_transcript_exon_variant	0	0.45	2E-11	10.698970004336019		1.2	[1.10-1.31]	Affymetrix, Illumina [~ 2560000] (imputed)	N
2010-07-14	20598377	Nischwitz S	2010-06-30	J Neuroimmunol	www.ncbi.nlm.nih.gov/pubmed/20598377	Evidence for VAV2 and ZNF433 as susceptibility genes for multiple sclerosis.	Multiple sclerosis	590 European ancestry cases, 825 European ancestry controls	NA	6p21.32	6	32619077	DQA1	HLA-DRB1 - LOC107986589	3123	107986589		29241	18111	rs9271366-G	rs9271366	0	9271366	intergenic_variant	1	NR	4E-17	16.397940008672037		2.62	[2.09-3.28]	Illumina [~ 300000]	N
2013-09-21	20117844	Brynedal B	2010-02-01	J Neuroimmunol	www.ncbi.nlm.nih.gov/pubmed/20117844	MGAT5 alters the severity of multiple sclerosis.	Multiple sclerosis (severity)	1,040 European ancestry cases	873 European ancestry cases	2q21.3	2	134311223	MGAT5	MGAT5			4249			rs4953911-T	rs4953911	0	4953911	intron_variant	0	0.36	2E-7	6.698970004336019				Affymetrix [105035]	N
2011-03-02	21244703	Wang JH	2011-01-18	Genome Med	www.ncbi.nlm.nih.gov/pubmed/21244703	Modeling the cumulative genetic risk for multiple sclerosis from genome-wide association data.	Multiple sclerosis	2,124 cases, 6,720 controls	1,618 cases, 1,988 controls	11q12.2	11	61026179	CD6	CD6 - LOC105369325	923	105369325		5802	2684	rs4939490-?	rs4939490	0	4939490	regulatory_region_variant	1	NR	1E-9	9.0		1.3	[1.19-1.42]	Affymetrix, Illumina [~ 2560000] (imputed)	N
2011-03-02	21244703	Wang JH	2011-01-18	Genome Med	www.ncbi.nlm.nih.gov/pubmed/21244703	Modeling the cumulative genetic risk for multiple sclerosis from genome-wide association data.	Multiple sclerosis	2,124 cases, 6,720 controls	1,618 cases, 1,988 controls	1p13.1	1	116495665	CD58	CD58			965			rs12025416-?	rs12025416	0	12025416	intron_variant	0	NR	1E-7	7.0		1.45	[1.25-1.69]	Affymetrix, Illumina [~ 2560000] (imputed)	N
2011-03-02	21244703	Wang JH	2011-01-18	Genome Med	www.ncbi.nlm.nih.gov/pubmed/21244703	Modeling the cumulative genetic risk for multiple sclerosis from genome-wide association data.	Multiple sclerosis	2,124 cases, 6,720 controls	1,618 cases, 1,988 controls	5p13.2	5	35803475	IL7R	LOC105374724, SPEF2			105374724, 79925			rs931555-?	rs931555	0	931555	intron_variant	0	NR	4E-7	6.3979400086720375		1.25	[1.15-1.36]	Affymetrix, Illumina [~ 2560000] (imputed)	N
2012-01-17	22190364	Patsopoulos NA	2011-12-01	Ann Neurol	www.ncbi.nlm.nih.gov/pubmed/22190364	Genome-wide meta-analysis identifies novel multiple sclerosis susceptibility loci.	Multiple sclerosis	5,545 European ancestry cases, 12,153 European ancestry controls	NA	3p24.1	3	28037594	EOMES	LOC107986041 - LOC105377008	107986041	105377008		9001	51623	rs170934-T	rs170934	0	170934	intergenic_variant	1	0.48	2E-8	7.698970004336019		1.17	[NR]	Affymetrix, Illumina [2529394]	N
2012-01-17	22190364	Patsopoulos NA	2011-12-01	Ann Neurol	www.ncbi.nlm.nih.gov/pubmed/22190364	Genome-wide meta-analysis identifies novel multiple sclerosis susceptibility loci.	Multiple sclerosis	5,545 European ancestry cases, 12,153 European ancestry controls	NA	9p24.1	9	5893861	MLANA	KIAA2026, MLANA			158358, 2315			rs2150702-G	rs2150702	0	2150702	intron_variant	0	0.49	3E-8	7.522878745280337		1.16	[NR]	Affymetrix, Illumina [2529394]	N
2012-01-17	22190364	Patsopoulos NA	2011-12-01	Ann Neurol	www.ncbi.nlm.nih.gov/pubmed/22190364	Genome-wide meta-analysis identifies novel multiple sclerosis susceptibility loci.	Multiple sclerosis	5,545 European ancestry cases, 12,153 European ancestry controls	NA	2p21	2	43098432	THADA	LOC100506047			100506047			rs6718520-A	rs6718520	0	6718520	intron_variant	0	0.48	3E-8	7.522878745280337		1.17	[NR]	Affymetrix, Illumina [2529394]	N
2012-01-17	22190364	Patsopoulos NA	2011-12-01	Ann Neurol	www.ncbi.nlm.nih.gov/pubmed/22190364	Genome-wide meta-analysis identifies novel multiple sclerosis susceptibility loci.	Multiple sclerosis	5,545 European ancestry cases, 12,153 European ancestry controls	NA	1p13.1	1	116561593	CD58	CD58			965			rs2300747-A	rs2300747	0	2300747	intron_variant	0	0.91	6E-9	8.221848749616356		1.37	[NR]	Affymetrix, Illumina [2529394]	N
2012-01-17	22190364	Patsopoulos NA	2011-12-01	Ann Neurol	www.ncbi.nlm.nih.gov/pubmed/22190364	Genome-wide meta-analysis identifies novel multiple sclerosis susceptibility loci.	Multiple sclerosis	5,545 European ancestry cases, 12,153 European ancestry controls	NA	6p22.1	6	29952555	HLA-B	HLA-A - HCG4P4	3105	353002		6671	2650	rs9260489-T	rs9260489	0	9260489	upstream_gene_variant	1	0.45	1E-11	11.0		1.21	[NR]	Affymetrix, Illumina [2529394]	N
2012-01-17	22190364	Patsopoulos NA	2011-12-01	Ann Neurol	www.ncbi.nlm.nih.gov/pubmed/22190364	Genome-wide meta-analysis identifies novel multiple sclerosis susceptibility loci.	Multiple sclerosis	5,545 European ancestry cases, 12,153 European ancestry controls	NA	6p21.32	6	32445768	HLA-DRB1	HLA-DRA - HLA-DRB9	3122	3132		722	14052	rs3129889-G	rs3129889	0	3129889	downstream_gene_variant	1	0.20	1E-206	206.0		2.97	[NR]	Affymetrix, Illumina [2529394]	N
2012-01-17	22190364	Patsopoulos NA	2011-12-01	Ann Neurol	www.ncbi.nlm.nih.gov/pubmed/22190364	Genome-wide meta-analysis identifies novel multiple sclerosis susceptibility loci.	Multiple sclerosis	5,545 European ancestry cases, 12,153 European ancestry controls	NA	10p15.1	10	6060049	IL2RA	IL2RA			3559			rs12722489-C	rs12722489	0	12722489	intron_variant	0	0.85	4E-8	7.3979400086720375		1.23	[NR]	Affymetrix, Illumina [2529394]	N
2012-01-17	22190364	Patsopoulos NA	2011-12-01	Ann Neurol	www.ncbi.nlm.nih.gov/pubmed/22190364	Genome-wide meta-analysis identifies novel multiple sclerosis susceptibility loci.	Multiple sclerosis	5,545 European ancestry cases, 12,153 European ancestry controls	NA	17q21.2	17	42329511	STAT3	STAT3			6774			rs2293152-C	rs2293152	0	2293152	intron_variant	0	0.62	4E-8	7.3979400086720375		1.22	[NR]	Affymetrix, Illumina [2529394]	N
2012-01-17	22190364	Patsopoulos NA	2011-12-01	Ann Neurol	www.ncbi.nlm.nih.gov/pubmed/22190364	Genome-wide meta-analysis identifies novel multiple sclerosis susceptibility loci.	Multiple sclerosis	5,545 European ancestry cases, 12,153 European ancestry controls	NA	20q13.12	20	46111557	CD40	RPL13P2 - CD40	128500	958		11364	6685	rs6074022-C	rs6074022	0	6074022	regulatory_region_variant	1	0.27	5E-6	5.301029995663981		1.15	[NR]	Affymetrix, Illumina [2529394]	N
2012-01-17	22190364	Patsopoulos NA	2011-12-01	Ann Neurol	www.ncbi.nlm.nih.gov/pubmed/22190364	Genome-wide meta-analysis identifies novel multiple sclerosis susceptibility loci.	Multiple sclerosis	5,545 European ancestry cases, 12,153 European ancestry controls	NA	5q33.3	5	159332892	IL12B	LOC285626			285626			rs2546890-A	rs2546890	0	2546890	non_coding_transcript_exon_variant	0	0.52	8E-8	7.096910013008056		1.16	[NR]	Affymetrix, Illumina [2529394]	N
2012-01-17	22190364	Patsopoulos NA	2011-12-01	Ann Neurol	www.ncbi.nlm.nih.gov/pubmed/22190364	Genome-wide meta-analysis identifies novel multiple sclerosis susceptibility loci.	Multiple sclerosis	5,545 European ancestry cases, 12,153 European ancestry controls	NA	17q21.32	17	47691470	KPNB1, TBX21, TBKBP1	KPNB1 - TBKBP1	3837	9755		7832	2595	rs8070463-T	rs8070463	0	8070463	upstream_gene_variant	1	0.50	1E-7	7.0		1.15	[NR]	Affymetrix, Illumina [2529394]	N
2012-01-17	22190364	Patsopoulos NA	2011-12-01	Ann Neurol	www.ncbi.nlm.nih.gov/pubmed/22190364	Genome-wide meta-analysis identifies novel multiple sclerosis susceptibility loci.	Multiple sclerosis	5,545 European ancestry cases, 12,153 European ancestry controls	NA	19p13.11	19	16437564	EPS15L1	EPS15L1			58513			rs10411936-A	rs10411936	0	10411936	intron_variant	0	0.30	2E-7	6.698970004336019		1.16	[NR]	Affymetrix, Illumina [2529394]	N
2012-01-17	22190364	Patsopoulos NA	2011-12-01	Ann Neurol	www.ncbi.nlm.nih.gov/pubmed/22190364	Genome-wide meta-analysis identifies novel multiple sclerosis susceptibility loci.	Multiple sclerosis	5,545 European ancestry cases, 12,153 European ancestry controls	NA	3q13.33	3	122050675	ILDR1, CD86	ILDR1			286676			rs2681424-T	rs2681424	0	2681424	upstream_gene_variant	0	0.40	2E-7	6.698970004336019		1.16	[NR]	Affymetrix, Illumina [2529394]	N
2012-01-17	22190364	Patsopoulos NA	2011-12-01	Ann Neurol	www.ncbi.nlm.nih.gov/pubmed/22190364	Genome-wide meta-analysis identifies novel multiple sclerosis susceptibility loci.	Multiple sclerosis	5,545 European ancestry cases, 12,153 European ancestry controls	NA	2p13.3	2	68419651	FBXO48, C2orf13, PLEK	PLEK - LOC391383	5341	391383		22198	28240	rs7592330-A	rs7592330	0	7592330	intergenic_variant	1	0.56	2E-7	6.698970004336019		1.15	[NR]	Affymetrix, Illumina [2529394]	N
2012-01-17	22190364	Patsopoulos NA	2011-12-01	Ann Neurol	www.ncbi.nlm.nih.gov/pubmed/22190364	Genome-wide meta-analysis identifies novel multiple sclerosis susceptibility loci.	Multiple sclerosis	5,545 European ancestry cases, 12,153 European ancestry controls	NA	6q25.3	6	159044945	TAGAP	TAGAP, LOC105378083			117289, 105378083			rs1738074-C	rs1738074	0	1738074	5_prime_UTR_variant	0	0.58	4E-7	6.3979400086720375		1.15	[NR]	Affymetrix, Illumina [2529394]	N
2012-01-17	22190364	Patsopoulos NA	2011-12-01	Ann Neurol	www.ncbi.nlm.nih.gov/pubmed/22190364	Genome-wide meta-analysis identifies novel multiple sclerosis susceptibility loci.	Multiple sclerosis	5,545 European ancestry cases, 12,153 European ancestry controls	NA	10q22.3	10	79274913	ZMIZ1	ZMIZ1			57178			rs1250542-A	rs1250542	0	1250542	intron_variant	0	0.37	4E-7	6.3979400086720375		1.15	[NR]	Affymetrix, Illumina [2529394]	N
2012-01-17	22190364	Patsopoulos NA	2011-12-01	Ann Neurol	www.ncbi.nlm.nih.gov/pubmed/22190364	Genome-wide meta-analysis identifies novel multiple sclerosis susceptibility loci.	Multiple sclerosis	5,545 European ancestry cases, 12,153 European ancestry controls	NA	16p13.13	16	11312946	TNP2, PRM3, PRM2, PRM1, C16orf75	LOC105371082			105371082			rs7191700-C	rs7191700	0	7191700	intron_variant	0	0.67	6E-7	6.221848749616356		1.15	[NR]	Affymetrix, Illumina [2529394]	N
2012-01-17	22190364	Patsopoulos NA	2011-12-01	Ann Neurol	www.ncbi.nlm.nih.gov/pubmed/22190364	Genome-wide meta-analysis identifies novel multiple sclerosis susceptibility loci.	Multiple sclerosis	5,545 European ancestry cases, 12,153 European ancestry controls	NA	13q14.2	13	50268304	intergenic	DLEU1			10301			rs9596270-T	rs9596270	0	9596270	intron_variant	0	0.93	7E-7	6.154901959985743		1.35	[NR]	Affymetrix, Illumina [2529394]	N
2012-01-17	22190364	Patsopoulos NA	2011-12-01	Ann Neurol	www.ncbi.nlm.nih.gov/pubmed/22190364	Genome-wide meta-analysis identifies novel multiple sclerosis susceptibility loci.	Multiple sclerosis	5,545 European ancestry cases, 12,153 European ancestry controls	NA	5q33.3	5	159491886	IL12B	LOC285627 - LOC105377685	285627	105377685		25610	13057	rs10866713-A	rs10866713	0	10866713	intron_variant	1	0.22	7E-7	6.154901959985743		1.17	[NR]	Affymetrix, Illumina [2529394]	N
2012-05-11	22457343	Martinelli-Boneschi F	2012-03-28	Mult Scler	www.ncbi.nlm.nih.gov/pubmed/22457343	A genome-wide association study in progressive multiple sclerosis.	Multiple sclerosis	197 European ancestry cases, 234 European ancestry controls	379 European ancestry cases, 398 European ancestry controls	6p21.32	6	32368410	C6orf10	C6orf10, LOC101929163			10665, 101929163			rs3129934-T	rs3129934	0	3129934	intron_variant	0	0.10	7E-16	15.154901959985743		2.34	[1.90-2.87]	Affymetrix [277866]	N
2012-06-27	22570697	Matesanz F	2012-05-03	PLoS One	www.ncbi.nlm.nih.gov/pubmed/22570697	Genome-wide association study of multiple sclerosis confirms a novel locus at 5p13.1.	Multiple sclerosis	2,127 European ancestry cases, 4,558 European ancestry controls	2,785 European ancestry cases, 2,940 European ancestry controls	5p13.1	5	40437846	PTGER4	LOC105374736 - LOC105374737	105374736	105374737		110195	162104	rs9292777-T	rs9292777	0	9292777	regulatory_region_variant	1	NR	1E-9	9.0		1.19	[1.12-1.25]	Affymetrix, Illumina [130903]	N
2010-03-07	20159113	Jakkula E	2010-02-12	Am J Hum Genet	www.ncbi.nlm.nih.gov/pubmed/20159113	Genome-wide association study in a high-risk isolate for multiple sclerosis reveals associated variants in STAT3 gene.	Multiple sclerosis	68 Finland founder cases, 136 Finland founder controls	83 Finland founder cases, 365 Finland founder controls 3,285 European ancestry cases, 6,379 European ancestry controls, 1,202 cases, 3,399 controls	17q21.2	17	42362183	STAT3	STAT3			6774			rs744166-G	rs744166	0	744166	intron_variant	0	0.41	3E-10	9.522878745280337		1.15	[1.10-1.20]	Illumina [297343]	N
2010-06-08	20453840	Sanna S	2010-05-09	Nat Genet	www.ncbi.nlm.nih.gov/pubmed/20453840	Variants within the immunoregulatory CBLB gene are associated with multiple sclerosis.	Multiple sclerosis	882 Sardinian cases, 872 Sardinian controls	1,775 Sardinian cases, 2,005 Sardinian controls	3q13.11	3	105867870	CBLB	CBLB			868			rs9657904-T	rs9657904	0	9657904	intron_variant	0	0.826	2E-10	9.698970004336019		1.4	[1.27-1.57]	Affymetrix [6607266] (imputed)	N
2010-06-08	20453840	Sanna S	2010-05-09	Nat Genet	www.ncbi.nlm.nih.gov/pubmed/20453840	Variants within the immunoregulatory CBLB gene are associated with multiple sclerosis.	Multiple sclerosis	882 Sardinian cases, 872 Sardinian controls	1,775 Sardinian cases, 2,005 Sardinian controls	6p21.32	6	32635230	HLA-DQB1, HLA-DRB	HLA-DRB1 - LOC107986589	3123	107986589		45394	1958	rs2040406-G	rs2040406	0	2040406	intron_variant	1	0.26	1E-20	20.0		2.05	[NR]	Affymetrix [6607266] (imputed)	N
2013-06-13	23472185	Mero IL	2013-03-05	PLoS One	www.ncbi.nlm.nih.gov/pubmed/23472185	Oligoclonal band status in Scandinavian multiple sclerosis patients is associated with specific genetic risk alleles.	Multiple sclerosis (OCB status)	1,367 European ancestry OCB positive cases, 161 European ancestry OCB negative cases, 428 European ancestry controls	NA	1q23.2	1	159848723	C10ORF204	C1orf204			284677			rs6659742-?	rs6659742	0	6659742	intron_variant	0	NR	7E-7	6.154901959985743	(OCB negative vs. controls)	1.99	[1.52-2.61]	Illumina [495970]	N
2013-06-13	23472185	Mero IL	2013-03-05	PLoS One	www.ncbi.nlm.nih.gov/pubmed/23472185	Oligoclonal band status in Scandinavian multiple sclerosis patients is associated with specific genetic risk alleles.	Multiple sclerosis (OCB status)	1,367 European ancestry OCB positive cases, 161 European ancestry OCB negative cases, 428 European ancestry controls	NA	2q31.2	2	178431544	PRKRA	PRKRA, LOC101927027			8575, 101927027			rs9283487-?	rs9283487	0	9283487	3_prime_UTR_variant	0	NR	3E-7	6.522878745280337	(OCB positive vs. controls)	1.61	[1.33-1.92]	Illumina [495970]	N
2013-06-13	23472185	Mero IL	2013-03-05	PLoS One	www.ncbi.nlm.nih.gov/pubmed/23472185	Oligoclonal band status in Scandinavian multiple sclerosis patients is associated with specific genetic risk alleles.	Multiple sclerosis (OCB status)	1,367 European ancestry OCB positive cases, 161 European ancestry OCB negative cases, 428 European ancestry controls	NA	6p21.32	6	32553130	HLA-DRB1	HLA-DRB6			3128			rs3828840-?	rs3828840	0	3828840	intron_variant	0	NR	5E-15	14.301029995663981	(OCB positive vs. controls)	1.94	[1.64-2.29]	Illumina [495970]	N
2013-06-13	23472185	Mero IL	2013-03-05	PLoS One	www.ncbi.nlm.nih.gov/pubmed/23472185	Oligoclonal band status in Scandinavian multiple sclerosis patients is associated with specific genetic risk alleles.	Multiple sclerosis (OCB status)	1,367 European ancestry OCB positive cases, 161 European ancestry OCB negative cases, 428 European ancestry controls	NA	6p21.32	6	32624423	HLA-DQA1	HLA-DRB1 - LOC107986589	3123	107986589		34587	12765	rs9271640-?	rs9271640	0	9271640	upstream_gene_variant	1	NR	2E-20	19.69897000433602	(OCB positive vs. controls)	2.37	[1.97-2.84]	Illumina [495970]	N
2013-06-13	23472185	Mero IL	2013-03-05	PLoS One	www.ncbi.nlm.nih.gov/pubmed/23472185	Oligoclonal band status in Scandinavian multiple sclerosis patients is associated with specific genetic risk alleles.	Multiple sclerosis (OCB status)	1,367 European ancestry OCB positive cases, 161 European ancestry OCB negative cases, 428 European ancestry controls	NA	6p21.32	6	32695854	HLA-DQB1	HLA-DQB1 - MTCO3P1	3119	404026		29165	10290	rs3129720-?	rs3129720	0	3129720	intergenic_variant	1	NR	5E-15	14.301029995663981	(OCB positive vs. controls)	1.91	[1.62-2.24]	Illumina [495970]	N
2013-06-13	23472185	Mero IL	2013-03-05	PLoS One	www.ncbi.nlm.nih.gov/pubmed/23472185	Oligoclonal band status in Scandinavian multiple sclerosis patients is associated with specific genetic risk alleles.	Multiple sclerosis (OCB status)	1,367 European ancestry OCB positive cases, 161 European ancestry OCB negative cases, 428 European ancestry controls	NA	6p21.32	6	32710135	HLA-DQA2	MTCO3P1 - LOC102725019	404026	102725019		3332	8032	rs9275563-?	rs9275563	0	9275563	upstream_gene_variant	1	NR	6E-11	10.221848749616356	(OCB positive vs. controls)	1.75	[1.47-2.04]	Illumina [495970]	N
2013-12-07	23785401	Leone MA	2013-06-13	PLoS One	www.ncbi.nlm.nih.gov/pubmed/23785401	Association of genetic markers with CSF oligoclonal bands in multiple sclerosis patients.	Multiple sclerosis (OCB status)	49 European ancestry OCB negative cases, 513 European ancestry OCB positive cases	200 European ancestry OCB negative cases, 1684 European ancestry OCB positive cases	6q16.1	6	97571204	MMS22L, KLHL32, C6orf167, KIAA1900	LOC101927314			101927314			rs9320598-?	rs9320598	0	9320598	intron_variant	0	0.951	9E-7	6.045757490560675		2.17	[NR]	Illumina [504967]	N
2013-06-13	23472185	Mero IL	2013-03-05	PLoS One	www.ncbi.nlm.nih.gov/pubmed/23472185	Oligoclonal band status in Scandinavian multiple sclerosis patients is associated with specific genetic risk alleles.	Multiple sclerosis (OCB status)	1,367 European ancestry OCB positive cases, 161 European ancestry OCB negative cases	3,029 European ancestry OCB positive cases, 374 European ancestry OCB negative cases	3q23	3	140380851	CLSTN2	CLSTN2			64084			rs17411949-?	rs17411949	0	17411949	intron_variant	0	NR	8E-7	6.096910013008056		1.85	[1.45-2.37]	Illumina [495970]	N
2013-06-13	23472185	Mero IL	2013-03-05	PLoS One	www.ncbi.nlm.nih.gov/pubmed/23472185	Oligoclonal band status in Scandinavian multiple sclerosis patients is associated with specific genetic risk alleles.	Multiple sclerosis (OCB status)	1,367 European ancestry OCB positive cases, 161 European ancestry OCB negative cases	3,029 European ancestry OCB positive cases, 374 European ancestry OCB negative cases	6p21.32	6	32400310	BTNL2	LOC101929163, BTNL2			101929163, 56244			rs3817963-?	rs3817963	0	3817963	intron_variant	0	NR	6E-10	9.221848749616356		1.61	[1.38-1.87]	Illumina [495970]	N
2013-06-13	23472185	Mero IL	2013-03-05	PLoS One	www.ncbi.nlm.nih.gov/pubmed/23472185	Oligoclonal band status in Scandinavian multiple sclerosis patients is associated with specific genetic risk alleles.	Multiple sclerosis (OCB status)	1,367 European ancestry OCB positive cases, 161 European ancestry OCB negative cases	3,029 European ancestry OCB positive cases, 374 European ancestry OCB negative cases	6p21.32	6	32438565	HLA-DRA	BTNL2 - HLA-DRA	56244	3122		29686	1277	rs3129871-?	rs3129871	0	3129871	upstream_gene_variant	1	NR	6E-15	14.221848749616356		1.72	[1.59-1.86]	Illumina [495970]	N
2016-10-05	26644207	Clarelli F	2015-12-08	Pharmacogenomics J	www.ncbi.nlm.nih.gov/pubmed/26644207	Pharmacogenetic study of long-term response to interferon-β treatment in multiple sclerosis.	Response to interferon beta in multiple sclerosis	166 European ancestry responder cases, 171 European ancestry non-responder cases	NA	1p36.11	1	24347376	GRHL3	GRHL3			57822			rs6691722-?	rs6691722	0	6691722	intron_variant	0	0.5191	6E-6	5.221848749616356		2.37	[NR]	Illumina [1387466] (imputed)	N
2016-10-05	26644207	Clarelli F	2015-12-08	Pharmacogenomics J	www.ncbi.nlm.nih.gov/pubmed/26644207	Pharmacogenetic study of long-term response to interferon-β treatment in multiple sclerosis.	Response to interferon beta in multiple sclerosis	166 European ancestry responder cases, 171 European ancestry non-responder cases	NA	4p15.31	4	19045994	intergenic	LOC107986263			107986263			rs16898029-?	rs16898029	0	16898029	intergenic_variant	0	0.8798	2E-6	5.698970004336019		4.69	[NR]	Illumina [1387466] (imputed)	N
2016-10-05	26644207	Clarelli F	2015-12-08	Pharmacogenomics J	www.ncbi.nlm.nih.gov/pubmed/26644207	Pharmacogenetic study of long-term response to interferon-β treatment in multiple sclerosis.	Response to interferon beta in multiple sclerosis	166 European ancestry responder cases, 171 European ancestry non-responder cases	NA	18q12.2	18	39355576	LINC00669	LINC00669			647946			rs12957214-C	rs12957214	0	12957214	intron_variant	0	0.1305	6E-6	5.221848749616356		4.1219	[NR]	Illumina [1387466] (imputed)	N
2015-11-03	25616667	Goris A	2015-01-22	Brain	www.ncbi.nlm.nih.gov/pubmed/25616667	Genetic variants are major determinants of CSF antibody levels in multiple sclerosis.	Immunoglobulin G index levels in multiple sclerosis	773 European ancestry Individuals, 165 Individuals	2,072 Individuals	14q32.33	14	105706543	intergenic	IGH			3492			rs11621145-G	rs11621145	0	11621145	upstream_gene_variant	0	NR	4E-37	36.39794000867204		0.23	[NR] unit increase	NR [485236]	N
2017-01-27	27386562	Andlauer TF	2016-06-17	Sci Adv	www.ncbi.nlm.nih.gov/pubmed/27386562	Novel multiple sclerosis susceptibility loci implicated in epigenetic regulation.	Multiple sclerosis	4,888 German ancestry cases, 10,395 German ancestry controls	2,903 Sardinian ancestry cases, 3,323 Sardinian ancestry controls	6q23.1	6	130068795	L3MBTL3	L3MBTL3			84456			rs4364506-?	rs4364506	0	4364506	intron_variant	0	NR	2E-6	5.698970004336019		1.1235955	[1.08-1.18]	Illumina [at least 8143088] (imputed)	N
2017-01-27	27386562	Andlauer TF	2016-06-17	Sci Adv	www.ncbi.nlm.nih.gov/pubmed/27386562	Novel multiple sclerosis susceptibility loci implicated in epigenetic regulation.	Multiple sclerosis	4,888 German ancestry cases, 10,395 German ancestry controls	2,903 Sardinian ancestry cases, 3,323 Sardinian ancestry controls	13q14.2	13	50243690	DLEU1	DLEU1			10301			rs2812197-?	rs2812197	0	2812197	intron_variant	0	NR	3E-10	9.522878745280337		1.1494253	[1.1-1.2]	Illumina [at least 8143088] (imputed)	N
2017-01-27	27386562	Andlauer TF	2016-06-17	Sci Adv	www.ncbi.nlm.nih.gov/pubmed/27386562	Novel multiple sclerosis susceptibility loci implicated in epigenetic regulation.	Multiple sclerosis	4,888 German ancestry cases, 10,395 German ancestry controls	2,903 Sardinian ancestry cases, 3,323 Sardinian ancestry controls	16p11.2	16	29809159	MAZ	MAZ			4150			rs34286592-T	rs34286592	0	34286592	intron_variant	0	NR	5E-7	6.301029995663981		1.16	[1.09-1.23]	Illumina [at least 8143088] (imputed)	N
2017-01-27	27386562	Andlauer TF	2016-06-17	Sci Adv	www.ncbi.nlm.nih.gov/pubmed/27386562	Novel multiple sclerosis susceptibility loci implicated in epigenetic regulation.	Multiple sclerosis	4,888 German ancestry cases, 10,395 German ancestry controls	2,903 Sardinian ancestry cases, 3,323 Sardinian ancestry controls	17p11.2	17	18307496	SHMT1	TOP3A			7156			rs4925166-?	rs4925166	0	4925166	3_prime_UTR_variant	0	NR	7E-12	11.154901959985743		1.1627907	[1.11-1.22]	Illumina [at least 8143088] (imputed)	N
2017-01-27	27386562	Andlauer TF	2016-06-17	Sci Adv	www.ncbi.nlm.nih.gov/pubmed/27386562	Novel multiple sclerosis susceptibility loci implicated in epigenetic regulation.	Multiple sclerosis	4,888 German ancestry cases, 10,395 German ancestry controls	2,903 Sardinian ancestry cases, 3,323 Sardinian ancestry controls	21q22.2	21	38466902	ERG	ERG			2078			rs2836425-T	rs2836425	0	2836425	intron_variant	0	NR	2E-7	6.698970004336019		1.18	[1.11-1.25]	Illumina [at least 8143088] (imputed)	N
2009-01-16	19010793	Baranzini SE	2008-11-14	Hum Mol Genet	www.ncbi.nlm.nih.gov/pubmed/19010793	Genome-wide association analysis of susceptibility and clinical phenotype in multiple sclerosis.	Normalized brain volume	753 European ancestry cases, 883 European ancestry controls	NA	12p11.21	12	32323793	BICD1	BICD1			636			rs261902-?	rs261902	0	261902	intron_variant	0	0.16	4E-6	5.3979400086720375			[NR]	Illumina [551642]	N
2009-01-16	19010793	Baranzini SE	2008-11-14	Hum Mol Genet	www.ncbi.nlm.nih.gov/pubmed/19010793	Genome-wide association analysis of susceptibility and clinical phenotype in multiple sclerosis.	Normalized brain volume	753 European ancestry cases, 883 European ancestry controls	NA	6q21	6	108595370	FOXO3	FOXO3			2309			rs9480865-?	rs9480865	0	9480865	intron_variant	0	0.16	7E-6	5.154901959985743			[NR]	Illumina [551642]	N
2009-01-16	19010793	Baranzini SE	2008-11-14	Hum Mol Genet	www.ncbi.nlm.nih.gov/pubmed/19010793	Genome-wide association analysis of susceptibility and clinical phenotype in multiple sclerosis.	Normalized brain volume	753 European ancestry cases, 883 European ancestry controls	NA	10p11.23	10	29719734	SVIL	SVIL			6840			rs1927457-?	rs1927457	0	1927457	intron_variant	0	0.31	8E-6	5.096910013008056			[NR]	Illumina [551642]	N
2009-01-16	19010793	Baranzini SE	2008-11-14	Hum Mol Genet	www.ncbi.nlm.nih.gov/pubmed/19010793	Genome-wide association analysis of susceptibility and clinical phenotype in multiple sclerosis.	Normalized brain volume	753 European ancestry cases, 883 European ancestry controls	NA	10q25.2	10	110246728	MXI1	MXI1			4601			rs716595-?	rs716595	0	716595	intron_variant	0	0.08	8E-6	5.096910013008056			[NR]	Illumina [551642]	N
2009-01-16	19010793	Baranzini SE	2008-11-14	Hum Mol Genet	www.ncbi.nlm.nih.gov/pubmed/19010793	Genome-wide association analysis of susceptibility and clinical phenotype in multiple sclerosis.	Normalized brain volume	753 European ancestry cases, 883 European ancestry controls	NA	5q35.1	5	170523390	KCNIP1	KCNIP1			30820			rs11957313-?	rs11957313	0	11957313	intron_variant	0	0.13	9E-6	5.045757490560675			[NR]	Illumina [551642]	N
2009-01-16	19010793	Baranzini SE	2008-11-14	Hum Mol Genet	www.ncbi.nlm.nih.gov/pubmed/19010793	Genome-wide association analysis of susceptibility and clinical phenotype in multiple sclerosis.	Brain lesion load	791 European ancestry cases, 883 European ancestry controls	NA	2q37.1	2	233595452	CHRND	UGT1A			7361			rs2602397-?	rs2602397	1	1597944	intergenic_variant	0	0.45	4E-6	5.3979400086720375			[NR]	Illumina [551642]	N
2009-01-16	19010793	Baranzini SE	2008-11-14	Hum Mol Genet	www.ncbi.nlm.nih.gov/pubmed/19010793	Genome-wide association analysis of susceptibility and clinical phenotype in multiple sclerosis.	Brain lesion load	791 European ancestry cases, 883 European ancestry controls	NA	14q12	14	31884044	NUBPL	NUBPL - LOC105370439	80224	105370439		22751	56674	rs2039485-?	rs2039485	0	2039485	intergenic_variant	1	0.22	6E-6	5.221848749616356			[NR]	Illumina [551642]	N
2009-01-16	19010793	Baranzini SE	2008-11-14	Hum Mol Genet	www.ncbi.nlm.nih.gov/pubmed/19010793	Genome-wide association analysis of susceptibility and clinical phenotype in multiple sclerosis.	Brain lesion load	791 European ancestry cases, 883 European ancestry controls	NA	6q25.3	6	159981673	IGF2R	IGF2R			3482			rs6917747-?	rs6917747	0	6917747	intron_variant	0	0.15	7E-6	5.154901959985743			[NR]	Illumina [551642]	N
2009-01-16	19010793	Baranzini SE	2008-11-14	Hum Mol Genet	www.ncbi.nlm.nih.gov/pubmed/19010793	Genome-wide association analysis of susceptibility and clinical phenotype in multiple sclerosis.	Brain lesion load	791 European ancestry cases, 883 European ancestry controls	NA	19p13.11	19	17007623	CPAMD8	CPAMD8			27151			rs11666377-?	rs11666377	0	11666377	intron_variant	0	0.14	7E-6	5.154901959985743			[NR]	Illumina [551642]	N
2016-11-18	26819262	Zhou Y	2016-01-27	Mult Scler	www.ncbi.nlm.nih.gov/pubmed/26819262	Genetic loci for Epstein-Barr virus nuclear antigen-1 are associated with risk of multiple sclerosis.	Epstein Barr virus nuclear antigen 1 IgG levels or multiple sclerosis	3,599 individuals, 1,956 Mexican American individuals, 5,545 European ancestry multiple sclerosis cases, 12,153 European ancestry non-multiple sclerosis controls		1p22.1	1	92607671	EVI5	EVI5			7813			rs11808092-A	rs11808092	0	11808092	missense_variant	0	NR	2E-8	7.698970004336019				Illumina [up to 2529394] (imputed)	N
2016-11-18	26819262	Zhou Y	2016-01-27	Mult Scler	www.ncbi.nlm.nih.gov/pubmed/26819262	Genetic loci for Epstein-Barr virus nuclear antigen-1 are associated with risk of multiple sclerosis.	Epstein Barr virus nuclear antigen 1 IgG levels or multiple sclerosis	3,599 individuals, 1,956 Mexican American individuals, 5,545 European ancestry multiple sclerosis cases, 12,153 European ancestry non-multiple sclerosis controls		3p24.1	3	28029953	EOMES	LOC107986041 - LOC105377008	107986041	105377008		1360	59264	rs669607-A	rs669607	0	669607	upstream_gene_variant	1	NR	4E-9	8.397940008672037				Illumina [up to 2529394] (imputed)	N
2016-11-18	26819262	Zhou Y	2016-01-27	Mult Scler	www.ncbi.nlm.nih.gov/pubmed/26819262	Genetic loci for Epstein-Barr virus nuclear antigen-1 are associated with risk of multiple sclerosis.	Epstein Barr virus nuclear antigen 1 IgG levels or multiple sclerosis	3,599 individuals, 1,956 Mexican American individuals, 5,545 European ancestry multiple sclerosis cases, 12,153 European ancestry non-multiple sclerosis controls		3q13.33	3	122051692	ILDR1	ILDR1			286676			rs2255214-T	rs2255214	0	2255214	upstream_gene_variant	0	NR	5E-8	7.301029995663981				Illumina [up to 2529394] (imputed)	N
2016-11-18	26819262	Zhou Y	2016-01-27	Mult Scler	www.ncbi.nlm.nih.gov/pubmed/26819262	Genetic loci for Epstein-Barr virus nuclear antigen-1 are associated with risk of multiple sclerosis.	Epstein Barr virus nuclear antigen 1 IgG levels or multiple sclerosis	3,599 individuals, 1,956 Mexican American individuals, 5,545 European ancestry multiple sclerosis cases, 12,153 European ancestry non-multiple sclerosis controls		10p15.1	10	6027930	IL2RA	IL2RA			3559			rs12722561-C	rs12722561	0	12722561	intron_variant	0	NR	6E-8	7.221848749616356				Illumina [up to 2529394] (imputed)	N
2014-07-22	24234648	Goris A	2013-11-13	Hum Mol Genet	www.ncbi.nlm.nih.gov/pubmed/24234648	No evidence for shared genetic basis of common variants in multiple sclerosis and amyotrophic lateral sclerosis.	Multiple sclerosis or amyotrophic lateral sclerosis	4,088 Multiple sclerosis cases, 3,762 Amyotrophic lateralsclerosis cases, 12,030 controls	NA	17q21.32	17	47530206	NPEPPS	NPEPPS			9520			rs2935183-?	rs2935183	0	2935183	intron_variant	0	NR	5E-7	6.301029995663981				NR [5440446] (imputed)	N
2009-06-29	19525953	De Jager PL	2009-06-14	Nat Genet	www.ncbi.nlm.nih.gov/pubmed/19525953	Meta-analysis of genome scans and replication identify CD6, IRF8 and TNFRSF1A as new multiple sclerosis susceptibility loci.	Multiple sclerosis	2,624 European ancestry cases, 7,220 European ancestry controls	2,215 European ancestry cases, 2,116 European ancestry controls	6p21.32	6	32445274	HLA-DRB1	HLA-DRA - HLA-DRB9	3122	3132		228	14546	rs3135388-A	rs3135388	0	3135388	downstream_gene_variant	1	0.22	4E-225	224.39794000867204		2.75	[2.46-3.07]	Affymetrix, Illumina [~ 2560000] (imputed)	N
2010-03-07	20159113	Jakkula E	2010-02-12	Am J Hum Genet	www.ncbi.nlm.nih.gov/pubmed/20159113	Genome-wide association study in a high-risk isolate for multiple sclerosis reveals associated variants in STAT3 gene.	Multiple sclerosis	68 Finland founder cases, 136 Finland founder controls	83 Finland founder cases, 365 Finland founder controls 3,285 European ancestry cases, 6,379 European ancestry controls, 1,202 cases, 3,399 controls	6p21.32	6	32433440	HLA	BTNL2 - HLA-DRA	56244	3122		24561	6402	rs3135338-A	rs3135338	0	3135338	intron_variant	1	0.13	2E-25	24.69897000433602		3.43	[NR]	Illumina [297343]	N
2013-06-13	23472185	Mero IL	2013-03-05	PLoS One	www.ncbi.nlm.nih.gov/pubmed/23472185	Oligoclonal band status in Scandinavian multiple sclerosis patients is associated with specific genetic risk alleles.	Multiple sclerosis (OCB status)	1,367 European ancestry OCB positive cases, 161 European ancestry OCB negative cases, 428 European ancestry controls	NA	6p21.32	6	32400310	BTNL2	LOC101929163, BTNL2			101929163, 56244			rs3817963-?	rs3817963	0	3817963	intron_variant	0	NR	8E-6	5.096910013008056	(OCB positive vs. controls)	1.52	[1.27-1.79]	Illumina [495970]	N
2013-06-13	23472185	Mero IL	2013-03-05	PLoS One	www.ncbi.nlm.nih.gov/pubmed/23472185	Oligoclonal band status in Scandinavian multiple sclerosis patients is associated with specific genetic risk alleles.	Multiple sclerosis (OCB status)	1,367 European ancestry OCB positive cases, 161 European ancestry OCB negative cases, 428 European ancestry controls	NA	6p21.32	6	32438565	HLA-DRA	BTNL2 - HLA-DRA	56244	3122		29686	1277	rs3129871-?	rs3129871	0	3129871	upstream_gene_variant	1	NR	1E-16	16.0	(OCB positive vs. controls)	1.98	[1.68-2.32]	Illumina [495970]	N
2012-10-24	21833088	Sawcer S	2011-08-11	Nature	www.ncbi.nlm.nih.gov/pubmed/21833088	Genetic risk and a primary role for cell-mediated immune mechanisms in multiple sclerosis.	Multiple sclerosis	9,772 European ancestry cases, 16,849 European ancestry controls	4,218 European ancestry cases, 7,296 European ancestry controls	12q14.1	12	57739473	AGAP2, CYP27B1	AGAP2			116986			rs12368653-A	rs12368653	0	12368653	intron_variant	0	NR	2E-9	8.698970004336019	(Conditioned on rs7238078)	1.1	[1.09-1.12]	Illumina [465434]	N
2012-10-24	21833088	Sawcer S	2011-08-11	Nature	www.ncbi.nlm.nih.gov/pubmed/21833088	Genetic risk and a primary role for cell-mediated immune mechanisms in multiple sclerosis.	Multiple sclerosis	9,772 European ancestry cases, 16,849 European ancestry controls	4,218 European ancestry cases, 7,296 European ancestry controls	6q23.3	6	135418217	AHI1	AHI1			54806			rs11154801-A	rs11154801	0	11154801	intron_variant	0	NR	1E-13	13.0		1.13	[1.11-1.15]	Illumina [465434]	N
2012-10-24	21833088	Sawcer S	2011-08-11	Nature	www.ncbi.nlm.nih.gov/pubmed/21833088	Genetic risk and a primary role for cell-mediated immune mechanisms in multiple sclerosis.	Multiple sclerosis	9,772 European ancestry cases, 16,849 European ancestry controls	4,218 European ancestry cases, 7,296 European ancestry controls	18q21.31	18	58546158	ALPK2	ALPK2			115701			rs12456021-A	rs12456021	0	12456021	intron_variant	0	NR	4E-6	5.3979400086720375		1.1	[1.08-1.12]	Illumina [465434]	N
2012-10-24	21833088	Sawcer S	2011-08-11	Nature	www.ncbi.nlm.nih.gov/pubmed/21833088	Genetic risk and a primary role for cell-mediated immune mechanisms in multiple sclerosis.	Multiple sclerosis	9,772 European ancestry cases, 16,849 European ancestry controls	4,218 European ancestry cases, 7,296 European ancestry controls	6q15	6	90287050	BACH2	BACH2			60468			rs12212193-G	rs12212193	0	12212193	intron_variant	0	NR	4E-8	7.3979400086720375		1.09	[1.08-1.1]	Illumina [465434]	N
2012-10-24	21833088	Sawcer S	2011-08-11	Nature	www.ncbi.nlm.nih.gov/pubmed/21833088	Genetic risk and a primary role for cell-mediated immune mechanisms in multiple sclerosis.	Multiple sclerosis	9,772 European ancestry cases, 16,849 European ancestry controls	4,218 European ancestry cases, 7,296 European ancestry controls	14q24.3	14	75539214	BATF	BATF			10538			rs2300603-A	rs2300603	0	2300603	intron_variant	0	NR	2E-8	7.698970004336019		1.11	[1.09-1.12]	Illumina [465434]	N
2012-10-24	21833088	Sawcer S	2011-08-11	Nature	www.ncbi.nlm.nih.gov/pubmed/21833088	Genetic risk and a primary role for cell-mediated immune mechanisms in multiple sclerosis.	Multiple sclerosis	9,772 European ancestry cases, 16,849 European ancestry controls	4,218 European ancestry cases, 7,296 European ancestry controls	1q32.1	1	200912467	C1orf106, KIF21B	C1orf106			55765			rs7522462-G	rs7522462	0	7522462	intron_variant	0	NR	2E-9	8.698970004336019		1.11	[1.1-1.13]	Illumina [465434]	N
2012-10-24	21833088	Sawcer S	2011-08-11	Nature	www.ncbi.nlm.nih.gov/pubmed/21833088	Genetic risk and a primary role for cell-mediated immune mechanisms in multiple sclerosis.	Multiple sclerosis	9,772 European ancestry cases, 16,849 European ancestry controls	4,218 European ancestry cases, 7,296 European ancestry controls	3q13.33	3	119501087	C3orf1, TMEM39A	TIMMDC1			51300			rs2293370-G	rs2293370	0	2293370	intron_variant	0	NR	3E-9	8.522878745280337		1.13	[1.11-1.15]	Illumina [465434]	N
2012-10-24	21833088	Sawcer S	2011-08-11	Nature	www.ncbi.nlm.nih.gov/pubmed/21833088	Genetic risk and a primary role for cell-mediated immune mechanisms in multiple sclerosis.	Multiple sclerosis	9,772 European ancestry cases, 16,849 European ancestry controls	4,218 European ancestry cases, 7,296 European ancestry controls	11q12.2	11	61064810	CD5, CD6	LOC105369325			105369325			rs650258-G	rs650258	0	650258	intron_variant	0	NR	2E-11	10.698970004336019		1.12	[1.1-1.13]	Illumina [465434]	N
2012-10-24	21833088	Sawcer S	2011-08-11	Nature	www.ncbi.nlm.nih.gov/pubmed/21833088	Genetic risk and a primary role for cell-mediated immune mechanisms in multiple sclerosis.	Multiple sclerosis	9,772 European ancestry cases, 16,849 European ancestry controls	4,218 European ancestry cases, 7,296 European ancestry controls	1p13.1	1	116558335	CD58	CD58			965			rs1335532-A	rs1335532	0	1335532	intron_variant	0	NR	3E-16	15.522878745280337		1.22	[1.19-1.24]	Illumina [465434]	N
2012-10-24	21833088	Sawcer S	2011-08-11	Nature	www.ncbi.nlm.nih.gov/pubmed/21833088	Genetic risk and a primary role for cell-mediated immune mechanisms in multiple sclerosis.	Multiple sclerosis	9,772 European ancestry cases, 16,849 European ancestry controls	4,218 European ancestry cases, 7,296 European ancestry controls	3q13.33	3	122077921	CD86	CD86			942			rs9282641-G	rs9282641	0	9282641	splice_region_variant	0	NR	1E-11	11.0		1.21	[1.18-1.24]	Illumina [465434]	N
2012-10-24	21833088	Sawcer S	2011-08-11	Nature	www.ncbi.nlm.nih.gov/pubmed/21833088	Genetic risk and a primary role for cell-mediated immune mechanisms in multiple sclerosis.	Multiple sclerosis	9,772 European ancestry cases, 16,849 European ancestry controls	4,218 European ancestry cases, 7,296 European ancestry controls	19p13.2	19	10409388	CDC37, TYK2	CDC37 - PDE4A	11140	5141		5793	7385	rs8112449-G	rs8112449	0	8112449	intron_variant	1	NR	1E-6	6.0		1.08	[1.07-1.1]	Illumina [465434]	N
2012-10-24	21833088	Sawcer S	2011-08-11	Nature	www.ncbi.nlm.nih.gov/pubmed/21833088	Genetic risk and a primary role for cell-mediated immune mechanisms in multiple sclerosis.	Multiple sclerosis	9,772 European ancestry cases, 16,849 European ancestry controls	4,218 European ancestry cases, 7,296 European ancestry controls	7p22.3	7	2408858	CHST12	CHST12			55501			rs6952809-A	rs6952809	0	6952809	intron_variant	0	NR	4E-6	5.3979400086720375	(Conditioned on rs1843938)	1.08	[1.06-1.09]	Illumina [465434]	N
2012-10-24	21833088	Sawcer S	2011-08-11	Nature	www.ncbi.nlm.nih.gov/pubmed/21833088	Genetic risk and a primary role for cell-mediated immune mechanisms in multiple sclerosis.	Multiple sclerosis	9,772 European ancestry cases, 16,849 European ancestry controls	4,218 European ancestry cases, 7,296 European ancestry controls	16p13.13	16	11083944	CLEC16A	CLEC16A			23274			rs7200786-A	rs7200786	0	7200786	intron_variant	0	NR	9E-17	16.045757490560675		1.15	[1.13-1.16]	Illumina [465434]	N
2012-10-24	21833088	Sawcer S	2011-08-11	Nature	www.ncbi.nlm.nih.gov/pubmed/21833088	Genetic risk and a primary role for cell-mediated immune mechanisms in multiple sclerosis.	Multiple sclerosis	9,772 European ancestry cases, 16,849 European ancestry controls	4,218 European ancestry cases, 7,296 European ancestry controls	12p13.31	12	9723495	CLECL1	CLECL1			160365			rs10466829-A	rs10466829	0	10466829	intron_variant	0	NR	1E-8	8.0		1.09	[1.08-1.11]	Illumina [465434]	N
2012-10-24	21833088	Sawcer S	2011-08-11	Nature	www.ncbi.nlm.nih.gov/pubmed/21833088	Genetic risk and a primary role for cell-mediated immune mechanisms in multiple sclerosis.	Multiple sclerosis	9,772 European ancestry cases, 16,849 European ancestry controls	4,218 European ancestry cases, 7,296 European ancestry controls	11q23.3	11	118883644	CXCR5	SETP16 - CXCR5	649925	643		49079	122	rs630923-C	rs630923	0	630923	upstream_gene_variant	1	NR	3E-7	6.522878745280337		1.12	[1.1-1.14]	Illumina [465434]	N
2012-10-24	21833088	Sawcer S	2011-08-11	Nature	www.ncbi.nlm.nih.gov/pubmed/21833088	Genetic risk and a primary role for cell-mediated immune mechanisms in multiple sclerosis.	Multiple sclerosis	9,772 European ancestry cases, 16,849 European ancestry controls	4,218 European ancestry cases, 7,296 European ancestry controls	20q13.2	20	54174979	CYP24A1	CYP24A1 - LOC105372675	1591	105372675		994	3200	rs2248359-G	rs2248359	0	2248359	upstream_gene_variant	1	NR	3E-11	10.522878745280337		1.12	[1.1-1.13]	Illumina [465434]	N
2012-10-24	21833088	Sawcer S	2011-08-11	Nature	www.ncbi.nlm.nih.gov/pubmed/21833088	Genetic risk and a primary role for cell-mediated immune mechanisms in multiple sclerosis.	Multiple sclerosis	9,772 European ancestry cases, 16,849 European ancestry controls	4,218 European ancestry cases, 7,296 European ancestry controls	1p22.3	1	85306326	DDAH1	LOC646626 - DDAH1	646626	23576		28238	12159	rs233100-G	rs233100	0	233100	intron_variant	1	NR	1E-6	6.0		1.08	[1.07-1.1]	Illumina [465434]	N
2012-10-24	21833088	Sawcer S	2011-08-11	Nature	www.ncbi.nlm.nih.gov/pubmed/21833088	Genetic risk and a primary role for cell-mediated immune mechanisms in multiple sclerosis.	Multiple sclerosis	9,772 European ancestry cases, 16,849 European ancestry controls	4,218 European ancestry cases, 7,296 European ancestry controls	19q13.33	19	49365794	DKKL1	DKKL1			27120			rs2303759-C	rs2303759	0	2303759	missense_variant	0	NR	5E-9	8.301029995663981		1.11	[1.09-1.13]	Illumina [465434]	N
2012-10-24	21833088	Sawcer S	2011-08-11	Nature	www.ncbi.nlm.nih.gov/pubmed/21833088	Genetic risk and a primary role for cell-mediated immune mechanisms in multiple sclerosis.	Multiple sclerosis	9,772 European ancestry cases, 16,849 European ancestry controls	4,218 European ancestry cases, 7,296 European ancestry controls	13q14.2	13	50267187	DLEU1	DLEU1			10301			rs806321-A	rs806321	0	806321	intron_variant	0	NR	5E-7	6.301029995663981		1.08	[1.07-1.1]	Illumina [465434]	N
2012-10-24	21833088	Sawcer S	2011-08-11	Nature	www.ncbi.nlm.nih.gov/pubmed/21833088	Genetic risk and a primary role for cell-mediated immune mechanisms in multiple sclerosis.	Multiple sclerosis	9,772 European ancestry cases, 16,849 European ancestry controls	4,218 European ancestry cases, 7,296 European ancestry controls	3p24.1	3	27747289	EOMES	EOMES - LOC105377007	8320	105377007		24574	50299	rs11129295-A	rs11129295	0	11129295	intergenic_variant	1	NR	1E-9	9.0	(Conditioned on rs669607)	1.11	[1.09-1.12]	Illumina [465434]	N
2012-10-24	21833088	Sawcer S	2011-08-11	Nature	www.ncbi.nlm.nih.gov/pubmed/21833088	Genetic risk and a primary role for cell-mediated immune mechanisms in multiple sclerosis.	Multiple sclerosis	9,772 European ancestry cases, 16,849 European ancestry controls	4,218 European ancestry cases, 7,296 European ancestry controls	1p22.1	1	92682820	EVI5	EVI5			7813			rs11810217-A	rs11810217	0	11810217	intron_variant	0	NR	6E-15	14.221848749616356		1.15	[1.13-1.16]	Illumina [465434]	N
2012-10-24	21833088	Sawcer S	2011-08-11	Nature	www.ncbi.nlm.nih.gov/pubmed/21833088	Genetic risk and a primary role for cell-mediated immune mechanisms in multiple sclerosis.	Multiple sclerosis	9,772 European ancestry cases, 16,849 European ancestry controls	4,218 European ancestry cases, 7,296 European ancestry controls	1p21.2	1	100865980	EXTL2	VCAM1 - EXTL2	7412	2135		126935	6392	rs12048904-A	rs12048904	0	12048904	intergenic_variant	1	NR	4E-8	7.3979400086720375		1.09	[1.08-1.11]	Illumina [465434]	N
2012-10-24	21833088	Sawcer S	2011-08-11	Nature	www.ncbi.nlm.nih.gov/pubmed/21833088	Genetic risk and a primary role for cell-mediated immune mechanisms in multiple sclerosis.	Multiple sclerosis	9,772 European ancestry cases, 16,849 European ancestry controls	4,218 European ancestry cases, 7,296 European ancestry controls	1q23.1	1	157699488	FCRL3	FCRL3			115352			rs3761959-G	rs3761959	0	3761959	intron_variant	0	NR	3E-6	5.522878745280337		1.08	[1.06-1.09]	Illumina [465434]	N
2012-10-24	21833088	Sawcer S	2011-08-11	Nature	www.ncbi.nlm.nih.gov/pubmed/21833088	Genetic risk and a primary role for cell-mediated immune mechanisms in multiple sclerosis.	Multiple sclerosis	9,772 European ancestry cases, 16,849 European ancestry controls	4,218 European ancestry cases, 7,296 European ancestry controls	14q31.3	14	88021345	GPR65	LOC101928791			101928791			rs2119704-C	rs2119704	0	2119704	intron_variant	0	NR	2E-10	9.698970004336019		1.22	[1.19-1.25]	Illumina [465434]	N
2012-10-24	21833088	Sawcer S	2011-08-11	Nature	www.ncbi.nlm.nih.gov/pubmed/21833088	Genetic risk and a primary role for cell-mediated immune mechanisms in multiple sclerosis.	Multiple sclerosis	9,772 European ancestry cases, 16,849 European ancestry controls	4,218 European ancestry cases, 7,296 European ancestry controls	10q23.33	10	92722160	HHEX	HHEX - EXOC6	3087	54536		26509	104671	rs7923837-G	rs7923837	0	7923837	intergenic_variant	1	NR	5E-9	8.301029995663981		1.1	[1.08-1.11]	Illumina [465434]	N
2012-10-24	21833088	Sawcer S	2011-08-11	Nature	www.ncbi.nlm.nih.gov/pubmed/21833088	Genetic risk and a primary role for cell-mediated immune mechanisms in multiple sclerosis.	Multiple sclerosis	9,772 European ancestry cases, 16,849 European ancestry controls	4,218 European ancestry cases, 7,296 European ancestry controls	3q25.33	3	159991864	IL12A	IL12A-AS1, IL12A			101928376, 3592			rs2243123-G	rs2243123	0	2243123	intron_variant	0	NR	7E-6	5.154901959985743		1.08	[1.06-1.1]	Illumina [465434]	N
2012-10-24	21833088	Sawcer S	2011-08-11	Nature	www.ncbi.nlm.nih.gov/pubmed/21833088	Genetic risk and a primary role for cell-mediated immune mechanisms in multiple sclerosis.	Multiple sclerosis	9,772 European ancestry cases, 16,849 European ancestry controls	4,218 European ancestry cases, 7,296 European ancestry controls	5q33.3	5	159332892	IL12B	LOC285626			285626			rs2546890-A	rs2546890	0	2546890	non_coding_transcript_exon_variant	0	NR	1E-11	11.0		1.11	[1.1-1.13]	Illumina [465434]	N
2012-10-24	21833088	Sawcer S	2011-08-11	Nature	www.ncbi.nlm.nih.gov/pubmed/21833088	Genetic risk and a primary role for cell-mediated immune mechanisms in multiple sclerosis.	Multiple sclerosis	9,772 European ancestry cases, 16,849 European ancestry controls	4,218 European ancestry cases, 7,296 European ancestry controls	6q23.3	6	137131771	IL22RA2	IL20RA - IL22RA2	53832	116379		86405	12049	rs17066096-G	rs17066096	0	17066096	intergenic_variant	1	NR	6E-13	12.221848749616356		1.14	[1.12-1.15]	Illumina [465434]	N
2012-10-24	21833088	Sawcer S	2011-08-11	Nature	www.ncbi.nlm.nih.gov/pubmed/21833088	Genetic risk and a primary role for cell-mediated immune mechanisms in multiple sclerosis.	Multiple sclerosis	9,772 European ancestry cases, 16,849 European ancestry controls	4,218 European ancestry cases, 7,296 European ancestry controls	10p15.1	10	6068866	IL2RA	IL2RA - RPL32P23	3559	644020		6496	2645	rs7090512-G	rs7090512	0	7090512	downstream_gene_variant	1	NR	5E-20	19.30102999566398	(Conditioned on rs3118470)	1.19	[1.17-1.21]	Illumina [465434]	N
2012-10-24	21833088	Sawcer S	2011-08-11	Nature	www.ncbi.nlm.nih.gov/pubmed/21833088	Genetic risk and a primary role for cell-mediated immune mechanisms in multiple sclerosis.	Multiple sclerosis	9,772 European ancestry cases, 16,849 European ancestry controls	4,218 European ancestry cases, 7,296 European ancestry controls	5p13.2	5	35874473	IL7R	IL7R			3575			rs6897932-G	rs6897932	0	6897932	missense_variant	0	NR	2E-8	7.698970004336019		1.11	[1.09-1.13]	Illumina [465434]	N
2012-10-24	21833088	Sawcer S	2011-08-11	Nature	www.ncbi.nlm.nih.gov/pubmed/21833088	Genetic risk and a primary role for cell-mediated immune mechanisms in multiple sclerosis.	Multiple sclerosis	9,772 European ancestry cases, 16,849 European ancestry controls	4,218 European ancestry cases, 7,296 European ancestry controls	16q24.1	16	85977427	IRF8	LOC105371388 - LOC105371389	105371388	105371389		27792	70401	rs13333054-A	rs13333054	0	13333054	upstream_gene_variant	1	NR	1E-8	8.0		1.11	[1.1-1.13]	Illumina [465434]	N
2012-10-24	21833088	Sawcer S	2011-08-11	Nature	www.ncbi.nlm.nih.gov/pubmed/21833088	Genetic risk and a primary role for cell-mediated immune mechanisms in multiple sclerosis.	Multiple sclerosis	9,772 European ancestry cases, 16,849 European ancestry controls	4,218 European ancestry cases, 7,296 European ancestry controls	13q14.11	13	41565109	KIAA0564	LOC105370174 - VWA8	105370174	23078		1018	1716	rs17594362-A	rs17594362	0	17594362	downstream_gene_variant	1	NR	4E-6	5.3979400086720375		1.11	[1.09-1.13]	Illumina [465434]	N
2012-10-24	21833088	Sawcer S	2011-08-11	Nature	www.ncbi.nlm.nih.gov/pubmed/21833088	Genetic risk and a primary role for cell-mediated immune mechanisms in multiple sclerosis.	Multiple sclerosis	9,772 European ancestry cases, 16,849 European ancestry controls	4,218 European ancestry cases, 7,296 European ancestry controls	16q23.2	16	79618644	MAF	LOC101928230 - LOC105371356	101928230	105371356		6131	57317	rs386965-G	rs386965	0	386965	upstream_gene_variant	1	NR	4E-6	5.3979400086720375		1.09	[1.07-1.11]	Illumina [465434]	N
2012-10-24	21833088	Sawcer S	2011-08-11	Nature	www.ncbi.nlm.nih.gov/pubmed/21833088	Genetic risk and a primary role for cell-mediated immune mechanisms in multiple sclerosis.	Multiple sclerosis	9,772 European ancestry cases, 16,849 European ancestry controls	4,218 European ancestry cases, 7,296 European ancestry controls	18q21.32	18	58716960	MALT1	MALT1			10892			rs7238078-A	rs7238078	0	7238078	intron_variant	0	NR	3E-9	8.522878745280337		1.12	[1.1-1.14]	Illumina [465434]	N
2012-10-24	21833088	Sawcer S	2011-08-11	Nature	www.ncbi.nlm.nih.gov/pubmed/21833088	Genetic risk and a primary role for cell-mediated immune mechanisms in multiple sclerosis.	Multiple sclerosis	9,772 European ancestry cases, 16,849 European ancestry controls	4,218 European ancestry cases, 7,296 European ancestry controls	19q13.33	19	48711213	MAMSTR	MAMSTR			284358			rs281380-G	rs281380	0	281380	downstream_gene_variant	0	NR	2E-6	5.698970004336019	(Conditioned on rs2303759)	1.08	[1.07-1.09]	Illumina [465434]	N
2012-10-24	21833088	Sawcer S	2011-08-11	Nature	www.ncbi.nlm.nih.gov/pubmed/21833088	Genetic risk and a primary role for cell-mediated immune mechanisms in multiple sclerosis.	Multiple sclerosis	9,772 European ancestry cases, 16,849 European ancestry controls	4,218 European ancestry cases, 7,296 European ancestry controls	4q24	4	102657480	NFKB1, MANBA	MANBA			4126			rs228614-G	rs228614	0	228614	intron_variant	0	NR	1E-7	7.0		1.09	[1.07-1.1]	Illumina [465434]	N
2012-10-24	21833088	Sawcer S	2011-08-11	Nature	www.ncbi.nlm.nih.gov/pubmed/21833088	Genetic risk and a primary role for cell-mediated immune mechanisms in multiple sclerosis.	Multiple sclerosis	9,772 European ancestry cases, 16,849 European ancestry controls	4,218 European ancestry cases, 7,296 European ancestry controls	17q21.31	17	45325639	MAP3K14	MAP3K14 - RNA5SP443	9020	106481745		8575	1727	rs4792814-G	rs4792814	0	4792814	downstream_gene_variant	1	NR	3E-6	5.522878745280337		1.08	[1.06-1.09]	Illumina [465434]	N
2012-10-24	21833088	Sawcer S	2011-08-11	Nature	www.ncbi.nlm.nih.gov/pubmed/21833088	Genetic risk and a primary role for cell-mediated immune mechanisms in multiple sclerosis.	Multiple sclerosis	9,772 European ancestry cases, 16,849 European ancestry controls	4,218 European ancestry cases, 7,296 European ancestry controls	22q11.22	22	21776836	MAPK1	MAPK1			5594			rs2283792-C	rs2283792	0	2283792	intron_variant	0	NR	5E-9	8.301029995663981		1.1	[1.08-1.11]	Illumina [465434]	N
2012-10-24	21833088	Sawcer S	2011-08-11	Nature	www.ncbi.nlm.nih.gov/pubmed/21833088	Genetic risk and a primary role for cell-mediated immune mechanisms in multiple sclerosis.	Multiple sclerosis	9,772 European ancestry cases, 16,849 European ancestry controls	4,218 European ancestry cases, 7,296 European ancestry controls	2q13	2	111907624	MERTK	MERTK			10461			rs17174870-G	rs17174870	0	17174870	intron_variant	0	NR	1E-8	8.0		1.11	[1.09-1.13]	Illumina [465434]	N
2012-10-24	21833088	Sawcer S	2011-08-11	Nature	www.ncbi.nlm.nih.gov/pubmed/21833088	Genetic risk and a primary role for cell-mediated immune mechanisms in multiple sclerosis.	Multiple sclerosis	9,772 European ancestry cases, 16,849 European ancestry controls	4,218 European ancestry cases, 7,296 European ancestry controls	1p36.32	1	2792599	MMEL1	TTC34 - ACTRT2	100287898	140625		2862	228883	rs4648356-C	rs4648356	0	4648356	intron_variant	1	NR	1E-14	14.0		1.14	[1.12-1.16]	Illumina [465434]	N
2012-10-24	21833088	Sawcer S	2011-08-11	Nature	www.ncbi.nlm.nih.gov/pubmed/21833088	Genetic risk and a primary role for cell-mediated immune mechanisms in multiple sclerosis.	Multiple sclerosis	9,772 European ancestry cases, 16,849 European ancestry controls	4,218 European ancestry cases, 7,296 European ancestry controls	19p13.11	19	18193890	MPV17L2	MPV17L2			84769			rs874628-A	rs874628	0	874628	missense_variant	0	NR	1E-8	8.0		1.11	[1.09-1.12]	Illumina [465434]	N
2012-10-24	21833088	Sawcer S	2011-08-11	Nature	www.ncbi.nlm.nih.gov/pubmed/21833088	Genetic risk and a primary role for cell-mediated immune mechanisms in multiple sclerosis.	Multiple sclerosis	9,772 European ancestry cases, 16,849 European ancestry controls	4,218 European ancestry cases, 7,296 European ancestry controls	6q23.3	6	135173737	MYB	LOC105378010 - MYB	105378010	4602		63320	7244	rs9321490-G	rs9321490	0	9321490	intergenic_variant	1	NR	2E-6	5.698970004336019	(Conditioned on rs11154801)	1.1	[1.08-1.11]	Illumina [465434]	N
2012-10-24	21833088	Sawcer S	2011-08-11	Nature	www.ncbi.nlm.nih.gov/pubmed/21833088	Genetic risk and a primary role for cell-mediated immune mechanisms in multiple sclerosis.	Multiple sclerosis	9,772 European ancestry cases, 16,849 European ancestry controls	4,218 European ancestry cases, 7,296 European ancestry controls	8q24.21	8	127802783	MYC	PVT1			5820			rs4410871-G	rs4410871	0	4410871	intron_variant	0	NR	8E-9	8.096910013008056		1.11	[1.09-1.12]	Illumina [465434]	N
2012-10-24	21833088	Sawcer S	2011-08-11	Nature	www.ncbi.nlm.nih.gov/pubmed/21833088	Genetic risk and a primary role for cell-mediated immune mechanisms in multiple sclerosis.	Multiple sclerosis	9,772 European ancestry cases, 16,849 European ancestry controls	4,218 European ancestry cases, 7,296 European ancestry controls	3q26.2	3	169774313	MYNN	MYNN			55892			rs10936599-G	rs10936599	0	10936599	synonymous_variant	0	NR	7E-7	6.154901959985743		1.1	[1.08-1.11]	Illumina [465434]	N
2012-10-24	21833088	Sawcer S	2011-08-11	Nature	www.ncbi.nlm.nih.gov/pubmed/21833088	Genetic risk and a primary role for cell-mediated immune mechanisms in multiple sclerosis.	Multiple sclerosis	9,772 European ancestry cases, 16,849 European ancestry controls	4,218 European ancestry cases, 7,296 European ancestry controls	2p21	2	43131922	intergenic	LOC100506047, LOC105374570			100506047, 105374570			rs12466022-C	rs12466022	0	12466022	regulatory_region_variant	0	NR	6E-10	9.221848749616356		1.11	[1.1-1.13]	Illumina [465434]	N
2012-10-24	21833088	Sawcer S	2011-08-11	Nature	www.ncbi.nlm.nih.gov/pubmed/21833088	Genetic risk and a primary role for cell-mediated immune mechanisms in multiple sclerosis.	Multiple sclerosis	9,772 European ancestry cases, 16,849 European ancestry controls	4,218 European ancestry cases, 7,296 European ancestry controls	3p24.1	3	28029953	intergenic	LOC107986041 - LOC105377008	107986041	105377008		1360	59264	rs669607-C	rs669607	0	669607	upstream_gene_variant	1	NR	2E-15	14.698970004336019		1.13	[1.12-1.15]	Illumina [465434]	N
2012-10-24	21833088	Sawcer S	2011-08-11	Nature	www.ncbi.nlm.nih.gov/pubmed/21833088	Genetic risk and a primary role for cell-mediated immune mechanisms in multiple sclerosis.	Multiple sclerosis	9,772 European ancestry cases, 16,849 European ancestry controls	4,218 European ancestry cases, 7,296 European ancestry controls	6q23.3	6	137646077	OLIG3	BTF3L4P3 - LOC102723649	391040	102723649		101634	19569	rs13192841-A	rs13192841	0	13192841	intergenic_variant	1	NR	1E-8	8.0	(Conditioned on rs17066096)	1.1	[1.09-1.12]	Illumina [465434]	N
2012-10-24	21833088	Sawcer S	2011-08-11	Nature	www.ncbi.nlm.nih.gov/pubmed/21833088	Genetic risk and a primary role for cell-mediated immune mechanisms in multiple sclerosis.	Multiple sclerosis	9,772 European ancestry cases, 16,849 European ancestry controls	4,218 European ancestry cases, 7,296 European ancestry controls	11q21	11	95578258	intergenic	LOC105369440 - LOC105369441	105369440	105369441		59266	33424	rs4409785-G	rs4409785	0	4409785	intergenic_variant	1	NR	6E-7	6.221848749616356		1.1	[1.09-1.12]	Illumina [465434]	N
2012-10-24	21833088	Sawcer S	2011-08-11	Nature	www.ncbi.nlm.nih.gov/pubmed/21833088	Genetic risk and a primary role for cell-mediated immune mechanisms in multiple sclerosis.	Multiple sclerosis	9,772 European ancestry cases, 16,849 European ancestry controls	4,218 European ancestry cases, 7,296 European ancestry controls	20q13.12	20	46073481	NCOA5, CD40	NCOA5			57727			rs2425752-A	rs2425752	0	2425752	intron_variant	0	NR	5E-10	9.301029995663981		1.11	[1.1-1.13]	Illumina [465434]	N
2012-10-24	21833088	Sawcer S	2011-08-11	Nature	www.ncbi.nlm.nih.gov/pubmed/21833088	Genetic risk and a primary role for cell-mediated immune mechanisms in multiple sclerosis.	Multiple sclerosis	9,772 European ancestry cases, 16,849 European ancestry controls	4,218 European ancestry cases, 7,296 European ancestry controls	5q31.3	5	142143435	NDFIP1	NDFIP1			80762			rs1062158-A	rs1062158	0	1062158	non_coding_transcript_exon_variant	0	NR	2E-6	5.698970004336019		1.08	[1.07-1.1]	Illumina [465434]	N
2012-10-24	21833088	Sawcer S	2011-08-11	Nature	www.ncbi.nlm.nih.gov/pubmed/21833088	Genetic risk and a primary role for cell-mediated immune mechanisms in multiple sclerosis.	Multiple sclerosis	9,772 European ancestry cases, 16,849 European ancestry controls	4,218 European ancestry cases, 7,296 European ancestry controls	3q12.3	3	102029794	NFKBIZ	LOC152225 - LOC101929411	152225	101929411		31868	133911	rs771767-A	rs771767	0	771767	intergenic_variant	1	NR	9E-9	8.045757490560675		1.1	[1.09-1.12]	Illumina [465434]	N
2012-10-24	21833088	Sawcer S	2011-08-11	Nature	www.ncbi.nlm.nih.gov/pubmed/21833088	Genetic risk and a primary role for cell-mediated immune mechanisms in multiple sclerosis.	Multiple sclerosis	9,772 European ancestry cases, 16,849 European ancestry controls	4,218 European ancestry cases, 7,296 European ancestry controls	22q13.33	22	50532837	ODF3B, SCO2	ODF3B - LOC102724608	440836	102724608		258	8546	rs140522-A	rs140522	0	140522	upstream_gene_variant	1	NR	2E-8	7.698970004336019		1.1	[1.09-1.12]	Illumina [465434]	N
2012-10-24	21833088	Sawcer S	2011-08-11	Nature	www.ncbi.nlm.nih.gov/pubmed/21833088	Genetic risk and a primary role for cell-mediated immune mechanisms in multiple sclerosis.	Multiple sclerosis	9,772 European ancestry cases, 16,849 European ancestry controls	4,218 European ancestry cases, 7,296 European ancestry controls	8q21.13	8	78488803	IL7, PKIA	LOC105375911			105375911			rs1520333-G	rs1520333	0	1520333	intron_variant	0	NR	2E-7	6.698970004336019		1.1	[1.08-1.11]	Illumina [465434]	N
2012-10-24	21833088	Sawcer S	2011-08-11	Nature	www.ncbi.nlm.nih.gov/pubmed/21833088	Genetic risk and a primary role for cell-mediated immune mechanisms in multiple sclerosis.	Multiple sclerosis	9,772 European ancestry cases, 16,849 European ancestry controls	4,218 European ancestry cases, 7,296 European ancestry controls	3p24.3	3	16929446	PLCL2	PLCL2			23228			rs9821630-G	rs9821630	0	9821630	intron_variant	0	NR	4E-6	5.3979400086720375		1.08	[1.07-1.1]	Illumina [465434]	N
2012-10-24	21833088	Sawcer S	2011-08-11	Nature	www.ncbi.nlm.nih.gov/pubmed/21833088	Genetic risk and a primary role for cell-mediated immune mechanisms in multiple sclerosis.	Multiple sclerosis	9,772 European ancestry cases, 16,849 European ancestry controls	4,218 European ancestry cases, 7,296 European ancestry controls	2p13.3	2	68419963	PLEK	PLEK - LOC391383	5341	391383		22510	27928	rs7595037-A	rs7595037	0	7595037	intergenic_variant	1	NR	5E-11	10.301029995663981		1.11	[1.1-1.12]	Illumina [465434]	N
2012-10-24	21833088	Sawcer S	2011-08-11	Nature	www.ncbi.nlm.nih.gov/pubmed/21833088	Genetic risk and a primary role for cell-mediated immune mechanisms in multiple sclerosis.	Multiple sclerosis	9,772 European ancestry cases, 16,849 European ancestry controls	4,218 European ancestry cases, 7,296 European ancestry controls	5p13.1	5	40392626	PTGER4	LOC105374736 - LOC105374737	105374736	105374737		64975	207324	rs4613763-G	rs4613763	0	4613763	intergenic_variant	1	NR	3E-16	15.522878745280337		1.2	[1.18-1.22]	Illumina [465434]	N
2012-10-24	21833088	Sawcer S	2011-08-11	Nature	www.ncbi.nlm.nih.gov/pubmed/21833088	Genetic risk and a primary role for cell-mediated immune mechanisms in multiple sclerosis.	Multiple sclerosis	9,772 European ancestry cases, 16,849 European ancestry controls	4,218 European ancestry cases, 7,296 European ancestry controls	6q22.33	6	127957653	THEMIS, PTPRK	THEMIS - PTPRK	387357	5796		39022	11126	rs802734-A	rs802734	0	802734	intergenic_variant	1	NR	6E-9	8.221848749616356		1.1	[1.09-1.12]	Illumina [465434]	N
2012-10-24	21833088	Sawcer S	2011-08-11	Nature	www.ncbi.nlm.nih.gov/pubmed/21833088	Genetic risk and a primary role for cell-mediated immune mechanisms in multiple sclerosis.	Multiple sclerosis	9,772 European ancestry cases, 16,849 European ancestry controls	4,218 European ancestry cases, 7,296 European ancestry controls	19q13.31	19	44642803	PVR	LOC107985305			107985305			rs7255066-G	rs7255066	0	7255066	intron_variant	0	NR	1E-6	6.0		1.09	[1.07-1.11]	Illumina [465434]	N
2012-10-24	21833088	Sawcer S	2011-08-11	Nature	www.ncbi.nlm.nih.gov/pubmed/21833088	Genetic risk and a primary role for cell-mediated immune mechanisms in multiple sclerosis.	Multiple sclerosis	9,772 European ancestry cases, 16,849 European ancestry controls	4,218 European ancestry cases, 7,296 European ancestry controls	8q24.21	8	128180025	PVT1	MIR1208 - RN7SKP226	100302281	106480903		29837	40479	rs2019960-G	rs2019960	0	2019960	intergenic_variant	1	NR	5E-9	8.301029995663981	(Conditioned on rs4410871)	1.12	[1.1-1.13]	Illumina [465434]	N
2012-10-24	21833088	Sawcer S	2011-08-11	Nature	www.ncbi.nlm.nih.gov/pubmed/21833088	Genetic risk and a primary role for cell-mediated immune mechanisms in multiple sclerosis.	Multiple sclerosis	9,772 European ancestry cases, 16,849 European ancestry controls	4,218 European ancestry cases, 7,296 European ancestry controls	1q31.2	1	192571891	RGS1	LOC105371664			105371664			rs1323292-A	rs1323292	0	1323292	upstream_gene_variant	0	NR	2E-8	7.698970004336019		1.12	[1.1-1.14]	Illumina [465434]	N
2012-10-24	21833088	Sawcer S	2011-08-11	Nature	www.ncbi.nlm.nih.gov/pubmed/21833088	Genetic risk and a primary role for cell-mediated immune mechanisms in multiple sclerosis.	Multiple sclerosis	9,772 European ancestry cases, 16,849 European ancestry controls	4,218 European ancestry cases, 7,296 European ancestry controls	5q35.3	5	177357511	RGS14	LMAN2 - RGS14	10960	10636		5627	160	rs4075958-A	rs4075958	0	4075958	upstream_gene_variant	1	NR	5E-7	6.301029995663981		1.09	[1.08-1.11]	Illumina [465434]	N
2012-10-24	21833088	Sawcer S	2011-08-11	Nature	www.ncbi.nlm.nih.gov/pubmed/21833088	Genetic risk and a primary role for cell-mediated immune mechanisms in multiple sclerosis.	Multiple sclerosis	9,772 European ancestry cases, 16,849 European ancestry controls	4,218 European ancestry cases, 7,296 European ancestry controls	17q23.1	17	59946914	RPS6KB1	RPS6KB1			6198			rs180515-G	rs180515	0	180515	3_prime_UTR_variant	0	NR	9E-8	7.045757490560675		1.09	[1.08-1.11]	Illumina [465434]	N
2012-10-24	21833088	Sawcer S	2011-08-11	Nature	www.ncbi.nlm.nih.gov/pubmed/21833088	Genetic risk and a primary role for cell-mediated immune mechanisms in multiple sclerosis.	Multiple sclerosis	9,772 European ancestry cases, 16,849 European ancestry controls	4,218 European ancestry cases, 7,296 European ancestry controls	6p24.3	6	7118757	RREB1	RREB1			6239			rs11755724-A	rs11755724	0	11755724	intron_variant	0	NR	3E-6	5.522878745280337		1.08	[1.06-1.09]	Illumina [465434]	N
2012-10-24	21833088	Sawcer S	2011-08-11	Nature	www.ncbi.nlm.nih.gov/pubmed/21833088	Genetic risk and a primary role for cell-mediated immune mechanisms in multiple sclerosis.	Multiple sclerosis	9,772 European ancestry cases, 16,849 European ancestry controls	4,218 European ancestry cases, 7,296 European ancestry controls	19q13.32	19	47158236	SAE1	SAE1			10055			rs307896-G	rs307896	0	307896	intron_variant	0	NR	5E-7	6.301029995663981		1.09	[1.08-1.11]	Illumina [465434]	N
2012-10-24	21833088	Sawcer S	2011-08-11	Nature	www.ncbi.nlm.nih.gov/pubmed/21833088	Genetic risk and a primary role for cell-mediated immune mechanisms in multiple sclerosis.	Multiple sclerosis	9,772 European ancestry cases, 16,849 European ancestry controls	4,218 European ancestry cases, 7,296 European ancestry controls	1p21.2	1	100941963	SLC30A7, VCAM1	HNRNPA1P68, SLC30A7			100421397, 148867			rs11581062-G	rs11581062	0	11581062	non_coding_transcript_exon_variant	0	NR	3E-10	9.522878745280337		1.12	[1.1-1.13]	Illumina [465434]	N
2012-10-24	21833088	Sawcer S	2011-08-11	Nature	www.ncbi.nlm.nih.gov/pubmed/21833088	Genetic risk and a primary role for cell-mediated immune mechanisms in multiple sclerosis.	Multiple sclerosis	9,772 European ancestry cases, 16,849 European ancestry controls	4,218 European ancestry cases, 7,296 European ancestry controls	16p13.3	16	1023552	SOX8	LOC107984898 - SSTR5-AS1	107984898	146336		25645	40529	rs2744148-G	rs2744148	0	2744148	regulatory_region_variant	1	NR	8E-8	7.096910013008056		1.12	[1.1-1.14]	Illumina [465434]	N
2012-10-24	21833088	Sawcer S	2011-08-11	Nature	www.ncbi.nlm.nih.gov/pubmed/21833088	Genetic risk and a primary role for cell-mediated immune mechanisms in multiple sclerosis.	Multiple sclerosis	9,772 European ancestry cases, 16,849 European ancestry controls	4,218 European ancestry cases, 7,296 European ancestry controls	2q37.1	2	230242009	SP140	SP140			11262			rs10201872-A	rs10201872	0	10201872	intron_variant	0	NR	2E-10	9.698970004336019		1.14	[1.12-1.16]	Illumina [465434]	N
2012-10-24	21833088	Sawcer S	2011-08-11	Nature	www.ncbi.nlm.nih.gov/pubmed/21833088	Genetic risk and a primary role for cell-mediated immune mechanisms in multiple sclerosis.	Multiple sclerosis	9,772 European ancestry cases, 16,849 European ancestry controls	4,218 European ancestry cases, 7,296 European ancestry controls	17q21.2	17	42355962	STAT3	STAT3			6774			rs9891119-C	rs9891119	0	9891119	intron_variant	0	NR	2E-10	9.698970004336019		1.11	[1.09-1.12]	Illumina [465434]	N
2012-10-24	21833088	Sawcer S	2011-08-11	Nature	www.ncbi.nlm.nih.gov/pubmed/21833088	Genetic risk and a primary role for cell-mediated immune mechanisms in multiple sclerosis.	Multiple sclerosis	9,772 European ancestry cases, 16,849 European ancestry controls	4,218 European ancestry cases, 7,296 European ancestry controls	9q22.2	9	90801254	SYK	OR7E108P - SYK	81363	6850		49014	426	rs290986-A	rs290986	0	290986	upstream_gene_variant	1	NR	9E-7	6.045757490560675		1.1	[1.08-1.12]	Illumina [465434]	N
2012-10-24	21833088	Sawcer S	2011-08-11	Nature	www.ncbi.nlm.nih.gov/pubmed/21833088	Genetic risk and a primary role for cell-mediated immune mechanisms in multiple sclerosis.	Multiple sclerosis	9,772 European ancestry cases, 16,849 European ancestry controls	4,218 European ancestry cases, 7,296 European ancestry controls	6q25.3	6	159044945	TAGAP	TAGAP, LOC105378083			117289, 105378083			rs1738074-G	rs1738074	0	1738074	5_prime_UTR_variant	0	NR	7E-15	14.154901959985743		1.13	[1.12-1.15]	Illumina [465434]	N
2012-10-24	21833088	Sawcer S	2011-08-11	Nature	www.ncbi.nlm.nih.gov/pubmed/21833088	Genetic risk and a primary role for cell-mediated immune mechanisms in multiple sclerosis.	Multiple sclerosis	9,772 European ancestry cases, 16,849 European ancestry controls	4,218 European ancestry cases, 7,296 European ancestry controls	5q31.1	5	134110884	TCF7	LOC105379185 - TCF7	105379185	6932		4439	3819	rs756699-A	rs756699	0	756699	upstream_gene_variant	1	NR	6E-7	6.221848749616356		1.12	[1.1-1.14]	Illumina [465434]	N
2012-10-24	21833088	Sawcer S	2011-08-11	Nature	www.ncbi.nlm.nih.gov/pubmed/21833088	Genetic risk and a primary role for cell-mediated immune mechanisms in multiple sclerosis.	Multiple sclerosis	9,772 European ancestry cases, 16,849 European ancestry controls	4,218 European ancestry cases, 7,296 European ancestry controls	12p13.31	12	6330843	TNFRSF1A	TNFRSF1A			7132			rs1800693-G	rs1800693	0	1800693	non_coding_transcript_exon_variant	0	NR	4E-14	13.397940008672037		1.12	[1.11-1.14]	Illumina [465434]	N
2012-10-24	21833088	Sawcer S	2011-08-11	Nature	www.ncbi.nlm.nih.gov/pubmed/21833088	Genetic risk and a primary role for cell-mediated immune mechanisms in multiple sclerosis.	Multiple sclerosis	9,772 European ancestry cases, 16,849 European ancestry controls	4,218 European ancestry cases, 7,296 European ancestry controls	19p13.3	19	6668961	TNFSF14	TNFSF14			8740			rs1077667-G	rs1077667	0	1077667	intron_variant	0	NR	9E-14	13.045757490560675		1.16	[1.14-1.18]	Illumina [465434]	N
2012-10-24	21833088	Sawcer S	2011-08-11	Nature	www.ncbi.nlm.nih.gov/pubmed/21833088	Genetic risk and a primary role for cell-mediated immune mechanisms in multiple sclerosis.	Multiple sclerosis	9,772 European ancestry cases, 16,849 European ancestry controls	4,218 European ancestry cases, 7,296 European ancestry controls	20q13.33	20	63778360	ZBTB46	ZBTB46			140685			rs6062314-A	rs6062314	0	6062314	intron_variant	0	NR	1E-7	7.0		1.16	[1.14-1.19]	Illumina [465434]	N
2012-10-24	21833088	Sawcer S	2011-08-11	Nature	www.ncbi.nlm.nih.gov/pubmed/21833088	Genetic risk and a primary role for cell-mediated immune mechanisms in multiple sclerosis.	Multiple sclerosis	9,772 European ancestry cases, 16,849 European ancestry controls	4,218 European ancestry cases, 7,296 European ancestry controls	14q24.1	14	68787474	ZFP36L1	LOC107984709 - ZFP36L1	107984709	677		6511	181	rs4902647-G	rs4902647	0	4902647	downstream_gene_variant	1	NR	9E-12	11.045757490560675		1.11	[1.1-1.13]	Illumina [465434]	N
2012-10-24	21833088	Sawcer S	2011-08-11	Nature	www.ncbi.nlm.nih.gov/pubmed/21833088	Genetic risk and a primary role for cell-mediated immune mechanisms in multiple sclerosis.	Multiple sclerosis	9,772 European ancestry cases, 16,849 European ancestry controls	4,218 European ancestry cases, 7,296 European ancestry controls	10q22.3	10	79300560	ZMIZ1	ZMIZ1			57178			rs1250550-A	rs1250550	0	1250550	intron_variant	0	NR	6E-9	8.221848749616356		1.1	[1.09-1.12]	Illumina [465434]	N
2012-10-24	21833088	Sawcer S	2011-08-11	Nature	www.ncbi.nlm.nih.gov/pubmed/21833088	Genetic risk and a primary role for cell-mediated immune mechanisms in multiple sclerosis.	Multiple sclerosis	9,772 European ancestry cases, 16,849 European ancestry controls	4,218 European ancestry cases, 7,296 European ancestry controls	10p11.22	10	31126177	ZNF438	LOC105376481			105376481			rs793108-A	rs793108	0	793108	intergenic_variant	0	NR	3E-6	5.522878745280337		1.08	[1.06-1.09]	Illumina [465434]	N
2012-10-24	21833088	Sawcer S	2011-08-11	Nature	www.ncbi.nlm.nih.gov/pubmed/21833088	Genetic risk and a primary role for cell-mediated immune mechanisms in multiple sclerosis.	Multiple sclerosis	9,772 European ancestry cases, 16,849 European ancestry controls	4,218 European ancestry cases, 7,296 European ancestry controls	7q36.1	7	149592373	ZNF767, ZNF746	ZNF767P			79970			rs354033-G	rs354033	0	354033	intron_variant	0	NR	5E-9	8.301029995663981		1.11	[1.1-1.13]	Illumina [465434]	N
2012-10-24	21833088	Sawcer S	2011-08-11	Nature	www.ncbi.nlm.nih.gov/pubmed/21833088	Genetic risk and a primary role for cell-mediated immune mechanisms in multiple sclerosis.	Multiple sclerosis	9,772 European ancestry cases, 16,849 European ancestry controls	4,218 European ancestry cases, 7,296 European ancestry controls	1p21.2	1	100865980	VCAM1, EXTL2	VCAM1 - EXTL2	7412	2135		126935	6392	rs12048904-A	rs12048904	0	12048904	intergenic_variant	1	NR	4E-8	7.3979400086720375	(Conditioned on rs11581062)	1.09	[1.08-1.11]	Illumina [465434]	N
2012-10-24	21833088	Sawcer S	2011-08-11	Nature	www.ncbi.nlm.nih.gov/pubmed/21833088	Genetic risk and a primary role for cell-mediated immune mechanisms in multiple sclerosis.	Multiple sclerosis	9,772 European ancestry cases, 16,849 European ancestry controls	4,218 European ancestry cases, 7,296 European ancestry controls	3q13.33	3	121941817	SLC15A2, CD86	SLC15A2			6565			rs4285028-A	rs4285028	0	4285028	3_prime_UTR_variant	0	NR	2E-8	7.698970004336019	(Conditioned on rs9282641)	1.1	[1.09-1.12]	Illumina [465434]	N
2012-10-24	21833088	Sawcer S	2011-08-11	Nature	www.ncbi.nlm.nih.gov/pubmed/21833088	Genetic risk and a primary role for cell-mediated immune mechanisms in multiple sclerosis.	Multiple sclerosis	9,772 European ancestry cases, 16,849 European ancestry controls	4,218 European ancestry cases, 7,296 European ancestry controls	3q13.33	3	122074340	CD86	CD86			942			rs4308217-C	rs4308217	0	4308217	intron_variant	0	NR	6E-8	7.221848749616356	(Conditioned on rs4285028, rs9282641)	1.1	[1.08-1.11]	Illumina [465434]	N
2012-10-24	21833088	Sawcer S	2011-08-11	Nature	www.ncbi.nlm.nih.gov/pubmed/21833088	Genetic risk and a primary role for cell-mediated immune mechanisms in multiple sclerosis.	Multiple sclerosis	9,772 European ancestry cases, 16,849 European ancestry controls	4,218 European ancestry cases, 7,296 European ancestry controls	10p15.1	10	6059750	IL2RA	IL2RA			3559			rs3118470-G	rs3118470	0	3118470	intron_variant	0	NR	3E-11	10.522878745280337		1.12	[1.1-1.13]	Illumina [465434]	N
2012-10-24	21833088	Sawcer S	2011-08-11	Nature	www.ncbi.nlm.nih.gov/pubmed/21833088	Genetic risk and a primary role for cell-mediated immune mechanisms in multiple sclerosis.	Multiple sclerosis	9,772 European ancestry cases, 16,849 European ancestry controls	4,218 European ancestry cases, 7,296 European ancestry controls				DRB1							DRB*15:01-?	DRB*15:01	0			1	NR	1E-132	132.0		3.08	NR	Illumina [465434]	N
2012-10-24	21833088	Sawcer S	2011-08-11	Nature	www.ncbi.nlm.nih.gov/pubmed/21833088	Genetic risk and a primary role for cell-mediated immune mechanisms in multiple sclerosis.	Multiple sclerosis	9,772 European ancestry cases, 16,849 European ancestry controls	4,218 European ancestry cases, 7,296 European ancestry controls				DRB1							DRB*13:03-?	DRB*13:03	0			1	NR	1E-11	11.0		2.43	NR	Illumina [465434]	N
2012-10-24	21833088	Sawcer S	2011-08-11	Nature	www.ncbi.nlm.nih.gov/pubmed/21833088	Genetic risk and a primary role for cell-mediated immune mechanisms in multiple sclerosis.	Multiple sclerosis	9,772 European ancestry cases, 16,849 European ancestry controls	4,218 European ancestry cases, 7,296 European ancestry controls				DRB1							DRB*03:01-?	DRB*03:01	0			1	NR	4E-10	9.397940008672037		1.26	NR	Illumina [465434]	N
2012-10-24	21833088	Sawcer S	2011-08-11	Nature	www.ncbi.nlm.nih.gov/pubmed/21833088	Genetic risk and a primary role for cell-mediated immune mechanisms in multiple sclerosis.	Multiple sclerosis	9,772 European ancestry cases, 16,849 European ancestry controls	4,218 European ancestry cases, 7,296 European ancestry controls				HLA							A*02:01-?	A*02:01	0			1	NR	9E-23	22.045757490560675		1.37	NR	Illumina [465434]	N
2012-10-24	21833088	Sawcer S	2011-08-11	Nature	www.ncbi.nlm.nih.gov/pubmed/21833088	Genetic risk and a primary role for cell-mediated immune mechanisms in multiple sclerosis.	Multiple sclerosis	9,772 European ancestry cases, 16,849 European ancestry controls	4,218 European ancestry cases, 7,296 European ancestry controls				DRB1							DRB*08:01-?	DRB*08:01	0			1	NR	2E-7	6.698970004336019		1.18	NR	Illumina [465434]	N
2015-11-03	25616667	Goris A	2015-01-22	Brain	www.ncbi.nlm.nih.gov/pubmed/25616667	Genetic variants are major determinants of CSF antibody levels in multiple sclerosis.	Immunoglobulin G index levels in multiple sclerosis	773 European ancestry Individuals, 165 Individuals	2,072 Individuals	6p21.32	6;6;6	32624423;32696074;32714360	HLA-DQA1, HLA-DRB1	HLA-DRB1 - LOC107986589; HLA-DQB1 - MTCO3P1; MTCO3P1 - LOC102725019						rs9271640-A; rs6457617-G; rs3957148-A	rs9271640; rs6457617; rs3957148	0		upstream_gene_variant; intergenic_variant; upstream_gene_variant		0.28	8E-14	13.096910013008056				NR [485236]	N
2015-11-03	25616667	Goris A	2015-01-22	Brain	www.ncbi.nlm.nih.gov/pubmed/25616667	Genetic variants are major determinants of CSF antibody levels in multiple sclerosis.	Oligoclonal band status in multiple sclerosis	2,232 European ancestry OCB positive individuals, 275 European ancestry OCB negative individuals, 439 OCB positive individuals, 80 OCB negative individuals	3,026 OCB positive individuals, 452 OCB negative individuals	6p21.32	6;6;6	32624423;32445274;32714360	HLA-DQA1, HLA-DRB1	HLA-DRB1 - LOC107986589; HLA-DRA - HLA-DRB9; MTCO3P1 - LOC102725019						rs9271640-G; rs3135388-A; rs3957148-A	rs9271640; rs3135388; rs3957148	0		upstream_gene_variant; downstream_gene_variant; upstream_gene_variant		0.28	4E-15	14.397940008672037		2.23	[1.82-2.74]	NR [485522]	N
2015-11-03	25616667	Goris A	2015-01-22	Brain	www.ncbi.nlm.nih.gov/pubmed/25616667	Genetic variants are major determinants of CSF antibody levels in multiple sclerosis.	Immunoglobulin G index levels in multiple sclerosis	773 European ancestry Individuals, 165 Individuals	2,072 Individuals	6p21.32	6	32696074	HLA-DQA1	HLA-DQB1 - MTCO3P1	3119	404026		29385	10070	rs6457617-A	rs6457617	0	6457617	intergenic_variant	1	NR	7E-17	16.154901959985743		0.127	[NR] unit decrease	NR [485236]	N
2015-11-03	25616667	Goris A	2015-01-22	Brain	www.ncbi.nlm.nih.gov/pubmed/25616667	Genetic variants are major determinants of CSF antibody levels in multiple sclerosis.	Oligoclonal band status in multiple sclerosis	2,232 European ancestry OCB positive individuals, 275 European ancestry OCB negative individuals, 439 OCB positive individuals, 80 OCB negative individuals	3,026 OCB positive individuals, 452 OCB negative individuals	6p21.32	6	32624423	HLA-DRB1	HLA-DRB1 - LOC107986589	3123	107986589		34587	12765	rs9271640-A	rs9271640	0	9271640	upstream_gene_variant	1	NR	5E-12	11.301029995663981		1.56	[1.38-1.77]	NR [485522]	N
2015-11-03	25616667	Goris A	2015-01-22	Brain	www.ncbi.nlm.nih.gov/pubmed/25616667	Genetic variants are major determinants of CSF antibody levels in multiple sclerosis.	Oligoclonal band status in multiple sclerosis	2,232 European ancestry OCB positive individuals, 275 European ancestry OCB negative individuals, 439 OCB positive individuals, 80 OCB negative individuals	3,026 OCB positive individuals, 452 OCB negative individuals	18q21.2	18	50997791	ELAC1, SMAD4	LOC107985152 - LOC105372117	107985152	105372117		8979	27305	rs9807334-?	rs9807334	0	9807334	intron_variant	1	NR	8E-7	6.096910013008056		1.52	[1.28-1.79]	NR [485522]	N
2013-01-15	23225573	Buck D	2012-09-08	Ann Neurol	www.ncbi.nlm.nih.gov/pubmed/23225573	Genetic variants in the immunoglobulin heavy chain locus are associated with the IgG index in multiple sclerosis.	IgG levels	229 European ancestry multiple sclerosis cases	409 European ancestry multiple sclerosis cases	14q32.33	14	105766248	IGHG1, IGHG2, IGHG3	IGH, IGHG3			3492, 3502			rs10136766-A	rs10136766	0	10136766	downstream_gene_variant	0	0.27	8E-16	15.096910013008056		0.229	[NR] unit increase	Illumina [526014]	N
2011-05-25	21502966	Weber F	2011-04-19	Pharmacogenomics J	www.ncbi.nlm.nih.gov/pubmed/21502966	Single-nucleotide polymorphisms in HLA- and non-HLA genes associated with the development of antibodies to interferon-&#x003b2; therapy in multiple sclerosis patients.	Response to interferon beta therapy	178 European ancestry antibody-positive individuals, 184 European ancestry antibody-negative individuals	350 European ancestry antibody-positive individuals, 468 European ancestry antibody-negative individuals	6p21.32	6	32632222	HLA-DRB1, HLA-DQA1	HLA-DRB1 - LOC107986589	3123	107986589		42386	4966	rs9272105-A	rs9272105	0	9272105	intron_variant	1	0.44	4E-10	9.397940008672037		0.26	[NR] unit increase	Illumina [~ 317000]	N
2011-05-25	21502966	Weber F	2011-04-19	Pharmacogenomics J	www.ncbi.nlm.nih.gov/pubmed/21502966	Single-nucleotide polymorphisms in HLA- and non-HLA genes associated with the development of antibodies to interferon-&#x003b2; therapy in multiple sclerosis patients.	Response to interferon beta therapy	178 European ancestry antibody-positive individuals, 184 European ancestry antibody-negative individuals	350 European ancestry antibody-positive individuals, 468 European ancestry antibody-negative individuals	8q24.3	8	141094845	DENND3, PTK2	LOC105375784 - LOC101927963	105375784	101927963		32352	31095	rs4961252-G	rs4961252	0	4961252	regulatory_region_variant	1	0.40	3E-8	7.522878745280337		0.23	[NR] unit increase	Illumina [~ 317000]	N
2016-11-18	26819262	Zhou Y	2016-01-27	Mult Scler	www.ncbi.nlm.nih.gov/pubmed/26819262	Genetic loci for Epstein-Barr virus nuclear antigen-1 are associated with risk of multiple sclerosis.	Epstein Barr virus nuclear antigen 1 IgG levels	1,243 parents and up to 2,356 children from 992 families, 1,956 Mexican American individuals		6p21.32	6	32485414	HLA-DRA, HLA-DRB5, HLA-DQA1, HLA-DRB1	HLA-DRB9 - HLA-DRB5	3132	3127		25325	31929	rs6916742-C	rs6916742	0	6916742	upstream_gene_variant	1	0.569	6E-6	5.221848749616356	(non-Mexican American children)	0.16	unit decrease	Illumina [up to 2428201] (imputed)	N
2016-11-18	26819262	Zhou Y	2016-01-27	Mult Scler	www.ncbi.nlm.nih.gov/pubmed/26819262	Genetic loci for Epstein-Barr virus nuclear antigen-1 are associated with risk of multiple sclerosis.	Epstein Barr virus nuclear antigen 1 IgG levels	1,243 parents and up to 2,356 children from 992 families, 1,956 Mexican American individuals		6p21.32	6	32602623	NR	HLA-DRB1 - LOC107986589	3123	107986589		12787	34565	rs2516049-T	rs2516049	0	2516049	intron_variant	1		3E-20	19.522878745280337		0.204	unit increase	Illumina [up to 2428201] (imputed)	N
2016-11-18	26819262	Zhou Y	2016-01-27	Mult Scler	www.ncbi.nlm.nih.gov/pubmed/26819262	Genetic loci for Epstein-Barr virus nuclear antigen-1 are associated with risk of multiple sclerosis.	Epstein Barr virus nuclear antigen 1 IgG levels	1,243 parents and up to 2,356 children from 992 families, 1,956 Mexican American individuals		6p21.32	6	32398644	NR	BTNL2, LOC101929163			56244, 101929163			rs4248166-T	rs4248166	0	4248166	intron_variant	0		1E-9	9.0		0.16	unit decrease	Illumina [up to 2428201] (imputed)	N
2016-11-18	26819262	Zhou Y	2016-01-27	Mult Scler	www.ncbi.nlm.nih.gov/pubmed/26819262	Genetic loci for Epstein-Barr virus nuclear antigen-1 are associated with risk of multiple sclerosis.	Epstein Barr virus nuclear antigen 1 IgG levels	1,243 parents and up to 2,356 children from 992 families, 1,956 Mexican American individuals		6p21.32	6	32465058	HLA-DRA, HLA-DRB5, HLA-DQA1, HLA-DRB1	HLA-DRB9 - HLA-DRB5	3132	3127		4969	52285	rs9268923-C	rs9268923	0	9268923	intron_variant	1	0.552	1E-13	13.0	(non-Mexican American parents)	0.252	unit increase	Illumina [up to 2428201] (imputed)	N
2016-11-18	26819262	Zhou Y	2016-01-27	Mult Scler	www.ncbi.nlm.nih.gov/pubmed/26819262	Genetic loci for Epstein-Barr virus nuclear antigen-1 are associated with risk of multiple sclerosis.	Epstein Barr virus nuclear antigen 1 IgG levels	1,243 parents and up to 2,356 children from 992 families, 1,956 Mexican American individuals		6p21.32	6	32602623	NR	HLA-DRB1 - LOC107986589	3123	107986589		12787	34565	rs2516049-T	rs2516049	0	2516049	intron_variant	1		6E-14	13.221848749616356	(Mexican American)	0.204	unit increase	Illumina [up to 2428201] (imputed)	N
2016-11-18	26819262	Zhou Y	2016-01-27	Mult Scler	www.ncbi.nlm.nih.gov/pubmed/26819262	Genetic loci for Epstein-Barr virus nuclear antigen-1 are associated with risk of multiple sclerosis.	Epstein Barr virus nuclear antigen 1 IgG levels	1,243 parents and up to 2,356 children from 992 families, 1,956 Mexican American individuals		6p21.32	6	32602623	NR	HLA-DRB1 - LOC107986589	3123	107986589		12787	34565	rs2516049-T	rs2516049	0	2516049	intron_variant	1		4E-9	8.397940008672037	(non-Mexican American)	0.204	unit increase	Illumina [up to 2428201] (imputed)	N
2016-11-18	26819262	Zhou Y	2016-01-27	Mult Scler	www.ncbi.nlm.nih.gov/pubmed/26819262	Genetic loci for Epstein-Barr virus nuclear antigen-1 are associated with risk of multiple sclerosis.	Epstein Barr virus nuclear antigen 1 IgG levels	1,243 parents and up to 2,356 children from 992 families, 1,956 Mexican American individuals		6p21.32	6	32398644	NR	BTNL2, LOC101929163			56244, 101929163			rs4248166-T	rs4248166	0	4248166	intron_variant	0		9E-11	10.045757490560675	(Mexican American)	0.16	unit decrease	Illumina [up to 2428201] (imputed)	N
2016-11-18	26819262	Zhou Y	2016-01-27	Mult Scler	www.ncbi.nlm.nih.gov/pubmed/26819262	Genetic loci for Epstein-Barr virus nuclear antigen-1 are associated with risk of multiple sclerosis.	Epstein Barr virus nuclear antigen 1 IgG levels	1,243 parents and up to 2,356 children from 992 families, 1,956 Mexican American individuals		6p21.32	6	32465058	HLA-DRB5, HLA-DQA1, HLA-DRA, HLA-DRB1	HLA-DRB9 - HLA-DRB5	3132	3127		4969	52285	rs9268923-C	rs9268923	0	9268923	intron_variant	1	0.552	1E-11	11.0	(non-Mexican American parents and children)	0.18	unit increase	Illumina [up to 2428201] (imputed)	N
2016-11-18	26819262	Zhou Y	2016-01-27	Mult Scler	www.ncbi.nlm.nih.gov/pubmed/26819262	Genetic loci for Epstein-Barr virus nuclear antigen-1 are associated with risk of multiple sclerosis.	Epstein Barr virus nuclear antigen 1 IgG levels	1,243 parents and up to 2,356 children from 992 families, 1,956 Mexican American individuals		6p21.32	6	32465058	HLA-DRA, HLA-DRB5, HLA-DQA1, HLA-DRB1	HLA-DRB9 - HLA-DRB5	3132	3127		4969	52285	rs9268923-C	rs9268923	0	9268923	intron_variant	1	0.552	1E-11	11.0	(non-Mexican American sero-positive children)	0.225	unit increase	Illumina [up to 2428201] (imputed)	N
