# Supplementary material for: A machine-compiled database of genome-wide association studies
Source: Nat Commun. 2019 Jul 26;10:3341. doi: 10.1038/s41467-019-11026-x (PMC6659642; doi:10.1038/s41467-019-11026-x)
Supplement: Supplementary file 3 — Source Data [file 41467_2019_11026_MOESM3_ESM.zip › Supplementary Files/notebooks/bio-analysis/enrichment/associationsnn.txt]

Paper ID, Phenotype, New SNP 1 ID, New SNP 2 ID, Physical Distance (bp), Genetic Distance (cM)
23738518 Reading|Language  rs2822560 rs12482528 35661 0.0346580550457
23738518 Reading|Language  rs2822560 rs2822609 43162 0.0392809669991
23738518 Reading|Language  rs12482528 rs2822609 7501 0.00462291195341
23738518 Reading|Language  rs7777159 rs2041660 23022 0.0082255991328
21779181 Systemic Sclerosis  rs3135021 rs6901221 52718 0.0784122440791
22511988 Cell-Free Dna|Cardiovascular  rs4148324 rs17864701 20005 0.006280422157
22511988 Cell-Free Dna|Cardiovascular  rs4148324 rs6744284 47425 0.016656750104
22511988 Cell-Free Dna|Cardiovascular  rs4148324 rs11690786 19895 0.076273319132
22511988 Cell-Free Dna|Cardiovascular  rs4148324 rs10168416 75635 0.039873812498
22511988 Cell-Free Dna|Cardiovascular  rs4148324 rs6722076 25405 0.00704004276199
22511988 Cell-Free Dna|Cardiovascular  rs4148324 rs1105879 70520 0.038531989916
22511988 Cell-Free Dna|Cardiovascular  rs4148324 rs17863787 61628 0.022586103883
22511988 Cell-Free Dna|Cardiovascular  rs4148324 rs17864683 93513 0.048564312667
22511988 Cell-Free Dna|Cardiovascular  rs4148324 rs4148325 587 0.000234931682002
22511988 Cell-Free Dna|Cardiovascular  rs4148324 rs887829 4152 0.000649925955003
22511988 Cell-Free Dna|Cardiovascular  rs17864701 rs6744284 27420 0.010376327947
22511988 Cell-Free Dna|Cardiovascular  rs17864701 rs11690786 39900 0.082553741289
22511988 Cell-Free Dna|Cardiovascular  rs17864701 rs10168416 55630 0.033593390341
22511988 Cell-Free Dna|Cardiovascular  rs17864701 rs6722076 5400 0.000759620604981
22511988 Cell-Free Dna|Cardiovascular  rs17864701 rs1105879 50515 0.032251567759
22511988 Cell-Free Dna|Cardiovascular  rs17864701 rs17863787 41623 0.016305681726
22511988 Cell-Free Dna|Cardiovascular  rs17864701 rs17864683 73508 0.04228389051
22511988 Cell-Free Dna|Cardiovascular  rs17864701 rs4148325 20592 0.00651535383901
22511988 Cell-Free Dna|Cardiovascular  rs17864701 rs887829 15853 0.005630496202
22511988 Cell-Free Dna|Cardiovascular  rs6744284 rs11690786 67320 0.092930069236
22511988 Cell-Free Dna|Cardiovascular  rs6744284 rs10168416 28210 0.023217062394
22511988 Cell-Free Dna|Cardiovascular  rs6744284 rs6722076 22020 0.00961670734202
22511988 Cell-Free Dna|Cardiovascular  rs6744284 rs1105879 23095 0.021875239812
22511988 Cell-Free Dna|Cardiovascular  rs6744284 rs17863787 14203 0.00592935377898
22511988 Cell-Free Dna|Cardiovascular  rs6744284 rs17864683 46088 0.031907562563
22511988 Cell-Free Dna|Cardiovascular  rs6744284 rs4148325 48012 0.016891681786
22511988 Cell-Free Dna|Cardiovascular  rs6744284 rs887829 43273 0.016006824149
22511988 Cell-Free Dna|Cardiovascular  rs11690786 rs10168416 95530 0.11614713163
22511988 Cell-Free Dna|Cardiovascular  rs11690786 rs6722076 45300 0.083313361894
22511988 Cell-Free Dna|Cardiovascular  rs11690786 rs1105879 90415 0.114805309048
22511988 Cell-Free Dna|Cardiovascular  rs11690786 rs17863787 81523 0.098859423015
22511988 Cell-Free Dna|Cardiovascular  rs11690786 rs4148325 19308 0.07603838745
22511988 Cell-Free Dna|Cardiovascular  rs11690786 rs887829 24047 0.076923245087
22511988 Cell-Free Dna|Cardiovascular  rs10168416 rs6722076 50230 0.032833769736
22511988 Cell-Free Dna|Cardiovascular  rs10168416 rs1105879 5115 0.00134182258202
22511988 Cell-Free Dna|Cardiovascular  rs10168416 rs17863787 14007 0.017287708615
22511988 Cell-Free Dna|Cardiovascular  rs10168416 rs17864683 17878 0.008690500169
22511988 Cell-Free Dna|Cardiovascular  rs10168416 rs4148325 76222 0.04010874418
22511988 Cell-Free Dna|Cardiovascular  rs10168416 rs887829 71483 0.039223886543
22511988 Cell-Free Dna|Cardiovascular  rs6722076 rs1105879 45115 0.031491947154
22511988 Cell-Free Dna|Cardiovascular  rs6722076 rs17863787 36223 0.015546061121
22511988 Cell-Free Dna|Cardiovascular  rs6722076 rs17864683 68108 0.041524269905
22511988 Cell-Free Dna|Cardiovascular  rs6722076 rs4148325 25992 0.00727497444399
22511988 Cell-Free Dna|Cardiovascular  rs6722076 rs887829 21253 0.00639011680698
22511988 Cell-Free Dna|Cardiovascular  rs1105879 rs17863787 8892 0.015945886033
22511988 Cell-Free Dna|Cardiovascular  rs1105879 rs17864683 22993 0.010032322751
22511988 Cell-Free Dna|Cardiovascular  rs1105879 rs4148325 71107 0.038766921598
22511988 Cell-Free Dna|Cardiovascular  rs1105879 rs887829 66368 0.037882063961
22511988 Cell-Free Dna|Cardiovascular  rs17863787 rs17864683 31885 0.025978208784
22511988 Cell-Free Dna|Cardiovascular  rs17863787 rs4148325 62215 0.022821035565
22511988 Cell-Free Dna|Cardiovascular  rs17863787 rs887829 57476 0.021936177928
22511988 Cell-Free Dna|Cardiovascular  rs17864683 rs4148325 94100 0.048799244349
22511988 Cell-Free Dna|Cardiovascular  rs17864683 rs887829 89361 0.047914386712
22511988 Cell-Free Dna|Cardiovascular  rs4148325 rs887829 4739 0.000884857637004
19503597 Uric Acid  rs942379 rs9393672 7015 0.0012002616294
23958962 Cocaine Dependence  rs9664175 rs34831910 43350 0.00711151471164
23958962 Cocaine Dependence  rs9664175 rs7899919 27626 0.00364567236641
23958962 Cocaine Dependence  rs13381416 rs61751192 2109 0.00162762692993
23958962 Cocaine Dependence  rs59955083 rs6912117 6049 9.96541764948e-05
23958962 Cocaine Dependence  rs34831910 rs7899919 15724 0.00346584234524
20038947 Major Depression  rs435206 rs389967 28568 0.0119015650427
20038947 Major Depression  rs7079573 rs10900126 14084 0.0033980331241
20038947 Major Depression  rs270592 rs270584 8268 0.0011709010058
24379826 Serum Uric Acid Levels  rs17586876 rs6786174 18448 0.0285734118782
24379826 Serum Uric Acid Levels  rs6449213 rs13131257 12326 0.0061257472501
24379826 Serum Uric Acid Levels  rs6449213 rs737267 59471 0.0235205676428
24379826 Serum Uric Acid Levels  rs13131257 rs737267 47145 0.0173948203927
21364930 Hiv-1  rs12909130 rs2304418 50482 0.003158682856
21364930 Hiv-1  rs1046099 rs2905 43921 0.0415850091984
21437268 Cancers|Conducted|Upper Aerodigestive Tract  rs698 rs1573496 88880 0.309186517524
20195266 Antipsychotic Drugs|Metabolic Side Effects Risperidone - Hip Circumference rs7108821 rs7119817 538 0.000254469980007
22829776 Globulin|Hormone|Steroid Hormone  rs10432029 rs9303218 7993 0.000937240965001
20066028 Serum Cholesterol Levels  rs10513684 rs5400 8090 0.00213010581601
23870195 Coronary Artery|Coronary Artery Calcification  rs4977575 rs1333042 20931 0.0034861565342
23870195 Coronary Artery|Coronary Artery Calcification  rs4977575 rs1537375 8673 0.0030460220394
23870195 Coronary Artery|Coronary Artery Calcification  rs4977575 rs10511701 12145 0.0033628823794
23870195 Coronary Artery|Coronary Artery Calcification  rs1333042 rs1537375 12258 0.000440134494802
23870195 Coronary Artery|Coronary Artery Calcification  rs1333042 rs10511701 8786 0.000123274154802
23870195 Coronary Artery|Coronary Artery Calcification  rs1537375 rs10511701 3472 0.00031686034
22941191 Neuroblastoma  rs2499663 rs4079063 34452 0.000498265285998
22941191 Neuroblastoma  rs2499663 rs2499667 18555 0.000766970743996
22941191 Neuroblastoma  rs4079063 rs2499667 53007 0.00126523602999
22941191 Neuroblastoma  rs4079063 rs9404576 81478 0.003734893393
24513273 Serum Uric Acid  rs505802 rs17300741 25610 0.0230130129927
24513273 Serum Uric Acid  rs505802 rs506338 83848 0.00498851545549
24513273 Serum Uric Acid  rs1165205 rs1183201 47098 0.00475124199841
24513273 Serum Uric Acid  rs16890979 rs734553 837 0.000238796069098
23209447 I Antigen|Nasopharyngeal Carcinoma  rs417162 rs2517713 1594 0.0031306353429
23209447 I Antigen|Nasopharyngeal Carcinoma  rs417162 rs5009448 23983 0.0418921870698
23209447 I Antigen|Nasopharyngeal Carcinoma  rs417162 rs9260734 16161 0.0342517798167
23209447 I Antigen|Nasopharyngeal Carcinoma  rs2267633 rs29230 5552 0.0091465665468
23209447 I Antigen|Nasopharyngeal Carcinoma  rs2517713 rs5009448 22389 0.0387615517269
23209447 I Antigen|Nasopharyngeal Carcinoma  rs2517713 rs9260734 14567 0.0311211444738
23209447 I Antigen|Nasopharyngeal Carcinoma  rs5009448 rs9260734 7822 0.0076404072531
22843504 Autism Spectrum  rs1475531 rs14135 2266 0.0004011920186
22843504 Autism Spectrum  rs1475531 rs6110458 4450 0.000786279966896
22843504 Autism Spectrum  rs14135 rs6110458 2184 0.000385087948295
20953186 Psoriasis|Psoriatic Arthritis  rs13210247 rs13190932 9650 0.007686880135
20953186 Psoriasis|Psoriatic Arthritis  rs13210247 rs13196377 20882 0.015280111703
20953186 Psoriasis|Psoriatic Arthritis  rs13190932 rs13196377 11232 0.00759323156799
24347629 Periodontal PD2 rs12630254 rs11713199 5906 0.0006206476165
24347629 Periodontal  rs10457526 rs10457525 23535 0.015007572853
24347629 Periodontal  rs920455 rs7816221 4054 0.000295003055982
21771975 Adiponectin|Quantitative Trait|Cardiometabolic Outcomes  rs7193788 rs8047711 11511 0.030995494434
22792070 Bone Mineral Density|Bone|Osteoporotic Fracture  rs2707466 rs7776725 54032 0.021205242713
22792070 Bone Mineral Density|Bone|Osteoporotic Fracture  rs2707466 rs2536189 5468 0.000329021042006
22792070 Bone Mineral Density|Bone|Osteoporotic Fracture  rs2707466 rs2254595 28160 0.013095779829
22792070 Bone Mineral Density|Bone|Osteoporotic Fracture  rs2707466 rs2952559 58920 0.045223699911
22792070 Bone Mineral Density|Bone|Osteoporotic Fracture  rs2707466 rs2536182 11748 0.010777912898
22792070 Bone Mineral Density|Bone|Osteoporotic Fracture  rs2707466 rs718766 46413 0.014088384702
22792070 Bone Mineral Density|Bone|Osteoporotic Fracture  rs2707466 rs2536180 15584 0.013078014649
22792070 Bone Mineral Density|Bone|Osteoporotic Fracture  rs2707466 rs2908007 16925 0.012463728868
22792070 Bone Mineral Density|Bone|Osteoporotic Fracture  rs2707466 rs3801387 4324 0.000245357823985
22792070 Bone Mineral Density|Bone|Osteoporotic Fracture  rs2707466 rs2707520 27945 0.040816229983
22792070 Bone Mineral Density|Bone|Osteoporotic Fracture  rs2707466 rs917726 39768 0.013738919581
22792070 Bone Mineral Density|Bone|Osteoporotic Fracture  rs2707466 rs13247600 28179 0.041034359132
22792070 Bone Mineral Density|Bone|Osteoporotic Fracture  rs2707466 rs4727924 52790 0.014445518193
22792070 Bone Mineral Density|Bone|Osteoporotic Fracture  rs2707466 rs3801382 19188 0.013083108329
22792070 Bone Mineral Density|Bone|Osteoporotic Fracture  rs2707466 rs2536150 71007 0.065477437449
22792070 Bone Mineral Density|Bone|Osteoporotic Fracture  rs2707466 rs17509082 51383 0.041425711423
22792070 Bone Mineral Density|Bone|Osteoporotic Fracture  rs2707466 rs3779381 12299 0.00287653660399
22792070 Bone Mineral Density|Bone|Osteoporotic Fracture  rs2707466 rs2908004 9320 0.001245410134
22792070 Bone Mineral Density|Bone|Osteoporotic Fracture  rs7776725 rs2536189 59500 0.021534263755
22792070 Bone Mineral Density|Bone|Osteoporotic Fracture  rs7776725 rs2254595 25872 0.00810946288399
22792070 Bone Mineral Density|Bone|Osteoporotic Fracture  rs7776725 rs2536182 42284 0.010427329815
22792070 Bone Mineral Density|Bone|Osteoporotic Fracture  rs7776725 rs718766 7619 0.00711685801099
22792070 Bone Mineral Density|Bone|Osteoporotic Fracture  rs7776725 rs2536180 38448 0.00812722806398
22792070 Bone Mineral Density|Bone|Osteoporotic Fracture  rs7776725 rs2908007 70957 0.033668971581
22792070 Bone Mineral Density|Bone|Osteoporotic Fracture  rs7776725 rs3801387 58356 0.021450600537
22792070 Bone Mineral Density|Bone|Osteoporotic Fracture  rs7776725 rs2707520 81977 0.062021472696
22792070 Bone Mineral Density|Bone|Osteoporotic Fracture  rs7776725 rs917726 14264 0.00746632313198
22792070 Bone Mineral Density|Bone|Osteoporotic Fracture  rs7776725 rs13247600 82211 0.062239601845
22792070 Bone Mineral Density|Bone|Osteoporotic Fracture  rs7776725 rs4727924 1242 0.00675972451998
22792070 Bone Mineral Density|Bone|Osteoporotic Fracture  rs7776725 rs3801382 34844 0.008122134384
22792070 Bone Mineral Density|Bone|Osteoporotic Fracture  rs7776725 rs3779381 66331 0.024081779317
22792070 Bone Mineral Density|Bone|Osteoporotic Fracture  rs7776725 rs2908004 63352 0.022450652847
22792070 Bone Mineral Density|Bone|Osteoporotic Fracture  rs2536189 rs2254595 33628 0.013424800871
22792070 Bone Mineral Density|Bone|Osteoporotic Fracture  rs2536189 rs2952559 53452 0.044894678869
22792070 Bone Mineral Density|Bone|Osteoporotic Fracture  rs2536189 rs2536182 17216 0.01110693394
22792070 Bone Mineral Density|Bone|Osteoporotic Fracture  rs2536189 rs718766 51881 0.014417405744
22792070 Bone Mineral Density|Bone|Osteoporotic Fracture  rs2536189 rs2536180 21052 0.013407035691
22792070 Bone Mineral Density|Bone|Osteoporotic Fracture  rs2536189 rs2908007 11457 0.012134707826
22792070 Bone Mineral Density|Bone|Osteoporotic Fracture  rs2536189 rs3801387 1144 8.3663218021e-05
22792070 Bone Mineral Density|Bone|Osteoporotic Fracture  rs2536189 rs2707520 22477 0.040487208941
22792070 Bone Mineral Density|Bone|Osteoporotic Fracture  rs2536189 rs917726 45236 0.014067940623
22792070 Bone Mineral Density|Bone|Osteoporotic Fracture  rs2536189 rs13247600 22711 0.04070533809
22792070 Bone Mineral Density|Bone|Osteoporotic Fracture  rs2536189 rs4727924 58258 0.014774539235
22792070 Bone Mineral Density|Bone|Osteoporotic Fracture  rs2536189 rs3801382 24656 0.013412129371
22792070 Bone Mineral Density|Bone|Osteoporotic Fracture  rs2536189 rs2536150 65539 0.065148416407
22792070 Bone Mineral Density|Bone|Osteoporotic Fracture  rs2536189 rs17509082 45915 0.041096690381
22792070 Bone Mineral Density|Bone|Osteoporotic Fracture  rs2536189 rs3779381 6831 0.00254751556199
22792070 Bone Mineral Density|Bone|Osteoporotic Fracture  rs2536189 rs2908004 3852 0.000916389091998
22792070 Bone Mineral Density|Bone|Osteoporotic Fracture  rs2254595 rs2952559 87080 0.05831947974
22792070 Bone Mineral Density|Bone|Osteoporotic Fracture  rs2254595 rs2536182 16412 0.00231786693101
22792070 Bone Mineral Density|Bone|Osteoporotic Fracture  rs2254595 rs718766 18253 0.000992604873005
22792070 Bone Mineral Density|Bone|Osteoporotic Fracture  rs2254595 rs2536180 12576 1.77651799902e-05
22792070 Bone Mineral Density|Bone|Osteoporotic Fracture  rs2254595 rs2908007 45085 0.025559508697
22792070 Bone Mineral Density|Bone|Osteoporotic Fracture  rs2254595 rs3801387 32484 0.013341137653
22792070 Bone Mineral Density|Bone|Osteoporotic Fracture  rs2254595 rs2707520 56105 0.053912009812
22792070 Bone Mineral Density|Bone|Osteoporotic Fracture  rs2254595 rs917726 11608 0.000643139752015
22792070 Bone Mineral Density|Bone|Osteoporotic Fracture  rs2254595 rs13247600 56339 0.054130138961
22792070 Bone Mineral Density|Bone|Osteoporotic Fracture  rs2254595 rs4727924 24630 0.00134973836401
22792070 Bone Mineral Density|Bone|Osteoporotic Fracture  rs2254595 rs3801382 8972 1.26715000022e-05
22792070 Bone Mineral Density|Bone|Osteoporotic Fracture  rs2254595 rs2536150 99167 0.078573217278
22792070 Bone Mineral Density|Bone|Osteoporotic Fracture  rs2254595 rs17509082 79543 0.054521491252
22792070 Bone Mineral Density|Bone|Osteoporotic Fracture  rs2254595 rs3779381 40459 0.015972316433
22792070 Bone Mineral Density|Bone|Osteoporotic Fracture  rs2254595 rs2908004 37480 0.014341189963
22792070 Bone Mineral Density|Bone|Osteoporotic Fracture  rs2952559 rs2536182 70668 0.056001612809
22792070 Bone Mineral Density|Bone|Osteoporotic Fracture  rs2952559 rs2536180 74504 0.05830171456
22792070 Bone Mineral Density|Bone|Osteoporotic Fracture  rs2952559 rs2908007 41995 0.032759971043
22792070 Bone Mineral Density|Bone|Osteoporotic Fracture  rs2952559 rs3801387 54596 0.044978342087
22792070 Bone Mineral Density|Bone|Osteoporotic Fracture  rs2952559 rs2707520 30975 0.004407469928
22792070 Bone Mineral Density|Bone|Osteoporotic Fracture  rs2952559 rs917726 98688 0.058962619492
22792070 Bone Mineral Density|Bone|Osteoporotic Fracture  rs2952559 rs13247600 30741 0.00418934077899
22792070 Bone Mineral Density|Bone|Osteoporotic Fracture  rs2952559 rs3801382 78108 0.05830680824
22792070 Bone Mineral Density|Bone|Osteoporotic Fracture  rs2952559 rs2536150 12087 0.020253737538
22792070 Bone Mineral Density|Bone|Osteoporotic Fracture  rs2952559 rs17509082 7537 0.003797988488
22792070 Bone Mineral Density|Bone|Osteoporotic Fracture  rs2952559 rs3779381 46621 0.042347163307
22792070 Bone Mineral Density|Bone|Osteoporotic Fracture  rs2952559 rs2908004 49600 0.043978289777
22792070 Bone Mineral Density|Bone|Osteoporotic Fracture  rs2536182 rs718766 34665 0.00331047180401
22792070 Bone Mineral Density|Bone|Osteoporotic Fracture  rs2536182 rs2536180 3836 0.00230010175102
22792070 Bone Mineral Density|Bone|Osteoporotic Fracture  rs2536182 rs2908007 28673 0.023241641766
22792070 Bone Mineral Density|Bone|Osteoporotic Fracture  rs2536182 rs3801387 16072 0.011023270722
22792070 Bone Mineral Density|Bone|Osteoporotic Fracture  rs2536182 rs2707520 39693 0.051594142881
22792070 Bone Mineral Density|Bone|Osteoporotic Fracture  rs2536182 rs917726 28020 0.00296100668302
22792070 Bone Mineral Density|Bone|Osteoporotic Fracture  rs2536182 rs13247600 39927 0.05181227203
22792070 Bone Mineral Density|Bone|Osteoporotic Fracture  rs2536182 rs4727924 41042 0.00366760529502
22792070 Bone Mineral Density|Bone|Osteoporotic Fracture  rs2536182 rs3801382 7440 0.00230519543101
22792070 Bone Mineral Density|Bone|Osteoporotic Fracture  rs2536182 rs2536150 82755 0.076255350347
22792070 Bone Mineral Density|Bone|Osteoporotic Fracture  rs2536182 rs17509082 63131 0.052203624321
22792070 Bone Mineral Density|Bone|Osteoporotic Fracture  rs2536182 rs3779381 24047 0.013654449502
22792070 Bone Mineral Density|Bone|Osteoporotic Fracture  rs2536182 rs2908004 21068 0.012023323032
22792070 Bone Mineral Density|Bone|Osteoporotic Fracture  rs718766 rs2536180 30829 0.001010370053
22792070 Bone Mineral Density|Bone|Osteoporotic Fracture  rs718766 rs2908007 63338 0.02655211357
22792070 Bone Mineral Density|Bone|Osteoporotic Fracture  rs718766 rs3801387 50737 0.014333742526
22792070 Bone Mineral Density|Bone|Osteoporotic Fracture  rs718766 rs2707520 74358 0.054904614685
22792070 Bone Mineral Density|Bone|Osteoporotic Fracture  rs718766 rs917726 6645 0.000349465120991
22792070 Bone Mineral Density|Bone|Osteoporotic Fracture  rs718766 rs13247600 74592 0.055122743834
22792070 Bone Mineral Density|Bone|Osteoporotic Fracture  rs718766 rs4727924 6377 0.000357133491008
22792070 Bone Mineral Density|Bone|Osteoporotic Fracture  rs718766 rs3801382 27225 0.00100527637301
22792070 Bone Mineral Density|Bone|Osteoporotic Fracture  rs718766 rs17509082 97796 0.055514096125
22792070 Bone Mineral Density|Bone|Osteoporotic Fracture  rs718766 rs3779381 58712 0.016964921306
22792070 Bone Mineral Density|Bone|Osteoporotic Fracture  rs718766 rs2908004 55733 0.015333794836
22792070 Bone Mineral Density|Bone|Osteoporotic Fracture  rs2536180 rs2908007 32509 0.025541743517
22792070 Bone Mineral Density|Bone|Osteoporotic Fracture  rs2536180 rs3801387 19908 0.013323372473
22792070 Bone Mineral Density|Bone|Osteoporotic Fracture  rs2536180 rs2707520 43529 0.053894244632
22792070 Bone Mineral Density|Bone|Osteoporotic Fracture  rs2536180 rs917726 24184 0.000660904932005
22792070 Bone Mineral Density|Bone|Osteoporotic Fracture  rs2536180 rs13247600 43763 0.054112373781
22792070 Bone Mineral Density|Bone|Osteoporotic Fracture  rs2536180 rs4727924 37206 0.001367503544
22792070 Bone Mineral Density|Bone|Osteoporotic Fracture  rs2536180 rs3801382 3604 5.09367998802e-06
22792070 Bone Mineral Density|Bone|Osteoporotic Fracture  rs2536180 rs2536150 86591 0.078555452098
22792070 Bone Mineral Density|Bone|Osteoporotic Fracture  rs2536180 rs17509082 66967 0.054503726072
22792070 Bone Mineral Density|Bone|Osteoporotic Fracture  rs2536180 rs3779381 27883 0.015954551253
22792070 Bone Mineral Density|Bone|Osteoporotic Fracture  rs2536180 rs2908004 24904 0.014323424783
22792070 Bone Mineral Density|Bone|Osteoporotic Fracture  rs2908007 rs3801387 12601 0.012218371044
22792070 Bone Mineral Density|Bone|Osteoporotic Fracture  rs2908007 rs2707520 11020 0.028352501115
22792070 Bone Mineral Density|Bone|Osteoporotic Fracture  rs2908007 rs917726 56693 0.026202648449
22792070 Bone Mineral Density|Bone|Osteoporotic Fracture  rs2908007 rs13247600 11254 0.028570630264
22792070 Bone Mineral Density|Bone|Osteoporotic Fracture  rs2908007 rs4727924 69715 0.026909247061
22792070 Bone Mineral Density|Bone|Osteoporotic Fracture  rs2908007 rs3801382 36113 0.025546837197
22792070 Bone Mineral Density|Bone|Osteoporotic Fracture  rs2908007 rs2536150 54082 0.053013708581
22792070 Bone Mineral Density|Bone|Osteoporotic Fracture  rs2908007 rs17509082 34458 0.028961982555
22792070 Bone Mineral Density|Bone|Osteoporotic Fracture  rs2908007 rs3779381 4626 0.00958719226401
22792070 Bone Mineral Density|Bone|Osteoporotic Fracture  rs2908007 rs2908004 7605 0.011218318734
22792070 Bone Mineral Density|Bone|Osteoporotic Fracture  rs3801387 rs2707520 23621 0.040570872159
22792070 Bone Mineral Density|Bone|Osteoporotic Fracture  rs3801387 rs917726 44092 0.013984277405
22792070 Bone Mineral Density|Bone|Osteoporotic Fracture  rs3801387 rs13247600 23855 0.040789001308
22792070 Bone Mineral Density|Bone|Osteoporotic Fracture  rs3801387 rs4727924 57114 0.014690876017
22792070 Bone Mineral Density|Bone|Osteoporotic Fracture  rs3801387 rs3801382 23512 0.013328466153
22792070 Bone Mineral Density|Bone|Osteoporotic Fracture  rs3801387 rs2536150 66683 0.065232079625
22792070 Bone Mineral Density|Bone|Osteoporotic Fracture  rs3801387 rs17509082 47059 0.041180353599
22792070 Bone Mineral Density|Bone|Osteoporotic Fracture  rs3801387 rs3779381 7975 0.00263117878001
22792070 Bone Mineral Density|Bone|Osteoporotic Fracture  rs3801387 rs2908004 4996 0.00100005231002
22792070 Bone Mineral Density|Bone|Osteoporotic Fracture  rs2707520 rs917726 67713 0.054555149564
22792070 Bone Mineral Density|Bone|Osteoporotic Fracture  rs2707520 rs13247600 234 0.000218129149005
22792070 Bone Mineral Density|Bone|Osteoporotic Fracture  rs2707520 rs4727924 80735 0.055261748176
22792070 Bone Mineral Density|Bone|Osteoporotic Fracture  rs2707520 rs3801382 47133 0.053899338312
22792070 Bone Mineral Density|Bone|Osteoporotic Fracture  rs2707520 rs2536150 43062 0.024661207466
22792070 Bone Mineral Density|Bone|Osteoporotic Fracture  rs2707520 rs17509082 23438 0.000609481439994
22792070 Bone Mineral Density|Bone|Osteoporotic Fracture  rs2707520 rs3779381 15646 0.037939693379
22792070 Bone Mineral Density|Bone|Osteoporotic Fracture  rs2707520 rs2908004 18625 0.039570819849
22792070 Bone Mineral Density|Bone|Osteoporotic Fracture  rs917726 rs13247600 67947 0.054773278713
22792070 Bone Mineral Density|Bone|Osteoporotic Fracture  rs917726 rs4727924 13022 0.000706598611998
22792070 Bone Mineral Density|Bone|Osteoporotic Fracture  rs917726 rs3801382 20580 0.000655811252017
22792070 Bone Mineral Density|Bone|Osteoporotic Fracture  rs917726 rs17509082 91151 0.055164631004
22792070 Bone Mineral Density|Bone|Osteoporotic Fracture  rs917726 rs3779381 52067 0.016615456185
22792070 Bone Mineral Density|Bone|Osteoporotic Fracture  rs917726 rs2908004 49088 0.014984329715
22792070 Bone Mineral Density|Bone|Osteoporotic Fracture  rs13247600 rs4727924 80969 0.055479877325
22792070 Bone Mineral Density|Bone|Osteoporotic Fracture  rs13247600 rs3801382 47367 0.054117467461
22792070 Bone Mineral Density|Bone|Osteoporotic Fracture  rs13247600 rs2536150 42828 0.024443078317
22792070 Bone Mineral Density|Bone|Osteoporotic Fracture  rs13247600 rs17509082 23204 0.00039135229099
22792070 Bone Mineral Density|Bone|Osteoporotic Fracture  rs13247600 rs3779381 15880 0.038157822528
22792070 Bone Mineral Density|Bone|Osteoporotic Fracture  rs13247600 rs2908004 18859 0.039788948998
22792070 Bone Mineral Density|Bone|Osteoporotic Fracture  rs4727924 rs3801382 33602 0.00136240986402
22792070 Bone Mineral Density|Bone|Osteoporotic Fracture  rs4727924 rs3779381 65089 0.017322054797
22792070 Bone Mineral Density|Bone|Osteoporotic Fracture  rs4727924 rs2908004 62110 0.015690928327
22792070 Bone Mineral Density|Bone|Osteoporotic Fracture  rs3801382 rs2536150 90195 0.078560545778
22792070 Bone Mineral Density|Bone|Osteoporotic Fracture  rs3801382 rs17509082 70571 0.054508819752
22792070 Bone Mineral Density|Bone|Osteoporotic Fracture  rs3801382 rs3779381 31487 0.015959644933
22792070 Bone Mineral Density|Bone|Osteoporotic Fracture  rs3801382 rs2908004 28508 0.014328518463
22792070 Bone Mineral Density|Bone|Osteoporotic Fracture  rs2536150 rs17509082 19624 0.024051726026
22792070 Bone Mineral Density|Bone|Osteoporotic Fracture  rs2536150 rs3779381 58708 0.062600900845
22792070 Bone Mineral Density|Bone|Osteoporotic Fracture  rs2536150 rs2908004 61687 0.064232027315
22792070 Bone Mineral Density|Bone|Osteoporotic Fracture  rs17509082 rs3779381 39084 0.038549174819
22792070 Bone Mineral Density|Bone|Osteoporotic Fracture  rs17509082 rs2908004 42063 0.040180301289
22792070 Bone Mineral Density|Bone|Osteoporotic Fracture  rs3779381 rs2908004 2979 0.00163112646999
21390209 Late-Onset Alzheimer's Disease  rs12664598 rs9369240 8281 0.0028868232714
21390209 Late-Onset Alzheimer's Disease  rs157580 rs6859 13232 0.0351443720433
21390209 Late-Onset Alzheimer's Disease  rs157580 rs10402271 66052 0.226436293822
21390209 Late-Onset Alzheimer's Disease  rs6859 rs10402271 52820 0.191291921779
21390209 Late-Onset Alzheimer's Disease  rs2965101 rs10402271 91402 0.463178860627
21390209 Late-Onset Alzheimer's Disease  rs2965101 rs2927488 6334 0.008214276735
21390209 Late-Onset Alzheimer's Disease  rs624225 rs643629 2060 0.00370515435191
21390209 Late-Onset Alzheimer's Disease  rs4497357 rs4551716 32296 0.0159310682715
21390209 Late-Onset Alzheimer's Disease  rs10402271 rs2927488 97736 0.471393137362
18776929 Hip Bone Size|Females  rs2342753 rs989056 82059 0.04142577947
18776929 Hip Bone Size|Females  rs2342753 rs12476075 38385 0.035789905978
18776929 Hip Bone Size|Females  rs2342753 rs4850833 12327 0.003502847438
18776929 Hip Bone Size|Females  rs2342753 rs4850820 91123 0.04285771874
18776929 Hip Bone Size|Females  rs2342753 rs4850823 53889 0.037286528724
18776929 Hip Bone Size|Females  rs2342753 rs4850447 556 0.00323324595001
18776929 Hip Bone Size|Females  rs2342753 rs10180112 90476 0.042734969608
18776929 Hip Bone Size|Females  rs2342753 rs992603 46310 0.036555102532
18776929 Hip Bone Size|Females  rs2342753 rs10168722 70771 0.038913705759
18776929 Hip Bone Size|Females  rs2342753 rs10183584 3369 0.00221123730398
18776929 Hip Bone Size|Females  rs2342753 rs1808850 94673 0.044329149915
18776929 Hip Bone Size|Females  rs2342753 rs1371661 93943 0.043685882275
18776929 Hip Bone Size|Females  rs989056 rs12476075 43674 0.005635873492
18776929 Hip Bone Size|Females  rs989056 rs4850833 94386 0.044928626908
18776929 Hip Bone Size|Females  rs989056 rs4850820 9064 0.00143193926999
18776929 Hip Bone Size|Females  rs989056 rs4850823 28170 0.00413925074599
18776929 Hip Bone Size|Females  rs989056 rs4850447 82615 0.04465902542
18776929 Hip Bone Size|Females  rs989056 rs10180112 8417 0.00130919013799
18776929 Hip Bone Size|Females  rs989056 rs992603 35749 0.004870676938
18776929 Hip Bone Size|Females  rs989056 rs10168722 11288 0.00251207371099
18776929 Hip Bone Size|Females  rs989056 rs10183584 78690 0.039214542166
18776929 Hip Bone Size|Females  rs989056 rs1808850 12614 0.00290337044501
18776929 Hip Bone Size|Females  rs989056 rs1371661 11884 0.002260102805
18776929 Hip Bone Size|Females  rs12476075 rs4850833 50712 0.039292753416
18776929 Hip Bone Size|Females  rs12476075 rs4850820 52738 0.00706781276199
18776929 Hip Bone Size|Females  rs12476075 rs4850823 15504 0.001496622746
18776929 Hip Bone Size|Females  rs12476075 rs4850447 38941 0.039023151928
18776929 Hip Bone Size|Females  rs12476075 rs10180112 52091 0.00694506362998
18776929 Hip Bone Size|Females  rs12476075 rs992603 7925 0.000765196553999
18776929 Hip Bone Size|Females  rs12476075 rs10168722 32386 0.00312379978101
18776929 Hip Bone Size|Females  rs12476075 rs10183584 35016 0.033578668674
18776929 Hip Bone Size|Females  rs12476075 rs1808850 56288 0.00853924393701
18776929 Hip Bone Size|Females  rs12476075 rs1371661 55558 0.00789597629699
18776929 Hip Bone Size|Females  rs4850833 rs4850823 66216 0.040789376162
18776929 Hip Bone Size|Females  rs4850833 rs4850447 11771 0.000269601487986
18776929 Hip Bone Size|Females  rs4850833 rs992603 58637 0.04005794997
18776929 Hip Bone Size|Females  rs4850833 rs10168722 83098 0.042416553197
18776929 Hip Bone Size|Females  rs4850833 rs10183584 15696 0.00571408474198
18776929 Hip Bone Size|Females  rs4850820 rs4850823 37234 0.00557119001598
18776929 Hip Bone Size|Females  rs4850820 rs4850447 91679 0.04609096469
18776929 Hip Bone Size|Females  rs4850820 rs10180112 647 0.000122749132004
18776929 Hip Bone Size|Females  rs4850820 rs992603 44813 0.00630261620799
18776929 Hip Bone Size|Females  rs4850820 rs10168722 20352 0.00394401298098
18776929 Hip Bone Size|Females  rs4850820 rs10183584 87754 0.040646481436
18776929 Hip Bone Size|Females  rs4850820 rs1808850 3550 0.00147143117502
18776929 Hip Bone Size|Females  rs4850820 rs1371661 2820 0.000828163535004
18776929 Hip Bone Size|Females  rs4850823 rs4850447 54445 0.040519774674
18776929 Hip Bone Size|Females  rs4850823 rs10180112 36587 0.00544844088398
18776929 Hip Bone Size|Females  rs4850823 rs992603 7579 0.000731426192004
18776929 Hip Bone Size|Females  rs4850823 rs10168722 16882 0.001627177035
18776929 Hip Bone Size|Females  rs4850823 rs10183584 50520 0.03507529142
18776929 Hip Bone Size|Females  rs4850823 rs1808850 40784 0.007042621191
18776929 Hip Bone Size|Females  rs4850823 rs1371661 40054 0.00639935355099
18776929 Hip Bone Size|Females  rs4850447 rs10180112 91032 0.045968215558
18776929 Hip Bone Size|Females  rs4850447 rs992603 46866 0.039788348482
18776929 Hip Bone Size|Females  rs4850447 rs10168722 71327 0.042146951709
18776929 Hip Bone Size|Females  rs4850447 rs10183584 3925 0.005444483254
18776929 Hip Bone Size|Females  rs4850447 rs1808850 95229 0.047562395865
18776929 Hip Bone Size|Females  rs4850447 rs1371661 94499 0.046919128225
18776929 Hip Bone Size|Females  rs10180112 rs992603 44166 0.00617986707599
18776929 Hip Bone Size|Females  rs10180112 rs10168722 19705 0.00382126384898
18776929 Hip Bone Size|Females  rs10180112 rs10183584 87107 0.040523732304
18776929 Hip Bone Size|Females  rs10180112 rs1808850 4197 0.00159418030702
18776929 Hip Bone Size|Females  rs10180112 rs1371661 3467 0.000950912667008
18776929 Hip Bone Size|Females  rs992603 rs10168722 24461 0.00235860322701
18776929 Hip Bone Size|Females  rs992603 rs10183584 42941 0.034343865228
18776929 Hip Bone Size|Females  rs992603 rs1808850 48363 0.00777404738301
18776929 Hip Bone Size|Females  rs992603 rs1371661 47633 0.00713077974299
18776929 Hip Bone Size|Females  rs10168722 rs10183584 67402 0.036702468455
18776929 Hip Bone Size|Females  rs10168722 rs1808850 23902 0.005415444156
18776929 Hip Bone Size|Females  rs10168722 rs1371661 23172 0.00477217651598
18776929 Hip Bone Size|Females  rs10183584 rs1808850 91304 0.042117912611
18776929 Hip Bone Size|Females  rs10183584 rs1371661 90574 0.041474644971
18776929 Hip Bone Size|Females  rs1808850 rs1371661 730 0.000643267640015
19300500 Chronic Obstructive Pulmonary Disease Copd|Pulmonary Function  rs1980057 rs1828591 4958 6.22262730019e-05
19300500 Chronic Obstructive Pulmonary Disease Copd|Pulmonary Function  rs1980057 rs11100860 6599 0.000108895744006
19300500 Chronic Obstructive Pulmonary Disease Copd|Pulmonary Function  rs1980057 rs1512285 34779 0.004489502414
19300500 Chronic Obstructive Pulmonary Disease Copd|Pulmonary Function  rs1980057 rs7655625 177 2.18199298274e-06
19300500 Chronic Obstructive Pulmonary Disease Copd|Pulmonary Function  rs1980057 rs973796 61770 0.022105886782
19300500 Chronic Obstructive Pulmonary Disease Copd|Pulmonary Function  rs2137064 rs994960 19077 0.01029150912
19300500 Chronic Obstructive Pulmonary Disease Copd|Pulmonary Function  rs1828591 rs11100860 1641 4.66694710042e-05
19300500 Chronic Obstructive Pulmonary Disease Copd|Pulmonary Function  rs1828591 rs1512285 29821 0.004427276141
19300500 Chronic Obstructive Pulmonary Disease Copd|Pulmonary Function  rs1828591 rs7655625 5135 6.44082659846e-05
19300500 Chronic Obstructive Pulmonary Disease Copd|Pulmonary Function  rs1828591 rs973796 56812 0.022043660509
19300500 Chronic Obstructive Pulmonary Disease Copd|Pulmonary Function  rs11100860 rs1512285 28180 0.00438060667
19300500 Chronic Obstructive Pulmonary Disease Copd|Pulmonary Function  rs11100860 rs7655625 6776 0.000111077736989
19300500 Chronic Obstructive Pulmonary Disease Copd|Pulmonary Function  rs11100860 rs973796 55171 0.021996991038
19300500 Chronic Obstructive Pulmonary Disease Copd|Pulmonary Function  rs1512285 rs7655625 34956 0.00449168440699
19300500 Chronic Obstructive Pulmonary Disease Copd|Pulmonary Function  rs1512285 rs973796 26991 0.017616384368
19300500 Chronic Obstructive Pulmonary Disease Copd|Pulmonary Function  rs7655625 rs973796 61947 0.022108068775
21223598 Aortic Root  rs10258739 rs2659915 90166 0.00275940579104
20932310 Τ Protein Levels  rs893769 rs895401 27624 0.010889483972
20932310 Τ Protein Levels  rs4431886 rs11206801 1581 0.000779723627801
20932310 Τ Protein Levels  rs6850199 rs2768975 29051 0.00179352724699
20932310 Τ Protein Levels  rs11015839 rs11015939 15055 0.0039041406053
20932310 Τ Protein Levels  rs11015839 rs2493624 59369 0.0100154536569
20932310 Τ Protein Levels  rs11015839 rs10763625 32064 0.0056291820598
20932310 Τ Protein Levels  rs11015839 rs11015860 2152 0.000420361906293
20932310 Τ Protein Levels  rs11015839 rs2495832 71574 0.014181639307
20932310 Τ Protein Levels  rs11015939 rs2493624 44314 0.0061113130516
20932310 Τ Protein Levels  rs11015939 rs10763625 17009 0.0017250414545
20932310 Τ Protein Levels  rs11015939 rs11015860 12903 0.00348377869901
20932310 Τ Protein Levels  rs11015939 rs2495832 56519 0.0102774987017
20932310 Τ Protein Levels  rs2493624 rs10763625 27305 0.0043862715971
20932310 Τ Protein Levels  rs2493624 rs11015860 57217 0.0095950917506
20932310 Τ Protein Levels  rs2493624 rs2495832 12205 0.0041661856501
20932310 Τ Protein Levels  rs10763625 rs11015860 29912 0.00520882015351
20932310 Τ Protein Levels  rs10763625 rs2495832 39510 0.0085524572472
20932310 Τ Protein Levels  rs11015860 rs2495832 69422 0.0137612774007
19668339 Hippocampal Atrophy|Quantitative Trait|Alzheimer's Disease  rs12657273 rs12654281 6256 0.000970406029992
19668339 Hippocampal Atrophy|Quantitative Trait|Alzheimer's Disease  rs429358 rs2075650 16322 0.0157972215717
23350875 Colorectal Cancer  rs11996339 rs11987193 5828 0.0049980299634
24892410 Onset|Hypertension|Cardiovascular Events Nighttime pressure rs7596980 rs17039365 2466 1.05988093799e-05
24892410 Onset|Hypertension|Cardiovascular Events Nighttime pressure rs7596980 rs17338512 26377 0.00670888476641
24892410 Onset|Hypertension|Cardiovascular Events Nighttime pressure rs17039365 rs17338512 23911 0.00669828595703
21876539 Cyp1A2  rs2472297 rs6495122 97765 0.029323482369
21876539 Cyp1A2  rs2472297 rs2470893 8431 0.007998744639
24571439 Specific Language Impairment|Genotype Effects  rs3181384 rs11158632 17313 0.0097832990789
24571439 Specific Language Impairment|Genotype Effects  rs3181384 rs2281472 11130 0.008799151501
24571439 Specific Language Impairment|Genotype Effects  rs3181384 rs2144494 13589 0.009162659887
24571439 Specific Language Impairment|Genotype Effects  rs10447141 rs6895329 8573 0.0037793724255
24571439 Specific Language Impairment|Genotype Effects  rs10447141 rs17194068 4150 0.0003417970957
24571439 Specific Language Impairment|Genotype Effects  rs10447141 rs1994882 11003 0.0074026469147
24571439 Specific Language Impairment|Genotype Effects  rs10447141 rs980306 332 1.3253786399e-05
24571439 Specific Language Impairment|Genotype Effects  rs11158632 rs2281472 6183 0.000984147577899
24571439 Specific Language Impairment|Genotype Effects  rs11158632 rs2144494 3724 0.000620639191899
24571439 Specific Language Impairment|Genotype Effects  rs6895329 rs17194068 4423 0.0034375753298
24571439 Specific Language Impairment|Genotype Effects  rs6895329 rs1994882 19576 0.0111820193402
24571439 Specific Language Impairment|Genotype Effects  rs6895329 rs980306 8905 0.0037926262119
24571439 Specific Language Impairment|Genotype Effects  rs17194068 rs1994882 15153 0.0077444440104
24571439 Specific Language Impairment|Genotype Effects  rs17194068 rs980306 4482 0.000355050882099
24571439 Specific Language Impairment|Genotype Effects  rs2281472 rs2144494 2459 0.000363508386
24571439 Specific Language Impairment|Genotype Effects  rs1994882 rs980306 10671 0.0073893931283
23326239 Antibodies|Epstein-Barr Virus Nuclear Antigen  rs2239803 rs7192 187 2.18112823021e-05
23326239 Antibodies|Epstein-Barr Virus Nuclear Antigen  rs2239803 rs7194 647 7.54186525995e-05
23326239 Antibodies|Epstein-Barr Virus Nuclear Antigen  rs2239803 rs2294882 44318 0.038790741297
23326239 Antibodies|Epstein-Barr Virus Nuclear Antigen  rs2239803 rs2294881 44229 0.0384781242882
23326239 Antibodies|Epstein-Barr Virus Nuclear Antigen  rs2239803 rs2294884 44574 0.0388208069206
23326239 Antibodies|Epstein-Barr Virus Nuclear Antigen  rs2239803 rs2395185 21334 0.0580296210839
23326239 Antibodies|Epstein-Barr Virus Nuclear Antigen  rs2239803 rs10947262 38521 0.0365605170117
23326239 Antibodies|Epstein-Barr Virus Nuclear Antigen  rs2239803 rs10947261 38601 0.0365633307993
23326239 Antibodies|Epstein-Barr Virus Nuclear Antigen  rs2239803 rs2227139 1626 0.0011718692353
23326239 Antibodies|Epstein-Barr Virus Nuclear Antigen  rs2239803 rs7754768 8346 0.0025288385406
23326239 Antibodies|Epstein-Barr Virus Nuclear Antigen  rs2239803 rs2213586 1261 0.000258298961903
23326239 Antibodies|Epstein-Barr Virus Nuclear Antigen  rs2239803 rs2213585 1317 0.000342545100104
23326239 Antibodies|Epstein-Barr Virus Nuclear Antigen  rs2239803 rs28362683 38870 0.0365725566162
23326239 Antibodies|Epstein-Barr Virus Nuclear Antigen  rs2239803 rs28362680 41017 0.0366460347232
23326239 Antibodies|Epstein-Barr Virus Nuclear Antigen  rs2239803 rs9268832 15956 0.0542504474213
23326239 Antibodies|Epstein-Barr Virus Nuclear Antigen  rs2239803 rs4248166 45412 0.0389106299841
23326239 Antibodies|Epstein-Barr Virus Nuclear Antigen  rs2239803 rs7195 706 8.23349910988e-05
23326239 Antibodies|Epstein-Barr Virus Nuclear Antigen  rs2233971 rs2233956 882 0.00469975891642
23326239 Antibodies|Epstein-Barr Virus Nuclear Antigen  rs2233971 rs3130557 14380 0.0247380222111
23326239 Antibodies|Epstein-Barr Virus Nuclear Antigen  rs7192 rs7194 834 9.72299349016e-05
23326239 Antibodies|Epstein-Barr Virus Nuclear Antigen  rs7192 rs2294882 44131 0.0387689300147
23326239 Antibodies|Epstein-Barr Virus Nuclear Antigen  rs7192 rs2294881 44042 0.0384563130059
23326239 Antibodies|Epstein-Barr Virus Nuclear Antigen  rs7192 rs2294884 44387 0.0387989956383
23326239 Antibodies|Epstein-Barr Virus Nuclear Antigen  rs7192 rs2395185 21521 0.0580514323662
23326239 Antibodies|Epstein-Barr Virus Nuclear Antigen  rs7192 rs10947262 38334 0.0365387057294
23326239 Antibodies|Epstein-Barr Virus Nuclear Antigen  rs7192 rs10947261 38414 0.036541519517
23326239 Antibodies|Epstein-Barr Virus Nuclear Antigen  rs7192 rs2227139 1813 0.0011936805176
23326239 Antibodies|Epstein-Barr Virus Nuclear Antigen  rs7192 rs7754768 8533 0.0025506498229
23326239 Antibodies|Epstein-Barr Virus Nuclear Antigen  rs7192 rs2213586 1448 0.000280110244205
23326239 Antibodies|Epstein-Barr Virus Nuclear Antigen  rs7192 rs2213585 1504 0.000364356382406
23326239 Antibodies|Epstein-Barr Virus Nuclear Antigen  rs7192 rs28362683 38683 0.0365507453339
23326239 Antibodies|Epstein-Barr Virus Nuclear Antigen  rs7192 rs28362680 40830 0.0366242234409
23326239 Antibodies|Epstein-Barr Virus Nuclear Antigen  rs7192 rs9268832 16143 0.0542722587036
23326239 Antibodies|Epstein-Barr Virus Nuclear Antigen  rs7192 rs4248166 45225 0.0388888187018
23326239 Antibodies|Epstein-Barr Virus Nuclear Antigen  rs7192 rs7195 893 0.000104146273401
23326239 Antibodies|Epstein-Barr Virus Nuclear Antigen  rs7194 rs2294882 44965 0.0388661599496
23326239 Antibodies|Epstein-Barr Virus Nuclear Antigen  rs7194 rs2294881 44876 0.0385535429408
23326239 Antibodies|Epstein-Barr Virus Nuclear Antigen  rs7194 rs2294884 45221 0.0388962255732
23326239 Antibodies|Epstein-Barr Virus Nuclear Antigen  rs7194 rs2395185 20687 0.0579542024313
23326239 Antibodies|Epstein-Barr Virus Nuclear Antigen  rs7194 rs10947262 39168 0.0366359356643
23326239 Antibodies|Epstein-Barr Virus Nuclear Antigen  rs7194 rs10947261 39248 0.0366387494519
23326239 Antibodies|Epstein-Barr Virus Nuclear Antigen  rs7194 rs2227139 979 0.0010964505827
23326239 Antibodies|Epstein-Barr Virus Nuclear Antigen  rs7194 rs7754768 7699 0.002453419888
23326239 Antibodies|Epstein-Barr Virus Nuclear Antigen  rs7194 rs2213586 614 0.000182880309303
23326239 Antibodies|Epstein-Barr Virus Nuclear Antigen  rs7194 rs2213585 670 0.000267126447504
23326239 Antibodies|Epstein-Barr Virus Nuclear Antigen  rs7194 rs28362683 39517 0.0366479752688
23326239 Antibodies|Epstein-Barr Virus Nuclear Antigen  rs7194 rs28362680 41664 0.0367214533758
23326239 Antibodies|Epstein-Barr Virus Nuclear Antigen  rs7194 rs9268832 15309 0.0541750287687
23326239 Antibodies|Epstein-Barr Virus Nuclear Antigen  rs7194 rs4248166 46059 0.0389860486367
23326239 Antibodies|Epstein-Barr Virus Nuclear Antigen  rs7194 rs7195 59 6.91633849925e-06
23326239 Antibodies|Epstein-Barr Virus Nuclear Antigen  rs3130628 rs3130626 10783 0.0019864291898
23326239 Antibodies|Epstein-Barr Virus Nuclear Antigen  rs3130628 rs3130623 11572 0.0020674584366
23326239 Antibodies|Epstein-Barr Virus Nuclear Antigen  rs3130628 rs3130070 17464 0.00424165795718
23326239 Antibodies|Epstein-Barr Virus Nuclear Antigen  rs3130628 rs2736157 8452 0.0017466530621
23326239 Antibodies|Epstein-Barr Virus Nuclear Antigen  rs3130628 rs10885 4681 0.000779982657598
23326239 Antibodies|Epstein-Barr Virus Nuclear Antigen  rs3130628 rs3130048 4467 0.000490698515399
23326239 Antibodies|Epstein-Barr Virus Nuclear Antigen  rs3130628 rs3130618 22862 0.002383869118
23326239 Antibodies|Epstein-Barr Virus Nuclear Antigen  rs3130628 rs3115663 7429 0.0016398817665
23326239 Antibodies|Epstein-Barr Virus Nuclear Antigen  rs3130628 rs3117583 10304 0.0013684739203
23326239 Antibodies|Epstein-Barr Virus Nuclear Antigen  rs3130626 rs3130623 789 8.10292468003e-05
23326239 Antibodies|Epstein-Barr Virus Nuclear Antigen  rs3130626 rs3130070 6681 0.00225522876738
23326239 Antibodies|Epstein-Barr Virus Nuclear Antigen  rs3130626 rs2736157 2331 0.0002397761277
23326239 Antibodies|Epstein-Barr Virus Nuclear Antigen  rs3130626 rs10885 6102 0.0012064465322
23326239 Antibodies|Epstein-Barr Virus Nuclear Antigen  rs3130626 rs3130048 15250 0.0024771277052
23326239 Antibodies|Epstein-Barr Virus Nuclear Antigen  rs3130626 rs3130618 33645 0.0043702983078
23326239 Antibodies|Epstein-Barr Virus Nuclear Antigen  rs3130626 rs3115663 3354 0.000346547423298
23326239 Antibodies|Epstein-Barr Virus Nuclear Antigen  rs3130626 rs3117583 21087 0.0033549031101
23326239 Antibodies|Epstein-Barr Virus Nuclear Antigen  rs2233956 rs3130557 13498 0.0200382632947
23326239 Antibodies|Epstein-Barr Virus Nuclear Antigen  rs3130623 rs3130070 5892 0.00217419952058
23326239 Antibodies|Epstein-Barr Virus Nuclear Antigen  rs3130623 rs2736157 3120 0.0003208053745
23326239 Antibodies|Epstein-Barr Virus Nuclear Antigen  rs3130623 rs10885 6891 0.001287475779
23326239 Antibodies|Epstein-Barr Virus Nuclear Antigen  rs3130623 rs3130048 16039 0.002558156952
23326239 Antibodies|Epstein-Barr Virus Nuclear Antigen  rs3130623 rs3130618 34434 0.0044513275546
23326239 Antibodies|Epstein-Barr Virus Nuclear Antigen  rs3130623 rs3115663 4143 0.000427576670099
23326239 Antibodies|Epstein-Barr Virus Nuclear Antigen  rs3130623 rs3117583 21876 0.0034359323569
23326239 Antibodies|Epstein-Barr Virus Nuclear Antigen  rs3130070 rs2736157 9012 0.00249500489508
23326239 Antibodies|Epstein-Barr Virus Nuclear Antigen  rs3130070 rs10885 12783 0.00346167529958
23326239 Antibodies|Epstein-Barr Virus Nuclear Antigen  rs3130070 rs3130048 21931 0.00473235647258
23326239 Antibodies|Epstein-Barr Virus Nuclear Antigen  rs3130070 rs3130618 40326 0.00662552707518
23326239 Antibodies|Epstein-Barr Virus Nuclear Antigen  rs3130070 rs3115663 10035 0.00260177619068
23326239 Antibodies|Epstein-Barr Virus Nuclear Antigen  rs3130070 rs3117583 27768 0.00561013187748
23326239 Antibodies|Epstein-Barr Virus Nuclear Antigen  rs2294882 rs2294881 89 0.000312617008802
23326239 Antibodies|Epstein-Barr Virus Nuclear Antigen  rs2294882 rs2294884 256 3.00656235979e-05
23326239 Antibodies|Epstein-Barr Virus Nuclear Antigen  rs2294882 rs2395185 65652 0.0968203623809
23326239 Antibodies|Epstein-Barr Virus Nuclear Antigen  rs2294882 rs10947262 5797 0.00223022428531
23326239 Antibodies|Epstein-Barr Virus Nuclear Antigen  rs2294882 rs10947261 5717 0.0022274104977
23326239 Antibodies|Epstein-Barr Virus Nuclear Antigen  rs2294882 rs2227139 45944 0.0399626105323
23326239 Antibodies|Epstein-Barr Virus Nuclear Antigen  rs2294882 rs7754768 52664 0.0413195798376
23326239 Antibodies|Epstein-Barr Virus Nuclear Antigen  rs2294882 rs2213586 45579 0.0390490402589
23326239 Antibodies|Epstein-Barr Virus Nuclear Antigen  rs2294882 rs2213585 45635 0.0391332863971
23326239 Antibodies|Epstein-Barr Virus Nuclear Antigen  rs2294882 rs28362683 5448 0.00221818468083
23326239 Antibodies|Epstein-Barr Virus Nuclear Antigen  rs2294882 rs28362680 3301 0.00214470657384
23326239 Antibodies|Epstein-Barr Virus Nuclear Antigen  rs2294882 rs9268832 60274 0.0930411887183
23326239 Antibodies|Epstein-Barr Virus Nuclear Antigen  rs2294882 rs4248166 1094 0.000119888687102
23326239 Antibodies|Epstein-Barr Virus Nuclear Antigen  rs2294882 rs7195 45024 0.0388730762881
23326239 Antibodies|Epstein-Barr Virus Nuclear Antigen  rs3093970 rs2854008 85339 0.0903785699733
23326239 Antibodies|Epstein-Barr Virus Nuclear Antigen  rs3093970 rs2507997 83096 0.0896436801192
23326239 Antibodies|Epstein-Barr Virus Nuclear Antigen  rs2294881 rs2294884 345 0.0003426826324
23326239 Antibodies|Epstein-Barr Virus Nuclear Antigen  rs2294881 rs2395185 65563 0.0965077453721
23326239 Antibodies|Epstein-Barr Virus Nuclear Antigen  rs2294881 rs10947262 5708 0.0019176072765
23326239 Antibodies|Epstein-Barr Virus Nuclear Antigen  rs2294881 rs10947261 5628 0.0019147934889
23326239 Antibodies|Epstein-Barr Virus Nuclear Antigen  rs2294881 rs2227139 45855 0.0396499935235
23326239 Antibodies|Epstein-Barr Virus Nuclear Antigen  rs2294881 rs7754768 52575 0.0410069628288
23326239 Antibodies|Epstein-Barr Virus Nuclear Antigen  rs2294881 rs2213586 45490 0.0387364232501
23326239 Antibodies|Epstein-Barr Virus Nuclear Antigen  rs2294881 rs2213585 45546 0.0388206693883
23326239 Antibodies|Epstein-Barr Virus Nuclear Antigen  rs2294881 rs28362683 5359 0.00190556767203
23326239 Antibodies|Epstein-Barr Virus Nuclear Antigen  rs2294881 rs28362680 3212 0.00183208956503
23326239 Antibodies|Epstein-Barr Virus Nuclear Antigen  rs2294881 rs9268832 60185 0.0927285717095
23326239 Antibodies|Epstein-Barr Virus Nuclear Antigen  rs2294881 rs4248166 1183 0.000432505695905
23326239 Antibodies|Epstein-Barr Virus Nuclear Antigen  rs2294881 rs7195 44935 0.0385604592793
23326239 Antibodies|Epstein-Barr Virus Nuclear Antigen  rs2736157 rs10885 3771 0.000966670404502
23326239 Antibodies|Epstein-Barr Virus Nuclear Antigen  rs2736157 rs3130048 12919 0.0022373515775
23326239 Antibodies|Epstein-Barr Virus Nuclear Antigen  rs2736157 rs3130618 31314 0.0041305221801
23326239 Antibodies|Epstein-Barr Virus Nuclear Antigen  rs2736157 rs3115663 1023 0.000106771295599
23326239 Antibodies|Epstein-Barr Virus Nuclear Antigen  rs2736157 rs3117583 18756 0.0031151269824
23326239 Antibodies|Epstein-Barr Virus Nuclear Antigen  rs2294884 rs2395185 65908 0.0968504280045
23326239 Antibodies|Epstein-Barr Virus Nuclear Antigen  rs2294884 rs10947262 6053 0.0022602899089
23326239 Antibodies|Epstein-Barr Virus Nuclear Antigen  rs2294884 rs10947261 5973 0.0022574761213
23326239 Antibodies|Epstein-Barr Virus Nuclear Antigen  rs2294884 rs2227139 46200 0.0399926761559
23326239 Antibodies|Epstein-Barr Virus Nuclear Antigen  rs2294884 rs7754768 52920 0.0413496454612
23326239 Antibodies|Epstein-Barr Virus Nuclear Antigen  rs2294884 rs2213586 45835 0.0390791058825
23326239 Antibodies|Epstein-Barr Virus Nuclear Antigen  rs2294884 rs2213585 45891 0.0391633520207
23326239 Antibodies|Epstein-Barr Virus Nuclear Antigen  rs2294884 rs28362683 5704 0.00224825030443
23326239 Antibodies|Epstein-Barr Virus Nuclear Antigen  rs2294884 rs28362680 3557 0.00217477219744
23326239 Antibodies|Epstein-Barr Virus Nuclear Antigen  rs2294884 rs9268832 60530 0.0930712543419
23326239 Antibodies|Epstein-Barr Virus Nuclear Antigen  rs2294884 rs4248166 838 8.98230635045e-05
23326239 Antibodies|Epstein-Barr Virus Nuclear Antigen  rs2294884 rs7195 45280 0.0389031419117
23326239 Antibodies|Epstein-Barr Virus Nuclear Antigen  rs2395185 rs10947262 59855 0.0945901380956
23326239 Antibodies|Epstein-Barr Virus Nuclear Antigen  rs2395185 rs10947261 59935 0.0945929518832
23326239 Antibodies|Epstein-Barr Virus Nuclear Antigen  rs2395185 rs2227139 19708 0.0568577518486
23326239 Antibodies|Epstein-Barr Virus Nuclear Antigen  rs2395185 rs7754768 12988 0.0555007825433
23326239 Antibodies|Epstein-Barr Virus Nuclear Antigen  rs2395185 rs2213586 20073 0.057771322122
23326239 Antibodies|Epstein-Barr Virus Nuclear Antigen  rs2395185 rs2213585 20017 0.0576870759838
23326239 Antibodies|Epstein-Barr Virus Nuclear Antigen  rs2395185 rs28362683 60204 0.0946021777001
23326239 Antibodies|Epstein-Barr Virus Nuclear Antigen  rs2395185 rs28362680 62351 0.0946756558071
23326239 Antibodies|Epstein-Barr Virus Nuclear Antigen  rs2395185 rs9268832 5378 0.0037791736626
23326239 Antibodies|Epstein-Barr Virus Nuclear Antigen  rs2395185 rs4248166 66746 0.096940251068
23326239 Antibodies|Epstein-Barr Virus Nuclear Antigen  rs2395185 rs7195 20628 0.0579472860928
23326239 Antibodies|Epstein-Barr Virus Nuclear Antigen  rs2854008 rs2507997 2243 0.000734889854094
23326239 Antibodies|Epstein-Barr Virus Nuclear Antigen  rs10947262 rs10947261 80 2.81378760292e-06
23326239 Antibodies|Epstein-Barr Virus Nuclear Antigen  rs10947262 rs2227139 40147 0.037732386247
23326239 Antibodies|Epstein-Barr Virus Nuclear Antigen  rs10947262 rs7754768 46867 0.0390893555523
23326239 Antibodies|Epstein-Barr Virus Nuclear Antigen  rs10947262 rs2213586 39782 0.0368188159736
23326239 Antibodies|Epstein-Barr Virus Nuclear Antigen  rs10947262 rs2213585 39838 0.0369030621118
23326239 Antibodies|Epstein-Barr Virus Nuclear Antigen  rs10947262 rs28362683 349 1.20396044778e-05
23326239 Antibodies|Epstein-Barr Virus Nuclear Antigen  rs10947262 rs28362680 2496 8.55177114687e-05
23326239 Antibodies|Epstein-Barr Virus Nuclear Antigen  rs10947262 rs9268832 54477 0.090810964433
23326239 Antibodies|Epstein-Barr Virus Nuclear Antigen  rs10947262 rs4248166 6891 0.00235011297241
23326239 Antibodies|Epstein-Barr Virus Nuclear Antigen  rs10947262 rs7195 39227 0.0366428520028
23326239 Antibodies|Epstein-Barr Virus Nuclear Antigen  rs10947261 rs2227139 40227 0.0377352000346
23326239 Antibodies|Epstein-Barr Virus Nuclear Antigen  rs10947261 rs7754768 46947 0.0390921693399
23326239 Antibodies|Epstein-Barr Virus Nuclear Antigen  rs10947261 rs2213586 39862 0.0368216297612
23326239 Antibodies|Epstein-Barr Virus Nuclear Antigen  rs10947261 rs2213585 39918 0.0369058758994
23326239 Antibodies|Epstein-Barr Virus Nuclear Antigen  rs10947261 rs28362683 269 9.2258168749e-06
23326239 Antibodies|Epstein-Barr Virus Nuclear Antigen  rs10947261 rs28362680 2416 8.27039238658e-05
23326239 Antibodies|Epstein-Barr Virus Nuclear Antigen  rs10947261 rs9268832 54557 0.0908137782206
23326239 Antibodies|Epstein-Barr Virus Nuclear Antigen  rs10947261 rs4248166 6811 0.00234729918481
23326239 Antibodies|Epstein-Barr Virus Nuclear Antigen  rs10947261 rs7195 39307 0.0366456657904
23326239 Antibodies|Epstein-Barr Virus Nuclear Antigen  rs2227139 rs7754768 6720 0.0013569693053
23326239 Antibodies|Epstein-Barr Virus Nuclear Antigen  rs2227139 rs2213586 365 0.000913570273397
23326239 Antibodies|Epstein-Barr Virus Nuclear Antigen  rs2227139 rs2213585 309 0.000829324135196
23326239 Antibodies|Epstein-Barr Virus Nuclear Antigen  rs2227139 rs28362683 40496 0.0377444258515
23326239 Antibodies|Epstein-Barr Virus Nuclear Antigen  rs2227139 rs28362680 42643 0.0378179039585
23326239 Antibodies|Epstein-Barr Virus Nuclear Antigen  rs2227139 rs9268832 14330 0.053078578186
23326239 Antibodies|Epstein-Barr Virus Nuclear Antigen  rs2227139 rs4248166 47038 0.0400824992194
23326239 Antibodies|Epstein-Barr Virus Nuclear Antigen  rs2227139 rs7195 920 0.0010895342442
23326239 Antibodies|Epstein-Barr Virus Nuclear Antigen  rs2858870 rs2516049 1851 0.0012321768988
23326239 Antibodies|Epstein-Barr Virus Nuclear Antigen  rs7754768 rs2213586 7085 0.0022705395787
23326239 Antibodies|Epstein-Barr Virus Nuclear Antigen  rs7754768 rs2213585 7029 0.0021862934405
23326239 Antibodies|Epstein-Barr Virus Nuclear Antigen  rs7754768 rs28362683 47216 0.0391013951568
23326239 Antibodies|Epstein-Barr Virus Nuclear Antigen  rs7754768 rs28362680 49363 0.0391748732638
23326239 Antibodies|Epstein-Barr Virus Nuclear Antigen  rs7754768 rs9268832 7610 0.0517216088807
23326239 Antibodies|Epstein-Barr Virus Nuclear Antigen  rs7754768 rs4248166 53758 0.0414394685247
23326239 Antibodies|Epstein-Barr Virus Nuclear Antigen  rs7754768 rs7195 7640 0.0024465035495
23326239 Antibodies|Epstein-Barr Virus Nuclear Antigen  rs2213586 rs2213585 56 8.42461382007e-05
23326239 Antibodies|Epstein-Barr Virus Nuclear Antigen  rs2213586 rs28362683 40131 0.0368308555781
23326239 Antibodies|Epstein-Barr Virus Nuclear Antigen  rs2213586 rs28362680 42278 0.0369043336851
23326239 Antibodies|Epstein-Barr Virus Nuclear Antigen  rs2213586 rs9268832 14695 0.0539921484594
23326239 Antibodies|Epstein-Barr Virus Nuclear Antigen  rs2213586 rs4248166 46673 0.039168928946
23326239 Antibodies|Epstein-Barr Virus Nuclear Antigen  rs2213586 rs7195 555 0.000175963970804
23326239 Antibodies|Epstein-Barr Virus Nuclear Antigen  rs2213585 rs28362683 40187 0.0369151017163
23326239 Antibodies|Epstein-Barr Virus Nuclear Antigen  rs2213585 rs28362680 42334 0.0369885798233
23326239 Antibodies|Epstein-Barr Virus Nuclear Antigen  rs2213585 rs9268832 14639 0.0539079023212
23326239 Antibodies|Epstein-Barr Virus Nuclear Antigen  rs2213585 rs4248166 46729 0.0392531750842
23326239 Antibodies|Epstein-Barr Virus Nuclear Antigen  rs2213585 rs7195 611 0.000260210109005
23326239 Antibodies|Epstein-Barr Virus Nuclear Antigen  rs10885 rs3130048 9148 0.001270681173
23326239 Antibodies|Epstein-Barr Virus Nuclear Antigen  rs10885 rs3130618 27543 0.0031638517756
23326239 Antibodies|Epstein-Barr Virus Nuclear Antigen  rs10885 rs3115663 2748 0.000859899108903
23326239 Antibodies|Epstein-Barr Virus Nuclear Antigen  rs10885 rs3117583 14985 0.0021484565779
23326239 Antibodies|Epstein-Barr Virus Nuclear Antigen  rs3130048 rs3130618 18395 0.0018931706026
23326239 Antibodies|Epstein-Barr Virus Nuclear Antigen  rs3130048 rs3115663 11896 0.0021305802819
23326239 Antibodies|Epstein-Barr Virus Nuclear Antigen  rs3130048 rs3117583 5837 0.000877775404902
23326239 Antibodies|Epstein-Barr Virus Nuclear Antigen  rs28362683 rs28362680 2147 7.34781069909e-05
23326239 Antibodies|Epstein-Barr Virus Nuclear Antigen  rs28362683 rs9268832 54826 0.0908230040375
23326239 Antibodies|Epstein-Barr Virus Nuclear Antigen  rs28362683 rs4248166 6542 0.00233807336793
23326239 Antibodies|Epstein-Barr Virus Nuclear Antigen  rs28362683 rs7195 39576 0.0366548916073
23326239 Antibodies|Epstein-Barr Virus Nuclear Antigen  rs28362680 rs9268832 56973 0.0908964821445
23326239 Antibodies|Epstein-Barr Virus Nuclear Antigen  rs28362680 rs4248166 4395 0.00226459526094
23326239 Antibodies|Epstein-Barr Virus Nuclear Antigen  rs28362680 rs7195 41723 0.0367283697143
23326239 Antibodies|Epstein-Barr Virus Nuclear Antigen  rs3130618 rs3115663 30291 0.0040237508845
23326239 Antibodies|Epstein-Barr Virus Nuclear Antigen  rs3130618 rs3117583 12558 0.0010153951977
23326239 Antibodies|Epstein-Barr Virus Nuclear Antigen  rs9268832 rs4248166 61368 0.0931610774054
23326239 Antibodies|Epstein-Barr Virus Nuclear Antigen  rs9268832 rs7195 15250 0.0541681124302
23326239 Antibodies|Epstein-Barr Virus Nuclear Antigen  rs3115663 rs3117583 17733 0.0030083556868
23326239 Antibodies|Epstein-Barr Virus Nuclear Antigen  rs4248166 rs7195 46118 0.0389929649752
24386095 Lipid Levels HDL rs6754295 rs693 26012 0.0084701551499
24386095 Lipid Levels HDL rs6754295 rs673548 31361 0.00924930853
24386095 Lipid Levels HDL rs693 rs673548 5349 0.000779153380101
24386095 Lipid Levels LDL rs646776 rs599839 3636 0.00979618996098
24386095 Lipid Levels LDL rs646776 rs12740374 940 0.00229921000502
24386095 Lipid Levels LDL rs599839 rs12740374 4576 0.012095399966
24223155 Torsades De Pointes  rs10141001 rs9805984 458 0.000197965769999
24223155 Torsades De Pointes  rs9960370 rs1789532 37686 0.00552613688971
24223155 Torsades De Pointes  rs9960370 rs1789536 29762 0.0048000100843
24223155 Torsades De Pointes  rs1789532 rs1789536 7924 0.000726126805404
24223155 Torsades De Pointes  rs1789532 rs4799838 65208 0.0058979435005
24223155 Torsades De Pointes  rs1789536 rs4799838 73132 0.0066240703059
24025145 Chemotherapy-Induced Alopecia|Breast Cancer  rs9416306 rs1319836 17021 0.0128306682084
24025145 Chemotherapy-Induced Alopecia|Breast Cancer  rs9416306 rs857373 1343 0.000988021695008
24025145 Chemotherapy-Induced Alopecia|Breast Cancer  rs9416306 rs7919725 7658 0.001512013282
24025145 Chemotherapy-Induced Alopecia|Breast Cancer  rs9416306 rs857392 16761 0.0126998799524
24025145 Chemotherapy-Induced Alopecia|Breast Cancer  rs9416306 rs857369 664 0.000201263410204
24025145 Chemotherapy-Induced Alopecia|Breast Cancer  rs1319836 rs857373 15678 0.0118426465134
24025145 Chemotherapy-Induced Alopecia|Breast Cancer  rs1319836 rs7919725 24679 0.0143426814904
24025145 Chemotherapy-Induced Alopecia|Breast Cancer  rs1319836 rs857392 260 0.000130788256001
24025145 Chemotherapy-Induced Alopecia|Breast Cancer  rs1319836 rs857369 16357 0.0126294047982
24025145 Chemotherapy-Induced Alopecia|Breast Cancer  rs1530357 rs1530361 641 0.0004890504309
24025145 Chemotherapy-Induced Alopecia|Breast Cancer  rs2282048 rs7318267 376 0.000260952557298
24025145 Chemotherapy-Induced Alopecia|Breast Cancer  rs857373 rs7919725 9001 0.002500034977
24025145 Chemotherapy-Induced Alopecia|Breast Cancer  rs857373 rs857392 15418 0.0117118582574
24025145 Chemotherapy-Induced Alopecia|Breast Cancer  rs857373 rs857369 679 0.000786758284804
24025145 Chemotherapy-Induced Alopecia|Breast Cancer  rs7919725 rs857392 24419 0.0142118932344
24025145 Chemotherapy-Induced Alopecia|Breast Cancer  rs7919725 rs857369 8322 0.0017132766922
24025145 Chemotherapy-Induced Alopecia|Breast Cancer  rs857392 rs857369 16097 0.0124986165422
23472185 Multiple Sclerosis|Oligoclonal Band  rs4646333 rs1455158 409 5.218401364e-05
23472185 Multiple Sclerosis|Oligoclonal Band  rs4646333 rs1378321 8915 0.00107977134735
23472185 Multiple Sclerosis|Oligoclonal Band  rs1455158 rs1378321 9324 0.00113195536099
18483556 Hair Color|Skin Pigmentation  rs4785763 rs7196459 74541 0.099792861926
18483556 Hair Color|Skin Pigmentation  rs4785763 rs2241039 21501 0.035885493396
18483556 Hair Color|Skin Pigmentation  rs4785763 rs4238833 16247 0.014000358157
18483556 Hair Color|Skin Pigmentation  rs4785763 rs4408545 22908 0.017833605431
18483556 Hair Color|Skin Pigmentation  rs4785763 rs8049897 42734 0.036987862111
18483556 Hair Color|Skin Pigmentation  rs7196459 rs2241039 53040 0.06390736853
18483556 Hair Color|Skin Pigmentation  rs7196459 rs4238833 90788 0.113793220083
18483556 Hair Color|Skin Pigmentation  rs7196459 rs4408545 97449 0.117626467357
18483556 Hair Color|Skin Pigmentation  rs7495174 rs7174027 15473 0.0640264159933
18483556 Hair Color|Skin Pigmentation  rs7495174 rs11636232 42388 0.0168197434279
18483556 Hair Color|Skin Pigmentation  rs7495174 rs7183877 21495 0.0104998691
18483556 Hair Color|Skin Pigmentation  rs7195066 rs7204478 40838 0.016235589688
18483556 Hair Color|Skin Pigmentation  rs7174027 rs11636232 57861 0.0808461594212
18483556 Hair Color|Skin Pigmentation  rs7174027 rs7183877 36968 0.0745262850933
18483556 Hair Color|Skin Pigmentation  rs2241039 rs4238833 37748 0.049885851553
18483556 Hair Color|Skin Pigmentation  rs2241039 rs4408545 44409 0.053719098827
18483556 Hair Color|Skin Pigmentation  rs2241039 rs8049897 64235 0.072873355507
18483556 Hair Color|Skin Pigmentation  rs164741 rs7188458 34186 0.036222391646
18483556 Hair Color|Skin Pigmentation  rs8028689 rs8039195 27196 0.000588966492295
18483556 Hair Color|Skin Pigmentation  rs7188458 rs7204478 69001 0.065528669108
18483556 Hair Color|Skin Pigmentation  rs4238833 rs4408545 6661 0.003833247274
18483556 Hair Color|Skin Pigmentation  rs4238833 rs8049897 26487 0.022987503954
18483556 Hair Color|Skin Pigmentation  rs4408545 rs8049897 19826 0.01915425668
18483556 Hair Color|Skin Pigmentation  rs11636232 rs7183877 20893 0.0063198743279
21750679 Systemic Sclerosis  rs6919745 rs9498419 1367 0.000283132085485
21750679 Systemic Sclerosis  rs3792783 rs4958881 5496 0.00552924566401
24836286 Colorectal Cancer  rs7014346 rs10505477 17349 0.00544226596699
24836286 Colorectal Cancer  rs1535 rs174550 26494 0.0062615456214
24836286 Colorectal Cancer  rs1535 rs4246215 33673 0.00628337966009
24836286 Colorectal Cancer  rs4779584 rs11632715 9491 0.0141991368469
24836286 Colorectal Cancer  rs174550 rs4246215 7179 2.18340386908e-05
23056639 Lectin  rs4644 rs4652 101 5.4371382987e-06
20585627 Common Traits Eye color rs8039195 rs16950987 10144 0.000347675436601
20585627 Common Traits Eye color rs8039195 rs2240204 22052 0.000506704201797
20585627 Common Traits Eye color rs1597196 rs4778220 73784 0.149281171748
20585627 Common Traits Eye color rs1597196 rs728405 95069 0.155328409191
20585627 Common Traits Eye color rs1597196 rs6497253 6373 0.0023835333954
20585627 Common Traits Eye color rs1597196 rs4778232 13157 0.0088175554851
20585627 Common Traits Eye color rs1597196 rs1800407 64604 0.14709557427
20585627 Common Traits Eye color rs1597196 rs1470608 6801 0.00254189559291
20585627 Common Traits Eye color rs1597196 rs1800404 59149 0.141082917573
20585627 Common Traits Eye color rs16950987 rs2240204 32196 0.000854379638398
20585627 Common Traits Eye color rs4778220 rs728405 21285 0.0060472374436
20585627 Common Traits Eye color rs4778220 rs977588 41832 0.0654463459347
20585627 Common Traits Eye color rs4778220 rs7170451 28914 0.0078167579199
20585627 Common Traits Eye color rs4778220 rs6497253 67411 0.146897638352
20585627 Common Traits Eye color rs4778220 rs4778232 60627 0.140463616262
20585627 Common Traits Eye color rs4778220 rs1800407 9180 0.00218559747703
20585627 Common Traits Eye color rs4778220 rs1470608 66983 0.146739276155
20585627 Common Traits Eye color rs4778220 rs1800404 14635 0.0081982541746
20585627 Common Traits Eye color rs728405 rs977588 20547 0.0593991084911
20585627 Common Traits Eye color rs728405 rs7170451 7629 0.0017695204763
20585627 Common Traits Eye color rs728405 rs6497253 88696 0.152944875796
20585627 Common Traits Eye color rs728405 rs4778232 81912 0.146510853706
20585627 Common Traits Eye color rs728405 rs1800407 30465 0.00823283492063
20585627 Common Traits Eye color rs728405 rs1470608 88268 0.152786513598
20585627 Common Traits Eye color rs728405 rs1800404 35920 0.0142454916182
20585627 Common Traits Eye color rs17565953 rs3930739 21687 0.0081938323506
20585627 Common Traits Eye color rs17565953 rs1107267 47016 0.137999994306
20585627 Common Traits Eye color rs977588 rs7170451 12918 0.0576295880148
20585627 Common Traits Eye color rs977588 rs1800407 51012 0.0676319434117
20585627 Common Traits Eye color rs977588 rs1800404 56467 0.0736446001093
20585627 Common Traits Eye color rs3930739 rs1107267 68703 0.146193826656
20585627 Common Traits Eye color rs7170451 rs6497253 96325 0.154714396272
20585627 Common Traits Eye color rs7170451 rs4778232 89541 0.148280374182
20585627 Common Traits Eye color rs7170451 rs1800407 38094 0.0100023553969
20585627 Common Traits Eye color rs7170451 rs1470608 95897 0.154556034074
20585627 Common Traits Eye color rs7170451 rs1800404 43549 0.0160150120945
20585627 Common Traits Eye color rs6497253 rs4778232 6784 0.0064340220897
20585627 Common Traits Eye color rs6497253 rs1800407 58231 0.144712040875
20585627 Common Traits Eye color rs6497253 rs1470608 428 0.000158362197503
20585627 Common Traits Eye color rs6497253 rs1800404 52776 0.138699384177
20585627 Common Traits Eye color rs4778232 rs1800407 51447 0.138278018785
20585627 Common Traits Eye color rs4778232 rs1470608 6356 0.0062756598922
20585627 Common Traits Eye color rs4778232 rs1800404 45992 0.132265362088
20585627 Common Traits Eye color rs1800407 rs1470608 57803 0.144553678678
20585627 Common Traits Eye color rs1800407 rs1800404 5455 0.00601265669757
20585627 Common Traits Eye color rs1470608 rs1800404 52348 0.13854102198
20585627 Common Traits Freckling rs9405675 rs872071 33536 0.0448637592957
20585627 Common Traits Freckling rs9405675 rs9328192 10236 0.0212857030722
20585627 Common Traits Freckling rs9405675 rs3778607 40801 0.0580962923009
20585627 Common Traits Freckling rs872071 rs9328192 23300 0.0235780562235
20585627 Common Traits Freckling rs872071 rs3778607 7265 0.0132325330052
20585627 Common Traits Freckling rs6088316 rs761238 93146 0.105617182857
20585627 Common Traits Freckling rs11861084 rs8060934 44315 0.013605634825
20585627 Common Traits Freckling rs11861084 rs7204478 80225 0.037502813653
20585627 Common Traits Freckling rs11861084 rs7195066 39387 0.021267223965
20585627 Common Traits Freckling rs11547464 rs8060934 66066 0.0362552394515
20585627 Common Traits Freckling rs11547464 rs11648785 98470 0.122938453175
20585627 Common Traits Freckling rs11547464 rs1805008 53 4.2195535201e-05
20585627 Common Traits Freckling rs11547464 rs1805009 455 0.000328114882308
20585627 Common Traits Freckling rs11547464 rs8049897 38111 0.0560598719145
20585627 Common Traits Freckling rs8060934 rs7195066 83702 0.03487285879
20585627 Common Traits Freckling rs8060934 rs1805008 66119 0.0362974349867
20585627 Common Traits Freckling rs8060934 rs1805009 66521 0.0365833543338
20585627 Common Traits Freckling rs9328192 rs3778607 30565 0.0368105892287
20585627 Common Traits Freckling rs11648785 rs1805008 98417 0.12289625764
20585627 Common Traits Freckling rs11648785 rs1805009 98015 0.122610338293
20585627 Common Traits Freckling rs11648785 rs8049897 60359 0.066878581261
20585627 Common Traits Freckling rs7204478 rs7195066 40838 0.016235589688
20585627 Common Traits Freckling rs1805008 rs1805009 402 0.000285919347107
20585627 Common Traits Freckling rs1805008 rs8049897 38058 0.0560176763793
20585627 Common Traits Freckling rs1805009 rs8049897 37656 0.0557317570322
20585627 Common Traits Green eyes rs1806319 rs1827430 19496 0.0064761409422
20585627 Common Traits Green eyes rs1827430 rs11018528 88063 0.033205182332
20585627 Common Traits Red hair rs7196459 rs4238833 90788 0.113793220083
20585627 Common Traits Red hair rs7196459 rs11648785 56916 0.069902142776
20585627 Common Traits Red hair rs7196459 rs4408545 97449 0.117626467357
20585627 Common Traits Red hair rs8049897 rs4238833 26487 0.022987503954
20585627 Common Traits Red hair rs8049897 rs11648785 60359 0.066878581261
20585627 Common Traits Red hair rs8049897 rs4408545 19826 0.01915425668
20585627 Common Traits Red hair rs8049897 rs1805008 38058 0.0560176763793
20585627 Common Traits Red hair rs8049897 rs1805009 37656 0.0557317570322
20585627 Common Traits Red hair rs7195066 rs2159116 4813 0.000307110298991
20585627 Common Traits Red hair rs4238833 rs11648785 33872 0.043891077307
20585627 Common Traits Red hair rs4238833 rs4408545 6661 0.003833247274
20585627 Common Traits Red hair rs4238833 rs1805008 64545 0.0790051803333
20585627 Common Traits Red hair rs4238833 rs1805009 64143 0.0787192609862
20585627 Common Traits Red hair rs11648785 rs4408545 40533 0.047724324581
20585627 Common Traits Red hair rs11648785 rs1805008 98417 0.12289625764
20585627 Common Traits Red hair rs11648785 rs1805009 98015 0.122610338293
20585627 Common Traits Red hair rs4408545 rs1805008 57884 0.0751719330593
20585627 Common Traits Red hair rs4408545 rs1805009 57482 0.0748860137122
20585627 Common Traits Red hair rs2159116 rs447735 97161 0.078599690847
20585627 Common Traits Red hair rs1805008 rs1805009 402 0.000285919347107
20585627 Common Traits Hair color rs7183877 rs4778138 29913 0.0454540604469
20585627 Common Traits Asparagus rs4309013 rs4244187 12743 0.000438155556992
23708191 Congenital Heart Disease|Atrial Septal Defect  rs6824295 rs16835979 20996 0.0214437516309
21827660 Increased Disease Risk  rs1063192 rs4977756 65285 0.0159098685499
21827660 Increased Disease Risk  rs1063192 rs1412829 40559 0.0081233283784
21827660 Increased Disease Risk  rs1063192 rs2157719 29999 0.0057648222686
21827660 Increased Disease Risk  rs506044 rs501700 91620 0.01129083357
21827660 Increased Disease Risk  rs506044 rs640030 36939 0.00694882169799
21827660 Increased Disease Risk  rs506044 rs687513 13064 0.00244110722099
21827660 Increased Disease Risk  rs4977756 rs1412829 24726 0.0077865401715
21827660 Increased Disease Risk  rs4977756 rs2157719 35286 0.0101450462813
21827660 Increased Disease Risk  rs501700 rs7530361 57451 0.00269728732698
21827660 Increased Disease Risk  rs501700 rs640030 54681 0.00434201187201
21827660 Increased Disease Risk  rs501700 rs687513 78556 0.00884972634901
21827660 Increased Disease Risk  rs1412829 rs2157719 10560 0.0023585061098
21827660 Increased Disease Risk  rs640030 rs687513 23875 0.004507714477
21935397 Extremely|Overweight|Body Mass Index  rs543874 rs604388 11501 0.00706043424299
21935397 Extremely|Overweight|Body Mass Index  rs7132908 rs7138803 15680 0.0351666294654
21935397 Extremely|Overweight|Body Mass Index  rs1558902 rs9936385 15595 0.0040874016096
21935397 Extremely|Overweight|Body Mass Index  rs10938397 rs13130484 6836 0.0011062342362
21935397 Extremely|Overweight|Body Mass Index  rs8089364 rs571312 19060 0.0108598796059
21379329 Late-Onset Alzheimer's Disease  rs201119 rs201124 3072 0.0058562227477
21379329 Late-Onset Alzheimer's Disease  rs201119 rs201099 25418 0.0089099471549
21379329 Late-Onset Alzheimer's Disease  rs201124 rs201099 28490 0.0147661699026
20801717 Sporadic Amyotrophic Lateral Sclerosis  rs2814707 rs903603 7081 0.0040427765198
20801717 Sporadic Amyotrophic Lateral Sclerosis  rs2814707 rs3849942 6884 0.002853977672
20801717 Sporadic Amyotrophic Lateral Sclerosis  rs903603 rs3849942 13965 0.0068967541918
20485516 Central Corneal Thickness|Brittle Cornea Syndrome|Blinding Disease  rs1006368 rs11245330 33735 0.00478930976999
22085899 Bilirubin Levels  rs2417940 rs2117032 56247 0.0276924355832
22085899 Bilirubin Levels  rs11891311 rs4148323 29834 0.00805717786065
22085899 Bilirubin Levels  rs11891311 rs6742078 33329 0.00859604544399
22085899 Bilirubin Levels  rs4148323 rs6742078 3495 0.000538867583344
19096518 Glycated Hemoglobin  rs6709087 rs560887 35862 0.02515618374
19096518 Glycated Hemoglobin  rs6709087 rs552976 7572 0.00286022803701
19096518 Glycated Hemoglobin  rs6709087 rs563694 24939 0.011269837245
19096518 Glycated Hemoglobin  rs906216 rs2305198 30680 0.0172765908951
19096518 Glycated Hemoglobin  rs560887 rs552976 28290 0.022295955703
19096518 Glycated Hemoglobin  rs560887 rs563694 10923 0.013886346495
19096518 Glycated Hemoglobin  rs552976 rs563694 17367 0.008409609208
22428042 Glaucoma|Optic-Nerve  rs564398 rs518394 9874 0.002236307969
22428042 Glaucoma|Optic-Nerve  rs564398 rs523096 10418 0.0023270457181
22428042 Glaucoma|Optic-Nerve  rs518394 rs523096 544 9.07377490975e-05
19714205 Asthma  rs6063725 rs720810 17797 0.0219460534703
23703922 Uric Acid Levels  rs4447863 rs1014290 62892 0.0222392486897
23703922 Uric Acid Levels  rs4447863 rs7660895 46476 0.0161509765736
23703922 Uric Acid Levels  rs4447863 rs737267 4225 0.003514958861
23703922 Uric Acid Levels  rs4447863 rs3733585 97370 0.0373129447277
23703922 Uric Acid Levels  rs4447863 rs12498956 11736 0.0080949803521
23703922 Uric Acid Levels  rs4447863 rs13129697 12002 0.0044447126666
23703922 Uric Acid Levels  rs4447863 rs6827754 79184 0.0340281736172
23703922 Uric Acid Levels  rs4447863 rs6845554 74204 0.0338963987999
23703922 Uric Acid Levels  rs4447863 rs13131257 42920 0.0138798615317
23703922 Uric Acid Levels  rs4447863 rs6832439 14650 0.0051225257999
23703922 Uric Acid Levels  rs17420080 rs4643800 62024 0.0135945443925
23703922 Uric Acid Levels  rs17420080 rs4698036 14254 0.0048740356744
23703922 Uric Acid Levels  rs17420080 rs10805364 70030 0.0241734367984
23703922 Uric Acid Levels  rs17420080 rs714436 30881 0.0091634450305
23703922 Uric Acid Levels  rs17420080 rs4698050 65200 0.0153862246972
23703922 Uric Acid Levels  rs17420080 rs1860910 70078 0.0241768864361
23703922 Uric Acid Levels  rs1769242 rs7092652 31787 0.043605246137
23703922 Uric Acid Levels  rs1769242 rs11599917 25608 0.036661446178
23703922 Uric Acid Levels  rs1769242 rs2256711 14376 0.00822795263048
23703922 Uric Acid Levels  rs1014290 rs7660895 16416 0.0060882721161
23703922 Uric Acid Levels  rs1014290 rs737267 67117 0.0257542075507
23703922 Uric Acid Levels  rs1014290 rs3733585 34478 0.015073696038
23703922 Uric Acid Levels  rs1014290 rs12498956 51156 0.0141442683376
23703922 Uric Acid Levels  rs1014290 rs13129697 74894 0.0266839613563
23703922 Uric Acid Levels  rs1014290 rs6827754 16292 0.0117889249275
23703922 Uric Acid Levels  rs1014290 rs6845554 11312 0.0116571501102
23703922 Uric Acid Levels  rs1014290 rs13131257 19972 0.008359387158
23703922 Uric Acid Levels  rs1014290 rs6832439 77542 0.0273617744896
23703922 Uric Acid Levels  rs4643800 rs4698036 76278 0.0184685800669
23703922 Uric Acid Levels  rs4643800 rs714436 92905 0.022757989423
23703922 Uric Acid Levels  rs4643800 rs4698050 3176 0.0017916803047
23703922 Uric Acid Levels  rs4698036 rs10805364 55776 0.019299401124
23703922 Uric Acid Levels  rs4698036 rs714436 16627 0.0042894093561
23703922 Uric Acid Levels  rs4698036 rs4698050 79454 0.0202602603716
23703922 Uric Acid Levels  rs4698036 rs1860910 55824 0.0193028507617
23703922 Uric Acid Levels  rs7660895 rs737267 50701 0.0196659354346
23703922 Uric Acid Levels  rs7660895 rs3733585 50894 0.0211619681541
23703922 Uric Acid Levels  rs7660895 rs12498956 34740 0.0080559962215
23703922 Uric Acid Levels  rs7660895 rs13129697 58478 0.0205956892402
23703922 Uric Acid Levels  rs7660895 rs6827754 32708 0.0178771970436
23703922 Uric Acid Levels  rs7660895 rs6845554 27728 0.0177454222263
23703922 Uric Acid Levels  rs7660895 rs13131257 3556 0.0022711150419
23703922 Uric Acid Levels  rs7660895 rs6832439 61126 0.0212735023735
23703922 Uric Acid Levels  rs10805364 rs714436 39149 0.0150099917679
23703922 Uric Acid Levels  rs10805364 rs1860910 48 3.44963769905e-06
23703922 Uric Acid Levels  rs714436 rs4698050 96081 0.0245496697277
23703922 Uric Acid Levels  rs714436 rs1860910 39197 0.0150134414056
23703922 Uric Acid Levels  rs737267 rs12498956 15961 0.0116099392131
23703922 Uric Acid Levels  rs737267 rs13129697 7777 0.0009297538056
23703922 Uric Acid Levels  rs737267 rs6827754 83409 0.0375431324782
23703922 Uric Acid Levels  rs737267 rs6845554 78429 0.0374113576609
23703922 Uric Acid Levels  rs737267 rs13131257 47145 0.0173948203927
23703922 Uric Acid Levels  rs737267 rs6832439 10425 0.0016075669389
23703922 Uric Acid Levels  rs7092652 rs11599917 6179 0.00694379995897
23703922 Uric Acid Levels  rs7092652 rs2256711 46163 0.0518331987674
23703922 Uric Acid Levels  rs3733585 rs12498956 85634 0.0292179643756
23703922 Uric Acid Levels  rs3733585 rs6827754 18186 0.0032847711105
23703922 Uric Acid Levels  rs3733585 rs6845554 23166 0.0034165459278
23703922 Uric Acid Levels  rs3733585 rs13131257 54450 0.023433083196
23703922 Uric Acid Levels  rs12498956 rs13129697 23738 0.0125396930187
23703922 Uric Acid Levels  rs12498956 rs6827754 67448 0.0259331932651
23703922 Uric Acid Levels  rs12498956 rs6845554 62468 0.0258014184478
23703922 Uric Acid Levels  rs12498956 rs13131257 31184 0.0057848811796
23703922 Uric Acid Levels  rs12498956 rs6832439 26386 0.013217506152
23703922 Uric Acid Levels  rs13129697 rs6827754 91186 0.0384728862838
23703922 Uric Acid Levels  rs13129697 rs6845554 86206 0.0383411114665
23703922 Uric Acid Levels  rs13129697 rs13131257 54922 0.0183245741983
23703922 Uric Acid Levels  rs13129697 rs6832439 2648 0.000677813133297
23703922 Uric Acid Levels  rs6827754 rs6845554 4980 0.000131774817302
23703922 Uric Acid Levels  rs6827754 rs13131257 36264 0.0201483120855
23703922 Uric Acid Levels  rs6827754 rs6832439 93834 0.0391506994171
23703922 Uric Acid Levels  rs6845554 rs13131257 31284 0.0200165372682
23703922 Uric Acid Levels  rs6845554 rs6832439 88854 0.0390189245998
23703922 Uric Acid Levels  rs11599917 rs2256711 39984 0.0448893988085
23703922 Uric Acid Levels  rs13131257 rs6832439 57570 0.0190023873316
20927387 Cell Traits|Red Blood Cell red blood cell count rs4895441 rs9376092 571 0.000236721555012
20927387 Cell Traits|Red Blood Cell mean corpuscular hemoglobin rs4895441 rs9376092 571 0.000236721555012
20927387 Cell Traits|Red Blood Cell mean corpuscular hemoglobin rs4895441 rs17064262 38901 0.026444181376
20927387 Cell Traits|Red Blood Cell mean corpuscular hemoglobin rs9376092 rs17064262 38330 0.026207459821
20927387 Cell Traits|Red Blood Cell mean corpuscular volume rs4895441 rs9376092 571 0.000236721555012
20927387 Cell Traits|Red Blood Cell mean corpuscular volume rs4895441 rs17064262 38901 0.026444181376
20927387 Cell Traits|Red Blood Cell mean corpuscular volume rs9376092 rs17064262 38330 0.026207459821
22993228 Lumbar Disc Degeneration  rs710924 rs763014 42327 0.00795802484156
22993228 Lumbar Disc Degeneration  rs737631 rs3019449 2660 0.004577772229
22993228 Lumbar Disc Degeneration  rs737631 rs1884158 767 0.00140613782401
22993228 Lumbar Disc Degeneration  rs6602024 rs4881085 303 0.00201824079292
22993228 Lumbar Disc Degeneration  rs6602024 rs17132175 4423 0.00556428899774
22993228 Lumbar Disc Degeneration  rs4881085 rs17132175 4726 0.00758252979066
22993228 Lumbar Disc Degeneration  rs3019449 rs1884158 3427 0.005983910053
24121790 Barrett’s Esophagus|Esophageal Adenocarcinoma  rs3950627 rs3111601 36262 0.099465193458
22832964 Smoking Behaviors AOI rs1245577 rs1612028 5624 0.0024586745263
22832964 Smoking Behaviors CPD rs3813570 rs938682 63715 0.015595942309
20339536 Lipid-Lowering Response|Response Statins  rs1011685 rs9644568 97813 0.0693394976359
23382691 Immunoglobulin G|Human Immunoglobulin|-Glycosylation  rs2108225 rs4730273 26416 0.140872462246
23382691 Immunoglobulin G|Human Immunoglobulin|-Glycosylation  rs2108225 rs4730276 31334 0.146460144139
23382691 Immunoglobulin G|Human Immunoglobulin|-Glycosylation  rs2108225 rs886774 42331 0.222309046965
23382691 Immunoglobulin G|Human Immunoglobulin|-Glycosylation  rs2108225 rs4598195 50338 0.22763212539
23382691 Immunoglobulin G|Human Immunoglobulin|-Glycosylation  rs2108225 rs4510766 39686 0.201169831776
23382691 Immunoglobulin G|Human Immunoglobulin|-Glycosylation  rs12718597 rs11978267 37876 0.0201706292789
23382691 Immunoglobulin G|Human Immunoglobulin|-Glycosylation  rs12718597 rs4132601 42176 0.0231038327105
23382691 Immunoglobulin G|Human Immunoglobulin|-Glycosylation  rs12718597 rs10272724 48785 0.0265647645524
23382691 Immunoglobulin G|Human Immunoglobulin|-Glycosylation  rs1847472 rs3757247 15696 0.0022598014404
23382691 Immunoglobulin G|Human Immunoglobulin|-Glycosylation  rs1847472 rs11755527 14928 0.0022139401033
23382691 Immunoglobulin G|Human Immunoglobulin|-Glycosylation  rs1847472 rs12212193 23610 0.0041554197727
23382691 Immunoglobulin G|Human Immunoglobulin|-Glycosylation  rs1847472 rs10806425 46547 0.0086770405855
23382691 Immunoglobulin G|Human Immunoglobulin|-Glycosylation  rs968451 rs2413583 11078 0.0076680399479
23382691 Immunoglobulin G|Human Immunoglobulin|-Glycosylation  rs3757247 rs11755527 768 4.58613370995e-05
23382691 Immunoglobulin G|Human Immunoglobulin|-Glycosylation  rs3757247 rs12212193 39306 0.0064152212131
23382691 Immunoglobulin G|Human Immunoglobulin|-Glycosylation  rs3757247 rs10806425 30851 0.00641723914509
23382691 Immunoglobulin G|Human Immunoglobulin|-Glycosylation  rs7805803 rs2366293 2437 0.00429414890399
23382691 Immunoglobulin G|Human Immunoglobulin|-Glycosylation  rs7805803 rs10276619 87961 0.135584530355
23382691 Immunoglobulin G|Human Immunoglobulin|-Glycosylation  rs7805803 rs1456893 44281 0.131944947117
23382691 Immunoglobulin G|Human Immunoglobulin|-Glycosylation  rs7805803 rs4917014 80472 0.134062282322
23382691 Immunoglobulin G|Human Immunoglobulin|-Glycosylation  rs4730273 rs4730276 4918 0.00558768189332
23382691 Immunoglobulin G|Human Immunoglobulin|-Glycosylation  rs4730273 rs886774 15915 0.081436584719
23382691 Immunoglobulin G|Human Immunoglobulin|-Glycosylation  rs4730273 rs4598195 23922 0.086759663144
23382691 Immunoglobulin G|Human Immunoglobulin|-Glycosylation  rs4730273 rs4510766 13270 0.0602973695302
23382691 Immunoglobulin G|Human Immunoglobulin|-Glycosylation  rs2858884 rs7453920 29929 0.0105989070361
23382691 Immunoglobulin G|Human Immunoglobulin|-Glycosylation  rs11978267 rs4132601 4300 0.0029332034316
23382691 Immunoglobulin G|Human Immunoglobulin|-Glycosylation  rs11978267 rs10272724 10909 0.0063941352735
23382691 Immunoglobulin G|Human Immunoglobulin|-Glycosylation  rs2366293 rs10276619 85524 0.131290381451
23382691 Immunoglobulin G|Human Immunoglobulin|-Glycosylation  rs2366293 rs1456893 41844 0.127650798213
23382691 Immunoglobulin G|Human Immunoglobulin|-Glycosylation  rs2366293 rs4917014 78035 0.129768133418
23382691 Immunoglobulin G|Human Immunoglobulin|-Glycosylation  rs4132601 rs10272724 6609 0.0034609318419
23382691 Immunoglobulin G|Human Immunoglobulin|-Glycosylation  rs11755527 rs12212193 38538 0.006369359876
23382691 Immunoglobulin G|Human Immunoglobulin|-Glycosylation  rs11755527 rs10806425 31619 0.00646310048219
23382691 Immunoglobulin G|Human Immunoglobulin|-Glycosylation  rs12212193 rs10806425 70157 0.0128324603582
23382691 Immunoglobulin G|Human Immunoglobulin|-Glycosylation  rs4730276 rs886774 10997 0.0758489028257
23382691 Immunoglobulin G|Human Immunoglobulin|-Glycosylation  rs4730276 rs4598195 19004 0.0811719812507
23382691 Immunoglobulin G|Human Immunoglobulin|-Glycosylation  rs4730276 rs4510766 8352 0.0547096876369
23382691 Immunoglobulin G|Human Immunoglobulin|-Glycosylation  rs886774 rs4598195 8007 0.00532307842499
23382691 Immunoglobulin G|Human Immunoglobulin|-Glycosylation  rs886774 rs4510766 2645 0.0211392151888
23382691 Immunoglobulin G|Human Immunoglobulin|-Glycosylation  rs4598195 rs4510766 10652 0.0264622936137
23382691 Immunoglobulin G|Human Immunoglobulin|-Glycosylation  rs10276619 rs1456893 43680 0.0036395832384
23382691 Immunoglobulin G|Human Immunoglobulin|-Glycosylation  rs10276619 rs4917014 7489 0.0015222480334
23382691 Immunoglobulin G|Human Immunoglobulin|-Glycosylation  rs1456893 rs4917014 36191 0.002117335205
21502949 Brain  rs4752194 rs4752195 11520 0.00100546814102
21502949 Brain  rs9392374 rs9405550 7062 0.00353089979914
21502949 Brain  rs9392374 rs234937 7250 0.0038421807985
21502949 Brain  rs335636 rs163035 55443 0.0100188064277
21502949 Brain  rs9405550 rs234937 188 0.000311280999361
23118974 Pigmentation|Skin Eye C' rs886890 rs702477 5213 0.000767505822303
23118974 Pigmentation|Skin Eye C' rs8039195 rs1635168 19182 0.0024624220726
23118974 Pigmentation|Skin Skin M rs9809315 rs2033739 13554 0.0188353584094
19247474 Smoking Behaviors|Cigarette Smoking  rs6452953 rs6862125 1564 7.58786529929e-05
22368281 LDL-c Response|Lpa  rs863626 rs5004272 94887 0.0112036651289
22368281 LDL-c Response|Lpa  rs863626 rs1627770 1436 0.000164721396096
22368281 LDL-c Response|Lpa  rs863626 rs11053045 7352 0.000797086501301
22368281 LDL-c Response|Lpa  rs863626 rs1619785 19736 0.0021361638576
22368281 LDL-c Response|Lpa  rs863626 rs10844779 35139 0.00523792977
22368281 LDL-c Response|Lpa  rs863626 rs11053068 43341 0.0052919931988
22368281 LDL-c Response|Lpa  rs1985096 rs4803760 12717 0.0312544581433
22368281 LDL-c Response|Lpa  rs1985096 rs395908 27014 0.131349711083
22368281 LDL-c Response|Lpa  rs1985096 rs405509 62285 0.19705647564
22368281 LDL-c Response|Lpa  rs1985096 rs445925 69089 0.204220519449
22368281 LDL-c Response|Lpa  rs1985096 rs4420638 76395 0.211918510973
22368281 LDL-c Response|Lpa  rs1985096 rs6857 45703 0.181885348552
22368281 LDL-c Response|Lpa  rs4803760 rs395908 39731 0.162604169227
22368281 LDL-c Response|Lpa  rs4803760 rs405509 75002 0.228310933783
22368281 LDL-c Response|Lpa  rs4803760 rs445925 81806 0.235474977593
22368281 LDL-c Response|Lpa  rs4803760 rs4420638 89112 0.243172969116
22368281 LDL-c Response|Lpa  rs4803760 rs6857 58420 0.213139806696
22368281 LDL-c Response|Lpa  rs395908 rs405509 35271 0.0657067645568
22368281 LDL-c Response|Lpa  rs395908 rs445925 42075 0.0728708083662
22368281 LDL-c Response|Lpa  rs395908 rs4420638 49381 0.0805687998899
22368281 LDL-c Response|Lpa  rs395908 rs6857 18689 0.050535637469
22368281 LDL-c Response|Lpa  rs5004272 rs1627770 96323 0.011368386525
22368281 LDL-c Response|Lpa  rs5004272 rs11053045 87535 0.0104065786276
22368281 LDL-c Response|Lpa  rs5004272 rs1619785 75151 0.0090675012713
22368281 LDL-c Response|Lpa  rs5004272 rs10844779 59748 0.00596573535891
22368281 LDL-c Response|Lpa  rs5004272 rs10844823 21111 0.0041068669917
22368281 LDL-c Response|Lpa  rs5004272 rs11053068 51546 0.0059116719301
22368281 LDL-c Response|Lpa  rs405509 rs445925 6804 0.0071640438094
22368281 LDL-c Response|Lpa  rs405509 rs4420638 14110 0.0148620353331
22368281 LDL-c Response|Lpa  rs405509 rs6857 16582 0.0151711270878
22368281 LDL-c Response|Lpa  rs445925 rs4420638 7306 0.0076979915237
22368281 LDL-c Response|Lpa  rs445925 rs6857 23386 0.0223351708972
22368281 LDL-c Response|Lpa  rs4420638 rs6857 30692 0.0300331624209
22368281 LDL-c Response|Lpa  rs1627770 rs11053045 8788 0.000961807897397
22368281 LDL-c Response|Lpa  rs1627770 rs1619785 21172 0.0023008852537
22368281 LDL-c Response|Lpa  rs1627770 rs10844779 36575 0.00540265116609
22368281 LDL-c Response|Lpa  rs1627770 rs11053068 44777 0.0054567145949
22368281 LDL-c Response|Lpa  rs11053045 rs1619785 12384 0.0013390773563
22368281 LDL-c Response|Lpa  rs11053045 rs10844779 27787 0.0044408432687
22368281 LDL-c Response|Lpa  rs11053045 rs11053068 35989 0.0044949066975
22368281 LDL-c Response|Lpa  rs1619785 rs10844779 15403 0.0031017659124
22368281 LDL-c Response|Lpa  rs1619785 rs10844823 96262 0.013174368263
22368281 LDL-c Response|Lpa  rs1619785 rs11053068 23605 0.0031558293412
22368281 LDL-c Response|Lpa  rs10844779 rs10844823 80859 0.0100726023506
22368281 LDL-c Response|Lpa  rs10844779 rs11053068 8202 5.40634288058e-05
22368281 LDL-c Response|Lpa  rs10844823 rs11053068 72657 0.0100185389218
19412175 Neuroblastoma  rs2070094 rs2229571 13209 0.00918847676499
19412175 Neuroblastoma  rs2070094 rs6715570 41185 0.0240069711
19412175 Neuroblastoma  rs2070094 rs17487792 11245 0.00849806759101
19412175 Neuroblastoma  rs2070094 rs7585356 39949 0.022328296916
19412175 Neuroblastoma  rs2070094 rs3768716 3539 0.00343365513999
19412175 Neuroblastoma  rs2070094 rs7587476 21632 0.011569735997
19412175 Neuroblastoma  rs2070094 rs1048108 41969 0.025043129333
19412175 Neuroblastoma  rs2070094 rs6712055 34649 0.017874370521
19412175 Neuroblastoma  rs2229571 rs6715570 27976 0.014818494335
19412175 Neuroblastoma  rs2229571 rs17487792 1964 0.000690409173984
19412175 Neuroblastoma  rs2229571 rs7585356 53158 0.031516773681
19412175 Neuroblastoma  rs2229571 rs3768716 9670 0.005754821625
19412175 Neuroblastoma  rs2229571 rs7587476 8423 0.00238125923201
19412175 Neuroblastoma  rs2229571 rs1048108 28760 0.015854652568
19412175 Neuroblastoma  rs2229571 rs6712055 21440 0.008685893756
19412175 Neuroblastoma  rs6715570 rs17487792 29940 0.015508903509
19412175 Neuroblastoma  rs6715570 rs7585356 81134 0.046335268016
19412175 Neuroblastoma  rs6715570 rs3768716 37646 0.02057331596
19412175 Neuroblastoma  rs6715570 rs7587476 19553 0.012437235103
19412175 Neuroblastoma  rs6715570 rs1048108 784 0.00103615823301
19412175 Neuroblastoma  rs6715570 rs6712055 6536 0.00613260057901
19412175 Neuroblastoma  rs17487792 rs7585356 51194 0.030826364507
19412175 Neuroblastoma  rs17487792 rs3768716 7706 0.00506441245102
19412175 Neuroblastoma  rs17487792 rs7587476 10387 0.00307166840599
19412175 Neuroblastoma  rs17487792 rs1048108 30724 0.016545061742
19412175 Neuroblastoma  rs17487792 rs6712055 23404 0.00937630292998
19412175 Neuroblastoma  rs7585356 rs3768716 43488 0.025761952056
19412175 Neuroblastoma  rs7585356 rs7587476 61581 0.033898032913
19412175 Neuroblastoma  rs7585356 rs1048108 81918 0.047371426249
19412175 Neuroblastoma  rs7585356 rs6712055 74598 0.040202667437
19412175 Neuroblastoma  rs3768716 rs7587476 18093 0.00813608085701
19412175 Neuroblastoma  rs3768716 rs1048108 38430 0.021609474193
19412175 Neuroblastoma  rs3768716 rs6712055 31110 0.014440715381
19412175 Neuroblastoma  rs7587476 rs1048108 20337 0.013473393336
19412175 Neuroblastoma  rs7587476 rs6712055 13017 0.00630463452399
19412175 Neuroblastoma  rs1048108 rs6712055 7320 0.00716875881201
19412176 Narcolepsy  rs12587781 rs1263646 17913 0.0145991039333
23386860 Iron Intake|Type 2 Diabetes  rs10980495 rs10817049 12317 0.00123817376101
23386860 Iron Intake|Type 2 Diabetes  rs10980495 rs7048110 15300 0.00510322281318
23386860 Iron Intake|Type 2 Diabetes  rs10980495 rs10817052 10575 0.000788479949023
23386860 Iron Intake|Type 2 Diabetes  rs10980495 rs10448267 3105 0.000362073687
23386860 Iron Intake|Type 2 Diabetes  rs10980495 rs12378245 6945 4.15040260009e-05
23386860 Iron Intake|Type 2 Diabetes  rs10817049 rs7048110 27617 0.00634139657419
23386860 Iron Intake|Type 2 Diabetes  rs10817049 rs10817052 1742 0.000449693811987
23386860 Iron Intake|Type 2 Diabetes  rs10817049 rs10448267 9212 0.000876100074009
23386860 Iron Intake|Type 2 Diabetes  rs10817049 rs12378245 19262 0.00127967778701
23386860 Iron Intake|Type 2 Diabetes  rs7048110 rs10817052 25875 0.0058917027622
23386860 Iron Intake|Type 2 Diabetes  rs7048110 rs10448267 18405 0.00546529650018
23386860 Iron Intake|Type 2 Diabetes  rs7048110 rs12378245 8355 0.00506171878718
23386860 Iron Intake|Type 2 Diabetes  rs10817052 rs10448267 7470 0.000426406262022
23386860 Iron Intake|Type 2 Diabetes  rs10817052 rs12378245 17520 0.000829983975024
23386860 Iron Intake|Type 2 Diabetes  rs10448267 rs12378245 10050 0.000403577713001
23583980 Pulmonary Fibrosis  rs868903 rs3829223 57716 0.0348049149436
23583980 Pulmonary Fibrosis  rs868903 rs35705950 1469 0.033630296209
23583980 Pulmonary Fibrosis  rs2334659 rs3829223 56657 0.0106734301115
23583980 Pulmonary Fibrosis  rs2334659 rs7122936 17393 0.00673749948482
23583980 Pulmonary Fibrosis  rs3829223 rs7122936 74050 0.0174109295963
23583980 Pulmonary Fibrosis  rs3829223 rs35705950 59185 0.0684352111525
25367360 Astigmatism|Refractive Error  rs2975500 rs10503929 8618 0.0040940946796
25367360 Astigmatism|Refractive Error  rs4531042 rs6997378 79201 0.0516284895729
25367360 Astigmatism|Refractive Error  rs4531042 rs4738757 32459 0.00307081329619
25367360 Astigmatism|Refractive Error  rs4531042 rs10086929 1609 0.000111716184705
25367360 Astigmatism|Refractive Error  rs4531042 rs12675886 58401 0.0506174541154
25367360 Astigmatism|Refractive Error  rs4531042 rs6471768 20545 0.00142958539949
25367360 Astigmatism|Refractive Error  rs1878856 rs17795358 20222 0.00624767319
25367360 Astigmatism|Refractive Error  rs1878856 rs11690625 30409 0.0101177901943
25367360 Astigmatism|Refractive Error  rs1878856 rs6708111 747 0.000238136420805
25367360 Astigmatism|Refractive Error  rs1878856 rs885560 31736 0.010733509822
25367360 Astigmatism|Refractive Error  rs1878856 rs925931 35606 0.0510485843283
25367360 Astigmatism|Refractive Error  rs1878856 rs17795388 22650 0.00703924158941
25367360 Astigmatism|Refractive Error  rs1878856 rs11690252 12481 0.0038757368183
25367360 Astigmatism|Refractive Error  rs17795358 rs11690625 10187 0.0038701170043
25367360 Astigmatism|Refractive Error  rs17795358 rs6708111 19475 0.0060095367692
25367360 Astigmatism|Refractive Error  rs17795358 rs885560 11514 0.004485836632
25367360 Astigmatism|Refractive Error  rs17795358 rs925931 15384 0.0448009111383
25367360 Astigmatism|Refractive Error  rs17795358 rs17795388 2428 0.000791568399407
25367360 Astigmatism|Refractive Error  rs17795358 rs11690252 7741 0.0023719363717
25367360 Astigmatism|Refractive Error  rs11690625 rs6708111 29662 0.0098796537735
25367360 Astigmatism|Refractive Error  rs11690625 rs885560 1327 0.000615719627703
25367360 Astigmatism|Refractive Error  rs11690625 rs925931 5197 0.040930794134
25367360 Astigmatism|Refractive Error  rs11690625 rs17795388 7759 0.00307854860489
25367360 Astigmatism|Refractive Error  rs11690625 rs11690252 17928 0.006242053376
25367360 Astigmatism|Refractive Error  rs11578336 rs7528849 3840 0.00209655291999
25367360 Astigmatism|Refractive Error  rs11578336 rs2296837 109 0.00138266688398
25367360 Astigmatism|Refractive Error  rs11578336 rs6682062 8731 0.00234171193799
25367360 Astigmatism|Refractive Error  rs11578336 rs1327866 5800 0.00225550614797
25367360 Astigmatism|Refractive Error  rs11578336 rs7518155 3814 0.00209103690699
25367360 Astigmatism|Refractive Error  rs11578336 rs7545911 11029 0.00241070610898
25367360 Astigmatism|Refractive Error  rs11578336 rs7550698 7629 0.00230972011198
25367360 Astigmatism|Refractive Error  rs6997378 rs10086929 77592 0.0515167733882
25367360 Astigmatism|Refractive Error  rs6997378 rs12675886 20800 0.00101103545751
25367360 Astigmatism|Refractive Error  rs6997378 rs6471768 99746 0.0530580749724
25367360 Astigmatism|Refractive Error  rs9366427 rs6901423 10321 0.0035269562787
25367360 Astigmatism|Refractive Error  rs9366427 rs4712652 17998 0.0062758454025
25367360 Astigmatism|Refractive Error  rs9366427 rs1034071 762 0.0015917117312
25367360 Astigmatism|Refractive Error  rs7528849 rs2296837 3731 0.00071388603601
25367360 Astigmatism|Refractive Error  rs7528849 rs6682062 4891 0.000245159017993
25367360 Astigmatism|Refractive Error  rs7528849 rs1327866 1960 0.000158953227981
25367360 Astigmatism|Refractive Error  rs7528849 rs7518155 26 5.51601300458e-06
25367360 Astigmatism|Refractive Error  rs7528849 rs7545911 7189 0.000314153188981
25367360 Astigmatism|Refractive Error  rs7528849 rs7550698 3789 0.000213167191987
25367360 Astigmatism|Refractive Error  rs6708111 rs885560 30989 0.0104953734012
25367360 Astigmatism|Refractive Error  rs6708111 rs925931 34859 0.0508104479075
25367360 Astigmatism|Refractive Error  rs6708111 rs17795388 21903 0.00680110516861
25367360 Astigmatism|Refractive Error  rs6708111 rs11690252 11734 0.0036376003975
25367360 Astigmatism|Refractive Error  rs2296837 rs6682062 8622 0.000959045054003
25367360 Astigmatism|Refractive Error  rs2296837 rs1327866 5691 0.000872839263991
25367360 Astigmatism|Refractive Error  rs2296837 rs7518155 3705 0.000708370023006
25367360 Astigmatism|Refractive Error  rs2296837 rs7545911 10920 0.00102803922499
25367360 Astigmatism|Refractive Error  rs2296837 rs7550698 7520 0.000927053227997
25367360 Astigmatism|Refractive Error  rs6682062 rs1327866 2931 8.62057900122e-05
25367360 Astigmatism|Refractive Error  rs6682062 rs7518155 4917 0.000250675030998
25367360 Astigmatism|Refractive Error  rs6682062 rs7545911 2298 6.89941709879e-05
25367360 Astigmatism|Refractive Error  rs6682062 rs7550698 1102 3.19918260061e-05
25367360 Astigmatism|Refractive Error  rs6901423 rs4712652 7677 0.0027488891238
25367360 Astigmatism|Refractive Error  rs6901423 rs1034071 11083 0.0051186680099
25367360 Astigmatism|Refractive Error  rs1327866 rs7518155 1986 0.000164469240985
25367360 Astigmatism|Refractive Error  rs1327866 rs7545911 5229 0.000155199961
25367360 Astigmatism|Refractive Error  rs1327866 rs7550698 1829 5.42139640061e-05
25367360 Astigmatism|Refractive Error  rs885560 rs925931 3870 0.0403150745063
25367360 Astigmatism|Refractive Error  rs885560 rs17795388 9086 0.00369426823259
25367360 Astigmatism|Refractive Error  rs885560 rs11690252 19255 0.0068577730037
25367360 Astigmatism|Refractive Error  rs4738757 rs10086929 34068 0.0031825294809
25367360 Astigmatism|Refractive Error  rs4738757 rs12675886 90860 0.0536882674116
25367360 Astigmatism|Refractive Error  rs4738757 rs6471768 11914 0.0016412278967
25367360 Astigmatism|Refractive Error  rs10086929 rs12675886 56792 0.0505057379307
25367360 Astigmatism|Refractive Error  rs10086929 rs6471768 22154 0.0015413015842
25367360 Astigmatism|Refractive Error  rs12675886 rs6471768 78946 0.0520470395149
25367360 Astigmatism|Refractive Error  rs4712652 rs1034071 18760 0.0078675571337
25367360 Astigmatism|Refractive Error  rs925931 rs17795388 12956 0.0440093427389
25367360 Astigmatism|Refractive Error  rs925931 rs11690252 23125 0.04717284751
25367360 Astigmatism|Refractive Error  rs17795388 rs11690252 10169 0.00316350477111
25367360 Astigmatism|Refractive Error  rs7518155 rs7545911 7215 0.000319669201986
25367360 Astigmatism|Refractive Error  rs7518155 rs7550698 3815 0.000218683204992
25367360 Astigmatism|Refractive Error  rs7545911 rs7550698 3400 0.000100985996994
25162662 Serum Ferritin  rs3791767 rs3791770 33920 0.004366646574
25162662 Serum Ferritin  rs3791767 rs4666783 26935 2.41717139886e-05
25162662 Serum Ferritin  rs3791767 rs1550388 36135 3.24663489835e-05
25162662 Serum Ferritin  rs3791767 rs2289404 3901 3.50983199837e-06
25162662 Serum Ferritin  rs3791767 rs1898560 27588 2.47574249954e-05
25162662 Serum Ferritin  rs3791767 rs1225101 34494 3.09685929949e-05
25162662 Serum Ferritin  rs3791767 rs3791773 42717 0.00543862607
25162662 Serum Ferritin  rs3791770 rs4666783 60855 0.00439081828799
25162662 Serum Ferritin  rs3791770 rs1550388 70055 0.00439911292298
25162662 Serum Ferritin  rs3791770 rs2289404 37821 0.004370156406
25162662 Serum Ferritin  rs3791770 rs1898560 61508 0.00439140399899
25162662 Serum Ferritin  rs3791770 rs1225101 68414 0.00439761516699
25162662 Serum Ferritin  rs3791770 rs3791773 8797 0.001071979496
25162662 Serum Ferritin  rs4666783 rs1550388 9200 8.29463499485e-06
25162662 Serum Ferritin  rs4666783 rs2289404 23034 2.06618819902e-05
25162662 Serum Ferritin  rs4666783 rs1898560 653 5.85711006806e-07
25162662 Serum Ferritin  rs4666783 rs1225101 7559 6.79687900629e-06
25162662 Serum Ferritin  rs4666783 rs3791773 69652 0.00546279778399
25162662 Serum Ferritin  rs1550388 rs2289404 32234 2.89565169851e-05
25162662 Serum Ferritin  rs1550388 rs1898560 8547 7.70892398805e-06
25162662 Serum Ferritin  rs1550388 rs1225101 1641 1.49775598857e-06
25162662 Serum Ferritin  rs1550388 rs3791773 78852 0.00547109241899
25162662 Serum Ferritin  rs2289404 rs1898560 23687 2.1247592997e-05
25162662 Serum Ferritin  rs2289404 rs1225101 30593 2.74587609965e-05
25162662 Serum Ferritin  rs2289404 rs3791773 46618 0.005442135902
25162662 Serum Ferritin  rs1898560 rs1225101 6906 6.21116799948e-06
25162662 Serum Ferritin  rs1898560 rs3791773 70305 0.005463383495
25162662 Serum Ferritin  rs1225101 rs3791773 77211 0.005469594663
19915575 Parkinson’s Disease  rs3857059 rs11931074 35723 0.000637088196996
24714607 Chronic Mucus Hypersecretion  rs4760851 rs10879509 42650 0.0055573169241
24714607 Chronic Mucus Hypersecretion  rs2255953 rs1894307 5016 0.0032430013201
22570617 Optic Nerve|Glaucoma  rs1063192 rs4977756 65285 0.0159098685499
22570617 Optic Nerve|Glaucoma  rs1063192 rs7049105 25434 0.00487805083451
22570617 Optic Nerve|Glaucoma  rs1063192 rs3217992 144 1.70286135983e-05
22570617 Optic Nerve|Glaucoma  rs1063192 rs10120688 53132 0.0112349330666
22570617 Optic Nerve|Glaucoma  rs1063192 rs573687 8275 0.00122334345301
22570617 Optic Nerve|Glaucoma  rs1063192 rs1412832 74176 0.0231552855904
22570617 Optic Nerve|Glaucoma  rs1063192 rs1412829 40559 0.0081233283784
22570617 Optic Nerve|Glaucoma  rs1063192 rs2151280 31352 0.00604625231171
22570617 Optic Nerve|Glaucoma  rs4977756 rs7049105 39851 0.0110318177154
22570617 Optic Nerve|Glaucoma  rs4977756 rs3217992 65429 0.0159268971635
22570617 Optic Nerve|Glaucoma  rs4977756 rs10120688 12153 0.0046749354833
22570617 Optic Nerve|Glaucoma  rs4977756 rs573687 57010 0.0146865250969
22570617 Optic Nerve|Glaucoma  rs4977756 rs1412832 8891 0.0072454170405
22570617 Optic Nerve|Glaucoma  rs4977756 rs1412829 24726 0.0077865401715
22570617 Optic Nerve|Glaucoma  rs4977756 rs2151280 33933 0.0098636162382
22570617 Optic Nerve|Glaucoma  rs7049105 rs3217992 25578 0.0048950794481
22570617 Optic Nerve|Glaucoma  rs7049105 rs10120688 27698 0.0063568822321
22570617 Optic Nerve|Glaucoma  rs7049105 rs573687 17159 0.0036547073815
22570617 Optic Nerve|Glaucoma  rs7049105 rs1412832 48742 0.0182772347559
22570617 Optic Nerve|Glaucoma  rs7049105 rs1412829 15125 0.0032452775439
22570617 Optic Nerve|Glaucoma  rs7049105 rs2151280 5918 0.0011682014772
22570617 Optic Nerve|Glaucoma  rs3217992 rs10120688 53276 0.0112519616802
22570617 Optic Nerve|Glaucoma  rs3217992 rs573687 8419 0.0012403720666
22570617 Optic Nerve|Glaucoma  rs3217992 rs1412832 74320 0.023172314204
22570617 Optic Nerve|Glaucoma  rs3217992 rs1412829 40703 0.008140356992
22570617 Optic Nerve|Glaucoma  rs3217992 rs2151280 31496 0.0060632809253
22570617 Optic Nerve|Glaucoma  rs284495 rs1521774 13412 0.001565980905
22570617 Optic Nerve|Glaucoma  rs10120688 rs573687 44857 0.0100115896136
22570617 Optic Nerve|Glaucoma  rs10120688 rs1412832 21044 0.0119203525238
22570617 Optic Nerve|Glaucoma  rs10120688 rs1412829 12573 0.0031116046882
22570617 Optic Nerve|Glaucoma  rs10120688 rs2151280 21780 0.0051886807549
22570617 Optic Nerve|Glaucoma  rs573687 rs1412832 65901 0.0219319421374
22570617 Optic Nerve|Glaucoma  rs573687 rs1412829 32284 0.0068999849254
22570617 Optic Nerve|Glaucoma  rs573687 rs2151280 23077 0.0048229088587
22570617 Optic Nerve|Glaucoma  rs1412832 rs1412829 33617 0.015031957212
22570617 Optic Nerve|Glaucoma  rs1412832 rs2151280 42824 0.0171090332787
22570617 Optic Nerve|Glaucoma  rs1412829 rs2151280 9207 0.0020770760667
21156761 Rheumatoid Arthritis  rs2173035 rs6972219 2190 0.00136910018759
23259602 Dental Caries  rs11850320 rs7143579 20262 0.0019661597288
23259602 Dental Caries  rs11850320 rs7150062 7227 0.000630930277701
23259602 Dental Caries  rs7143579 rs7150062 13035 0.0013352294511
23259602 Dental Caries  rs788911 rs10805050 19940 0.00443455653381
22666496 Cardiovascular Event  rs9859901 rs3732788 35762 0.00250243603701
22666496 Cardiovascular Event  rs9859901 rs16861476 14786 0.000200109131001
22666496 Cardiovascular Event  rs9859901 rs16861467 16597 0.00204180845699
22666496 Cardiovascular Event  rs9859901 rs10155047 3855 4.66559870063e-05
22666496 Cardiovascular Event  rs9859901 rs13314266 28020 0.000626242796002
22666496 Cardiovascular Event  rs9859901 rs13318232 42591 0.015038354042
22666496 Cardiovascular Event  rs9859901 rs2129571 15526 0.002011751333
22666496 Cardiovascular Event  rs3732788 rs16861476 20976 0.002302326906
22666496 Cardiovascular Event  rs3732788 rs16861467 52359 0.004544244494
22666496 Cardiovascular Event  rs3732788 rs10155047 31907 0.00245578005
22666496 Cardiovascular Event  rs3732788 rs13314266 7742 0.001876193241
22666496 Cardiovascular Event  rs3732788 rs13318232 6829 0.012535918005
22666496 Cardiovascular Event  rs3732788 rs2129571 51288 0.00451418737001
22666496 Cardiovascular Event  rs10429616 rs2157673 40376 0.012439254702
22666496 Cardiovascular Event  rs16861476 rs16861467 31383 0.00224191758799
22666496 Cardiovascular Event  rs16861476 rs10155047 10931 0.000153453143994
22666496 Cardiovascular Event  rs16861476 rs13314266 13234 0.000426133665002
22666496 Cardiovascular Event  rs16861476 rs13318232 27805 0.014838244911
22666496 Cardiovascular Event  rs16861476 rs2129571 30312 0.002211860464
22666496 Cardiovascular Event  rs16861467 rs10155047 20452 0.002088464444
22666496 Cardiovascular Event  rs16861467 rs13314266 44617 0.002668051253
22666496 Cardiovascular Event  rs16861467 rs13318232 59188 0.017080162499
22666496 Cardiovascular Event  rs16861467 rs2129571 1071 3.00571239933e-05
22666496 Cardiovascular Event  rs10155047 rs13314266 24165 0.000579586808996
22666496 Cardiovascular Event  rs10155047 rs13318232 38736 0.014991698055
22666496 Cardiovascular Event  rs10155047 rs2129571 19381 0.00205840732001
22666496 Cardiovascular Event  rs13314266 rs13318232 14571 0.014412111246
22666496 Cardiovascular Event  rs13314266 rs2129571 43546 0.002637994129
22666496 Cardiovascular Event  rs13318232 rs2129571 58117 0.017050105375
22509378 Sexual Dysfunction Lubrication rs11599044 rs11008865 40603 0.0046270552346
22509378 Sexual Dysfunction Lubrication rs11599044 rs11594963 10291 0.0019379496941
22509378 Sexual Dysfunction Lubrication rs11599044 rs16933243 310 1.86355270984e-05
22509378 Sexual Dysfunction Lubrication rs11599044 rs10508773 40001 0.0045925345055
22509378 Sexual Dysfunction Lubrication rs11008865 rs11594963 50894 0.0065650049287
22509378 Sexual Dysfunction Lubrication rs11008865 rs16933243 40293 0.0046084197075
22509378 Sexual Dysfunction Lubrication rs11008865 rs10508773 602 3.45207291019e-05
22509378 Sexual Dysfunction Lubrication rs11594963 rs16933243 10601 0.0019565852212
22509378 Sexual Dysfunction Lubrication rs11594963 rs10508773 50292 0.0065304841996
22509378 Sexual Dysfunction Lubrication rs16933243 rs10508773 39691 0.0045738989784
22509378 Sexual Dysfunction Overall female sexual dysfunction rs739031 rs4821536 1298 0.000948317138899
22509378 Sexual Dysfunction Overall female sexual dysfunction rs739031 rs4821535 803 0.000589507105801
22509378 Sexual Dysfunction Overall female sexual dysfunction rs739031 rs2284024 3920 0.0028514109772
22509378 Sexual Dysfunction Overall female sexual dysfunction rs739031 rs5750311 637 0.000469298523399
22509378 Sexual Dysfunction Overall female sexual dysfunction rs4821536 rs4821535 495 0.000358810033099
22509378 Sexual Dysfunction Overall female sexual dysfunction rs4821536 rs2284024 5218 0.0037997281161
22509378 Sexual Dysfunction Overall female sexual dysfunction rs4821536 rs5750311 661 0.000479018615501
22509378 Sexual Dysfunction Overall female sexual dysfunction rs4821535 rs2284024 4723 0.003440918083
22509378 Sexual Dysfunction Overall female sexual dysfunction rs4821535 rs5750311 166 0.000120208582402
22509378 Sexual Dysfunction Overall female sexual dysfunction rs2284024 rs5750311 4557 0.0033207095006
22509378 Sexual Dysfunction Arousal rs1876525 rs13209281 7443 0.00445031633801
25390645 Anxiety  rs10016872 rs7657455 78467 0.099367391343
24740154 Prostate Cancer|Early-Onset  rs8064701 rs7225566 8860 0.0010406930752
24740154 Prostate Cancer|Early-Onset  rs7514323 rs1146298 86812 0.00563441076801
22570697 Multiple Sclerosis  rs16896944 rs2517646 96429 0.0627104005261
22570697 Multiple Sclerosis  rs16896944 rs2857435 79878 0.0567372334337
22570697 Multiple Sclerosis  rs16896944 rs9261471 79203 0.0567020403352
22570697 Multiple Sclerosis  rs16896944 rs2857439 80150 0.0567520753224
22570697 Multiple Sclerosis  rs16896944 rs9261491 83715 0.0578250499664
22570697 Multiple Sclerosis  rs16896944 rs757262 88809 0.0589410496967
22570697 Multiple Sclerosis  rs3905495 rs7382297 18472 0.0167552206752
22570697 Multiple Sclerosis  rs2517646 rs2857435 16551 0.0059731670924
22570697 Multiple Sclerosis  rs2517646 rs9261471 17226 0.0060083601909
22570697 Multiple Sclerosis  rs2517646 rs2857439 16279 0.0059583252037
22570697 Multiple Sclerosis  rs2517646 rs3132671 55712 0.0105899805678
22570697 Multiple Sclerosis  rs2517646 rs9261491 12714 0.0048853505597
22570697 Multiple Sclerosis  rs2517646 rs757262 7620 0.00376935082939
22570697 Multiple Sclerosis  rs2857435 rs9261471 675 3.51930984976e-05
22570697 Multiple Sclerosis  rs2857435 rs2857439 272 1.48418886994e-05
22570697 Multiple Sclerosis  rs2857435 rs3132671 72263 0.0165631476602
22570697 Multiple Sclerosis  rs2857435 rs9261491 3837 0.0010878165327
22570697 Multiple Sclerosis  rs2857435 rs757262 8931 0.00220381626301
22570697 Multiple Sclerosis  rs9261471 rs2857439 947 5.0034987197e-05
22570697 Multiple Sclerosis  rs9261471 rs3132671 72938 0.0165983407587
22570697 Multiple Sclerosis  rs9261471 rs9261491 4512 0.0011230096312
22570697 Multiple Sclerosis  rs9261471 rs757262 9606 0.0022390093615
22570697 Multiple Sclerosis  rs2857439 rs3132671 71991 0.0165483057715
22570697 Multiple Sclerosis  rs2857439 rs9261491 3565 0.001072974644
22570697 Multiple Sclerosis  rs2857439 rs757262 8659 0.00218897437431
22570697 Multiple Sclerosis  rs3132671 rs9261491 68426 0.0154753311275
22570697 Multiple Sclerosis  rs3132671 rs757262 63332 0.0143593313972
22570697 Multiple Sclerosis  rs9261491 rs757262 5094 0.0011159997303
24516586 Tobacco Smoke|Chromosome 4|Cleft Palate  rs6834555 rs7699512 63482 0.0246636826783
24516586 Tobacco Smoke|Chromosome 4|Cleft Palate  rs6834555 rs12508991 21222 0.0064543820565
24516586 Tobacco Smoke|Chromosome 4|Cleft Palate  rs6834555 rs4622999 58931 0.0216187028774
24516586 Tobacco Smoke|Chromosome 4|Cleft Palate  rs6834555 rs733175 12185 0.0039007183571
24516586 Tobacco Smoke|Chromosome 4|Cleft Palate  rs6834555 rs17187075 71998 0.0262147894636
24516586 Tobacco Smoke|Chromosome 4|Cleft Palate  rs6834555 rs11723970 81864 0.0321337860788
24516586 Tobacco Smoke|Chromosome 4|Cleft Palate  rs6834555 rs2240723 41175 0.0103398902742
24516586 Tobacco Smoke|Chromosome 4|Cleft Palate  rs6834555 rs12499857 66950 0.0244543642479
24516586 Tobacco Smoke|Chromosome 4|Cleft Palate  rs6834555 rs717615 42344 0.0128442176827
24516586 Tobacco Smoke|Chromosome 4|Cleft Palate  rs6834555 rs6820756 523 0.000150178831134
24516586 Tobacco Smoke|Chromosome 4|Cleft Palate  rs7699512 rs12508991 84704 0.0311180647348
24516586 Tobacco Smoke|Chromosome 4|Cleft Palate  rs7699512 rs733175 75667 0.0285644010354
24516586 Tobacco Smoke|Chromosome 4|Cleft Palate  rs7699512 rs717615 21138 0.0118194649956
24516586 Tobacco Smoke|Chromosome 4|Cleft Palate  rs7699512 rs6820756 62959 0.0245135038472
24516586 Tobacco Smoke|Chromosome 4|Cleft Palate  rs12508991 rs4622999 37709 0.0151643208209
24516586 Tobacco Smoke|Chromosome 4|Cleft Palate  rs12508991 rs733175 9037 0.0025536636994
24516586 Tobacco Smoke|Chromosome 4|Cleft Palate  rs12508991 rs17187075 50776 0.0197604074071
24516586 Tobacco Smoke|Chromosome 4|Cleft Palate  rs12508991 rs11723970 60642 0.0256794040223
24516586 Tobacco Smoke|Chromosome 4|Cleft Palate  rs12508991 rs2240723 19953 0.0038855082177
24516586 Tobacco Smoke|Chromosome 4|Cleft Palate  rs12508991 rs12499857 45728 0.0179999821914
24516586 Tobacco Smoke|Chromosome 4|Cleft Palate  rs12508991 rs717615 63566 0.0192985997392
24516586 Tobacco Smoke|Chromosome 4|Cleft Palate  rs12508991 rs6820756 21745 0.00660456088763
24516586 Tobacco Smoke|Chromosome 4|Cleft Palate  rs12508991 rs6849717 82385 0.029004125724
24516586 Tobacco Smoke|Chromosome 4|Cleft Palate  rs4622999 rs733175 46746 0.0177179845203
24516586 Tobacco Smoke|Chromosome 4|Cleft Palate  rs4622999 rs17187075 13067 0.0045960865862
24516586 Tobacco Smoke|Chromosome 4|Cleft Palate  rs4622999 rs11723970 22933 0.0105150832014
24516586 Tobacco Smoke|Chromosome 4|Cleft Palate  rs4622999 rs2240723 17756 0.0112788126032
24516586 Tobacco Smoke|Chromosome 4|Cleft Palate  rs4622999 rs12499857 8019 0.0028356613705
24516586 Tobacco Smoke|Chromosome 4|Cleft Palate  rs4622999 rs6820756 59454 0.0217688817085
24516586 Tobacco Smoke|Chromosome 4|Cleft Palate  rs4622999 rs6849717 44676 0.0138398049031
24516586 Tobacco Smoke|Chromosome 4|Cleft Palate  rs733175 rs17187075 59813 0.0223140711065
24516586 Tobacco Smoke|Chromosome 4|Cleft Palate  rs733175 rs11723970 69679 0.0282330677217
24516586 Tobacco Smoke|Chromosome 4|Cleft Palate  rs733175 rs2240723 28990 0.0064391719171
24516586 Tobacco Smoke|Chromosome 4|Cleft Palate  rs733175 rs12499857 54765 0.0205536458908
24516586 Tobacco Smoke|Chromosome 4|Cleft Palate  rs733175 rs717615 54529 0.0167449360398
24516586 Tobacco Smoke|Chromosome 4|Cleft Palate  rs733175 rs6820756 12708 0.00405089718824
24516586 Tobacco Smoke|Chromosome 4|Cleft Palate  rs733175 rs6849717 91422 0.0315577894234
24516586 Tobacco Smoke|Chromosome 4|Cleft Palate  rs17187075 rs11723970 9866 0.0059189966152
24516586 Tobacco Smoke|Chromosome 4|Cleft Palate  rs17187075 rs2240723 30823 0.0158748991894
24516586 Tobacco Smoke|Chromosome 4|Cleft Palate  rs17187075 rs12499857 5048 0.0017604252157
24516586 Tobacco Smoke|Chromosome 4|Cleft Palate  rs17187075 rs6820756 72521 0.0263649682947
24516586 Tobacco Smoke|Chromosome 4|Cleft Palate  rs17187075 rs6849717 31609 0.0092437183169
24516586 Tobacco Smoke|Chromosome 4|Cleft Palate  rs11723970 rs2240723 40689 0.0217938958046
24516586 Tobacco Smoke|Chromosome 4|Cleft Palate  rs11723970 rs12499857 14914 0.0076794218309
24516586 Tobacco Smoke|Chromosome 4|Cleft Palate  rs11723970 rs6820756 82387 0.0322839649099
24516586 Tobacco Smoke|Chromosome 4|Cleft Palate  rs11723970 rs6849717 21743 0.0033247217017
24516586 Tobacco Smoke|Chromosome 4|Cleft Palate  rs2240723 rs12499857 25775 0.0141144739737
24516586 Tobacco Smoke|Chromosome 4|Cleft Palate  rs2240723 rs717615 83519 0.0231841079569
24516586 Tobacco Smoke|Chromosome 4|Cleft Palate  rs2240723 rs6820756 41698 0.0104900691053
24516586 Tobacco Smoke|Chromosome 4|Cleft Palate  rs2240723 rs6849717 62432 0.0251186175063
24516586 Tobacco Smoke|Chromosome 4|Cleft Palate  rs12499857 rs6820756 67473 0.024604543079
24516586 Tobacco Smoke|Chromosome 4|Cleft Palate  rs12499857 rs6849717 36657 0.0110041435326
24516586 Tobacco Smoke|Chromosome 4|Cleft Palate  rs717615 rs6820756 41821 0.0126940388516
23984888 Airway Responsiveness  rs614664 rs848788 41431 0.013453477457
23984888 Airway Responsiveness  rs614664 rs702036 14079 0.00517373713402
23984888 Airway Responsiveness  rs4972983 rs4129709 45381 0.012328865644
23984888 Airway Responsiveness  rs4972983 rs7579157 52562 0.013030933069
23984888 Airway Responsiveness  rs4972983 rs11683662 54860 0.013234603494
23984888 Airway Responsiveness  rs4972983 rs4485561 19485 0.00228435272899
23984888 Airway Responsiveness  rs4972983 rs11674314 49040 0.012716671656
23984888 Airway Responsiveness  rs4972983 rs13382948 25789 0.001212593009
23984888 Airway Responsiveness  rs4972983 rs7592613 58022 0.019804387403
23984888 Airway Responsiveness  rs4972983 rs7595130 50384 0.012836620019
23984888 Airway Responsiveness  rs4972983 rs10189795 14307 0.00219195414499
23984888 Airway Responsiveness  rs4129709 rs7579157 7181 0.00070206742501
23984888 Airway Responsiveness  rs4129709 rs11683662 9479 0.00090573784999
23984888 Airway Responsiveness  rs4129709 rs4485561 64866 0.014613218373
23984888 Airway Responsiveness  rs4129709 rs11674314 3659 0.000387806011986
23984888 Airway Responsiveness  rs4129709 rs13382948 19592 0.011116272635
23984888 Airway Responsiveness  rs4129709 rs7592613 12641 0.00747552175901
23984888 Airway Responsiveness  rs4129709 rs7595130 5003 0.000507754375008
23984888 Airway Responsiveness  rs4129709 rs10189795 59688 0.014520819789
23984888 Airway Responsiveness  rs7579157 rs11683662 2298 0.00020367042498
23984888 Airway Responsiveness  rs7579157 rs4485561 72047 0.015315285798
23984888 Airway Responsiveness  rs7579157 rs11674314 3522 0.000314261413024
23984888 Airway Responsiveness  rs7579157 rs13382948 26773 0.01181834006
23984888 Airway Responsiveness  rs7579157 rs7592613 5460 0.006773454334
23984888 Airway Responsiveness  rs7579157 rs7595130 2178 0.000194313050002
23984888 Airway Responsiveness  rs7579157 rs10189795 66869 0.015222887214
23984888 Airway Responsiveness  rs11683662 rs4485561 74345 0.015518956223
23984888 Airway Responsiveness  rs11683662 rs11674314 5820 0.000517931838004
23984888 Airway Responsiveness  rs11683662 rs13382948 29071 0.012022010485
23984888 Airway Responsiveness  rs11683662 rs7592613 3162 0.00656978390901
23984888 Airway Responsiveness  rs11683662 rs7595130 4476 0.000397983474983
23984888 Airway Responsiveness  rs11683662 rs10189795 69167 0.015426557639
23984888 Airway Responsiveness  rs4485561 rs11674314 68525 0.015001024385
23984888 Airway Responsiveness  rs4485561 rs13382948 45274 0.00349694573799
23984888 Airway Responsiveness  rs4485561 rs7592613 77507 0.022088740132
23984888 Airway Responsiveness  rs4485561 rs7595130 69869 0.015120972748
23984888 Airway Responsiveness  rs4485561 rs10189795 5178 9.23985840018e-05
23984888 Airway Responsiveness  rs11674314 rs13382948 23251 0.011504078647
23984888 Airway Responsiveness  rs11674314 rs7592613 8982 0.00708771574702
23984888 Airway Responsiveness  rs11674314 rs7595130 1344 0.000119948363022
23984888 Airway Responsiveness  rs11674314 rs10189795 63347 0.014908625801
23984888 Airway Responsiveness  rs13382948 rs7592613 32233 0.018591794394
23984888 Airway Responsiveness  rs13382948 rs7595130 24595 0.01162402701
23984888 Airway Responsiveness  rs13382948 rs10189795 40096 0.00340454715399
23984888 Airway Responsiveness  rs7592613 rs7595130 7638 0.006967767384
23984888 Airway Responsiveness  rs7592613 rs10189795 72329 0.021996341548
23984888 Airway Responsiveness  rs7595130 rs10189795 64691 0.015028574164
23984888 Airway Responsiveness  rs848788 rs702036 27352 0.00827974032299
19401414 Type 2 Diabetes  rs7754840 rs7756992 18459 0.0099619848893
22144915 Corneal Astigmatism  rs3690 rs2228230 9773 0.00244984011131
22144915 Corneal Astigmatism  rs3690 rs2307049 31659 0.0225012922467
22144915 Corneal Astigmatism  rs3690 rs7660560 27419 0.0224094134832
22144915 Corneal Astigmatism  rs3690 rs4864872 9529 0.0024480713153
22144915 Corneal Astigmatism  rs2228230 rs2307049 21886 0.0200514521354
22144915 Corneal Astigmatism  rs2228230 rs7660560 17646 0.0199595733719
22144915 Corneal Astigmatism  rs2228230 rs4864872 244 1.76879601099e-06
22144915 Corneal Astigmatism  rs2307049 rs7660560 4240 9.18787634987e-05
22144915 Corneal Astigmatism  rs2307049 rs4864872 22130 0.0200532209314
22144915 Corneal Astigmatism  rs7660560 rs4864872 17890 0.0199613421679
21738479 White Blood Cell Count|Cell Phenotypes|White Blood Cell white blood cell rs17609240 rs4065321 32859 0.0305386878229
24348519 Body Mass Index  rs17817449 rs9939609 7160 0.0021787824932
24348519 Body Mass Index  rs17817449 rs1421085 12413 0.0043479186444
24348519 Body Mass Index  rs9939609 rs1421085 19573 0.0065267011376
19300482 Chronic Obstructive Pulmonary Disease Copd|Pulmonary Function  rs735243 rs9686327 20790 0.0073150872756
22087292 Femoral Neck Bone Geometry  rs12005658 rs16913751 15118 0.00311234639417
22087292 Femoral Neck Bone Geometry  rs12005658 rs1389728 50286 0.00999773967687
22087292 Femoral Neck Bone Geometry  rs12005658 rs13299777 71311 0.010064112282
22087292 Femoral Neck Bone Geometry  rs12005658 rs10491629 13088 0.00269395687097
22087292 Femoral Neck Bone Geometry  rs12005658 rs3849874 1126 0.000232332846018
22087292 Femoral Neck Bone Geometry  rs12005658 rs10491633 75452 0.0108735056771
22087292 Femoral Neck Bone Geometry  rs12005658 rs11998784 7089 0.00221665584053
22087292 Femoral Neck Bone Geometry  rs12005658 rs1368998 11710 0.00544141819873
22087292 Femoral Neck Bone Geometry  rs12005658 rs969715 47436 0.00832893840837
22087292 Femoral Neck Bone Geometry  rs12005658 rs16913782 7915 0.00462001776903
22087292 Femoral Neck Bone Geometry  rs16913751 rs1389728 35168 0.0068853932827
22087292 Femoral Neck Bone Geometry  rs16913751 rs13299777 86429 0.0131764586762
22087292 Femoral Neck Bone Geometry  rs16913751 rs10491629 2030 0.000418389523198
22087292 Femoral Neck Bone Geometry  rs16913751 rs3849874 16244 0.00334467924019
22087292 Femoral Neck Bone Geometry  rs16913751 rs10491633 90570 0.0139858520713
22087292 Femoral Neck Bone Geometry  rs16913751 rs11998784 22207 0.0053290022347
22087292 Femoral Neck Bone Geometry  rs16913751 rs1368998 26828 0.0085537645929
22087292 Femoral Neck Bone Geometry  rs16913751 rs969715 32318 0.0052165920142
22087292 Femoral Neck Bone Geometry  rs16913751 rs16913782 23033 0.0077323641632
22087292 Femoral Neck Bone Geometry  rs1389728 rs10491629 37198 0.0073037828059
22087292 Femoral Neck Bone Geometry  rs1389728 rs3849874 51412 0.0102300725229
22087292 Femoral Neck Bone Geometry  rs1389728 rs11998784 57375 0.0122143955174
22087292 Femoral Neck Bone Geometry  rs1389728 rs1368998 61996 0.0154391578756
22087292 Femoral Neck Bone Geometry  rs1389728 rs969715 2850 0.0016688012685
22087292 Femoral Neck Bone Geometry  rs1389728 rs16913782 58201 0.0146177574459
22087292 Femoral Neck Bone Geometry  rs13299777 rs10491629 84399 0.012758069153
22087292 Femoral Neck Bone Geometry  rs13299777 rs3849874 70185 0.00983177943602
22087292 Femoral Neck Bone Geometry  rs13299777 rs10491633 4141 0.000809393395095
22087292 Femoral Neck Bone Geometry  rs13299777 rs11998784 64222 0.0078474564415
22087292 Femoral Neck Bone Geometry  rs13299777 rs1368998 59601 0.00462269408331
22087292 Femoral Neck Bone Geometry  rs13299777 rs16913782 63396 0.00544409451301
22087292 Femoral Neck Bone Geometry  rs10491629 rs3849874 14214 0.00292628971699
22087292 Femoral Neck Bone Geometry  rs10491629 rs10491633 88540 0.0135674625481
22087292 Femoral Neck Bone Geometry  rs10491629 rs11998784 20177 0.00491061271151
22087292 Femoral Neck Bone Geometry  rs10491629 rs1368998 24798 0.0081353750697
22087292 Femoral Neck Bone Geometry  rs10491629 rs969715 34348 0.0056349815374
22087292 Femoral Neck Bone Geometry  rs10491629 rs16913782 21003 0.00731397464
22087292 Femoral Neck Bone Geometry  rs3849874 rs10491633 74326 0.0106411728311
22087292 Femoral Neck Bone Geometry  rs3849874 rs11998784 5963 0.00198432299452
22087292 Femoral Neck Bone Geometry  rs3849874 rs1368998 10584 0.00520908535271
22087292 Femoral Neck Bone Geometry  rs3849874 rs969715 48562 0.00856127125439
22087292 Femoral Neck Bone Geometry  rs3849874 rs16913782 6789 0.00438768492301
22087292 Femoral Neck Bone Geometry  rs10491633 rs11998784 68363 0.0086568498366
22087292 Femoral Neck Bone Geometry  rs10491633 rs1368998 63742 0.0054320874784
22087292 Femoral Neck Bone Geometry  rs10491633 rs16913782 67537 0.0062534879081
22087292 Femoral Neck Bone Geometry  rs11998784 rs1368998 4621 0.00322476235819
22087292 Femoral Neck Bone Geometry  rs11998784 rs969715 54525 0.0105455942489
22087292 Femoral Neck Bone Geometry  rs11998784 rs16913782 826 0.00240336192849
22087292 Femoral Neck Bone Geometry  rs1368998 rs969715 59146 0.0137703566071
22087292 Femoral Neck Bone Geometry  rs1368998 rs16913782 3795 0.0008214004297
22087292 Femoral Neck Bone Geometry  rs969715 rs16913782 55351 0.0129489561774
21552555 Obesity|Obesity-Related Traits  rs1477196 rs4784323 10693 0.0106003597603
21552555 Obesity|Obesity-Related Traits  rs1477196 rs1121980 989 0.000196339632495
21552555 Obesity|Obesity-Related Traits  rs1477196 rs10852521 3293 0.000661712450906
21552555 Obesity|Obesity-Related Traits  rs1477196 rs7206790 10350 0.00499545543201
21552555 Obesity|Obesity-Related Traits  rs1477196 rs7190492 20494 0.00686310506349
21552555 Obesity|Obesity-Related Traits  rs1477196 rs8044769 30877 0.0107526904234
21552555 Obesity|Obesity-Related Traits  rs1477196 rs9931494 18921 0.0061950680299
21552555 Obesity|Obesity-Related Traits  rs1477196 rs3751813 10450 0.00272488375469
21552555 Obesity|Obesity-Related Traits  rs1477196 rs3751812 10202 0.00261710695749
21552555 Obesity|Obesity-Related Traits  rs1477196 rs9937053 8751 0.00309483752541
21552555 Obesity|Obesity-Related Traits  rs1477196 rs8050136 8017 0.00188735162109
21552555 Obesity|Obesity-Related Traits  rs1477196 rs9935401 8580 0.00201032731199
21552555 Obesity|Obesity-Related Traits  rs1477196 rs1861866 3918 0.000853238364812
21552555 Obesity|Obesity-Related Traits  rs1477196 rs9930333 8281 0.00307437463741
21552555 Obesity|Obesity-Related Traits  rs1477196 rs9941349 17230 0.00570798720469
21552555 Obesity|Obesity-Related Traits  rs4784323 rs1121980 11682 0.0107966993928
21552555 Obesity|Obesity-Related Traits  rs4784323 rs10852521 7400 0.0099386473094
21552555 Obesity|Obesity-Related Traits  rs4784323 rs7206790 343 0.00560490432829
21552555 Obesity|Obesity-Related Traits  rs4784323 rs7190492 31187 0.0174634648238
21552555 Obesity|Obesity-Related Traits  rs4784323 rs8044769 41570 0.0213530501837
21552555 Obesity|Obesity-Related Traits  rs4784323 rs9931494 29614 0.0167954277902
21552555 Obesity|Obesity-Related Traits  rs4784323 rs3751813 21143 0.013325243515
21552555 Obesity|Obesity-Related Traits  rs4784323 rs3751812 20895 0.0132174667178
21552555 Obesity|Obesity-Related Traits  rs4784323 rs9937053 1942 0.00750552223489
21552555 Obesity|Obesity-Related Traits  rs4784323 rs8050136 18710 0.0124877113814
21552555 Obesity|Obesity-Related Traits  rs4784323 rs9935401 19273 0.0126106870723
21552555 Obesity|Obesity-Related Traits  rs4784323 rs1861866 6775 0.00974712139549
21552555 Obesity|Obesity-Related Traits  rs4784323 rs9930333 2412 0.0075259851229
21552555 Obesity|Obesity-Related Traits  rs4784323 rs9941349 27923 0.016308346965
21552555 Obesity|Obesity-Related Traits  rs1121980 rs10852521 4282 0.000858052083402
21552555 Obesity|Obesity-Related Traits  rs1121980 rs7206790 11339 0.0051917950645
21552555 Obesity|Obesity-Related Traits  rs1121980 rs7190492 19505 0.00666676543099
21552555 Obesity|Obesity-Related Traits  rs1121980 rs8044769 29888 0.0105563507909
21552555 Obesity|Obesity-Related Traits  rs1121980 rs9931494 17932 0.0059987283974
21552555 Obesity|Obesity-Related Traits  rs1121980 rs3751813 9461 0.0025285441222
21552555 Obesity|Obesity-Related Traits  rs1121980 rs3751812 9213 0.00242076732499
21552555 Obesity|Obesity-Related Traits  rs1121980 rs9937053 9740 0.00329117715791
21552555 Obesity|Obesity-Related Traits  rs1121980 rs8050136 7028 0.0016910119886
21552555 Obesity|Obesity-Related Traits  rs1121980 rs9935401 7591 0.0018139876795
21552555 Obesity|Obesity-Related Traits  rs1121980 rs1861866 4907 0.00104957799731
21552555 Obesity|Obesity-Related Traits  rs1121980 rs9930333 9270 0.0032707142699
21552555 Obesity|Obesity-Related Traits  rs1121980 rs9941349 16241 0.00551164757219
21552555 Obesity|Obesity-Related Traits  rs7697609 rs6857327 2302 0.0015270236261
21552555 Obesity|Obesity-Related Traits  rs10852521 rs7206790 7057 0.0043337429811
21552555 Obesity|Obesity-Related Traits  rs10852521 rs7190492 23787 0.00752481751439
21552555 Obesity|Obesity-Related Traits  rs10852521 rs8044769 34170 0.0114144028743
21552555 Obesity|Obesity-Related Traits  rs10852521 rs9931494 22214 0.0068567804808
21552555 Obesity|Obesity-Related Traits  rs10852521 rs3751813 13743 0.0033865962056
21552555 Obesity|Obesity-Related Traits  rs10852521 rs3751812 13495 0.00327881940839
21552555 Obesity|Obesity-Related Traits  rs10852521 rs9937053 5458 0.0024331250745
21552555 Obesity|Obesity-Related Traits  rs10852521 rs8050136 11310 0.002549064072
21552555 Obesity|Obesity-Related Traits  rs10852521 rs9935401 11873 0.0026720397629
21552555 Obesity|Obesity-Related Traits  rs10852521 rs1861866 625 0.000191525913905
21552555 Obesity|Obesity-Related Traits  rs10852521 rs9930333 4988 0.0024126621865
21552555 Obesity|Obesity-Related Traits  rs10852521 rs9941349 20523 0.00636969965559
21552555 Obesity|Obesity-Related Traits  rs7206790 rs7190492 30844 0.0118585604955
21552555 Obesity|Obesity-Related Traits  rs7206790 rs8044769 41227 0.0157481458554
21552555 Obesity|Obesity-Related Traits  rs7206790 rs9931494 29271 0.0111905234619
21552555 Obesity|Obesity-Related Traits  rs7206790 rs3751813 20800 0.0077203391867
21552555 Obesity|Obesity-Related Traits  rs7206790 rs3751812 20552 0.0076125623895
21552555 Obesity|Obesity-Related Traits  rs7206790 rs9937053 1599 0.0019006179066
21552555 Obesity|Obesity-Related Traits  rs7206790 rs8050136 18367 0.0068828070531
21552555 Obesity|Obesity-Related Traits  rs7206790 rs9935401 18930 0.007005782744
21552555 Obesity|Obesity-Related Traits  rs7206790 rs1861866 6432 0.0041422170672
21552555 Obesity|Obesity-Related Traits  rs7206790 rs9930333 2069 0.0019210807946
21552555 Obesity|Obesity-Related Traits  rs7206790 rs9941349 27580 0.0107034426367
21552555 Obesity|Obesity-Related Traits  rs7190492 rs8044769 10383 0.0038895853599
21552555 Obesity|Obesity-Related Traits  rs7190492 rs9931494 1573 0.000668037033591
21552555 Obesity|Obesity-Related Traits  rs7190492 rs3751813 10044 0.00413822130879
21552555 Obesity|Obesity-Related Traits  rs7190492 rs3751812 10292 0.004245998106
21552555 Obesity|Obesity-Related Traits  rs7190492 rs9937053 29245 0.0099579425889
21552555 Obesity|Obesity-Related Traits  rs7190492 rs8050136 12477 0.00497575344239
21552555 Obesity|Obesity-Related Traits  rs7190492 rs9935401 11914 0.00485277775149
21552555 Obesity|Obesity-Related Traits  rs7190492 rs1861866 24412 0.0077163434283
21552555 Obesity|Obesity-Related Traits  rs7190492 rs9930333 28775 0.00993747970089
21552555 Obesity|Obesity-Related Traits  rs7190492 rs9941349 3264 0.0011551178588
21552555 Obesity|Obesity-Related Traits  rs8044769 rs9931494 11956 0.00455762239349
21552555 Obesity|Obesity-Related Traits  rs8044769 rs3751813 20427 0.00802780666869
21552555 Obesity|Obesity-Related Traits  rs8044769 rs3751812 20675 0.0081355834659
21552555 Obesity|Obesity-Related Traits  rs8044769 rs9937053 39628 0.0138475279488
21552555 Obesity|Obesity-Related Traits  rs8044769 rs8050136 22860 0.00886533880229
21552555 Obesity|Obesity-Related Traits  rs8044769 rs9935401 22297 0.00874236311139
21552555 Obesity|Obesity-Related Traits  rs8044769 rs1861866 34795 0.0116059287882
21552555 Obesity|Obesity-Related Traits  rs8044769 rs9930333 39158 0.0138270650608
21552555 Obesity|Obesity-Related Traits  rs8044769 rs9941349 13647 0.0050447032187
21552555 Obesity|Obesity-Related Traits  rs9931494 rs3751813 8471 0.0034701842752
21552555 Obesity|Obesity-Related Traits  rs9931494 rs3751812 8719 0.00357796107241
21552555 Obesity|Obesity-Related Traits  rs9931494 rs9937053 27672 0.00928990555531
21552555 Obesity|Obesity-Related Traits  rs9931494 rs8050136 10904 0.0043077164088
21552555 Obesity|Obesity-Related Traits  rs9931494 rs9935401 10341 0.0041847407179
21552555 Obesity|Obesity-Related Traits  rs9931494 rs1861866 22839 0.00704830639471
21552555 Obesity|Obesity-Related Traits  rs9931494 rs9930333 27202 0.0092694426673
21552555 Obesity|Obesity-Related Traits  rs9931494 rs9941349 1691 0.000487080825209
21552555 Obesity|Obesity-Related Traits  rs3751813 rs3751812 248 0.000107776797208
21552555 Obesity|Obesity-Related Traits  rs3751813 rs9937053 19201 0.0058197212801
21552555 Obesity|Obesity-Related Traits  rs3751813 rs8050136 2433 0.000837532133602
21552555 Obesity|Obesity-Related Traits  rs3751813 rs9935401 1870 0.000714556442702
21552555 Obesity|Obesity-Related Traits  rs3751813 rs1861866 14368 0.00357812211951
21552555 Obesity|Obesity-Related Traits  rs3751813 rs9930333 18731 0.0057992583921
21552555 Obesity|Obesity-Related Traits  rs3751813 rs9941349 6780 0.00298310344999
21552555 Obesity|Obesity-Related Traits  rs3751812 rs9937053 18953 0.0057119444829
21552555 Obesity|Obesity-Related Traits  rs3751812 rs8050136 2185 0.000729755336394
21552555 Obesity|Obesity-Related Traits  rs3751812 rs9935401 1622 0.000606779645494
21552555 Obesity|Obesity-Related Traits  rs3751812 rs1861866 14120 0.0034703453223
21552555 Obesity|Obesity-Related Traits  rs3751812 rs9930333 18483 0.00569148159489
21552555 Obesity|Obesity-Related Traits  rs3751812 rs9941349 7028 0.0030908802472
21552555 Obesity|Obesity-Related Traits  rs9937053 rs8050136 16768 0.0049821891465
21552555 Obesity|Obesity-Related Traits  rs9937053 rs9935401 17331 0.0051051648374
21552555 Obesity|Obesity-Related Traits  rs9937053 rs1861866 4833 0.0022415991606
21552555 Obesity|Obesity-Related Traits  rs9937053 rs9930333 470 2.04628880027e-05
21552555 Obesity|Obesity-Related Traits  rs9937053 rs9941349 25981 0.0088028247301
21552555 Obesity|Obesity-Related Traits  rs8050136 rs9935401 563 0.0001229756909
21552555 Obesity|Obesity-Related Traits  rs8050136 rs1861866 11935 0.0027405899859
21552555 Obesity|Obesity-Related Traits  rs8050136 rs9930333 16298 0.0049617262585
21552555 Obesity|Obesity-Related Traits  rs8050136 rs9941349 9213 0.00382063558359
21552555 Obesity|Obesity-Related Traits  rs9935401 rs1861866 12498 0.0028635656768
21552555 Obesity|Obesity-Related Traits  rs9935401 rs9930333 16861 0.0050847019494
21552555 Obesity|Obesity-Related Traits  rs9935401 rs9941349 8650 0.00369765989269
21552555 Obesity|Obesity-Related Traits  rs1861866 rs9930333 4363 0.0022211362726
21552555 Obesity|Obesity-Related Traits  rs1861866 rs9941349 21148 0.0065612255695
21552555 Obesity|Obesity-Related Traits  rs9930333 rs9941349 25511 0.00878236184209
21347282 Coronary Heart Disease LDL-C rs6728440 rs9306885 10514 0.0184192660299
24999842 Celiac Disease|Celiac  rs1997179 rs11938795 88376 0.058195358638
24999842 Celiac Disease|Celiac  rs1997179 rs13132933 25954 0.014780220353
24999842 Celiac Disease|Celiac  rs1738074 rs2249937 49332 0.07389809532
24999842 Celiac Disease|Celiac  rs1738074 rs212388 24459 0.047015007153
24999842 Celiac Disease|Celiac  rs1738074 rs169858 18799 0.040068676262
24999842 Celiac Disease|Celiac  rs1738074 rs654690 48801 0.069542137545
24999842 Celiac Disease|Celiac  rs6441961 rs11711054 6773 0.000290536914591
24999842 Celiac Disease|Celiac  rs11938795 rs13132933 62422 0.043415138285
24999842 Celiac Disease|Celiac  rs6851362 rs11734090 35333 0.000246199841001
24999842 Celiac Disease|Celiac  rs2249937 rs212388 24873 0.026883088167
24999842 Celiac Disease|Celiac  rs2249937 rs169858 30533 0.033829419058
24999842 Celiac Disease|Celiac  rs2249937 rs654690 531 0.004355957775
24999842 Celiac Disease|Celiac  rs212388 rs169858 5660 0.006946330891
24999842 Celiac Disease|Celiac  rs212388 rs654690 24342 0.022527130392
24999842 Celiac Disease|Celiac  rs169858 rs654690 30002 0.029473461283
22470424 Amyotrophic Lateral Sclerosis  rs639964 rs617459 1641 0.000223472509099
22470424 Amyotrophic Lateral Sclerosis  rs6080544 rs6075165 1696 0.0116384306365
22470424 Amyotrophic Lateral Sclerosis  rs6080544 rs6075164 2083 0.0142940417167
22470424 Amyotrophic Lateral Sclerosis  rs7571323 rs6746842 25973 0.002419554353
22470424 Amyotrophic Lateral Sclerosis  rs7571323 rs2276695 17700 0.000819481451998
22470424 Amyotrophic Lateral Sclerosis  rs7571323 rs2161829 24346 0.024135571009
22470424 Amyotrophic Lateral Sclerosis  rs7571323 rs12466517 2177 0.000287456625017
22470424 Amyotrophic Lateral Sclerosis  rs17263670 rs9509608 33737 0.0273106549761
22470424 Amyotrophic Lateral Sclerosis  rs6904956 rs7764218 11395 0.00448921775299
22470424 Amyotrophic Lateral Sclerosis  rs6904956 rs7757630 5301 0.0029770985555
22470424 Amyotrophic Lateral Sclerosis  rs6904956 rs7740421 24932 0.021920527845
22470424 Amyotrophic Lateral Sclerosis  rs2867161 rs17145184 3773 0.000966786730388
22470424 Amyotrophic Lateral Sclerosis  rs7764218 rs7757630 6094 0.00151211919749
22470424 Amyotrophic Lateral Sclerosis  rs7764218 rs7740421 36327 0.026409745598
22470424 Amyotrophic Lateral Sclerosis  rs7707833 rs6453104 1206 0.0010633923695
22470424 Amyotrophic Lateral Sclerosis  rs7757630 rs7740421 30233 0.0248976264005
22470424 Amyotrophic Lateral Sclerosis  rs6075165 rs6075164 387 0.0026556110802
22470424 Amyotrophic Lateral Sclerosis  rs6746842 rs2276695 8273 0.001600072901
22470424 Amyotrophic Lateral Sclerosis  rs6746842 rs2161829 50319 0.026555125362
22470424 Amyotrophic Lateral Sclerosis  rs6746842 rs12466517 23796 0.00213209772798
22470424 Amyotrophic Lateral Sclerosis  rs2276695 rs2161829 42046 0.024955052461
22470424 Amyotrophic Lateral Sclerosis  rs2276695 rs12466517 15523 0.000532024826981
22470424 Amyotrophic Lateral Sclerosis  rs2161829 rs12466517 26523 0.024423027634
21483430 Neurocognitive Phenotypes  rs11122324 rs11122322 15219 0.020574063363
21483430 Neurocognitive Phenotypes  rs11122324 rs11122319 50899 0.03674456537
21483430 Neurocognitive Phenotypes  rs11122324 rs6541281 46047 0.036206920852
21483430 Neurocognitive Phenotypes  rs11122324 rs3806372 97037 0.043501909058
21483430 Neurocognitive Phenotypes  rs11122324 rs2487453 4023 0.06938969037
21483430 Neurocognitive Phenotypes  rs11122324 rs3738401 28886 0.024759058273
21483430 Neurocognitive Phenotypes  rs11122324 rs3738398 96841 0.043473263292
21483430 Neurocognitive Phenotypes  rs11122324 rs12030517 50796 0.036733140103
21483430 Neurocognitive Phenotypes  rs11122324 rs823163 88073 0.041917334395
21483430 Neurocognitive Phenotypes  rs11122324 rs823161 84164 0.040990854343
21483430 Neurocognitive Phenotypes  rs11122324 rs2082552 91291 0.042600025943
21483430 Neurocognitive Phenotypes  rs11122324 rs1417584 40131 0.029702325614
21483430 Neurocognitive Phenotypes  rs11122322 rs11122319 35680 0.016170502007
21483430 Neurocognitive Phenotypes  rs11122322 rs6541281 30828 0.015632857489
21483430 Neurocognitive Phenotypes  rs11122322 rs3806372 81818 0.022927845695
21483430 Neurocognitive Phenotypes  rs11122322 rs2487453 19242 0.089963753733
21483430 Neurocognitive Phenotypes  rs11122322 rs3738401 13667 0.00418499491002
21483430 Neurocognitive Phenotypes  rs11122322 rs3738398 81622 0.022899199929
21483430 Neurocognitive Phenotypes  rs11122322 rs12030517 35577 0.01615907674
21483430 Neurocognitive Phenotypes  rs11122322 rs823163 72854 0.021343271032
21483430 Neurocognitive Phenotypes  rs11122322 rs823161 68945 0.02041679098
21483430 Neurocognitive Phenotypes  rs11122322 rs2082552 76072 0.02202596258
21483430 Neurocognitive Phenotypes  rs11122322 rs1417584 24912 0.00912826225101
21483430 Neurocognitive Phenotypes  rs11122319 rs6541281 4852 0.000537644518005
21483430 Neurocognitive Phenotypes  rs11122319 rs3806372 46138 0.00675734368801
21483430 Neurocognitive Phenotypes  rs11122319 rs2487453 54922 0.10613425574
21483430 Neurocognitive Phenotypes  rs11122319 rs3738401 22013 0.011985507097
21483430 Neurocognitive Phenotypes  rs11122319 rs3738398 45942 0.006728697922
21483430 Neurocognitive Phenotypes  rs11122319 rs12030517 103 1.14252670187e-05
21483430 Neurocognitive Phenotypes  rs11122319 rs823163 37174 0.00517276902499
21483430 Neurocognitive Phenotypes  rs11122319 rs823161 33265 0.00424628897298
21483430 Neurocognitive Phenotypes  rs11122319 rs2082552 40392 0.005855460573
21483430 Neurocognitive Phenotypes  rs11122319 rs1417584 10768 0.007042239756
21483430 Neurocognitive Phenotypes  rs6541281 rs3806372 50990 0.00729498820601
21483430 Neurocognitive Phenotypes  rs6541281 rs2487453 50070 0.105596611222
21483430 Neurocognitive Phenotypes  rs6541281 rs3738401 17161 0.011447862579
21483430 Neurocognitive Phenotypes  rs6541281 rs3738398 50794 0.00726634244
21483430 Neurocognitive Phenotypes  rs6541281 rs12030517 4749 0.000526219250986
21483430 Neurocognitive Phenotypes  rs6541281 rs823163 42026 0.005710413543
21483430 Neurocognitive Phenotypes  rs6541281 rs823161 38117 0.00478393349098
21483430 Neurocognitive Phenotypes  rs6541281 rs2082552 45244 0.00639310509101
21483430 Neurocognitive Phenotypes  rs6541281 rs1417584 5916 0.006504595238
21483430 Neurocognitive Phenotypes  rs3806372 rs3738401 68151 0.018742850785
21483430 Neurocognitive Phenotypes  rs3806372 rs3738398 196 2.86457660081e-05
21483430 Neurocognitive Phenotypes  rs3806372 rs12030517 46241 0.00676876895503
21483430 Neurocognitive Phenotypes  rs3806372 rs823163 8964 0.00158457466301
21483430 Neurocognitive Phenotypes  rs3806372 rs823161 12873 0.00251105471503
21483430 Neurocognitive Phenotypes  rs3806372 rs2082552 5746 0.000901883115006
21483430 Neurocognitive Phenotypes  rs3806372 rs1417584 56906 0.013799583444
21483430 Neurocognitive Phenotypes  rs2487453 rs3738401 32909 0.094148748643
21483430 Neurocognitive Phenotypes  rs2487453 rs12030517 54819 0.106122830473
21483430 Neurocognitive Phenotypes  rs2487453 rs823163 92096 0.111307024765
21483430 Neurocognitive Phenotypes  rs2487453 rs823161 88187 0.110380544713
21483430 Neurocognitive Phenotypes  rs2487453 rs2082552 95314 0.111989716313
21483430 Neurocognitive Phenotypes  rs2487453 rs1417584 44154 0.099092015984
21483430 Neurocognitive Phenotypes  rs3738401 rs3738398 67955 0.018714205019
21483430 Neurocognitive Phenotypes  rs3738401 rs12030517 21910 0.01197408183
21483430 Neurocognitive Phenotypes  rs3738401 rs823163 59187 0.017158276122
21483430 Neurocognitive Phenotypes  rs3738401 rs823161 55278 0.01623179607
21483430 Neurocognitive Phenotypes  rs3738401 rs2082552 62405 0.01784096767
21483430 Neurocognitive Phenotypes  rs3738401 rs1417584 11245 0.00494326734099
21483430 Neurocognitive Phenotypes  rs3738398 rs12030517 46045 0.00674012318902
21483430 Neurocognitive Phenotypes  rs3738398 rs823163 8768 0.00155592889701
21483430 Neurocognitive Phenotypes  rs3738398 rs823161 12677 0.00248240894902
21483430 Neurocognitive Phenotypes  rs3738398 rs2082552 5550 0.000873237348998
21483430 Neurocognitive Phenotypes  rs3738398 rs1417584 56710 0.013770937678
21483430 Neurocognitive Phenotypes  rs12030517 rs823163 37277 0.00518419429201
21483430 Neurocognitive Phenotypes  rs12030517 rs823161 33368 0.00425771424
21483430 Neurocognitive Phenotypes  rs12030517 rs2082552 40495 0.00586688584002
21483430 Neurocognitive Phenotypes  rs12030517 rs1417584 10665 0.00703081448899
21483430 Neurocognitive Phenotypes  rs823163 rs823161 3909 0.000926480052016
21483430 Neurocognitive Phenotypes  rs823163 rs2082552 3218 0.000682691548008
21483430 Neurocognitive Phenotypes  rs823163 rs1417584 47942 0.012215008781
21483430 Neurocognitive Phenotypes  rs823161 rs2082552 7127 0.00160917160002
21483430 Neurocognitive Phenotypes  rs823161 rs1417584 44033 0.011288528729
21483430 Neurocognitive Phenotypes  rs2082552 rs1417584 51160 0.012897700329
18846228 Serum IgE Levels  rs7737470 rs3798135 8954 0.000789464798999
18846228 Serum IgE Levels  rs7737470 rs2706347 68946 0.004253143574
18846228 Serum IgE Levels  rs3798135 rs2706347 59992 0.00346367877501
18846228 Serum IgE Levels  rs2511211 rs2427837 28074 0.00720344968201
20442857 Phospholipase A  rs10807344 rs1862008 84644 0.0246586217592
20442857 Phospholipase A  rs10807344 rs9296510 88170 0.0250093282296
20442857 Phospholipase A  rs10807344 rs6901132 6166 0.000367816184692
20442857 Phospholipase A  rs10807344 rs12528857 44301 0.00268567148829
20442857 Phospholipase A  rs10807344 rs1421378 77878 0.0239964565431
20442857 Phospholipase A  rs10807344 rs12211537 85389 0.0247314608317
20442857 Phospholipase A  rs10807344 rs9296505 4206 0.000251470696497
20442857 Phospholipase A  rs10807344 rs6458511 54852 0.0451210305323
20442857 Phospholipase A  rs10807344 rs12192544 5383 0.000318687942809
20442857 Phospholipase A  rs10807344 rs9369631 81884 0.0243886920104
20442857 Phospholipase A  rs10807344 rs10948301 78832 0.024089880462
20442857 Phospholipase A  rs10807344 rs9381477 81945 0.0243946599808
20442857 Phospholipase A  rs1862008 rs9296510 3526 0.0003507064704
20442857 Phospholipase A  rs1862008 rs6901132 78478 0.0242908055745
20442857 Phospholipase A  rs1862008 rs12528857 40343 0.0219729502709
20442857 Phospholipase A  rs1862008 rs1421378 6766 0.000662165216099
20442857 Phospholipase A  rs1862008 rs12211537 745 7.28390725016e-05
20442857 Phospholipase A  rs1862008 rs9296505 80438 0.0244071510627
20442857 Phospholipase A  rs1862008 rs12192544 90027 0.024977309702
20442857 Phospholipase A  rs1862008 rs9369631 2760 0.000269929748811
20442857 Phospholipase A  rs1862008 rs10948301 5812 0.000568741297201
20442857 Phospholipase A  rs1862008 rs9381477 2699 0.000263961778401
20442857 Phospholipase A  rs9296510 rs6901132 82004 0.0246415120449
20442857 Phospholipase A  rs9296510 rs12528857 43869 0.0223236567413
20442857 Phospholipase A  rs9296510 rs1421378 10292 0.0010128716865
20442857 Phospholipase A  rs9296510 rs12211537 2781 0.000277867397898
20442857 Phospholipase A  rs9296510 rs9296505 83964 0.0247578575331
20442857 Phospholipase A  rs9296510 rs12192544 93553 0.0253280161724
20442857 Phospholipase A  rs9296510 rs9369631 6286 0.00062063621921
20442857 Phospholipase A  rs9296510 rs10948301 9338 0.0009194477676
20442857 Phospholipase A  rs9296510 rs9381477 6225 0.000614668248801
20442857 Phospholipase A  rs6901132 rs12528857 38135 0.0023178553036
20442857 Phospholipase A  rs6901132 rs1421378 71712 0.0236286403584
20442857 Phospholipase A  rs6901132 rs12211537 79223 0.024363644647
20442857 Phospholipase A  rs6901132 rs9296505 1960 0.000116345488195
20442857 Phospholipase A  rs6901132 rs6458511 61018 0.045488846717
20442857 Phospholipase A  rs6901132 rs12192544 11549 0.000686504127501
20442857 Phospholipase A  rs6901132 rs9369631 75718 0.0240208758257
20442857 Phospholipase A  rs6901132 rs10948301 72666 0.0237220642773
20442857 Phospholipase A  rs6901132 rs9381477 75779 0.0240268437961
20442857 Phospholipase A  rs12528857 rs1421378 33577 0.0213107850548
20442857 Phospholipase A  rs12528857 rs12211537 41088 0.0220457893434
20442857 Phospholipase A  rs12528857 rs9296505 40095 0.0024342007918
20442857 Phospholipase A  rs12528857 rs6458511 99153 0.0478067020206
20442857 Phospholipase A  rs12528857 rs12192544 49684 0.0030043594311
20442857 Phospholipase A  rs12528857 rs9369631 37583 0.0217030205221
20442857 Phospholipase A  rs12528857 rs10948301 34531 0.0214042089737
20442857 Phospholipase A  rs12528857 rs9381477 37644 0.0217089884925
20442857 Phospholipase A  rs1421378 rs12211537 7511 0.0007350042886
20442857 Phospholipase A  rs1421378 rs9296505 73672 0.0237449858466
20442857 Phospholipase A  rs1421378 rs12192544 83261 0.0243151444859
20442857 Phospholipase A  rs1421378 rs9369631 4006 0.000392235467288
20442857 Phospholipase A  rs1421378 rs10948301 954 9.34239188979e-05
20442857 Phospholipase A  rs1421378 rs9381477 4067 0.000398203437697
20442857 Phospholipase A  rs12211537 rs9296505 81183 0.0244799901352
20442857 Phospholipase A  rs12211537 rs12192544 90772 0.0250501487745
20442857 Phospholipase A  rs12211537 rs9369631 3505 0.000342768821312
20442857 Phospholipase A  rs12211537 rs10948301 6557 0.000641580369702
20442857 Phospholipase A  rs12211537 rs9381477 3444 0.000336800850903
20442857 Phospholipase A  rs9296505 rs6458511 59058 0.0453725012288
20442857 Phospholipase A  rs9296505 rs12192544 9589 0.000570158639306
20442857 Phospholipase A  rs9296505 rs9369631 77678 0.0241372213139
20442857 Phospholipase A  rs9296505 rs10948301 74626 0.0238384097655
20442857 Phospholipase A  rs9296505 rs9381477 77739 0.0241431892843
20442857 Phospholipase A  rs6458511 rs12192544 49469 0.0448023425895
20442857 Phospholipase A  rs12192544 rs9369631 87267 0.0247073799532
20442857 Phospholipase A  rs12192544 rs10948301 84215 0.0244085684048
20442857 Phospholipase A  rs12192544 rs9381477 87328 0.0247133479236
20442857 Phospholipase A  rs9369631 rs10948301 3052 0.00029881154839
20442857 Phospholipase A  rs9369631 rs9381477 61 5.96797040942e-06
20442857 Phospholipase A  rs10948301 rs9381477 3113 0.0003047795188
19122664 Ulcerative Colitis  rs11465804 rs1004819 32313 0.0241223703887
23834954 Sensory Disturbances|Split  rs1998930 rs502281 35308 0.063120525159
23326517 Age-Related Macular Degeneration  rs9332739 rs429608 26658 0.0084146719921
23326517 Age-Related Macular Degeneration  rs9332739 rs641153 10376 0.0024529129414
23326517 Age-Related Macular Degeneration  rs9332739 rs9380272 2206 0.000629178306099
23326517 Age-Related Macular Degeneration  rs10737680 rs1061170 20218 0.003049688809
23326517 Age-Related Macular Degeneration  rs10737680 rs380390 21596 0.00290829352701
23326517 Age-Related Macular Degeneration  rs10737680 rs1410996 17478 0.000880241467996
23326517 Age-Related Macular Degeneration  rs10737680 rs1329428 23355 0.00352374450901
23326517 Age-Related Macular Degeneration  rs1061170 rs380390 41814 0.00595798233601
23326517 Age-Related Macular Degeneration  rs1061170 rs1410996 37696 0.003929930277
23326517 Age-Related Macular Degeneration  rs1061170 rs1329428 43573 0.00657343331801
23326517 Age-Related Macular Degeneration  rs380390 rs1410996 4118 0.00202805205902
23326517 Age-Related Macular Degeneration  rs380390 rs1329428 1759 0.000615450981996
23326517 Age-Related Macular Degeneration  rs429608 rs641153 16282 0.0059617590507
23326517 Age-Related Macular Degeneration  rs429608 rs9380272 24452 0.007785493686
23326517 Age-Related Macular Degeneration  rs641153 rs9380272 8170 0.0018237346353
23326517 Age-Related Macular Degeneration  rs493258 rs10468017 9368 0.0148375322348
23326517 Age-Related Macular Degeneration  rs1410996 rs1329428 5877 0.00264350304101
24094242 Serum Alkaline Phosphatase Levels  rs9467160 rs6911965 38549 0.0405538569859
24094242 Serum Alkaline Phosphatase Levels  rs2242420 rs1780324 82772 0.17485978498
19197348 Complex Disease  rs7396851 rs7396835 136 0.000192904516297
19197348 Complex Disease  rs7396851 rs2849176 12757 0.0178731435395
19197348 Complex Disease  rs7396851 rs2727789 12723 0.0178263532144
19197348 Complex Disease  rs7396851 rs6589567 13488 0.0275553726085
19197348 Complex Disease  rs7396851 rs2071523 13180 0.0184552702312
19197348 Complex Disease  rs7396851 rs2071521 13684 0.0191488679916
19197348 Complex Disease  rs3809314 rs10431387 49247 0.00388310613098
19197348 Complex Disease  rs7396835 rs2849176 12893 0.0180660480558
19197348 Complex Disease  rs7396835 rs2727789 12859 0.0180192577307
19197348 Complex Disease  rs7396835 rs6589567 13352 0.0273624680922
19197348 Complex Disease  rs7396835 rs2071523 13316 0.0186481747475
19197348 Complex Disease  rs7396835 rs2071521 13820 0.0193417725079
19197348 Complex Disease  rs3846663 rs12654264 7123 0.000938418234099
19197348 Complex Disease  rs2849176 rs2727789 34 4.67903251007e-05
19197348 Complex Disease  rs2849176 rs6589567 26245 0.045428516148
19197348 Complex Disease  rs2849176 rs2071523 423 0.000582126691711
19197348 Complex Disease  rs2849176 rs2071521 927 0.00127572445204
19197348 Complex Disease  rs2727789 rs6589567 26211 0.0453817258229
19197348 Complex Disease  rs2727789 rs2071523 457 0.000628917016812
19197348 Complex Disease  rs2727789 rs2071521 961 0.00132251477714
19197348 Complex Disease  rs6018089 rs6066084 2984 0.00094115611401
19197348 Complex Disease  rs6018089 rs6066085 882 0.000325538907106
19197348 Complex Disease  rs10849788 rs6489780 16569 0.000676185012992
19197348 Complex Disease  rs10849788 rs10437838 73 5.98704599497e-06
19197348 Complex Disease  rs10849788 rs10431387 68998 0.00571697076501
19197348 Complex Disease  rs6489780 rs10437838 16496 0.000670197966997
19197348 Complex Disease  rs6489780 rs10431387 52429 0.00504078575202
19197348 Complex Disease  rs16874905 rs17157663 105 9.35279303e-05
19197348 Complex Disease  rs4628581 rs7069923 69522 0.0829575671549
19197348 Complex Disease  rs4628581 rs4237348 1687 0.0018096005497
19197348 Complex Disease  rs7069923 rs4237348 67835 0.0811479666052
19197348 Complex Disease  rs2527866 rs2527865 17 1.92240339913e-05
19197348 Complex Disease  rs10437838 rs10431387 68925 0.00571098371901
19197348 Complex Disease  rs6066084 rs6066085 2102 0.000615617206904
19197348 Complex Disease  rs6589567 rs2071523 26668 0.0460106428397
19197348 Complex Disease  rs6589567 rs2071521 27172 0.0467042406
19197348 Complex Disease  rs2071523 rs2071521 504 0.000693597760332
19197348 Complex Disease Thyroid Stimulating Hormone rs2808693 rs1588635 47044 0.062394502156
19197348 Complex Disease Thyroid Stimulating Hormone rs2808693 rs2668804 6992 0.004835569337
19197348 Complex Disease Thyroid Stimulating Hormone rs2808693 rs2805809 6164 0.00482584585801
19197348 Complex Disease Thyroid Stimulating Hormone rs2808693 rs925488 55633 0.064026277426
19197348 Complex Disease Thyroid Stimulating Hormone rs2808693 rs1877431 43389 0.058561203146
19197348 Complex Disease Thyroid Stimulating Hormone rs10983893 rs1588635 58363 0.070280811644
19197348 Complex Disease Thyroid Stimulating Hormone rs10983893 rs2668804 98415 0.127839744463
19197348 Complex Disease Thyroid Stimulating Hormone rs10983893 rs2805809 99243 0.127849467942
19197348 Complex Disease Thyroid Stimulating Hormone rs10983893 rs4743136 11894 0.00182303599699
19197348 Complex Disease Thyroid Stimulating Hormone rs10983893 rs10119795 41174 0.00688986639999
19197348 Complex Disease Thyroid Stimulating Hormone rs10983893 rs925488 49774 0.068649036374
19197348 Complex Disease Thyroid Stimulating Hormone rs10983893 rs1877431 62018 0.074114110654
19197348 Complex Disease Thyroid Stimulating Hormone rs10983893 rs10983932 8266 0.00134192005299
19197348 Complex Disease Thyroid Stimulating Hormone rs10983893 rs7036589 61555 0.016178355562
19197348 Complex Disease Thyroid Stimulating Hormone rs11514766 rs7804166 14796 0.0102485591496
19197348 Complex Disease Thyroid Stimulating Hormone rs11514766 rs12531984 77354 0.0448931781317
19197348 Complex Disease Thyroid Stimulating Hormone rs11514766 rs6956479 25254 0.0174162174286
19197348 Complex Disease Thyroid Stimulating Hormone rs11514766 rs10243770 24578 0.016944671098
19197348 Complex Disease Thyroid Stimulating Hormone rs11514766 rs12539695 77239 0.0447940861213
19197348 Complex Disease Thyroid Stimulating Hormone rs11514766 rs10245389 872 0.0008852221912
19197348 Complex Disease Thyroid Stimulating Hormone rs11514766 rs6958535 22080 0.0149141050642
19197348 Complex Disease Thyroid Stimulating Hormone rs11514766 rs6959674 4425 0.00408388150795
19197348 Complex Disease Thyroid Stimulating Hormone rs11514766 rs10241703 20850 0.0140691598407
19197348 Complex Disease Thyroid Stimulating Hormone rs11514766 rs1962785 20789 0.0140313247414
19197348 Complex Disease Thyroid Stimulating Hormone rs7804166 rs12531984 62558 0.0346446189822
19197348 Complex Disease Thyroid Stimulating Hormone rs7804166 rs6956479 10458 0.00716765827908
19197348 Complex Disease Thyroid Stimulating Hormone rs7804166 rs10243770 9782 0.00669611194848
19197348 Complex Disease Thyroid Stimulating Hormone rs7804166 rs12539695 62443 0.0345455269718
19197348 Complex Disease Thyroid Stimulating Hormone rs7804166 rs10245389 15668 0.0111337813408
19197348 Complex Disease Thyroid Stimulating Hormone rs7804166 rs6958535 7284 0.00466554591467
19197348 Complex Disease Thyroid Stimulating Hormone rs7804166 rs6959674 10371 0.0061646776416
19197348 Complex Disease Thyroid Stimulating Hormone rs7804166 rs10241703 6054 0.00382060069114
19197348 Complex Disease Thyroid Stimulating Hormone rs7804166 rs1962785 5993 0.0037827655919
19197348 Complex Disease Thyroid Stimulating Hormone rs12531984 rs6956479 52100 0.0274769607031
19197348 Complex Disease Thyroid Stimulating Hormone rs12531984 rs10243770 52776 0.0279485070337
19197348 Complex Disease Thyroid Stimulating Hormone rs12531984 rs12539695 115 9.90920103607e-05
19197348 Complex Disease Thyroid Stimulating Hormone rs12531984 rs10245389 78226 0.0457784003229
19197348 Complex Disease Thyroid Stimulating Hormone rs12531984 rs6958535 55274 0.0299790730675
19197348 Complex Disease Thyroid Stimulating Hormone rs12531984 rs6959674 72929 0.0408092966238
19197348 Complex Disease Thyroid Stimulating Hormone rs12531984 rs10241703 56504 0.030824018291
19197348 Complex Disease Thyroid Stimulating Hormone rs12531984 rs1962785 56565 0.0308618533903
19197348 Complex Disease Thyroid Stimulating Hormone rs1588635 rs2668804 40052 0.057558932819
19197348 Complex Disease Thyroid Stimulating Hormone rs1588635 rs2805809 40880 0.057568656298
19197348 Complex Disease Thyroid Stimulating Hormone rs1588635 rs4743136 70257 0.072103847641
19197348 Complex Disease Thyroid Stimulating Hormone rs1588635 rs10119795 99537 0.077170678044
19197348 Complex Disease Thyroid Stimulating Hormone rs1588635 rs925488 8589 0.00163177527
19197348 Complex Disease Thyroid Stimulating Hormone rs1588635 rs1877431 3655 0.00383329901
19197348 Complex Disease Thyroid Stimulating Hormone rs1588635 rs10983932 66629 0.071622731697
19197348 Complex Disease Thyroid Stimulating Hormone rs6956479 rs10243770 676 0.0004715463306
19197348 Complex Disease Thyroid Stimulating Hormone rs6956479 rs12539695 51985 0.0273778686927
19197348 Complex Disease Thyroid Stimulating Hormone rs6956479 rs10245389 26126 0.0183014396198
19197348 Complex Disease Thyroid Stimulating Hormone rs6956479 rs6958535 3174 0.00250211236441
19197348 Complex Disease Thyroid Stimulating Hormone rs6956479 rs6959674 20829 0.0133323359207
19197348 Complex Disease Thyroid Stimulating Hormone rs6956479 rs10241703 4404 0.00334705758794
19197348 Complex Disease Thyroid Stimulating Hormone rs6956479 rs1962785 4465 0.00338489268718
19197348 Complex Disease Thyroid Stimulating Hormone rs2668804 rs2805809 828 9.72347899619e-06
19197348 Complex Disease Thyroid Stimulating Hormone rs2668804 rs925488 48641 0.059190708089
19197348 Complex Disease Thyroid Stimulating Hormone rs2668804 rs1877431 36397 0.053725633809
19197348 Complex Disease Thyroid Stimulating Hormone rs10243770 rs12539695 52661 0.0278494150233
19197348 Complex Disease Thyroid Stimulating Hormone rs10243770 rs10245389 25450 0.0178298932892
19197348 Complex Disease Thyroid Stimulating Hormone rs10243770 rs6958535 2498 0.00203056603381
19197348 Complex Disease Thyroid Stimulating Hormone rs10243770 rs6959674 20153 0.0128607895901
19197348 Complex Disease Thyroid Stimulating Hormone rs10243770 rs10241703 3728 0.00287551125734
19197348 Complex Disease Thyroid Stimulating Hormone rs10243770 rs1962785 3789 0.00291334635658
19197348 Complex Disease Thyroid Stimulating Hormone rs10984516 rs10119795 81436 0.028865203759
19197348 Complex Disease Thyroid Stimulating Hormone rs10984516 rs7036589 61055 0.019576714597
19197348 Complex Disease Thyroid Stimulating Hormone rs2805809 rs925488 49469 0.059200431568
19197348 Complex Disease Thyroid Stimulating Hormone rs2805809 rs1877431 37225 0.053735357288
19197348 Complex Disease Thyroid Stimulating Hormone rs4743136 rs10119795 29280 0.005066830403
19197348 Complex Disease Thyroid Stimulating Hormone rs4743136 rs925488 61668 0.070472072371
19197348 Complex Disease Thyroid Stimulating Hormone rs4743136 rs1877431 73912 0.075937146651
19197348 Complex Disease Thyroid Stimulating Hormone rs4743136 rs10983932 3628 0.000481115943998
19197348 Complex Disease Thyroid Stimulating Hormone rs4743136 rs7036589 49661 0.014355319565
19197348 Complex Disease Thyroid Stimulating Hormone rs10119795 rs925488 90948 0.075538902774
19197348 Complex Disease Thyroid Stimulating Hormone rs10119795 rs10983932 32908 0.00554794634699
19197348 Complex Disease Thyroid Stimulating Hormone rs10119795 rs7036589 20381 0.009288489162
19197348 Complex Disease Thyroid Stimulating Hormone rs12539695 rs10245389 78111 0.0456793083125
19197348 Complex Disease Thyroid Stimulating Hormone rs12539695 rs6958535 55159 0.0298799810571
19197348 Complex Disease Thyroid Stimulating Hormone rs12539695 rs6959674 72814 0.0407102046134
19197348 Complex Disease Thyroid Stimulating Hormone rs12539695 rs10241703 56389 0.0307249262806
19197348 Complex Disease Thyroid Stimulating Hormone rs12539695 rs1962785 56450 0.0307627613799
19197348 Complex Disease Thyroid Stimulating Hormone rs925488 rs1877431 12244 0.00546507428
19197348 Complex Disease Thyroid Stimulating Hormone rs925488 rs10983932 58040 0.069990956427
19197348 Complex Disease Thyroid Stimulating Hormone rs10245389 rs6958535 22952 0.0157993272554
19197348 Complex Disease Thyroid Stimulating Hormone rs10245389 rs6959674 5297 0.00496910369915
19197348 Complex Disease Thyroid Stimulating Hormone rs10245389 rs10241703 21722 0.0149543820319
19197348 Complex Disease Thyroid Stimulating Hormone rs10245389 rs1962785 21661 0.0149165469326
19197348 Complex Disease Thyroid Stimulating Hormone rs6958535 rs6959674 17655 0.0108302235563
19197348 Complex Disease Thyroid Stimulating Hormone rs6958535 rs10241703 1230 0.00084494522353
19197348 Complex Disease Thyroid Stimulating Hormone rs6958535 rs1962785 1291 0.000882780322771
19197348 Complex Disease Thyroid Stimulating Hormone rs1877431 rs10983932 70284 0.075456030707
19197348 Complex Disease Thyroid Stimulating Hormone rs10983932 rs7036589 53289 0.014836435509
19197348 Complex Disease Thyroid Stimulating Hormone rs6959674 rs10241703 16425 0.00998527833274
19197348 Complex Disease Thyroid Stimulating Hormone rs6959674 rs1962785 16364 0.0099474432335
19197348 Complex Disease Thyroid Stimulating Hormone rs10241703 rs1962785 61 3.78350992403e-05
19197348 Complex Disease Waist Circumference rs527485 rs976731 66662 0.0213024771307
19197348 Complex Disease Waist Circumference rs527485 rs976730 66736 0.0213356986652
19197348 Complex Disease Waist Circumference rs976731 rs976730 74 3.32215345011e-05
24755620 Glutamate|Alzheimer's Disease  rs249167 rs249166 1800 0.005205740601
24755620 Glutamate|Alzheimer's Disease  rs157580 rs8106922 6400 0.00553320776959
24755620 Glutamate|Alzheimer's Disease  rs157580 rs440277 34042 0.0842650163564
24755620 Glutamate|Alzheimer's Disease  rs157580 rs3852861 12205 0.0290028685212
24755620 Glutamate|Alzheimer's Disease  rs157580 rs405509 13570 0.0127979140343
24755620 Glutamate|Alzheimer's Disease  rs157580 rs10402271 66052 0.226436293822
24755620 Glutamate|Alzheimer's Disease  rs157580 rs10405693 68602 0.232729107035
24755620 Glutamate|Alzheimer's Disease  rs157580 rs439401 19185 0.0187134228644
24755620 Glutamate|Alzheimer's Disease  rs157580 rs6859 13232 0.0351443720433
24755620 Glutamate|Alzheimer's Disease  rs157580 rs1871047 43520 0.160872207878
24755620 Glutamate|Alzheimer's Disease  rs157580 rs377702 32599 0.0818177862547
24755620 Glutamate|Alzheimer's Disease  rs8103315 rs2927438 12061 0.0322968218408
24755620 Glutamate|Alzheimer's Disease  rs8103315 rs10402271 75046 0.424902777538
24755620 Glutamate|Alzheimer's Disease  rs8103315 rs10405693 72496 0.418609964325
24755620 Glutamate|Alzheimer's Disease  rs8103315 rs714948 88256 0.264607464933
24755620 Glutamate|Alzheimer's Disease  rs8103315 rs1871047 97578 0.490466863482
24755620 Glutamate|Alzheimer's Disease  rs8106922 rs440277 40442 0.089798224126
24755620 Glutamate|Alzheimer's Disease  rs8106922 rs3852861 18605 0.0345360762908
24755620 Glutamate|Alzheimer's Disease  rs8106922 rs405509 7170 0.00726470626471
24755620 Glutamate|Alzheimer's Disease  rs8106922 rs10402271 72452 0.231969501592
24755620 Glutamate|Alzheimer's Disease  rs8106922 rs10405693 75002 0.238262314804
24755620 Glutamate|Alzheimer's Disease  rs8106922 rs439401 12785 0.0131802150948
24755620 Glutamate|Alzheimer's Disease  rs8106922 rs6859 19632 0.0406775798129
24755620 Glutamate|Alzheimer's Disease  rs8106922 rs1871047 49920 0.166405415647
24755620 Glutamate|Alzheimer's Disease  rs8106922 rs377702 38999 0.0873509940243
24755620 Glutamate|Alzheimer's Disease  rs440277 rs3852861 21837 0.0552621478352
24755620 Glutamate|Alzheimer's Disease  rs440277 rs405509 47612 0.0970629303907
24755620 Glutamate|Alzheimer's Disease  rs440277 rs10402271 32010 0.142171277466
24755620 Glutamate|Alzheimer's Disease  rs440277 rs10405693 34560 0.148464090678
24755620 Glutamate|Alzheimer's Disease  rs440277 rs439401 53227 0.102978439221
24755620 Glutamate|Alzheimer's Disease  rs440277 rs6859 20810 0.0491206443131
24755620 Glutamate|Alzheimer's Disease  rs440277 rs1871047 9478 0.0766071915215
24755620 Glutamate|Alzheimer's Disease  rs440277 rs377702 1443 0.00244723010171
24755620 Glutamate|Alzheimer's Disease  rs2927438 rs10402271 87107 0.457199599379
24755620 Glutamate|Alzheimer's Disease  rs2927438 rs10405693 84557 0.450906786166
24755620 Glutamate|Alzheimer's Disease  rs2927438 rs714948 76195 0.232310643093
24755620 Glutamate|Alzheimer's Disease  rs3852861 rs405509 25775 0.0418007825555
24755620 Glutamate|Alzheimer's Disease  rs3852861 rs10402271 53847 0.197433425301
24755620 Glutamate|Alzheimer's Disease  rs3852861 rs10405693 56397 0.203726238514
24755620 Glutamate|Alzheimer's Disease  rs3852861 rs439401 31390 0.0477162913856
24755620 Glutamate|Alzheimer's Disease  rs3852861 rs6859 1027 0.0061415035221
24755620 Glutamate|Alzheimer's Disease  rs3852861 rs1871047 31315 0.131869339357
24755620 Glutamate|Alzheimer's Disease  rs3852861 rs377702 20394 0.0528149177335
24755620 Glutamate|Alzheimer's Disease  rs405509 rs10402271 79622 0.239234207856
24755620 Glutamate|Alzheimer's Disease  rs405509 rs10405693 82172 0.245527021069
24755620 Glutamate|Alzheimer's Disease  rs405509 rs439401 5615 0.0059155088301
24755620 Glutamate|Alzheimer's Disease  rs405509 rs6859 26802 0.0479422860776
24755620 Glutamate|Alzheimer's Disease  rs405509 rs1871047 57090 0.173670121912
24755620 Glutamate|Alzheimer's Disease  rs405509 rs377702 46169 0.094615700289
24755620 Glutamate|Alzheimer's Disease  rs10422797 rs346763 3169 0.0199626897513
24755620 Glutamate|Alzheimer's Disease  rs10402271 rs10405693 2550 0.0062928132128
24755620 Glutamate|Alzheimer's Disease  rs10402271 rs439401 85237 0.245149716686
24755620 Glutamate|Alzheimer's Disease  rs10402271 rs6859 52820 0.191291921779
24755620 Glutamate|Alzheimer's Disease  rs10402271 rs1871047 22532 0.0655640859442
24755620 Glutamate|Alzheimer's Disease  rs10402271 rs377702 33453 0.144618507567
24755620 Glutamate|Alzheimer's Disease  rs10405693 rs439401 87787 0.251442529899
24755620 Glutamate|Alzheimer's Disease  rs10405693 rs6859 55370 0.197584734992
24755620 Glutamate|Alzheimer's Disease  rs10405693 rs1871047 25082 0.071856899157
24755620 Glutamate|Alzheimer's Disease  rs10405693 rs377702 36003 0.15091132078
24755620 Glutamate|Alzheimer's Disease  rs439401 rs6859 32417 0.0538577949077
24755620 Glutamate|Alzheimer's Disease  rs439401 rs1871047 62705 0.179585630742
24755620 Glutamate|Alzheimer's Disease  rs439401 rs377702 51784 0.100531209119
24755620 Glutamate|Alzheimer's Disease  rs6859 rs1871047 30288 0.125727835835
24755620 Glutamate|Alzheimer's Disease  rs6859 rs377702 19367 0.0466734142114
24755620 Glutamate|Alzheimer's Disease  rs1871047 rs377702 10921 0.0790544216232
20421936 Onset|Obesity-Related Traits|Body-Weight  rs13278851 rs516175 18701 0.0085729557176
20421936 Onset|Obesity-Related Traits|Body-Weight  rs2783963 rs10926984 39430 0.011334888031
25742292 Parity  rs561155 rs510579 1914 0.00151220692899
20463881 Eye Color C HS1 rs2252893 rs2835621 3044 0.000203857282401
20463881 Eye Color C HS1 rs2252893 rs7277820 72737 0.0051421753515
20463881 Eye Color C HS1 rs2252893 rs2835630 14270 0.0021555310874
20463881 Eye Color C HS1 rs2835621 rs7277820 69693 0.0049383180691
20463881 Eye Color C HS1 rs2835621 rs2835630 11226 0.001951673805
20463881 Eye Color C HS1 rs12452184 rs7219915 72613 0.033404182725
20463881 Eye Color C HS1 rs7277820 rs2835630 58467 0.0029866442641
25147783 Ischemic Stroke|Vitamin|Folate Levels  rs11254363 rs7893634 49554 0.0421021741167
23646285 Hypersomnia  rs11854769 rs2134333 13404 0.00613166002359
23646285 Hypersomnia  rs11854769 rs2174009 15180 0.0070161542861
23646285 Hypersomnia  rs2134333 rs2174009 1776 0.000884494262507
23646285 Hypersomnia  rs2043234 rs12471007 41310 0.016141243116
20169177 Systemic Lupus Erythematosus  rs7922169 rs877819 2505 0.0027019794716
20169177 Systemic Lupus Erythematosus  rs7922169 rs10857650 15433 0.00665458261419
20169177 Systemic Lupus Erythematosus  rs6590330 rs10893872 14494 0.00529564112998
20169177 Systemic Lupus Erythematosus  rs9275328 rs9271366 79968 0.0453914690869
20169177 Systemic Lupus Erythematosus  rs877819 rs10857650 12928 0.00395260314259
20169177 Systemic Lupus Erythematosus  rs7574865 rs10168266 28829 0.009250749572
18840781 Type 1 Diabetes  rs12931878 rs13330041 46614 0.0108091727299
18840781 Type 1 Diabetes  rs12931878 rs1035089 6156 0.0039109937949
18840781 Type 1 Diabetes  rs706779 rs7073236 7728 0.0042650040265
18840781 Type 1 Diabetes  rs706779 rs7072793 7442 0.0041303504781
18840781 Type 1 Diabetes  rs706779 rs3118470 2889 0.0020642232254
18840781 Type 1 Diabetes  rs7529353 rs2358994 8999 0.00415627198899
18840781 Type 1 Diabetes  rs7529353 rs12566340 134 9.30508220165e-05
18840781 Type 1 Diabetes  rs7529353 rs1217407 26714 0.00454308482801
18840781 Type 1 Diabetes  rs4839335 rs1230661 48281 0.00152208576799
18840781 Type 1 Diabetes  rs13330041 rs1035089 40458 0.006898178935
18840781 Type 1 Diabetes  rs13330041 rs725613 80875 0.0159196404159
18840781 Type 1 Diabetes  rs13330041 rs2041670 85844 0.0237216076277
18840781 Type 1 Diabetes  rs17673553 rs725613 72223 0.0335829293139
18840781 Type 1 Diabetes  rs17673553 rs2041670 67254 0.0257809621021
18840781 Type 1 Diabetes  rs10876864 rs1701704 11402 0.000748888666109
18840781 Type 1 Diabetes  rs10876864 rs11171710 33007 0.0155285340075
18840781 Type 1 Diabetes  rs7073236 rs7072793 286 0.0001346535484
18840781 Type 1 Diabetes  rs7073236 rs3118470 4839 0.0022007808011
18840781 Type 1 Diabetes  rs1701704 rs11171710 44409 0.0162774226736
18840781 Type 1 Diabetes  rs2358994 rs12566340 9133 0.00424932281101
18840781 Type 1 Diabetes  rs2358994 rs1217407 35713 0.008699356817
18840781 Type 1 Diabetes  rs725613 rs2041670 4969 0.0078019672118
18840781 Type 1 Diabetes  rs7072793 rs3118470 4553 0.0020661272527
18840781 Type 1 Diabetes  rs12566340 rs1217407 26580 0.004450034006
23382809 Schizophrenia  rs2275552 rs6674938 480 0.000251809714001
24166486 Schizophrenia  rs10927013 rs2039839 9514 0.00199518671997
24166486 Schizophrenia  rs13194781 rs13199772 18446 0.000605905631495
24166486 Schizophrenia  rs13194781 rs13212651 8654 0.00138643753569
24166486 Schizophrenia  rs13194781 rs34706883 10384 0.00147015742932
24166486 Schizophrenia  rs3757440 rs3778994 97081 0.0500234938614
24166486 Schizophrenia  rs3757440 rs7799006 5290 0.00190731612439
24166486 Schizophrenia  rs3757440 rs3779003 88034 0.0453842445586
24166486 Schizophrenia  rs3757440 rs7787274 3057 0.00110127653046
24166486 Schizophrenia  rs3757440 rs4721441 88876 0.045822827721
24166486 Schizophrenia  rs3778994 rs3778991 3400 0.00183418017992
24166486 Schizophrenia  rs3778994 rs3800913 12618 0.00762757220257
24166486 Schizophrenia  rs3778994 rs3800917 7916 0.00559730029524
24166486 Schizophrenia  rs3778994 rs3778969 35865 0.0123454241181
24166486 Schizophrenia  rs3778994 rs3779003 9047 0.00463924930283
24166486 Schizophrenia  rs3778994 rs10224497 25888 0.0111838741867
24166486 Schizophrenia  rs3778994 rs10239050 17465 0.00874105482649
24166486 Schizophrenia  rs3778994 rs4721441 8205 0.00420066614049
24166486 Schizophrenia  rs13199772 rs13212651 27100 0.00199234316719
24166486 Schizophrenia  rs13199772 rs34706883 28830 0.00207606306081
24166486 Schizophrenia  rs3778991 rs3800913 9218 0.00579339202265
24166486 Schizophrenia  rs3778991 rs3800917 4516 0.00376312011532
24166486 Schizophrenia  rs3778991 rs3778969 32465 0.0105112439382
24166486 Schizophrenia  rs3778991 rs3779003 12447 0.00647342948275
24166486 Schizophrenia  rs3778991 rs10224497 22488 0.00934969400673
24166486 Schizophrenia  rs3778991 rs10239050 14065 0.00690687464657
24166486 Schizophrenia  rs3778991 rs4721441 11605 0.00603484632041
24166486 Schizophrenia  rs12537914 rs4721184 2425 0.00070205105119
24166486 Schizophrenia  rs12537914 rs1107592 93073 0.0189268337086
24166486 Schizophrenia  rs12537914 rs12699477 20594 0.00595231174355
24166486 Schizophrenia  rs12537914 rs12666575 56062 0.0153281913552
24166486 Schizophrenia  rs12537914 rs2056480 5942 0.00235545801967
24166486 Schizophrenia  rs12537914 rs2280550 28197 0.0090615681856
24166486 Schizophrenia  rs12537914 rs4721190 6373 0.0024611119456
24166486 Schizophrenia  rs12537914 rs10275045 27533 0.00953856220816
24166486 Schizophrenia  rs4721184 rs1107592 90648 0.0182247826574
24166486 Schizophrenia  rs4721184 rs12699477 18169 0.00525026069236
24166486 Schizophrenia  rs4721184 rs12666575 53637 0.014626140304
24166486 Schizophrenia  rs4721184 rs2056480 3517 0.00165340696848
24166486 Schizophrenia  rs4721184 rs2280550 25772 0.00835951713441
24166486 Schizophrenia  rs4721184 rs4721190 3948 0.00175906089441
24166486 Schizophrenia  rs4721184 rs10275045 29958 0.0102406132593
24166486 Schizophrenia  rs3800913 rs3800917 4702 0.00203027190733
24166486 Schizophrenia  rs3800913 rs3778969 23247 0.00471785191551
24166486 Schizophrenia  rs3800913 rs3779003 21665 0.0122668215054
24166486 Schizophrenia  rs3800913 rs10224497 13270 0.00355630198408
24166486 Schizophrenia  rs3800913 rs10239050 4847 0.00111348262392
24166486 Schizophrenia  rs3800913 rs4721441 20823 0.0118282383431
24166486 Schizophrenia  rs3800917 rs3778969 27949 0.00674812382284
24166486 Schizophrenia  rs3800917 rs3779003 16963 0.0102365495981
24166486 Schizophrenia  rs3800917 rs10224497 17972 0.00558657389141
24166486 Schizophrenia  rs3800917 rs10239050 9549 0.00314375453125
24166486 Schizophrenia  rs3800917 rs4721441 16121 0.00979796643573
24166486 Schizophrenia  rs1107592 rs3778969 98558 0.0296745251432
24166486 Schizophrenia  rs1107592 rs12699477 72479 0.012974521965
24166486 Schizophrenia  rs1107592 rs12666575 37011 0.00359864235338
24166486 Schizophrenia  rs1107592 rs2056480 87131 0.0165713756889
24166486 Schizophrenia  rs1107592 rs2280550 64876 0.00986526552295
24166486 Schizophrenia  rs1107592 rs4721190 86700 0.016465721763
24166486 Schizophrenia  rs3778969 rs3779003 44912 0.0169846734209
24166486 Schizophrenia  rs3778969 rs10224497 9977 0.00116154993143
24166486 Schizophrenia  rs3778969 rs10239050 18400 0.00360436929159
24166486 Schizophrenia  rs3778969 rs4721441 44070 0.0165460902586
24166486 Schizophrenia  rs13212651 rs34706883 1730 8.37198936239e-05
24166486 Schizophrenia  rs12699477 rs12666575 35468 0.00937587961162
24166486 Schizophrenia  rs12699477 rs2056480 14652 0.00359685372388
24166486 Schizophrenia  rs12699477 rs2280550 7603 0.00310925644205
24166486 Schizophrenia  rs12699477 rs4721190 14221 0.00349119979795
24166486 Schizophrenia  rs12699477 rs10275045 48127 0.0154908739517
24166486 Schizophrenia  rs7799006 rs3779003 93324 0.047291560683
24166486 Schizophrenia  rs7799006 rs7787274 2233 0.00080603959393
24166486 Schizophrenia  rs7799006 rs4721441 94166 0.0477301438453
24166486 Schizophrenia  rs3779003 rs10224497 34935 0.0158231234895
24166486 Schizophrenia  rs3779003 rs10239050 26512 0.0133803041293
24166486 Schizophrenia  rs3779003 rs7787274 91091 0.0464855210891
24166486 Schizophrenia  rs3779003 rs4721441 842 0.00043858316234
24166486 Schizophrenia  rs10224497 rs10239050 8423 0.00244281936016
24166486 Schizophrenia  rs10224497 rs4721441 34093 0.0153845403271
24166486 Schizophrenia  rs9379858 rs3799380 99493 0.0415902940007
24166486 Schizophrenia  rs10239050 rs4721441 25670 0.012941720967
24166486 Schizophrenia  rs12666575 rs2056480 50120 0.0129727333355
24166486 Schizophrenia  rs12666575 rs2280550 27865 0.00626662316957
24166486 Schizophrenia  rs12666575 rs4721190 49689 0.0128670794096
24166486 Schizophrenia  rs12666575 rs10275045 83595 0.0248667535633
24166486 Schizophrenia  rs7787274 rs4721441 91933 0.0469241042514
24166486 Schizophrenia  rs2056480 rs2280550 22255 0.00670611016593
24166486 Schizophrenia  rs2056480 rs4721190 431 0.000105653925932
24166486 Schizophrenia  rs2056480 rs10275045 33475 0.0118940202278
24166486 Schizophrenia  rs2280550 rs4721190 21824 0.00660045624
24166486 Schizophrenia  rs2280550 rs10275045 55730 0.0186001303938
24166486 Schizophrenia  rs6904596 rs7749305 44733 0.0110077326595
24166486 Schizophrenia  rs4721190 rs10275045 33906 0.0119996741538
24166486 Schizophrenia  rs4129585 rs10098073 3429 0.00797756314398
24166486 Schizophrenia  rs3799380 rs6456728 10597 0.0012662881474
23509962 Venous Thrombosis  rs1985317 rs2771051 4626 0.002066268568
23509962 Venous Thrombosis  rs1336708 rs6491679 34429 0.019499654359
23509962 Venous Thrombosis  rs886090 rs493014 12340 0.029775804289
24324551 Chagas Cardiomyopathy|Trypanosoma Cruzi Seropositive EF rs2252567 rs1497042 302 0.000453769490125
24324551 Chagas Cardiomyopathy|Trypanosoma Cruzi Seropositive PCR rs10808508 rs56159702 4182 0.00160148200854
24324551 Chagas Cardiomyopathy|Trypanosoma Cruzi Seropositive PCR rs10808508 rs2054148 10558 0.00189870400598
24324551 Chagas Cardiomyopathy|Trypanosoma Cruzi Seropositive PCR rs10808508 rs7387373 3882 0.001585410682
24324551 Chagas Cardiomyopathy|Trypanosoma Cruzi Seropositive PCR rs10808508 rs7387094 3719 0.00157676689784
24324551 Chagas Cardiomyopathy|Trypanosoma Cruzi Seropositive PCR rs10808508 rs10955962 7471 0.00136812420902
24324551 Chagas Cardiomyopathy|Trypanosoma Cruzi Seropositive PCR rs10808508 rs7013781 12777 0.00245147544422
24324551 Chagas Cardiomyopathy|Trypanosoma Cruzi Seropositive PCR rs10808508 rs6989074 7688 0.00218410298402
24324551 Chagas Cardiomyopathy|Trypanosoma Cruzi Seropositive PCR rs10808508 rs58829748 4231 0.00160410699189
24324551 Chagas Cardiomyopathy|Trypanosoma Cruzi Seropositive PCR rs10808508 rs2034842 3031 0.000377310095985
24324551 Chagas Cardiomyopathy|Trypanosoma Cruzi Seropositive PCR rs56159702 rs2054148 14740 0.00350018601452
24324551 Chagas Cardiomyopathy|Trypanosoma Cruzi Seropositive PCR rs56159702 rs7387373 300 1.60713265416e-05
24324551 Chagas Cardiomyopathy|Trypanosoma Cruzi Seropositive PCR rs56159702 rs7387094 463 2.47151106976e-05
24324551 Chagas Cardiomyopathy|Trypanosoma Cruzi Seropositive PCR rs56159702 rs10955962 11653 0.00296960621756
24324551 Chagas Cardiomyopathy|Trypanosoma Cruzi Seropositive PCR rs56159702 rs7013781 16959 0.00405295745276
24324551 Chagas Cardiomyopathy|Trypanosoma Cruzi Seropositive PCR rs56159702 rs6989074 3506 0.000582620975479
24324551 Chagas Cardiomyopathy|Trypanosoma Cruzi Seropositive PCR rs56159702 rs58829748 49 2.62498335246e-06
24324551 Chagas Cardiomyopathy|Trypanosoma Cruzi Seropositive PCR rs56159702 rs2034842 7213 0.00197879210452
24324551 Chagas Cardiomyopathy|Trypanosoma Cruzi Seropositive PCR rs2054148 rs7387373 14440 0.00348411468798
24324551 Chagas Cardiomyopathy|Trypanosoma Cruzi Seropositive PCR rs2054148 rs7387094 14277 0.00347547090382
24324551 Chagas Cardiomyopathy|Trypanosoma Cruzi Seropositive PCR rs2054148 rs10955962 3087 0.000530579796958
24324551 Chagas Cardiomyopathy|Trypanosoma Cruzi Seropositive PCR rs2054148 rs7013781 2219 0.000552771438237
24324551 Chagas Cardiomyopathy|Trypanosoma Cruzi Seropositive PCR rs2054148 rs6989074 18246 0.00408280699
24324551 Chagas Cardiomyopathy|Trypanosoma Cruzi Seropositive PCR rs2054148 rs58829748 14789 0.00350281099787
24324551 Chagas Cardiomyopathy|Trypanosoma Cruzi Seropositive PCR rs2054148 rs2034842 7527 0.00152139391
24324551 Chagas Cardiomyopathy|Trypanosoma Cruzi Seropositive PCR rs7387373 rs7387094 163 8.64378415599e-06
24324551 Chagas Cardiomyopathy|Trypanosoma Cruzi Seropositive PCR rs7387373 rs10955962 11353 0.00295353489102
24324551 Chagas Cardiomyopathy|Trypanosoma Cruzi Seropositive PCR rs7387373 rs7013781 16659 0.00403688612622
24324551 Chagas Cardiomyopathy|Trypanosoma Cruzi Seropositive PCR rs7387373 rs6989074 3806 0.00059869230202
24324551 Chagas Cardiomyopathy|Trypanosoma Cruzi Seropositive PCR rs7387373 rs58829748 349 1.8696309894e-05
24324551 Chagas Cardiomyopathy|Trypanosoma Cruzi Seropositive PCR rs7387373 rs2034842 6913 0.00196272077798
24324551 Chagas Cardiomyopathy|Trypanosoma Cruzi Seropositive PCR rs7387094 rs10955962 11190 0.00294489110686
24324551 Chagas Cardiomyopathy|Trypanosoma Cruzi Seropositive PCR rs7387094 rs7013781 16496 0.00402824234206
24324551 Chagas Cardiomyopathy|Trypanosoma Cruzi Seropositive PCR rs7387094 rs6989074 3969 0.000607336086176
24324551 Chagas Cardiomyopathy|Trypanosoma Cruzi Seropositive PCR rs7387094 rs58829748 512 2.734009405e-05
24324551 Chagas Cardiomyopathy|Trypanosoma Cruzi Seropositive PCR rs7387094 rs2034842 6750 0.00195407699383
24324551 Chagas Cardiomyopathy|Trypanosoma Cruzi Seropositive PCR rs10955962 rs7013781 5306 0.0010833512352
24324551 Chagas Cardiomyopathy|Trypanosoma Cruzi Seropositive PCR rs10955962 rs6989074 15159 0.00355222719304
24324551 Chagas Cardiomyopathy|Trypanosoma Cruzi Seropositive PCR rs10955962 rs58829748 11702 0.00297223120091
24324551 Chagas Cardiomyopathy|Trypanosoma Cruzi Seropositive PCR rs10955962 rs2034842 4440 0.000990814113038
24324551 Chagas Cardiomyopathy|Trypanosoma Cruzi Seropositive PCR rs7013781 rs6989074 20465 0.00463557842824
24324551 Chagas Cardiomyopathy|Trypanosoma Cruzi Seropositive PCR rs7013781 rs58829748 17008 0.00405558243611
24324551 Chagas Cardiomyopathy|Trypanosoma Cruzi Seropositive PCR rs7013781 rs2034842 9746 0.00207416534823
24324551 Chagas Cardiomyopathy|Trypanosoma Cruzi Seropositive PCR rs6989074 rs58829748 3457 0.000579995992126
24324551 Chagas Cardiomyopathy|Trypanosoma Cruzi Seropositive PCR rs6989074 rs2034842 10719 0.00256141308
24324551 Chagas Cardiomyopathy|Trypanosoma Cruzi Seropositive PCR rs58829748 rs2034842 7262 0.00198141708788
19961619 Respiratory|Atopy  rs7843085 rs13273924 11455 0.000791156317007
21298047 European-Origin|Substance Dependence  rs1426153 rs11602925 792 0.000807796849983
21298047 European-Origin|Substance Dependence  rs1426153 rs10893366 7764 0.008706950338
21298047 European-Origin|Substance Dependence  rs1426153 rs12273605 4842 0.007169088311
21298047 European-Origin|Substance Dependence  rs1426153 rs750338 1954 0.00419218182699
21298047 European-Origin|Substance Dependence  rs1426153 rs10893365 5798 0.007767199543
21298047 European-Origin|Substance Dependence  rs1426153 rs11220015 735 0.000642544308988
21298047 European-Origin|Substance Dependence  rs11602925 rs10893366 6972 0.00789915348801
21298047 European-Origin|Substance Dependence  rs11602925 rs12273605 4050 0.00636129146102
21298047 European-Origin|Substance Dependence  rs11602925 rs750338 1162 0.00338438497701
21298047 European-Origin|Substance Dependence  rs11602925 rs10893365 5006 0.00695940269301
21298047 European-Origin|Substance Dependence  rs11602925 rs11220015 57 0.000165252540995
21298047 European-Origin|Substance Dependence  rs10893366 rs12273605 2922 0.00153786202699
21298047 European-Origin|Substance Dependence  rs10893366 rs750338 5810 0.004514768511
21298047 European-Origin|Substance Dependence  rs10893366 rs10893365 1966 0.000939750794998
21298047 European-Origin|Substance Dependence  rs10893366 rs11220015 7029 0.00806440602901
21298047 European-Origin|Substance Dependence  rs12273605 rs750338 2888 0.00297690648401
21298047 European-Origin|Substance Dependence  rs12273605 rs10893365 956 0.000598111231994
21298047 European-Origin|Substance Dependence  rs12273605 rs11220015 4107 0.00652654400201
21298047 European-Origin|Substance Dependence  rs750338 rs10893365 3844 0.003575017716
21298047 European-Origin|Substance Dependence  rs750338 rs11220015 1219 0.00354963751801
21298047 European-Origin|Substance Dependence  rs10893365 rs11220015 5063 0.00712465523401
21602797 Cystic Fibrosis|Lung Disease  rs10836312 rs7924717 34112 0.00909095968
21602797 Cystic Fibrosis|Lung Disease  rs10836312 rs7929679 4594 0.0027367332696
21602797 Cystic Fibrosis|Lung Disease  rs10836312 rs10466455 29507 0.0043291379275
21602797 Cystic Fibrosis|Lung Disease  rs10836312 rs525202 11505 0.0069497119838
21602797 Cystic Fibrosis|Lung Disease  rs10836312 rs11032829 61941 0.0282439083796
21602797 Cystic Fibrosis|Lung Disease  rs7924717 rs7929679 29518 0.0063542264104
21602797 Cystic Fibrosis|Lung Disease  rs7924717 rs10466455 4605 0.0047618217525
21602797 Cystic Fibrosis|Lung Disease  rs7924717 rs525202 45617 0.0160406716638
21602797 Cystic Fibrosis|Lung Disease  rs7924717 rs11032829 27829 0.0191529486996
21602797 Cystic Fibrosis|Lung Disease  rs7929679 rs10466455 24913 0.0015924046579
21602797 Cystic Fibrosis|Lung Disease  rs7929679 rs525202 16099 0.0096864452534
21602797 Cystic Fibrosis|Lung Disease  rs7929679 rs11032829 57347 0.02550717511
21602797 Cystic Fibrosis|Lung Disease  rs10466455 rs525202 41012 0.0112788499113
21602797 Cystic Fibrosis|Lung Disease  rs10466455 rs11032829 32434 0.0239147704521
21602797 Cystic Fibrosis|Lung Disease  rs525202 rs11032829 73446 0.0351936203634
22685421 Ocular Axial Length|High Myopia  rs4428898 rs4373767 19716 0.00312660834499
22685421 Ocular Axial Length|High Myopia  rs4428898 rs7544369 49496 0.00925086659799
22685421 Ocular Axial Length|High Myopia  rs4428898 rs10779363 46924 0.00772845029499
22685421 Ocular Axial Length|High Myopia  rs4428898 rs10735496 16560 0.00602089422802
22685421 Ocular Axial Length|High Myopia  rs4373767 rs7544369 29780 0.00612425825301
22685421 Ocular Axial Length|High Myopia  rs4373767 rs10779363 27208 0.00460184195001
22685421 Ocular Axial Length|High Myopia  rs4373767 rs10735496 36276 0.009147502573
22685421 Ocular Axial Length|High Myopia  rs12055210 rs2404958 73334 0.00147375852359
22685421 Ocular Axial Length|High Myopia  rs12055210 rs11954386 4049 7.58851961038e-05
22685421 Ocular Axial Length|High Myopia  rs7544369 rs10779363 2572 0.001522416303
22685421 Ocular Axial Length|High Myopia  rs7544369 rs10735496 66056 0.015271760826
22685421 Ocular Axial Length|High Myopia  rs10779363 rs10735496 63484 0.013749344523
22685421 Ocular Axial Length|High Myopia  rs2404958 rs11954386 77383 0.0015496437197
22685421 Ocular Axial Length|High Myopia  rs2404958 rs32396 43404 0.0093719890458
19343178 Stature  rs6854334 rs6817306 6848 0.0035939423348
19343178 Stature  rs2401171 rs7183263 15365 0.001937704882
19343178 Stature  rs3116607 rs3118916 14690 0.0126354878229
19343178 Stature  rs3116607 rs3118912 10654 0.0026180026462
19343178 Stature  rs3118916 rs3118912 25344 0.0152534904691
20173748 Chronic Obstructive Pulmonary Disease  rs2869967 rs1903003 16965 0.015237841947
19448621 Age Menarche|Menopause  rs12611091 rs2384687 30859 0.0281299479886
19448621 Age Menarche|Menopause  rs12611091 rs897798 33425 0.0322290097038
19448621 Age Menarche|Menopause  rs12611091 rs7246479 24003 0.0259140414056
19448621 Age Menarche|Menopause  rs12611091 rs1551562 14552 0.0205160536082
19448621 Age Menarche|Menopause  rs7718874 rs2278493 43631 0.00593983838201
19448621 Age Menarche|Menopause  rs7718874 rs402511 76375 0.01787181217
19448621 Age Menarche|Menopause  rs7718874 rs691141 34767 0.00188262304201
19448621 Age Menarche|Menopause  rs2278493 rs691141 8864 0.00405721534
19448621 Age Menarche|Menopause  rs2384687 rs897798 2566 0.00409906171519
19448621 Age Menarche|Menopause  rs2384687 rs7246479 6856 0.002215906583
19448621 Age Menarche|Menopause  rs2384687 rs1551562 16307 0.0076138943804
19448621 Age Menarche|Menopause  rs897798 rs7246479 9422 0.0063149682982
19448621 Age Menarche|Menopause  rs897798 rs1551562 18873 0.0117129560956
19448621 Age Menarche|Menopause  rs7246479 rs1551562 9451 0.00539798779739
19448621 Age Menarche|Menopause Age at Menarche rs12684013 rs4452860 72725 0.01211984018
19448621 Age Menarche|Menopause Age at Menarche rs12684013 rs7028916 71046 0.010180707791
19448621 Age Menarche|Menopause Age at Menarche rs4946651 rs314263 23235 0.000474802338005
19448621 Age Menarche|Menopause Age at Menarche rs4946651 rs314262 25111 0.000513479028001
19448621 Age Menarche|Menopause Age at Menarche rs4946651 rs314280 31327 0.000659742979991
19448621 Age Menarche|Menopause Age at Menarche rs4946651 rs369065 74548 0.002926783172
19448621 Age Menarche|Menopause Age at Menarche rs314263 rs314262 1876 3.86766899965e-05
19448621 Age Menarche|Menopause Age at Menarche rs314263 rs314280 8092 0.000184940641986
19448621 Age Menarche|Menopause Age at Menarche rs314263 rs369065 51313 0.002451980834
19448621 Age Menarche|Menopause Age at Menarche rs314262 rs314280 6216 0.00014626395199
19448621 Age Menarche|Menopause Age at Menarche rs314262 rs369065 49437 0.002413304144
19448621 Age Menarche|Menopause Age at Menarche rs314280 rs369065 43221 0.00226704019201
19448621 Age Menarche|Menopause Age at Menarche rs4452860 rs7028916 1679 0.001939132389
23401653 Platelet-Derived Growth Factor|Quantitative Trait|Corneal  rs7682912 rs4864862 14869 0.0006544276862
23401653 Platelet-Derived Growth Factor|Quantitative Trait|Corneal  rs7682912 rs4864863 15211 0.000801444934893
23401653 Platelet-Derived Growth Factor|Quantitative Trait|Corneal  rs7682912 rs1800812 9009 0.000559221831395
23401653 Platelet-Derived Growth Factor|Quantitative Trait|Corneal  rs7682912 rs11133315 3462 0.000380218190799
23401653 Platelet-Derived Growth Factor|Quantitative Trait|Corneal  rs7682912 rs6850748 13544 0.000592216526798
23401653 Platelet-Derived Growth Factor|Quantitative Trait|Corneal  rs7682912 rs7678144 16805 0.00148882539199
23401653 Platelet-Derived Growth Factor|Quantitative Trait|Corneal  rs7682912 rs6836215 17121 0.0024239364879
23401653 Platelet-Derived Growth Factor|Quantitative Trait|Corneal  rs7682912 rs6554163 16939 0.00242006524269
23401653 Platelet-Derived Growth Factor|Quantitative Trait|Corneal  rs7682912 rs7673984 3141 0.000515705410493
23401653 Platelet-Derived Growth Factor|Quantitative Trait|Corneal  rs4864862 rs4864863 342 0.000147017248693
23401653 Platelet-Derived Growth Factor|Quantitative Trait|Corneal  rs4864862 rs1800812 5860 9.52058548052e-05
23401653 Platelet-Derived Growth Factor|Quantitative Trait|Corneal  rs4864862 rs11133315 18331 0.001034645877
23401653 Platelet-Derived Growth Factor|Quantitative Trait|Corneal  rs4864862 rs6850748 1325 6.22111594026e-05
23401653 Platelet-Derived Growth Factor|Quantitative Trait|Corneal  rs4864862 rs7678144 1936 0.000834397705788
23401653 Platelet-Derived Growth Factor|Quantitative Trait|Corneal  rs4864862 rs6836215 2252 0.0017695088017
23401653 Platelet-Derived Growth Factor|Quantitative Trait|Corneal  rs4864862 rs6554163 2070 0.00176563755649
23401653 Platelet-Derived Growth Factor|Quantitative Trait|Corneal  rs4864862 rs7673984 11728 0.000138722275707
23401653 Platelet-Derived Growth Factor|Quantitative Trait|Corneal  rs4864863 rs1800812 6202 0.000242223103498
23401653 Platelet-Derived Growth Factor|Quantitative Trait|Corneal  rs4864863 rs11133315 18673 0.00118166312569
23401653 Platelet-Derived Growth Factor|Quantitative Trait|Corneal  rs4864863 rs6850748 1667 0.000209228408096
23401653 Platelet-Derived Growth Factor|Quantitative Trait|Corneal  rs4864863 rs7678144 1594 0.000687380457094
23401653 Platelet-Derived Growth Factor|Quantitative Trait|Corneal  rs4864863 rs6836215 1910 0.00162249155301
23401653 Platelet-Derived Growth Factor|Quantitative Trait|Corneal  rs4864863 rs6554163 1728 0.0016186203078
23401653 Platelet-Derived Growth Factor|Quantitative Trait|Corneal  rs4864863 rs7673984 12070 0.000285739524401
23401653 Platelet-Derived Growth Factor|Quantitative Trait|Corneal  rs1800812 rs11133315 12471 0.000939440022194
23401653 Platelet-Derived Growth Factor|Quantitative Trait|Corneal  rs1800812 rs6850748 4535 3.29946954025e-05
23401653 Platelet-Derived Growth Factor|Quantitative Trait|Corneal  rs1800812 rs7678144 7796 0.000929603560593
23401653 Platelet-Derived Growth Factor|Quantitative Trait|Corneal  rs1800812 rs6836215 8112 0.00186471465651
23401653 Platelet-Derived Growth Factor|Quantitative Trait|Corneal  rs1800812 rs6554163 7930 0.00186084341129
23401653 Platelet-Derived Growth Factor|Quantitative Trait|Corneal  rs1800812 rs7673984 5868 4.35164209023e-05
23401653 Platelet-Derived Growth Factor|Quantitative Trait|Corneal  rs11133315 rs6850748 17006 0.000972434717596
23401653 Platelet-Derived Growth Factor|Quantitative Trait|Corneal  rs11133315 rs7678144 20267 0.00186904358279
23401653 Platelet-Derived Growth Factor|Quantitative Trait|Corneal  rs11133315 rs6836215 20583 0.0028041546787
23401653 Platelet-Derived Growth Factor|Quantitative Trait|Corneal  rs11133315 rs6554163 20401 0.00280028343349
23401653 Platelet-Derived Growth Factor|Quantitative Trait|Corneal  rs11133315 rs7673984 6603 0.000895923601291
23401653 Platelet-Derived Growth Factor|Quantitative Trait|Corneal  rs6850748 rs7678144 3261 0.00089660886519
23401653 Platelet-Derived Growth Factor|Quantitative Trait|Corneal  rs6850748 rs6836215 3577 0.0018317199611
23401653 Platelet-Derived Growth Factor|Quantitative Trait|Corneal  rs6850748 rs6554163 3395 0.00182784871589
23401653 Platelet-Derived Growth Factor|Quantitative Trait|Corneal  rs6850748 rs7673984 10403 7.65111163048e-05
23401653 Platelet-Derived Growth Factor|Quantitative Trait|Corneal  rs7678144 rs6836215 316 0.000935111095913
23401653 Platelet-Derived Growth Factor|Quantitative Trait|Corneal  rs7678144 rs6554163 134 0.000931239850701
23401653 Platelet-Derived Growth Factor|Quantitative Trait|Corneal  rs7678144 rs7673984 13664 0.000973119981495
23401653 Platelet-Derived Growth Factor|Quantitative Trait|Corneal  rs6836215 rs6554163 182 3.87124521239e-06
23401653 Platelet-Derived Growth Factor|Quantitative Trait|Corneal  rs6836215 rs7673984 13980 0.00190823107741
23401653 Platelet-Derived Growth Factor|Quantitative Trait|Corneal  rs6554163 rs7673984 13798 0.0019043598322
21533024 Icam-1  rs281437 rs11575074 3882 0.0103491744832
21533024 Icam-1  rs281437 rs1801714 2030 0.00619973143725
21533024 Icam-1  rs11575074 rs1801714 5912 0.0165489059204
22438815 Parkinson's Disease  rs11724635 rs4538475 836 0.0010590638833
22438815 Parkinson's Disease  rs823156 rs947211 11975 0.00624776082702
20011104 Adiponectin Levels  rs1426810 rs6444175 76309 0.113065443141
23936387 Celiac Disease  rs10884387 rs11193120 3374 0.00380769783399
23936387 Celiac Disease  rs10884387 rs7097380 10483 0.007844425911
23936387 Celiac Disease  rs11193120 rs7097380 7109 0.00403672807701
23936387 Celiac Disease  rs1871350 rs2046000 21401 0.0082603686657
23936387 Celiac Disease  rs12144971 rs4240931 6570 0.001010271095
23936387 Celiac Disease  rs12144971 rs4846734 40513 0.051510711363
23936387 Celiac Disease  rs4240931 rs4846734 33943 0.050500440268
19359265 Telomere Length  rs7374458 rs4407366 9786 0.000824383806901
20395239 Optic Disc Size Disc rs10733843 rs2241970 33442 0.0174427886499
20395239 Optic Disc Size Disc rs10733843 rs7067601 539 1.87650988011e-05
20395239 Optic Disc Size Disc rs10733843 rs17231602 52220 0.027788233911
20395239 Optic Disc Size Disc rs10733843 rs4517412 973 3.30810928943e-05
20395239 Optic Disc Size Disc rs10733843 rs10762217 4288 0.000752500380699
20395239 Optic Disc Size Disc rs2241970 rs7067601 32903 0.0174240235511
20395239 Optic Disc Size Disc rs2241970 rs17231602 18778 0.0103454452611
20395239 Optic Disc Size Disc rs2241970 rs4517412 32469 0.017409707557
20395239 Optic Disc Size Disc rs2241970 rs10762217 37730 0.0181952890306
20395239 Optic Disc Size Disc rs7067601 rs17231602 51681 0.0277694688122
20395239 Optic Disc Size Disc rs7067601 rs4517412 434 1.43159940933e-05
20395239 Optic Disc Size Disc rs7067601 rs10762217 4827 0.0007712654795
20395239 Optic Disc Size Disc rs17231602 rs4517412 51247 0.0277551528181
20395239 Optic Disc Size Disc rs17231602 rs10762217 56508 0.0285407342917
20395239 Optic Disc Size Disc rs4517412 rs10762217 5261 0.000785581473593
23966204 Bitter Taste|Bitter Taste Perception  rs2597963 rs10772420 83735 0.0011786865375
23966204 Bitter Taste|Bitter Taste Perception  rs2597963 rs10743937 84556 0.00126726764501
23966204 Bitter Taste|Bitter Taste Perception  rs2597963 rs7315843 93260 0.0024737736337
23966204 Bitter Taste|Bitter Taste Perception  rs2597963 rs7297949 69871 0.000166827757312
23966204 Bitter Taste|Bitter Taste Perception  rs2597963 rs2597972 4638 0.0
23966204 Bitter Taste|Bitter Taste Perception  rs10772420 rs10743937 821 8.85811075086e-05
23966204 Bitter Taste|Bitter Taste Perception  rs10772420 rs7315843 9525 0.0012950870962
23966204 Bitter Taste|Bitter Taste Perception  rs10772420 rs7297949 13864 0.00101185878019
23966204 Bitter Taste|Bitter Taste Perception  rs10772420 rs2597972 79097 0.0011786865375
23966204 Bitter Taste|Bitter Taste Perception  rs10743937 rs7315843 8704 0.00120650598869
23966204 Bitter Taste|Bitter Taste Perception  rs10743937 rs7297949 14685 0.0011004398877
23966204 Bitter Taste|Bitter Taste Perception  rs10743937 rs2597972 79918 0.00126726764501
23966204 Bitter Taste|Bitter Taste Perception  rs7315843 rs7297949 23389 0.00230694587639
23966204 Bitter Taste|Bitter Taste Perception  rs7315843 rs2597972 88622 0.0024737736337
23966204 Bitter Taste|Bitter Taste Perception  rs7297949 rs2597972 65233 0.000166827757312
23667675 Age Menarche  rs6995390 rs1865294 970 4.68133499965e-06
23667675 Age Menarche  rs6995390 rs7822501 51784 0.00206901213801
23667675 Age Menarche  rs6995390 rs7822914 52026 0.002069832101
23667675 Age Menarche  rs6995390 rs6472982 52390 0.002070848217
23667675 Age Menarche  rs6995390 rs6472983 60865 0.00209595183901
23667675 Age Menarche  rs314289 rs7759938 51980 0.00221938798501
23667675 Age Menarche  rs314289 rs314280 30097 0.00175219917101
23667675 Age Menarche  rs314289 rs11156429 66513 0.002515709837
23667675 Age Menarche  rs314289 rs314272 31070 0.00204980129269
23667675 Age Menarche  rs314289 rs314273 30948 0.00200302360899
23667675 Age Menarche  rs314289 rs314270 31942 0.002384146704
23667675 Age Menarche  rs314289 rs314276 22935 0.000894606326995
23667675 Age Menarche  rs314289 rs314274 18002 0.000702126763002
23667675 Age Menarche  rs314289 rs4946651 61424 0.002411942151
23667675 Age Menarche  rs314289 rs369065 13124 0.000514841021001
23667675 Age Menarche  rs314289 rs1744206 7003 0.000273474761997
23667675 Age Menarche  rs314289 rs395962 33516 0.001840822313
23667675 Age Menarche  rs314289 rs9391253 63318 0.002450559007
23667675 Age Menarche  rs314289 rs2095812 46956 0.002116904185
23667675 Age Menarche  rs314289 rs314290 3940 0.000153993056003
23667675 Age Menarche  rs314289 rs314291 6033 0.000235657022998
23667675 Age Menarche  rs314289 rs167539 20886 0.000814509891001
23667675 Age Menarche  rs314289 rs12200251 48519 0.00214878758058
23667675 Age Menarche  rs314289 rs9404590 29921 0.001746419162
23667675 Age Menarche  rs314289 rs314266 9617 0.000375387719004
23667675 Age Menarche  rs314289 rs314263 38189 0.00193713981299
23667675 Age Menarche  rs314289 rs314262 36313 0.001898463123
23667675 Age Menarche  rs314289 rs314268 12956 0.000505517383004
23667675 Age Menarche  rs7759938 rs314280 21883 0.000467188814
23667675 Age Menarche  rs7759938 rs11156429 14533 0.000296321851991
23667675 Age Menarche  rs7759938 rs314272 83050 0.00426918927769
23667675 Age Menarche  rs7759938 rs314273 82928 0.004222411594
23667675 Age Menarche  rs7759938 rs314270 83922 0.00460353468901
23667675 Age Menarche  rs7759938 rs314276 29045 0.00132478165801
23667675 Age Menarche  rs7759938 rs314274 33978 0.00151726122201
23667675 Age Menarche  rs7759938 rs4946651 9444 0.000192554165992
23667675 Age Menarche  rs7759938 rs369065 65104 0.00273422900601
23667675 Age Menarche  rs7759938 rs1744206 44977 0.00194591322301
23667675 Age Menarche  rs7759938 rs395962 18464 0.000378565672008
23667675 Age Menarche  rs7759938 rs9391253 11338 0.000231171021994
23667675 Age Menarche  rs7759938 rs2095812 5024 0.000102483800006
23667675 Age Menarche  rs7759938 rs314290 48040 0.00206539492901
23667675 Age Menarche  rs7759938 rs314291 45947 0.00198373096201
23667675 Age Menarche  rs7759938 rs167539 31094 0.00140487809401
23667675 Age Menarche  rs7759938 rs12200251 3461 7.06004044275e-05
23667675 Age Menarche  rs7759938 rs9404590 22059 0.000472968823004
23667675 Age Menarche  rs7759938 rs314266 42363 0.001844000266
23667675 Age Menarche  rs7759938 rs314263 13791 0.000282248172013
23667675 Age Menarche  rs7759938 rs314262 15667 0.00032092486201
23667675 Age Menarche  rs7759938 rs314268 39024 0.001713870602
23667675 Age Menarche  rs314280 rs11156429 36416 0.00076351066599
23667675 Age Menarche  rs314280 rs314272 61167 0.00380200046369
23667675 Age Menarche  rs314280 rs314273 61045 0.00375522278
23667675 Age Menarche  rs314280 rs314270 62039 0.00413634587501
23667675 Age Menarche  rs314280 rs314276 7162 0.000857592844014
23667675 Age Menarche  rs314280 rs314274 12095 0.00105007240801
23667675 Age Menarche  rs314280 rs4946651 31327 0.000659742979991
23667675 Age Menarche  rs314280 rs369065 43221 0.00226704019201
23667675 Age Menarche  rs314280 rs1744206 23094 0.00147872440901
23667675 Age Menarche  rs314280 rs395962 3419 8.86231419912e-05
23667675 Age Menarche  rs314280 rs9391253 33221 0.000698359835994
23667675 Age Menarche  rs314280 rs2095812 16859 0.000364705013993
23667675 Age Menarche  rs314280 rs314290 26157 0.00159820611501
23667675 Age Menarche  rs314280 rs314291 24064 0.00151654214801
23667675 Age Menarche  rs314280 rs167539 9211 0.000937689280008
23667675 Age Menarche  rs314280 rs12200251 18422 0.000396588409572
23667675 Age Menarche  rs314280 rs9404590 176 5.78000900475e-06
23667675 Age Menarche  rs314280 rs314266 20480 0.001376811452
23667675 Age Menarche  rs314280 rs314263 8092 0.000184940641986
23667675 Age Menarche  rs314280 rs314262 6216 0.00014626395199
23667675 Age Menarche  rs314280 rs314268 17141 0.001246681788
23667675 Age Menarche  rs1106419 rs3889461 382 0.00227106954398
23667675 Age Menarche  rs1106419 rs3862645 641 0.00299114886499
23667675 Age Menarche  rs1106419 rs3862642 4053 0.010111815482
23667675 Age Menarche  rs3889461 rs3862645 259 0.000720079321013
23667675 Age Menarche  rs3889461 rs3862642 3671 0.00784074593801
23667675 Age Menarche  rs1865294 rs7822501 52754 0.00207369347301
23667675 Age Menarche  rs1865294 rs7822914 52996 0.002074513436
23667675 Age Menarche  rs1865294 rs6472982 53360 0.002075529552
23667675 Age Menarche  rs1865294 rs6472983 61835 0.00210063317401
23667675 Age Menarche  rs11156429 rs314272 97583 0.00456551112968
23667675 Age Menarche  rs11156429 rs314273 97461 0.00451873344599
23667675 Age Menarche  rs11156429 rs314270 98455 0.004899856541
23667675 Age Menarche  rs11156429 rs314276 43578 0.00162110351
23667675 Age Menarche  rs11156429 rs314274 48511 0.001813583074
23667675 Age Menarche  rs11156429 rs4946651 5089 0.000103767685999
23667675 Age Menarche  rs11156429 rs369065 79637 0.003030550858
23667675 Age Menarche  rs11156429 rs1744206 59510 0.002242235075
23667675 Age Menarche  rs11156429 rs395962 32997 0.000674887523999
23667675 Age Menarche  rs11156429 rs9391253 3195 6.51508299967e-05
23667675 Age Menarche  rs11156429 rs2095812 19557 0.000398805651997
23667675 Age Menarche  rs11156429 rs314290 62573 0.002361716781
23667675 Age Menarche  rs11156429 rs314291 60480 0.002280052814
23667675 Age Menarche  rs11156429 rs167539 45627 0.001701199946
23667675 Age Menarche  rs11156429 rs12200251 17994 0.000366922256418
23667675 Age Menarche  rs11156429 rs9404590 36592 0.000769290674995
23667675 Age Menarche  rs11156429 rs314266 56896 0.002140322118
23667675 Age Menarche  rs11156429 rs314263 28324 0.000578570024004
23667675 Age Menarche  rs11156429 rs314262 30200 0.000617246714
23667675 Age Menarche  rs11156429 rs314268 53557 0.00201019245399
23667675 Age Menarche  rs314272 rs314273 122 4.67776836928e-05
23667675 Age Menarche  rs314272 rs314270 872 0.000334345411318
23667675 Age Menarche  rs314272 rs314276 54005 0.00294440761968
23667675 Age Menarche  rs314272 rs314274 49072 0.00275192805569
23667675 Age Menarche  rs314272 rs4946651 92494 0.00446174344368
23667675 Age Menarche  rs314272 rs369065 17946 0.00153496027168
23667675 Age Menarche  rs314272 rs1744206 38073 0.00232327605468
23667675 Age Menarche  rs314272 rs395962 64586 0.00389062360568
23667675 Age Menarche  rs314272 rs9391253 94388 0.00450036029969
23667675 Age Menarche  rs314272 rs2095812 78026 0.00416670547769
23667675 Age Menarche  rs314272 rs314290 35010 0.00220379434869
23667675 Age Menarche  rs314272 rs314291 37103 0.00228545831568
23667675 Age Menarche  rs314272 rs167539 51956 0.00286431118369
23667675 Age Menarche  rs314272 rs12200251 79589 0.00419858887327
23667675 Age Menarche  rs314272 rs9404590 60991 0.00379622045469
23667675 Age Menarche  rs314272 rs314266 40687 0.00242518901169
23667675 Age Menarche  rs314272 rs314263 69259 0.00398694110568
23667675 Age Menarche  rs314272 rs314262 67383 0.00394826441568
23667675 Age Menarche  rs314272 rs314268 44026 0.00255531867569
23667675 Age Menarche  rs314273 rs314270 994 0.000381123095011
23667675 Age Menarche  rs314273 rs314276 53883 0.00289762993599
23667675 Age Menarche  rs314273 rs314274 48950 0.00270515037199
23667675 Age Menarche  rs314273 rs4946651 92372 0.00441496575999
23667675 Age Menarche  rs314273 rs369065 17824 0.00148818258799
23667675 Age Menarche  rs314273 rs1744206 37951 0.00227649837099
23667675 Age Menarche  rs314273 rs395962 64464 0.00384384592199
23667675 Age Menarche  rs314273 rs9391253 94266 0.00445358261599
23667675 Age Menarche  rs314273 rs2095812 77904 0.00411992779399
23667675 Age Menarche  rs314273 rs314290 34888 0.002157016665
23667675 Age Menarche  rs314273 rs314291 36981 0.00223868063199
23667675 Age Menarche  rs314273 rs167539 51834 0.00281753349999
23667675 Age Menarche  rs314273 rs12200251 79467 0.00415181118957
23667675 Age Menarche  rs314273 rs9404590 60869 0.003749442771
23667675 Age Menarche  rs314273 rs314266 40565 0.002378411328
23667675 Age Menarche  rs314273 rs314263 69137 0.00394016342199
23667675 Age Menarche  rs314273 rs314262 67261 0.00390148673199
23667675 Age Menarche  rs314273 rs314268 43904 0.002508540992
23667675 Age Menarche  rs314270 rs314276 54877 0.003278753031
23667675 Age Menarche  rs314270 rs314274 49944 0.00308627346701
23667675 Age Menarche  rs314270 rs4946651 93366 0.004796088855
23667675 Age Menarche  rs314270 rs369065 18818 0.001869305683
23667675 Age Menarche  rs314270 rs1744206 38945 0.002657621466
23667675 Age Menarche  rs314270 rs395962 65458 0.004224969017
23667675 Age Menarche  rs314270 rs9391253 95260 0.004834705711
23667675 Age Menarche  rs314270 rs2095812 78898 0.004501050889
23667675 Age Menarche  rs314270 rs314290 35882 0.00253813976001
23667675 Age Menarche  rs314270 rs314291 37975 0.002619803727
23667675 Age Menarche  rs314270 rs167539 52828 0.003198656595
23667675 Age Menarche  rs314270 rs12200251 80461 0.00453293428458
23667675 Age Menarche  rs314270 rs9404590 61863 0.00413056586601
23667675 Age Menarche  rs314270 rs314266 41559 0.00275953442301
23667675 Age Menarche  rs314270 rs314263 70131 0.004321286517
23667675 Age Menarche  rs314270 rs314262 68255 0.004282609827
23667675 Age Menarche  rs314270 rs314268 44898 0.00288966408701
23667675 Age Menarche  rs314276 rs314274 4933 0.000192479563992
23667675 Age Menarche  rs314276 rs4946651 38489 0.001517335824
23667675 Age Menarche  rs314276 rs369065 36059 0.001409447348
23667675 Age Menarche  rs314276 rs1744206 15932 0.000621131564998
23667675 Age Menarche  rs314276 rs395962 10581 0.000946215986005
23667675 Age Menarche  rs314276 rs9391253 40383 0.00155595268001
23667675 Age Menarche  rs314276 rs2095812 24021 0.00122229785801
23667675 Age Menarche  rs314276 rs314290 18995 0.000740613270992
23667675 Age Menarche  rs314276 rs314291 16902 0.000658949303997
23667675 Age Menarche  rs314276 rs167539 2049 8.00964359939e-05
23667675 Age Menarche  rs314276 rs12200251 25584 0.00125418125359
23667675 Age Menarche  rs314276 rs9404590 6986 0.000851812835009
23667675 Age Menarche  rs314276 rs314266 13318 0.000519218607991
23667675 Age Menarche  rs314276 rs314263 15254 0.001042533486
23667675 Age Menarche  rs314276 rs314262 13378 0.001003856796
23667675 Age Menarche  rs314276 rs314268 9979 0.00038908894399
23667675 Age Menarche  rs314274 rs4946651 43422 0.001709815388
23667675 Age Menarche  rs314274 rs369065 31126 0.001216967784
23667675 Age Menarche  rs314274 rs1744206 10999 0.000428652001006
23667675 Age Menarche  rs314274 rs395962 15514 0.00113869555
23667675 Age Menarche  rs314274 rs9391253 45316 0.001748432244
23667675 Age Menarche  rs314274 rs2095812 28954 0.001414777422
23667675 Age Menarche  rs314274 rs314290 14062 0.000548133706999
23667675 Age Menarche  rs314274 rs314291 11969 0.000466469740005
23667675 Age Menarche  rs314274 rs167539 2884 0.000112383127998
23667675 Age Menarche  rs314274 rs12200251 30517 0.00144666081758
23667675 Age Menarche  rs314274 rs9404590 11919 0.001044292399
23667675 Age Menarche  rs314274 rs314266 8385 0.000326739043999
23667675 Age Menarche  rs314274 rs314263 20187 0.00123501304999
23667675 Age Menarche  rs314274 rs314262 18311 0.00119633636
23667675 Age Menarche  rs314274 rs314268 5046 0.000196609379998
23667675 Age Menarche  rs4946651 rs369065 74548 0.002926783172
23667675 Age Menarche  rs4946651 rs1744206 54421 0.002138467389
23667675 Age Menarche  rs4946651 rs395962 27908 0.000571119838
23667675 Age Menarche  rs4946651 rs9391253 1894 3.86168560027e-05
23667675 Age Menarche  rs4946651 rs2095812 14468 0.000295037965998
23667675 Age Menarche  rs4946651 rs314290 57484 0.002257949095
23667675 Age Menarche  rs4946651 rs314291 55391 0.002176285128
23667675 Age Menarche  rs4946651 rs167539 40538 0.00159743226
23667675 Age Menarche  rs4946651 rs12200251 12905 0.000263154570419
23667675 Age Menarche  rs4946651 rs9404590 31503 0.000665522988996
23667675 Age Menarche  rs4946651 rs314266 51807 0.002036554432
23667675 Age Menarche  rs4946651 rs314263 23235 0.000474802338005
23667675 Age Menarche  rs4946651 rs314262 25111 0.000513479028001
23667675 Age Menarche  rs4946651 rs314268 48468 0.00190642476799
23667675 Age Menarche  rs369065 rs1744206 20127 0.000788315782998
23667675 Age Menarche  rs369065 rs395962 46640 0.002355663334
23667675 Age Menarche  rs369065 rs9391253 76442 0.002965400028
23667675 Age Menarche  rs369065 rs2095812 60080 0.002631745206
23667675 Age Menarche  rs369065 rs314290 17064 0.000668834077004
23667675 Age Menarche  rs369065 rs314291 19157 0.000750498043999
23667675 Age Menarche  rs369065 rs167539 34010 0.001329350912
23667675 Age Menarche  rs369065 rs12200251 61643 0.00266362860158
23667675 Age Menarche  rs369065 rs9404590 43045 0.002261260183
23667675 Age Menarche  rs369065 rs314266 22741 0.000890228740005
23667675 Age Menarche  rs369065 rs314263 51313 0.002451980834
23667675 Age Menarche  rs369065 rs314262 49437 0.002413304144
23667675 Age Menarche  rs369065 rs314268 26080 0.00102035840401
23667675 Age Menarche  rs1744206 rs395962 26513 0.001567347551
23667675 Age Menarche  rs1744206 rs9391253 56315 0.00217708424501
23667675 Age Menarche  rs1744206 rs2095812 39953 0.001843429423
23667675 Age Menarche  rs1744206 rs314290 3063 0.000119481705994
23667675 Age Menarche  rs1744206 rs314291 970 3.7817738999e-05
23667675 Age Menarche  rs1744206 rs167539 13883 0.000541035129004
23667675 Age Menarche  rs1744206 rs12200251 41516 0.00187531281858
23667675 Age Menarche  rs1744206 rs9404590 22918 0.00147294440001
23667675 Age Menarche  rs1744206 rs314266 2614 0.000101912957007
23667675 Age Menarche  rs1744206 rs314263 31186 0.001663665051
23667675 Age Menarche  rs1744206 rs314262 29310 0.001624988361
23667675 Age Menarche  rs1744206 rs314268 5953 0.000232042621008
23667675 Age Menarche  rs395962 rs9391253 29802 0.000609736694003
23667675 Age Menarche  rs395962 rs2095812 13440 0.000276081872002
23667675 Age Menarche  rs395962 rs314290 29576 0.001686829257
23667675 Age Menarche  rs395962 rs314291 27483 0.00160516529
23667675 Age Menarche  rs395962 rs167539 12630 0.001026312422
23667675 Age Menarche  rs395962 rs12200251 15003 0.000307965267581
23667675 Age Menarche  rs395962 rs9404590 3595 9.4403150996e-05
23667675 Age Menarche  rs395962 rs314266 23899 0.001465434594
23667675 Age Menarche  rs395962 rs314263 4673 9.63174999953e-05
23667675 Age Menarche  rs395962 rs314262 2797 5.76408099988e-05
23667675 Age Menarche  rs395962 rs314268 20560 0.00133530493
23667675 Age Menarche  rs7822501 rs7822914 242 8.19962991727e-07
23667675 Age Menarche  rs7822501 rs6472982 606 1.83607899373e-06
23667675 Age Menarche  rs7822501 rs6472983 9081 2.69397010015e-05
23667675 Age Menarche  rs9391253 rs2095812 16362 0.000333654822001
23667675 Age Menarche  rs9391253 rs314290 59378 0.002296565951
23667675 Age Menarche  rs9391253 rs314291 57285 0.002214901984
23667675 Age Menarche  rs9391253 rs167539 42432 0.001636049116
23667675 Age Menarche  rs9391253 rs12200251 14799 0.000301771426422
23667675 Age Menarche  rs9391253 rs9404590 33397 0.000704139844999
23667675 Age Menarche  rs9391253 rs314266 53701 0.002075171288
23667675 Age Menarche  rs9391253 rs314263 25129 0.000513419194007
23667675 Age Menarche  rs9391253 rs314262 27005 0.000552095884004
23667675 Age Menarche  rs9391253 rs314268 50362 0.001945041624
23667675 Age Menarche  rs2095812 rs314290 43016 0.001962911129
23667675 Age Menarche  rs2095812 rs314291 40923 0.001881247162
23667675 Age Menarche  rs2095812 rs167539 26070 0.001302394294
23667675 Age Menarche  rs2095812 rs12200251 1563 3.18833955788e-05
23667675 Age Menarche  rs2095812 rs9404590 17035 0.000370485022998
23667675 Age Menarche  rs2095812 rs314266 37339 0.001741516466
23667675 Age Menarche  rs2095812 rs314263 8767 0.000179764372007
23667675 Age Menarche  rs2095812 rs314262 10643 0.000218441062003
23667675 Age Menarche  rs2095812 rs314268 34000 0.001611386802
23667675 Age Menarche  rs7822914 rs6472982 364 1.01611600201e-06
23667675 Age Menarche  rs7822914 rs6472983 8839 2.61197380098e-05
23667675 Age Menarche  rs314290 rs314291 2093 8.16639669949e-05
23667675 Age Menarche  rs314290 rs167539 16946 0.000660516834998
23667675 Age Menarche  rs314290 rs12200251 44579 0.00199479452458
23667675 Age Menarche  rs314290 rs9404590 25981 0.001592426106
23667675 Age Menarche  rs314290 rs314266 5677 0.000221394663001
23667675 Age Menarche  rs314290 rs314263 34249 0.00178314675699
23667675 Age Menarche  rs314290 rs314262 32373 0.001744470067
23667675 Age Menarche  rs314290 rs314268 9016 0.000351524327002
23667675 Age Menarche  rs314291 rs167539 14853 0.000578852868003
23667675 Age Menarche  rs314291 rs12200251 42486 0.00191313055758
23667675 Age Menarche  rs314291 rs9404590 23888 0.00151076213901
23667675 Age Menarche  rs314291 rs314266 3584 0.000139730696006
23667675 Age Menarche  rs314291 rs314263 32156 0.00170148279
23667675 Age Menarche  rs314291 rs314262 30280 0.0016628061
23667675 Age Menarche  rs314291 rs314268 6923 0.000269860360007
23667675 Age Menarche  rs3862645 rs3862642 3412 0.007120666617
23667675 Age Menarche  rs167539 rs12200251 27633 0.00133427768958
23667675 Age Menarche  rs167539 rs9404590 9035 0.000931909271003
23667675 Age Menarche  rs167539 rs314266 11269 0.000439122171997
23667675 Age Menarche  rs167539 rs314263 17303 0.00112262992199
23667675 Age Menarche  rs167539 rs314262 15427 0.001083953232
23667675 Age Menarche  rs167539 rs314268 7930 0.000308992507996
23667675 Age Menarche  rs6472982 rs6472983 8475 2.51036220078e-05
23667675 Age Menarche  rs12200251 rs9404590 18598 0.000402368418577
23667675 Age Menarche  rs12200251 rs314266 38902 0.00177339986158
23667675 Age Menarche  rs12200251 rs314263 10330 0.000211647767586
23667675 Age Menarche  rs12200251 rs314262 12206 0.000250324457582
23667675 Age Menarche  rs12200251 rs314268 35563 0.00164327019758
23667675 Age Menarche  rs9404590 rs314266 20304 0.001371031443
23667675 Age Menarche  rs9404590 rs314263 8268 0.000190720650991
23667675 Age Menarche  rs9404590 rs314262 6392 0.000152043960995
23667675 Age Menarche  rs9404590 rs314268 16965 0.001240901779
23667675 Age Menarche  rs314266 rs314263 28572 0.00156175209399
23667675 Age Menarche  rs314266 rs314262 26696 0.00152307540399
23667675 Age Menarche  rs314266 rs314268 3339 0.000130129664001
23667675 Age Menarche  rs314263 rs314262 1876 3.86766899965e-05
23667675 Age Menarche  rs314263 rs314268 25233 0.00143162242999
23667675 Age Menarche  rs314262 rs314268 23357 0.00139294573999
24133439 Autistic-Like Traits  rs1861572 rs753858 562 0.000163355184505
24133439 Autistic-Like Traits  rs1861572 rs10521175 11026 0.002149789556
24133439 Autistic-Like Traits  rs1861572 rs16946881 7201 0.0013768547365
24133439 Autistic-Like Traits  rs1861572 rs16946880 7539 0.0013840291423
24133439 Autistic-Like Traits  rs1861572 rs1345404 2819 0.0012255750448
24133439 Autistic-Like Traits  rs1861572 rs2883805 9077 0.0014846589525
24133439 Autistic-Like Traits  rs1861572 rs11859884 13825 0.003038365906
24133439 Autistic-Like Traits  rs1861572 rs4785161 2100 0.000547009550999
24133439 Autistic-Like Traits  rs1861572 rs1362594 1644 0.000468472785101
24133439 Autistic-Like Traits  rs1861572 rs11860027 4673 0.0013224739819
24133439 Autistic-Like Traits  rs1861572 rs16946876 8889 0.0014953849502
24133439 Autistic-Like Traits  rs1861572 rs9635530 9577 0.0016895163633
24133439 Autistic-Like Traits  rs1861572 rs1420612 11635 0.0023399569816
24133439 Autistic-Like Traits  rs1861572 rs7499215 4058 0.0013070082324
24133439 Autistic-Like Traits  rs1861572 rs1345405 2860 0.0012313833856
24133439 Autistic-Like Traits  rs1861572 rs1009302 13653 0.0029704953688
24133439 Autistic-Like Traits  rs1861572 rs1009301 13511 0.0029259748744
24133439 Autistic-Like Traits  rs1861572 rs1345406 2950 0.0012416159762
24133439 Autistic-Like Traits  rs1861572 rs4785276 5609 0.0013431290622
24133439 Autistic-Like Traits  rs753858 rs10521175 11588 0.0023131447405
24133439 Autistic-Like Traits  rs753858 rs16946881 7763 0.001540209921
24133439 Autistic-Like Traits  rs753858 rs16946880 8101 0.00154738432681
24133439 Autistic-Like Traits  rs753858 rs1345404 3381 0.0013889302293
24133439 Autistic-Like Traits  rs753858 rs2883805 8515 0.00132130376799
24133439 Autistic-Like Traits  rs753858 rs11859884 14387 0.00320172109051
24133439 Autistic-Like Traits  rs753858 rs4785161 1538 0.000383654366495
24133439 Autistic-Like Traits  rs753858 rs1362594 2206 0.000631827969606
24133439 Autistic-Like Traits  rs753858 rs11860027 5235 0.00148582916641
24133439 Autistic-Like Traits  rs753858 rs16946876 9451 0.0016587401347
24133439 Autistic-Like Traits  rs753858 rs9635530 10139 0.0018528715478
24133439 Autistic-Like Traits  rs753858 rs1420612 12197 0.00250331216611
24133439 Autistic-Like Traits  rs753858 rs7499215 4620 0.00147036341691
24133439 Autistic-Like Traits  rs753858 rs1345405 3422 0.00139473857011
24133439 Autistic-Like Traits  rs753858 rs1009302 14215 0.0031338505533
24133439 Autistic-Like Traits  rs753858 rs1009301 14073 0.00308933005891
24133439 Autistic-Like Traits  rs753858 rs1345406 3512 0.0014049711607
24133439 Autistic-Like Traits  rs753858 rs4785276 6171 0.0015064842467
24133439 Autistic-Like Traits  rs10521175 rs16946881 3825 0.000772934819501
24133439 Autistic-Like Traits  rs10521175 rs16946880 3487 0.000765760413699
24133439 Autistic-Like Traits  rs10521175 rs1345404 8207 0.000924214511201
24133439 Autistic-Like Traits  rs10521175 rs2883805 20103 0.0036344485085
24133439 Autistic-Like Traits  rs10521175 rs11859884 2799 0.00088857635
24133439 Autistic-Like Traits  rs10521175 rs4785161 13126 0.002696799107
24133439 Autistic-Like Traits  rs10521175 rs1362594 9382 0.0016813167709
24133439 Autistic-Like Traits  rs10521175 rs11860027 6353 0.000827315574099
24133439 Autistic-Like Traits  rs10521175 rs16946876 2137 0.000654404605804
24133439 Autistic-Like Traits  rs10521175 rs9635530 1449 0.000460273192701
24133439 Autistic-Like Traits  rs10521175 rs1420612 609 0.0001901674256
24133439 Autistic-Like Traits  rs10521175 rs7499215 6968 0.000842781323598
24133439 Autistic-Like Traits  rs10521175 rs1345405 8166 0.000918406170399
24133439 Autistic-Like Traits  rs10521175 rs1009302 2627 0.000820705812799
24133439 Autistic-Like Traits  rs10521175 rs1009301 2485 0.000776185318401
24133439 Autistic-Like Traits  rs10521175 rs1345406 8076 0.000908173579802
24133439 Autistic-Like Traits  rs10521175 rs4785276 5417 0.000806660493801
24133439 Autistic-Like Traits  rs16946881 rs16946880 338 7.17440580189e-06
24133439 Autistic-Like Traits  rs16946881 rs1345404 4382 0.0001512796917
24133439 Autistic-Like Traits  rs16946881 rs2883805 16278 0.002861513689
24133439 Autistic-Like Traits  rs16946881 rs11859884 6624 0.0016615111695
24133439 Autistic-Like Traits  rs16946881 rs4785161 9301 0.0019238642875
24133439 Autistic-Like Traits  rs16946881 rs1362594 5557 0.000908381951398
24133439 Autistic-Like Traits  rs16946881 rs11860027 2528 5.43807545981e-05
24133439 Autistic-Like Traits  rs16946881 rs16946876 1688 0.000118530213697
24133439 Autistic-Like Traits  rs16946881 rs9635530 2376 0.000312661626801
24133439 Autistic-Like Traits  rs16946881 rs1420612 4434 0.000963102245102
24133439 Autistic-Like Traits  rs16946881 rs7499215 3143 6.98465040969e-05
24133439 Autistic-Like Traits  rs16946881 rs1345405 4341 0.000145471350898
24133439 Autistic-Like Traits  rs16946881 rs1009302 6452 0.0015936406323
24133439 Autistic-Like Traits  rs16946881 rs1009301 6310 0.0015491201379
24133439 Autistic-Like Traits  rs16946881 rs1345406 4251 0.000135238760301
24133439 Autistic-Like Traits  rs16946881 rs4785276 1592 3.37256742995e-05
24133439 Autistic-Like Traits  rs16946880 rs1345404 4720 0.000158454097502
24133439 Autistic-Like Traits  rs16946880 rs2883805 16616 0.0028686880948
24133439 Autistic-Like Traits  rs16946880 rs11859884 6286 0.0016543367637
24133439 Autistic-Like Traits  rs16946880 rs4785161 9639 0.0019310386933
24133439 Autistic-Like Traits  rs16946880 rs1362594 5895 0.000915556357199
24133439 Autistic-Like Traits  rs16946880 rs11860027 2866 6.15551604e-05
24133439 Autistic-Like Traits  rs16946880 rs16946876 1350 0.000111355807896
24133439 Autistic-Like Traits  rs16946880 rs9635530 2038 0.000305487220999
24133439 Autistic-Like Traits  rs16946880 rs1420612 4096 0.0009559278393
24133439 Autistic-Like Traits  rs16946880 rs7499215 3481 7.70209098988e-05
24133439 Autistic-Like Traits  rs16946880 rs1345405 4679 0.0001526457567
24133439 Autistic-Like Traits  rs16946880 rs1009302 6114 0.0015864662265
24133439 Autistic-Like Traits  rs16946880 rs1009301 5972 0.0015419457321
24133439 Autistic-Like Traits  rs16946880 rs1345406 4589 0.000142413166103
24133439 Autistic-Like Traits  rs16946880 rs4785276 1930 4.09000801014e-05
24133439 Autistic-Like Traits  rs1345404 rs2883805 11896 0.0027102339973
24133439 Autistic-Like Traits  rs1345404 rs11859884 11006 0.0018127908612
24133439 Autistic-Like Traits  rs1345404 rs4785161 4919 0.0017725845958
24133439 Autistic-Like Traits  rs1345404 rs1362594 1175 0.000757102259698
24133439 Autistic-Like Traits  rs1345404 rs11860027 1854 9.68989371017e-05
24133439 Autistic-Like Traits  rs1345404 rs16946876 6070 0.000269809905397
24133439 Autistic-Like Traits  rs1345404 rs9635530 6758 0.0004639413185
24133439 Autistic-Like Traits  rs1345404 rs1420612 8816 0.0011143819368
24133439 Autistic-Like Traits  rs1345404 rs7499215 1239 8.14331876029e-05
24133439 Autistic-Like Traits  rs1345404 rs1345405 41 5.8083408021e-06
24133439 Autistic-Like Traits  rs1345404 rs1009302 10834 0.001744920324
24133439 Autistic-Like Traits  rs1345404 rs1009301 10692 0.0017003998296
24133439 Autistic-Like Traits  rs1345404 rs1345406 131 1.60409313992e-05
24133439 Autistic-Like Traits  rs1345404 rs4785276 2790 0.0001175540174
24133439 Autistic-Like Traits  rs10778511 rs4964491 2816 0.000120161741989
24133439 Autistic-Like Traits  rs2883805 rs11859884 22902 0.0045230248585
24133439 Autistic-Like Traits  rs2883805 rs4785161 6977 0.0009376494015
24133439 Autistic-Like Traits  rs2883805 rs1362594 10721 0.0019531317376
24133439 Autistic-Like Traits  rs2883805 rs11860027 13750 0.0028071329344
24133439 Autistic-Like Traits  rs2883805 rs16946876 17966 0.0029800439027
24133439 Autistic-Like Traits  rs2883805 rs9635530 18654 0.0031741753158
24133439 Autistic-Like Traits  rs2883805 rs1420612 20712 0.0038246159341
24133439 Autistic-Like Traits  rs2883805 rs7499215 13135 0.0027916671849
24133439 Autistic-Like Traits  rs2883805 rs1345405 11937 0.0027160423381
24133439 Autistic-Like Traits  rs2883805 rs1009302 22730 0.0044551543213
24133439 Autistic-Like Traits  rs2883805 rs1009301 22588 0.0044106338269
24133439 Autistic-Like Traits  rs2883805 rs1345406 12027 0.0027262749287
24133439 Autistic-Like Traits  rs2883805 rs4785276 14686 0.0028277880147
24133439 Autistic-Like Traits  rs11859884 rs4785161 15925 0.003585375457
24133439 Autistic-Like Traits  rs11859884 rs1362594 12181 0.0025698931209
24133439 Autistic-Like Traits  rs11859884 rs11860027 9152 0.0017158919241
24133439 Autistic-Like Traits  rs11859884 rs16946876 4936 0.0015429809558
24133439 Autistic-Like Traits  rs11859884 rs9635530 4248 0.0013488495427
24133439 Autistic-Like Traits  rs11859884 rs1420612 2190 0.0006984089244
24133439 Autistic-Like Traits  rs11859884 rs7499215 9767 0.0017313576736
24133439 Autistic-Like Traits  rs11859884 rs1345405 10965 0.0018069825204
24133439 Autistic-Like Traits  rs11859884 rs1009302 172 6.7870537201e-05
24133439 Autistic-Like Traits  rs11859884 rs1009301 314 0.0001123910316
24133439 Autistic-Like Traits  rs11859884 rs1345406 10875 0.0017967499298
24133439 Autistic-Like Traits  rs11859884 rs4785276 8216 0.0016952368438
24133439 Autistic-Like Traits  rs4785161 rs1362594 3744 0.0010154823361
24133439 Autistic-Like Traits  rs4785161 rs11860027 6773 0.0018694835329
24133439 Autistic-Like Traits  rs4785161 rs16946876 10989 0.0020423945012
24133439 Autistic-Like Traits  rs4785161 rs9635530 11677 0.0022365259143
24133439 Autistic-Like Traits  rs4785161 rs1420612 13735 0.0028869665326
24133439 Autistic-Like Traits  rs4785161 rs7499215 6158 0.0018540177834
24133439 Autistic-Like Traits  rs4785161 rs1345405 4960 0.0017783929366
24133439 Autistic-Like Traits  rs4785161 rs1009302 15753 0.0035175049198
24133439 Autistic-Like Traits  rs4785161 rs1009301 15611 0.0034729844254
24133439 Autistic-Like Traits  rs4785161 rs1345406 5050 0.0017886255272
24133439 Autistic-Like Traits  rs4785161 rs4785276 7709 0.0018901386132
24133439 Autistic-Like Traits  rs1362594 rs11860027 3029 0.000854001196799
24133439 Autistic-Like Traits  rs1362594 rs16946876 7245 0.00102691216509
24133439 Autistic-Like Traits  rs1362594 rs9635530 7933 0.0012210435782
24133439 Autistic-Like Traits  rs1362594 rs1420612 9991 0.0018714841965
24133439 Autistic-Like Traits  rs1362594 rs7499215 2414 0.000838535447301
24133439 Autistic-Like Traits  rs1362594 rs1345405 1216 0.0007629106005
24133439 Autistic-Like Traits  rs1362594 rs1009302 12009 0.0025020225837
24133439 Autistic-Like Traits  rs1362594 rs1009301 11867 0.0024575020893
24133439 Autistic-Like Traits  rs1362594 rs1345406 1306 0.000773143191097
24133439 Autistic-Like Traits  rs1362594 rs4785276 3965 0.000874656277098
24133439 Autistic-Like Traits  rs11860027 rs16946876 4216 0.000172910968296
24133439 Autistic-Like Traits  rs11860027 rs9635530 4904 0.000367042381399
24133439 Autistic-Like Traits  rs11860027 rs1420612 6962 0.0010174829997
24133439 Autistic-Like Traits  rs11860027 rs7499215 615 1.54657494988e-05
24133439 Autistic-Like Traits  rs11860027 rs1345405 1813 9.10905962996e-05
24133439 Autistic-Like Traits  rs11860027 rs1009302 8980 0.0016480213869
24133439 Autistic-Like Traits  rs11860027 rs1009301 8838 0.0016035008925
24133439 Autistic-Like Traits  rs11860027 rs1345406 1723 8.08580057026e-05
24133439 Autistic-Like Traits  rs11860027 rs4785276 936 2.06550802986e-05
24133439 Autistic-Like Traits  rs16946876 rs9635530 688 0.000194131413103
24133439 Autistic-Like Traits  rs16946876 rs1420612 2746 0.000844572031404
24133439 Autistic-Like Traits  rs16946876 rs7499215 4831 0.000188376717794
24133439 Autistic-Like Traits  rs16946876 rs1345405 6029 0.000264001564595
24133439 Autistic-Like Traits  rs16946876 rs1009302 4764 0.0014751104186
24133439 Autistic-Like Traits  rs16946876 rs1009301 4622 0.0014305899242
24133439 Autistic-Like Traits  rs16946876 rs1345406 5939 0.000253768973998
24133439 Autistic-Like Traits  rs16946876 rs4785276 3280 0.000152255887997
24133439 Autistic-Like Traits  rs9635530 rs1420612 2058 0.000650440618301
24133439 Autistic-Like Traits  rs9635530 rs7499215 5519 0.000382508130897
24133439 Autistic-Like Traits  rs9635530 rs1345405 6717 0.000458132977698
24133439 Autistic-Like Traits  rs9635530 rs1009302 4076 0.0012809790055
24133439 Autistic-Like Traits  rs9635530 rs1009301 3934 0.0012364585111
24133439 Autistic-Like Traits  rs9635530 rs1345406 6627 0.000447900387101
24133439 Autistic-Like Traits  rs9635530 rs4785276 3968 0.0003463873011
24133439 Autistic-Like Traits  rs1420612 rs7499215 7577 0.0010329487492
24133439 Autistic-Like Traits  rs1420612 rs1345405 8775 0.001108573596
24133439 Autistic-Like Traits  rs1420612 rs1009302 2018 0.000630538387199
24133439 Autistic-Like Traits  rs1420612 rs1009301 1876 0.0005860178928
24133439 Autistic-Like Traits  rs1420612 rs1345406 8685 0.0010983410054
24133439 Autistic-Like Traits  rs1420612 rs4785276 6026 0.000996827919401
24133439 Autistic-Like Traits  rs7499215 rs1345405 1198 7.56248468008e-05
24133439 Autistic-Like Traits  rs7499215 rs1009302 9595 0.0016634871364
24133439 Autistic-Like Traits  rs7499215 rs1009301 9453 0.001618966642
24133439 Autistic-Like Traits  rs7499215 rs1345406 1108 6.53922562037e-05
24133439 Autistic-Like Traits  rs7499215 rs4785276 1551 3.61208297974e-05
24133439 Autistic-Like Traits  rs1345405 rs1009302 10793 0.0017391119832
24133439 Autistic-Like Traits  rs1345405 rs1009301 10651 0.0016945914888
24133439 Autistic-Like Traits  rs1345405 rs1345406 90 1.02325905971e-05
24133439 Autistic-Like Traits  rs1345405 rs4785276 2749 0.000111745676598
24133439 Autistic-Like Traits  rs1009302 rs1009301 142 4.45204943986e-05
24133439 Autistic-Like Traits  rs1009302 rs1345406 10703 0.0017288793926
24133439 Autistic-Like Traits  rs1009302 rs4785276 8044 0.0016273663066
24133439 Autistic-Like Traits  rs1009301 rs1345406 10561 0.0016843588982
24133439 Autistic-Like Traits  rs1009301 rs4785276 7902 0.0015828458122
24133439 Autistic-Like Traits  rs1345406 rs4785276 2659 0.000101513086001
22452962 Breast Cancer  rs16886165 rs889312 8801 0.0012778848095
22452962 Breast Cancer  rs13281615 rs1562430 32234 0.00510389617102
22452962 Breast Cancer  rs3803662 rs4784227 12847 0.0042974526138
22452962 Breast Cancer  rs10822013 rs10995190 26705 0.0741700594148
22452962 Breast Cancer  rs2046210 rs3734805 9016 0.00299771706599
23028483 Asthma  rs1420101 rs3771166 28506 0.013764862162
23028483 Asthma  rs1342326 rs3939286 20023 0.0042194861954
23028483 Asthma  rs2305480 rs3894194 59797 0.0567639505517
23028483 Asthma  rs2305480 rs7216389 7753 0.009274543134
23028483 Asthma  rs1295686 rs2244012 94618 0.015674898673
23028483 Asthma  rs3894194 rs7216389 52044 0.0474894074177
24625756 Intermediate Phenotypes  rs4343 rs4363 8461 0.010251711444
23423138 Mathematical Abilities|Dyslexia|Myosin  rs1399428 rs4837521 6107 0.003615408938
23593202 Age Menarche|Femoral Neck Bone Geometry  rs7929583 rs12146626 3049 0.0034945721702
23593202 Age Menarche|Femoral Neck Bone Geometry  rs7929583 rs10898723 269 0.000312275336896
23593202 Age Menarche|Femoral Neck Bone Geometry  rs6578987 rs4929957 13277 0.00350371050861
23593202 Age Menarche|Femoral Neck Bone Geometry  rs6578987 rs6578986 3434 0.000878556000111
23593202 Age Menarche|Femoral Neck Bone Geometry  rs12146626 rs10898723 2780 0.0031822968333
23593202 Age Menarche|Femoral Neck Bone Geometry  rs4929957 rs6578986 9843 0.0026251545085
21076409 Conduction|Qrs Duration  rs10865879 rs2051211 17613 0.0211613071448
25436638 Serum Thyroid Stimulating Hormone  rs9472138 rs11755845 93018 0.371569412506
25436638 Serum Thyroid Stimulating Hormone  rs6885813 rs12515498 29639 0.04230127144
25436638 Serum Thyroid Stimulating Hormone  rs6885813 rs9687206 53787 0.0540918296205
25436638 Serum Thyroid Stimulating Hormone  rs6885813 rs2046045 33800 0.0482693477714
25436638 Serum Thyroid Stimulating Hormone  rs6885813 rs989758 24651 0.0328585794267
25436638 Serum Thyroid Stimulating Hormone  rs12515498 rs9687206 24148 0.0117905581805
25436638 Serum Thyroid Stimulating Hormone  rs12515498 rs2046045 4161 0.0059680763314
25436638 Serum Thyroid Stimulating Hormone  rs12515498 rs989758 4988 0.00944269201329
25436638 Serum Thyroid Stimulating Hormone  rs9687206 rs2046045 19987 0.00582248184909
25436638 Serum Thyroid Stimulating Hormone  rs9687206 rs989758 29136 0.0212332501938
25436638 Serum Thyroid Stimulating Hormone  rs2046045 rs989758 9149 0.0154107683447
19936222 Cholesterol|Plasma Lipoprotein Size  rs1818702 rs10778213 28404 0.006030581647
19936222 Cholesterol|Plasma Lipoprotein Size  rs2076530 rs3129882 45714 0.0368322890008
19651812 Melatonin|Plasma Glucose|Type 2 Diabetes  rs3847554 rs1387153 5002 0.014320934609
21980494 Venous Thrombosis  rs2073828 rs630014 12582 0.00311067075501
21980494 Venous Thrombosis  rs2073828 rs500498 11507 0.002081643173
21980494 Venous Thrombosis  rs2073828 rs657152 2125 0.00100976305299
21980494 Venous Thrombosis  rs2073828 rs495828 17727 0.022699193904
21980494 Venous Thrombosis  rs630014 rs500498 1075 0.00102902758201
21980494 Venous Thrombosis  rs630014 rs657152 10457 0.00210090770202
21980494 Venous Thrombosis  rs630014 rs495828 5145 0.019588523149
21980494 Venous Thrombosis  rs500498 rs657152 9382 0.00107188012001
21980494 Venous Thrombosis  rs500498 rs495828 6220 0.020617550731
21980494 Venous Thrombosis  rs2420371 rs1208134 62611 0.059763034006
21980494 Venous Thrombosis  rs2066865 rs6825454 24088 0.00819846085199
21980494 Venous Thrombosis  rs657152 rs495828 15602 0.021689430851
24483146 Biomarkers  rs28668016 rs7174876 8128 0.00128817153123
24483146 Biomarkers  rs28668016 rs4774760 22221 0.00125544678808
24483146 Biomarkers  rs28668016 rs12050587 16095 0.00142885531113
24483146 Biomarkers  rs28668016 rs7183960 11262 0.00140248156802
24483146 Biomarkers  rs28668016 rs8024695 27872 0.00687219204973
24483146 Biomarkers  rs28668016 rs2414409 20284 0.00191321674383
24483146 Biomarkers  rs28668016 rs2290344 8363 0.00138461465022
24483146 Biomarkers  rs28668016 rs11636687 6281 0.00019868799167
24483146 Biomarkers  rs7174876 rs4774760 30349 0.00254361831931
24483146 Biomarkers  rs7174876 rs12050587 7967 0.000140683779904
24483146 Biomarkers  rs7174876 rs7183960 3134 0.000114310036793
24483146 Biomarkers  rs7174876 rs8024695 19744 0.0055840205185
24483146 Biomarkers  rs7174876 rs2414409 12156 0.000625045212601
24483146 Biomarkers  rs7174876 rs2290344 235 9.64431189914e-05
24483146 Biomarkers  rs7174876 rs11636687 14409 0.0014868595229
24483146 Biomarkers  rs9816196 rs9850725 11049 0.00741664106941
24483146 Biomarkers  rs9816196 rs9878275 9661 0.00740169235881
24483146 Biomarkers  rs9816196 rs9846284 10588 0.00741166432641
24483146 Biomarkers  rs9816196 rs6441911 1141 0.0067324501219
24483146 Biomarkers  rs9816196 rs9861198 10988 0.00106789380189
24483146 Biomarkers  rs9850725 rs9878275 1388 1.49487106e-05
24483146 Biomarkers  rs9850725 rs9846284 461 4.97674299993e-06
24483146 Biomarkers  rs9850725 rs6441911 9908 0.00068419094751
24483146 Biomarkers  rs9850725 rs9861198 22037 0.0084845348713
24483146 Biomarkers  rs9846155 rs9852733 5501 0.00152546552049
24483146 Biomarkers  rs9846155 rs12631341 26428 0.000430483459112
24483146 Biomarkers  rs9846155 rs1565214 51459 0.00057900798771
24483146 Biomarkers  rs9846155 rs1565215 51259 0.000578814733103
24483146 Biomarkers  rs9846155 rs4392391 9874 0.00194093827649
24483146 Biomarkers  rs9846155 rs6808448 39233 0.00972454209059
24483146 Biomarkers  rs9846155 rs4682949 37685 0.0096396842834
24483146 Biomarkers  rs9846155 rs10510741 18646 0.00281708911059
24483146 Biomarkers  rs9846155 rs9809107 94 2.23050705017e-07
24483146 Biomarkers  rs9846155 rs967285 7564 0.0017069635005
24483146 Biomarkers  rs9846155 rs7631790 16365 0.000356539478503
24483146 Biomarkers  rs9846155 rs9821268 20284 0.000360101071507
24483146 Biomarkers  rs9846155 rs12486452 41725 0.000569604728014
24483146 Biomarkers  rs9852733 rs12631341 31929 0.0019559489796
24483146 Biomarkers  rs9852733 rs1565214 56960 0.0021044735082
24483146 Biomarkers  rs9852733 rs1565215 56760 0.00210428025359
24483146 Biomarkers  rs9852733 rs4392391 4373 0.000415472756004
24483146 Biomarkers  rs9852733 rs6808448 33732 0.00819907657011
24483146 Biomarkers  rs9852733 rs4682949 32184 0.00811421876291
24483146 Biomarkers  rs9852733 rs10510741 13145 0.00129162359011
24483146 Biomarkers  rs9852733 rs9809107 5595 0.00152568857119
24483146 Biomarkers  rs9852733 rs967285 2063 0.000181497980009
24483146 Biomarkers  rs9852733 rs7631790 21866 0.00188200499899
24483146 Biomarkers  rs9852733 rs9821268 25785 0.00188556659199
24483146 Biomarkers  rs9852733 rs12486452 47226 0.0020950702485
24483146 Biomarkers  rs9878275 rs9846284 927 9.97196760011e-06
24483146 Biomarkers  rs9878275 rs6441911 8520 0.00066924223691
24483146 Biomarkers  rs9878275 rs9861198 20649 0.0084695861607
24483146 Biomarkers  rs12631341 rs1565214 25031 0.000148524528598
24483146 Biomarkers  rs12631341 rs1565215 24831 0.000148331273991
24483146 Biomarkers  rs12631341 rs4392391 36302 0.0023714217356
24483146 Biomarkers  rs12631341 rs6808448 65661 0.0101550255497
24483146 Biomarkers  rs12631341 rs4682949 64113 0.0100701677425
24483146 Biomarkers  rs12631341 rs10510741 45074 0.00324757256971
24483146 Biomarkers  rs12631341 rs9809107 26334 0.000430260408407
24483146 Biomarkers  rs12631341 rs967285 33992 0.00213744695961
24483146 Biomarkers  rs12631341 rs7631790 10063 7.39439806097e-05
24483146 Biomarkers  rs12631341 rs9821268 6144 7.03823876052e-05
24483146 Biomarkers  rs12631341 rs12486452 15297 0.000139121268901
24483146 Biomarkers  rs4774760 rs12050587 38316 0.00268430209921
24483146 Biomarkers  rs4774760 rs7183960 33483 0.0026579283561
24483146 Biomarkers  rs4774760 rs8024695 50093 0.00812763883781
24483146 Biomarkers  rs4774760 rs2414409 42505 0.00316866353191
24483146 Biomarkers  rs4774760 rs2290344 30584 0.0026400614383
24483146 Biomarkers  rs4774760 rs11636687 15940 0.00105675879641
24483146 Biomarkers  rs9846284 rs6441911 9447 0.00067921420451
24483146 Biomarkers  rs9846284 rs9861198 21576 0.0084795581283
24483146 Biomarkers  rs1565214 rs1565215 200 1.93254606984e-07
24483146 Biomarkers  rs1565214 rs4392391 61333 0.0025199462642
24483146 Biomarkers  rs1565214 rs6808448 90692 0.0103035500783
24483146 Biomarkers  rs1565214 rs4682949 89144 0.0102186922711
24483146 Biomarkers  rs1565214 rs10510741 70105 0.0033960970983
24483146 Biomarkers  rs1565214 rs9809107 51365 0.000578784937005
24483146 Biomarkers  rs1565214 rs967285 59023 0.00228597148821
24483146 Biomarkers  rs1565214 rs7631790 35094 0.000222468509207
24483146 Biomarkers  rs1565214 rs9821268 31175 0.000218906916203
24483146 Biomarkers  rs1565214 rs12486452 9734 9.40325969623e-06
24483146 Biomarkers  rs1565215 rs4392391 61133 0.00251975300959
24483146 Biomarkers  rs1565215 rs6808448 90492 0.0103033568237
24483146 Biomarkers  rs1565215 rs4682949 88944 0.0102184990165
24483146 Biomarkers  rs1565215 rs10510741 69905 0.0033959038437
24483146 Biomarkers  rs1565215 rs9809107 51165 0.000578591682398
24483146 Biomarkers  rs1565215 rs967285 58823 0.0022857782336
24483146 Biomarkers  rs1565215 rs7631790 34894 0.0002222752546
24483146 Biomarkers  rs1565215 rs9821268 30975 0.000218713661596
24483146 Biomarkers  rs1565215 rs12486452 9534 9.21000508924e-06
24483146 Biomarkers  rs402098 rs427498 6243 0.00619551691796
24483146 Biomarkers  rs402098 rs316871 20814 0.015361323868
24483146 Biomarkers  rs402098 rs2653165 2584 0.00168708408501
24483146 Biomarkers  rs402098 rs316823 7670 0.00753592060096
24483146 Biomarkers  rs11215416 rs17564430 33753 0.011112975384
24483146 Biomarkers  rs11215416 rs11215406 12245 0.00464227753601
24483146 Biomarkers  rs12050587 rs7183960 4833 2.63737431112e-05
24483146 Biomarkers  rs12050587 rs8024695 11777 0.00544333673859
24483146 Biomarkers  rs12050587 rs2414409 4189 0.000484361432697
24483146 Biomarkers  rs12050587 rs2290344 7732 4.42406609125e-05
24483146 Biomarkers  rs12050587 rs11636687 22376 0.0016275433028
24483146 Biomarkers  rs4392391 rs6808448 29359 0.0077836038141
24483146 Biomarkers  rs4392391 rs4682949 27811 0.00769874600691
24483146 Biomarkers  rs4392391 rs10510741 8772 0.000876150834102
24483146 Biomarkers  rs4392391 rs9809107 9968 0.0019411613272
24483146 Biomarkers  rs4392391 rs967285 2310 0.000233974775995
24483146 Biomarkers  rs4392391 rs7631790 26239 0.00229747775499
24483146 Biomarkers  rs4392391 rs9821268 30158 0.002301039348
24483146 Biomarkers  rs4392391 rs12486452 51599 0.0025105430045
24483146 Biomarkers  rs13171512 rs7713001 1416 0.0012401400258
24483146 Biomarkers  rs13171512 rs12188464 1082 0.000945248392497
24483146 Biomarkers  rs427498 rs316871 14571 0.00916580695002
24483146 Biomarkers  rs427498 rs2653165 8827 0.00788260100296
24483146 Biomarkers  rs427498 rs316823 1427 0.001340403683
24483146 Biomarkers  rs7183960 rs8024695 16610 0.00546971048171
24483146 Biomarkers  rs7183960 rs2414409 9022 0.000510735175808
24483146 Biomarkers  rs7183960 rs2290344 2899 1.78669178013e-05
24483146 Biomarkers  rs7183960 rs11636687 17543 0.00160116955969
24483146 Biomarkers  rs316871 rs2653165 23398 0.017048407953
24483146 Biomarkers  rs316871 rs316823 13144 0.00782540326702
24483146 Biomarkers  rs6808448 rs4682949 1548 8.48578071952e-05
24483146 Biomarkers  rs6808448 rs10510741 20587 0.00690745298
24483146 Biomarkers  rs6808448 rs9809107 39327 0.0097247651413
24483146 Biomarkers  rs6808448 rs967285 31669 0.0080175785901
24483146 Biomarkers  rs6808448 rs7631790 55598 0.0100810815691
24483146 Biomarkers  rs6808448 rs9821268 59517 0.0100846431621
24483146 Biomarkers  rs6808448 rs12486452 80958 0.0102941468186
24483146 Biomarkers  rs17564430 rs11215406 21508 0.006470697848
24483146 Biomarkers  rs7713001 rs12188464 334 0.000294891633303
24483146 Biomarkers  rs8024695 rs2414409 7588 0.0049589753059
24483146 Biomarkers  rs8024695 rs2290344 19509 0.00548757739951
24483146 Biomarkers  rs8024695 rs11636687 34153 0.0070708800414
24483146 Biomarkers  rs4682949 rs10510741 19039 0.00682259517281
24483146 Biomarkers  rs4682949 rs9809107 37779 0.0096399073341
24483146 Biomarkers  rs4682949 rs967285 30121 0.0079327207829
24483146 Biomarkers  rs4682949 rs7631790 54050 0.0099962237619
24483146 Biomarkers  rs4682949 rs9821268 57969 0.00999978535491
24483146 Biomarkers  rs4682949 rs12486452 79410 0.0102092890114
24483146 Biomarkers  rs10510741 rs9809107 18740 0.0028173121613
24483146 Biomarkers  rs10510741 rs967285 11082 0.0011101256101
24483146 Biomarkers  rs10510741 rs7631790 35011 0.0031736285891
24483146 Biomarkers  rs10510741 rs9821268 38930 0.0031771901821
24483146 Biomarkers  rs10510741 rs12486452 60371 0.00338669383861
24483146 Biomarkers  rs2653165 rs316823 10254 0.00922300468596
24483146 Biomarkers  rs6441911 rs9861198 12129 0.00780034392379
24483146 Biomarkers  rs9809107 rs967285 7658 0.0017071865512
24483146 Biomarkers  rs9809107 rs7631790 16271 0.000356316427798
24483146 Biomarkers  rs9809107 rs9821268 20190 0.000359878020802
24483146 Biomarkers  rs9809107 rs12486452 41631 0.000569381677309
24483146 Biomarkers  rs967285 rs7631790 23929 0.002063502979
24483146 Biomarkers  rs967285 rs9821268 27848 0.002067064572
24483146 Biomarkers  rs967285 rs12486452 49289 0.00227656822851
24483146 Biomarkers  rs7631790 rs9821268 3919 3.56159300452e-06
24483146 Biomarkers  rs7631790 rs12486452 25360 0.000213065249511
24483146 Biomarkers  rs2414409 rs2290344 11921 0.00052860209361
24483146 Biomarkers  rs2414409 rs11636687 26565 0.0021119047355
24483146 Biomarkers  rs2290344 rs11636687 14644 0.00158330264189
24483146 Biomarkers  rs9821268 rs12486452 21441 0.000209503656507
20729852 Esophageal Squamous Cell Carcinoma|Gastric Adenocarcinoma  rs11187842 rs2274223 13830 0.00308001566701
20729852 Esophageal Squamous Cell Carcinoma|Gastric Adenocarcinoma  rs11187842 rs753724 1094 5.03116829975e-05
20729852 Esophageal Squamous Cell Carcinoma|Gastric Adenocarcinoma  rs2274223 rs753724 14924 0.00313032735001
24023777 Adolescent Idiopathic Scoliosis  rs11598564 rs11190870 14603 0.014562961118
24023777 Adolescent Idiopathic Scoliosis  rs11598564 rs625039 29045 0.016154977643
24023777 Adolescent Idiopathic Scoliosis  rs9496346 rs6570507 10234 0.000709425825988
24023777 Adolescent Idiopathic Scoliosis  rs11190870 rs625039 14442 0.001592016525
24023777 Adolescent Idiopathic Scoliosis  rs2047176 rs267766 86592 0.0194507154514
20436471 Paget’s Disease Bone  rs499345 rs10494112 9205 0.013424073544
25310577 Acute Lymphoblastic Leukemia|Childhood  rs7087507 rs7089424 6470 0.00141602821789
25310577 Acute Lymphoblastic Leukemia|Childhood  rs7087507 rs4948492 25950 0.00813225861818
25310577 Acute Lymphoblastic Leukemia|Childhood  rs7087507 rs9415635 7793 0.00317838138929
25310577 Acute Lymphoblastic Leukemia|Childhood  rs7087507 rs7896246 21299 0.0057196872704
25310577 Acute Lymphoblastic Leukemia|Childhood  rs7087507 rs10821937 21780 0.005991429641
25310577 Acute Lymphoblastic Leukemia|Childhood  rs7087507 rs10821936 22112 0.00618191278801
25310577 Acute Lymphoblastic Leukemia|Childhood  rs7087507 rs4245597 19747 0.00323451612211
25310577 Acute Lymphoblastic Leukemia|Childhood  rs7087507 rs7090445 24513 0.0074490860288
25310577 Acute Lymphoblastic Leukemia|Childhood  rs7089424 rs4948492 32420 0.00954828683606
25310577 Acute Lymphoblastic Leukemia|Childhood  rs7089424 rs9415635 1323 0.0017623531714
25310577 Acute Lymphoblastic Leukemia|Childhood  rs7089424 rs7896246 27769 0.00713571548829
25310577 Acute Lymphoblastic Leukemia|Childhood  rs7089424 rs10821937 28250 0.00740745785889
25310577 Acute Lymphoblastic Leukemia|Childhood  rs7089424 rs10821936 28582 0.0075979410059
25310577 Acute Lymphoblastic Leukemia|Childhood  rs7089424 rs4245597 26217 0.00465054434
25310577 Acute Lymphoblastic Leukemia|Childhood  rs7089424 rs7090445 30983 0.00886511424669
25310577 Acute Lymphoblastic Leukemia|Childhood  rs10272724 rs17133807 474 0.000567328463703
25310577 Acute Lymphoblastic Leukemia|Childhood  rs4948492 rs9415635 33743 0.0113106400075
25310577 Acute Lymphoblastic Leukemia|Childhood  rs4948492 rs7896246 4651 0.00241257134778
25310577 Acute Lymphoblastic Leukemia|Childhood  rs4948492 rs10821937 4170 0.00214082897718
25310577 Acute Lymphoblastic Leukemia|Childhood  rs4948492 rs10821936 3838 0.00195034583017
25310577 Acute Lymphoblastic Leukemia|Childhood  rs4948492 rs4245597 6203 0.00489774249607
25310577 Acute Lymphoblastic Leukemia|Childhood  rs4948492 rs7090445 1437 0.000683172589376
25310577 Acute Lymphoblastic Leukemia|Childhood  rs9415635 rs7896246 29092 0.00889806865969
25310577 Acute Lymphoblastic Leukemia|Childhood  rs9415635 rs10821937 29573 0.00916981103029
25310577 Acute Lymphoblastic Leukemia|Childhood  rs9415635 rs10821936 29905 0.0093602941773
25310577 Acute Lymphoblastic Leukemia|Childhood  rs9415635 rs4245597 27540 0.0064128975114
25310577 Acute Lymphoblastic Leukemia|Childhood  rs9415635 rs7090445 32306 0.0106274674181
25310577 Acute Lymphoblastic Leukemia|Childhood  rs7896246 rs10821937 481 0.0002717423706
25310577 Acute Lymphoblastic Leukemia|Childhood  rs7896246 rs10821936 813 0.000462225517609
25310577 Acute Lymphoblastic Leukemia|Childhood  rs7896246 rs4245597 1552 0.00248517114829
25310577 Acute Lymphoblastic Leukemia|Childhood  rs7896246 rs7090445 3214 0.0017293987584
25310577 Acute Lymphoblastic Leukemia|Childhood  rs10821937 rs10821936 332 0.000190483147009
25310577 Acute Lymphoblastic Leukemia|Childhood  rs10821937 rs4245597 2033 0.00275691351889
25310577 Acute Lymphoblastic Leukemia|Childhood  rs10821937 rs7090445 2733 0.0014576563878
25310577 Acute Lymphoblastic Leukemia|Childhood  rs10821936 rs4245597 2365 0.0029473966659
25310577 Acute Lymphoblastic Leukemia|Childhood  rs10821936 rs7090445 2401 0.00126717324079
25310577 Acute Lymphoblastic Leukemia|Childhood  rs4245597 rs7090445 4766 0.00421456990669
19812673 Autism  rs12293188 rs16910194 9538 0.0025059172273
23886662 Psoriasis|Atopic Dermatitis|Asthma  rs2158177 rs6871536 14184 0.002323005384
23886662 Psoriasis|Atopic Dermatitis|Asthma  rs2158177 rs2897443 54464 0.00508608423002
23886662 Psoriasis|Atopic Dermatitis|Asthma  rs2158177 rs20541 11906 0.00973354723999
23886662 Psoriasis|Atopic Dermatitis|Asthma  rs2158177 rs1295685 12387 0.010639711141
23886662 Psoriasis|Atopic Dermatitis|Asthma  rs6871536 rs2897443 40280 0.00276307884602
23886662 Psoriasis|Atopic Dermatitis|Asthma  rs6871536 rs20541 26090 0.012056552624
23886662 Psoriasis|Atopic Dermatitis|Asthma  rs6871536 rs1295685 26571 0.012962716525
23886662 Psoriasis|Atopic Dermatitis|Asthma  rs2897443 rs20541 66370 0.01481963147
23886662 Psoriasis|Atopic Dermatitis|Asthma  rs2897443 rs1295685 66851 0.015725795371
23886662 Psoriasis|Atopic Dermatitis|Asthma  rs2155219 rs7927894 2122 0.00757570794481
23886662 Psoriasis|Atopic Dermatitis|Asthma  rs12211410 rs12198173 22615 0.00407356859409
23886662 Psoriasis|Atopic Dermatitis|Asthma  rs12211410 rs13199524 17342 0.0019432993439
23886662 Psoriasis|Atopic Dermatitis|Asthma  rs20541 rs1295685 481 0.000906163900993
23886662 Psoriasis|Atopic Dermatitis|Asthma  rs12198173 rs13199524 39957 0.00601686793799
24743840 Colorectal Cancer  rs485411 rs1269486 3014 0.0043454125346
19798445 Sphingolipid  rs4695267 rs2351791 89914 0.0558346628395
19798445 Sphingolipid  rs11666866 rs2967625 12804 0.0788375023025
19798445 Sphingolipid  rs11666866 rs1466448 3912 0.0035652821961
19798445 Sphingolipid  rs2967625 rs1466448 8892 0.0752722201064
19798445 Sphingolipid  rs4459477 rs1959033 10604 0.0027698046791
19798445 Sphingolipid  rs4459477 rs12889954 41278 0.0153888165542
19798445 Sphingolipid  rs1959033 rs12889954 51882 0.0181586212333
20686608 Pancreatic Cancer  rs10487687 rs7779540 17812 0.015548258365
20686608 Pancreatic Cancer  rs10487687 rs6973850 2226 0.00425900750002
20686608 Pancreatic Cancer  rs7779540 rs6973850 15586 0.011289250865
20686608 Pancreatic Cancer  rs11242679 rs7750826 444 0.00084179494002
20686608 Pancreatic Cancer  rs11242679 rs11242674 29465 0.0466646837178
20686608 Pancreatic Cancer  rs7750826 rs11242674 29021 0.0458228887778
25340798 Proteins Involved|Inflammation|Alzheimer's Disease interleukin 6 receptor rs2229238 rs4845622 26477 0.01634841634
25340798 Proteins Involved|Inflammation|Alzheimer's Disease interleukin 6 receptor rs2229238 rs3811448 78682 0.00608273833799
25340798 Proteins Involved|Inflammation|Alzheimer's Disease interleukin 6 receptor rs2229238 rs2228145 10926 0.010549798244
25340798 Proteins Involved|Inflammation|Alzheimer's Disease interleukin 6 receptor rs2229238 rs4129267 11632 0.010825651118
25340798 Proteins Involved|Inflammation|Alzheimer's Disease interleukin 6 receptor rs4845622 rs2228145 15551 0.00579861809601
25340798 Proteins Involved|Inflammation|Alzheimer's Disease interleukin 6 receptor rs4845622 rs4129267 14845 0.005522765222
25340798 Proteins Involved|Inflammation|Alzheimer's Disease interleukin 6 receptor rs3811448 rs2228145 89608 0.016632536582
25340798 Proteins Involved|Inflammation|Alzheimer's Disease interleukin 6 receptor rs3811448 rs4129267 90314 0.016908389456
25340798 Proteins Involved|Inflammation|Alzheimer's Disease interleukin 6 receptor rs2228145 rs4129267 706 0.000275852874012
25340798 Proteins Involved|Inflammation|Alzheimer's Disease c-c motif) ligand 4 rs11575821 rs6762266 30508 0.00858457604619
25340798 Proteins Involved|Inflammation|Alzheimer's Disease c-c motif) ligand 4 rs11575821 rs11574428 24366 0.00685629277375
25340798 Proteins Involved|Inflammation|Alzheimer's Disease c-c motif) ligand 4 rs11575821 rs6441977 27717 0.00779922296682
25340798 Proteins Involved|Inflammation|Alzheimer's Disease c-c motif) ligand 4 rs11575821 rs3092960 22293 0.0062729760652
25340798 Proteins Involved|Inflammation|Alzheimer's Disease c-c motif) ligand 4 rs6762266 rs11574428 6142 0.00172828327244
25340798 Proteins Involved|Inflammation|Alzheimer's Disease c-c motif) ligand 4 rs6762266 rs6441977 2791 0.000785353079365
25340798 Proteins Involved|Inflammation|Alzheimer's Disease c-c motif) ligand 4 rs6762266 rs3092960 52801 0.0148575521114
25340798 Proteins Involved|Inflammation|Alzheimer's Disease c-c motif) ligand 4 rs11574428 rs6441977 3351 0.000942930193077
25340798 Proteins Involved|Inflammation|Alzheimer's Disease c-c motif) ligand 4 rs11574428 rs3092960 46659 0.013129268839
25340798 Proteins Involved|Inflammation|Alzheimer's Disease c-c motif) ligand 4 rs6441977 rs3092960 50010 0.014072199032
25340798 Proteins Involved|Inflammation|Alzheimer's Disease  rs11574428 rs6762266 6142 0.00172828327244
25340798 Proteins Involved|Inflammation|Alzheimer's Disease  rs11574428 rs6441977 3351 0.000942930193077
25340798 Proteins Involved|Inflammation|Alzheimer's Disease  rs11574428 rs11575821 24366 0.00685629277375
25340798 Proteins Involved|Inflammation|Alzheimer's Disease  rs11574428 rs3092960 46659 0.013129268839
25340798 Proteins Involved|Inflammation|Alzheimer's Disease  rs650108 rs7926920 10063 0.000989834157011
25340798 Proteins Involved|Inflammation|Alzheimer's Disease  rs650108 rs11225434 17305 0.00223658759401
25340798 Proteins Involved|Inflammation|Alzheimer's Disease  rs650108 rs645419 7534 0.00330997991
25340798 Proteins Involved|Inflammation|Alzheimer's Disease  rs650108 rs495366 13679 0.00145799712101
25340798 Proteins Involved|Inflammation|Alzheimer's Disease  rs650108 rs948399 62353 0.044994695507
25340798 Proteins Involved|Inflammation|Alzheimer's Disease  rs650108 rs679620 4833 0.002003243633
25340798 Proteins Involved|Inflammation|Alzheimer's Disease  rs650108 rs603050 28558 0.017432194972
25340798 Proteins Involved|Inflammation|Alzheimer's Disease  rs6762266 rs6441977 2791 0.000785353079365
25340798 Proteins Involved|Inflammation|Alzheimer's Disease  rs6762266 rs11575821 30508 0.00858457604619
25340798 Proteins Involved|Inflammation|Alzheimer's Disease  rs6762266 rs3092960 52801 0.0148575521114
25340798 Proteins Involved|Inflammation|Alzheimer's Disease  rs7926920 rs11225434 7242 0.001246753437
25340798 Proteins Involved|Inflammation|Alzheimer's Disease  rs7926920 rs645419 17597 0.00429981406701
25340798 Proteins Involved|Inflammation|Alzheimer's Disease  rs7926920 rs495366 3616 0.000468162963998
25340798 Proteins Involved|Inflammation|Alzheimer's Disease  rs7926920 rs948399 72416 0.045984529664
25340798 Proteins Involved|Inflammation|Alzheimer's Disease  rs7926920 rs679620 14896 0.00299307779001
25340798 Proteins Involved|Inflammation|Alzheimer's Disease  rs7926920 rs603050 18495 0.016442360815
25340798 Proteins Involved|Inflammation|Alzheimer's Disease  rs3811448 rs2229238 78682 0.00608273833799
25340798 Proteins Involved|Inflammation|Alzheimer's Disease  rs3811448 rs2228145 89608 0.016632536582
25340798 Proteins Involved|Inflammation|Alzheimer's Disease  rs3811448 rs4129267 90314 0.016908389456
25340798 Proteins Involved|Inflammation|Alzheimer's Disease  rs11225434 rs645419 24839 0.00554656750401
25340798 Proteins Involved|Inflammation|Alzheimer's Disease  rs11225434 rs495366 3626 0.000778590473004
25340798 Proteins Involved|Inflammation|Alzheimer's Disease  rs11225434 rs948399 79658 0.047231283101
25340798 Proteins Involved|Inflammation|Alzheimer's Disease  rs11225434 rs679620 22138 0.00423983122701
25340798 Proteins Involved|Inflammation|Alzheimer's Disease  rs11225434 rs603050 11253 0.015195607378
25340798 Proteins Involved|Inflammation|Alzheimer's Disease  rs2229238 rs4845622 26477 0.01634841634
25340798 Proteins Involved|Inflammation|Alzheimer's Disease  rs2229238 rs2228145 10926 0.010549798244
25340798 Proteins Involved|Inflammation|Alzheimer's Disease  rs2229238 rs4129267 11632 0.010825651118
25340798 Proteins Involved|Inflammation|Alzheimer's Disease  rs4845622 rs2228145 15551 0.00579861809601
25340798 Proteins Involved|Inflammation|Alzheimer's Disease  rs4845622 rs4129267 14845 0.005522765222
25340798 Proteins Involved|Inflammation|Alzheimer's Disease  rs4459609 rs4343 17083 0.009382908939
25340798 Proteins Involved|Inflammation|Alzheimer's Disease  rs4459609 rs4316 13361 0.0080030195175
25340798 Proteins Involved|Inflammation|Alzheimer's Disease  rs645419 rs495366 21213 0.00476797703101
25340798 Proteins Involved|Inflammation|Alzheimer's Disease  rs645419 rs948399 54819 0.041684715597
25340798 Proteins Involved|Inflammation|Alzheimer's Disease  rs645419 rs679620 2701 0.001306736277
25340798 Proteins Involved|Inflammation|Alzheimer's Disease  rs645419 rs603050 36092 0.020742174882
25340798 Proteins Involved|Inflammation|Alzheimer's Disease  rs495366 rs948399 76032 0.046452692628
25340798 Proteins Involved|Inflammation|Alzheimer's Disease  rs495366 rs679620 18512 0.00346124075401
25340798 Proteins Involved|Inflammation|Alzheimer's Disease  rs495366 rs603050 14879 0.015974197851
25340798 Proteins Involved|Inflammation|Alzheimer's Disease  rs4343 rs4316 3722 0.0013798894215
25340798 Proteins Involved|Inflammation|Alzheimer's Disease  rs6441977 rs11575821 27717 0.00779922296682
25340798 Proteins Involved|Inflammation|Alzheimer's Disease  rs6441977 rs3092960 50010 0.014072199032
25340798 Proteins Involved|Inflammation|Alzheimer's Disease  rs948399 rs679620 57520 0.042991451874
25340798 Proteins Involved|Inflammation|Alzheimer's Disease  rs948399 rs603050 90911 0.062426890479
25340798 Proteins Involved|Inflammation|Alzheimer's Disease  rs11575821 rs3092960 22293 0.0062729760652
25340798 Proteins Involved|Inflammation|Alzheimer's Disease  rs679620 rs603050 33391 0.019435438605
25340798 Proteins Involved|Inflammation|Alzheimer's Disease  rs2228145 rs4129267 706 0.000275852874012
25340798 Proteins Involved|Inflammation|Alzheimer's Disease angiotensin-converting enzyme rs4459609 rs4343 17083 0.009382908939
25340798 Proteins Involved|Inflammation|Alzheimer's Disease angiotensin-converting enzyme rs4459609 rs4316 13361 0.0080030195175
25340798 Proteins Involved|Inflammation|Alzheimer's Disease angiotensin-converting enzyme rs4343 rs4316 3722 0.0013798894215
25340798 Proteins Involved|Inflammation|Alzheimer's Disease metalloproteinase-3 rs495366 rs948399 76032 0.046452692628
25340798 Proteins Involved|Inflammation|Alzheimer's Disease metalloproteinase-3 rs495366 rs650108 13679 0.00145799712101
25340798 Proteins Involved|Inflammation|Alzheimer's Disease metalloproteinase-3 rs495366 rs645419 21213 0.00476797703101
25340798 Proteins Involved|Inflammation|Alzheimer's Disease metalloproteinase-3 rs495366 rs7926920 3616 0.000468162963998
25340798 Proteins Involved|Inflammation|Alzheimer's Disease metalloproteinase-3 rs495366 rs679620 18512 0.00346124075401
25340798 Proteins Involved|Inflammation|Alzheimer's Disease metalloproteinase-3 rs495366 rs603050 14879 0.015974197851
25340798 Proteins Involved|Inflammation|Alzheimer's Disease metalloproteinase-3 rs495366 rs11225434 3626 0.000778590473004
25340798 Proteins Involved|Inflammation|Alzheimer's Disease metalloproteinase-3 rs948399 rs650108 62353 0.044994695507
25340798 Proteins Involved|Inflammation|Alzheimer's Disease metalloproteinase-3 rs948399 rs645419 54819 0.041684715597
25340798 Proteins Involved|Inflammation|Alzheimer's Disease metalloproteinase-3 rs948399 rs7926920 72416 0.045984529664
25340798 Proteins Involved|Inflammation|Alzheimer's Disease metalloproteinase-3 rs948399 rs679620 57520 0.042991451874
25340798 Proteins Involved|Inflammation|Alzheimer's Disease metalloproteinase-3 rs948399 rs603050 90911 0.062426890479
25340798 Proteins Involved|Inflammation|Alzheimer's Disease metalloproteinase-3 rs948399 rs11225434 79658 0.047231283101
25340798 Proteins Involved|Inflammation|Alzheimer's Disease metalloproteinase-3 rs650108 rs645419 7534 0.00330997991
25340798 Proteins Involved|Inflammation|Alzheimer's Disease metalloproteinase-3 rs650108 rs7926920 10063 0.000989834157011
25340798 Proteins Involved|Inflammation|Alzheimer's Disease metalloproteinase-3 rs650108 rs679620 4833 0.002003243633
25340798 Proteins Involved|Inflammation|Alzheimer's Disease metalloproteinase-3 rs650108 rs603050 28558 0.017432194972
25340798 Proteins Involved|Inflammation|Alzheimer's Disease metalloproteinase-3 rs650108 rs11225434 17305 0.00223658759401
25340798 Proteins Involved|Inflammation|Alzheimer's Disease metalloproteinase-3 rs645419 rs7926920 17597 0.00429981406701
25340798 Proteins Involved|Inflammation|Alzheimer's Disease metalloproteinase-3 rs645419 rs679620 2701 0.001306736277
25340798 Proteins Involved|Inflammation|Alzheimer's Disease metalloproteinase-3 rs645419 rs603050 36092 0.020742174882
25340798 Proteins Involved|Inflammation|Alzheimer's Disease metalloproteinase-3 rs645419 rs11225434 24839 0.00554656750401
25340798 Proteins Involved|Inflammation|Alzheimer's Disease metalloproteinase-3 rs7926920 rs679620 14896 0.00299307779001
25340798 Proteins Involved|Inflammation|Alzheimer's Disease metalloproteinase-3 rs7926920 rs603050 18495 0.016442360815
25340798 Proteins Involved|Inflammation|Alzheimer's Disease metalloproteinase-3 rs7926920 rs11225434 7242 0.001246753437
25340798 Proteins Involved|Inflammation|Alzheimer's Disease metalloproteinase-3 rs679620 rs603050 33391 0.019435438605
25340798 Proteins Involved|Inflammation|Alzheimer's Disease metalloproteinase-3 rs679620 rs11225434 22138 0.00423983122701
25340798 Proteins Involved|Inflammation|Alzheimer's Disease metalloproteinase-3 rs603050 rs11225434 11253 0.015195607378
23979607 Borderline Personality  rs6888413 rs73125991 9321 0.0092734207302
23979607 Borderline Personality  rs6888413 rs6866910 1980 0.00192967685281
23979607 Borderline Personality  rs6888413 rs6894288 1017 0.000990673212712
23979607 Borderline Personality  rs6888413 rs6882423 3673 0.00358107744357
23979607 Borderline Personality  rs6888413 rs11951568 11019 0.0109948422509
23979607 Borderline Personality  rs73125991 rs6866910 11301 0.011203097583
23979607 Borderline Personality  rs73125991 rs6894288 8304 0.00828274751748
23979607 Borderline Personality  rs73125991 rs6882423 12994 0.0128544981738
23979607 Borderline Personality  rs73125991 rs11951568 1698 0.00172142152074
23979607 Borderline Personality  rs6866910 rs6894288 2997 0.00292035006552
23979607 Borderline Personality  rs6866910 rs6882423 1693 0.00165140059076
23979607 Borderline Personality  rs6866910 rs11951568 12999 0.0129245191037
23979607 Borderline Personality  rs6894288 rs6882423 4690 0.00457175065628
23979607 Borderline Personality  rs6894288 rs11951568 10002 0.0100041690382
23979607 Borderline Personality  rs6882423 rs11951568 14692 0.0145759196945
23844046 C-Reactive Protein  rs7310409 rs1169310 14572 0.010723940422
23844046 C-Reactive Protein  rs2794520 rs11265260 21223 0.001686732401
18823527 Late-Onset Alzheimer's Disease  rs727153 rs201825 12514 0.00330560550398
18823527 Late-Onset Alzheimer's Disease  rs405509 rs157580 13570 0.0127979140343
18823527 Late-Onset Alzheimer's Disease  rs405509 rs439401 5615 0.0059155088301
18823527 Late-Onset Alzheimer's Disease  rs405509 rs6859 26802 0.0479422860776
18823527 Late-Onset Alzheimer's Disease  rs157580 rs439401 19185 0.0187134228644
18823527 Late-Onset Alzheimer's Disease  rs157580 rs6859 13232 0.0351443720433
18823527 Late-Onset Alzheimer's Disease  rs439401 rs6859 32417 0.0538577949077
18604267 Antigen|Icam-1  rs505922 rs500498 582 0.000829235228991
18604267 Antigen|Icam-1  rs505922 rs687289 12123 0.00294246583798
18604267 Antigen|Icam-1  rs505922 rs687621 12164 0.002961077512
18604267 Antigen|Icam-1  rs505922 rs657152 9964 0.001901115349
18604267 Antigen|Icam-1  rs2075741 rs281440 794 0.001420604181
18604267 Antigen|Icam-1  rs2075741 rs10409243 68110 0.136225355802
18604267 Antigen|Icam-1  rs2075741 rs7258015 48260 0.0926155906873
18604267 Antigen|Icam-1  rs2075741 rs2116941 66655 0.134875784047
18604267 Antigen|Icam-1  rs2075741 rs2304237 45470 0.0892796182865
18604267 Antigen|Icam-1  rs2075741 rs2278442 43728 0.0834331681599
18604267 Antigen|Icam-1  rs2075741 rs3093030 3695 0.0098812381197
18604267 Antigen|Icam-1  rs2075741 rs923366 3875 0.0103798759272
18604267 Antigen|Icam-1  rs2075741 rs8111930 33048 0.101194292335
18604267 Antigen|Icam-1  rs281440 rs10409243 67316 0.134804751621
18604267 Antigen|Icam-1  rs281440 rs7258015 49054 0.0940361948683
18604267 Antigen|Icam-1  rs281440 rs2116941 65861 0.133455179866
18604267 Antigen|Icam-1  rs281440 rs2304237 46264 0.0907002224675
18604267 Antigen|Icam-1  rs281440 rs2278442 44522 0.0848537723409
18604267 Antigen|Icam-1  rs281440 rs3093030 2901 0.0084606339387
18604267 Antigen|Icam-1  rs281440 rs923366 3081 0.0089592717462
18604267 Antigen|Icam-1  rs281440 rs8111930 32254 0.0997736881543
18604267 Antigen|Icam-1  rs500498 rs687289 11541 0.00211323060898
18604267 Antigen|Icam-1  rs500498 rs687621 11582 0.00213184228301
18604267 Antigen|Icam-1  rs500498 rs657152 9382 0.00107188012001
18604267 Antigen|Icam-1  rs10409243 rs2116941 1455 0.0013495717547
18604267 Antigen|Icam-1  rs10409243 rs3093030 64415 0.126344117682
18604267 Antigen|Icam-1  rs10409243 rs923366 64235 0.125845479874
18604267 Antigen|Icam-1  rs10409243 rs8111930 35062 0.0350310634663
18604267 Antigen|Icam-1  rs687289 rs687621 41 1.86116740224e-05
18604267 Antigen|Icam-1  rs687289 rs657152 2159 0.00104135048898
18604267 Antigen|Icam-1  rs687621 rs657152 2200 0.001059962163
18604267 Antigen|Icam-1  rs7258015 rs2304237 2790 0.0033359724008
18604267 Antigen|Icam-1  rs7258015 rs2278442 4532 0.0091824225274
18604267 Antigen|Icam-1  rs7258015 rs3093030 51955 0.102496828807
18604267 Antigen|Icam-1  rs7258015 rs923366 52135 0.102995466614
18604267 Antigen|Icam-1  rs7258015 rs8111930 81308 0.193809883023
18604267 Antigen|Icam-1  rs2116941 rs3093030 62960 0.124994545927
18604267 Antigen|Icam-1  rs2116941 rs923366 62780 0.12449590812
18604267 Antigen|Icam-1  rs2116941 rs8111930 33607 0.0336814917116
18604267 Antigen|Icam-1  rs2304237 rs2278442 1742 0.0058464501266
18604267 Antigen|Icam-1  rs2304237 rs3093030 49165 0.0991608564062
18604267 Antigen|Icam-1  rs2304237 rs923366 49345 0.0996594942137
18604267 Antigen|Icam-1  rs2304237 rs8111930 78518 0.190473910622
18604267 Antigen|Icam-1  rs2278442 rs3093030 47423 0.0933144062796
18604267 Antigen|Icam-1  rs2278442 rs923366 47603 0.0938130440871
18604267 Antigen|Icam-1  rs2278442 rs8111930 76776 0.184627460495
18604267 Antigen|Icam-1  rs3093030 rs923366 180 0.000498637807496
18604267 Antigen|Icam-1  rs3093030 rs8111930 29353 0.0913130542156
18604267 Antigen|Icam-1  rs923366 rs8111930 29173 0.0908144164081
23297363 Tetralogy Fallot  rs233716 rs233722 8469 0.00476663234699
25352737 Cataract  rs769056 rs2574730 6874 0.00135805731881
23544013 Breast Cancer|Breast Ovarian Cancer|Carriers  rs169201 rs199534 34010 0.0015338733871
23544013 Breast Cancer|Breast Ovarian Cancer|Carriers  rs169201 rs199443 29362 0.0014356473559
23544013 Breast Cancer|Breast Ovarian Cancer|Carriers  rs199534 rs199443 4648 9.82260311986e-05
24940741 Infection  rs9277535 rs9366816 49314 0.0947655671667
23509613 Antiphospholipid Antibodies  rs9295873 rs9261925 21987 0.000657055737804
23509613 Antiphospholipid Antibodies  rs9295873 rs9261821 35161 0.0024744132176
23509613 Antiphospholipid Antibodies  rs9295873 rs9261850 30823 0.000905436495302
23509613 Antiphospholipid Antibodies  rs9295873 rs9261926 21829 0.000657007527103
23509613 Antiphospholipid Antibodies  rs9295873 rs9461607 339 1.56624359704e-06
23509613 Antiphospholipid Antibodies  rs9295873 rs1548515 26832 0.000658552835503
23509613 Antiphospholipid Antibodies  rs9295873 rs1548513 26548 0.000658462275403
23509613 Antiphospholipid Antibodies  rs9295873 rs9261855 30436 0.000904585781299
23509613 Antiphospholipid Antibodies  rs9295873 rs9261799 37748 0.0024868217367
23509613 Antiphospholipid Antibodies  rs9295873 rs9261854 30560 0.000904858340398
23509613 Antiphospholipid Antibodies  rs9295873 rs17411480 8882 0.000473773801801
23509613 Antiphospholipid Antibodies  rs9295873 rs9295888 8246 0.000468190492796
23509613 Antiphospholipid Antibodies  rs3129900 rs3129934 30208 0.007542012512
23509613 Antiphospholipid Antibodies  rs3129900 rs2143461 29368 0.00753391648444
23509613 Antiphospholipid Antibodies  rs3129900 rs3132928 71964 0.0168615032055
23509613 Antiphospholipid Antibodies  rs3129900 rs2213581 82567 0.0591831262562
23509613 Antiphospholipid Antibodies  rs3129900 rs7767325 72093 0.0168619221834
23509613 Antiphospholipid Antibodies  rs3129900 rs3129868 98398 0.0683945236821
23509613 Antiphospholipid Antibodies  rs3129900 rs2894254 39710 0.0353969601419
23509613 Antiphospholipid Antibodies  rs674313 rs9272535 28674 0.0177331677884
23509613 Antiphospholipid Antibodies  rs674313 rs502771 888 0.000583029724638
23509613 Antiphospholipid Antibodies  rs674313 rs3129716 79354 0.0373403012803
23509613 Antiphospholipid Antibodies  rs674313 rs642093 3993 0.00253641409483
23509613 Antiphospholipid Antibodies  rs674313 rs9275356 89768 0.051287255124
23509613 Antiphospholipid Antibodies  rs674313 rs615672 3911 0.0034462749047
23509613 Antiphospholipid Antibodies  rs674313 rs9272723 31345 0.0191322787962
23509613 Antiphospholipid Antibodies  rs674313 rs502055 921 0.000604049954561
23509613 Antiphospholipid Antibodies  rs674313 rs9272219 24187 0.0153135178961
23509613 Antiphospholipid Antibodies  rs674313 rs9272346 26290 0.0164500964536
23509613 Antiphospholipid Antibodies  rs674313 rs9270986 4022 0.0035525251609
23509613 Antiphospholipid Antibodies  rs674313 rs9469220 80228 0.0388726064508
23509613 Antiphospholipid Antibodies  rs17840186 rs11539216 20219 0.0015950065479
23509613 Antiphospholipid Antibodies  rs17840186 rs3130182 85380 0.374482165978
23509613 Antiphospholipid Antibodies  rs17840186 rs4959119 92470 0.191034081181
23509613 Antiphospholipid Antibodies  rs17840186 rs4713603 41410 0.21829509625
23509613 Antiphospholipid Antibodies  rs17840186 rs9276915 72288 0.178440318184
23509613 Antiphospholipid Antibodies  rs9272535 rs17615250 72217 0.0435627239877
23509613 Antiphospholipid Antibodies  rs9272535 rs9275618 77631 0.0895457740127
23509613 Antiphospholipid Antibodies  rs9272535 rs502771 27786 0.0171501380638
23509613 Antiphospholipid Antibodies  rs9272535 rs9275793 83271 0.0983391353268
23509613 Antiphospholipid Antibodies  rs9272535 rs9275765 82568 0.0983325386757
23509613 Antiphospholipid Antibodies  rs9272535 rs3129716 50680 0.0196071334919
23509613 Antiphospholipid Antibodies  rs9272535 rs642093 24681 0.0151967536936
23509613 Antiphospholipid Antibodies  rs9272535 rs9275772 82747 0.0983342188516
23509613 Antiphospholipid Antibodies  rs9272535 rs9275356 61094 0.0335540873356
23509613 Antiphospholipid Antibodies  rs9272535 rs615672 32585 0.0211794426931
23509613 Antiphospholipid Antibodies  rs9272535 rs9272723 2671 0.00139911100781
23509613 Antiphospholipid Antibodies  rs9272535 rs502055 27753 0.0171291178338
23509613 Antiphospholipid Antibodies  rs9272535 rs9272219 4487 0.0024196498923
23509613 Antiphospholipid Antibodies  rs9272535 rs9272346 2384 0.0012830713348
23509613 Antiphospholipid Antibodies  rs9272535 rs2647089 74812 0.0464608652052
23509613 Antiphospholipid Antibodies  rs9272535 rs9270986 32696 0.0212856929493
23509613 Antiphospholipid Antibodies  rs9272535 rs9469220 51554 0.0211394386624
23509613 Antiphospholipid Antibodies  rs9272535 rs9276298 96265 0.100364950627
23509613 Antiphospholipid Antibodies  rs17615250 rs9275618 5414 0.045983050025
23509613 Antiphospholipid Antibodies  rs17615250 rs9275793 11054 0.0547764113391
23509613 Antiphospholipid Antibodies  rs17615250 rs9275765 10351 0.054769814688
23509613 Antiphospholipid Antibodies  rs17615250 rs3129716 21537 0.0239555904958
23509613 Antiphospholipid Antibodies  rs17615250 rs642093 96898 0.0587594776813
23509613 Antiphospholipid Antibodies  rs17615250 rs10484564 73076 0.0979365237388
23509613 Antiphospholipid Antibodies  rs17615250 rs9275772 10530 0.0547714948639
23509613 Antiphospholipid Antibodies  rs17615250 rs9275356 11123 0.0100086366521
23509613 Antiphospholipid Antibodies  rs17615250 rs9272723 69546 0.0421636129799
23509613 Antiphospholipid Antibodies  rs17615250 rs2857210 62769 0.0977705701179
23509613 Antiphospholipid Antibodies  rs17615250 rs502055 99970 0.0606918418215
23509613 Antiphospholipid Antibodies  rs17615250 rs9272219 76704 0.04598237388
23509613 Antiphospholipid Antibodies  rs17615250 rs9272346 74601 0.0448457953225
23509613 Antiphospholipid Antibodies  rs17615250 rs2647089 2595 0.0028981412175
23509613 Antiphospholipid Antibodies  rs17615250 rs9469220 20663 0.0224232853253
23509613 Antiphospholipid Antibodies  rs17615250 rs9276298 24048 0.0568022266388
23509613 Antiphospholipid Antibodies  rs9275618 rs9275793 5640 0.00879336131413
23509613 Antiphospholipid Antibodies  rs9275618 rs9275765 4937 0.00878676466304
23509613 Antiphospholipid Antibodies  rs9275618 rs3129716 26951 0.0699386405208
23509613 Antiphospholipid Antibodies  rs9275618 rs10484564 67662 0.0519534737138
23509613 Antiphospholipid Antibodies  rs9275618 rs9275772 5116 0.00878844483893
23509613 Antiphospholipid Antibodies  rs9275618 rs9275356 16537 0.0559916866771
23509613 Antiphospholipid Antibodies  rs9275618 rs9272723 74960 0.0881466630049
23509613 Antiphospholipid Antibodies  rs9275618 rs2857210 57355 0.0517875200929
23509613 Antiphospholipid Antibodies  rs9275618 rs9272219 82118 0.091965423905
23509613 Antiphospholipid Antibodies  rs9275618 rs9272346 80015 0.0908288453475
23509613 Antiphospholipid Antibodies  rs9275618 rs2647089 2819 0.0430849088075
23509613 Antiphospholipid Antibodies  rs9275618 rs9469220 26077 0.0684063353503
23509613 Antiphospholipid Antibodies  rs9275618 rs9276298 18634 0.0108191766138
23509613 Antiphospholipid Antibodies  rs3132671 rs2517611 8960 8.87469500981e-05
23509613 Antiphospholipid Antibodies  rs502771 rs3129716 78466 0.0367572715557
23509613 Antiphospholipid Antibodies  rs502771 rs642093 3105 0.0019533843702
23509613 Antiphospholipid Antibodies  rs502771 rs9275356 88880 0.0507042253994
23509613 Antiphospholipid Antibodies  rs502771 rs615672 4799 0.00402930462933
23509613 Antiphospholipid Antibodies  rs502771 rs9272723 30457 0.0185492490716
23509613 Antiphospholipid Antibodies  rs502771 rs502055 33 2.10202299229e-05
23509613 Antiphospholipid Antibodies  rs502771 rs9272219 23299 0.0147304881715
23509613 Antiphospholipid Antibodies  rs502771 rs9272346 25402 0.015867066729
23509613 Antiphospholipid Antibodies  rs502771 rs9270986 4910 0.00413555488554
23509613 Antiphospholipid Antibodies  rs502771 rs9469220 79340 0.0382895767262
23509613 Antiphospholipid Antibodies  rs11539216 rs9276832 85580 0.191650759714
23509613 Antiphospholipid Antibodies  rs11539216 rs4959119 72251 0.189439074633
23509613 Antiphospholipid Antibodies  rs11539216 rs4713603 61629 0.219890102798
23509613 Antiphospholipid Antibodies  rs11539216 rs9276915 52069 0.176845311636
23509613 Antiphospholipid Antibodies  rs3130484 rs3131379 5151 0.0002074615889
23509613 Antiphospholipid Antibodies  rs3093978 rs2736177 87597 0.0869435634256
23509613 Antiphospholipid Antibodies  rs3093978 rs1046080 97385 0.0895159019335
23509613 Antiphospholipid Antibodies  rs3093978 rs2734573 3759 0.00141917222637
23509613 Antiphospholipid Antibodies  rs3093978 rs2516516 54927 0.0314059926816
23509613 Antiphospholipid Antibodies  rs3093978 rs933208 8151 0.00380462678689
23509613 Antiphospholipid Antibodies  rs3093978 rs2857605 26354 0.0075519186909
23509613 Antiphospholipid Antibodies  rs3093978 rs2857597 86503 0.0868280612781
23509613 Antiphospholipid Antibodies  rs3129934 rs2143461 840 8.0960275568e-06
23509613 Antiphospholipid Antibodies  rs3129934 rs2213581 52359 0.0516411137442
23509613 Antiphospholipid Antibodies  rs3129934 rs3129868 68190 0.0608525111701
23509613 Antiphospholipid Antibodies  rs3129934 rs2894254 9502 0.0278549476299
23509613 Antiphospholipid Antibodies  rs9275793 rs9275765 703 6.59665109737e-06
23509613 Antiphospholipid Antibodies  rs9275793 rs3129716 32591 0.0787320018349
23509613 Antiphospholipid Antibodies  rs9275793 rs10484564 62022 0.0431601123997
23509613 Antiphospholipid Antibodies  rs9275793 rs9275772 524 4.91647519851e-06
23509613 Antiphospholipid Antibodies  rs9275793 rs9275356 22177 0.0647850479912
23509613 Antiphospholipid Antibodies  rs9275793 rs9272723 80600 0.096940024319
23509613 Antiphospholipid Antibodies  rs9275793 rs2857210 51715 0.0429941587788
23509613 Antiphospholipid Antibodies  rs9275793 rs9272219 87758 0.100758785219
23509613 Antiphospholipid Antibodies  rs9275793 rs9272346 85655 0.0996222066616
23509613 Antiphospholipid Antibodies  rs9275793 rs2647089 8459 0.0518782701216
23509613 Antiphospholipid Antibodies  rs9275793 rs9469220 31717 0.0771996966644
23509613 Antiphospholipid Antibodies  rs9275793 rs9276298 12994 0.0020258152997
23509613 Antiphospholipid Antibodies  rs2736177 rs1046080 9788 0.0025723385079
23509613 Antiphospholipid Antibodies  rs2736177 rs2734573 91356 0.088362735652
23509613 Antiphospholipid Antibodies  rs2736177 rs933208 79446 0.0831389366387
23509613 Antiphospholipid Antibodies  rs2736177 rs2857605 61243 0.0793916447347
23509613 Antiphospholipid Antibodies  rs2736177 rs2857597 1094 0.000115502147501
23509613 Antiphospholipid Antibodies  rs1046080 rs933208 89234 0.0857112751466
23509613 Antiphospholipid Antibodies  rs1046080 rs2857605 71031 0.0819639832426
23509613 Antiphospholipid Antibodies  rs1046080 rs2857597 10882 0.0026878406554
23509613 Antiphospholipid Antibodies  rs9261925 rs9261821 13174 0.00181735747979
23509613 Antiphospholipid Antibodies  rs9261925 rs9261850 8836 0.000248380757498
23509613 Antiphospholipid Antibodies  rs9261925 rs9261926 158 4.8210701209e-08
23509613 Antiphospholipid Antibodies  rs9261925 rs9461607 22326 0.000658621981401
23509613 Antiphospholipid Antibodies  rs9261925 rs1548515 4845 1.49709769914e-06
23509613 Antiphospholipid Antibodies  rs9261925 rs1548513 4561 1.40653759928e-06
23509613 Antiphospholipid Antibodies  rs9261925 rs9261855 8449 0.000247530043495
23509613 Antiphospholipid Antibodies  rs9261925 rs9261799 15761 0.0018297659989
23509613 Antiphospholipid Antibodies  rs9261925 rs9261854 8573 0.000247802602594
23509613 Antiphospholipid Antibodies  rs9261925 rs17411480 30869 0.0011308295396
23509613 Antiphospholipid Antibodies  rs9261925 rs9295888 30233 0.0011252462306
23509613 Antiphospholipid Antibodies  rs9261821 rs9261850 4338 0.0015689767223
23509613 Antiphospholipid Antibodies  rs9261821 rs9261926 13332 0.0018174056905
23509613 Antiphospholipid Antibodies  rs9261821 rs9461607 35500 0.0024759794612
23509613 Antiphospholipid Antibodies  rs9261821 rs1548515 8329 0.0018158603821
23509613 Antiphospholipid Antibodies  rs9261821 rs1548513 8613 0.00181595094219
23509613 Antiphospholipid Antibodies  rs9261821 rs9261855 4725 0.0015698274363
23509613 Antiphospholipid Antibodies  rs9261821 rs9261799 2587 1.24085191047e-05
23509613 Antiphospholipid Antibodies  rs9261821 rs9261854 4601 0.0015695548772
23509613 Antiphospholipid Antibodies  rs9261821 rs17411480 44043 0.0029481870194
23509613 Antiphospholipid Antibodies  rs9261821 rs9295888 43407 0.00294260371039
23509613 Antiphospholipid Antibodies  rs9275765 rs3129716 31888 0.0787254051838
23509613 Antiphospholipid Antibodies  rs9275765 rs10484564 62725 0.0431667090508
23509613 Antiphospholipid Antibodies  rs9275765 rs9275772 179 1.68017589885e-06
23509613 Antiphospholipid Antibodies  rs9275765 rs9275356 21474 0.0647784513401
23509613 Antiphospholipid Antibodies  rs9275765 rs9272723 79897 0.0969334276679
23509613 Antiphospholipid Antibodies  rs9275765 rs2857210 52418 0.0430007554299
23509613 Antiphospholipid Antibodies  rs9275765 rs9272219 87055 0.100752188568
23509613 Antiphospholipid Antibodies  rs9275765 rs9272346 84952 0.0996156100105
23509613 Antiphospholipid Antibodies  rs9275765 rs2647089 7756 0.0518716734705
23509613 Antiphospholipid Antibodies  rs9275765 rs9469220 31014 0.0771931000133
23509613 Antiphospholipid Antibodies  rs9275765 rs9276298 13697 0.0020324119508
23509613 Antiphospholipid Antibodies  rs1044043 rs9276832 38419 0.0857709734564
23509613 Antiphospholipid Antibodies  rs1044043 rs10484564 41932 0.01689330695
23509613 Antiphospholipid Antibodies  rs1044043 rs4959119 51748 0.087982658538
23509613 Antiphospholipid Antibodies  rs1044043 rs2857210 52239 0.0170592605709
23509613 Antiphospholipid Antibodies  rs1044043 rs9276915 71930 0.100576421535
23509613 Antiphospholipid Antibodies  rs1044043 rs9276298 90960 0.05802760405
23509613 Antiphospholipid Antibodies  rs2143461 rs2213581 53199 0.0516492097718
23509613 Antiphospholipid Antibodies  rs2143461 rs3129868 69030 0.0608606071977
23509613 Antiphospholipid Antibodies  rs2143461 rs2894254 10342 0.0278630436575
23509613 Antiphospholipid Antibodies  rs9276832 rs10484564 80351 0.102664280406
23509613 Antiphospholipid Antibodies  rs9276832 rs4959119 13329 0.0022116850816
23509613 Antiphospholipid Antibodies  rs9276832 rs2857210 90658 0.102830234027
23509613 Antiphospholipid Antibodies  rs9276832 rs9276915 33511 0.0148054480784
23509613 Antiphospholipid Antibodies  rs9261850 rs9261926 8994 0.000248428968199
23509613 Antiphospholipid Antibodies  rs9261850 rs9461607 31162 0.000907002738899
23509613 Antiphospholipid Antibodies  rs9261850 rs1548515 3991 0.000246883659798
23509613 Antiphospholipid Antibodies  rs9261850 rs1548513 4275 0.000246974219898
23509613 Antiphospholipid Antibodies  rs9261850 rs9261855 387 8.50714002354e-07
23509613 Antiphospholipid Antibodies  rs9261850 rs9261799 6925 0.0015813852414
23509613 Antiphospholipid Antibodies  rs9261850 rs9261854 263 5.78154903508e-07
23509613 Antiphospholipid Antibodies  rs9261850 rs17411480 39705 0.0013792102971
23509613 Antiphospholipid Antibodies  rs9261850 rs9295888 39069 0.0013736269881
23509613 Antiphospholipid Antibodies  rs9261926 rs9461607 22168 0.0006585737707
23509613 Antiphospholipid Antibodies  rs9261926 rs1548515 5003 1.54530840035e-06
23509613 Antiphospholipid Antibodies  rs9261926 rs1548513 4719 1.45474830049e-06
23509613 Antiphospholipid Antibodies  rs9261926 rs9261855 8607 0.000247578254196
23509613 Antiphospholipid Antibodies  rs9261926 rs9261799 15919 0.0018298142096
23509613 Antiphospholipid Antibodies  rs9261926 rs9261854 8731 0.000247850813295
23509613 Antiphospholipid Antibodies  rs9261926 rs17411480 30711 0.0011307813289
23509613 Antiphospholipid Antibodies  rs9261926 rs9295888 30075 0.0011251980199
23509613 Antiphospholipid Antibodies  rs9461607 rs1548515 27171 0.0006601190791
23509613 Antiphospholipid Antibodies  rs9461607 rs1548513 26887 0.000660028519
23509613 Antiphospholipid Antibodies  rs9461607 rs9261855 30775 0.000906152024896
23509613 Antiphospholipid Antibodies  rs9461607 rs9261799 38087 0.0024883879803
23509613 Antiphospholipid Antibodies  rs9461607 rs9261854 30899 0.000906424583995
23509613 Antiphospholipid Antibodies  rs9461607 rs17411480 8543 0.000472207558204
23509613 Antiphospholipid Antibodies  rs9461607 rs9295888 7907 0.000466624249199
23509613 Antiphospholipid Antibodies  rs3129716 rs642093 75361 0.0348038871855
23509613 Antiphospholipid Antibodies  rs3129716 rs10484564 94613 0.121892114235
23509613 Antiphospholipid Antibodies  rs3129716 rs9275772 32067 0.0787270853597
23509613 Antiphospholipid Antibodies  rs3129716 rs9275356 10414 0.0139469538437
23509613 Antiphospholipid Antibodies  rs3129716 rs615672 83265 0.040786576185
23509613 Antiphospholipid Antibodies  rs3129716 rs9272723 48009 0.0182080224841
23509613 Antiphospholipid Antibodies  rs3129716 rs2857210 84306 0.121726160614
23509613 Antiphospholipid Antibodies  rs3129716 rs502055 78433 0.0367362513257
23509613 Antiphospholipid Antibodies  rs3129716 rs9272219 55167 0.0220267833842
23509613 Antiphospholipid Antibodies  rs3129716 rs9272346 53064 0.0208902048267
23509613 Antiphospholipid Antibodies  rs3129716 rs2647089 24132 0.0268537317133
23509613 Antiphospholipid Antibodies  rs3129716 rs9270986 83376 0.0408928264412
23509613 Antiphospholipid Antibodies  rs3129716 rs9469220 874 0.00153230517051
23509613 Antiphospholipid Antibodies  rs3129716 rs9276298 45585 0.0807578171346
23509613 Antiphospholipid Antibodies  rs642093 rs9275356 85775 0.0487508410292
23509613 Antiphospholipid Antibodies  rs642093 rs615672 7904 0.00598268899953
23509613 Antiphospholipid Antibodies  rs642093 rs9272723 27352 0.0165958647014
23509613 Antiphospholipid Antibodies  rs642093 rs502055 3072 0.00193236414027
23509613 Antiphospholipid Antibodies  rs642093 rs9272219 20194 0.0127771038013
23509613 Antiphospholipid Antibodies  rs642093 rs9272346 22297 0.0139136823588
23509613 Antiphospholipid Antibodies  rs642093 rs2647089 99493 0.0616576188988
23509613 Antiphospholipid Antibodies  rs642093 rs9270986 8015 0.00608893925573
23509613 Antiphospholipid Antibodies  rs642093 rs9469220 76235 0.036336192356
23509613 Antiphospholipid Antibodies  rs9277916 rs4711314 39489 0.0681292434198
23509613 Antiphospholipid Antibodies  rs9277916 rs2395357 24430 0.0160988234597
23509613 Antiphospholipid Antibodies  rs9277916 rs3128918 64338 0.103925783632
23509613 Antiphospholipid Antibodies  rs3130182 rs4713603 43970 0.156187069728
23509613 Antiphospholipid Antibodies  rs3130182 rs4711314 62368 0.0932036099706
23509613 Antiphospholipid Antibodies  rs3130182 rs2395357 77427 0.145234029931
23509613 Antiphospholipid Antibodies  rs3130182 rs3128918 37519 0.0574070697579
23509613 Antiphospholipid Antibodies  rs10484564 rs9275772 62546 0.0431650288749
23509613 Antiphospholipid Antibodies  rs10484564 rs9275356 84199 0.107945160391
23509613 Antiphospholipid Antibodies  rs10484564 rs4959119 93680 0.104875965488
23509613 Antiphospholipid Antibodies  rs10484564 rs2857210 10307 0.000165953620893
23509613 Antiphospholipid Antibodies  rs10484564 rs2647089 70481 0.0950383825213
23509613 Antiphospholipid Antibodies  rs10484564 rs9469220 93739 0.120359809064
23509613 Antiphospholipid Antibodies  rs10484564 rs9276298 49028 0.0411342971
23509613 Antiphospholipid Antibodies  rs2734573 rs2516516 51168 0.0299868204552
23509613 Antiphospholipid Antibodies  rs2734573 rs933208 11910 0.00522379901327
23509613 Antiphospholipid Antibodies  rs2734573 rs2857605 30113 0.00897109091727
23509613 Antiphospholipid Antibodies  rs2734573 rs2857597 90262 0.0882472335045
23509613 Antiphospholipid Antibodies  rs9275772 rs9275356 21653 0.064780131516
23509613 Antiphospholipid Antibodies  rs9275772 rs9272723 80076 0.0969351078438
23509613 Antiphospholipid Antibodies  rs9275772 rs2857210 52239 0.042999075254
23509613 Antiphospholipid Antibodies  rs9275772 rs9272219 87234 0.100753868744
23509613 Antiphospholipid Antibodies  rs9275772 rs9272346 85131 0.0996172901864
23509613 Antiphospholipid Antibodies  rs9275772 rs2647089 7935 0.0518733536464
23509613 Antiphospholipid Antibodies  rs9275772 rs9469220 31193 0.0771947801892
23509613 Antiphospholipid Antibodies  rs9275772 rs9276298 13518 0.0020307317749
23509613 Antiphospholipid Antibodies  rs9275356 rs615672 93679 0.0547335300287
23509613 Antiphospholipid Antibodies  rs9275356 rs9272723 58423 0.0321549763278
23509613 Antiphospholipid Antibodies  rs9275356 rs2857210 73892 0.10777920677
23509613 Antiphospholipid Antibodies  rs9275356 rs502055 88847 0.0506832051694
23509613 Antiphospholipid Antibodies  rs9275356 rs9272219 65581 0.0359737372279
23509613 Antiphospholipid Antibodies  rs9275356 rs9272346 63478 0.0348371586704
23509613 Antiphospholipid Antibodies  rs9275356 rs2647089 13718 0.0129067778696
23509613 Antiphospholipid Antibodies  rs9275356 rs9270986 93790 0.0548397802849
23509613 Antiphospholipid Antibodies  rs9275356 rs9469220 9540 0.0124146486732
23509613 Antiphospholipid Antibodies  rs9275356 rs9276298 35171 0.0668108632909
23509613 Antiphospholipid Antibodies  rs615672 rs9272723 35256 0.0225785537009
23509613 Antiphospholipid Antibodies  rs615672 rs502055 4832 0.00405032485926
23509613 Antiphospholipid Antibodies  rs615672 rs9272219 28098 0.0187597928008
23509613 Antiphospholipid Antibodies  rs615672 rs9272346 30201 0.0198963713583
23509613 Antiphospholipid Antibodies  rs615672 rs9270986 111 0.000106250256202
23509613 Antiphospholipid Antibodies  rs615672 rs9469220 84139 0.0423188813555
23509613 Antiphospholipid Antibodies  rs4959119 rs9276915 20182 0.0125937629968
23509613 Antiphospholipid Antibodies  rs1548515 rs1548513 284 9.05600998635e-08
23509613 Antiphospholipid Antibodies  rs1548515 rs9261855 3604 0.000246032945796
23509613 Antiphospholipid Antibodies  rs1548515 rs9261799 10916 0.0018282689012
23509613 Antiphospholipid Antibodies  rs1548515 rs9261854 3728 0.000246305504895
23509613 Antiphospholipid Antibodies  rs1548515 rs17411480 35714 0.0011323266373
23509613 Antiphospholipid Antibodies  rs1548515 rs9295888 35078 0.0011267433283
23509613 Antiphospholipid Antibodies  rs1548513 rs9261855 3888 0.000246123505896
23509613 Antiphospholipid Antibodies  rs1548513 rs9261799 11200 0.0018283594613
23509613 Antiphospholipid Antibodies  rs1548513 rs9261854 4012 0.000246396064995
23509613 Antiphospholipid Antibodies  rs1548513 rs17411480 35430 0.0011322360772
23509613 Antiphospholipid Antibodies  rs1548513 rs9295888 34794 0.0011266527682
23509613 Antiphospholipid Antibodies  rs9272723 rs502055 30424 0.0185282288416
23509613 Antiphospholipid Antibodies  rs9272723 rs9272219 7158 0.0038187609001
23509613 Antiphospholipid Antibodies  rs9272723 rs9272346 5055 0.0026821823426
23509613 Antiphospholipid Antibodies  rs9272723 rs2647089 72141 0.0450617541974
23509613 Antiphospholipid Antibodies  rs9272723 rs9270986 35367 0.0226848039571
23509613 Antiphospholipid Antibodies  rs9272723 rs9469220 48883 0.0197403276546
23509613 Antiphospholipid Antibodies  rs9272723 rs9276298 93594 0.0989658396187
23509613 Antiphospholipid Antibodies  rs3132928 rs7767325 129 4.18977904815e-07
23509613 Antiphospholipid Antibodies  rs2213581 rs3129868 15831 0.00921139742589
23509613 Antiphospholipid Antibodies  rs2213581 rs2894254 42857 0.0237861661143
23509613 Antiphospholipid Antibodies  rs2857210 rs2647089 60174 0.0948724289004
23509613 Antiphospholipid Antibodies  rs2857210 rs9469220 83432 0.120193855443
23509613 Antiphospholipid Antibodies  rs2857210 rs9276298 38721 0.0409683434791
23509613 Antiphospholipid Antibodies  rs4713603 rs3128918 81489 0.213594139486
23509613 Antiphospholipid Antibodies  rs9261855 rs9261799 7312 0.0015822359554
23509613 Antiphospholipid Antibodies  rs9261855 rs9261854 124 2.72559098846e-07
23509613 Antiphospholipid Antibodies  rs9261855 rs17411480 39318 0.0013783595831
23509613 Antiphospholipid Antibodies  rs9261855 rs9295888 38682 0.0013727762741
23509613 Antiphospholipid Antibodies  rs9261799 rs9261854 7188 0.0015819633963
23509613 Antiphospholipid Antibodies  rs9261799 rs17411480 46630 0.0029605955385
23509613 Antiphospholipid Antibodies  rs9261799 rs9295888 45994 0.0029550122295
23509613 Antiphospholipid Antibodies  rs502055 rs9272219 23266 0.0147094679415
23509613 Antiphospholipid Antibodies  rs502055 rs9272346 25369 0.015846046499
23509613 Antiphospholipid Antibodies  rs502055 rs9270986 4943 0.00415657511546
23509613 Antiphospholipid Antibodies  rs502055 rs9469220 79307 0.0382685564962
23509613 Antiphospholipid Antibodies  rs9261854 rs17411480 39442 0.0013786321422
23509613 Antiphospholipid Antibodies  rs9261854 rs9295888 38806 0.00137304883319
23509613 Antiphospholipid Antibodies  rs4711314 rs2395357 15059 0.0520304199601
23509613 Antiphospholipid Antibodies  rs4711314 rs3128918 24849 0.0357965402127
23509613 Antiphospholipid Antibodies  rs2516516 rs933208 63078 0.0352106194685
23509613 Antiphospholipid Antibodies  rs2516516 rs2857605 81281 0.0389579113725
23509613 Antiphospholipid Antibodies  rs933208 rs2857605 18203 0.00374729190401
23509613 Antiphospholipid Antibodies  rs933208 rs2857597 78352 0.0830234344912
23509613 Antiphospholipid Antibodies  rs17411480 rs9295888 636 5.58330900446e-06
23509613 Antiphospholipid Antibodies  rs3129868 rs2894254 58688 0.0329975635402
23509613 Antiphospholipid Antibodies  rs2395357 rs3128918 39908 0.0878269601728
23509613 Antiphospholipid Antibodies  rs9272219 rs9272346 2103 0.0011365785575
23509613 Antiphospholipid Antibodies  rs9272219 rs2647089 79299 0.0488805150975
23509613 Antiphospholipid Antibodies  rs9272219 rs9270986 28209 0.018866043057
23509613 Antiphospholipid Antibodies  rs9272219 rs9469220 56041 0.0235590885547
23509613 Antiphospholipid Antibodies  rs9272346 rs2647089 77196 0.04774393654
23509613 Antiphospholipid Antibodies  rs9272346 rs9270986 30312 0.0200026216145
23509613 Antiphospholipid Antibodies  rs9272346 rs9469220 53938 0.0224225099972
23509613 Antiphospholipid Antibodies  rs9272346 rs9276298 98649 0.101648021961
23509613 Antiphospholipid Antibodies  rs2647089 rs9469220 23258 0.0253214265428
23509613 Antiphospholipid Antibodies  rs2647089 rs9276298 21453 0.0539040854213
23509613 Antiphospholipid Antibodies  rs2857605 rs2857597 60149 0.0792761425872
23509613 Antiphospholipid Antibodies  rs9270986 rs9469220 84250 0.0424251316117
23509613 Antiphospholipid Antibodies  rs9469220 rs9276298 44711 0.0792255119641
20861866 Age-Related Macular Degeneration  rs3750848 rs3793917 3960 0.00235801483402
22558097 Total Bilirubin|Sickle Cell Anemia|Sickle Cell  rs1105880 rs10168416 4878 0.00065444809502
22558097 Total Bilirubin|Sickle Cell Anemia|Sickle Cell  rs1105880 rs6759892 296 0.000635252774998
22558097 Total Bilirubin|Sickle Cell Anemia|Sickle Cell  rs1105880 rs1105879 237 0.000687374487001
22558097 Total Bilirubin|Sickle Cell Anemia|Sickle Cell  rs1105880 rs17863787 9129 0.01663326052
22558097 Total Bilirubin|Sickle Cell Anemia|Sickle Cell  rs1105880 rs4148324 70757 0.039219364403
22558097 Total Bilirubin|Sickle Cell Anemia|Sickle Cell  rs1105880 rs4148325 71344 0.039454296085
22558097 Total Bilirubin|Sickle Cell Anemia|Sickle Cell  rs1105880 rs4148326 71497 0.039530858256
22558097 Total Bilirubin|Sickle Cell Anemia|Sickle Cell  rs1105880 rs3755319 65617 0.037829548507
22558097 Total Bilirubin|Sickle Cell Anemia|Sickle Cell  rs1105880 rs3771341 71274 0.03941926764
22558097 Total Bilirubin|Sickle Cell Anemia|Sickle Cell  rs1105880 rs6742078 70674 0.039188980121
22558097 Total Bilirubin|Sickle Cell Anemia|Sickle Cell  rs1105880 rs2070959 226 0.000654432662003
22558097 Total Bilirubin|Sickle Cell Anemia|Sickle Cell  rs1105880 rs7586110 11438 0.002437829261
22558097 Total Bilirubin|Sickle Cell Anemia|Sickle Cell  rs1105880 rs10168155 5129 0.000655131613001
22558097 Total Bilirubin|Sickle Cell Anemia|Sickle Cell  rs10168416 rs6759892 4582 1.91953200215e-05
22558097 Total Bilirubin|Sickle Cell Anemia|Sickle Cell  rs10168416 rs1105879 5115 0.00134182258202
22558097 Total Bilirubin|Sickle Cell Anemia|Sickle Cell  rs10168416 rs17863787 14007 0.017287708615
22558097 Total Bilirubin|Sickle Cell Anemia|Sickle Cell  rs10168416 rs4148324 75635 0.039873812498
22558097 Total Bilirubin|Sickle Cell Anemia|Sickle Cell  rs10168416 rs4148325 76222 0.04010874418
22558097 Total Bilirubin|Sickle Cell Anemia|Sickle Cell  rs10168416 rs4148326 76375 0.040185306351
22558097 Total Bilirubin|Sickle Cell Anemia|Sickle Cell  rs10168416 rs3755319 70495 0.038483996602
22558097 Total Bilirubin|Sickle Cell Anemia|Sickle Cell  rs10168416 rs3771341 76152 0.040073715735
22558097 Total Bilirubin|Sickle Cell Anemia|Sickle Cell  rs10168416 rs6742078 75552 0.039843428216
22558097 Total Bilirubin|Sickle Cell Anemia|Sickle Cell  rs10168416 rs2070959 5104 0.00130888075702
22558097 Total Bilirubin|Sickle Cell Anemia|Sickle Cell  rs10168416 rs7586110 6560 0.00178338116598
22558097 Total Bilirubin|Sickle Cell Anemia|Sickle Cell  rs10168416 rs10168155 251 6.8351798177e-07
22558097 Total Bilirubin|Sickle Cell Anemia|Sickle Cell  rs6759892 rs1105879 533 0.001322627262
22558097 Total Bilirubin|Sickle Cell Anemia|Sickle Cell  rs6759892 rs17863787 9425 0.017268513295
22558097 Total Bilirubin|Sickle Cell Anemia|Sickle Cell  rs6759892 rs4148324 71053 0.039854617178
22558097 Total Bilirubin|Sickle Cell Anemia|Sickle Cell  rs6759892 rs4148325 71640 0.04008954886
22558097 Total Bilirubin|Sickle Cell Anemia|Sickle Cell  rs6759892 rs4148326 71793 0.040166111031
22558097 Total Bilirubin|Sickle Cell Anemia|Sickle Cell  rs6759892 rs3755319 65913 0.038464801282
22558097 Total Bilirubin|Sickle Cell Anemia|Sickle Cell  rs6759892 rs3771341 71570 0.040054520415
22558097 Total Bilirubin|Sickle Cell Anemia|Sickle Cell  rs6759892 rs6742078 70970 0.039824232896
22558097 Total Bilirubin|Sickle Cell Anemia|Sickle Cell  rs6759892 rs2070959 522 0.001289685437
22558097 Total Bilirubin|Sickle Cell Anemia|Sickle Cell  rs6759892 rs7586110 11142 0.001802576486
22558097 Total Bilirubin|Sickle Cell Anemia|Sickle Cell  rs6759892 rs10168155 4833 1.98788380033e-05
22558097 Total Bilirubin|Sickle Cell Anemia|Sickle Cell  rs1105879 rs17863787 8892 0.015945886033
22558097 Total Bilirubin|Sickle Cell Anemia|Sickle Cell  rs1105879 rs4148324 70520 0.038531989916
22558097 Total Bilirubin|Sickle Cell Anemia|Sickle Cell  rs1105879 rs4148325 71107 0.038766921598
22558097 Total Bilirubin|Sickle Cell Anemia|Sickle Cell  rs1105879 rs4148326 71260 0.038843483769
22558097 Total Bilirubin|Sickle Cell Anemia|Sickle Cell  rs1105879 rs3755319 65380 0.03714217402
22558097 Total Bilirubin|Sickle Cell Anemia|Sickle Cell  rs1105879 rs3771341 71037 0.038731893153
22558097 Total Bilirubin|Sickle Cell Anemia|Sickle Cell  rs1105879 rs6742078 70437 0.038501605634
22558097 Total Bilirubin|Sickle Cell Anemia|Sickle Cell  rs1105879 rs2070959 11 3.29418249976e-05
22558097 Total Bilirubin|Sickle Cell Anemia|Sickle Cell  rs1105879 rs7586110 11675 0.003125203748
22558097 Total Bilirubin|Sickle Cell Anemia|Sickle Cell  rs1105879 rs10168155 5366 0.0013425061
22558097 Total Bilirubin|Sickle Cell Anemia|Sickle Cell  rs17863787 rs4148324 61628 0.022586103883
22558097 Total Bilirubin|Sickle Cell Anemia|Sickle Cell  rs17863787 rs4148325 62215 0.022821035565
22558097 Total Bilirubin|Sickle Cell Anemia|Sickle Cell  rs17863787 rs4148326 62368 0.022897597736
22558097 Total Bilirubin|Sickle Cell Anemia|Sickle Cell  rs17863787 rs3755319 56488 0.021196287987
22558097 Total Bilirubin|Sickle Cell Anemia|Sickle Cell  rs17863787 rs3771341 62145 0.02278600712
22558097 Total Bilirubin|Sickle Cell Anemia|Sickle Cell  rs17863787 rs6742078 61545 0.022555719601
22558097 Total Bilirubin|Sickle Cell Anemia|Sickle Cell  rs17863787 rs2070959 8903 0.015978827858
22558097 Total Bilirubin|Sickle Cell Anemia|Sickle Cell  rs17863787 rs7586110 20567 0.019071089781
22558097 Total Bilirubin|Sickle Cell Anemia|Sickle Cell  rs17863787 rs10168155 14258 0.017288392133
22558097 Total Bilirubin|Sickle Cell Anemia|Sickle Cell  rs4148324 rs4148325 587 0.000234931682002
22558097 Total Bilirubin|Sickle Cell Anemia|Sickle Cell  rs4148324 rs4148326 740 0.000311493853019
22558097 Total Bilirubin|Sickle Cell Anemia|Sickle Cell  rs4148324 rs3755319 5140 0.001389815896
22558097 Total Bilirubin|Sickle Cell Anemia|Sickle Cell  rs4148324 rs3771341 517 0.000199903237018
22558097 Total Bilirubin|Sickle Cell Anemia|Sickle Cell  rs4148324 rs6742078 83 3.03842819847e-05
22558097 Total Bilirubin|Sickle Cell Anemia|Sickle Cell  rs4148324 rs2070959 70531 0.038564931741
22558097 Total Bilirubin|Sickle Cell Anemia|Sickle Cell  rs4148324 rs7586110 82195 0.041657193664
22558097 Total Bilirubin|Sickle Cell Anemia|Sickle Cell  rs4148324 rs10168155 75886 0.039874496016
22558097 Total Bilirubin|Sickle Cell Anemia|Sickle Cell  rs4148325 rs4148326 153 7.65621710173e-05
22558097 Total Bilirubin|Sickle Cell Anemia|Sickle Cell  rs4148325 rs3755319 5727 0.00162474757801
22558097 Total Bilirubin|Sickle Cell Anemia|Sickle Cell  rs4148325 rs3771341 70 3.50284449837e-05
22558097 Total Bilirubin|Sickle Cell Anemia|Sickle Cell  rs4148325 rs6742078 670 0.000265315963986
22558097 Total Bilirubin|Sickle Cell Anemia|Sickle Cell  rs4148325 rs2070959 71118 0.038799863423
22558097 Total Bilirubin|Sickle Cell Anemia|Sickle Cell  rs4148325 rs7586110 82782 0.041892125346
22558097 Total Bilirubin|Sickle Cell Anemia|Sickle Cell  rs4148325 rs10168155 76473 0.040109427698
22558097 Total Bilirubin|Sickle Cell Anemia|Sickle Cell  rs4148326 rs3755319 5880 0.00170130974902
22558097 Total Bilirubin|Sickle Cell Anemia|Sickle Cell  rs4148326 rs3771341 223 0.000111590616001
22558097 Total Bilirubin|Sickle Cell Anemia|Sickle Cell  rs4148326 rs6742078 823 0.000341878135004
22558097 Total Bilirubin|Sickle Cell Anemia|Sickle Cell  rs4148326 rs2070959 71271 0.038876425594
22558097 Total Bilirubin|Sickle Cell Anemia|Sickle Cell  rs4148326 rs7586110 82935 0.041968687517
22558097 Total Bilirubin|Sickle Cell Anemia|Sickle Cell  rs4148326 rs10168155 76626 0.040185989869
22558097 Total Bilirubin|Sickle Cell Anemia|Sickle Cell  rs3755319 rs3771341 5657 0.00158971913302
22558097 Total Bilirubin|Sickle Cell Anemia|Sickle Cell  rs3755319 rs6742078 5057 0.00135943161402
22558097 Total Bilirubin|Sickle Cell Anemia|Sickle Cell  rs3755319 rs2070959 65391 0.037175115845
22558097 Total Bilirubin|Sickle Cell Anemia|Sickle Cell  rs3755319 rs7586110 77055 0.040267377768
22558097 Total Bilirubin|Sickle Cell Anemia|Sickle Cell  rs3755319 rs10168155 70746 0.03848468012
22558097 Total Bilirubin|Sickle Cell Anemia|Sickle Cell  rs3771341 rs6742078 600 0.000230287519003
22558097 Total Bilirubin|Sickle Cell Anemia|Sickle Cell  rs3771341 rs2070959 71048 0.038764834978
22558097 Total Bilirubin|Sickle Cell Anemia|Sickle Cell  rs3771341 rs7586110 82712 0.041857096901
22558097 Total Bilirubin|Sickle Cell Anemia|Sickle Cell  rs3771341 rs10168155 76403 0.040074399253
22558097 Total Bilirubin|Sickle Cell Anemia|Sickle Cell  rs6742078 rs2070959 70448 0.038534547459
22558097 Total Bilirubin|Sickle Cell Anemia|Sickle Cell  rs6742078 rs7586110 82112 0.041626809382
22558097 Total Bilirubin|Sickle Cell Anemia|Sickle Cell  rs6742078 rs10168155 75803 0.039844111734
22558097 Total Bilirubin|Sickle Cell Anemia|Sickle Cell  rs2070959 rs7586110 11664 0.003092261923
22558097 Total Bilirubin|Sickle Cell Anemia|Sickle Cell  rs2070959 rs10168155 5355 0.001309564275
22558097 Total Bilirubin|Sickle Cell Anemia|Sickle Cell  rs7586110 rs10168155 6309 0.001782697648
25060954 Kinase|Hearing  rs614171 rs588702 6173 0.003207296537
25060954 Kinase|Hearing  rs1503369 rs6472312 12500 0.0025388482083
25060954 Kinase|Hearing  rs1503369 rs1827524 3244 0.000425882091605
25060954 Kinase|Hearing  rs1503369 rs1503363 15294 0.0027823814285
25060954 Kinase|Hearing  rs1503369 rs1393901 3336 0.000446052961905
25060954 Kinase|Hearing  rs6472312 rs1827524 15744 0.00296473029991
25060954 Kinase|Hearing  rs6472312 rs1503363 2794 0.0002435332202
25060954 Kinase|Hearing  rs6472312 rs1393901 15836 0.00298490117021
25060954 Kinase|Hearing  rs1827524 rs1503363 18538 0.00320826352011
25060954 Kinase|Hearing  rs1827524 rs1393901 92 2.01708703003e-05
25060954 Kinase|Hearing  rs1503363 rs1393901 18630 0.00322843439041
22719876 Non-Alcoholic Fatty Liver Disease|Liver Disease  rs2896019 rs926633 3839 0.000446459373698
22719876 Non-Alcoholic Fatty Liver Disease|Liver Disease  rs2896019 rs738407 9739 0.0186358097747
22719876 Non-Alcoholic Fatty Liver Disease|Liver Disease  rs2896019 rs1010023 2404 0.000275738304303
22719876 Non-Alcoholic Fatty Liver Disease|Liver Disease  rs2896019 rs3810622 4440 0.000520672834902
22719876 Non-Alcoholic Fatty Liver Disease|Liver Disease  rs2896019 rs2076211 4616 0.0034652923175
22719876 Non-Alcoholic Fatty Liver Disease|Liver Disease  rs926633 rs738407 13578 0.0190822691484
22719876 Non-Alcoholic Fatty Liver Disease|Liver Disease  rs926633 rs1010023 1435 0.000170721069395
22719876 Non-Alcoholic Fatty Liver Disease|Liver Disease  rs926633 rs3810622 601 7.4213461204e-05
22719876 Non-Alcoholic Fatty Liver Disease|Liver Disease  rs926633 rs2076211 8455 0.0039117516912
22719876 Non-Alcoholic Fatty Liver Disease|Liver Disease  rs738407 rs1010023 12143 0.018911548079
22719876 Non-Alcoholic Fatty Liver Disease|Liver Disease  rs738407 rs3810622 14179 0.0191564826096
22719876 Non-Alcoholic Fatty Liver Disease|Liver Disease  rs738407 rs2076211 5123 0.0151705174572
22719876 Non-Alcoholic Fatty Liver Disease|Liver Disease  rs1010023 rs3810622 2036 0.000244934530599
22719876 Non-Alcoholic Fatty Liver Disease|Liver Disease  rs1010023 rs2076211 7020 0.0037410306218
22719876 Non-Alcoholic Fatty Liver Disease|Liver Disease  rs3810622 rs2076211 9056 0.0039859651524
25241909 Chronic Obstructive Pulmonary Disease|Chronic Bronchitis  rs7671167 rs2045517 13015 0.009082601074
25241909 Chronic Obstructive Pulmonary Disease|Chronic Bronchitis  rs7671167 rs1964516 8070 0.0061949278038
25241909 Chronic Obstructive Pulmonary Disease|Chronic Bronchitis  rs7671167 rs2904259 1735 0.00154859905901
25241909 Chronic Obstructive Pulmonary Disease|Chronic Bronchitis  rs2045517 rs1964516 4945 0.00288767327019
25241909 Chronic Obstructive Pulmonary Disease|Chronic Bronchitis  rs2045517 rs2904259 14750 0.010631200133
25241909 Chronic Obstructive Pulmonary Disease|Chronic Bronchitis  rs8034191 rs11858836 22746 0.00945185373557
25241909 Chronic Obstructive Pulmonary Disease|Chronic Bronchitis  rs17184313 rs754388 13159 0.00737196323691
25241909 Chronic Obstructive Pulmonary Disease|Chronic Bronchitis  rs1964516 rs2904259 9805 0.00774352686281
24324648 Serum IgE  rs7939777 rs2078158 1738 0.00343688898599
24324648 Serum IgE  rs1399315 rs3106598 563 0.000921323108898
24324648 Serum IgE  rs12173787 rs943474 14363 0.0052801144703
23565137 Late-Onset Alzheimer’s Disease  rs3781834 rs3737529 31876 0.025435159498
23565137 Late-Onset Alzheimer’s Disease  rs3781834 rs17125523 28299 0.0241885010103
23565137 Late-Onset Alzheimer’s Disease  rs3781834 rs4598682 69989 0.123017433459
23565137 Late-Onset Alzheimer’s Disease  rs3737529 rs17125523 3577 0.00124665848776
23565137 Late-Onset Alzheimer’s Disease  rs17125523 rs4598682 98288 0.147205934469
24086445 Schizophrenia|Quantitative Phenotype|Matter Volume  rs12580062 rs12581163 87490 0.0695055005074
24086445 Schizophrenia|Quantitative Phenotype|Matter Volume  rs12580062 rs11044106 96612 0.071417376592
24086445 Schizophrenia|Quantitative Phenotype|Matter Volume  rs12580062 rs11044026 14335 0.0019778446966
24086445 Schizophrenia|Quantitative Phenotype|Matter Volume  rs12580062 rs10770359 84538 0.0690777280775
24086445 Schizophrenia|Quantitative Phenotype|Matter Volume  rs12581163 rs11044106 9122 0.0019118760846
24086445 Schizophrenia|Quantitative Phenotype|Matter Volume  rs12581163 rs10770359 2952 0.000427772429902
24086445 Schizophrenia|Quantitative Phenotype|Matter Volume  rs1107952 rs10233386 2989 0.000614057501338
24086445 Schizophrenia|Quantitative Phenotype|Matter Volume  rs9320482 rs9400701 29799 0.00448890399799
24086445 Schizophrenia|Quantitative Phenotype|Matter Volume  rs9320482 rs9488340 15876 0.003747627409
24086445 Schizophrenia|Quantitative Phenotype|Matter Volume  rs9320482 rs9320486 46384 0.005015781469
24086445 Schizophrenia|Quantitative Phenotype|Matter Volume  rs9320482 rs6936717 29483 0.004470934266
24086445 Schizophrenia|Quantitative Phenotype|Matter Volume  rs9320482 rs7746324 54650 0.00698349103401
24086445 Schizophrenia|Quantitative Phenotype|Matter Volume  rs9320482 rs9374441 21263 0.00403531136899
24086445 Schizophrenia|Quantitative Phenotype|Matter Volume  rs9320482 rs9320481 2318 0.000153511009856
24086445 Schizophrenia|Quantitative Phenotype|Matter Volume  rs9400701 rs9488340 13923 0.000741276588997
24086445 Schizophrenia|Quantitative Phenotype|Matter Volume  rs9400701 rs9320486 16585 0.000526877471003
24086445 Schizophrenia|Quantitative Phenotype|Matter Volume  rs9400701 rs6936717 316 1.79697319993e-05
24086445 Schizophrenia|Quantitative Phenotype|Matter Volume  rs9400701 rs7746324 24851 0.00249458703601
24086445 Schizophrenia|Quantitative Phenotype|Matter Volume  rs9400701 rs9374441 8536 0.000453592629
24086445 Schizophrenia|Quantitative Phenotype|Matter Volume  rs9400701 rs9320481 32117 0.00464241500785
24086445 Schizophrenia|Quantitative Phenotype|Matter Volume  rs9488340 rs9320486 30508 0.00126815406
24086445 Schizophrenia|Quantitative Phenotype|Matter Volume  rs9488340 rs6936717 13607 0.000723306856997
24086445 Schizophrenia|Quantitative Phenotype|Matter Volume  rs9488340 rs7746324 38774 0.00323586362501
24086445 Schizophrenia|Quantitative Phenotype|Matter Volume  rs9488340 rs9374441 5387 0.000287683959996
24086445 Schizophrenia|Quantitative Phenotype|Matter Volume  rs9488340 rs9320481 18194 0.00390113841885
24086445 Schizophrenia|Quantitative Phenotype|Matter Volume  rs9320486 rs6936717 16901 0.000544847203003
24086445 Schizophrenia|Quantitative Phenotype|Matter Volume  rs9320486 rs7746324 8266 0.00196770956501
24086445 Schizophrenia|Quantitative Phenotype|Matter Volume  rs9320486 rs9374441 25121 0.000980470100004
24086445 Schizophrenia|Quantitative Phenotype|Matter Volume  rs9320486 rs9320481 48702 0.00516929247885
24086445 Schizophrenia|Quantitative Phenotype|Matter Volume  rs11044106 rs10770359 12074 0.0023396485145
24086445 Schizophrenia|Quantitative Phenotype|Matter Volume  rs11044026 rs10770359 98873 0.0710555727741
24086445 Schizophrenia|Quantitative Phenotype|Matter Volume  rs6936717 rs7746324 25167 0.00251255676801
24086445 Schizophrenia|Quantitative Phenotype|Matter Volume  rs6936717 rs9374441 8220 0.000435622897001
24086445 Schizophrenia|Quantitative Phenotype|Matter Volume  rs6936717 rs9320481 31801 0.00462444527585
24086445 Schizophrenia|Quantitative Phenotype|Matter Volume  rs7746324 rs9374441 33387 0.00294817966501
24086445 Schizophrenia|Quantitative Phenotype|Matter Volume  rs7746324 rs9320481 56968 0.00713700204386
24086445 Schizophrenia|Quantitative Phenotype|Matter Volume  rs9374441 rs9320481 23581 0.00418882237885
22216198 Protein C Total protein s rs1607504 rs1401543 6425 0.000784514628009
22216198 Protein C protein c rs867186 rs8119351 10149 0.0086512305384
22216198 Protein C protein s rs1570868 rs1413885 14949 0.0455615566464
22216198 Protein C protein s rs1570868 rs12086738 23196 0.0526106006702
22216198 Protein C protein s rs1413885 rs12086738 8247 0.0070490440238
