# Supplementary material for: A machine-compiled database of genome-wide association studies
Source: Nat Commun. 2019 Jul 26;10:3341. doi: 10.1038/s41467-019-11026-x (PMC6659642; doi:10.1038/s41467-019-11026-x)
Supplement: Supplementary file 3 — Source Data [file 41467_2019_11026_MOESM3_ESM.zip › Supplementary Files/notebooks/bio-analysis/enrichment/associations.gwascat.tsv]

PUBMEDID	SNPS
18403759	rs4950928
18369459	rs7993214
18385676	rs8034191
18385676	rs2808630
18385676	rs7626795
18385738	rs8034191
18385739	rs1051730
18372901	rs7014346
18372901	rs3802842
18372901	rs4939827
18372905	rs10795668
18372905	rs16892766
18372903	rs864745
18372903	rs12779790
18372903	rs7961581
18372903	rs7578597
18372903	rs4607103
18326623	rs2180341
18332876	rs11064768
18327256	rs7442295
18327257	rs737267
18311140	rs2816316
18311140	rs13015714
18311140	rs17810546
18311140	rs1464510
18311140	rs1738074
18264097	rs10993994
18264097	rs2735839
18264097	rs7931342
18264097	rs9364554
18264097	rs6465657
18264098	rs5945572
18264098	rs721048
18264096	rs10993994
18264096	rs4962416
18264096	rs10896449
18264096	rs10486567
18262040	rs599839
18245381	rs4910742
18245381	rs11886868
18239089	rs1670533
18239089	rs3796619
18252221	rs916977
18204446	rs9888739
18204446	rs4963128
18204446	rs6445975
18204446	rs10798269
18204098	rs13277113
18204098	rs11574637
18204447	rs10516487
18198356	rs1701704
18193044	rs4846914
18193044	rs17145738
18193044	rs17321515
18193044	rs4846914
18193044	rs16996148
18193044	rs12130333
18193046	rs3812316
18193045	rs6060369
18193045	rs17690232
18193045	rs4932217
18193045	rs724016
18193045	rs10078095
18193043	rs599839
18193043	rs2254287
18193043	rs780094
18193043	rs17321515
18193043	rs17145738
18193043	rs1748195
18193043	rs16996148
18179892	rs599839
18179892	rs7442295
18084291	rs10260404
18075462	rs10498345
17997608	rs6855911
17982456	rs10499194
17952075	rs12821256
17952075	rs12896399
17952075	rs12896399
17952075	rs1540771
17999355	rs1834640
17999355	rs1042602
17999355	rs16891982
17934461	rs4939827
17903293	rs2494250
17903293	rs4128725
17903293	rs2794520
17903293	rs7552393
17903293	rs746961
17903300	rs1106683
17903300	rs1106684
17903300	rs1333026
17903300	rs4471028
17903300	rs1875517
17903308	rs6599077
17903308	rs10492604
17903292	rs1158167
17903292	rs6977660
17903292	rs9322817
17903292	rs10499559
17903292	rs1712790
17903296	rs9317284
17903296	rs10514345
17903296	rs10506821
17903296	rs10503887
17903296	rs2548003
17903304	rs958546
17903304	rs4776472
17903304	rs10501920
17903304	rs740363
17903304	rs499818
17903302	rs10493340
17903302	rs1963982
17903302	rs935334
17903302	rs6063312
17903302	rs770189
17903295	rs1412337
17903295	rs32566
17903295	rs10496265
17903295	rs1463605
17903295	rs1528753
17903298	rs2877832
17903298	rs2877832
17903298	rs2722425
17903298	rs10510634
17903298	rs10497721
17903305	rs2075555
17903305	rs6556756
17903305	rs1154865
17903305	rs1978503
17903305	rs1926657
17903305	rs9311171
17903305	rs1529276
17903305	rs10498792
17903305	rs4466137
17903305	rs345013
17903306	rs10507380
17903306	rs882300
17903306	rs1395479
17903306	rs9315385
17903303	rs2390582
17903303	rs10483853
17903303	rs1376877
17903303	rs3849150
17903303	rs2896103
17903297	rs2179965
17903297	rs1155865
17903297	rs2832077
17903297	rs2352904
17903297	rs1970546
17903301	rs1379659
17903301	rs366676
17903301	rs3814219
17903301	rs6847149
17903301	rs2819770
17903307	rs441051
17903307	rs10516541
17903307	rs3867498
17903307	rs2838815
17903307	rs1455782
17903294	rs10488360
17903294	rs966321
17903294	rs10493485
17903294	rs4460176
17827064	rs2306677
17804836	rs3761847
17804789	rs10789230
17804789	rs10789230
17767159	rs1427407
17767159	rs9399137
17767159	Chr11:5232745
17767157	rs1042725
17690259	rs3825942
17653210	rs741301
17667963	rs702543
17660530	rs12722489
17660530	rs6897932
17660530	rs6498169
17660530	rs6604026
17660530	rs10984447
17611496	rs7216389
17658951	rs9930506
17658951	rs9930506
17658951	rs9930506
17634447	rs3923809
17634449	rs6922269
17634449	rs2943634
17637780	rs2300478
17637780	rs9296249
17637780	rs12593813
17632509	rs11887534
17632545	rs2903692
17618284	rs6983267
17618283	rs10505477
17603472	rs2200733
17603485	rs4430796
17603485	rs1859962
17558408	rs6822844
17554300	rs420259
17554300	rs6458307
17554300	rs683395
17554300	rs2953145
17554300	rs3761218
17554300	rs1333049
17554300	rs17672135
17554300	rs688034
17554300	rs8055236
17554300	rs9858542
17554300	rs1000113
17554300	rs10883365
17554300	rs2542151
17554300	rs9469220
17554300	rs2820037
17554300	rs2398162
17554300	rs11761231
17554300	rs743777
17554300	rs2837960
17554300	rs3816587
17554300	rs11171739
17554300	rs17696736
17554300	rs12708716
17554300	rs11052552
17554300	rs17388568
17554300	rs9465871
17554300	rs9939609
17554300	rs358806
17554300	rs1495377
17554300	rs12304921
17554261	rs10801047
17554261	rs9858542
17554261	rs13361189
17554261	rs10883365
17554261	rs2542151
17554260	rs17696736
17554260	rs2292239
17554260	rs12708716
17554260	rs2542151
17554260	rs763361
17529973	rs1219648
17529974	rs13387042
17529974	rs3803662
17486107	rs1012053
17434096	rs783396
17434096	rs10486776
17434096	rs7506045
17478679	rs10757278
17463246	rs7754840
17460697	rs7756992
17435756	rs2241880
17435756	rs224136
17434869	rs9939609
17401366	rs16901979
17401363	rs6983267
17522711	rs4129148
17447842	rs1373692
17362836	rs4363506
17362836	rs16984239
17362836	rs12680546
17362836	rs6013382
17362836	rs2782931
17293876	rs1111875
17158188	rs2836823
17158188	rs4142041
17053108	rs11200638
17052657	rs10501570
17052657	rs2242330
17052657	rs1480597
16648850	rs10494366
16252231	rs7702187
15761122	rs380390
17603472	rs10033464
17401366
18439552	rs1169310
18455228	rs4355801
18455228	rs3736228
17553421	rs2373115
18488028	rs1408799
18488026	rs910873
18483556	rs12203592
18483556	rs28777
18464913	rs4129267
18464913	rs4796217
18463370	rs6939340
18471798	rs4140564
18464913	rs7770628
18464913	rs5751901
18454146	rs12970134
18454148	rs17782313
18445777	rs7524102
18445777	rs3130340
18445777	rs4870044
18445777	rs6469804
18445777	rs9594759
18439548	rs1892534
18439548	rs7310409
18439548	rs780094
18439548	rs10778213
18439548	rs8192284
18471798	rs1207421
18483556	rs6918152
18483556	rs12203592
18483556	rs28777
18483556	rs6918152
18445777	rs7524102
18445777	rs1038304
18445777	rs6993813
18445777	rs9594738
18464913	rs2250417
18521185	rs563694
18521091	rs7142881
18521091	rs993648
18521091	rs3924426
18521091	rs4799915
18521091	rs4933824
18535201	rs216013
18451265	rs560887
18488028	rs1015362
18488028	rs35264875
18488028	rs1015362
18364390	rs495337
17395743	rs2648875
18483556	rs12913832
18483556	rs12913832
18488028	rs1015362
18488028	rs1015362
18587394	rs3764147
18587394	rs10045431
18587394	rs2301436
18587394	rs744166
18587394	rs7746082
18594024	rs1934951
18576341	rs2395148
17293876	rs13266634
17434096	rs9536591
18604267	rs507666
18604267	rs1799969
18604267	rs5498
18615156	rs6028945
18615156	rs10945919
18615156	rs7046653
18723019	rs1398024
18660810	rs1975197
18660810	rs4626664
18668548	rs2002842
18677311	rs1344706
18677311	rs1602565
18677311	rs7192086
19165918	rs5029939
19165918	rs11101442
19165918	rs17039212
19165918	rs2313132
19165918	rs12949531
17903294	rs4591494
18591461	rs317689
18758461	rs872071
18758461	rs7176508
18758461	rs13397985
18758461	rs735665
18758461	rs17483466
18758461	rs11083846
18846228	rs2251746
18846228	rs2040704
19165918	rs3821236
19165918	rs2618476
19165918	rs11150610
18668548	rs6457617
18615156	rs13393173
18615156	rs6138150
18604267	rs281437
18587394	rs2476601
18587394	rs2274910
18587394	rs9286879
18587394	rs11584383
18587394	rs6908425
18587394	rs1456893
18587394	rs1551398
18587394	rs10758669
18587394	rs17582416
18587394	rs7927894
18587394	rs11175593
18587394	rs2872507
18587394	rs1736135
18587394	rs762421
18587394	rs11465804
18587394	rs3828309
18587394	rs3197999
18587394	rs4613763
18587394	rs2188962
18587394	rs11747270
18587394	rs4263839
18587394	rs11190140
18587394	rs2066847
18587394	rs2542151
18587394	rs10995271
18535201	rs10871454
18535201	rs4086116
18521091	rs17054392
18454146	rs1260326
18454146	rs2083637
18454146	rs3764261
18439548	rs3091244
18439548	rs769449
18439552	rs2075650
18439552	rs11265260
17068223	rs2076756
17293876	rs7903146
17362836	rs11099864
17447842	rs11209026
17401363	rs1447295
17401366	rs1447295
17474819	rs4420638
17460697	rs7903146
17460697	rs13266634
17463246	rs1111875
17463246	rs13266634
17463246	rs1801282
17554260	rs9653442
17554260	rs6679677
17554260	rs3741208
17554261	rs2836754
17554261	rs12035082
17554261	rs6887695
17554261	rs9292777
17554300	rs10134944
17554300	rs11622475
17554300	rs7807268
17554300	rs6601764
17554300	rs17221417
17554300	rs11805303
17554300	rs10210302
17554300	rs17234657
17554300	rs10761659
17554300	rs6596075
17554300	rs615672
17554300	rs6679677
17554300	rs6457617
17554300	rs6534347
17554300	rs3764021
17554300	rs17166496
17554300	rs6679677
17554300	rs9272346
17554300	rs7659604
17554300	rs4506565
17558408	rs2187668
17668382	rs7903146
17668382	rs6712932
17632545	rs2647044
17632545	rs2476601
17632545	rs1004446
17634449	rs17465637
17634449	rs1333049
17660530	rs3135388
17684544	rs2076756
17804789	rs5743289
17804836	rs2476601
17804836	rs660895
17903307	rs310558
17903307	rs3820928
17903307	rs730532
17903307	rs808225
17903307	rs4129267
17903307	rs2906966
17903307	rs357394
17903301	rs746463
17903301	rs2553268
17903301	rs666088
17903301	rs10504543
17903301	rs1935881
17903301	rs10498091
17903301	rs10493389
17903301	rs4920799
17903297	rs2847476
17903297	rs5028798
17903297	rs952700
17903297	rs360929
17903297	rs6914079
17903297	rs9325032
17903297	rs3891355
17903297	rs530965
17903297	rs9303401
17903297	rs1031381
17903297	rs10489896
17903297	rs9300212
17903297	rs1831521
17903297	rs934299
17903303	rs1400544
17903303	rs7715811
17903303	rs1320267
17903303	rs1350445
17903303	rs1502050
17903303	rs10507130
17903305	rs10263639
17903305	rs10490113
17903305	rs458685
17903305	rs1876206
17903294	rs561241
17903294	rs4133289
17903294	rs1160297
17903294	rs2357013
17903294	rs7844723
17903294	rs1829883
17903294	rs1200821
17903294	rs1397048
17903294	rs10484128
17903294	rs565229
17903294	rs10506458
17903294	rs9253
17903294	rs10489087
17903294	rs636864
17903294	rs727979
17903294	rs6108011
17903294	rs7159841
17903298	rs10486607
17903298	rs2066219
17903298	rs180730
17903298	rs180730
17903298	rs2722425
17903298	rs7731657
17903296	rs2054989
17903296	rs4715166
17903296	rs2053506
17903296	rs6600671
17903296	rs10515148
17903296	rs638882
17903296	rs1590305
17903296	rs4131805
17903296	rs991258
17903296	rs922948
17903296	rs1452928
17903296	rs10492096
17903296	rs2165468
17903296	rs10506701
17903296	rs4087296
17903296	rs4811196
17903296	rs10510628
17903302	rs10514688
17903302	rs7042864
17903302	rs1322512
17903302	rs3773643
17903302	rs3793427
17903302	rs6492654
17903302	rs1367248
17903302	rs10521232
17903302	rs3766680
17903302	rs1371924
17903302	rs10488172
17903292	rs9305354
17903293	rs17532515
17903293	rs1998303
17903293	rs10489849
17903293	rs10518765
17903293	rs2387326
17903293	rs1119582
17903293	rs10485165
17903293	rs1417352
17903293	rs583012
17903293	rs1486139
17903293	rs10492681
17903293	rs10507577
17903293	rs1079596
17903293	rs1474747
17903293	rs7778619
17903293	rs8005745
18464913	rs505922
18464913	rs6761
18464913	rs12093699
18464913	rs6761276
18464913	rs10874639
18464913	rs4950322
18464913	rs4950322
18464913	rs11683229
18464913	rs2900976
18464913	rs11695685
18464913	rs7577642
18464913	rs10191411
18464913	rs9834373
18464913	rs169082
18464913	rs9461688
18464913	rs6455128
18464913	rs4541776
18464913	rs9402515
18464913	rs6930337
18464913	rs1285407
18464913	rs6472866
18464913	rs10092658
18464913	rs2081670
18464913	rs4742971
18464913	rs7076247
18464913	rs1779876
18464913	rs2237878
18464913	rs3885683
18464913	rs7112513
18464913	rs1939992
18464913	rs17415853
18464913	rs1880887
18464913	rs11065611
18464913	rs10466868
18464913	rs17369571
18464913	rs4770433
18464913	rs16957063
18464913	rs11637235
18464913	rs4889294
18464913	rs3848445
18464913	rs9303029
18464913	rs9635963
18464913	rs2729409
18464913	rs8109578
17903302	rs4370013
17903302	rs10491334
17903302	rs2121070
17903302	rs2509458
17903302	rs7591163
17903302	rs3096277
18179892	rs6589566
18179892	rs780094
18193046	rs1558861
18193046	rs326
18193046	rs2075292
18372903	rs10923931
18372903	rs1153188
18372903	rs9472138
18372903	rs17036101
18372903	rs4402960
18372903	rs6931514
18372903	rs7020996
18372903	rs5015480
18372903	rs5215
18372903	rs7903146
18372903	rs8050136
18445777	rs11898505
18445777	rs1038304
18445777	rs1999805
18711365	rs10994336
18711365	rs12899449
18711365	rs2314398
18711365	rs4130590
18711365	rs12290811
18711365	rs17082664
18711365	rs16966460
18711365	rs4380451
18711365	rs216345
18711365	rs3821396
18711365	rs8015959
18711365	rs12436436
18711365	rs11720452
18711365	rs1948368
18711365	rs7042161
18711365	rs544368
18711365	rs2278702
18711365	rs7226677
18711365	rs1601875
18711365	rs703965
18711365	rs1006737
18057069	rs10260404
18758464	rs2315008
18758464	rs2836878
18758464	rs11209026
18758464	rs5743289
18758464	rs477515
18758464	rs6478109
17554260	rs2476601
17554260	rs1990760
17554260	rs1445898
17554260	rs6897932
18776911	rs492602
18483556	rs8033165
18483556	rs12896399
18483556	rs11855019
18483556	rs8033165
18483556	rs11855019
18483556	rs258322
18454148	rs1121980
18369459	rs10484554
18369459	rs2395029
18372905	rs6983267
18372905	rs4939827
18372905	rs4779584
18364390	rs3134792
18311140	rs6441961
18311140	rs653178
18311140	rs6822844
18282107	rs7341475
18264097	rs2660753
18264097	rs5945619
18264097	rs6983267
18264097	rs1016343
18264097	rs4242384
18264097	rs7501939
18264097	rs1859962
18264096	rs6983267
18264096	rs4242382
18264096	rs4430796
18262040	rs4420638
18262040	rs562338
18204446	rs12537284
18204446	rs3131379
18159244	rs1121980
17998437	rs4420638
17435756	rs2076756
17435756	rs7517847
17982456	rs6920220
17975299	rs4420638
17463246	rs4420638
17463246	rs693
17463246	rs1800775
17463246	rs328
17463246	rs1800775
18204098	rs11243676
18204098	rs979233
18204098	rs17083844
18204098	rs12141391
18204098	rs2187668
18204098	rs10488631
18204098	rs7574865
18193044	rs3890182
18193044	rs1800775
18193044	rs1800588
18193044	rs2156552
18193044	rs328
18193044	rs28927680
18193044	rs693
18193044	rs780094
18193044	rs328
17952075	rs1042602
17952075	rs1805007
17952075	rs1805007
17952075	rs1667394
17952075	rs1805007
17952075	rs1393350
17952075	rs1667394
17952075	rs1667394
17903295	rs2371208
17903295	rs10496262
17903295	rs958672
17903295	rs291353
17903295	rs7137869
17903295	rs7176093
17903295	rs3772255
17903295	rs10484246
17903295	rs4831837
17903295	rs2639889
17463249	rs5215
17463249	rs1801282
17952075	rs1393350
17952075	rs1805007
18445777	rs4870044
18445777	rs3018362
17447842	rs5743289
18193043	rs6511720
18193043	rs11206510
18193043	rs4420638
18193043	rs562338
18193043	rs16996148
18193043	rs4775041
18193043	rs12286037
18193043	rs10503669
18193043	rs2144300
18650507	rs4149056
18615156	rs983332
18615156	rs437943
18615156	rs854555
18084291	rs3825776
18084291	rs7580332
17903296	rs9291683
17903296	rs2214681
17684544	rs1992660
17684544	rs1793004
17634449	rs599839
17634449	rs501120
17634449	rs17228212
18780872	rs8034191
18794855	rs9642880
18794855	rs710521
18794853	rs3890745
18794853	rs42041
18794853	rs2812378
18794853	rs1678542
18794853	rs4810485
18794853	rs4750316
18794853	rs6679677
18794853	rs6457620
18794853	rs6920220
18347602	rs16977195
18347602	rs10911902
18347602	rs4846033
18347602	rs9512730
18347602	rs151222
18347602	rs2159767
18820697	rs5770917
18776929	rs7595412
18759275	rs16890979
18463975	rs10871290
18762592	rs12883384
18762592	rs2349775
18762592	rs2705293
18759275	rs4771450
18759275	rs4668338
18759275	rs17065323
18759275	rs6442522
18759275	rs6085920
18759275	rs3776331
18840781	rs1983853
18840781	rs3757247
18840781	rs10758593
18840781	rs8035957
18840781	rs9976767
18821564	rs9627183
18821564	rs11134178
18836448	rs9268877
18836448	rs3024505
18823527	rs727153
18823527	rs6859
18834626	rs2231142
18834626	rs1165205
18834626	rs16890979
18849994	rs2180439
18849991	rs1160312
18849991	rs6625163
18849993	rs7538876
18849993	rs801114
18978787	rs3117582
18978787	rs401681
18978787	rs8042374
18835860	rs2736100
18978792	rs2165738
18978792	rs11755527
18978792	rs947474
18978792	rs3825932
18978792	rs229541
18978792	rs416603
18940312	rs11597390
18940312	rs1169313
18940312	rs12355784
18940312	rs10761779
18940312	rs9803659
18940312	rs4962153
18940312	rs2281135
18940312	rs1780324
18940312	rs657152
18940312	rs9467160
18940312	rs4820599
19011631	rs10411210
19011631	rs961253
19011631	rs9929218
19011631	rs4444235
18978792	rs6679677
18978792	rs3087243
18978792	rs9272346
18978792	rs12251307
18978792	rs17696736
18978792	rs2292239
18978792	rs12708716
18978792	rs2542151
18997786	rs700651
18997786	rs10958409
18997786	rs9298506
18997786	rs1333040
18952825	rs1635852
19010793	rs397020
19010793	rs1458175
19010793	rs1529316
19010793	rs908821
19010793	rs1755289
19010793	rs651477
19010793	rs7672826
19010793	rs1841770
19010793	rs1109670
19023125	rs9836484
19023125	rs2088885
19023125	rs245201
19023125	rs1574192
19023125	rs10133111
19023125	rs9491640
18991354	rs2200733
18941528	rs3129934
18987618	rs10260404
18802019	rs7703051
18802019	rs4420638
18957941	rs644148
18957941	rs644148
18957941	rs6610953
18957941	rs6832769
18957941	rs2540226
18976728	rs11159647
18976728	rs3826656
18978790	rs402710
18978790	rs1051730
18997785	rs10492972
18985386	rs1564282
19060909	rs1387153
18951430	rs2180233
18951430	rs6427356
18951430	rs10797919
18951430	rs701157
18951430	rs6733379
18951430	rs7595103
18951430	rs1521882
18951430	rs1644305
18951430	rs10229603
18951430	rs931812
18951430	rs10815798
18951430	rs2764980
18951430	rs10831284
18951430	rs1557488
18951430	rs789560
18951430	rs7297018
18951430	rs9512900
18951430	rs10492664
18951430	rs1951082
18951430	rs4533251
18951430	rs12921846
18951430	rs1381102
18951430	rs16973500
18951430	rs4889240
18951430	rs7236632
18951430	rs2826340
18846501	rs2825388
18846501	rs2212361
18846501	rs1161463
18846501	rs4714261
18846501	rs10049246
18846501	rs4875598
19060911	rs10903129
19060911	rs6756629
19060911	rs10889353
19060911	rs646776
19030899	rs10816533
19043545	rs9309413
19043545	rs992037
19043545	rs174548
19043545	rs1148259
19043545	rs4775041
19043545	rs6807064
19043545	rs1382269
19043545	rs4453795
19043545	rs10517480
19043545	rs9354308
19043545	rs1591830
19043545	rs10953730
19043545	rs2194980
19043545	rs17267292
19043545	rs886144
19043545	rs9924951
19079261	rs9939609
19079261	rs6548238
19079261	rs17782313
19079261	rs10938397
19079261	rs7498665
19079261	rs10838738
19079261	rs11084753
19079261	rs2815752
19079261	rs10769908
19079261	rs2145270
19079261	rs12324805
18846501	rs719593
18846501	rs893971
18846501	rs4321143
18846501	rs16880441
18846501	rs17116334
18846501	rs13188771
18846501	rs6500744
18846501	rs1789891
18846501	rs332034
18846501	rs9990174
18846501	rs2395528
18846501	rs2282301
18846501	rs17664267
18846501	rs8073783
18846501	rs604381
19060911	rs1167998
19060911	rs6754295
19060911	rs780094
19060911	rs10096633
19060911	rs439401
19060911	rs174570
19060911	rs7395662
19060911	rs2271293
19060911	rs12670798
19060911	rs6756629
19056611	rs8050136
19056611	rs5219
19060911	rs2240466
19060911	rs12272004
19060911	rs2304130
19060911	rs174570
19060911	rs10889353
19060911	rs646776
19060911	rs693
19060911	rs3846662
19060911	rs6987702
19060911	rs12272004
19060911	rs2228671
19060911	rs2304130
19060911	rs157580
19060911	rs6754295
19060911	rs2083637
19060911	rs3905000
19060911	rs174570
19060911	rs1532085
19060911	rs1532624
19060911	rs4939883
19060911	rs157580
19060911	rs693
19060911	rs3846662
19060911	rs12670798
19060911	rs6987702
19060911	rs12272004
19060911	rs1532085
19060911	rs4939883
19060911	rs2228671
19060911	rs2304130
19060911	rs2075650
19060910	rs7120118
19060910	rs1532085
19060910	rs3764261
19060910	rs9891572
19060910	rs646776
19060910	rs4844614
19060910	rs693
19060910	rs174546
19060910	rs157580
19060910	rs5031002
19060910	rs673548
19060910	rs1260326
19060910	rs10096633
19060910	rs2624265
19060910	rs12753193
19060910	rs2794520
19060910	rs2650000
19060910	rs560887
19060910	rs10244051
19060910	rs1447352
19060910	rs11185790
19060910	rs255049
19060910	rs11668477
19060906	rs6544713
19060906	rs1501908
19060906	rs6102059
19060906	rs2650000
19060906	rs174547
19060906	rs2271293
19060906	rs471364
19060906	rs1800961
19060906	rs7679
19060906	rs2967605
19060906	rs174547
19060906	rs7679
19060906	rs7819412
19060906	rs12740374
19060906	rs515135
19060906	rs4420638
19060906	rs6511720
19060906	rs3846663
19060906	rs10401969
19060906	rs11206510
19060906	rs173539
19060906	rs12678919
19060906	rs10468017
19060906	rs4939883
19060906	rs964184
19060906	rs2338104
19060906	rs1883025
19060906	rs4846914
19060906	rs964184
19060906	rs12678919
19060906	rs1260326
19060906	rs2954029
19060906	rs714052
19060906	rs7557067
19060906	rs17216525
19060906	rs10889353
19074352	rs10892151
19010793	rs1386330
19010793	rs17157903
19010793	rs2116078
19010793	rs1557351
19010793	rs2842483
19010793	rs12047808
19010793	rs4704970
19010793	rs1437898
19010793	rs12638253
19010793	rs1478091
19010793	rs299175
19010793	rs10259085
19010793	rs10518025
19010793	rs6941421
19010793	rs7191888
19010793	rs180358
19010793	rs10243024
19010793	rs337718
19010793	rs7253363
19010793	rs261902
19010793	rs9480865
19010793	rs1927457
19010793	rs716595
19010793	rs11957313
19010793	rs2602397
19010793	rs2039485
19010793	rs6917747
19010793	rs11666377
19084217	rs1830084
19084217	rs973968
19084217	rs972275
19110211	rs12485738
19110211	rs7961894
19110211	rs2138852
19056611	rs5219
19056611	rs10811661
19056611	rs10946398
19056611	rs13266634
19084217	rs4820268
19084217	rs2274089
19084217	rs3811647
19056611	rs7903146
19056611	rs7903146
19114657	rs6749447
18846501	rs2360997
19010793	rs9523762
19084217	rs1800562
19084217	rs2274089
19084217	rs2718812
19084217	rs2430212
19084217	rs1867504
19084217	rs1800562
19084217	rs13194491
19084217	rs13194984
19084217	rs17270561
19084217	rs2274089
19084217	rs1457451
19084217	rs12216125
19084217	rs13188386
19084217	rs932316
19084217	rs4516970
19084217	rs29880
19084217	rs2052550
19084217	rs2660917
19079262	rs7524102
19079262	rs1038304
19079262	rs6735786
19079262	rs1513670
19079262	rs2710057
19079262	rs1007738
19079262	rs10490823
19079262	rs9594759
19079262	rs10876432
19136949	rs2573905
19079262	rs1006899
19079262	rs6696981
19079262	rs11898505
19079262	rs6929137
19079262	rs4670779
19079262	rs227584
19116933	rs12046117
19115949	rs2395029
19084217	rs1800562
19084217	rs1799852
19084217	rs10500991
19125160	rs157580
19122664	rs3806308
19122664	rs6426833
19122664	rs10889677
19122664	rs11209026
19122664	rs2395185
19122664	rs1558744
19122664	rs2870946
19122664	rs668853
19115949	rs10484554
19115949	rs8321
19132087	rs17531088
19132087	rs7199343
19118814	rs11610206
19118814	rs12044355
19118814	rs2061333
19124843	rs6919346
19169255	rs4085613
19169255	rs3213094
19107115	rs4238010
19081515	rs1799990
19081515	rs1460163
19165155	rs6773957
19165155	rs7722022
19169255	rs1265181
19169254	rs12191877
19169254	rs2082412
19169254	rs17728338
19169254	rs20541
19169254	rs610604
19169254	rs2066808
19169254	rs2201841
19169254	rs1076160
19060907	rs10830963
19060907	rs560887
19060907	rs4607517
19122664	rs4598195
19122664	rs4730273
19122664	rs4730276
19122664	rs2158836
19176441	rs359312
19176441	rs17007695
19176441	rs1569175
19176441	rs6125048
19176441	rs4723619
19176441	rs6971925
19176441	rs2901286
19176441	rs7128311
19176441	rs35229355
19176441	rs267759
19176441	rs10508343
19176441	rs7115578
19182806	rs9652490
19187332	rs9319321
19187332	rs10762058
19187332	rs16937883
19117981	rs9623117
19207018	rs2562456
19165232	rs860554
19165232	rs9372078
19165232	rs17466684
19165232	rs12579350
19165232	rs941184
19165232	rs9302001
19165232	rs3816995
19165232	rs12061304
19165232	rs3749380
19165232	rs4702982
19165232	rs2103868
19165232	rs2731006
19165232	rs7299940
19165232	rs4901869
19165232	rs3810265
19165232	rs16989303
19165232	rs2823455
19196962	rs2742234
19196962	rs16879552
19198613	rs965513
19198613	rs944289
19198610	rs1420101
19198610	rs12619285
19198610	rs4857855
19198610	rs3184504
19198610	rs4143832
19198610	rs2416257
19198610	rs2269426
19198612	rs9818870
19198612	rs2259816
19198609	rs4977574
19198609	rs646776
19198609	rs17465637
19198609	rs1746048
19198609	rs9982601
19198609	rs12526453
19198609	rs6725887
19198609	rs1122608
19198609	rs11206510
19185284	rs6564851
19221038	rs342293
19230858	rs3914132
19207018	rs17122021
19207018	rs6693882
19185284	rs12272004
19219042	rs2046210
19249006	rs16945612
19249006	rs17131547
19268274	rs7832552
19260141	rs10777332
19260141	rs10444502
19260141	rs2839619
19260139	rs7513590
19260139	rs12658202
19270707	rs987525
19278955	rs505922
19300499	rs9923231
19300499	rs1057910
19300482	rs8034191
19300482	rs1828591
19305408	rs12143842
19305408	rs12029454
19305408	rs16857031
19305408	rs2074238
19305408	rs37062
19305408	rs11756438
19305408	rs12576239
19305408	rs846111
19305408	rs4725982
19305408	rs8049607
19305408	rs12053903
19305408	rs2074518
19305408	rs2968864
19260141	rs1490453
19260141	rs12207601
19260141	rs6044777
19260141	rs7885458
19260141	rs13129697
19260141	rs10502868
19260141	rs4599440
19260141	rs871392
19260141	rs7499892
19260141	rs4767631
19260141	rs2839619
19260141	rs346923
19260141	rs10516430
19260141	rs5982533
19270707	rs642961
19300499	rs1799853
19300499	rs2108622
19260139	rs7158173
19260139	rs4787483
19260139	rs7792939
19260139	rs157350
19260139	rs1863080
19260139	rs7792939
19260139	rs7157940
19260139	rs7590983
19260139	rs7792939
19260139	rs157350
19305409	rs846111
19303062	rs4654748
19303062	rs602662
19303062	rs153734
19287384	rs10974944
19303062	rs11254363
19303062	rs526934
19287509	rs1980493
19300500	rs13147758
19198611	rs7767084
19198611	rs7767084
19304780	rs11646213
19305409	rs12143842
19305409	rs10919071
19305409	rs11129795
19305409	rs11970286
19305409	rs2968863
19305409	rs12296050
19305409	rs8049607
19305409	rs17779747
19305409	rs7188697
19305409	rs4657178
19305409	rs12210810
18711367	rs2237892
19330030	rs2981579
19330030	rs3803662
19330030	rs16886165
19330030	rs13387042
19330030	rs11249433
19330030	rs999737
18711366	rs4712524
18711366	rs6769511
18711366	rs2237897
19340012	rs35391
19340012	rs32579
19340012	rs12210050
19340012	rs10831496
19340012	rs1393350
19340012	rs7969151
19340012	rs17094273
19340012	rs11648785
19340012	rs7279297
19340012	rs154659
19349984	rs7927894
19349983	rs9277535
19359265	rs2162440
19343178	rs11809207
19343178	rs6763931
19343178	rs6830062
19343178	rs710841
19343178	rs10472828
19343178	rs10946808
19343178	rs13437082
19343178	rs1776897
19343178	rs6570507
19343178	rs1182188
19343178	rs849141
19343178	rs2282978
19343178	rs8756
19343178	rs3118914
19343178	rs910316
19343178	rs4842838
19343178	rs6088813
19343178	rs1812175
19343178	rs7815788
19343178	rs7871764
19367585	rs12474609
19359809	rs3764261
19396169	rs9939609
19396169	rs2074356
19396169	rs6918981
19396169	rs17038182
19396169	rs10513137
19396169	rs13273123
19396169	rs3791675
19396169	rs17249754
19396169	rs17249754
19396169	rs12731740
19396169	rs12110693
19401414	rs4712523
19401414	rs2383208
19401414	rs2237892
19401414	rs4402960
19401414	rs13266634
19401414	rs1111875
19401414	rs7903146
18821565	rs1018040
18821565	rs1350666
18821565	rs1514928
18821565	rs8047014
18821565	rs260461
18821565	rs130575
18821565	rs17367118
18821565	rs1918172
18821565	rs11719664
18821565	rs2290416
18821565	rs10767942
18821565	rs7992643
18821565	rs6719977
18821565	rs6808138
18821565	rs17641078
18821565	rs363512
18821565	rs41441749
18821565	rs1202199
18821565	rs8041675
18821565	rs13353224
18821565	rs2014572
18821565	rs4147141
18821565	rs4650135
18821565	rs11786458
18821565	rs11790994
18821565	rs17079773
18821565	rs478597
18821565	rs1471225
18821565	rs7172689
19396169	rs7776725
19396169	rs7776725
18937294	rs1517484
18937294	rs9845475
18937294	rs3892715
18937294	rs10039254
18937294	rs806276
18937294	rs17658378
18937294	rs1325154
18937294	rs1335515
18937294	rs4810685
18839057	rs11243897
18839057	rs2587695
18839057	rs864643
18839057	rs2199161
18839057	rs16928529
18839057	rs2677744
18839057	rs7175404
18839057	rs10983238
18839057	rs2281597
18839057	rs2502731
18839057	rs412050
18839057	rs515910
18839057	rs220470
18839057	rs4964805
18839057	rs2242073
18839057	rs1555322
18839057	rs7164335
18839057	rs7995215
18839057	rs2241685
18839057	rs469727
18839057	rs10786284
18839057	rs2237349
18839057	rs10514604
18839057	rs2842643
18839057	rs11646411
18839057	rs3799977
19389651	rs7638909
19389651	rs2461751
19389651	rs2070488
19412175	rs6435862
19412176	rs1154155
18821565	rs930421
18821565	rs7577925
18821565	rs522958
18821565	rs272000
18821565	rs6791644
18821565	rs17651978
18821565	rs4147141
18821565	rs1018040
18821565	rs6808138
18821565	rs522958
18821565	rs11590090
18821565	rs7816032
18821565	rs12679254
18821565	rs10895959
18821565	rs7495052
18821565	rs17281813
18821565	rs13330107
18821565	rs10227331
18821565	rs2769967
19389651	rs2008242
19389651	rs7512898
19389651	rs17030434
19389651	rs283566
18937294	rs6968385
18937294	rs874426
19404256	rs4307059
19414484	rs6742078
19414484	rs16928809
19414484	rs12714207
19414484	rs12206204
19414484	rs1986655
19414484	rs4236644
19414484	rs4773330
19414484	rs4149056
19416921	rs472913
19416921	rs13409348
19416921	rs6733011
19416921	rs1042779
19416921	rs7427021
19416921	rs2537859
19416921	rs17418283
19416921	rs6990255
19416921	rs2905072
19416921	rs2242663
19416921	rs6494849
19416921	rs1035050
19416921	rs7250872
19430483	rs17367504
19430483	rs11191548
19430483	rs12946454
19430483	rs1918974
19430483	rs16998073
19430483	rs1530440
19430483	rs653178
19430483	rs1378942
19430483	rs16948048
19430479	rs11775334
19430479	rs11014166
19430479	rs2681472
19430479	rs16982520
19430479	rs12046278
19430479	rs448378
19430479	rs11014166
19430479	rs1004467
19430479	rs381815
19430479	rs2681492
19430479	rs3184504
19430479	rs9815354
19430479	rs11014166
19430479	rs11024074
19430479	rs2681472
19430479	rs3184504
19430479	rs2384550
19430479	rs6495122
19419973	rs2117032
19421330	rs10495809
19426955	rs1588265
19419973	rs887829
19419973	rs766420
19430480	rs2476601
19430480	rs1990760
19430480	rs3087243
19430480	rs4505848
19430480	rs11755527
19430480	rs12251307
19430480	rs11258747
19430480	rs7111341
19430480	rs2292239
19430480	rs3184504
19430480	rs3825932
19430480	rs12708716
19430480	rs1893217
19430480	rs11203203
19430480	rs229541
19430480	rs3024505
19430480	rs10517086
19430480	rs9388489
19430480	rs7804356
19430480	rs4948088
19430480	rs7020673
19430480	rs10509540
19430480	rs4763879
19430480	rs1465788
19430480	rs4900384
19430480	rs4788084
19430480	rs7202877
19430480	rs2290400
19430480	rs7221109
19430480	rs425105
19430480	rs2281808
19430480	rs5753037
19430480	rs2664170
19430480	rs2269241
19430480	rs1534422
19430480	rs12444268
19430480	rs16956936
19430480	rs9268645
19430482	rs12917707
19430482	rs17319721
19430482	rs2467853
19430482	rs12917707
19448623	rs314276
19448620	rs2090409
19448620	rs7759938
19448622	rs314280
19465909	rs1451375
19465909	rs11036238
19465909	rs6503319
19448621	rs314277
19448621	rs7861820
19448621	rs16991615
19448621	rs1172822
19448621	rs365132
19448621	rs2153157
19456320	rs10038113
19483682	rs4474514
19483681	rs4657482
19483681	rs4699052
19483681	rs4624820
19483681	rs210138
19483681	rs995030
19483681	rs995030
19478819	rs189897
19454037	rs409045
19454037	rs10499859
19096518	rs7072268
19488044	rs2111504
19503088	rs13017599
19503088	rs231735
19503088	rs2736340
19483685	rs2395029
19483685	rs10937275
19483685	rs1497546
19483685	rs6582630
19483685	rs4984390
19483685	rs10812428
19478329	rs9814870
19478329	rs6068020
19478329	rs10841496
19478329	rs1399645
19478329	rs10848911
19503088	rs2476601
19503088	rs881375
19503597	rs12129861
19503597	rs780094
19503597	rs734553
19503597	rs2231142
19503597	rs742132
19503597	rs1183201
19503597	rs12356193
19503597	rs17300741
19503597	rs505802
19096518	rs1402837
19096518	rs730497
19096518	rs13266634
19503597	rs734553
19503597	rs2231142
17463248	rs9300039
17463248	rs7903146
17463249	rs8050136
17463249	rs10946398
17463249	rs5015480
17463249	rs10811661
17463249	rs564398
19197348	rs6560749
19197348	rs10486715
19197348	rs2222328
19197348	rs613391
19197348	rs2225614
19197348	rs10928195
19197348	rs1874326
19197348	rs6066084
19197348	rs6560749
19197348	rs655601
19197348	rs10498712
19197348	rs2159324
19197348	rs3846663
19197348	rs4420638
19197348	rs3846663
19197348	rs7895372
19197348	rs17157663
19197348	rs7396835
19197348	rs4420638
19197348	rs10518224
17463246	rs10811661
17463246	rs4402960
17463246	rs7903146
17463246	rs5219
19197348	rs7069923
19197348	rs2527866
19197348	rs254893
19197348	rs10508517
19197348	rs755109
19197348	rs6462411
19197348	rs4420638
19197348	rs11066587
19197348	rs7561273
17463248	rs4402960
17463248	rs7754840
17463248	rs10811661
17463248	rs8050136
17463248	rs1801282
17463248	rs13266634
17463248	rs1111875
17463248	rs5219
17463249	rs4402960
17463249	rs13266634
17463249	rs7901695
19525955	rs703842
19525955	rs6074022
19525955	rs9271366
19525955	rs1335532
19525955	rs6604026
19525955	rs2104286
19525955	rs6984045
19525955	rs8049603
19525953	rs3135388
19525953	rs2523393
19525953	rs2300747
19525953	rs2104286
19525953	rs11865121
19525953	rs6897932
19525953	rs4149584
19525953	rs17445836
19525953	rs17824933
19525953	rs882300
19525953	rs6896969
19525953	rs1790100
19525953	rs1250540
19525953	rs4680534
19561606	rs219780
19557161	rs987237
19557161	rs7826222
19557161	rs2605100
19525953	rs1800693
19553259	rs9941349
19553259	rs7474896
19553259	rs6726292
19553259	rs999943
19553259	rs10433903
19553259	rs12295638
19553259	rs374748
19553259	rs1435703
19553259	rs12635698
19553259	rs10999409
19553259	rs6110577
19553259	rs2274459
19553259	rs7603514
19557197	rs10146997
19557197	rs4701252
19557197	rs7932813
19557197	rs7138803
19557161	rs6429082
19557197	rs1555967
19557197	rs1558902
19557197	rs489693
19571809	rs13194053
19571809	rs9272219
19571808	rs2312147
19571808	rs1502844
19571808	rs6932590
19571808	rs1572299
19571808	rs12807809
19571808	rs9960767
19567438	rs6700896
19567438	rs4537545
19567438	rs7553007
19567438	rs1183910
19567438	rs4420638
19578367	rs2736100
19578367	rs2853676
19578367	rs891835
19578367	rs4295627
19578367	rs4977756
19578367	rs498872
19578367	rs6010620
19578366	rs1412829
19578366	rs6010620
19578366	rs4809324
19578364	rs7023329
19578364	rs1393350
19578364	rs258322
19578364	rs4785763
19578364	rs2284063
19578365	rs4636294
19578365	rs2284063
19571808	rs3131296
19571811	rs7544736
19571811	rs6782299
19571811	rs13194053
19571811	rs17594526
19570815	rs6717918
19570815	rs139909
19570815	rs10472828
19570815	rs10898392
19570815	rs5757949
19581569	rs7590720
19581569	rs13160562
19581569	rs1864982
19581569	rs6902771
19581569	rs36563
19581569	rs12388359
19578179	rs12772169
19578179	rs2108622
19578179	rs10935268
19578179	rs12767583
19597491	rs7193343
19597492	rs17042171
19597492	rs2106261
19597492	rs17375901
19587794	rs12143842
19587794	rs11153730
19620980	rs6457327
19597491	rs2200733
19648918	rs505922
19584346	rs89107
19584346	rs7910620
19584346	rs2059238
19584346	rs17132261
19584346	rs10852932
19584346	rs7543130
19584346	rs17470137
19584346	rs4026608
19584346	rs10770612
19584346	rs893817
19609347	rs991316
19609347	rs1550576
19648919	rs3814113
19648920	rs2294008
19656524	rs987525
19656524	rs17085106
19651812	rs2166706
19680635	rs12476047
19684573	rs12979860
19664746	rs2517713
19664746	rs29232
19684604	rs4132601
19684604	rs7089424
19684604	rs2239633
19698717	rs671
19698717	rs1229984
19664746	rs3129055
19668339	rs4845552
19668339	rs682748
19668339	rs7727656
19668339	rs6881634
19668339	rs337847
19668339	rs10074258
19668339	rs9918508
19668339	rs10276619
19668339	rs11525066
19668339	rs1364705
19668339	rs10781380
19668339	rs10867752
19668339	rs6590322
19668339	rs1373549
19668339	rs1082714
19668339	rs4773460
19668339	rs11626056
19668339	rs8115854
19668339	rs6031882
19668339	rs2073145
19668339	rs1888414
19684573	rs9400317
19684573	rs17067123
19714205	rs2378383
19734900	rs2943641
19734900	rs4689388
19734900	rs12518099
19734900	rs4712523
19734900	rs13266634
19734900	rs7903146
19654303	rs8034191
19654303	rs4975616
19654303	rs3117582
19684603	rs10821936
19684603	rs11978267
19684603	rs2089222
19684603	rs11155133
19684603	rs2191566
19684603	rs7554607
19684603	rs12621643
19684603	rs10873876
19684603	rs9290663
19684603	rs6428370
19684603	rs1881797
19684603	rs10849033
19684603	rs1879352
19684603	rs563507
19654303	rs748404
19654303	rs1926203
19654303	rs1530057
19654303	rs4254535
19734901	rs12608932
19734901	rs2814707
19734901	rs5937496
19734901	rs9971637
19734902	rs11136000
19734902	rs3851179
19734903	rs9331888
19734903	rs6656401
19714249	rs297325
19714249	rs4756846
19729612	rs579459
19727025	rs10887741
19727025	rs12612420
19727025	rs8097348
19749758	rs8099917
19729412	rs1569019
19749757	rs8099917
19734902	rs2075650
20061627	rs2075650
20061627	rs690705
20061627	rs7539409
20061627	rs4509693
20061627	rs9390537
19734903	rs2075650
19767754	rs10934853
19767754	rs445114
19767754	rs8102476
19767754	rs11228565
19767754	rs16901979
19767754	rs4430796
19754311	rs4118325
19754311	rs1522232
19754311	rs10800098
19754311	rs1020064
19734901	rs774359
19734901	rs2405657
19734901	rs5916687
19734901	rs3849942
19754311	rs1360517
19754311	rs3108919
19754311	rs1556032
19779542	rs577948
19786962	rs4234898
19767754	rs16902094
19767754	rs1447295
19786962	rs4751178
19801982	rs1430742
19801982	rs1524058
19801982	rs4729260
19801982	rs16921914
19801982	rs10048146
19801982	rs9303521
19801982	rs11898505
19801982	rs1471403
19801982	rs228769
19801982	rs7524102
19801982	rs2504063
19801982	rs2062377
19801982	rs599083
19801982	rs2016266
19801982	rs9533090
19801982	rs884205
19801982	rs2566755
19801982	rs87938
19801982	rs1366594
19812673	rs10513025
19801982	rs7781370
19801982	rs7117858
19801982	rs10048146
19801982	rs9303521
19801982	rs1471403
19801982	rs7932354
19801982	rs228769
19801982	rs6426749
19801982	rs2941740
19801982	rs11995824
19820699	rs855791
19820699	rs855791
19820699	rs1800562
19820699	rs1800562
19820698	rs855791
19197348	rs10848704
19197348	rs6909430
19197348	rs1039302
19197348	rs2159324
19820697	rs5756506
19820697	rs11970772
19820697	rs1800562
19820697	rs9609565
19820697	rs9402686
19820697	rs7385804
19820697	rs4947019
19820697	rs11066301
19820697	rs210135
19820697	rs385893
19820697	rs17609240
19820697	rs2227139
19820697	rs10914144
19820697	rs11071720
19820697	rs11602954
19820697	rs12485738
19820697	rs1668873
19820697	rs2138852
19820697	rs2393967
19820697	rs342293
19820697	rs6136489
19820697	rs647316
19820697	rs7961894
19820697	rs893001
19820697	rs1473247
19820697	rs6110278
19820697	rs10506328
19862010	rs857721
19862010	rs9373124
[truncated: 33,285 more rows]
