# Supplementary material for: A machine-compiled database of genome-wide association studies
Source: Nat Commun. 2019 Jul 26;10:3341. doi: 10.1038/s41467-019-11026-x (PMC6659642; doi:10.1038/s41467-019-11026-x)
Supplement: Supplementary file 3 — Source Data [file 41467_2019_11026_MOESM3_ESM.zip › Supplementary Files/notebooks/bio-analysis/enrichment/associations.known.tsv]

17684544	rs10484545	Ibd Disease		-6.546682
17684544	rs11209026	Ibd Disease		-6.663540
17684544	rs1553575	Ibd Disease		-5.774691
17684544	rs1793004	Ibd Disease		-6.317855
17684544	rs1992660	Ibd Disease		-7.716699
17684544	rs1992662	Ibd Disease		-6.806875
17684544	rs2066844	Ibd Disease		-17.889410
17684544	rs2066845	Ibd Disease		-9.128427
17684544	rs2066847	Ibd Disease		-48.600326
17684544	rs2076756	Ibd Disease		-20.856985
17684544	rs2241880	Ibd Disease		-6.061480
17903292	rs10499559	Kidney|Endocrine-Related Traits	thyroid stimulating hormone	-5.080922
17903292	rs1158167	Kidney|Endocrine-Related Traits	cyscmv7	-8.070581
17903292	rs1158167	Kidney|Endocrine-Related Traits	cyscmv7	-8.096910
17903292	rs1243400	Kidney|Endocrine-Related Traits	urinary albumin excretion	-5.318759
17903292	rs1712790	Kidney|Endocrine-Related Traits	urinary albumin excretion	-5.721246
17903292	rs1712790	Kidney|Endocrine-Related Traits	urinary albumin excretion	-6.040959
17903292	rs6977660	Kidney|Endocrine-Related Traits	thyroid stimulating hormone	-5.431798
17903292	rs9305354	Kidney|Endocrine-Related Traits	urinary albumin excretion	-5.075721
17903292	rs9322817	Kidney|Endocrine-Related Traits	thyroid stimulating hormone	-5.187087
17903293	rs10485165	Biomarker Traits	Vitamin D plasma 25(OH)-D	-5.853872
17903293	rs10489849	Biomarker Traits	Monocyte chemoattractant protein-1	-5.958607
17903293	rs10492681	Biomarker Traits	Alanine aminotransferase exam 2	-5.657577
17903293	rs10507577	Biomarker Traits	Vitamin D plasma 25(OH)-D	-5.585027
17903293	rs10518765	Biomarker Traits	Alkaline phosphatase	-5.958607
17903293	rs1079596	Biomarker Traits	Atrial natriuretic peptide exam 6	-5.585027
17903293	rs1119582	Biomarker Traits	C-reactive protein average exams 2,6,7	-5.920819
17903293	rs1363258	Biomarker Traits	C-reactive protein exam 7	-5.036212
17903293	rs1376544	Biomarker Traits	Vitamin D, Vitamin K phylloquinone & Vitamin K % undercarboxylated osteocalcin	-5.036212
17903293	rs1417352	Biomarker Traits	Atrial natriuretic peptide exam 6	-5.744727
17903293	rs1474747	Biomarker Traits	Monocyte chemoattractant protein-1	-5.552842
17903293	rs1486139	Biomarker Traits	Atrial natriuretic peptide exam 6	-5.698970
17903293	rs1486140	Biomarker Traits	Atrial natriuretic peptide exam 6	-5.657577
17903293	rs17532515	Biomarker Traits	Bilirubin	-6.000000
17903293	rs17532515	Biomarker Traits	Bilirubin	-6.000000
17903293	rs1998303	Biomarker Traits	Alanine aminotransferase	-5.958607
17903293	rs2052028	Biomarker Traits	Vitamin K % undercarboxylated osteocalcin	-5.958607
17903293	rs2372184	Biomarker Traits	CD40 Ligand plasma	-5.602060
17903293	rs2387326	Biomarker Traits	Vitamin K plasma phylloquinone	-5.958607
17903293	rs2494250	Biomarker Traits	Monocyte chemoattractant protein-1	-14.000000
17903293	rs2494250	Biomarker Traits	Monocyte chemoattractant protein-1	-14.000000
17903293	rs2794520	Biomarker Traits	C-reactive protein average exams 2,6,7	-7.552842
17903293	rs2794520	Biomarker Traits	C-reactive protein exam 6	-6.886057
17903293	rs2794520	Biomarker Traits		-7.552842
17903293	rs2794520	Biomarker Traits		-7.552842
17903293	rs2794520	Biomarker Traits		-7.552842
17903293	rs2794520	Biomarker Traits		-7.552842
17903293	rs2808629	Biomarker Traits	C-reactive protein average exams 2,6,7	-7.494850
17903293	rs2808629	Biomarker Traits	C-reactive protein exam 6	-6.853872
17903293	rs3849944	Biomarker Traits	Intercellular adhesion molecule-1	-5.275724
17903293	rs4128725	Biomarker Traits	Monocyte chemoattractant protein-1	-11.431798
17903293	rs4128725	Biomarker Traits	Monocyte chemoattractant protein-1	-11.431798
17903293	rs437021	Biomarker Traits	B-type natriuretic peptide	-6.000000
17903293	rs4664604	Biomarker Traits	CD40 Ligand serum	-5.075721
17903293	rs4911146	Biomarker Traits	Liver function: Alkaline phosphatase; AST; ALT; gamma-glutamyl transferase	-5.075721
17903293	rs496269	Biomarker Traits	Osteoprotegerin	-5.026872
17903293	rs583012	Biomarker Traits	C-reactive protein exam 2	-5.721246
17903293	rs717145	Biomarker Traits	Urinary isoprostanes/creatinine	-5.301030
17903293	rs746961	Biomarker Traits	C-reactive protein exam 6	-6.124939
17903293	rs7552393	Biomarker Traits	Tumor necrosis factor alpha	-6.292430
17903293	rs7778619	Biomarker Traits	CD40 Ligand serum	-5.522879
17903293	rs8005745	Biomarker Traits	CD40 Ligand serum	-5.455932
17903293	rs9288125	Biomarker Traits	CD40 Ligand serum	-5.040959
17903293	rs953402	Biomarker Traits	Liver function: Alkaline phosphatase; AST; ALT; gamma-glutamyl transferase	-5.040959
17903294	rs10484128	Hematological Phenotypes	platelet aggregation (ADP-induced)	-5.236572
17903294	rs10488360	Hematological Phenotypes	FVII	-5.142668
17903294	rs10489087	Hematological Phenotypes	blood cell count	-5.346787
17903294	rs10493485	Hematological Phenotypes	tissue plasminogen activator	-5.795880
17903294	rs10506458	Hematological Phenotypes	platelet aggregation (collagen-induced)	-5.346787
17903294	rs1160297	Hematological Phenotypes	hemoglobin	-6.000000
17903294	rs1200821	Hematological Phenotypes	mean corpuscular hemoglobin	-5.229148
17903294	rs1397048	Hematological Phenotypes	mean corpuscular hemoglobin	-7.161151
17903294	rs1829883	Hematological Phenotypes	mean corpuscular hemoglobin	-5.236572
17903294	rs2357013	Hematological Phenotypes	hemoglobin	-5.214670
17903294	rs4133289	Hematological Phenotypes	hemoglobin	-6.795880
17903294	rs4460176	Hematological Phenotypes	PAI1	-5.508638
17903294	rs4591494	Hematological Phenotypes	FVII	-5.036212
17903294	rs561241	Hematological Phenotypes	FVII	-15.346787
17903294	rs561241	Hematological Phenotypes	FVII, exam 5	-15.346787
17903294	rs565229	Hematological Phenotypes	platelet aggregation (collagen-induced)	-5.431798
17903294	rs6108011	Hematological Phenotypes	blood cell count	-5.236572
17903294	rs636864	Hematological Phenotypes	blood cell count	-5.200659
17903294	rs7159841	Hematological Phenotypes	Viscosity	-6.677781
17903294	rs727435	Hematological Phenotypes	FVII	-5.017729
17903294	rs727979	Hematological Phenotypes	blood cell count	-5.124939
17903294	rs7844723	Hematological Phenotypes	hemoglobin	-5.677781
17903294	rs9253	Hematological Phenotypes	blood cell count	-5.376751
17903294	rs966321	Hematological Phenotypes	FVII	-5.119186
17903295	rs10484246	Age-Related Phenotypes|Longevity	Morbidity-free survival at age 65	-7.075721
17903295	rs10493513	Age-Related Phenotypes|Longevity	Age at death	-5.823909
17903295	rs10493514	Age-Related Phenotypes|Longevity	Age at death	-5.552842
17903295	rs10496262	Age-Related Phenotypes|Longevity	Age at natural menopause‡	-6.481486
17903295	rs10496265	Age-Related Phenotypes|Longevity	Age at natural menopause‡	-7.958607
17903295	rs1412337	Age-Related Phenotypes|Longevity	Morbidity-free survival at age 65	-8.744727
17903295	rs1463605	Age-Related Phenotypes|Longevity	Biologic age by osseographic scoring system	-7.154902
17903295	rs1528753	Age-Related Phenotypes|Longevity	Age at death	-7.091515
17903295	rs2371208	Age-Related Phenotypes|Longevity	Age at death	-5.585027
17903295	rs2543600	Age-Related Phenotypes|Longevity	Age at death	-5.376751
17903295	rs2639889	Age-Related Phenotypes|Longevity	Morbidity-free survival at age 65	-6.026872
17903295	rs291353	Age-Related Phenotypes|Longevity	Age at natural menopause‡	-5.259637
17903295	rs32566	Age-Related Phenotypes|Longevity	Morbidity-free survival at age 65	-8.721246
17903295	rs3772255	Age-Related Phenotypes|Longevity	Biologic age by osseographic scoring system	-5.086186
17903295	rs4471448	Age-Related Phenotypes|Longevity	Walking speed exam 7	-5.420216
17903295	rs4831837	Age-Related Phenotypes|Longevity	Morbidity-free survival at age 65	-6.327902
17903295	rs7137869	Age-Related Phenotypes|Longevity	Walking speed exam 7	-6.200659
17903295	rs7176093	Age-Related Phenotypes|Longevity	Biologic age by osseographic scoring system	-5.130768
17903295	rs958672	Age-Related Phenotypes|Longevity	Age at natural menopause‡	-5.721246
17903296	rs10486661	Association Bone		-5.029653
17903296	rs10492096	Association Bone	shaft section modulus**	-5.474955
17903296	rs10503887	Association Bone	shaft section modulus**	-6.651695
17903296	rs10506701	Association Bone	trochanter bmd**	-5.853872
17903296	rs10506821	Association Bone	shaft width**	-6.692504
17903296	rs10508076	Association Bone	femoral bmd**	-5.361511
17903296	rs10510628	Association Bone	trochanter bmd**	-5.548214
17903296	rs10514345	Association Bone	lumbar spine bmd**	-5.667562
17903296	rs10515148	Association Bone	neck section modulus**	-6.214670
17903296	rs1395548	Association Bone	shaftz1r	-5.913640
17903296	rs1452928	Association Bone	shaft width**	-6.148742
17903296	rs1538173	Association Bone	femoral bmd**	-5.552842
17903296	rs1552896	Association Bone	neck-shaft angle**	-5.052076
17903296	rs1590305	Association Bone	lsbmd	-5.501689
17903296	rs2053506	Association Bone	NeckZ1	-5.427128
17903296	rs2054989	Association Bone	shaftz1r	-6.217527
17903296	rs2165468	Association Bone	femoral bmd**	-5.970616
17903296	rs2214681	Association Bone	fnbmd	-5.565431
17903296	rs2548003	Association Bone	neck section modulus**	-6.619789
17903296	rs3762397	Association Bone	trochanter bmd**	-6.555955
17903296	rs4087296	Association Bone	trochanter bmd**	-6.507240
17903296	rs4131805	Association Bone	necklengf	-5.684030
17903296	rs432446	Association Bone	neck-shaft angle**	-5.284833
17903296	rs4715166	Association Bone	shaftz1r	-5.570248
17903296	rs4811196	Association Bone	trochanter bmd**	-5.946922
17903296	rs638882	Association Bone	neck section modulus**	-5.455932
17903296	rs6600671	Association Bone	neck section modulus**	-6.232844
17903296	rs7857590	Association Bone	lsbmd	-5.092589
17903296	rs914951	Association Bone	trochanter bmd**	-5.056011
17903296	rs922948	Association Bone	shaft width**	-5.756962
17903296	rs9287234	Association Bone	shaft section modulus**	-5.102373
17903296	rs9291683	Association Bone	fnbmd	-5.684030
17903296	rs9317284	Association Bone	femoral bmd**	-6.612610
17903296	rs991258	Association Bone	shaft width**	-6.274088
17903297	rs1031381	Brain|Cognitive Test	F3	-5.221849
17903297	rs10489896	Brain|Cognitive Test	F2	-5.207608
17903297	rs10506065	Brain|Cognitive Test	wide-range achievement test	-5.301030
17903297	rs1131497	Brain|Cognitive Test	similarities	-5.494850
17903297	rs1131497	Brain|Cognitive Test	similarities	-5.494850
17903297	rs1155865	Brain|Cognitive Test	naming test	-5.795880
17903297	rs1831521	Brain|Cognitive Test	naming test	-5.075721
17903297	rs1970546	Brain|Cognitive Test	cerebral brain volume	-7.397940
17903297	rs2179965	Brain|Cognitive Test	F3	-5.958607
17903297	rs2352904	Brain|Cognitive Test	F2	-5.677781
17903297	rs2832077	Brain|Cognitive Test	F3	-5.744727
17903297	rs2847476	Brain|Cognitive Test	ALLV	-5.522879
17903297	rs2893363	Brain|Cognitive Test	F2	-5.017729
17903297	rs360929	Brain|Cognitive Test	ALTHBV	-5.040959
17903297	rs3852286	Brain|Cognitive Test	frontal brain volume	-5.187087
17903297	rs3891355	Brain|Cognitive Test	similarities	-5.494850
17903297	rs502309	Brain|Cognitive Test	cerebral brain volume	-5.267606
17903297	rs5028798	Brain|Cognitive Test	temporal brain volume	-5.481486
17903297	rs530965	Brain|Cognitive Test	naming test	-5.455932
17903297	rs6914079	Brain|Cognitive Test	F2	-5.657577
17903297	rs7124781	Brain|Cognitive Test	ALLV	-6.698970
17903297	rs9300212	Brain|Cognitive Test	wide-range achievement test	-5.086186
17903297	rs9303401	Brain|Cognitive Test	naming test	-5.309804
17903297	rs9325032	Brain|Cognitive Test	F2	-5.552842
17903297	rs934299	Brain|Cognitive Test	F3	-5.045757
17903297	rs952700	Brain|Cognitive Test	frontal brain volume	-5.244125
17903298	rs10486607	Diabetes-Related Traits	hemoglobin a1c	-5.096910
17903298	rs10497721	Diabetes-Related Traits	Incident DM	-6.154902
17903298	rs10510634	Diabetes-Related Traits	28 yr time averaged fpg	-5.301030
17903298	rs180730	Diabetes-Related Traits	fasting plasma glucose	-5.301030
17903298	rs180730	Diabetes-Related Traits	28 yr time averaged fpg	-5.221849
17903298	rs2066219	Diabetes-Related Traits		-5.045757
17903298	rs2722425	Diabetes-Related Traits	28 yr time averaged fpg	-7.698970
17903298	rs2722425	Diabetes-Related Traits	fasting plasma glucose	-5.045757
17903298	rs2877832	Diabetes-Related Traits	Fasting Insulin	-5.698970
17903298	rs2877832	Diabetes-Related Traits	homeostasis model insulin resistance	-5.522879
17903298	rs7731657	Diabetes-Related Traits	28 yr time averaged fpg	-5.154902
17903300	rs10488165	Waist Circumference|Body Mass Index	Mean waist circumference	-5.585027
17903300	rs10504576	Waist Circumference|Body Mass Index	Mean waist circumference	-6.148742
17903300	rs1106683	Waist Circumference|Body Mass Index	Mean body mass index	-6.920819
17903300	rs1106683	Waist Circumference|Body Mass Index		-5.420216
17903300	rs1106684	Waist Circumference|Body Mass Index	Mean body mass index	-5.795880
17903300	rs1333026	Waist Circumference|Body Mass Index	Mean body mass index	-5.091515
17903300	rs1875517	Waist Circumference|Body Mass Index	Mean waist circumference	-5.823909
17903300	rs2206682	Waist Circumference|Body Mass Index	Mean waist circumference	-5.376751
17903300	rs2223662	Waist Circumference|Body Mass Index	Mean waist circumference	-5.292430
17903300	rs4469448	Waist Circumference|Body Mass Index	Mean waist circumference	-6.585027
17903300	rs4471028	Waist Circumference|Body Mass Index	Mean waist circumference	-6.698970
17903300	rs6996971	Waist Circumference|Body Mass Index	Mean waist circumference	-6.309804
17903300	rs953536	Waist Circumference|Body Mass Index	Mean waist circumference	-5.086186
17903301	rs1379659	Exercise Responses|Artery	left ventricular diastolic dimension	-6.931814
17903301	rs366676	Exercise Responses|Artery	left ventricular fractional shortening	-5.612610
17903302	rs10488172	Arterial Stiffness|Blood Pressure	RW	-5.071092
17903302	rs10491334	Arterial Stiffness|Blood Pressure	diastolic	-5.349692
17903302	rs10493340	Arterial Stiffness|Blood Pressure	systolic	-5.772113
17903302	rs10514688	Arterial Stiffness|Blood Pressure	CB-PWV	-5.247184
17903302	rs10521232	Arterial Stiffness|Blood Pressure	CF-PWV	-5.411168
17903302	rs1322512	Arterial Stiffness|Blood Pressure	MAP	-5.110138
17903302	rs1367248	Arterial Stiffness|Blood Pressure	CF-PWV	-5.540608
17903302	rs1371924	Arterial Stiffness|Blood Pressure	RW	-5.352617
17903302	rs1539377	Arterial Stiffness|Blood Pressure	FW	-5.279014
17903302	rs1588260	Arterial Stiffness|Blood Pressure	systolic	-5.464706
17903302	rs1590919	Arterial Stiffness|Blood Pressure	diastolic	-5.847712
17903302	rs1963982	Arterial Stiffness|Blood Pressure	diastolic	-5.480172
17903302	rs2121070	Arterial Stiffness|Blood Pressure	diastolic	-5.311580
17903302	rs2509458	Arterial Stiffness|Blood Pressure	diastolic	-5.158641
17903302	rs3096277	Arterial Stiffness|Blood Pressure	systolic	-7.004365
17903302	rs3766680	Arterial Stiffness|Blood Pressure	FW	-5.381952
17903302	rs3773643	Arterial Stiffness|Blood Pressure	MAP	-6.701147
17903302	rs3793427	Arterial Stiffness|Blood Pressure	FW	-5.707744
17903302	rs4370013	Arterial Stiffness|Blood Pressure	diastolic	-5.428291
17903302	rs6063312	Arterial Stiffness|Blood Pressure	RW	-5.679854
17903302	rs636864	Arterial Stiffness|Blood Pressure	diastolic	-5.809668
17903302	rs6492654	Arterial Stiffness|Blood Pressure	RW	-5.642065
17903302	rs7042864	Arterial Stiffness|Blood Pressure	CB-PWV	-5.212540
17903302	rs7591163	Arterial Stiffness|Blood Pressure	diastolic	-6.537602
17903302	rs770189	Arterial Stiffness|Blood Pressure	CB-PWV	-5.596879
17903302	rs792833	Arterial Stiffness|Blood Pressure	RW	-5.221126
17903302	rs935334	Arterial Stiffness|Blood Pressure	diastolic	-5.478862
17903303	rs10483853	Atherosclerosis	Coronary artery calcification	-5.214670
17903303	rs10483853	Atherosclerosis	Coronary artery calcification	-5.008774
17903303	rs10499903	Atherosclerosis	Ankle brachial index	-5.387216
17903303	rs10507130	Atherosclerosis	Coronary artery calcification	-5.173925
17903303	rs1320267	Atherosclerosis	Ankle brachial index	-5.161151
17903303	rs1350445	Atherosclerosis	Ankle brachial index	-5.070581
17903303	rs1376877	Atherosclerosis	Internal carotid artery intimal medial thickness	-6.420216
17903303	rs1400544	Atherosclerosis	Common carotid artery intimal medial thickness	-5.207608
17903303	rs1502050	Atherosclerosis	Ankle brachial index	-5.060481
17903303	rs2390582	Atherosclerosis	Coronary artery calcification	-5.853872
17903303	rs2896103	Atherosclerosis	Ankle brachial index	-5.346787
17903303	rs3849150	Atherosclerosis	Abdominal aortic calcification	-5.795880
17903303	rs4814615	Atherosclerosis	Common carotid artery intimal medial thickness	-5.468521
17903303	rs590183	Atherosclerosis	Ankle brachial index	-5.065502
17903303	rs6053733	Atherosclerosis	Common carotid artery intimal medial thickness	-5.431798
17903303	rs7715811	Atherosclerosis	Ankle brachial index	-5.193820
17903303	rs9302997	Atherosclerosis	Ankle brachial index	-5.292430
17903304	rs10501920	Cardiovascular Disease	atrial fibrillation	-5.026872
17903304	rs2549513	Cardiovascular Disease	Major coronary heart disease	-5.015473
17903304	rs4776472	Cardiovascular Disease	atrial fibrillation	-5.104025
17903304	rs499818	Cardiovascular Disease	Major CVD	-5.177832
17903304	rs740363	Cardiovascular Disease	heart failure	-5.054531
17903304	rs958546	Cardiovascular Disease	atrial fibrillation	-5.320572
17903306	rs10507380	Heart Rate|Variability Traits	QT	-5.075721
17903306	rs1395479	Heart Rate|Variability Traits	LF/HF	-5.161151
17903306	rs882300	Heart Rate|Variability Traits	PR	-6.494850
17903306	rs9315385	Heart Rate|Variability Traits	total power	-5.113509
17903307	rs10516541	Pulmonary Function	mean fvc from two exams	-5.364516
17903307	rs10922530	Pulmonary Function	percent predicted fev 1 /fvc for latest exam	-6.060481
17903307	rs1409149	Pulmonary Function	percent predicted fef 25–75 /fvc for latest exam	-5.040005
17903307	rs1455782	Pulmonary Function	percent predicted fvc for latest exam	-5.373660
17903307	rs156697	Pulmonary Function	mean fvc from two exams	-5.009661
17903307	rs156697	Pulmonary Function	mean fvc from two exams	-5.008774
17903307	rs1994169	Pulmonary Function	longitudinal slope of fef 25–75	-5.019997
17903307	rs219326	Pulmonary Function	percent predicted fev 1 /fvc for latest exam	-5.070070
17903307	rs219349	Pulmonary Function	percent predicted fev 1 /fvc for latest exam	-5.211125
17903307	rs219391	Pulmonary Function	percent predicted fev 1 /fvc for latest exam	-5.209012
17903307	rs2225434	Pulmonary Function	mean fev 1 /fvc from two exams	-5.014125
17903307	rs2838815	Pulmonary Function	mean fev 1 /fvc from two exams	-5.580044
17903307	rs2906966	Pulmonary Function	percent predicted fev 1 for latest exam	-5.080399
17903307	rs2906966	Pulmonary Function	percent predicted fev 1 for latest exam	-5.080399
17903307	rs310558	Pulmonary Function	percent predicted fev 1 /fvc for latest exam	-5.289037
17903307	rs357394	Pulmonary Function	percent predicted fvc for latest exam	-5.057000
17903307	rs3753683	Pulmonary Function	percent predicted fef 25–75 /fvc for latest exam	-5.728158
17903307	rs3820928	Pulmonary Function	percent predicted fev 1 for latest exam	-5.273273
17903307	rs3867498	Pulmonary Function	longitudinal slope of fev 1	-5.866461
17903307	rs4129267	Pulmonary Function	percent predicted fef 25–75 for latest exam	-5.131356
17903307	rs441051	Pulmonary Function	mean fvc from two exams	-5.665546
17903307	rs730532	Pulmonary Function	percent predicted fef 25–75 for latest exam	-5.229885
17903307	rs808225	Pulmonary Function	percent predicted fef 25–75 /fvc for latest exam	-5.131944
17903308	rs10492604	Circadian Phenotypes|Sleep	Sleep duration	-5.376751
17903308	rs1823068	Circadian Phenotypes|Sleep	Sleepiness	-7.602060
17903308	rs1940013	Circadian Phenotypes|Sleep	Bedtime	-5.214670
17903308	rs2218488	Circadian Phenotypes|Sleep	Sleepiness	-5.494850
17903308	rs6599077	Circadian Phenotypes|Sleep	Sleep duration	-6.853872
17903308	rs949175	Circadian Phenotypes|Sleep	Bedtime	-5.013228
18262040	rs10402271	LDL-cholesterol		-8.000000
18262040	rs11668477	LDL-cholesterol		-5.823909
18262040	rs12740374	LDL-cholesterol		-13.698970
18262040	rs1713222	LDL-cholesterol		-8.000000
18262040	rs2075650	LDL-cholesterol		-14.000000
18262040	rs2228671	LDL-cholesterol		-8.000000
18262040	rs4420638	LDL-cholesterol		-19.920819
18262040	rs4560142	LDL-cholesterol		-8.522879
18262040	rs4591370	LDL-cholesterol		-8.698970
18262040	rs4605275	LDL-cholesterol		-7.327902
18262040	rs478442	LDL-cholesterol		-9.000000
18262040	rs4803750	LDL-cholesterol		-10.619789
18262040	rs488507	LDL-cholesterol		-7.698970
18262040	rs4970834	LDL-cholesterol		-10.522879
18262040	rs4970834	LDL-cholesterol		-9.173925
18262040	rs506585	LDL-cholesterol		-8.000000
18262040	rs538928	LDL-cholesterol		-7.568636
18262040	rs562338	LDL-cholesterol		-8.853872
18262040	rs576203	LDL-cholesterol		-8.045757
18262040	rs599839	LDL-cholesterol		-14.769551
18262040	rs599839	LDL-cholesterol		-10.107905
18262040	rs602633	LDL-cholesterol		-13.244125
18262040	rs611917	LDL-cholesterol		-9.823909
18262040	rs629301	LDL-cholesterol		-14.000000
18262040	rs646776	LDL-cholesterol		-8.522879
18262040	rs646776	LDL-cholesterol		-13.522879
18262040	rs660240	LDL-cholesterol		-13.420216
18262040	rs6657811	LDL-cholesterol		-7.698970
18262040	rs693	LDL-cholesterol		-7.397940
18262040	rs7575840	LDL-cholesterol		-8.721246
18369459	rs10484554	Psoriasis|Psoriatic Arthritis|New Disease		-38.742321
18369459	rs10484554	Psoriasis|Psoriatic Arthritis|New Disease		-10.163676
18369459	rs2395029	Psoriasis|Psoriatic Arthritis|New Disease		-25.671620
18369459	rs2395029	Psoriasis|Psoriatic Arthritis|New Disease		-9.730487
18369459	rs7993214	Psoriasis|Psoriatic Arthritis|New Disease		-5.698970
18455228	rs3736228	Bone Mineral Density|Osteoporosis		-11.522879
18455228	rs4355801	Bone Mineral Density|Osteoporosis		-9.221849
18464913	rs12093699	Protein Quantitative Trait|Genome|Association		-5.196543
18464913	rs2250417	Protein Quantitative Trait|Genome|Association		-12.168130
18464913	rs4129267	Protein Quantitative Trait|Genome|Association		-56.739929
18464913	rs4796217	Protein Quantitative Trait|Genome|Association		-20.412289
18464913	rs505922	Protein Quantitative Trait|Genome|Association		-39.170053
18464913	rs5751901	Protein Quantitative Trait|Genome|Association		-6.818156
18464913	rs6761	Protein Quantitative Trait|Genome|Association		-6.511449
18464913	rs6761276	Protein Quantitative Trait|Genome|Association		-5.138466
18464913	rs7770628	Protein Quantitative Trait|Genome|Association		-9.360514
18483556	rs11855019	Hair Color|Skin Pigmentation		-15.356547
18483556	rs11855019	Hair Color|Skin Pigmentation		-23.823909
18483556	rs12203592	Hair Color|Skin Pigmentation		-35.180456
18483556	rs12203592	Hair Color|Skin Pigmentation		-48.148742
18483556	rs12203592	Hair Color|Skin Pigmentation		-35.180456
18483556	rs12203592	Hair Color|Skin Pigmentation		-22.337242
18483556	rs12203592	Hair Color|Skin Pigmentation		-51.508638
18483556	rs12896399	Hair Color|Skin Pigmentation		-12.769551
18483556	rs12896399	Hair Color|Skin Pigmentation		-20.080922
18483556	rs12913832	Hair Color|Skin Pigmentation		-55.568636
18483556	rs12913832	Hair Color|Skin Pigmentation		-102.376751
18483556	rs258322	Hair Color|Skin Pigmentation		-26.301030
18483556	rs258322	Hair Color|Skin Pigmentation		-29.142668
18483556	rs28777	Hair Color|Skin Pigmentation		-7.958607
18483556	rs28777	Hair Color|Skin Pigmentation		-16.920819
18483556	rs6918152	Hair Color|Skin Pigmentation		-5.602060
18483556	rs6918152	Hair Color|Skin Pigmentation		-7.214670
18483556	rs6918152	Hair Color|Skin Pigmentation		-5.602060
18483556	rs6918152	Hair Color|Skin Pigmentation		-8.568636
18483556	rs8033165	Hair Color|Skin Pigmentation		-6.366532
18483556	rs8033165	Hair Color|Skin Pigmentation		-11.698970
18604267	rs1799969	Antigen|Icam-1		-46.443697
18604267	rs1799969	Antigen|Icam-1		-15.698970
18604267	rs281437	Antigen|Icam-1		-9.494850
18604267	rs507666	Antigen|Icam-1		-28.292430
18604267	rs507666	Antigen|Icam-1		-15.698970
18604267	rs5498	Antigen|Icam-1		-24.318759
18604267	rs5498	Antigen|Icam-1		-15.698970
18776929	rs7595412	Hip Bone Size|Females		-6.429457
18776929	rs7595412	Hip Bone Size|Females		-6.427128
18840781	rs10758593	Type 1 Diabetes		-5.146302
18840781	rs10758593	Type 1 Diabetes		-5.578396
18840781	rs1983853	Type 1 Diabetes		-5.728158
18840781	rs3757247	Type 1 Diabetes		-5.903090
18840781	rs8035957	Type 1 Diabetes		-5.406714
18840781	rs9976767	Type 1 Diabetes		-7.632644
18846228	rs2040704	Serum IgE Levels		-7.350665
18846228	rs2251746	Serum IgE Levels		-19.732828
19043545	rs1148259	Metabolite	rs number	-1000.000000
19043545	rs174548	Metabolite	rs number	-1000.000000
19043545	rs4775041	Metabolite	rs number	-1000.000000
19043545	rs9309413	Metabolite	rs number	-1000.000000
19043545	rs992037	Metabolite	rs number	-1000.000000
19056611	rs10811661	Type 2 Diabetes		-6.154902
19056611	rs10946398	Type 2 Diabetes		-6.142668
19056611	rs13266634	Type 2 Diabetes		-5.148742
19056611	rs5219	Type 2 Diabetes		-8.886057
19056611	rs7903146	Type 2 Diabetes		-14.376751
19056611	rs8050136	Type 2 Diabetes		-12.886057
19056611	rs8050136	Type 2 Diabetes		-16.769551
19081515	rs1799990	Creutzfeldt–Jakob Disease		-26.698970
19081515	rs1799990	Creutzfeldt–Jakob Disease		-8.698970
19081515	rs1799990	Creutzfeldt–Jakob Disease		-20.638272
19096518	rs13266634	Glycated Hemoglobin		-7.008774
19096518	rs13266634	Glycated Hemoglobin		-7.267606
19096518	rs13266634	Glycated Hemoglobin		-7.309804
19096518	rs13266634	Glycated Hemoglobin		-7.309804
19096518	rs1402837	Glycated Hemoglobin		-9.167491
19096518	rs1402837	Glycated Hemoglobin		-9.327902
19096518	rs7072268	Glycated Hemoglobin		-8.193820
19096518	rs7072268	Glycated Hemoglobin		-24.744727
19096518	rs730497	Glycated Hemoglobin		-11.552842
19096518	rs730497	Glycated Hemoglobin		-11.244125
19116933	rs12046117	Juvenile Idiopathic Arthritis		-6.000000
19122664	rs10889677	Ulcerative Colitis		-7.886057
19122664	rs11209026	Ulcerative Colitis		-7.886057
19122664	rs1558744	Ulcerative Colitis		-11.602060
19122664	rs2395185	Ulcerative Colitis		-16.000000
19122664	rs2870946	Ulcerative Colitis		-6.318759
19122664	rs3806308	Ulcerative Colitis		-8.173925
19122664	rs6426833	Ulcerative Colitis		-12.292430
19132087	rs17531088	Kawasaki Disease		-5.946922
19132087	rs7199343	Kawasaki Disease		-5.625252
19169254	rs1076160	Psoriasis		-5.221849
19169254	rs12191877	Psoriasis		-52.397940
19169254	rs17728338	Psoriasis		-20.000000
19169254	rs20541	Psoriasis		-14.301030
19169254	rs2066808	Psoriasis		-9.000000
19169254	rs2082412	Psoriasis		-27.698970
19169254	rs2201841	Psoriasis		-7.522879
19169254	rs610604	Psoriasis		-11.045757
19197348	rs1039302	Complex Disease		-5.283997
19197348	rs10486715	Complex Disease	Height	-5.508638
19197348	rs10848704	Complex Disease	Thyroid Stimulating Hormone	-5.769551
19197348	rs10928195	Complex Disease	Weight	-5.387216
19197348	rs11066587	Complex Disease		-5.346787
19197348	rs1874326	Complex Disease	Weight	-5.045757
19197348	rs2159324	Complex Disease		-6.431798
19197348	rs2159324	Complex Disease		-5.638272
19197348	rs2222328	Complex Disease	Waist Circumference	-6.075721
19197348	rs2225614	Complex Disease	Weight	-5.552842
19197348	rs4420638	Complex Disease		-6.721246
19197348	rs4420638	Complex Disease		-6.468521
19197348	rs4420638	Complex Disease		-5.301030
19197348	rs4420638	Complex Disease		-5.795880
19197348	rs4420638	Complex Disease		-60.000000
19197348	rs613391	Complex Disease	Waist Circumference	-5.275724
19197348	rs6462411	Complex Disease	Thyroid Stimulating Hormone	-5.886057
19197348	rs6560749	Complex Disease	BMI	-5.698970
19197348	rs6909430	Complex Disease	Thyroid Stimulating Hormone	-5.091515
19197348	rs755109	Complex Disease	Thyroid Stimulating Hormone	-6.004365
19197348	rs7561273	Complex Disease		-5.214670
19247474	rs10411195	Smoking Behaviors|Cigarette Smoking		-5.236572
19247474	rs10989661	Smoking Behaviors|Cigarette Smoking		-5.200659
19247474	rs11082304	Smoking Behaviors|Cigarette Smoking		-5.221849
19247474	rs1402279	Smoking Behaviors|Cigarette Smoking		-5.283997
19247474	rs17050782	Smoking Behaviors|Cigarette Smoking		-5.075721
19247474	rs1847461	Smoking Behaviors|Cigarette Smoking		-5.086186
19247474	rs1889899	Smoking Behaviors|Cigarette Smoking		-5.244125
19247474	rs2268983	Smoking Behaviors|Cigarette Smoking		-5.173925
19247474	rs3027409	Smoking Behaviors|Cigarette Smoking		-5.173925
19247474	rs3027409	Smoking Behaviors|Cigarette Smoking		-5.171985
19247474	rs3112740	Smoking Behaviors|Cigarette Smoking		-5.221849
19247474	rs6437740	Smoking Behaviors|Cigarette Smoking		-6.619789
19247474	rs6444087	Smoking Behaviors|Cigarette Smoking		-5.036212
19247474	rs7050529	Smoking Behaviors|Cigarette Smoking		-5.552842
19247474	rs7553864	Smoking Behaviors|Cigarette Smoking		-5.568636
19247474	rs758642	Smoking Behaviors|Cigarette Smoking		-5.136677
19247474	rs800082	Smoking Behaviors|Cigarette Smoking		-5.481486
19247474	rs886716	Smoking Behaviors|Cigarette Smoking		-5.113509
19247474	rs910696	Smoking Behaviors|Cigarette Smoking		-5.522879
19247474	rs912969	Smoking Behaviors|Cigarette Smoking		-5.107905
19247474	rs933688	Smoking Behaviors|Cigarette Smoking		-5.244125
19247474	rs950063	Smoking Behaviors|Cigarette Smoking		-5.045757
19300482	rs1828591	Chronic Obstructive Pulmonary Disease Copd|Pulmonary Function		-6.832683
19300482	rs8034191	Chronic Obstructive Pulmonary Disease Copd|Pulmonary Function		-9.829738
19300499	rs1057910	Cyp2C9|Warfarin		-78.585027
19300499	rs1799853	Cyp2C9|Warfarin		-30.958607
19300499	rs2108622	Cyp2C9|Warfarin		-9.481486
19300499	rs9923231	Cyp2C9|Warfarin		-180.568636
19300500	rs13147758	Chronic Obstructive Pulmonary Disease Copd|Pulmonary Function		-7.636388
19300500	rs13147758	Chronic Obstructive Pulmonary Disease Copd|Pulmonary Function		-5.649752
19305408	rs11756438	Qt Interval Duration		-21.301030
19305408	rs12029454	Qt Interval Duration		-44.522879
19305408	rs12053903	Qt Interval Duration		-14.000000
19305408	rs12143842	Qt Interval Duration		-77.698970
19305408	rs12576239	Qt Interval Duration		-15.000000
19305408	rs16857031	Qt Interval Duration		-34.000000
19305408	rs2074238	Qt Interval Duration		-16.522879
19305408	rs2074238	Qt Interval Duration		-22.221849
19305408	rs2074518	Qt Interval Duration		-11.221849
19305408	rs2968864	Qt Interval Duration		-15.096910
19305408	rs37062	Qt Interval Duration		-24.522879
19305408	rs4725982	Qt Interval Duration		-15.301030
19305408	rs8049607	Qt Interval Duration		-14.301030
19305408	rs8049607	Qt Interval Duration		-6.000000
19305408	rs846111	Qt Interval Duration		-16.000000
19305408	rs846111	Qt Interval Duration		-6.698970
19343178	rs10472828	Stature		-6.522879
19343178	rs10946808	Stature		-11.251812
19343178	rs11809207	Stature		-7.214670
19343178	rs1182188	Stature		-8.552842
19343178	rs13437082	Stature		-7.443697
19343178	rs1776897	Stature		-10.107905
19343178	rs1812175	Stature		-6.301030
19343178	rs2282978	Stature		-7.920819
19343178	rs3118914	Stature		-9.638272
19343178	rs4842838	Stature		-7.920819
19343178	rs6088813	Stature		-13.008774
19343178	rs6570507	Stature		-10.356547
19343178	rs6763931	Stature		-11.508638
19343178	rs6830062	Stature		-8.309804
19343178	rs710841	Stature		-7.619789
19343178	rs7815788	Stature		-5.318759
19343178	rs7871764	Stature		-5.744727
19343178	rs849141	Stature		-10.494850
19343178	rs8756	Stature		-13.301030
19343178	rs910316	Stature		-6.853872
19359265	rs2162440	Telomere Length		-5.585027
19401414	rs1111875	Type 2 Diabetes		-11.173925
19401414	rs13266634	Type 2 Diabetes		-13.744727
19401414	rs2237892	Type 2 Diabetes		-25.958607
19401414	rs2383208	Type 2 Diabetes		-28.677781
19401414	rs4402960	Type 2 Diabetes		-6.000000
19401414	rs4712523	Type 2 Diabetes		-19.142668
19401414	rs7903146	Type 2 Diabetes		-11.119186
19412175	rs6435862	Neuroblastoma		-8.628932
19412176	rs1154155	Narcolepsy		-12.721246
19430480	rs10509540	Type 1 Diabetes		-27.886057
19430480	rs10517086	Type 1 Diabetes		-9.337242
19430480	rs11203203	Type 1 Diabetes		-8.769551
19430480	rs11258747	Type 1 Diabetes		-6.920819
19430480	rs11755527	Type 1 Diabetes		-7.267606
19430480	rs12251307	Type 1 Diabetes		-12.886057
19430480	rs12444268	Type 1 Diabetes		-6.769551
19430480	rs12708716	Type 1 Diabetes		-15.657577
19430480	rs1465788	Type 1 Diabetes		-11.744727
19430480	rs1534422	Type 1 Diabetes		-5.677781
19430480	rs16956936	Type 1 Diabetes		-6.275724
19430480	rs1893217	Type 1 Diabetes		-14.443697
19430480	rs1990760	Type 1 Diabetes		-8.180456
19430480	rs2269241	Type 1 Diabetes		-6.376751
19430480	rs2281808	Type 1 Diabetes		-10.920819
19430480	rs2290400	Type 1 Diabetes		-12.259637
19430480	rs2292239	Type 1 Diabetes		-24.657577
19430480	rs229541	Type 1 Diabetes		-6.677781
19430480	rs2476601	Type 1 Diabetes		-84.070581
19430480	rs2664170	Type 1 Diabetes		-8.107905
19430480	rs3024505	Type 1 Diabetes		-8.721246
19430480	rs3087243	Type 1 Diabetes		-14.920819
19430480	rs3184504	Type 1 Diabetes		-26.552842
19430480	rs3825932	Type 1 Diabetes		-7.113509
19430480	rs425105	Type 1 Diabetes		-10.568636
19430480	rs4505848	Type 1 Diabetes		-12.327902
19430480	rs4763879	Type 1 Diabetes		-10.721246
19430480	rs4788084	Type 1 Diabetes		-12.585027
19430480	rs4900384	Type 1 Diabetes		-8.431798
19430480	rs4948088	Type 1 Diabetes		-7.356547
19430480	rs5753037	Type 1 Diabetes		-15.585027
19430480	rs7020673	Type 1 Diabetes		-11.267606
19430480	rs7111341	Type 1 Diabetes		-47.356547
19430480	rs7202877	Type 1 Diabetes		-14.508638
19430480	rs7221109	Type 1 Diabetes		-9.004365
19430480	rs7804356	Type 1 Diabetes		-8.275724
19430480	rs9388489	Type 1 Diabetes		-12.376751
19430483	rs11191548	Blood Pressure	SBP	-6.522879
19430483	rs11191548	Blood Pressure	SBP	-6.522879
19430483	rs11191548	Blood Pressure	SBP	-12.522879
19430483	rs12946454	Blood Pressure	SBP	-5.397940
19430483	rs12946454	Blood Pressure	SBP	-5.397940
19430483	rs1378942	Blood Pressure	DBP	-7.221849
19430483	rs1378942	Blood Pressure	DBP	-7.221849
19430483	rs1378942	Blood Pressure	DBP	-13.698970
19430483	rs1530440	Blood Pressure	DBP	-5.522879
19430483	rs1530440	Blood Pressure	DBP	-5.522879
19430483	rs16948048	Blood Pressure	DBP	-5.301030
19430483	rs16948048	Blood Pressure	DBP	-5.301030
19430483	rs16998073	Blood Pressure	DBP	-8.154902
19430483	rs16998073	Blood Pressure	DBP	-8.154902
19430483	rs16998073	Blood Pressure	DBP	-9.154902
19430483	rs17367504	Blood Pressure		-5.000000
19430483	rs17367504	Blood Pressure		-5.000000
19430483	rs17367504	Blood Pressure	SBP	-8.698970
19430483	rs653178	Blood Pressure	DBP	-7.000000
19430483	rs653178	Blood Pressure	DBP	-7.000000
19430483	rs653178	Blood Pressure	DBP	-6.096910
19448621	rs1172822	Age Menarche|Menopause		-18.744727
19448621	rs16991615	Age Menarche|Menopause		-20.920819
19448621	rs2153157	Age Menarche|Menopause		-7.292430
19448621	rs314277	Age Menarche|Menopause	Age at Menarche	-12.568636
19448621	rs365132	Age Menarche|Menopause		-13.075721
19448621	rs7861820	Age Menarche|Menopause	Age at Menarche	-8.677781
19454037	rs10499859	Left Ventricular Mass		-5.485452
19454037	rs10499859	Left Ventricular Mass		-5.485452
19454037	rs10499859	Left Ventricular Mass		-5.485452
19454037	rs10499859	Left Ventricular Mass		-5.485452
19454037	rs409045	Left Ventricular Mass		-6.072117
19454037	rs409045	Left Ventricular Mass		-6.072117
19454037	rs409045	Left Ventricular Mass		-6.072117
19454037	rs409045	Left Ventricular Mass		-6.072117
19503088	rs13017599	Rheumatoid Arthritis		-8.043351
19503088	rs2736340	Rheumatoid Arthritis		-6.217527
19503597	rs1183201	Uric Acid		-13.517126
19503597	rs1183201	Uric Acid		-7.598599
19503597	rs12129861	Uric Acid		-8.571865
19503597	rs12129861	Uric Acid		-6.434152
19503597	rs12356193	Uric Acid		-7.970616
19503597	rs12498742	Uric Acid		-195.627088
19503597	rs17300741	Uric Acid		-13.175224
19503597	rs17300741	Uric Acid		-8.443697
19503597	rs2231142	Uric Acid		-25.508638
19503597	rs2231142	Uric Acid		-17.647817
19503597	rs505802	Uric Acid		-8.690370
19503597	rs505802	Uric Acid		-6.141463
19503597	rs734553	Uric Acid		-200.282329
19503597	rs734553	Uric Acid		-191.978811
19503597	rs742132	Uric Acid		-8.070581
19503597	rs780094	Uric Acid		-8.853872
19503597	rs780094	Uric Acid		-6.507240
19557197	rs10146997	Distribution|Adiposity|Waist Circumference		-7.275724
19557197	rs1555967	Distribution|Adiposity|Waist Circumference		-5.721246
19557197	rs4701252	Distribution|Adiposity|Waist Circumference		-5.638272
19557197	rs7138803	Distribution|Adiposity|Waist Circumference		-6.096910
19557197	rs7932813	Distribution|Adiposity|Waist Circumference		-5.337242
19570815	rs10472828	C-type Natriuretic Peptide|Height		-6.468521
19570815	rs139909	C-type Natriuretic Peptide|Height		-6.769551
19570815	rs6717918	C-type Natriuretic Peptide|Height		-8.468521
19571809	rs10140896	Schizophrenia		-6.022734
19571809	rs10484399	Schizophrenia		-6.455932
19571809	rs10865802	Schizophrenia		-5.171985
19571809	rs11061935	Schizophrenia		-5.391474
19571809	rs13025591	Schizophrenia		-6.338187
19571809	rs13194053	Schizophrenia		-8.020452
19571809	rs13195040	Schizophrenia		-6.602060
19571809	rs13199775	Schizophrenia		-6.924453
19571809	rs13212921	Schizophrenia		-6.892790
19571809	rs13219181	Schizophrenia		-7.889410
19571809	rs13219354	Schizophrenia		-6.950782
19571809	rs1635239	Schizophrenia		-5.517126
19571809	rs16897515	Schizophrenia		-6.737549
19571809	rs16941261	Schizophrenia		-6.091515
19571809	rs17149424	Schizophrenia		-5.096910
19571809	rs17149524	Schizophrenia		-5.018181
19571809	rs17176973	Schizophrenia		-5.665546
19571809	rs17693963	Schizophrenia		-6.551294
19571809	rs17833407	Schizophrenia		-5.519993
19571809	rs1851196	Schizophrenia		-5.669586
19571809	rs1864744	Schizophrenia		-5.119758
19571809	rs2072803	Schizophrenia		-6.086716
19571809	rs2072806	Schizophrenia		-6.032920
19571809	rs2162361	Schizophrenia		-5.036684
19571809	rs3751954	Schizophrenia		-5.338187
19571809	rs3800307	Schizophrenia		-7.361511
19571809	rs3800316	Schizophrenia		-7.419075
19571809	rs3800318	Schizophrenia		-7.195179
19571809	rs4452638	Schizophrenia		-6.571865
19571809	rs6809315	Schizophrenia		-5.120331
19571809	rs6904071	Schizophrenia		-7.749580
19571809	rs6913660	Schizophrenia		-7.627088
19571809	rs6932590	Schizophrenia		-7.146910
19571809	rs6938200	Schizophrenia		-6.519993
19571809	rs6939997	Schizophrenia		-6.309804
19571809	rs7746199	Schizophrenia		-7.298432
19571809	rs7776351	Schizophrenia		-6.492144
19571809	rs915071	Schizophrenia		-5.404504
19571809	rs926300	Schizophrenia		-7.974694
19571809	rs9272219	Schizophrenia		-7.162412
19571809	rs9272535	Schizophrenia		-7.052076
19571809	rs9461219	Schizophrenia		-6.326058
19571809	rs9467626	Schizophrenia		-6.782516
19597492	rs17042171	Atrial Fibrillation		-50.161151
19597492	rs17375901	Atrial Fibrillation		-7.337242
19597492	rs2106261	Atrial Fibrillation		-14.744727
19609347	rs10135446	Hypertension|Blood Pressure		-5.349692
19609347	rs10135446	Hypertension|Blood Pressure	diastolic blood pressure	-5.349692
19609347	rs11120313	Hypertension|Blood Pressure		-5.343902
19609347	rs11160059	Hypertension|Blood Pressure		-7.812479
19609347	rs11160059	Hypertension|Blood Pressure	systolic blood pressure	-7.812479
19609347	rs11659639	Hypertension|Blood Pressure		-6.671620
19609347	rs11846013	Hypertension|Blood Pressure		-5.301899
19609347	rs12279202	Hypertension|Blood Pressure		-7.318759
19609347	rs13201744	Hypertension|Blood Pressure		-5.950782
19609347	rs1550576	Hypertension|Blood Pressure	HTN	-5.478862
19609347	rs16848861	Hypertension|Blood Pressure		-5.325139
19609347	rs16853574	Hypertension|Blood Pressure		-5.292430
19609347	rs16877320	Hypertension|Blood Pressure		-8.465974
19609347	rs16877320	Hypertension|Blood Pressure	systolic blood pressure	-8.465974
19609347	rs17365948	Hypertension|Blood Pressure		-7.798603
19609347	rs17365948	Hypertension|Blood Pressure	systolic blood pressure	-7.798603
19609347	rs1867226	Hypertension|Blood Pressure		-6.236572
19609347	rs1867226	Hypertension|Blood Pressure	diastolic blood pressure	-6.236572
19609347	rs2146204	Hypertension|Blood Pressure		-5.527244
19609347	rs2183737	Hypertension|Blood Pressure		-5.917215
19609347	rs2823756	Hypertension|Blood Pressure		-5.241845
19609347	rs3751664	Hypertension|Blood Pressure		-7.173277
19609347	rs4613079	Hypertension|Blood Pressure		-6.295849
19609347	rs5743185	Hypertension|Blood Pressure		-10.679854
19609347	rs7902529	Hypertension|Blood Pressure		-5.211832
19609347	rs8039294	Hypertension|Blood Pressure		-5.201349
19609347	rs8039294	Hypertension|Blood Pressure	systolic blood pressure	-5.111821
19609347	rs9301196	Hypertension|Blood Pressure		-5.176526
19609347	rs9590141	Hypertension|Blood Pressure		-6.057496
19609347	rs9590141	Hypertension|Blood Pressure	diastolic blood pressure	-6.057496
19609347	rs9791170	Hypertension|Blood Pressure		-6.292430
19609347	rs9791170	Hypertension|Blood Pressure	HTN	-6.292430
19609347	rs991316	Hypertension|Blood Pressure		-5.462181
19609347	rs991316	Hypertension|Blood Pressure	HTN	-5.462181
19651812	rs2166706	Melatonin|Plasma Glucose|Type 2 Diabetes		-8.677781
19668339	rs10074258	Hippocampal Atrophy|Quantitative Trait|Alzheimer's Disease		-6.667562
19668339	rs10276619	Hippocampal Atrophy|Quantitative Trait|Alzheimer's Disease		-5.531653
19668339	rs10781380	Hippocampal Atrophy|Quantitative Trait|Alzheimer's Disease		-6.146910
19668339	rs1082714	Hippocampal Atrophy|Quantitative Trait|Alzheimer's Disease		-5.307153
19668339	rs10867752	Hippocampal Atrophy|Quantitative Trait|Alzheimer's Disease		-5.511449
19668339	rs11525066	Hippocampal Atrophy|Quantitative Trait|Alzheimer's Disease		-5.545155
19668339	rs11626056	Hippocampal Atrophy|Quantitative Trait|Alzheimer's Disease		-5.928118
19668339	rs1364705	Hippocampal Atrophy|Quantitative Trait|Alzheimer's Disease		-5.049635
19668339	rs1373549	Hippocampal Atrophy|Quantitative Trait|Alzheimer's Disease		-5.107905
19668339	rs1888414	Hippocampal Atrophy|Quantitative Trait|Alzheimer's Disease		-6.617983
19668339	rs2073145	Hippocampal Atrophy|Quantitative Trait|Alzheimer's Disease		-5.671620
19668339	rs337847	Hippocampal Atrophy|Quantitative Trait|Alzheimer's Disease		-5.173277
19668339	rs4773460	Hippocampal Atrophy|Quantitative Trait|Alzheimer's Disease		-5.714443
19668339	rs4845552	Hippocampal Atrophy|Quantitative Trait|Alzheimer's Disease		-5.205512
19668339	rs6031882	Hippocampal Atrophy|Quantitative Trait|Alzheimer's Disease		-5.207608
19668339	rs6590322	Hippocampal Atrophy|Quantitative Trait|Alzheimer's Disease		-5.028260
19668339	rs682748	Hippocampal Atrophy|Quantitative Trait|Alzheimer's Disease		-5.089376
19668339	rs6881634	Hippocampal Atrophy|Quantitative Trait|Alzheimer's Disease		-5.714443
19668339	rs7727656	Hippocampal Atrophy|Quantitative Trait|Alzheimer's Disease		-5.082494
19668339	rs8115854	Hippocampal Atrophy|Quantitative Trait|Alzheimer's Disease		-5.679854
19668339	rs9918508	Hippocampal Atrophy|Quantitative Trait|Alzheimer's Disease		-5.071092
19714205	rs2378383	Asthma		-5.148742
19714249	rs297325	Obesity|Osteoporosis Phenotypes		-6.246417
19714249	rs297325	Obesity|Osteoporosis Phenotypes		-6.416801
19714249	rs4756846	Obesity|Osteoporosis Phenotypes		-5.917215
19714249	rs4756846	Obesity|Osteoporosis Phenotypes		-6.268411
19721433	rs1040994	Response Treatment|Antipsychotics	Olanzapine – Excitement	-5.735182
19721433	rs10888501	Response Treatment|Antipsychotics	Olanzapine – Negative	-5.850781
19721433	rs12526186	Response Treatment|Antipsychotics	Risperidone – Negative	-5.512862
19721433	rs17390445	Response Treatment|Antipsychotics	Ziprasidone –Positive	-7.007889
19721433	rs17727261	Response Treatment|Antipsychotics	Risperidone – Negative	-6.266803
19721433	rs17815774	Response Treatment|Antipsychotics	Risperidone – Negative	-5.481486
19721433	rs7635839	Response Treatment|Antipsychotics	Olanzapine – Excitement	-5.525784
19721433	rs7968606	Response Treatment|Antipsychotics	Olanzapine – Negative	-6.494850
19721433	rs888219	Response Treatment|Antipsychotics	Risperidone – Negative	-6.647817
19734902	rs10501927	Alzheimer's Disease		-5.698970
19734902	rs11136000	Alzheimer's Disease		-9.070581
19734902	rs1157242	Alzheimer's Disease		-5.154902
19734902	rs11827375	Alzheimer's Disease		-5.142668
19734902	rs11894266	Alzheimer's Disease		-6.161151
19734902	rs1408077	Alzheimer's Disease		-5.080922
19734902	rs1539053	Alzheimer's Disease		-5.148742
19734902	rs157580	Alzheimer's Disease		-53.017729
19734902	rs2075650	Alzheimer's Disease		-156.744727
19734902	rs3818361	Alzheimer's Disease		-5.036212
19734902	rs3851179	Alzheimer's Disease		-7.721246
19734902	rs405509	Alzheimer's Disease		-36.309804
19734902	rs583791	Alzheimer's Disease		-5.275724
19734902	rs610932	Alzheimer's Disease		-5.853872
19734902	rs662196	Alzheimer's Disease		-5.283997
19734902	rs6701713	Alzheimer's Disease		-5.060481
19734902	rs676309	Alzheimer's Disease		-5.200659
19734902	rs6859	Alzheimer's Disease		-40.161151
19734902	rs744373	Alzheimer's Disease		-5.494850
19734902	rs7561528	Alzheimer's Disease		-5.522879
19734902	rs8106922	Alzheimer's Disease		-38.267606
19734902	rs9384428	Alzheimer's Disease		-5.070581
19734902	rs9446432	Alzheimer's Disease		-5.552842
19772629	rs10767971	Parkinson Disease|Onset		-6.267606
19772629	rs10918270	Parkinson Disease|Onset		-5.318759
19772629	rs10918270	Parkinson Disease|Onset		-5.920819
19772629	rs17565841	Parkinson Disease|Onset		-6.040959
19772629	rs17565841	Parkinson Disease|Onset		-5.721246
19772629	rs1941184	Parkinson Disease|Onset		-5.431798
19772629	rs7577851	Parkinson Disease|Onset		-5.060481
19779542	rs577948	Pathological Myopia		-6.653647
19798445	rs1000778	Sphingolipid		-6.200659
19798445	rs10938494	Sphingolipid		-12.481486
19798445	rs680379	Sphingolipid		-6.744727
19798445	rs7157785	Sphingolipid		-27.602060
19798445	rs7258249	Sphingolipid		-15.000000
19801982	rs10048146	Bone Mineral Density		-7.769551
19801982	rs11898505	Bone Mineral Density		-7.795880
19801982	rs11995824	Bone Mineral Density		-14.958607
19801982	rs1366594	Bone Mineral Density		-12.886057
19801982	rs1430742	Bone Mineral Density		-12.585027
19801982	rs1471403	Bone Mineral Density		-7.823909
19801982	rs1524058	Bone Mineral Density		-8.958607
19801982	rs16921914	Bone Mineral Density		-8.638272
19801982	rs2016266	Bone Mineral Density		-7.886057
19801982	rs2062377	Bone Mineral Density		-15.455932
19801982	rs228769	Bone Mineral Density		-7.769551
19801982	rs2504063	Bone Mineral Density		-10.214670
19801982	rs2566755	Bone Mineral Density		-12.481486
19801982	rs2941740	Bone Mineral Density		-9.698970
19801982	rs4729260	Bone Mineral Density		-11.026872
19801982	rs599083	Bone Mineral Density		-7.327902
19801982	rs6426749	Bone Mineral Density		-9.119186
19801982	rs7117858	Bone Mineral Density		-9.823909
19801982	rs7524102	Bone Mineral Density		-9.494850
19801982	rs7781370	Bone Mineral Density		-11.327902
19801982	rs7932354	Bone Mineral Density		-8.397940
19801982	rs87938	Bone Mineral Density		-9.091515
19801982	rs884205	Bone Mineral Density		-8.026872
19801982	rs9303521	Bone Mineral Density		-7.853872
19801982	rs9533090	Bone Mineral Density		-24.267606
19812673	rs10513025	Autism		-6.677781
19812673	rs10513025	Autism		-5.018589
19820699	rs1800562	Erythrocyte	mean cell volume	-1000.000000
19874204	rs8057551	Femoral Neck Bone|Bone Mineral Density		-5.636388
19874204	rs9630182	Femoral Neck Bone|Bone Mineral Density		-6.400117
19915575	rs199533	Parkinson’s Disease		-13.962574
19915575	rs2736990	Parkinson’s Disease		-15.649752
19915575	rs393152	Parkinson’s Disease		-15.709965
19915575	rs823128	Parkinson’s Disease		-7.137272
19961619	rs4952590	Respiratory|Atopy		-6.334419
19961619	rs4952590	Respiratory|Atopy		-5.721246
20011104	rs1648707	Adiponectin Levels		-11.522879
20011104	rs266717	Adiponectin Levels		-18.036212
20011104	rs4311394	Adiponectin Levels		-7.537602
20011104	rs4311394	Adiponectin Levels		-5.070581
20038947	rs10265216	Major Depression		-5.519993
20038947	rs1106634	Major Depression		-6.168770
20038947	rs1612122	Major Depression		-5.156145
20038947	rs1612122	Major Depression		-5.268411
20038947	rs17144465	Major Depression		-6.114639
20038947	rs17144465	Major Depression		-5.342944
20038947	rs2326810	Major Depression		-5.185752
20038947	rs5990417	Major Depression		-5.213959
20038947	rs644695	Major Depression		-6.514279
20038947	rs644695	Major Depression		-7.497573
20038947	rs724568	Major Depression		-5.274088
20038947	rs9870680	Major Depression		-5.954677
20038947	rs9870680	Major Depression		-5.254925
20041166	rs2395029	Hiv-1		-34.346787
20041166	rs9264942	Hiv-1		-31.229148
20062060	rs11047543	Pr Interval		-12.476254
20062060	rs11708996	Pr Interval		-25.221849
20062060	rs11897119	Pr Interval		-10.335358
20062060	rs1896312	Pr Interval		-16.504456
20062060	rs251253	Pr Interval		-12.024568
20062060	rs3807989	Pr Interval		-27.436519
20062060	rs4944092	Pr Interval		-7.492144
20062060	rs6800541	Pr Interval		-73.677781
20062060	rs7692808	Pr Interval		-19.222573
20066028	rs1532624	Serum Cholesterol Levels		-5.974694
20066028	rs1532624	Serum Cholesterol Levels	HDL-C	-5.974694
20072603	rs13182402	Osteoporosis		-8.681937
20081858	rs10830963	Fasting Glucose|Type 2 Diabetes|Glucose Homeostasis		-174.236572
20081858	rs10885122	Fasting Glucose|Type 2 Diabetes|Glucose Homeostasis		-15.537602
20081858	rs11071657	Fasting Glucose|Type 2 Diabetes|Glucose Homeostasis		-7.443697
20081858	rs11558471	Fasting Glucose|Type 2 Diabetes|Glucose Homeostasis		-10.585027
20081858	rs11605924	Fasting Glucose|Type 2 Diabetes|Glucose Homeostasis		-14.000000
20081858	rs11708067	Fasting Glucose|Type 2 Diabetes|Glucose Homeostasis		-21.148742
20081858	rs11920090	Fasting Glucose|Type 2 Diabetes|Glucose Homeostasis		-12.091515
20081858	rs174550	Fasting Glucose|Type 2 Diabetes|Glucose Homeostasis		-14.769551
20081858	rs2191349	Fasting Glucose|Type 2 Diabetes|Glucose Homeostasis		-43.522879
20081858	rs340874	Fasting Glucose|Type 2 Diabetes|Glucose Homeostasis		-11.180456
20081858	rs35767	Fasting Glucose|Type 2 Diabetes|Glucose Homeostasis		-8.657577
20081858	rs4506565	Fasting Glucose|Type 2 Diabetes|Glucose Homeostasis		-7.920819
20081858	rs4607517	Fasting Glucose|Type 2 Diabetes|Glucose Homeostasis		-91.187087
20081858	rs560887	Fasting Glucose|Type 2 Diabetes|Glucose Homeostasis		-217.060481
20081858	rs7034200	Fasting Glucose|Type 2 Diabetes|Glucose Homeostasis		-12.920819
20081858	rs780094	Fasting Glucose|Type 2 Diabetes|Glucose Homeostasis		-37.251812
20081858	rs780094	Fasting Glucose|Type 2 Diabetes|Glucose Homeostasis		-23.522879
20081858	rs7944584	Fasting Glucose|Type 2 Diabetes|Glucose Homeostasis		-17.698970
20169177	rs1128334	Systemic Lupus Erythematosus		-10.638272
20169177	rs7097397	Systemic Lupus Erythematosus		-11.088842
20169177	rs7097397	Systemic Lupus Erythematosus		-7.103474
20173747	rs13038095	Lone Atrial Fibrillation		-7.958607
20173747	rs13376333	Lone Atrial Fibrillation		-11.200659
20173747	rs6843082	Lone Atrial Fibrillation		-27.602060
20173748	rs7671167	Chronic Obstructive Pulmonary Disease		-10.913640
20190752	rs1033180	Celiac Disease		-7.253366
20190752	rs10806425	Celiac Disease		-9.410050
20190752	rs10903122	Celiac Disease		-9.761954
20190752	rs10936599	Celiac Disease		-6.524329
20190752	rs11221332	Celiac Disease		-15.277366
20190752	rs11712165	Celiac Disease		-8.095284
20190752	rs1250552	Celiac Disease		-9.041436
20190752	rs12727642	Celiac Disease		-7.040482
20190752	rs12727642	Celiac Disease		-14.010550
20190752	rs12928822	Celiac Disease		-7.505845
20190752	rs12928822	Celiac Disease		-7.991400
20190752	rs13003464	Celiac Disease		-12.430626
20190752	rs13003464	Celiac Disease		-10.194499
20190752	rs13010713	Celiac Disease		-10.324222
20190752	rs13098911	Celiac Disease		-16.486782
20190752	rs13098911	Celiac Disease		-5.015023
20190752	rs13098911	Celiac Disease		-9.259637
20190752	rs13151961	Celiac Disease		-26.661544
20190752	rs13314993	Celiac Disease		-8.485452
20190752	rs1464510	Celiac Disease		-39.525784
20190752	rs17035378	Celiac Disease		-8.108463
20190752	rs1738074	Celiac Disease		-14.531653
20190752	rs17810546	Celiac Disease		-27.400117
20190752	rs1893217	Celiac Disease		-9.598599
20190752	rs2074404	Celiac Disease		-5.910095
20190752	rs2074404	Celiac Disease		-8.749580
20190752	rs2298428	Celiac Disease		-6.735182
20190752	rs2298428	Celiac Disease		-89.707744
20190752	rs2327832	Celiac Disease		-18.350665
20190752	rs2762051	Celiac Disease		-6.177832
20190752	rs296547	Celiac Disease		-8.386158
20190752	rs3748816	Celiac Disease		-8.484126
20190752	rs3748816	Celiac Disease		-19.987163
20190752	rs4675374	Celiac Disease		-8.237321
20190752	rs4819388	Celiac Disease		-8.609065
20190752	rs4899260	Celiac Disease		-6.406714
20190752	rs5979785	Celiac Disease		-7.196543
20190752	rs5979785	Celiac Disease		-12.411168
20190752	rs5979785	Celiac Disease		-6.970616
20190752	rs653178	Celiac Disease		-20.145694
20190752	rs653178	Celiac Disease		-11.034328
20190752	rs6691768	Celiac Disease		-6.924453
20190752	rs6806528	Celiac Disease		-6.835647
20190752	rs6974491	Celiac Disease		-6.806875
20190752	rs6974491	Celiac Disease		-5.267606
20190752	rs802734	Celiac Disease		-13.581699
20190752	rs859637	Celiac Disease		-5.756962
20190752	rs864537	Celiac Disease		-6.995679
20190752	rs864537	Celiac Disease		-8.752027
20190752	rs864537	Celiac Disease		-6.533132
20190752	rs917997	Celiac Disease		-14.954677
20190752	rs9792269	Celiac Disease		-8.484126
20195266	rs10202231	Antipsychotic Drugs|Metabolic Side Effects	Perphenazine - Triglycerides	-6.136083
20195266	rs10499504	Antipsychotic Drugs|Metabolic Side Effects	Clozapine - Total Cholesterol	-6.362510
20195266	rs11163585	Antipsychotic Drugs|Metabolic Side Effects	Perphenazine - HDL	-6.030584
20195266	rs1117324	Antipsychotic Drugs|Metabolic Side Effects	Risperidone - Hip Circumference	-6.459671
20195266	rs11663206	Antipsychotic Drugs|Metabolic Side Effects	Risperidone - Hemoglobin A1c	-5.684030
20195266	rs11735070	Antipsychotic Drugs|Metabolic Side Effects	Perphenazine - Triglycerides	-5.886057
20195266	rs1187614	Antipsychotic Drugs|Metabolic Side Effects	Perphenazine - Total Cholesterol	-6.625252
20195266	rs13224682	Antipsychotic Drugs|Metabolic Side Effects	Clozapine - Triglycerides	-7.200659
20195266	rs13335336	Antipsychotic Drugs|Metabolic Side Effects	Risperidone - Hemoglobin A1c	-6.149354
20195266	rs1405687	Antipsychotic Drugs|Metabolic Side Effects	Ziprasidone - Hip Circumference	-7.326058
20195266	rs1464500	Antipsychotic Drugs|Metabolic Side Effects	Perphenazine - HDL	-6.970616
20195266	rs153091	Antipsychotic Drugs|Metabolic Side Effects	Perphenazine - Triglycerides	-5.732828
20195266	rs1534238	Antipsychotic Drugs|Metabolic Side Effects	Clozapine - Triglycerides	-5.549751
20195266	rs1568679	Antipsychotic Drugs|Metabolic Side Effects	Risperidone - Hip Circumference	-7.892790
20195266	rs1568679	Antipsychotic Drugs|Metabolic Side Effects	Risperidone - Waist Circumference	-7.166216
20195266	rs1577917	Antipsychotic Drugs|Metabolic Side Effects	Clozapine - Triglycerides	-5.458421
20195266	rs17100498	Antipsychotic Drugs|Metabolic Side Effects	Risperidone - Hemoglobin A1c	-6.309804
20195266	rs17216786	Antipsychotic Drugs|Metabolic Side Effects	Clozapine - Triglycerides	-5.876148
20195266	rs17385675	Antipsychotic Drugs|Metabolic Side Effects	Clozapine - Triglycerides	-5.463442
20195266	rs17410015	Antipsychotic Drugs|Metabolic Side Effects	Perphenazine - Triglycerides	-5.818156
20195266	rs17651157	Antipsychotic Drugs|Metabolic Side Effects	Perphenazine - Triglycerides	-6.970616
20195266	rs17661538	Antipsychotic Drugs|Metabolic Side Effects	Clozapine - Triglycerides	-5.886057
20195266	rs1967256	Antipsychotic Drugs|Metabolic Side Effects	Olanzapine - Hemoglobin A1c	-7.552842
20195266	rs2994684	Antipsychotic Drugs|Metabolic Side Effects	Clozapine - Triglycerides	-6.588380
20195266	rs320209	Antipsychotic Drugs|Metabolic Side Effects	Clozapine - Glucose	-6.404504
20195266	rs399885	Antipsychotic Drugs|Metabolic Side Effects	Clozapine - Heart Rate	-6.291579
20195266	rs4783227	Antipsychotic Drugs|Metabolic Side Effects	Olanzapine - Total Cholesterol	-6.403403
20195266	rs4838255	Antipsychotic Drugs|Metabolic Side Effects	Perphenazine - Triglycerides	-6.581699
20195266	rs518590	Antipsychotic Drugs|Metabolic Side Effects	Quetiapine - HDL	-6.795880
20195266	rs6092078	Antipsychotic Drugs|Metabolic Side Effects	Risperidone - Hip Circumference	-5.583359
20195266	rs620875	Antipsychotic Drugs|Metabolic Side Effects	Clozapine - Triglycerides	-5.494850
20195266	rs6735179	Antipsychotic Drugs|Metabolic Side Effects	Perphenazine - Triglycerides	-6.872895
20195266	rs6741819	Antipsychotic Drugs|Metabolic Side Effects	Perphenazine - Triglycerides	-6.614394
20195266	rs7105881	Antipsychotic Drugs|Metabolic Side Effects	Risperidone - Hip Circumference	-6.485452
20195266	rs7570469	Antipsychotic Drugs|Metabolic Side Effects	Clozapine - Heart Rate	-6.259637
20195266	rs8092443	Antipsychotic Drugs|Metabolic Side Effects	Risperidone - Hemoglobin A1c	-6.012334
20195266	rs9658108	Antipsychotic Drugs|Metabolic Side Effects	Clozapine - Glucose	-6.339135
20195266	rs977396	Antipsychotic Drugs|Metabolic Side Effects	Olanzapine - Total Cholesterol	-6.485452
20195514	rs10506525	Primary Tooth Development		-8.209715
20195514	rs12424086	Primary Tooth Development		-5.438899
20195514	rs1956529	Primary Tooth Development		-7.586700
20195514	rs2817937	Primary Tooth Development		-5.522879
20195514	rs4844096	Primary Tooth Development		-10.340084
20195514	rs5936487	Primary Tooth Development		-10.209012
20195514	rs6435957	Primary Tooth Development		-6.438899
20195514	rs6504340	Primary Tooth Development		-6.217527
20195514	rs8079702	Primary Tooth Development		-21.423659
20195514	rs9386463	Primary Tooth Development		-6.222573
20195514	rs9674544	Primary Tooth Development		-7.809668
20200953	rs16864755	Osteoporosis-Related Phenotypes		-5.413413
20339536	rs646776	Lipid-Lowering Response|Response Statins		-7.431798
20339536	rs8014194	Lipid-Lowering Response|Response Statins		-7.721246
20364137	rs11661542	Intracranial Aneurysm		-8.251812
20364137	rs12413409	Intracranial Aneurysm		-6.102373
20364137	rs1333040	Intracranial Aneurysm		-15.602060
20364137	rs9298506	Intracranial Aneurysm		-9.920819
20364137	rs9315204	Intracranial Aneurysm		-6.481486
20395239	rs1192415	Optic Disc Size	Disc	-6.508638
20395239	rs12571093	Optic Disc Size	Disc	-9.721246
20395239	rs3858145	Optic Disc Size	Disc	-9.468521
20395239	rs3858145	Optic Disc Size	Cup	-6.698970
20395239	rs491391	Optic Disc Size	Disc	-6.468521
20395239	rs6480314	Optic Disc Size	Disc	-6.744727
20395239	rs6611365	Optic Disc Size	Disc	-6.356547
20395239	rs690037	Optic Disc Size	Cup	-6.823909
20418485	rs2282679	Vitamin D Levels		-21.387216
20418485	rs3829251	Vitamin D Levels		-6.055517
20421936	rs11127485	Onset|Obesity-Related Traits|Body-Weight		-6.785156
20421936	rs11127485	Onset|Obesity-Related Traits|Body-Weight		-11.001305
20421936	rs12145833	Onset|Obesity-Related Traits|Body-Weight		-6.315155
20421936	rs1558902	Onset|Obesity-Related Traits|Body-Weight		-18.301030
20421936	rs1558902	Onset|Obesity-Related Traits|Body-Weight		-15.000435
20421936	rs17150703	Onset|Obesity-Related Traits|Body-Weight		-7.732828
20421936	rs17700144	Onset|Obesity-Related Traits|Body-Weight		-10.189096
20436471	rs1561570	Paget’s Disease Bone		-12.215383
20436471	rs2957128	Paget’s Disease Bone		-10.730487
20436471	rs3018362	Paget’s Disease Bone		-12.278189
20436471	rs484959	Paget’s Disease Bone		-23.269218
20442857	rs10846744	Phospholipase A		-7.920819
20442857	rs12286037	Phospholipase A		-7.356547
20442857	rs12286037	Phospholipase A		-7.397940
20442857	rs12286037	Phospholipase A		-7.397940
20442857	rs1805017	Phospholipase A		-23.366532
20442857	rs4420638	Phospholipase A		-27.795880
20442857	rs4420638	Phospholipase A		-23.221849
20442857	rs4420638	Phospholipase A		-23.221849
20442857	rs599839	Phospholipase A		-14.481486
20442857	rs599839	Phospholipase A		-14.522879
20463881	rs1003719	Eye Color	C HS1	-9.638272
20463881	rs9894429	Eye Color	C HS1	-13.050610
20485516	rs12447690	Central Corneal Thickness|Brittle Cornea Syndrome|Blinding Disease		-8.777284
20485516	rs12447690	Central Corneal Thickness|Brittle Cornea Syndrome|Blinding Disease		-10.048177
20485516	rs2721051	Central Corneal Thickness|Brittle Cornea Syndrome|Blinding Disease		-9.337242
20522523	rs1490157	Partial Epilepsies		-5.275724
20522523	rs2601828	Partial Epilepsies		-5.982967
20522523	rs346291	Partial Epilepsies		-6.476254
20526338	rs12566888	Platelet Aggregation	ADP 3 u M	-11.468521
20526338	rs12566888	Platelet Aggregation	Epi 2 u M	-9.136677
20526338	rs12566888	Platelet Aggregation	ADP 2 u M	-11.468521
20526338	rs12566888	Platelet Aggregation	Epi 2 u M	-9.136677
20526338	rs1671152	Platelet Aggregation	coll. 190 u g/mL	-13.040959
20526338	rs1671152	Platelet Aggregation	coll.	-12.337242
20526338	rs1671152	Platelet Aggregation		-13.075721
20526338	rs1671152	Platelet Aggregation		-13.075721
20526338	rs7940646	Platelet Aggregation	ADP 5 u M	-7.698970
20526338	rs7940646	Platelet Aggregation	ADP 5 u M	-7.698970
20548944	rs12151790	Osteoporosis-Related Traits|Gene Expression Profiling	femoral neck bone mineral density	-6.333482
20548944	rs12808199	Osteoporosis-Related Traits|Gene Expression Profiling	femoral neck bone mineral density	-6.051098
20548944	rs17184557	Osteoporosis-Related Traits|Gene Expression Profiling	lumbar spine bone mineral density	-6.055024
20548944	rs2062375	Osteoporosis-Related Traits|Gene Expression Profiling	lumbar spine bone mineral density	-10.571865
20548944	rs2278729	Osteoporosis-Related Traits|Gene Expression Profiling	neck-shaft angle	-6.829738
20548944	rs494453	Osteoporosis-Related Traits|Gene Expression Profiling	neck width	-6.552842
20548944	rs7227401	Osteoporosis-Related Traits|Gene Expression Profiling	neck width	-6.374688
20548946	rs10483727	Optic Disc		-10.031517
20548946	rs10483727	Optic Disc		-10.995679
20548946	rs1063192	Optic Disc		-13.707744
20548946	rs1063192	Optic Disc		-14.361511
20548946	rs1192415	Optic Disc		-26.739929
20548946	rs1192415	Optic Disc		-27.557520
20548946	rs12025126	Optic Disc		-6.383000
20548946	rs12025126	Optic Disc		-7.244888
20548946	rs1362756	Optic Disc		-7.188425
20548946	rs1362756	Optic Disc		-8.294992
20548946	rs1547014	Optic Disc		-7.707744
20548946	rs1547014	Optic Disc		-7.829738
20548946	rs17146964	Optic Disc		-8.353596
20548946	rs17146964	Optic Disc		-8.429457
20548946	rs1900004	Optic Disc		-32.573489
20548946	rs1900004	Optic Disc		-34.567031
20548946	rs1900004	Optic Disc		-7.686133
20548946	rs1900004	Optic Disc		-7.764472
20548946	rs1926320	Optic Disc		-7.314258
20548946	rs1926320	Optic Disc		-7.910095
20548946	rs2159128	Optic Disc		-6.151811
20548946	rs2159128	Optic Disc		-6.525784
20548946	rs8068952	Optic Disc		-6.507240
20548946	rs8068952	Optic Disc		-7.551294
20585626	rs4784227	Breast Cancer		-9.677781
20585627	rs10427255	Common Traits	Sneeze	-1000.000000
20585627	rs12203592	Common Traits	Freckling	-1000.000000
20585627	rs12203592	Common Traits	Hair color	-1000.000000
20585627	rs12203592	Common Traits	Eye color	-1000.000000
20585627	rs12896399	Common Traits	Hair color	-1000.000000
20585627	rs12896399	Common Traits	Eye color	-1000.000000
20585627	rs12896399	Common Traits	Green eyes	-1000.000000
20585627	rs12913832	Common Traits	Hair color	-1000.000000
20585627	rs12913832	Common Traits	Eye color	-1000.000000
20585627	rs12913832	Common Traits	Green eyes	-1000.000000
20585627	rs12931267	Common Traits	Freckling	-1000.000000
20585627	rs12931267	Common Traits	Hair color	-1000.000000
20585627	rs12931267	Common Traits	Red hair	-1000.000000
20585627	rs1393350	Common Traits	Eye color	-1000.000000
20585627	rs16891982	Common Traits	Hair color	-1000.000000
20585627	rs16891982	Common Traits	Eye color	-1000.000000
20585627	rs17646946	Common Traits	Hair curl	-1000.000000
20585627	rs1847134	Common Traits	Green eyes	-1000.000000
20585627	rs2153271	Common Traits	Freckling	-1000.000000
20585627	rs291671	Common Traits	Freckling	-1000.000000
20585627	rs291671	Common Traits	Red hair	-1000.000000
20585627	rs4481887	Common Traits	Asparagus	-1000.000000
20585627	rs499697	Common Traits	Hair curl	-1000.000000
20585627	rs619865	Common Traits	Freckling	-1000.000000
20585627	rs619865	Common Traits	Red hair	-1000.000000
20585627	rs7349332	Common Traits	Hair curl	-1000.000000
20661308	rs1801725	Serum Calcium		-36.201349
20661308	rs1801725	Serum Calcium		-17.588380
20686608	rs10088262	Pancreatic Cancer		-5.366532
20686608	rs12615966	Pancreatic Cancer		-5.128427
20686608	rs1427593	Pancreatic Cancer		-5.148742
20686608	rs1585440	Pancreatic Cancer		-5.032452
20686608	rs1886449	Pancreatic Cancer		-5.034328
20686608	rs2039553	Pancreatic Cancer		-5.154282
20686608	rs225190	Pancreatic Cancer		-5.222573
20686608	rs2257205	Pancreatic Cancer		-5.111259
20686608	rs3016539	Pancreatic Cancer		-5.137869
20686608	rs4924935	Pancreatic Cancer		-5.088842
20686608	rs6464375	Pancreatic Cancer		-6.355561
20686608	rs6711606	Pancreatic Cancer		-5.395774
20686608	rs6736997	Pancreatic Cancer		-5.232844
20686608	rs6879627	Pancreatic Cancer		-5.090444
20686608	rs708224	Pancreatic Cancer		-6.481486
20686608	rs7832232	Pancreatic Cancer		-5.292430
20686608	rs9502893	Pancreatic Cancer		-6.481486
20694148	rs1535	Metabolic Syndrome	“	-6.187087
20694148	rs174546	Metabolic Syndrome	“	-7.000000
20694148	rs2083637	Metabolic Syndrome	“	-17.221849
20694148	rs3764261	Metabolic Syndrome	Log HDL-C (mmol/l)	-47.886057
20694148	rs496300	Metabolic Syndrome	“	-6.408935
20694148	rs7865146	Metabolic Syndrome	DBP (mmHg)	-6.000000
20694148	rs7903146	Metabolic Syndrome	type 2 diabetes	-33.698970
20700443	rs11144134	Potassium|Serum Magnesium|Serum Magnesium Levels		-14.085657
20700443	rs13146355	Potassium|Serum Magnesium|Serum Magnesium Levels		-12.202732
20700443	rs13146355	Potassium|Serum Magnesium|Serum Magnesium Levels		-10.368556
20700443	rs2592394	Potassium|Serum Magnesium|Serum Magnesium Levels		-6.336299
20700443	rs3925584	Potassium|Serum Magnesium|Serum Magnesium Levels		-15.283997
20700443	rs4072037	Potassium|Serum Magnesium|Serum Magnesium Levels		-35.696804
20700443	rs4072037	Potassium|Serum Magnesium|Serum Magnesium Levels		-6.406714
20700443	rs448378	Potassium|Serum Magnesium|Serum Magnesium Levels		-7.903090
20700443	rs4561213	Potassium|Serum Magnesium|Serum Magnesium Levels		-6.585027
20700443	rs7197653	Potassium|Serum Magnesium|Serum Magnesium Levels		-5.694649
20700443	rs7965584	Potassium|Serum Magnesium|Serum Magnesium Levels		-15.978811
20700443	rs7965584	Potassium|Serum Magnesium|Serum Magnesium Levels		-5.195179
20711177	rs199533	Parkinson’s Disease		-5.886057
20711177	rs3129882	Parkinson’s Disease		-7.537602
20711177	rs356220	Parkinson’s Disease		-10.468521
20729852	rs3765524	Esophageal Squamous Cell Carcinoma|Gastric Adenocarcinoma		-8.555955
20729852	rs3765524	Esophageal Squamous Cell Carcinoma|Gastric Adenocarcinoma		-14.133122
20729852	rs3765524	Esophageal Squamous Cell Carcinoma|Gastric Adenocarcinoma		-8.759451
20729852	rs3781264	Esophageal Squamous Cell Carcinoma|Gastric Adenocarcinoma		-10.404504
20729852	rs3781264	Esophageal Squamous Cell Carcinoma|Gastric Adenocarcinoma		-13.100179
20729852	rs3781264	Esophageal Squamous Cell Carcinoma|Gastric Adenocarcinoma		-8.136677
20729852	rs4072037	Esophageal Squamous Cell Carcinoma|Gastric Adenocarcinoma		-6.374688
20729852	rs4072037	Esophageal Squamous Cell Carcinoma|Gastric Adenocarcinoma		-5.139063
20729852	rs738722	Esophageal Squamous Cell Carcinoma|Gastric Adenocarcinoma		-7.850781
20834067	rs10256972	Longevity		-1000.000000
20834067	rs10445407	Longevity		-1000.000000
20834067	rs13008689	Longevity		-1000.000000
20834067	rs13053175	Longevity		-1000.000000
20834067	rs13118159	Longevity		-1000.000000
20834067	rs1327533	Longevity		-1000.000000
20834067	rs1356888	Longevity		-1000.000000
20834067	rs16975963	Longevity		-1000.000000
20834067	rs2024714	Longevity		-1000.000000
20834067	rs2031577	Longevity		-1000.000000
20834067	rs2273	Longevity		-1000.000000
20834067	rs2282032	Longevity		-1000.000000
20834067	rs2516739	Longevity		-1000.000000
20834067	rs2826891	Longevity		-1000.000000
20834067	rs2882281	Longevity		-1000.000000
20834067	rs3106598	Longevity		-1000.000000
20834067	rs3212335	Longevity		-1000.000000
20834067	rs3847687	Longevity		-1000.000000
20834067	rs4148546	Longevity		-1000.000000
20834067	rs432203	Longevity		-1000.000000
20834067	rs4468878	Longevity		-1000.000000
20834067	rs4721135	Longevity		-1000.000000
20834067	rs4732038	Longevity		-1000.000000
20834067	rs4745062	Longevity		-1000.000000
20834067	rs4891159	Longevity		-1000.000000
20834067	rs5766691	Longevity		-1000.000000
20834067	rs6489785	Longevity		-1000.000000
20834067	rs6568433	Longevity		-1000.000000
20834067	rs6813479	Longevity		-1000.000000
20834067	rs6915183	Longevity		-1000.000000
20834067	rs7168365	Longevity		-1000.000000
20834067	rs7315621	Longevity		-1000.000000
20834067	rs739401	Longevity		-1000.000000
20834067	rs7493138	Longevity		-1000.000000
20834067	rs7874142	Longevity		-1000.000000
20834067	rs9517320	Longevity		-1000.000000
20834067	rs9592783	Longevity		-1000.000000
20834067	rs9616906	Longevity		-1000.000000
20834067	rs9876781	Longevity		-1000.000000
20838585	rs12280753	Cardiovascular Disease	triglycerides	-7.744727
20838585	rs12280753	Cardiovascular Disease	triglycerides	-7.744727
20838585	rs12280753	Cardiovascular Disease	triglycerides	-8.004365
20838585	rs127430	Cardiovascular Disease	waist circumference	-7.481486
20838585	rs127430	Cardiovascular Disease	waist circumference	-7.481486
20838585	rs127430	Cardiovascular Disease	waist circumference	-6.677781
20838585	rs247616	Cardiovascular Disease	HDL-cholesterol	-6.180456
20838585	rs247616	Cardiovascular Disease	HDL-cholesterol	-23.013228
20838585	rs445925	Cardiovascular Disease	LDL-cholesterol	-18.060481
20838585	rs445925	Cardiovascular Disease	LDL-cholesterol	-5.638272
20838585	rs7121446	Cardiovascular Disease	waist circumference	-6.443697
20838585	rs7121446	Cardiovascular Disease	waist circumference	-6.443697
20838585	rs7121446	Cardiovascular Disease	waist circumference	-5.657577
20838585	rs7890572	Cardiovascular Disease	triglycerides	-9.420216
20838585	rs7890572	Cardiovascular Disease	triglycerides	-9.420216
20838585	rs7890572	Cardiovascular Disease	triglycerides	-5.376751
20858683	rs1046896	Hemoglobin A		-25.804100
20858683	rs1387153	Hemoglobin A		-10.402305
20858683	rs16926246	Hemoglobin A		-53.507240
20858683	rs1799884	Hemoglobin A		-19.838632
20858683	rs1800562	Hemoglobin A		-19.586700
20858683	rs2779116	Hemoglobin A		-8.560667
20858683	rs4737009	Hemoglobin A		-11.213959
20858683	rs552976	Hemoglobin A		-17.088310
20858683	rs6474359	Hemoglobin A		-7.928118
20858683	rs7998202	Hemoglobin A		-8.280669
20858683	rs855791	Hemoglobin A		-13.562249
20861866	rs10490924	Age-Related Macular Degeneration		-59.920819
20861866	rs1329428	Age-Related Macular Degeneration		-63.494850
20861866	rs2230199	Age-Related Macular Degeneration		-7.853872
20861866	rs429608	Age-Related Macular Degeneration		-14.275724
20862305	rs5015480	Type 2 Diabetes		-5.040959
20881960	rs10187066	Height		-1000.000000
20881960	rs10859563	Height		-1000.000000
20881960	rs10958476	Height		-1000.000000
20881960	rs11107116	Height		-1000.000000
20881960	rs1173727	Height		-1000.000000
20881960	rs12153391	Height		-1000.000000
20881960	rs12470505	Height		-1000.000000
20881960	rs1367226	Height		-1000.000000
20881960	rs1401796	Height		-1000.000000
20881960	rs16942341	Height		-1000.000000
20881960	rs17346452	Height		-1000.000000
20881960	rs2070776	Height		-1000.000000
20881960	rs2145998	Height		-1000.000000
20881960	rs2256183	Height		-1000.000000
20881960	rs225694	Height		-1000.000000
20881960	rs227724	Height		-1000.000000
20881960	rs2280470	Height		-1000.000000
20881960	rs2353398	Height		-1000.000000
20881960	rs2421992	Height		-1000.000000
20881960	rs2665838	Height		-1000.000000
20881960	rs2724475	Height		-1000.000000
20881960	rs2780226	Height		-1000.000000
20881960	rs2780226	Height		-1000.000000
20881960	rs3791675	Height		-1000.000000
20881960	rs3792752	Height		-1000.000000
20881960	rs4711336	Height		-1000.000000
20881960	rs572169	Height		-1000.000000
20881960	rs5742915	Height		-1000.000000
20881960	rs6449353	Height		-1000.000000
20881960	rs6892884	Height		-1000.000000
20881960	rs6938239	Height		-1000.000000
20881960	rs7460090	Height		-1000.000000
20881960	rs750460	Height		-1000.000000
20881960	rs7652177	Height		-1000.000000
20881960	rs7689420	Height		-1000.000000
20881960	rs7763064	Height		-1000.000000
20881960	rs7916441	Height		-1000.000000
20881960	rs879882	Height		-1000.000000
20921969	rs10458561	Cardiac Arrhythmias	risperidone/QTc	-6.410050
20921969	rs4959235	Cardiac Arrhythmias	quetiapine/QTc	-6.812479
20921969	rs6468544	Cardiac Arrhythmias	risperidone/QTc	-6.074688
20927387	rs17342717	Cell Traits|Red Blood Cell	mean corpuscular hemoglobin	-7.331614
20927387	rs1800562	Cell Traits|Red Blood Cell	mean corpuscular hemoglobin	-8.559091
20927387	rs1800562	Cell Traits|Red Blood Cell	mean corpuscular volume	-6.233587
20927387	rs1800562	Cell Traits|Red Blood Cell	mean corpuscular volume	-6.233587
20927387	rs1800562	Cell Traits|Red Blood Cell	mean corpuscular volume	-6.233587
20927387	rs1800562	Cell Traits|Red Blood Cell	mean corpuscular volume	-6.233587
20927387	rs1800562	Cell Traits|Red Blood Cell	mean corpuscular volume	-6.233587
20927387	rs1800562	Cell Traits|Red Blood Cell	mean corpuscular volume	-6.233587
20927387	rs4820268	Cell Traits|Red Blood Cell	mean corpuscular hemoglobin	-10.617983
20927387	rs4820268	Cell Traits|Red Blood Cell	corpuscular hemoglobin concentration	-11.946922
20927387	rs6569992	Cell Traits|Red Blood Cell	red blood cell count	-8.254145
20927387	rs6569992	Cell Traits|Red Blood Cell	mean corpuscular volume	-9.602060
20927387	rs6569992	Cell Traits|Red Blood Cell	mean corpuscular hemoglobin	-10.151811
20927387	rs7775698	Cell Traits|Red Blood Cell	red blood cell count	-13.954677
20927387	rs7775698	Cell Traits|Red Blood Cell	mean corpuscular volume	-13.863279
20927387	rs7775698	Cell Traits|Red Blood Cell	mean corpuscular hemoglobin	-15.286509
20927387	rs855791	Cell Traits|Red Blood Cell	mean corpuscular volume	-8.266803
20927387	rs855791	Cell Traits|Red Blood Cell	mean corpuscular hemoglobin	-11.958607
20927387	rs855791	Cell Traits|Red Blood Cell	corpuscular hemoglobin concentration	-10.619789
20927387	rs855791	Cell Traits|Red Blood Cell	mean corpuscular volume	-8.266803
20927387	rs855791	Cell Traits|Red Blood Cell	mean corpuscular volume	-8.266803
20927387	rs855791	Cell Traits|Red Blood Cell	mean corpuscular hemoglobin	-11.958607
20927387	rs855791	Cell Traits|Red Blood Cell	mean corpuscular hemoglobin	-11.958607
20927387	rs9494145	Cell Traits|Red Blood Cell	red blood cell count	-11.143876
20927387	rs9494145	Cell Traits|Red Blood Cell	mean corpuscular volume	-14.549751
20927387	rs9494145	Cell Traits|Red Blood Cell	mean corpuscular hemoglobin	-14.866461
20932310	rs12643654	Τ Protein Levels		-6.305395
20932310	rs17189298	Τ Protein Levels		-6.408935
20932310	rs17189298	Τ Protein Levels		-6.062482
20932310	rs1943816	Τ Protein Levels		-6.966576
20932310	rs1943816	Τ Protein Levels		-6.823909
20932310	rs1997111	Τ Protein Levels		-7.958607
20932310	rs1997111	Τ Protein Levels		-6.675718
20932310	rs2074955	Τ Protein Levels		-6.962574
20932310	rs2074955	Τ Protein Levels		-6.684030
20932310	rs2935776	Τ Protein Levels		-6.257275
20932310	rs4925189	Τ Protein Levels		-6.197226
20932310	rs5998432	Τ Protein Levels		-6.060680
20932310	rs7558386	Τ Protein Levels		-6.966576
20932310	rs7558386	Τ Protein Levels		-6.278189
20932310	rs7631605	Τ Protein Levels		-6.017729
20935630	rs10150332	Body Mass Index		-10.560667
20935630	rs10767664	Body Mass Index		-25.328827
20935630	rs10938397	Body Mass Index		-30.422508
20935630	rs10968576	Body Mass Index		-12.576754
20935630	rs11847697	Body Mass Index		-10.239578
20935630	rs12444979	Body Mass Index		-20.536107
20935630	rs13078807	Body Mass Index		-10.404504
20935630	rs13107325	Body Mass Index		-12.823909
20935630	rs1514175	Body Mass Index		-13.088310
20935630	rs1555543	Body Mass Index		-9.434152
20935630	rs1558902	Body Mass Index		-119.318759
20935630	rs206936	Body Mass Index		-7.519993
20935630	rs2112347	Body Mass Index		-12.663540
20935630	rs2241423	Body Mass Index		-17.924453
20935630	rs2287019	Body Mass Index		-15.725842
20935630	rs2815752	Body Mass Index		-21.793174
20935630	rs2867125	Body Mass Index		-48.557520
20935630	rs2890652	Body Mass Index		-9.869666
20935630	rs29941	Body Mass Index		-8.882729
20935630	rs3810291	Body Mass Index		-11.785156
20935630	rs3817334	Body Mass Index		-11.798603
20935630	rs4771122	Body Mass Index		-9.023192
20935630	rs4836133	Body Mass Index		-8.705534
20935630	rs4929949	Body Mass Index		-8.552842
20935630	rs543874	Body Mass Index		-22.448550
20935630	rs571312	Body Mass Index		-41.191789
20935630	rs713586	Body Mass Index		-21.209715
20935630	rs7138803	Body Mass Index		-16.739929
20935630	rs7359397	Body Mass Index		-19.725842
20935630	rs887912	Body Mass Index		-11.747147
20935630	rs9816226	Body Mass Index		-17.772113
20935630	rs987237	Body Mass Index		-19.537602
20953186	rs12188300	Psoriasis|Psoriatic Arthritis		-12.251812
20953186	rs13191343	Psoriasis|Psoriatic Arthritis		-22.580044
20953189	rs1008953	Psoriasis		-7.000000
20953189	rs10782001	Psoriasis		-9.045757
20953189	rs10782001	Psoriasis		-7.397940
20953189	rs12580100	Psoriasis		-6.000000
20953189	rs12580100	Psoriasis		-6.000000
20953189	rs12586317	Psoriasis		-7.698970
20953189	rs12586317	Psoriasis		-6.000000
20953189	rs4795067	Psoriasis		-10.397940
20953189	rs4795067	Psoriasis		-8.000000
20953189	rs495337	Psoriasis		-6.698970
20953189	rs495337	Psoriasis		-6.000000
20972438	rs2294008	Bladder Cancer|Bladder		-9.698970
20972438	rs710521	Bladder Cancer|Bladder		-6.958607
20972438	rs798766	Bladder Cancer|Bladder		-11.022276
20972438	rs9642880	Bladder Cancer|Bladder		-11.107905
21037568	rs1432295	Hodgkin Lymphoma		-7.718967
21037568	rs2019960	Hodgkin Lymphoma		-12.899629
21037568	rs2608053	Hodgkin Lymphoma		-6.935542
21037568	rs501764	Hodgkin Lymphoma		-7.151811
21037568	rs6903608	Hodgkin Lymphoma		-49.546682
21051773	rs11855415	Handedness|Dyslexia		-7.701147
21060860	rs2981575	Breast Cancer		-7.920819
21060863	rs10774625	Cardiovascular Diseases		-10.935542
21060863	rs10774625	Cardiovascular Diseases		-12.667562
21060863	rs10774625	Cardiovascular Diseases		-10.935542
21060863	rs17421627	Cardiovascular Diseases		-8.296709
21060863	rs17421627	Cardiovascular Diseases		-15.135489
21060863	rs17421627	Cardiovascular Diseases		-8.296709
21060863	rs225717	Cardiovascular Diseases		-11.222573
21060863	rs225717	Cardiovascular Diseases		-11.222573
21060863	rs2287921	Cardiovascular Diseases		-17.481486
21060863	rs2287921	Cardiovascular Diseases		-24.793174
21060863	rs2287921	Cardiovascular Diseases		-17.481486
21060863	rs7824557	Cardiovascular Diseases		-8.663540
21060863	rs7824557	Cardiovascular Diseases		-8.663540
21076409	rs10850409	Conduction|Qrs Duration		-9.514279
21076409	rs11153730	Conduction|Qrs Duration		-17.899629
21076409	rs11708996	Conduction|Qrs Duration		-15.899629
21076409	rs11710077	Conduction|Qrs Duration		-21.241088
21076409	rs11848785	Conduction|Qrs Duration		-9.982967
21076409	rs13165478	Conduction|Qrs Duration		-13.133122
21076409	rs1362212	Conduction|Qrs Duration		-12.950782
21076409	rs17020136	Conduction|Qrs Duration		-8.721246
21076409	rs1733724	Conduction|Qrs Duration		-7.515700
21076409	rs17391905	Conduction|Qrs Duration		-9.486782
21076409	rs17608766	Conduction|Qrs Duration		-9.323306
21076409	rs1886512	Conduction|Qrs Duration		-7.896196
21076409	rs2242285	Conduction|Qrs Duration		-7.962574
21076409	rs4074536	Conduction|Qrs Duration		-7.627088
21076409	rs4687718	Conduction|Qrs Duration		-8.204120
21076409	rs6801957	Conduction|Qrs Duration		-27.958607
21076409	rs7342028	Conduction|Qrs Duration		-9.305395
21076409	rs7562790	Conduction|Qrs Duration		-8.085128
21076409	rs7784776	Conduction|Qrs Duration		-8.892790
21076409	rs883079	Conduction|Qrs Duration		-9.876148
21076409	rs9436640	Conduction|Qrs Duration		-17.340084
21076409	rs9470361	Conduction|Qrs Duration		-26.522879
21076409	rs9851724	Conduction|Qrs Duration		-19.718967
21076409	rs991014	Conduction|Qrs Duration		-9.207608
21076409	rs9912468	Conduction|Qrs Duration		-7.974694
21124946	rs1021188	Bone Mineral Density		-13.698970
21124955	rs2896526	Serum Amyloid A|Type 2 Diabetes		-14.399027
21124955	rs4150642	Serum Amyloid A|Type 2 Diabetes		-57.716699
21124955	rs4353250	Serum Amyloid A|Type 2 Diabetes		-23.974694
21124955	rs4638289	Serum Amyloid A|Type 2 Diabetes		-30.305395
21156761	rs2961663	Rheumatoid Arthritis		-5.359519
21156761	rs3807306	Rheumatoid Arthritis		-6.501689
21156761	rs4305317	Rheumatoid Arthritis		-5.634512
21156761	rs4305317	Rheumatoid Arthritis		-7.413413
21156761	rs6448119	Rheumatoid Arthritis		-5.138466
21156761	rs6956740	Rheumatoid Arthritis		-6.290730
21203500	rs10483776	Master|Plasma Protein	DG6	-8.018634
21203500	rs3760776	Master|Plasma Protein	DG7	-11.465974
21203500	rs3760776	Master|Plasma Protein	DG9	-16.454693
21203500	rs3760776	Master|Plasma Protein	DG12	-9.025028
21203500	rs3760776	Master|Plasma Protein	FUCA	-11.850781
21203500	rs7159888	Master|Plasma Protein	DG1	-17.460924
21203500	rs735396	Master|Plasma Protein	DG11	-7.352617
21203500	rs7953249	Master|Plasma Protein	DG7	-7.705534
21223598	rs10263935	Aortic Root		-6.370590
21223598	rs12600277	Aortic Root		-5.565431
21223598	rs1825630	Aortic Root		-5.097453
21223598	rs4876662	Aortic Root		-5.651695
21223598	rs6045676	Aortic Root		-7.484126
21223598	rs801193	Aortic Root		-5.437707
21223598	rs875971	Aortic Root		-5.388277
21242260	rs7758229	Colon Cancer		-6.253366
21242260	rs7758229	Colon Cancer		-8.251037
21297633	rs10758669	Ulcerative Colitis		-24.653647
21297633	rs10758669	Ulcerative Colitis		-13.000000
21297633	rs10781499	Ulcerative Colitis		-18.581699
21297633	rs10781499	Ulcerative Colitis		-17.457175
21297633	rs11209026	Ulcerative Colitis		-27.290730
21297633	rs11209026	Ulcerative Colitis		-64.000000
21297633	rs11676348	Ulcerative Colitis		-9.903090
21297633	rs11739663	Ulcerative Colitis		-7.552842
21297633	rs12261843	Ulcerative Colitis		-9.149354
21297633	rs12261843	Ulcerative Colitis		-8.728158
21297633	rs1297265	Ulcerative Colitis		-12.155523
21297633	rs1297265	Ulcerative Colitis		-7.850781
21297633	rs16940202	Ulcerative Colitis		-18.224754
21297633	rs17085007	Ulcerative Colitis		-16.015473
21297633	rs17388568	Ulcerative Colitis		-6.022734
21297633	rs1801274	Ulcerative Colitis		-19.665546
21297633	rs2155219	Ulcerative Colitis		-15.268411
21297633	rs2155219	Ulcerative Colitis		-11.801343
21297633	rs2297441	Ulcerative Colitis		-9.769551
21297633	rs2297441	Ulcerative Colitis		-10.737549
21297633	rs2310173	Ulcerative Colitis		-11.498941
21297633	rs2310173	Ulcerative Colitis		-7.073658
21297633	rs254560	Ulcerative Colitis		-8.903090
21297633	rs267939	Ulcerative Colitis		-11.221126
21297633	rs2836878	Ulcerative Colitis		-21.730487
21297633	rs2836878	Ulcerative Colitis		-21.730487
21297633	rs2838519	Ulcerative Colitis		-10.193142
21297633	rs2838519	Ulcerative Colitis		-13.679854
21297633	rs2872507	Ulcerative Colitis		-10.264401
21297633	rs2872507	Ulcerative Colitis		-10.264401
21297633	rs3024505	Ulcerative Colitis		-16.239578
21297633	rs3024505	Ulcerative Colitis		-16.239578
21297633	rs3194051	Ulcerative Colitis		-7.374688
21297633	rs35675666	Ulcerative Colitis		-8.315155
21297633	rs4246905	Ulcerative Colitis		-11.247952
21297633	rs4246905	Ulcerative Colitis		-14.876148
21297633	rs4510766	Ulcerative Colitis		-15.698970
21297633	rs4676406	Ulcerative Colitis		-10.079877
21297633	rs4728142	Ulcerative Colitis		-7.759451
21297633	rs5771069	Ulcerative Colitis		-6.728158
21297633	rs6017342	Ulcerative Colitis		-19.962574
21297633	rs6426833	Ulcerative Colitis		-34.405607
21297633	rs6451493	Ulcerative Colitis		-8.552842
21297633	rs6451493	Ulcerative Colitis		-26.793174
21297633	rs6499188	Ulcerative Colitis		-7.401209
21297633	rs6584283	Ulcerative Colitis		-20.072630
21297633	rs6584283	Ulcerative Colitis		-20.072630
21297633	rs678170	Ulcerative Colitis		-13.332547
21297633	rs6871626	Ulcerative Colitis		-20.954677
21297633	rs6871626	Ulcerative Colitis		-11.216096
21297633	rs6911490	Ulcerative Colitis		-7.995679
21297633	rs6911490	Ulcerative Colitis		-6.454693
21297633	rs6920220	Ulcerative Colitis		-16.094204
21297633	rs7134599	Ulcerative Colitis		-15.974694
21297633	rs734999	Ulcerative Colitis		-8.917215
21297633	rs7524102	Ulcerative Colitis		-12.782516
21297633	rs7554511	Ulcerative Colitis		-12.690370
21297633	rs7554511	Ulcerative Colitis		-12.690370
21297633	rs7608910	Ulcerative Colitis		-13.769551
21297633	rs7608910	Ulcerative Colitis		-13.769551
21297633	rs798502	Ulcerative Colitis		-14.583359
21297633	rs907611	Ulcerative Colitis		-9.860121
21297633	rs9268853	Ulcerative Colitis		-54.869666
21297633	rs941823	Ulcerative Colitis		-11.417937
21297633	rs943072	Ulcerative Colitis		-9.625252
21297633	rs9822268	Ulcerative Colitis		-16.795880
21298027	rs10188217	Celiac Disease|Crohn's Disease		-10.860121
21298027	rs212388	Celiac Disease|Crohn's Disease		-9.809668
21298047	rs12284594	European-Origin|Substance Dependence		-7.146910
21298047	rs12284594	European-Origin|Substance Dependence		-5.705534
21326860	rs10129255	Kawasaki Disease		-5.169411
21326860	rs1568657	Kawasaki Disease		-5.179799
21347282	rs10096633	Coronary Heart Disease	HDL-C	-8.823909
21347282	rs12740374	Coronary Heart Disease	LDL-C	-15.886057
21347282	rs13161895	Coronary Heart Disease	LDL-C	-6.236572
21347282	rs3764261	Coronary Heart Disease	HDL-C	-17.065502
21347282	rs503662	Coronary Heart Disease	LDL-C	-8.602060
21347282	rs6511720	Coronary Heart Disease	LDL-C	-7.142668
21347282	rs7323893	Coronary Heart Disease	HDL-C	-6.886057
21347282	rs7801190	Coronary Heart Disease	Hypertension	-7.602060
21347282	rs8034802	Coronary Heart Disease	HDL-C	-8.886057
21347282	rs937254	Coronary Heart Disease	HDL-C	-6.000000
21347284	rs10865355	Pr Interval		-8.522879
21347284	rs10865355	Pr Interval		-9.301030
21347284	rs3922844	Pr Interval		-22.522879
21347284	rs3922844	Pr Interval		-20.154902
21347284	rs6599222	Pr Interval		-7.698970
21347284	rs6798015	Pr Interval		-11.698970
21347284	rs6798015	Pr Interval		-9.154902
21347284	rs7312625	Pr Interval		-8.154902
21347284	rs7312625	Pr Interval		-9.000000
21379329	rs62209	Late-Onset Alzheimer's Disease		-6.795880
21383967	rs1020388	Rheumatoid Arthritis|Celiac Disease		-8.113509
21383967	rs10876993	Rheumatoid Arthritis|Celiac Disease		-5.431798
21383967	rs10892279	Rheumatoid Arthritis|Celiac Disease		-11.920819
21383967	rs11203203	Rheumatoid Arthritis|Celiac Disease		-7.958607
21383967	rs11984075	Rheumatoid Arthritis|Celiac Disease		-7.283997
21383967	rs1772408	Rheumatoid Arthritis|Celiac Disease		-6.075721
21383967	rs1876518	Rheumatoid Arthritis|Celiac Disease		-8.070581
21383967	rs1893217	Rheumatoid Arthritis|Celiac Disease		-11.337242
21383967	rs1953126	Rheumatoid Arthritis|Celiac Disease		-10.376751
21383967	rs2298428	Rheumatoid Arthritis|Celiac Disease		-9.602060
21383967	rs653178	Rheumatoid Arthritis|Celiac Disease		-18.522879
21383967	rs7574865	Rheumatoid Arthritis|Celiac Disease		-9.387216
21383967	rs7579944	Rheumatoid Arthritis|Celiac Disease		-7.958607
21383967	rs864537	Rheumatoid Arthritis|Celiac Disease		-10.657577
21383967	rs975730	Rheumatoid Arthritis|Celiac Disease		-7.721246
21386085	rs10468017	Metabolic Syndrome	HDLC-WC	-7.259637
21386085	rs10790162	Metabolic Syndrome	HDLC-TG	-14.552842
21386085	rs10790162	Metabolic Syndrome	metabolic syndrome	-8.267606
21386085	rs10790162	Metabolic Syndrome	WC-TG	-15.180456
21386085	rs10830956	Metabolic Syndrome	TG-GLUC	-10.318759
21386085	rs11820589	Metabolic Syndrome	TG-GLUC	-8.259637
21386085	rs11823543	Metabolic Syndrome	TG-BP	-8.602060
21386085	rs11825181	Metabolic Syndrome	TG-BP	-8.522879
21386085	rs12286037	Metabolic Syndrome	TG-GLUC	-7.958607
21386085	rs13022873	Metabolic Syndrome	WC-TG	-8.301030
21386085	rs13702	Metabolic Syndrome	HDLC-TG	-16.000000
21386085	rs13702	Metabolic Syndrome		-6.795880
21386085	rs1387153	Metabolic Syndrome	BP-GLUC	-8.091515
21386085	rs1387153	Metabolic Syndrome	HDLC-GLUC	-8.619789
21386085	rs1441756	Metabolic Syndrome	BP-HDLC	-7.568636
21386085	rs15285	Metabolic Syndrome	TG-BP	-9.886057
21386085	rs173539	Metabolic Syndrome	HDLC-TG	-15.346787
21386085	rs173539	Metabolic Syndrome	HDLC-WC	-16.000000
21386085	rs173539	Metabolic Syndrome	metabolic syndrome	-8.040959
21386085	rs1919128	Metabolic Syndrome	WC-TG	-8.698970
21386085	rs2043085	Metabolic Syndrome	HDLC-GLUC	-7.886057
21386085	rs2075290	Metabolic Syndrome	HDLC-TG	-13.823909
21386085	rs2075290	Metabolic Syndrome	metabolic syndrome	-8.677781
21386085	rs2075290	Metabolic Syndrome	WC-TG	-15.958607
21386085	rs2075290	Metabolic Syndrome		-5.000000
21386085	rs2197089	Metabolic Syndrome	TG-GLUC	-8.795880
21386085	rs2206277	Metabolic Syndrome	WC-GLUC	-6.886057
21386085	rs2266788	Metabolic Syndrome	HDLC-TG	-12.337242
21386085	rs2266788	Metabolic Syndrome	metabolic syndrome	-8.721246
21386085	rs2266788	Metabolic Syndrome	TG-BP	-7.455932
21386085	rs2266788	Metabolic Syndrome	WC-TG	-15.657577
21386085	rs2266788	Metabolic Syndrome		-8.721246
21386085	rs295	Metabolic Syndrome	metabolic syndrome	-8.769551
21386085	rs2954026	Metabolic Syndrome	HDLC-TG	-8.102373
21386085	rs2954033	Metabolic Syndrome	TG-BP	-8.070581
21386085	rs301	Metabolic Syndrome	HDLC-WC	-10.494850
21386085	rs3749147	Metabolic Syndrome	WC-TG	-8.853872
21386085	rs3764261	Metabolic Syndrome	BP-HDLC	-12.481486
21386085	rs439401	Metabolic Syndrome	HDLC-TG	-8.000000
21386085	rs569805	Metabolic Syndrome	HDLC-GLUC	-7.070581
21386085	rs780093	Metabolic Syndrome	TG-BP	-9.522879
21386085	rs780093	Metabolic Syndrome	WC-TG	-11.721246
21386085	rs9939224	Metabolic Syndrome	HDLC-GLUC	-11.161151
21386085	rs9939224	Metabolic Syndrome		-5.522879
21386085	rs9987289	Metabolic Syndrome	HDLC-TG	-7.958607
21386085	rs9987289	Metabolic Syndrome	HDLC-WC	-7.431798
21386085	rs9987289	Metabolic Syndrome		-5.958607
21390209	rs12989701	Late-Onset Alzheimer's Disease		-5.329754
21399635	rs10931468	Primary Biliary Cirrhosis		-18.628932
21399635	rs11117432	Primary Biliary Cirrhosis		-10.331614
21399635	rs12134279	Primary Biliary Cirrhosis		-13.686133
21399635	rs12531711	Primary Biliary Cirrhosis		-16.050610
21399635	rs12924729	Primary Biliary Cirrhosis		-11.530178
21399635	rs1372072	Primary Biliary Cirrhosis		-7.642065
21399635	rs17129789	Primary Biliary Cirrhosis		-19.023192
21399635	rs1800693	Primary Biliary Cirrhosis		-8.744727
21399635	rs2293370	Primary Biliary Cirrhosis		-10.596879
21399635	rs3745516	Primary Biliary Cirrhosis		-12.787812
21399635	rs485499	Primary Biliary Cirrhosis		-15.640165
21399635	rs538147	Primary Biliary Cirrhosis		-9.686133
21399635	rs6421571	Primary Biliary Cirrhosis		-11.570248
21399635	rs6974491	Primary Biliary Cirrhosis		-7.352617
21399635	rs7208487	Primary Biliary Cirrhosis		-6.102923
21399635	rs7665090	Primary Biliary Cirrhosis		-11.391474
21399635	rs7774434	Primary Biliary Cirrhosis		-33.413413
21399635	rs8017161	Primary Biliary Cirrhosis		-12.583359
21399635	rs860413	Primary Biliary Cirrhosis		-10.991400
21399635	rs911263	Primary Biliary Cirrhosis		-10.754487
21399635	rs968451	Primary Biliary Cirrhosis		-8.966576
21408207	rs10488631	Systemic Lupus Erythematosus|Autoantibody		-17.142668
21408207	rs10488631	Systemic Lupus Erythematosus|Autoantibody		-8.207608
21408207	rs10488631	Systemic Lupus Erythematosus|Autoantibody		-18.721246
21408207	rs10737562	Systemic Lupus Erythematosus|Autoantibody		-14.387216
21408207	rs1150754	Systemic Lupus Erythematosus|Autoantibody		-28.193820
21408207	rs12531711	Systemic Lupus Erythematosus|Autoantibody		-8.221849
21408207	rs12629106	Systemic Lupus Erythematosus|Autoantibody		-5.430626
21408207	rs1463525	Systemic Lupus Erythematosus|Autoantibody		-5.114074
21408207	rs2187668	Systemic Lupus Erythematosus|Autoantibody		-27.236572
21408207	rs2187668	Systemic Lupus Erythematosus|Autoantibody		-27.236572
21408207	rs2301271	Systemic Lupus Erythematosus|Autoantibody		-11.698970
21408207	rs2431697	Systemic Lupus Erythematosus|Autoantibody		-5.769551
21408207	rs2647012	Systemic Lupus Erythematosus|Autoantibody		-5.076238
21408207	rs2669010	Systemic Lupus Erythematosus|Autoantibody		-5.327902
21408207	rs2736340	Systemic Lupus Erythematosus|Autoantibody		-6.602060
21408207	rs3130320	Systemic Lupus Erythematosus|Autoantibody		-5.501689
21408207	rs4956211	Systemic Lupus Erythematosus|Autoantibody		-6.376751
21408207	rs4963128	Systemic Lupus Erythematosus|Autoantibody		-5.408935
21408207	rs4963128	Systemic Lupus Erythematosus|Autoantibody		-5.408935
21408207	rs525410	Systemic Lupus Erythematosus|Autoantibody		-6.602060
21408207	rs5754217	Systemic Lupus Erythematosus|Autoantibody		-5.721246
21408207	rs5754217	Systemic Lupus Erythematosus|Autoantibody		-5.721246
21408207	rs6049839	Systemic Lupus Erythematosus|Autoantibody		-5.088310
21408207	rs6695567	Systemic Lupus Erythematosus|Autoantibody		-5.443697
21408207	rs7574865	Systemic Lupus Erythematosus|Autoantibody		-19.698970
21408207	rs7574865	Systemic Lupus Erythematosus|Autoantibody		-5.099633
21408207	rs7574865	Systemic Lupus Erythematosus|Autoantibody		-19.698970
21408207	rs7927370	Systemic Lupus Erythematosus|Autoantibody		-5.148742
21408207	rs918959	Systemic Lupus Erythematosus|Autoantibody		-5.619789
21408207	rs9888739	Systemic Lupus Erythematosus|Autoantibody		-14.958607
21408207	rs9888739	Systemic Lupus Erythematosus|Autoantibody		-14.958607
21423239	rs10437629	Attempted Suicide		-5.423659
21423239	rs300774	Attempted Suicide		-5.962574
21423239	rs300774	Attempted Suicide		-7.294992
21423239	rs7296262	Attempted Suicide		-5.041914
21423239	rs7296262	Attempted Suicide		-5.962574
21423719	rs738409	Metabolic Traits|Nonalcoholic Fatty Liver Disease		-42.443697
21424380	rs10411161	Breast Cancer		-5.149354
21424380	rs1092913	Breast Cancer		-5.723538
21437268	rs1229984	Cancers|Conducted|Upper Aerodigestive Tract		-20.000000
21437268	rs1229984	Cancers|Conducted|Upper Aerodigestive Tract		-20.000000
21437268	rs1494961	Cancers|Conducted|Upper Aerodigestive Tract		-8.000000
21437268	rs1494961	Cancers|Conducted|Upper Aerodigestive Tract		-8.000000
21437268	rs1789924	Cancers|Conducted|Upper Aerodigestive Tract		-6.522879
21437268	rs4767364	Cancers|Conducted|Upper Aerodigestive Tract		-7.698970
21437268	rs4767364	Cancers|Conducted|Upper Aerodigestive Tract		-7.698970
21437268	rs971074	Cancers|Conducted|Upper Aerodigestive Tract		-16.045757
21448238	rs11636768	Migraine		-6.490797
21448238	rs140174	Migraine		-5.156145
21460840	rs3764650	Alzheimer’s Disease		-20.301030
21460840	rs3818361	Alzheimer’s Disease		-13.431798
21460840	rs610932	Alzheimer’s Disease		-15.920819
21460840	rs744373	Alzheimer’s Disease		-13.585027
21460841	rs11767557	Late-Onset Alzheimer’s Disease		-7.508638
21460841	rs1532278	Late-Onset Alzheimer’s Disease		-7.721246
21460841	rs3752246	Late-Onset Alzheimer’s Disease		-6.301030
21460841	rs3865444	Late-Onset Alzheimer’s Disease		-6.958607
21460841	rs4938933	Late-Onset Alzheimer’s Disease		-8.769551
21460841	rs561655	Late-Onset Alzheimer’s Disease		-10.154902
21460841	rs6701713	Late-Onset Alzheimer’s Disease		-10.283997
21460841	rs7561528	Late-Onset Alzheimer’s Disease		-13.376751
21460841	rs9349407	Late-Onset Alzheimer’s Disease		-6.000000
21483430	rs12042938	Neurocognitive Phenotypes		-35.454693
21483845	rs987710	Iron Deficiency	Case-Control	-6.671620
21490707	rs12148488	Caffeine Consumption|Cyp1A2		-6.229148
21490707	rs12148488	Caffeine Consumption|Cyp1A2		-5.721246
21490707	rs2470893	Caffeine Consumption|Cyp1A2		-13.283997
21490707	rs2470893	Caffeine Consumption|Cyp1A2		-12.301030
21490707	rs2472304	Caffeine Consumption|Cyp1A2		-6.602060
21490707	rs2472304	Caffeine Consumption|Cyp1A2		-5.619789
21490707	rs4410790	Caffeine Consumption|Cyp1A2		-18.619789
21490707	rs4410790	Caffeine Consumption|Cyp1A2		-17.086186
21490707	rs6495122	Caffeine Consumption|Cyp1A2		-6.236572
21490707	rs6495122	Caffeine Consumption|Cyp1A2		-5.283997
21490949	rs1048886	Type 2 Diabetes|Transferability		-5.013228
21490949	rs2063640	Type 2 Diabetes|Transferability		-5.459671
21490949	rs2833610	Type 2 Diabetes|Transferability		-5.408935
21490949	rs6583826	Type 2 Diabetes|Transferability		-5.131944
21490949	rs7119	Type 2 Diabetes|Transferability		-6.280669
21490949	rs9295474	Type 2 Diabetes|Transferability		-5.066007
21502949	rs163030	Brain		-6.667562
21502949	rs9378688	Brain		-5.060980
21502949	rs9378688	Brain		-5.452225
21533022	rs1054627	Bone Mineral Density		-6.119186
21533022	rs13204965	Bone Mineral Density		-7.522879
21533022	rs6710518	Bone Mineral Density		-9.318759
21533022	rs9466056	Bone Mineral Density		-5.376751
21533024	rs1799969	Icam-1		-119.886057
21533024	rs507666	Icam-1		-90.522879
21533024	rs5498	Icam-1		-248.301030
21533074	rs2647012	Diffuse Large B-cell Lymphoma|Follicular Lymphoma|Diffuse		-15.185087
21533175	rs11761528	Dehydroepiandrosterone Sulphate		-35.501689
21533175	rs17277546	Dehydroepiandrosterone Sulphate		-10.346787
21533175	rs2185570	Dehydroepiandrosterone Sulphate		-7.640165
21533175	rs2497306	Dehydroepiandrosterone Sulphate		-8.333482
21533175	rs2637125	Dehydroepiandrosterone Sulphate		-18.583359
21533175	rs6738028	Dehydroepiandrosterone Sulphate		-7.764472
21533175	rs7181230	Dehydroepiandrosterone Sulphate		-10.264401
21533175	rs740160	Dehydroepiandrosterone Sulphate		-15.806875
21552555	rs10953454	Obesity|Obesity-Related Traits	HIP	-6.142668
21552555	rs11088859	Obesity|Obesity-Related Traits	Waist	-7.425969
21552555	rs11624704	Obesity|Obesity-Related Traits	WHR	-8.573489
21552555	rs16867321	Obesity|Obesity-Related Traits		-5.787812
21552555	rs17081231	Obesity|Obesity-Related Traits	Weight	-6.143876
21552555	rs17126232	Obesity|Obesity-Related Traits	body mass index	-6.441291
21552555	rs17126232	Obesity|Obesity-Related Traits	HIP	-6.823909
21552555	rs17126232	Obesity|Obesity-Related Traits	Weight	-7.081970
21552555	rs17817449	Obesity|Obesity-Related Traits		-11.628932
21552555	rs2807278	Obesity|Obesity-Related Traits	WHR	-6.497573
21552555	rs5762430	Obesity|Obesity-Related Traits	HIP	-6.135489
21552555	rs7581710	Obesity|Obesity-Related Traits	WHR	-6.673664
21552555	rs925642	Obesity|Obesity-Related Traits		-5.132533
21552555	rs9923451	Obesity|Obesity-Related Traits	HIP	-6.099633
21573004	rs12696304	Telomere Length		-13.823909
21573128	rs7605378	Osteoporosis		-5.402305
21602797	rs11645366	Cystic Fibrosis|Lung Disease		-5.818156
21602797	rs12188164	Cystic Fibrosis|Lung Disease		-5.872895
21602797	rs12793173	Cystic Fibrosis|Lung Disease		-8.826814
21602797	rs12883884	Cystic Fibrosis|Lung Disease		-6.019542
21602797	rs1403543	Cystic Fibrosis|Lung Disease		-6.588380
21602797	rs9268905	Cystic Fibrosis|Lung Disease		-6.917215
21658281	rs10765792	Coronary Artery Disease|Sudden Cardiac Arrest		-14.244888
21658281	rs11624056	Coronary Artery Disease|Sudden Cardiac Arrest		-9.066007
21658281	rs12189362	Coronary Artery Disease|Sudden Cardiac Arrest		-11.651695
21658281	rs12429889	Coronary Artery Disease|Sudden Cardiac Arrest		-22.049149
21658281	rs1559040	Coronary Artery Disease|Sudden Cardiac Arrest		-8.982967
21658281	rs16866933	Coronary Artery Disease|Sudden Cardiac Arrest		-14.838632
21658281	rs16942421	Coronary Artery Disease|Sudden Cardiac Arrest		-10.040482
21658281	rs17718586	Coronary Artery Disease|Sudden Cardiac Arrest		-7.769551
21658281	rs2281680	Coronary Artery Disease|Sudden Cardiac Arrest		-7.218245
21658281	rs2982694	Coronary Artery Disease|Sudden Cardiac Arrest		-11.407823
21658281	rs4621553	Coronary Artery Disease|Sudden Cardiac Arrest		-7.661544
21658281	rs597503	Coronary Artery Disease|Sudden Cardiac Arrest		-10.826814
21658281	rs7157599	Coronary Artery Disease|Sudden Cardiac Arrest		-10.156145
21658281	rs7307780	Coronary Artery Disease|Sudden Cardiac Arrest		-15.643974
21665990	rs10033900	Age-Related Macular Degeneration		-10.619789
21665990	rs10468017	Age-Related Macular Degeneration		-11.568636
21665990	rs10490924	Age-Related Macular Degeneration		-321.443697
21665990	rs1061170	Age-Related Macular Degeneration		-260.886057
21665990	rs1999930	Age-Related Macular Degeneration		-7.958607
21665990	rs2230199	Age-Related Macular Degeneration		-28.337242
21665990	rs3764261	Age-Related Macular Degeneration		-8.161151
21665990	rs4711751	Age-Related Macular Degeneration		-8.060481
21665990	rs641153	Age-Related Macular Degeneration		-30.259637
21665990	rs9332739	Age-Related Macular Degeneration		-22.619789
21665990	rs9621532	Age-Related Macular Degeneration		-14.657577
21685912	rs1411478	Progressive Supranuclear Palsy		-9.638272
21685912	rs1768208	Progressive Supranuclear Palsy		-16.000000
21685912	rs242557	Progressive Supranuclear Palsy		-69.376751
21685912	rs7571971	Progressive Supranuclear Palsy		-12.494850
21685912	rs8070723	Progressive Supranuclear Palsy		-115.823909
21700879	rs10447248	Adiponectin Levels		-7.328827
21700879	rs10517133	Adiponectin Levels		-5.892790
21700879	rs13358260	Adiponectin Levels		-6.053057
21700879	rs2468677	Adiponectin Levels		-6.099633
21700879	rs822354	Adiponectin Levels		-7.435334
21708048	rs988712	Obesity		-11.958607
21738478	rs10147992	White Blood Cell Count|Cell Phenotypes|White Blood Cell		-8.259637
21738478	rs10956483	White Blood Cell Count|Cell Phenotypes|White Blood Cell		-9.677781
21738478	rs11018874	White Blood Cell Count|Cell Phenotypes|White Blood Cell		-8.744727
21738478	rs12748961	White Blood Cell Count|Cell Phenotypes|White Blood Cell		-7.376751
21738478	rs12988934	White Blood Cell Count|Cell Phenotypes|White Blood Cell		-13.698970
21738478	rs2516399	White Blood Cell Count|Cell Phenotypes|White Blood Cell		-11.744727
21738478	rs3095254	White Blood Cell Count|Cell Phenotypes|White Blood Cell		-10.251812
21738478	rs4328821	White Blood Cell Count|Cell Phenotypes|White Blood Cell		-39.275724
21738478	rs4328821	White Blood Cell Count|Cell Phenotypes|White Blood Cell		-16.481486
21738478	rs445	White Blood Cell Count|Cell Phenotypes|White Blood Cell		-9.180456
21738478	rs4794822	White Blood Cell Count|Cell Phenotypes|White Blood Cell		-22.443697
21738478	rs7275212	White Blood Cell Count|Cell Phenotypes|White Blood Cell		-17.795880
21738478	rs9373124	White Blood Cell Count|Cell Phenotypes|White Blood Cell		-9.886057
21738479	rs445	White Blood Cell Count|Cell Phenotypes|White Blood Cell	white blood cell	-7.698970
21738480	rs10980800	Cell Phenotypes|White Blood Cell	Monocytes	-21.370590
21738480	rs10980800	Cell Phenotypes|White Blood Cell	Monocytes	-21.370590
21738480	rs1449263	Cell Phenotypes|White Blood Cell	Monocytes	-22.283162
21738480	rs1449263	Cell Phenotypes|White Blood Cell	Monocytes	-22.283162
21738480	rs2524079	Cell Phenotypes|White Blood Cell	Lymphocytes	-10.533132
21738480	rs2524079	Cell Phenotypes|White Blood Cell	Lymphocytes	-10.533132
21738480	rs4328821	Cell Phenotypes|White Blood Cell	Basophils	-12.059484
21738480	rs4328821	Cell Phenotypes|White Blood Cell	Basophils	-24.330683
21738480	rs4794822	Cell Phenotypes|White Blood Cell	WBC	-33.764472
21738480	rs4794822	Cell Phenotypes|White Blood Cell	WBC	-33.764472
21738480	rs8078723	Cell Phenotypes|White Blood Cell	Neutrophils	-30.500313
21738480	rs8078723	Cell Phenotypes|White Blood Cell	Neutrophils	-30.500313
21738480	rs9880192	Cell Phenotypes|White Blood Cell	Monocytes	-11.910095
21738480	rs9880192	Cell Phenotypes|White Blood Cell	Monocytes	-11.910095
21738487	rs356220	Parkinson's Disease		-1000.000000
21738487	rs6812193	Parkinson's Disease		-1000.000000
21738487	rs823156	Parkinson's Disease		-1000.000000
21738491	rs4665058	Sudden Cardiac Death		-7.236572
21738491	rs4665058	Sudden Cardiac Death		-9.744727
21750679	rs10488631	Systemic Sclerosis		-6.384050
21750679	rs13021401	Systemic Sclerosis		-5.498941
21750679	rs2056626	Systemic Sclerosis		-5.886057
21750679	rs2233287	Systemic Sclerosis		-8.329754
21750679	rs3130573	Systemic Sclerosis		-9.244125
21750679	rs6457617	Systemic Sclerosis		-36.632644
21750679	rs7574865	Systemic Sclerosis		-12.645892
21771975	rs4783244	Adiponectin|Quantitative Trait|Cardiometabolic Outcomes		-16.244125
21779176	rs12593813	Restless Legs Syndrome		-21.863279
21779176	rs1975197	Restless Legs Syndrome		-9.457175
21779176	rs2300478	Restless Legs Syndrome		-48.468521
21779176	rs3104767	Restless Legs Syndrome		-18.026872
21779176	rs6747972	Restless Legs Syndrome		-10.044312
21779176	rs9357271	Restless Legs Syndrome		-21.110698
21779181	rs11171747	Systemic Sclerosis		-5.659556
21779181	rs11642873	Systemic Sclerosis		-6.856985
21779181	rs12540874	Systemic Sclerosis		-5.522879
21779181	rs3129763	Systemic Sclerosis		-10.831503
21779181	rs3129882	Systemic Sclerosis		-26.722849
21779181	rs443198	Systemic Sclerosis		-20.054039
21779181	rs9275390	Systemic Sclerosis		-53.583359
21779181	rs9296015	Systemic Sclerosis		-7.943095
21779181	rs987870	Systemic Sclerosis		-21.853872
21779381	rs1047964	Migraine|Cardiovascular Events|Cardiovascular		-6.096910
21779381	rs1406961	Migraine|Cardiovascular Events|Cardiovascular		-6.283997
21779381	rs2143678	Migraine|Cardiovascular Events|Cardiovascular		-7.065502
21779381	rs4975709	Migraine|Cardiovascular Events|Cardiovascular		-6.283997
21779381	rs7698623	Migraine|Cardiovascular Events|Cardiovascular		-6.568636
21804549	rs1101999	Asthma		-8.408935
21804549	rs11078927	Asthma		-13.920819
21804549	rs11078927	Asthma		-15.657577
21804549	rs11214966	Asthma		-6.455932
21804549	rs11214966	Asthma		-6.200659
21804549	rs1837253	Asthma		-9.136677
21804549	rs1837253	Asthma		-14.000000
21804549	rs2381416	Asthma		-6.602060
21804549	rs2381416	Asthma		-11.769551
21804549	rs3771180	Asthma		-14.823909
21804549	rs4845783	Asthma		-6.251812
21804549	rs4845783	Asthma		-5.207608
21812969	rs10121009	Parkinson's Disease		-5.560667
21812969	rs183211	Parkinson's Disease		-6.552842
21812969	rs415430	Parkinson's Disease		-6.163043
21814517	rs3019885	Asthma		-13.886057
21814517	rs987870	Asthma		-8.124939
21829377	rs174535	Plasma Phospholipid|Fatty Acids		-58.698970
21829377	rs174535	Plasma Phospholipid|Fatty Acids		-84.000000
21829377	rs174538	Plasma Phospholipid|Fatty Acids		-57.301030
21829377	rs174547	Plasma Phospholipid|Fatty Acids		-63.397940
21829377	rs174547	Plasma Phospholipid|Fatty Acids		-83.154902
21829377	rs174547	Plasma Phospholipid|Fatty Acids		-153.397940
21829377	rs2236212	Plasma Phospholipid|Fatty Acids		-15.000000
21829377	rs2236212	Plasma Phospholipid|Fatty Acids		-38.154902
21829377	rs3734398	Plasma Phospholipid|Fatty Acids		-43.000000
21829377	rs3798713	Plasma Phospholipid|Fatty Acids		-11.698970
21829377	rs3798713	Plasma Phospholipid|Fatty Acids		-34.096910
21829377	rs3798713	Plasma Phospholipid|Fatty Acids		-11.522879
21829377	rs780094	Plasma Phospholipid|Fatty Acids		-8.045757
21829393	rs11755527	Type 1 Diabetes|Autoantibody		-7.508638
21829393	rs11755527	Type 1 Diabetes|Autoantibody		-6.014574
21829393	rs12708716	Type 1 Diabetes|Autoantibody		-13.301030
21829393	rs1990760	Type 1 Diabetes|Autoantibody		-13.657577
21829393	rs2069762	Type 1 Diabetes|Autoantibody		-6.267606
21829393	rs2292239	Type 1 Diabetes|Autoantibody		-26.537602
21829393	rs2476601	Type 1 Diabetes|Autoantibody		-110.677781
21829393	rs3087243	Type 1 Diabetes|Autoantibody		-21.000000
21829393	rs3184504	Type 1 Diabetes|Autoantibody		-37.698970
21829393	rs3788013	Type 1 Diabetes|Autoantibody		-7.000000
21829393	rs689	Type 1 Diabetes|Autoantibody		-195.283997
21829393	rs7171171	Type 1 Diabetes|Autoantibody		-6.638272
21829393	rs7528684	Type 1 Diabetes|Autoantibody		-11.080922
21829393	rs763361	Type 1 Diabetes|Autoantibody		-8.886057
21873549	rs10501320	Type 2 Diabetes|Proinsulin Levels		-87.958607
21873549	rs10501320	Type 2 Diabetes|Proinsulin Levels		-19.853872
21873549	rs10838687	Type 2 Diabetes|Proinsulin Levels		-11.161151
21873549	rs11558471	Type 2 Diabetes|Proinsulin Levels		-17.508638
21873549	rs11558471	Type 2 Diabetes|Proinsulin Levels		-5.853872
21873549	rs11603334	Type 2 Diabetes|Proinsulin Levels		-101.494850
21873549	rs11603334	Type 2 Diabetes|Proinsulin Levels		-24.920819
21873549	rs1549318	Type 2 Diabetes|Proinsulin Levels		-9.619789
21873549	rs4502156	Type 2 Diabetes|Proinsulin Levels		-19.455932
21873549	rs4502156	Type 2 Diabetes|Proinsulin Levels		-8.455932
21873549	rs4790333	Type 2 Diabetes|Proinsulin Levels		-8.522879
21873549	rs6235	Type 2 Diabetes|Proinsulin Levels		-26.008774
21873549	rs6235	Type 2 Diabetes|Proinsulin Levels		-5.346787
21873549	rs7903146	Type 2 Diabetes|Proinsulin Levels		-19.638272
21873549	rs7903146	Type 2 Diabetes|Proinsulin Levels		-6.853872
21873549	rs9727115	Type 2 Diabetes|Proinsulin Levels		-6.619789
21901158	rs12655917	Insulin Resistance|Copy Number Variation		-6.221849
21901158	rs1401492	Insulin Resistance|Copy Number Variation		-5.522879
21901158	rs1401492	Insulin Resistance|Copy Number Variation		-5.301030
21901158	rs16962638	Insulin Resistance|Copy Number Variation		-5.221849
21901158	rs17431357	Insulin Resistance|Copy Number Variation		-6.000000
21901158	rs17589516	Insulin Resistance|Copy Number Variation		-5.397940
21901158	rs2407103	Insulin Resistance|Copy Number Variation		-5.698970
21901158	rs2407314	Insulin Resistance|Copy Number Variation		-5.096910
21901158	rs4819143	Insulin Resistance|Copy Number Variation		-6.000000
21901158	rs591044	Insulin Resistance|Copy Number Variation		-5.221849
21901158	rs6576507	Insulin Resistance|Copy Number Variation		-6.397940
21901158	rs6576507	Insulin Resistance|Copy Number Variation		-5.154902
21901158	rs7043482	Insulin Resistance|Copy Number Variation		-5.522879
21901158	rs9792548	Insulin Resistance|Copy Number Variation		-5.397940
21909108	rs11781551	Intima Media Thickness|Plaque		-10.619789
21909108	rs17398575	Intima Media Thickness|Plaque		-11.638272
21909108	rs1878406	Intima Media Thickness|Plaque		-11.161151
21909108	rs1878406	Intima Media Thickness|Plaque		-5.698970
21909108	rs445925	Intima Media Thickness|Plaque		-7.769551
21909108	rs6601530	Intima Media Thickness|Plaque		-7.769551
21909110	rs11222084	Mean Arterial Pressure|Pulse Pressure		-10.721246
21909110	rs13002573	Mean Arterial Pressure|Pulse Pressure		-7.754487
21909110	rs1446468	Mean Arterial Pressure|Pulse Pressure		-11.739929
21909110	rs17477177	Mean Arterial Pressure|Pulse Pressure		-12.643974
21909110	rs2071518	Mean Arterial Pressure|Pulse Pressure		-8.436519
21909110	rs2782980	Mean Arterial Pressure|Pulse Pressure		-8.609065
21909110	rs319690	Mean Arterial Pressure|Pulse Pressure		-7.735182
21909110	rs871606	Mean Arterial Pressure|Pulse Pressure		-7.879426
21909115	rs11191548	Cardiovascular Disease|Blood Pressure		-25.161151
21909115	rs1173771	Cardiovascular Disease|Blood Pressure		-15.744727
21909115	rs11953630	Cardiovascular Disease|Blood Pressure		-12.420216
21909115	rs13082711	Cardiovascular Disease|Blood Pressure		-8.420216
21909115	rs13107325	Cardiovascular Disease|Blood Pressure		-16.638272
21909115	rs13139571	Cardiovascular Disease|Blood Pressure		-9.657577
21909115	rs1327235	Cardiovascular Disease|Blood Pressure		-14.853872
21909115	rs1378942	Cardiovascular Disease|Blood Pressure		-25.568636
21909115	rs1458038	Cardiovascular Disease|Blood Pressure		-24.070581
21909115	rs17608766	Cardiovascular Disease|Blood Pressure		-9.958607
21909115	rs1799945	Cardiovascular Disease|Blood Pressure		-14.823909
21909115	rs2521501	Cardiovascular Disease|Blood Pressure		-18.283997
21909115	rs2932538	Cardiovascular Disease|Blood Pressure		-9.004365
21909115	rs3184504	Cardiovascular Disease|Blood Pressure		-24.443697
21909115	rs419076	Cardiovascular Disease|Blood Pressure		-12.744727
21909115	rs4373814	Cardiovascular Disease|Blood Pressure		-10.318759
21909115	rs6015450	Cardiovascular Disease|Blood Pressure		-22.408935
21909115	rs633185	Cardiovascular Disease|Blood Pressure		-16.920819
21909115	rs7129220	Cardiovascular Disease|Blood Pressure		-11.522879
21909115	rs805303	Cardiovascular Disease|Blood Pressure		-10.823909
21909115	rs932764	Cardiovascular Disease|Blood Pressure		-15.148742
21931564	rs37369	Metabolite Quantitative Trait	BAIBu	-1000.000000
21931564	rs7072216	Metabolite Quantitative Trait	TMAu	-1000.000000
21931564	rs9309473	Metabolite Quantitative Trait	N-ACu	-1000.000000
21935397	rs12130212	Extremely|Overweight|Body Mass Index		-5.619789
21935397	rs699363	Extremely|Overweight|Body Mass Index		-5.327902
21935397	rs734597	Extremely|Overweight|Body Mass Index		-5.154902
21935397	rs734597	Extremely|Overweight|Body Mass Index		-7.508638
21935397	rs970843	Extremely|Overweight|Body Mass Index		-5.301030
21943158	rs10199768	Cardiovascular-Related Traits		-7.638272
21943158	rs10468017	Cardiovascular-Related Traits		-10.552842
21943158	rs17091905	Cardiovascular-Related Traits		-12.552842
21943158	rs173539	Cardiovascular-Related Traits		-39.769551
21943158	rs1803274	Cardiovascular-Related Traits		-41.619789
21943158	rs2075650	Cardiovascular-Related Traits		-9.244125
21943158	rs2437258	Cardiovascular-Related Traits		-8.148742
21943158	rs3213545	Cardiovascular-Related Traits		-13.408935
21943158	rs4698036	Cardiovascular-Related Traits		-30.070581
21943158	rs660240	Cardiovascular-Related Traits		-8.154902
21943158	rs7671266	Cardiovascular-Related Traits		-41.744727
21946350	rs1036429	Lung Function|Follow-Up		-10.638272
21946350	rs11172113	Lung Function|Follow-Up		-7.906578
21946350	rs12447804	Lung Function|Follow-Up		-7.444906
21946350	rs12477314	Lung Function|Follow-Up		-11.774691
21946350	rs1529672	Lung Function|Follow-Up		-13.401209
21946350	rs153916	Lung Function|Follow-Up		-7.673664
21946350	rs2284746	Lung Function|Follow-Up		-15.124939
21946350	rs2798641	Lung Function|Follow-Up		-8.078314
21946350	rs2857595	Lung Function|Follow-Up		-9.642065
21946350	rs2865531	Lung Function|Follow-Up		-10.752027
21946350	rs7068966	Lung Function|Follow-Up		-12.212540
21946350	rs993925	Lung Function|Follow-Up		-7.935542
21946350	rs9978142	Lung Function|Follow-Up		-7.576754
21980299	rs12679857	Type 1 Diabetes		-6.379864
21980299	rs478222	Type 1 Diabetes		-8.455932
21980299	rs539514	Type 1 Diabetes		-10.247184
21980299	rs550448	Type 1 Diabetes		-6.329754
21980299	rs6547853	Type 1 Diabetes		-6.122629
21980299	rs924043	Type 1 Diabetes		-8.093665
21980494	rs505922	Venous Thrombosis		-24.815309
21983785	rs3219090	Melanoma		-7.031517
21983785	rs7412746	Melanoma		-10.045757
21983787	rs13016963	Melanoma		-9.065502
21983787	rs1801516	Melanoma		-8.468521
21983787	rs258322	Melanoma		-16.045757
21983787	rs45430	Melanoma		-8.537602
21998595	rs11658329	Height		-9.244125
21998595	rs12393627	Height		-11.244125
21998595	rs1787200	Height		-9.920819
21998595	rs2351491	Height		-8.823909
21998595	rs2589113	Height		-7.769551
21998595	rs4315565	Height		-7.920819
21998595	rs6440003	Height		-9.721246
21998595	rs724577	Height		-14.958607
21998595	rs7979673	Height		-9.136677
21998595	rs9470004	Height		-11.000000
21998595	rs994014	Height		-9.107905
21998597	rs12150660	Serum Testosterone		-40.920819
21998597	rs12150660	Serum Testosterone		-74.677781
21998597	rs12150660	Serum Testosterone		-7.045757
21998597	rs6258	Serum Testosterone		-21.638272
21998597	rs6258	Serum Testosterone		-26.455932
21998597	rs6258	Serum Testosterone		-6.346787
22001756	rs3132468	Dengue Shock Syndrome		-7.268411
22044751	rs10744391	Chronic Kidney Disease		-5.920819
22044751	rs12785341	Chronic Kidney Disease		-5.080922
22044751	rs1572050	Chronic Kidney Disease		-5.200659
22044751	rs17736767	Chronic Kidney Disease		-5.180456
22044751	rs17736767	Chronic Kidney Disease		-5.638272
22044751	rs2282335	Chronic Kidney Disease		-5.443697
22044751	rs580140	Chronic Kidney Disease		-5.568636
22044751	rs6686423	Chronic Kidney Disease		-5.075721
22044751	rs9375674	Chronic Kidney Disease		-5.214670
22044751	rs9375674	Chronic Kidney Disease		-5.387216
22085899	rs887829	Bilirubin Levels		-69.000000
22085899	rs887829	Bilirubin Levels		-323.301030
22085899	rs887829	Bilirubin Levels		-147.270026
22087292	rs11859916	Femoral Neck Bone Geometry		-5.533132
22087292	rs11859916	Femoral Neck Bone Geometry		-5.533132
22087292	rs681900	Femoral Neck Bone Geometry		-5.120331
22087292	rs681900	Femoral Neck Bone Geometry		-5.120331
22116950	rs10061804	Ovarian Reserve		-5.832683
22116950	rs11255291	Ovarian Reserve		-5.815309
22116950	rs12213875	Ovarian Reserve		-6.528708
22116950	rs12295403	Ovarian Reserve		-5.294992
22116950	rs6488619	Ovarian Reserve		-6.025488
22116950	rs6543833	Ovarian Reserve		-7.093126
22116950	rs9875589	Ovarian Reserve		-5.431798
22144915	rs17084051	Corneal Astigmatism		-5.787812
22144915	rs7677751	Corneal Astigmatism		-8.104025
22170493	rs13017599	Psoriatic Arthritis		-6.341035
22170493	rs13017599	Psoriatic Arthritis		-7.928118
22170493	rs702873	Psoriatic Arthritis		-6.714443
22197932	rs2164983	Atopic Dermatitis		-6.744727
22197932	rs2897442	Atopic Dermatitis		-5.107905
22197932	rs479844	Atopic Dermatitis		-6.107905
22205951	rs1039002	Bipolar Disorder		-7.769551
22205951	rs12563333	Bipolar Disorder		-7.229148
22205951	rs2727943	Bipolar Disorder		-7.522879
22238593	rs2722769	Type 2 Diabetes		-5.769551
22238593	rs7107217	Type 2 Diabetes		-6.494850
22238593	rs7542900	Type 2 Diabetes		-5.221849
22238593	rs7560163	Type 2 Diabetes		-8.154902
22247754	rs11856574	Arrhythmias		-5.301030
22247754	rs482329	Arrhythmias		-5.259637
22267201	rs10183486	Age Menopause		-12.103474
22267201	rs1046089	Age Menopause		-12.882729
22267201	rs10852344	Age Menopause		-10.892790
22267201	rs11668344	Age Menopause		-42.226214
22267201	rs12294104	Age Menopause		-7.787812
22267201	rs12461110	Age Menopause		-8.022734
22267201	rs1635501	Age Menopause		-8.309804
22267201	rs16991615	Age Menopause		-53.935542
22267201	rs2153157	Age Menopause		-10.026872
[truncated: 1,923 more rows]
