# Supplementary material for: A machine-compiled database of genome-wide association studies
Source: Nat Commun. 2019 Jul 26;10:3341. doi: 10.1038/s41467-019-11026-x (PMC6659642; doi:10.1038/s41467-019-11026-x)
Supplement: Supplementary file 3 — Source Data [file 41467_2019_11026_MOESM3_ESM.zip › Supplementary Files/notebooks/bio-analysis/enrichment/new.variants.tsv]

rs10007831 20038947 4 99692292
rs10016872 25390645 4 170880376
rs1002158 21935397 2 23538843
rs10022911 23703922 4 10140551
rs10029715 21980494 4 187222600
rs10033900 23326517 4 110659067
rs10036748 21408207 5 150458146
rs1004446 18840781 11 2170143
rs1004446 18840781 11 2170143
rs1004446 18840781 11 2170143
rs1004446 18840781 11 2170143
rs1004446 18840781 11 2170143
rs1004446 18840781 11 2170143
rs1004446 18840781 11 2170143
rs1004446 18840781 11 2170143
rs1004446 18840781 11 2170143
rs1004446 18840781 11 2170143
rs10044666 20838585 5 155128570
rs10044666 20838585 5 155128570
rs1004565 21273288 11 79377700
rs10047878 21935397 14 22787690
rs10047878 21935397 14 22787690
rs10047878 21935397 14 22787690
rs10047878 21935397 14 22787690
rs1004819 19122664 1 67670213
rs1004819 19122664 1 67670213
rs1004819 19122664 1 67670213
rs1004819 19122664 1 67670213
rs1006368 20485516 10 126346603
rs1006368 20485516 10 126346603
rs10064618 21804549 5 153772289
rs1006973 22216198 14 52077089
rs10086929 25367360 8 60090297
rs1009301 24133439 16 49113477
rs1009302 24133439 16 49113335
rs10098073 24166486 8 143309504
rs1010023 22719876 22 44336098
rs1010023 22719876 22 44336098
rs1011685 20339536 8 19830769
rs10119 20661308 19 45406673
rs10119 20661308 19 45406673
rs1011970 22452962 9 22062134
rs10119795 19197348 9 100637339
rs10120688 22570617 9 22056499
rs10141001 24223155 14 52132201
rs1014290 23703922 4 10001861
rs10147486 19772629 14 47985019
rs10150332 21935397 14 79936964
rs10152629 23636237 15 41103535
rs10152629 23636237 15 41103535
rs10152629 23636237 15 41103535
rs10155047 22666496 3 113772952
rs10155047 22666496 3 113772952
rs10155047 22666496 3 113772952
rs10155047 22666496 3 113772952
rs10168155 22558097 2 234596836
rs10168155 22558097 2 234596836
rs10168155 22558097 2 234596836
rs10168155 22558097 2 234596836
rs10168155 22558097 2 234596836
rs10168266 22291604 2 191935804
rs10168266 22291604 2 191935804
rs10168266 22291604 2 191935804
rs10168266 22291604 2 191935804
rs10168266 22291604 2 191935804
rs10168266 22291604 2 191935804
rs10168266 20169177 2 191935804
rs10168266 20169177 2 191935804
rs10168266 20169177 2 191935804
rs10168416 22511988 2 234597087
rs10168416 22511988 2 234597087
rs10168416 22511988 2 234597087
rs10168416 22511988 2 234597087
rs10168416 22511988 2 234597087
rs10168416 22511988 2 234597087
rs10168416 22558097 2 234597087
rs10168416 22558097 2 234597087
rs10168416 22558097 2 234597087
rs10168416 22558097 2 234597087
rs10168416 22558097 2 234597087
rs10168416 22558097 2 234597087
rs10168722 18776929 2 199002563
rs10173081 21804549 2 102957348
rs10173081 21804549 2 102957348
rs10173081 21804549 2 102957348
rs10173081 21804549 2 102957348
rs1017444 19300500 2 117775371
rs1017444 19300500 2 117775371
rs1017444 19300500 2 117775371
rs10180112 18776929 2 198982858
rs10180112 18776929 2 198982858
rs10183486 23307926 2 171990971
rs10183486 23307926 2 171990971
rs10183584 18776929 2 199069965
rs10187367 20038947 2 155321634
rs10189155 21423239 2 104736252
rs10189795 23984888 2 228378861
rs10189795 23984888 2 228378861
rs10189795 23984888 2 228378861
rs10189795 23984888 2 228378861
rs1019102 24892410 7 43142434
rs10200894 21738487 2 228817132
rs10205350 22843504 2 31146497
rs10205350 22843504 2 31146497
rs10205350 22843504 2 31146497
rs10208273 23727862 2 6523994
rs1021599 20932310 18 30215056
rs10216243 21552555 7 104513624
rs10218356 21347282 X 19258312
rs10218843 22479419 1 160626061
rs1022335 23593239 2 146096783
rs1022442 20932310 21 22355846
rs10224497 24166486 7 2149967
rs10224497 24166486 7 2149967
rs10224497 24166486 7 2149967
rs1023252 21273288 1 11899033
rs1023252 21273288 1 11899033
rs1023252 21273288 1 11899033
rs1023252 21273288 1 11899033
rs10233386 24086445 7 139515216
rs10239050 24166486 7 2158390
rs10239050 24166486 7 2158390
rs10241703 19197348 7 3919481
rs10243770 19197348 7 3915753
rs10245389 19197348 7 3941203
rs10258739 21223598 7 66062935
rs10260404 20801717 7 154210798
rs10260404 20801717 7 154210798
rs10260404 20801717 7 154210798
rs10260404 20801717 7 154210798
rs10260404 20801717 7 154210798
rs10260404 20801717 7 154210798
rs10260404 20801717 7 154210798
rs10260404 20801717 7 154210798
rs10260404 20801717 7 154210798
rs10260404 20801717 7 154210798
rs10260737 20838585 7 17705199
rs10260737 20838585 7 17705199
rs1026477 25008200 11 30489027
rs10272724 25310577 7 50477213
rs10272724 23382691 7 50477213
rs10274324 22792071 7 120899341
rs10274324 22792071 7 120899341
rs10275045 24166486 7 1920826
rs10275320 21448238 7 20182054
rs10275320 21448238 7 20182054
rs10275320 21448238 7 20182054
rs10275320 21448238 7 20182054
rs10276619 23382691 7 50313352
rs1034071 25367360 6 22097375
rs1035089 18840781 16 11048350
rs1038770 23967269 4 119874487
rs10402271 24755620 19 45329214
rs10402271 24755620 19 45329214
rs10402271 24755620 19 45329214
rs10402271 24755620 19 45329214
rs10402271 21390209 19 45329214
rs10402271 21390209 19 45329214
rs10402271 21390209 19 45329214
rs10402271 21390209 19 45329214
rs10405693 24755620 19 45326664
rs10409243 18604267 19 10332988
rs10411161 22452962 19 52372976
rs10411161 22452962 19 52372976
rs10411161 22452962 19 52372976
rs10420008 23408906 19 7234575
rs10420134 19772629 19 36261928
rs10420134 19772629 19 36261928
rs10422797 24755620 19 45726106
rs1042602 20585627 11 88911696
rs1042602 20585627 11 88911696
rs1042602 20585627 11 88911696
rs1042725 19197348 12 66358347
rs1042725 19197348 12 66358347
rs1042725 19197348 12 66358347
rs1042725 19197348 12 66358347
rs1042725 19197348 12 66358347
rs10429616 22666496 9 118518733
rs10431387 19197348 12 121280839
rs10431387 19197348 12 121280839
rs10432029 22829776 17 7390669
rs10432029 22829776 17 7390669
rs10432029 22829776 17 7390669
rs1043424 21738487 1 20977000
rs1043424 21738487 1 20977000
rs1043424 21738487 1 20977000
rs1043424 21738487 1 20977000
rs1043424 21738487 1 20977000
rs10437838 19197348 12 121211914
rs10437838 19197348 12 121211914
rs1044043 23509613 6 32793981
rs1044043 23509613 6 32793981
rs1044043 23509613 6 32793981
rs10447141 24571439 5 39817167
rs10448267 23386860 9 113380893
rs10455097 20661308 6 74493432
rs10455097 20661308 6 74493432
rs10457525 24347629 6 129872966
rs10457526 24347629 6 129896501
rs10457678 25526632 6 139122240
rs1046080 23509613 6 31595882
rs1046080 23509613 6 31595882
rs1046080 23509613 6 31595882
rs1046080 23509613 6 31595882
rs1046080 23509613 6 31595882
rs1046099 21364930 14 93649501
rs1046099 21364930 14 93649501
rs1046391 20838585 19 5993896
rs1046391 20838585 19 5993896
rs10466455 21602797 11 34780936
rs10468017 23326517 15 58678512
rs10468017 23326517 15 58678512
rs1047022 24449572 7 26580249
rs10476160 23509962 5 174974576
rs10478424 23754948 5 118789020
rs10480300 24513273 7 151406005
rs10480300 24513273 7 151406005
rs1048108 19412175 2 215674224
rs1048108 19412175 2 215674224
rs1048108 19412175 2 215674224
rs10483813 22452962 14 69031284
rs10483813 22452962 14 69031284
rs10484256 19721433 6 12195150
rs10484561 21533074 6 32665420
rs10484564 23509613 6 32752049
rs10485409 17903292 6 91505411
rs10485435 21390209 6 69615615
rs10486744 24376456 7 42894554
rs10487687 20686608 7 153640474
rs10489216 21379329 1 168602862
rs10490924 23326517 10 124214448
rs10490924 23326517 10 124214448
rs10490924 23326517 10 124214448
rs10490924 23326517 10 124214448
rs10490924 23326517 10 124214448
rs10490924 23326517 10 124214448
rs10491629 22087292 9 28855155
rs10491629 22087292 9 28855155
rs10491633 22087292 9 28943695
rs10491633 22087292 9 28943695
rs10492367 22763110 12 28014970
rs10493178 21347282 1 55597067
rs10493178 21347282 1 55597067
rs10494112 20436471 1 110352477
rs10495285 24483146 1 229804995
rs10495285 24483146 1 229804995
rs1049728 21533024 11 65421117
rs1049728 21533024 11 65421117
rs1049728 21533024 11 65421117
rs10498337 20838585 14 38577801
rs10498337 20838585 14 38577801
rs10498633 25188341 14 92926952
rs10498712 19197348 6 22743403
rs10500968 24376456 11 23823467
rs10502661 20195266 18 34120155
rs10502991 17903297 18 51989289
rs10503929 25367360 8 32613983
rs10503929 25367360 8 32613983
rs10504130 23509962 8 52757093
rs10505477 24836286 8 128407443
rs10505477 24836286 8 128407443
rs10507246 23509962 12 114796284
rs10508253 23738518 10 3430951
rs10508303 23636237 10 6356784
rs10508503 21935397 10 16299951
rs10508517 19197348 10 16997891
rs10508773 22509378 10 32575444
rs10508773 22509378 10 32575444
rs10508773 22509378 10 32575444
rs10509540 21980299 10 90023033
rs10510102 22452962 10 123625190
rs10510102 22452962 10 123625190
rs10510741 24483146 3 44264194
rs10510741 24483146 3 44264194
rs10511701 23870195 9 22112599
rs10511701 23870195 9 22112599
rs10511701 23870195 9 22112599
rs10511701 23870195 9 22112599
rs10513026 19812673 5 9624106
rs10513684 20066028 3 170724210
rs10513684 20066028 3 170724210
rs10513968 24483146 18 67283141
rs10516089 23509962 5 171151231
rs1051730 19300482 15 78894339
rs1051730 19300482 15 78894339
rs1051730 19300482 15 78894339
rs10518224 19197348 4 80564508
rs10518590 24376456 1 79354088
rs10521175 24133439 16 49115962
rs1061170 23326517 1 196659237
rs1061170 23326517 1 196659237
rs1061170 23326517 1 196659237
rs1061170 23326517 1 196659237
rs1061170 23326517 1 196659237
rs1061170 23326517 1 196659237
rs1061170 20861866 1 196659237
rs1061170 20861866 1 196659237
rs1061808 23382691 6 32136547
rs1061808 23382691 6 32136547
rs1061808 23382691 6 32136547
rs1061808 23382691 6 32136547
rs1061808 23382691 6 32136547
rs1061808 23382691 6 32136547
rs1063192 21827660 9 22003367
rs1063192 21827660 9 22003367
rs1063192 21827660 9 22003367
rs1063192 21827660 9 22003367
rs1063192 21827660 9 22003367
rs1063192 22570617 9 22003367
rs1063192 22570617 9 22003367
rs1063192 22570617 9 22003367
rs1063192 22570617 9 22003367
rs1063192 22570617 9 22003367
rs1063192 22570617 9 22003367
rs1063192 22570617 9 22003367
rs1063192 22570617 9 22003367
rs1063192 22570617 9 22003367
rs1063192 22570617 9 22003367
rs10733843 20395239 10 70064509
rs10733843 20395239 10 70064509
rs10735496 22685421 1 219723406
rs10736303 22452962 10 123334457
rs10736303 22452962 10 123334457
rs10737170 21738487 1 156063880
rs10737170 21738487 1 156063880
rs10737170 21738487 1 156063880
rs10737680 23326517 1 196679455
rs10737680 23326517 1 196679455
rs10737680 23326517 1 196679455
rs10737680 23326517 1 196679455
rs10737680 23326517 1 196679455
rs10737680 23326517 1 196679455
rs10743937 23966204 12 11173455
rs10743937 23966204 12 11173455
rs10753575 19122664 1 20163868
rs10753804 23593239 1 170316408
rs10758593 21980299 9 4292083
rs10758593 21980299 9 4292083
rs10761659 21297633 10 64445564
rs10761659 21297633 10 64445564
rs10761659 21297633 10 64445564
rs10761659 21297633 10 64445564
rs10761741 20526338 10 65066186
rs10761741 20526338 10 65066186
rs10761779 24094242 10 65274927
rs10761779 24094242 10 65274927
rs10762217 20395239 10 70068797
rs10762217 20395239 10 70068797
rs10762217 20395239 10 70068797
rs10763625 20932310 10 19034951
rs10767664 21935397 11 27725986
rs10767664 21935397 11 27725986
rs10770359 24086445 12 18572602
rs10770359 24086445 12 18572602
rs10770612 24376456 12 20230639
rs10771022 23509962 12 23898340
rs10771093 25628645 12 24696495
rs10771427 21298027 12 28605426
rs10772420 23966204 12 11174276
rs10772420 23966204 12 11174276
rs10773917 19772629 12 132006831
rs10778213 19936222 12 103495151
rs10778511 24133439 12 107225331
rs10778511 24133439 12 107225331
rs10779363 22685421 1 219786890
rs10779363 22685421 1 219786890
rs10784496 20932310 12 66160971
rs10788817 24625756 1 151882856
rs10792832 25188341 11 85867875
rs10795668 23300701 10 8701219
rs1079597 21738487 11 113296286
rs10796045 24999842 10 6402741
rs10801805 21437268 1 90820257
rs10805050 23259602 4 73393283
rs10805364 23703922 4 10275518
rs10806425 23382691 6 90926612
rs10806425 23382691 6 90926612
rs10807344 20442857 6 46625635
rs10807344 20442857 6 46625635
rs10807344 20442857 6 46625635
rs10808508 24324551 8 121227068
rs10808508 24324551 8 121227068
rs10811661 22693455 9 22134094
rs10811661 22693455 9 22134094
rs10811661 22693455 9 22134094
rs10811661 22693455 9 22134094
rs10811661 22693455 9 22134094
rs10811661 22693455 9 22134094
rs10811661 22693455 9 22134094
rs10811661 22693455 9 22134094
rs10811661 19401414 9 22134094
rs10811661 19401414 9 22134094
rs10811661 19401414 9 22134094
rs10811661 19401414 9 22134094
rs10811661 19401414 9 22134094
rs10811661 19401414 9 22134094
rs10811661 19401414 9 22134094
rs10811661 19401414 9 22134094
rs10817049 23386860 9 113371681
rs10817052 23386860 9 113373423
rs10819937 24094242 9 104223233
rs10821905 24513273 10 52646093
rs10821936 25310577 10 63723577
rs10821937 25310577 10 63723909
rs10822013 22452962 10 64251977
rs10828151 23509962 10 21211755
rs10836312 21602797 11 34810443
rs10838725 25188341 11 47557871
rs10844779 22368281 12 34186008
rs10844779 22368281 12 34186008
rs10844823 22368281 12 34266867
rs10845158 21273288 12 10688754
rs10846917 20661308 12 126043123
rs10847864 22438815 12 123326598
rs10849788 19197348 12 121211841
rs10849788 19197348 12 121211841
rs10850411 21909115 12 115387796
rs10852521 21552555 16 53804965
rs10852521 21552555 16 53804965
rs10857650 20169177 10 50030023
rs10859032 19247474 12 91097225
rs10861741 18483556 12 107851180
rs10861741 18483556 12 107851180
rs10864721 21273288 1 232274132
rs10865864 23874384 3 3628981
rs10865879 21076409 3 38577362
rs10865879 21076409 3 38577362
rs10876864 18840781 12 56401085
rs10878630 23989986 12 67958700
rs10879509 24714607 12 73242131
rs10884387 23936387 10 108692152
rs10885 23326239 6 31604591
rs10885 23326239 6 31604591
rs10885 23326239 6 31604591
rs10885 23326239 6 31604591
rs10885 23326239 6 31604591
rs10891096 21552555 11 110262743
rs10893365 21298047 11 125176437
rs10893365 21298047 11 125176437
rs10893366 21298047 11 125178403
rs10893366 21298047 11 125178403
rs10893872 20169177 11 128325553
rs10894267 25364816 11 130714861
rs10895656 20548944 11 104217481
rs10898417 23565137 11 85547503
rs10898723 23593202 11 87226744
rs10898723 23593202 11 87226744
rs10900126 20038947 10 45386322
rs10903129 22291609 1 25768937
rs10903129 22291609 1 25768937
rs10911736 20932310 1 185422604
rs10926984 20421936 1 243462153
rs10926984 20421936 1 243462153
rs10927013 24166486 1 243589156
rs10927013 24166486 1 243589156
rs10927698 21273288 1 15504403
rs10928979 22087292 2 127420228
rs10928979 22087292 2 127420228
rs10928979 22087292 2 127420228
rs10928979 22087292 2 127420228
rs10928979 22087292 2 127420228
rs10928979 22087292 2 127420228
rs10928979 22087292 2 127420228
rs10928979 22087292 2 127420228
rs10928979 22087292 2 127420228
rs1092913 22452962 5 10467702
rs10938397 21935397 4 45182527
rs10940113 22792082 5 66814842
rs10940113 22792082 5 66814842
rs10946659 23936387 6 24042393
rs10947261 23326239 6 32373232
rs10947262 23326239 6 32373312
rs10948301 20442857 6 46704467
rs10948301 20442857 6 46704467
rs10948363 25188341 6 47487762
rs10955962 24324551 8 121219597
rs10955962 24324551 8 121219597
rs10958409 20364137 8 55327091
rs10960751 20585627 9 12675264
rs10968576 21935397 9 28414339
rs10980495 23386860 9 113383998
rs10983893 19197348 9 100596165
rs10983932 19197348 9 100604431
rs10984516 19197348 9 100718775
rs10986432 23509962 9 127570640
rs10986432 23509962 9 127570640
rs10987417 21935397 9 129462501
rs10987417 21935397 9 129462501
rs10995190 22452962 10 64278682
rs10995190 22452962 10 64278682
rs11008865 22509378 10 32574842
rs11008865 22509378 10 32574842
rs11008865 22509378 10 32574842
rs11011581 20038947 10 20100819
rs11015839 20932310 10 19002887
rs11015839 20932310 10 19002887
rs11015860 20932310 10 19005039
rs11015860 20932310 10 19005039
rs11015939 20932310 10 19017942
rs11018528 20585627 11 88930377
rs1102000 21804549 1 158932907
rs11020998 25742292 11 94721534
rs11021232 22561518 11 95320808
rs11030104 21738487 11 27684517
rs11030104 21738487 11 27684517
rs11030104 21738487 11 27684517
rs11032829 21602797 11 34748502
rs11034952 21935397 11 38788615
rs11043097 21383967 11 11135795
rs11044026 24086445 12 18473729
rs11044106 24086445 12 18584676
rs11044106 24086445 12 18584676
rs11053045 22368281 12 34158221
rs11053068 22368281 12 34194210
rs1105879 22511988 2 234602202
rs1105879 22511988 2 234602202
rs1105879 22511988 2 234602202
rs1105879 22511988 2 234602202
rs1105879 22511988 2 234602202
rs1105879 22511988 2 234602202
rs1105879 22511988 2 234602202
rs1105879 22511988 2 234602202
rs1105879 22511988 2 234602202
rs1105879 22511988 2 234602202
rs1105879 22558097 2 234602202
rs1105879 22558097 2 234602202
rs1105879 22558097 2 234602202
rs1105879 22558097 2 234602202
rs1105879 22558097 2 234602202
rs1105879 22558097 2 234602202
rs1105879 22558097 2 234602202
rs1105879 22558097 2 234602202
rs1105879 22558097 2 234602202
rs1105879 22558097 2 234602202
rs1105880 22558097 2 234601965
rs1105880 22558097 2 234601965
rs1105880 22558097 2 234601965
rs1105880 22558097 2 234601965
rs1105880 22558097 2 234601965
rs1105880 22558097 2 234601965
rs1105880 22558097 2 234601965
rs1105880 22558097 2 234601965
rs1105880 22558097 2 234601965
rs1105880 22558097 2 234601965
rs1106419 23667675 11 126609087
rs11066188 23297363 12 112610714
rs11066320 23297363 12 112906415
rs11066595 19197348 12 113982522
rs11067362 21437268 12 115438082
rs11069178 20932310 12 119367827
rs11071021 22470424 15 54356291
rs11071559 23028483 15 61069988
rs1107267 20585627 15 27971639
rs11072930 23509962 15 80910857
rs11074583 23118916 16 23866913
rs11074583 23118916 16 23866913
rs1107592 24166486 7 2041432
rs11078903 22479191 17 37631924
rs1107952 24086445 7 139518205
rs11088655 21347282 21 19206489
rs11088655 21347282 21 19206489
rs11099681 22044751 4 149103454
rs11100860 19300500 4 145479139
rs1111875 22693455 10 94462882
rs1111875 22693455 10 94462882
rs1111875 22693455 10 94462882
rs1111875 22693455 10 94462882
rs1111875 22693455 10 94462882
rs1111875 22693455 10 94462882
rs1111875 22693455 10 94462882
rs1111875 22693455 10 94462882
rs1111875 22693455 10 94462882
rs11118968 22843504 1 206698249
rs11118968 22843504 1 206698249
rs11122319 21483430 1 231808282
rs11122319 21483430 1 231808282
rs11122319 21483430 1 231808282
rs11122322 21483430 1 231843962
rs11122324 21483430 1 231859181
rs11122324 21483430 1 231859181
rs11133315 23401653 4 55082158
rs11153730 19587794 6 118667522
rs11153730 21738491 6 118667522
rs11156429 23667675 6 105364421
rs11158519 21931564 14 64364585
rs11158519 21931564 14 64364585
rs11158632 24571439 14 24769663
rs11158632 24571439 14 24769663
rs11158632 24571439 14 24769663
rs11171710 18840781 12 56368078
rs11171710 18840781 12 56368078
rs11186734 22745674 10 93657256
rs11187 22001756 7 99055819
rs11187 22001756 7 99055819
rs11187 22001756 7 99055819
rs11187 22001756 7 99055819
rs11187 22001756 7 99055819
rs11187 22001756 7 99055819
rs11187 22001756 7 99055819
rs11187842 20729852 10 96052511
rs11187842 20729852 10 96052511
rs11187842 20729852 10 96052511
rs11190870 24023777 10 102979207
rs11193120 23936387 10 108688778
rs11196175 23544013 10 114736614
rs11197515 23966867 10 117817683
rs11206801 20932310 1 56850686
rs11211996 22843504 11 106858675
rs11215406 24483146 11 115065082
rs11215406 24483146 11 115065082
rs11215406 24483146 11 115065082
rs11215416 24483146 11 115077327
rs11215416 24483146 11 115077327
rs11215416 24483146 11 115077327
rs11215416 24483146 11 115077327
rs11218343 25188341 11 121435587
rs11218544 19779542 11 122039052
rs11219732 19300482 11 99257825
rs1121980 21552555 16 53809247
rs1121980 21552555 16 53809247
rs1121980 21552555 16 53809247
rs1121980 21552555 16 53809247
rs1121980 21552555 16 53809247
rs11220015 21298047 11 125171374
rs11225434 25340798 11 102691482
rs11225434 25340798 11 102691482
rs11225434 25340798 11 102691482
rs11231379 24800985 11 62904935
rs11240572 19915575 1 205808013
rs11240572 19915575 1 205808013
rs11242674 20686608 6 1307846
rs11242679 20686608 6 1337311
rs11245330 20485516 10 126380338
rs11245330 20485516 10 126380338
rs11248060 21738487 4 964359
rs11249433 22452962 1 121280613
rs11249433 22452962 1 121280613
rs11254363 25147783 10 17130693
rs11258628 20838585 10 13846956
rs11258628 20838585 10 13846956
rs11258628 20838585 10 13846956
rs11258628 20838585 10 13846956
rs11258628 20838585 10 13846956
rs11258628 20838585 10 13846956
rs11264341 24513273 1 155151493
rs11264341 24513273 1 155151493
rs11264341 24513273 1 155151493
rs11264341 24513273 1 155151493
rs11264798 21829393 1 157661848
rs11264798 21829393 1 157661848
rs11264798 21829393 1 157661848
rs11264798 21829393 1 157661848
rs11265260 23844046 1 159700039
rs11265260 23844046 1 159700039
rs1144036 20838585 11 116584421
rs1144036 20838585 11 116584421
rs1146161 21448238 1 115658776
rs1146298 24740154 1 117915907
rs1146298 24740154 1 117915907
rs11465804 19122664 1 67702526
rs11465804 19122664 1 67702526
rs11465804 19122664 1 67702526
rs11465804 19122664 1 67702526
rs11465804 19122664 1 67702526
rs11465804 19122664 1 67702526
rs11465804 19122664 1 67702526
rs11465804 19122664 1 67702526
rs11465804 19122664 1 67702526
rs11465804 19122664 1 67702526
rs11465804 19122664 1 67702526
rs11465804 19122664 1 67702526
rs11465804 19122664 1 67702526
rs11465804 19122664 1 67702526
rs11465804 19122664 1 67702526
rs1149185 25526632 1 111546531
rs11514766 19197348 7 3940331
rs11539216 23509613 6 32917980
rs11539216 23509613 6 32917980
rs11539216 23509613 6 32917980
rs11539216 23509613 6 32917980
rs11539216 23509613 6 32917980
rs11539216 23509613 6 32917980
rs11539216 23509613 6 32917980
rs11539216 23509613 6 32917980
rs11539216 23509613 6 32917980
rs11539216 23509613 6 32917980
rs11539216 23509613 6 32917980
rs11539216 23509613 6 32917980
rs11539216 23509613 6 32917980
rs11539216 23509613 6 32917980
rs11539216 23509613 6 32917980
rs11539216 23509613 6 32917980
rs11539216 23509613 6 32917980
rs11539216 23509613 6 32917980
rs11539216 23509613 6 32917980
rs11539216 23509613 6 32917980
rs11547464 20585627 16 89986091
rs11547464 20585627 16 89986091
rs11547464 20585627 16 89986091
rs11552708 22558069 17 7462555
rs11552708 22558069 17 7462555
rs11552708 22558069 17 7462555
rs11552708 22558069 17 7462555
rs11552708 22558069 17 7462555
rs1155865 23935956 4 67733857
rs1155865 23935956 4 67733857
rs11574428 25340798 3 46446721
rs11574428 25340798 3 46446721
rs11574428 25340798 3 46446721
rs11574428 25340798 3 46446721
rs11574428 25340798 3 46446721
rs11574428 25340798 3 46446721
rs11574428 25340798 3 46446721
rs11574428 25340798 3 46446721
rs11574428 25340798 3 46446721
rs11575074 21533024 19 10401120
rs11575074 21533024 19 10401120
rs11575074 21533024 19 10401120
rs11575089 24133439 6 167557199
rs11575821 25340798 3 46422355
rs11575821 25340798 3 46422355
rs11575821 25340798 3 46422355
rs11575821 25340798 3 46422355
rs11575821 25340798 3 46422355
rs11575821 25340798 3 46422355
rs11578336 25367360 1 166958710
rs11578336 25367360 1 166958710
rs11594656 21829393 10 6122009
rs11594963 22509378 10 32625736
rs11594963 22509378 10 32625736
rs11598564 24023777 10 102964604
rs11599044 22509378 10 32615445
rs11599044 22509378 10 32615445
rs11599917 23703922 10 762288
rs11602925 21298047 11 125171431
rs1160985 21347282 19 45403412
rs11621843 23565137 14 93116124
rs11625667 24047820 14 74870518
rs11626637 21738491 14 46722662
rs11632715 24836286 15 33004247
rs11634319 20038947 15 86423908
rs11636232 18483556 15 28386626
rs11636232 18483556 15 28386626
rs11636687 24483146 15 55605152
rs11636687 24483146 15 55605152
rs11640535 23636237 16 7814051
rs11640537 21935397 16 52622112
rs11648785 20585627 16 90084561
rs11648785 20585627 16 90084561
rs11648785 20585627 16 90084561
rs11648785 20585627 16 90084561
rs11648785 20585627 16 90084561
rs11648785 20585627 16 90084561
rs11648785 20585627 16 90084561
rs11648785 20585627 16 90084561
rs11650719 21423239 17 41651885
rs1165205 24513273 6 25870542
rs1165205 24513273 6 25870542
rs11664087 20548944 18 25608335
rs11664910 24740154 18 59028063
rs11664910 24740154 18 59028063
rs11666805 23738518 19 1425448
rs11666866 19798445 19 8285607
rs11666971 24025145 19 8308312
rs11674314 23984888 2 228442208
rs11674314 23984888 2 228442208
rs11683662 23984888 2 228448028
rs11683662 23984888 2 228448028
rs11688631 22470424 2 119580435
rs11690252 25367360 2 50036683
rs11690625 25367360 2 50054611
rs11690625 25367360 2 50054611
rs11690786 22511988 2 234692617
rs11690786 22511988 2 234692617
rs11690786 22511988 2 234692617
rs11692675 24014518 2 166926428
rs11692675 24014518 2 166926428
rs11692675 24014518 2 166926428
rs11692675 24014518 2 166926428
rs1169310 23844046 12 121439433
rs1169310 23844046 12 121439433
rs1169310 23844046 12 121439433
rs1169310 23844046 12 121439433
rs1169310 23844046 12 121439433
rs1169310 23844046 12 121439433
rs11696364 21980494 20 1012026
rs11699457 23636237 20 24615239
rs11710109 20038947 3 66753674
rs11711054 24999842 3 46345611
rs11711441 21738487 3 182821275
rs11711441 21738487 3 182821275
rs11711441 22438815 3 182821275
rs11711441 22438815 3 182821275
rs11713199 24347629 3 31975321
rs11713199 24347629 3 31975321
rs1171614 24376456 10 61469538
rs1171614 24376456 10 61469538
rs1171614 24376456 10 61469538
rs1171614 24376456 10 61469538
rs11722719 19721433 4 34895450
rs11723068 25526632 4 7797435
rs11723970 24516586 4 9980462
rs11724635 22438815 4 15737101
rs11724635 22438815 4 15737101
rs11725988 23636237 4 132718462
rs11734090 24999842 4 123228113
rs11734090 24999842 4 123228113
rs11735820 21804549 4 66499016
rs11755527 23382691 6 90958231
rs11755527 23382691 6 90958231
rs11755527 23382691 6 90958231
rs11755527 23382691 6 90958231
rs11755527 23382691 6 90958231
rs11755527 23382691 6 90958231
rs11755527 23382691 6 90958231
rs11755527 23382691 6 90958231
rs11755527 23382691 6 90958231
rs11755527 23382691 6 90958231
rs11755527 23382691 6 90958231
rs11755527 23382691 6 90958231
rs11755527 23382691 6 90958231
rs11755527 23382691 6 90958231
rs11755527 23382691 6 90958231
rs11755527 23382691 6 90958231
rs11755527 23382691 6 90958231
rs11755527 23382691 6 90958231
rs11755845 25436638 6 43904780
rs11755845 25436638 6 43904780
rs11767557 21460840 7 143109139
rs11767557 21460840 7 143109139
rs11771145 25188341 7 143110762
rs11771145 25188341 7 143110762
rs11772451 20038947 7 15106494
rs1178977 24513273 7 72857049
rs1178977 24513273 7 72857049
rs11820589 20442857 11 116633862
rs11820589 20442857 11 116633862
rs11820589 20442857 11 116633862
rs11820589 20442857 11 116633862
rs11820589 20442857 11 116633862
rs11820589 20442857 11 116633862
rs11820589 20442857 11 116633862
rs11820589 20442857 11 116633862
rs11820589 20442857 11 116633862
rs1182179 19343178 7 2873648
rs1182179 19343178 7 2873648
rs11822822 20838585 11 123243942
rs11822822 20838585 11 123243942
rs11829037 22291609 12 121151093
rs11829037 22291609 12 121151093
rs1183201 24513273 6 25823444
rs11834614 24688116 12 68911077
rs11836636 23936387 12 75063110
rs11839053 24740154 13 107063042
rs11839053 24740154 13 107063042
rs11847697 21935397 14 30515112
rs11850320 23259602 14 54920423
rs11854769 23646285 15 38502243
rs11856995 20585627 15 96325643
rs11857639 19557197 15 73637772
rs11858836 25241909 15 78783277
rs11859884 24133439 16 49113163
rs11860027 24133439 16 49122315
rs11861084 20585627 16 89875710
rs11875173 21124946 18 64855949
rs11878602 21738480 19 16555153
rs11878602 21738480 19 16555153
rs11891311 22085899 2 234639310
rs11891311 22085899 2 234639310
rs11891311 22085899 2 234639310
rs11891311 22085899 2 234639310
rs11891311 22085899 2 234639310
rs11891311 22085899 2 234639310
rs11891311 22085899 2 234639310
rs11891311 22085899 2 234639310
rs11891311 22085899 2 234639310
rs11891311 22085899 2 234639310
rs11891311 22085899 2 234639310
rs11891311 22085899 2 234639310
rs11891311 22085899 2 234639310
rs11891311 22085899 2 234639310
rs11891311 22085899 2 234639310
rs11891311 22085899 2 234639310
rs11891311 22085899 2 234639310
rs11891311 22085899 2 234639310
rs11891311 22085899 2 234639310
rs11891311 22085899 2 234639310
rs11891311 22085899 2 234639310
rs11891311 22085899 2 234639310
rs11891311 22085899 2 234639310
rs11891311 22085899 2 234639310
rs11891311 22085899 2 234639310
rs11891311 22085899 2 234639310
rs11891311 22085899 2 234639310
rs11899121 19772629 2 20367973
rs11906160 22216198 20 33565755
rs11906160 22216198 20 33565755
rs11906160 22216198 20 33565755
rs11906160 22216198 20 33565755
rs1191005 23636237 14 100465700
rs11919628 23056639 3 110330282
rs11922594 20190752 3 119125822
rs11922594 20190752 3 119125822
rs1192404 20395239 1 92068967
rs11925054 23459936 3 55390886
rs11925054 23459936 3 55390886
rs11931074 19915575 4 90639515
rs11938795 24999842 4 123073009
rs11940117 22561518 4 10726707
rs11951568 23979607 5 79459101
rs11951568 23979607 5 79459101
rs11952677 23936387 5 77787934
rs11954386 22685421 5 49985652
rs11954387 20195266 5 90302117
rs11961438 23966867 6 154646581
rs11970286 21738491 6 118680374
rs11977641 24688116 7 36795424
rs11978267 23382691 7 50466304
rs11978267 23382691 7 50466304
rs11987193 23350875 8 29336008
rs11996339 23350875 8 29330180
rs11998784 22087292 9 28875332
rs11998784 22087292 9 28875332
rs12005658 22087292 9 28868243
rs12005658 22087292 9 28868243
rs12029644 18840781 1 114536780
rs12030517 21483430 1 231808385
rs12030517 21483430 1 231808385
rs12030517 21483430 1 231808385
rs1204660 23509962 20 33993091
rs1204660 23509962 20 33993091
rs12050587 24483146 15 55627528
rs12055210 22685421 5 49989701
rs12063142 21738487 1 19139517
rs12069004 20838585 1 208701665
rs12069004 20838585 1 208701665
rs1208134 21980494 1 169428944
rs1208134 21980494 1 169428944
rs12086738 22216198 1 65807412
rs12086738 22216198 1 65807412
rs12098712 22087292 10 5611911
rs12098712 22087292 10 5611911
rs12107036 22763110 3 189600160
rs12107036 22763110 3 189600160
rs12115663 24047820 9 16517953
rs12115663 24047820 9 16517953
rs12122737 23636237 1 8616404
rs12122737 23636237 1 8616404
rs12124078 22479191 1 15869899
rs12124078 22479191 1 15869899
rs12124078 22479191 1 15869899
rs12129861 24513273 1 145725689
rs12130333 19197348 1 63191777
rs12130333 19197348 1 63191777
rs12130333 19197348 1 63191777
rs12142165 18483556 1 228383202
rs12143842 21738491 1 162033890
rs12143842 21738491 1 162033890
rs12143842 21738491 1 162033890
rs12144971 23936387 1 222032485
rs12145833 21935397 1 243483754
rs12145833 21935397 1 243483754
rs12146626 23593202 11 87229524
rs12146626 23593202 11 87229524
rs12149261 21738479 16 70998145
rs12156272 23636237 8 131972500
rs121724 20932310 7 29241445
rs121724 20932310 7 29241445
rs121724 20932310 7 29241445
rs121724 20932310 7 29241445
rs12173787 24324648 6 33735471
rs1217407 18840781 1 114393748
rs1217407 18840781 1 114393748
rs1217407 18840781 1 114393748
rs1217407 18840781 1 114393748
rs1217745 21390209 5 71245964
rs12188464 24483146 5 67963949
rs12188464 24483146 5 67963949
rs12188464 24483146 5 67963949
rs12188464 24483146 5 67963949
rs12189801 19343178 6 142641606
rs12189801 19343178 6 142641606
rs12192544 20442857 6 46620252
rs12192544 20442857 6 46620252
rs12192544 20442857 6 46620252
rs12192544 20442857 6 46620252
rs1219648 24143190 10 123346190
rs1219648 24143190 10 123346190
rs1219648 24143190 10 123346190
rs1219648 24143190 10 123346190
rs12198173 23886662 6 32026808
rs12198173 23886662 6 32026808
rs12198173 23886662 6 32026808
rs12198173 23886662 6 32026808
rs12198173 23886662 6 32026808
rs12198173 23886662 6 32026808
rs12198173 23886662 6 32026808
rs12198173 23886662 6 32026808
rs1219862 24025145 10 56190305
rs1219862 24025145 10 56190305
rs12200251 23667675 6 105382415
rs12203592 21983787 6 396321
rs12203592 21983787 6 396321
rs12203592 21983787 6 396321
rs12203592 21983787 6 396321
rs12203592 21983787 6 396321
rs12203592 21983787 6 396321
rs12203592 21983787 6 396321
rs12203592 21983787 6 396321
rs12203791 20932310 6 67721488
rs12206204 22085899 6 26116982
rs12211410 23886662 6 32049423
rs12211410 23886662 6 32049423
rs12211410 23886662 6 32049423
rs12211537 20442857 6 46711024
rs12211537 20442857 6 46711024
rs12212193 23382691 6 90996769
rs12212193 23382691 6 90996769
rs1223271 21738487 20 13296912
rs1223271 21738487 20 13296912
rs1223271 21738487 20 13296912
rs1225101 25162662 2 190605421
rs1225101 25162662 2 190605421
rs12251307 21980299 10 6123495
rs12251307 21980299 10 6123495
rs12251307 21980299 10 6123495
rs12259 24871463 15 41871492
rs12260727 23459936 10 10338329
rs12260727 23459936 10 10338329
rs12261736 19772629 10 53068604
rs12261736 19772629 10 53068604
rs12261736 19772629 10 53068604
rs12261736 19772629 10 53068604
rs12261736 19772629 10 53068604
rs12261736 19772629 10 53068604
rs12261764 25140149 10 122522381
rs12261764 25140149 10 122522381
rs12263 22001756 17 75212913
rs12263 22001756 17 75212913
rs12273605 21298047 11 125175481
rs12282107 24625756 11 124539273
rs12282107 24625756 11 124539273
rs12288023 24625756 11 67421341
rs12288023 24625756 11 67421341
rs12293188 19812673 11 22819374
rs12294104 23307926 11 30382899
rs12296050 21738491 11 2489342
rs12296050 21738491 11 2489342
rs1230661 18840781 1 114185590
rs12313946 21738479 12 68961584
rs12325114 20661308 16 74303891
rs12325866 19343178 17 61755974
rs12325866 19343178 17 61755974
rs12327672 22470424 19 39050479
rs12330441 20838585 3 136805599
rs12330441 20838585 3 136805599
rs12331851 22843504 4 146849295
rs12355784 24094242 10 65121565
rs12355784 24094242 10 65121565
rs12356048 23636237 10 21210283
rs12356193 24376456 10 61413353
rs12356193 24513273 10 61413353
rs12368672 18846228 12 57512470
rs12378245 23386860 9 113390943
rs12416668 20661308 10 83655048
rs12431733 21738487 14 54290830
rs12443973 23056639 16 80403296
rs12444979 21935397 16 19933600
rs12452184 20463881 17 79664426
rs1245577 22832964 10 73810914
rs12462886 20038947 19 29263690
rs12465811 22116950 2 34623796
rs12465811 22116950 2 34623796
rs12466517 22470424 2 118830391
rs12471007 23646285 2 134273472
rs12476075 18776929 2 199034949
rs1247697 23936387 10 29861341
rs1247697 23936387 10 29861341
rs1247697 23936387 10 29861341
rs12482528 23738518 21 15710293
rs12486452 24483146 3 44324565
rs12498956 23703922 4 9950705
rs12499857 24516586 4 9995376
rs12508991 24516586 4 10041104
rs12508991 24516586 4 10041104
rs12515498 25436638 5 76539972
rs12517578 21738491 5 105980831
rs12526133 20038947 6 14282023
rs12528857 20442857 6 46669936
rs12528857 20442857 6 46669936
rs12528857 20442857 6 46669936
rs12528857 20442857 6 46669936
rs12531984 19197348 7 3862977
rs12534221 20932310 7 131287990
rs12537284 21408207 7 128717906
rs12537284 21408207 7 128717906
rs12537914 24166486 7 1948359
rs12539695 19197348 7 3863092
rs12541254 23509962 8 12979400
rs12548494 20838585 8 135938492
rs12548494 20838585 8 135938492
rs12548494 20838585 8 135938492
rs12551314 23989986 9 96379797
rs12551906 23874384 9 102119090
rs12556591 22666496 X 13050626
rs1256335 25147783 1 21890386
rs1256335 25147783 1 21890386
rs1256531 23382691 14 65747759
rs12566340 18840781 1 114420328
rs12566340 18840781 1 114420328
rs12580062 24086445 12 18488064
rs12581163 24086445 12 18575554
rs12581163 24086445 12 18575554
rs12582717 24324551 12 21296806
rs12587781 19412176 14 22999617
rs12587781 19412176 14 22999617
rs12587781 19412176 14 22999617
rs12587781 19412176 14 22999617
rs12587781 19412176 14 22999617
rs12587781 19412176 14 22999617
rs12587781 19412176 14 22999617
rs12587781 19412176 14 22999617
rs12587781 19412176 14 22999617
rs12587781 19412176 14 22999617
rs12587781 19412176 14 22999617
rs12601622 21738491 17 76049375
rs1260326 20339536 2 27730940
rs1260326 20339536 2 27730940
rs1260326 20339536 2 27730940
rs1260326 20339536 2 27730940
rs1260326 20339536 2 27730940
rs1260326 20339536 2 27730940
rs1260326 20339536 2 27730940
rs1260326 20339536 2 27730940
rs1260326 20339536 2 27730940
rs1260326 20339536 2 27730940
rs1260326 20339536 2 27730940
rs1260326 20339536 2 27730940
rs1260326 20339536 2 27730940
rs1260326 20339536 2 27730940
rs1260326 20339536 2 27730940
rs1260326 20339536 2 27730940
rs12607243 25367360 18 27975230
rs12608932 20801717 19 17752689
rs12608932 20801717 19 17752689
rs12611091 19448621 19 55800329
rs12619285 21738479 2 213824045
rs12630254 24347629 3 31981227
rs12630254 24347629 3 31981227
rs12631341 24483146 3 44309268
rs1263646 19412176 14 23017530
rs1263646 19412176 14 23017530
rs1263646 19412176 14 23017530
rs1263646 19412176 14 23017530
rs1263646 19412176 14 23017530
rs1263646 19412176 14 23017530
rs12654264 19197348 5 74648603
rs12654264 19197348 5 74648603
rs12654264 19197348 5 74648603
rs12654264 19197348 5 74648603
rs12654281 19668339 5 107040442
rs12657273 19668339 5 107046698
rs12664598 21390209 6 40801731
rs12666575 24166486 7 2004421
rs12669187 22396660 7 30915478
rs12669187 22396660 7 30915478
rs12674503 23472185 8 424466
rs12675886 25367360 8 60147089
rs12681349 24511991 8 4277990
rs12684013 19448621 9 108998114
rs1269486 24743840 10 8096199
rs1269486 24743840 10 8096199
rs1269486 24743840 10 8096199
rs1269486 24743840 10 8096199
rs1269486 24743840 10 8096199
rs12699477 24166486 7 1968953
rs12703165 23041239 7 151566756
rs12703165 23041239 7 151566756
rs12714207 22085899 2 88315793
rs12714207 22085899 2 88315793
rs12718379 21738487 8 16860077
rs12718597 23382691 7 50428428
rs12718597 23382691 7 50428428
rs12720356 21297633 19 10469975
rs12722489 22570697 10 6102012
rs12722489 22570697 10 6102012
rs12722489 22570697 10 6102012
rs12722489 22570697 10 6102012
rs12726299 22843504 1 116525672
rs1273007 23565137 10 8967522
rs12740374 24386095 1 109817590
rs12740374 24386095 1 109817590
rs12740374 24386095 1 109817590
rs12740374 24386095 1 109817590
rs12740374 24386095 1 109817590
rs12740374 24386095 1 109817590
rs12740374 24386095 1 109817590
rs12740374 24386095 1 109817590
rs12768534 19936222 10 65340897
rs12777819 23966867 10 87893788
rs12777819 23966867 10 87893788
rs12801214 21423239 11 44492917
rs12807555 20838585 11 75969633
rs12807555 20838585 11 75969633
rs12807555 20838585 11 75969633
rs12816270 25760438 12 18770577
rs12817488 21738487 12 123296294
rs12829697 19772629 12 30175956
rs12880735 23509962 14 27924185
rs12881815 19798445 14 64604595
rs12881815 19798445 14 64604595
rs12883458 23459936 14 51279379
rs12883458 23459936 14 51279379
rs12883458 23459936 14 51279379
rs12883458 23459936 14 51279379
rs12883458 23459936 14 51279379
rs12883458 23459936 14 51279379
rs12889954 19798445 14 64387468
rs12909130 21364930 15 85590501
rs12909130 21364930 15 85590501
rs12912584 23636237 15 26610244
rs12913832 22561518 15 28365618
rs12913832 22561518 15 28365618
rs12913832 22561518 15 28365618
rs12913832 22561518 15 28365618
rs12922394 22479202 16 82672327
rs12924903 20953189 16 30928970
rs12924903 20953189 16 30928970
rs12929572 22470424 16 62052582
rs12931878 18840781 16 11042194
rs12932445 22306652 16 73069888
rs12940887 21909115 17 47402807
rs12956327 23958962 18 72061594
rs1295685 23886662 5 131996445
rs1295685 23886662 5 131996445
rs1295685 23886662 5 131996445
rs1295685 23886662 5 131996445
rs1295686 23028483 5 131995843
rs1295686 23028483 5 131995843
rs1295686 23028483 5 131995843
rs1295686 23028483 5 131995843
rs12978414 19197348 19 35616562
rs12978414 19197348 19 35616562
rs12978414 19197348 19 35616562
rs1299288 21502949 4 132386957
rs13006511 22745674 2 109039090
rs13031237 19503088 2 61136129
rs13031237 19503088 2 61136129
rs13050454 23509962 21 27706323
rs13063502 22889924 3 109224312
rs13069589 25310821 3 167680850
rs13078807 21935397 3 85884150
rs13107325 21935397 4 103188709
rs13107325 21935397 4 103188709
rs13114426 24688116 4 120723085
rs13118928 19300482 4 145486389
rs13118928 25241909 4 145486389
rs13129697 23703922 4 9926967
rs13130255 22216198 4 43537600
rs13130484 21935397 4 45175691
rs13131257 24379826 4 9981889
rs13131257 23703922 4 9981889
rs13132933 24999842 4 123010587
rs13134954 20195266 4 100713621
rs1317082 23001564 3 169497585
rs1317082 23900074 3 169497585
rs13171512 24483146 5 67965031
rs13171512 24483146 5 67965031
rs13171512 24483146 5 67965031
rs13171512 24483146 5 67965031
rs13171512 24483146 5 67965031
rs13190932 20953186 6 111913070
rs13194781 24166486 6 27815639
rs13196377 20953186 6 111901838
rs13196377 20953186 6 111901838
rs1319836 24025145 10 56088627
rs1319836 24025145 10 56088627
rs13199524 23886662 6 32066765
rs13199524 23886662 6 32066765
rs13199524 23886662 6 32066765
rs13199524 23886662 6 32066765
rs13199524 23886662 6 32066765
rs13199524 23886662 6 32066765
rs13199524 23886662 6 32066765
rs13199524 23886662 6 32066765
rs13199524 23886662 6 32066765
rs13199772 24166486 6 27834085
rs13199772 24166486 6 27834085
rs13199772 24166486 6 27834085
rs13203335 20661308 6 166224027
rs13208321 23793025 6 96860354
rs13209281 22509378 6 87144649
rs13209281 22509378 6 87144649
rs13210247 20953186 6 111922720
rs13210247 20953186 6 111922720
rs13212651 24166486 6 27806985
rs13212651 24166486 6 27806985
rs13230047 22216198 7 36961320
rs13230047 22216198 7 36961320
rs13230047 22216198 7 36961320
rs13230316 23593202 7 107991567
rs13230316 23593202 7 107991567
rs13230316 23593202 7 107991567
rs13230316 23593202 7 107991567
rs13230316 23593202 7 107991567
rs13230316 23593202 7 107991567
rs13247600 22792070 7 120950910
rs13266634 22693455 8 118184783
rs13266634 22693455 8 118184783
rs13266634 22693455 8 118184783
rs13266634 22693455 8 118184783
rs13266634 22693455 8 118184783
rs13266634 22693455 8 118184783
rs13266634 22693455 8 118184783
rs13266634 22693455 8 118184783
rs13266634 22693455 8 118184783
rs13266634 22693455 8 118184783
rs13266634 22693455 8 118184783
rs13266634 22693455 8 118184783
rs13266634 22693455 8 118184783
rs13266634 22693455 8 118184783
rs1327328 18941528 13 90402833
rs13273924 19961619 8 33126999
rs13278062 23326517 8 23082971
rs13278062 23326517 8 23082971
rs1327866 25367360 1 166952910
rs13278851 20421936 8 9750872
rs13281615 22452962 8 128355618
rs1328244 22843504 13 110083898
rs1328244 22843504 13 110083898
rs13290397 20838585 9 81383454
rs13290397 20838585 9 81383454
rs13290397 20838585 9 81383454
rs1329428 23326517 1 196702810
rs1329428 23326517 1 196702810
rs1329428 23326517 1 196702810
rs1329428 23326517 1 196702810
rs1329428 23326517 1 196702810
rs1329428 23326517 1 196702810
rs1329428 23326517 1 196702810
rs1329428 23326517 1 196702810
rs1329428 23326517 1 196702810
rs13299777 22087292 9 28939554
rs13299777 22087292 9 28939554
rs13312 21738487 1 55532742
rs13312 21738487 1 55532742
rs13312 21738487 1 55532742
rs13312 21738487 1 55532742
rs13314266 22666496 3 113797117
rs13314266 22666496 3 113797117
rs13314266 22666496 3 113797117
rs13314266 22666496 3 113797117
rs13318232 22666496 3 113811688
rs13330041 18840781 16 11088808
rs13330041 18840781 16 11088808
rs1333040 22899653 9 22083404
rs1333040 22899653 9 22083404
rs1333042 23870195 9 22103813
rs1333042 23870195 9 22103813
rs1336472 23509962 1 65695930
rs1336472 23509962 1 65695930
rs1336708 23509962 13 102965003
rs1336708 23509962 13 102965003
rs13381416 23958962 18 3251833
rs13382948 23984888 2 228418957
rs13382948 23984888 2 228418957
rs13387042 22452962 2 217905832
rs13387042 22452962 2 217905832
rs13414916 22044751 2 159954420
rs1342326 23028483 9 6190076
rs13423450 22760553 2 201652453
rs13423450 22760553 2 201652453
rs1345404 24133439 16 49124169
rs1345405 24133439 16 49124128
rs1345406 24133439 16 49124038
rs1347857 25760438 9 87173097
rs1348582 24376456 12 20531756
rs1350036 23636237 4 140831781
rs13538 24625756 2 73868328
rs13538 24625756 2 73868328
rs13538 24625756 2 73868328
rs1355187 23966867 4 131342779
rs1355637 19772629 1 150582438
rs1355637 19772629 1 150582438
rs1355637 19772629 1 150582438
rs1355637 19772629 1 150582438
rs1362594 24133439 16 49125344
rs1364505 23509962 7 132030011
rs1367228 23509962 2 56112440
rs1368998 22087292 9 28879953
rs1368998 22087292 9 28879953
rs1371661 18776929 2 198979391
rs1378321 23472185 2 138764314
rs1378321 23472185 2 138764314
rs1378321 23472185 2 138764314
rs1383023 24094242 2 32018541
rs1383043 23593239 4 123342616
rs1387153 19651812 11 92673828
rs1387153 19651812 11 92673828
rs1389728 22087292 9 28817957
rs1389728 22087292 9 28817957
rs1393901 25060954 8 68425334
rs1394125 24513273 15 76158983
rs1394220 24999842 6 91019304
rs1399315 24324648 13 61678349
rs1399428 23423138 9 120660568
rs1400363 19247474 4 104250722
rs1401543 22216198 3 135587811
rs1402078 19343178 X 92517661
rs1410996 21665990 1 196696933
rs1410996 21665990 1 196696933
rs1410996 23326517 1 196696933
rs1410996 23326517 1 196696933
rs1410996 23326517 1 196696933
rs1410996 23326517 1 196696933
rs1410996 23326517 1 196696933
rs1410996 23326517 1 196696933
rs1412829 21827660 9 22043926
rs1412829 21827660 9 22043926
rs1412829 22570617 9 22043926
rs1412829 22570617 9 22043926
rs1412832 22570617 9 22077543
rs14135 22843504 20 14865156
rs14135 22843504 20 14865156
rs14135 22843504 20 14865156
rs1413885 22216198 1 65815659
rs1413885 22216198 1 65815659
rs1413885 22216198 1 65815659
rs1417584 21483430 1 231819050
rs1417584 21483430 1 231819050
rs1417584 21483430 1 231819050
rs1420101 23028483 2 102957716
rs1420101 23028483 2 102957716
rs1420101 23028483 2 102957716
rs1420101 23028483 2 102957716
rs1420101 23028483 2 102957716
rs1420101 21738479 2 102957716
rs1420101 21738479 2 102957716
rs1420101 21738479 2 102957716
rs1420101 21738479 2 102957716
rs1420101 21738479 2 102957716
rs1420143 19772629 7 29548324
rs1420143 19772629 7 29548324
rs1420143 19772629 7 29548324
rs1420143 19772629 7 29548324
rs1420612 24133439 16 49115353
rs1421085 23636237 16 53800954
rs1421085 23636237 16 53800954
rs1421085 24348519 16 53800954
rs1421085 24348519 16 53800954
rs1421378 20442857 6 46703513
rs1421378 20442857 6 46703513
rs1423386 23509962 5 61984853
rs1423386 23509962 5 61984853
rs1424233 21935397 16 79682751
rs1425419 22470424 4 124565964
rs1426153 21298047 11 125170639
rs1426810 20011104 3 186503435
rs1426810 20011104 3 186503435
rs1426810 20011104 3 186503435
rs1426810 20011104 3 186503435
rs1426810 20011104 3 186503435
rs1426810 20011104 3 186503435
rs1426810 20011104 3 186503435
rs1426810 20011104 3 186503435
rs1426810 20011104 3 186503435
rs1431918 21437268 8 62885853
rs1433527 17903297 2 118534387
rs1445093 20932310 18 49770823
rs1449460 20838585 12 78835947
rs1449460 20838585 12 78835947
rs1450679 24483146 9 107026812
rs1451375 23382691 7 50622712
rs1455158 23472185 2 138773638
rs1455158 23472185 2 138773638
rs1456139 20038947 3 150641304
rs1456139 20038947 3 150641304
rs1456139 20038947 3 150641304
rs1456893 23382691 7 50269672
rs1456893 23382691 7 50269672
rs1465788 21980299 14 69263599
rs1465788 21980299 14 69263599
rs1465788 21980299 14 69263599
rs1465788 21980299 14 69263599
rs1465788 21980299 14 69263599
rs1465788 21980299 14 69263599
rs1466448 19798445 19 8289519
rs1470379 23936387 10 17258799
rs1470579 22693455 3 185529080
rs1470579 22693455 3 185529080
rs1470579 22693455 3 185529080
rs1470579 22693455 3 185529080
rs1470579 22693455 3 185529080
rs1470579 22693455 3 185529080
rs1470608 20585627 15 28288121
rs1471633 19503597 1 145723739
rs1474976 20585627 20 34732372
rs1475531 22843504 20 14867422
rs1475531 22843504 20 14867422
rs1475531 22843504 20 14867422
rs1476679 25188341 7 100004446
rs1476679 25188341 7 100004446
rs1476679 25188341 7 100004446
rs1477196 21552555 16 53808258
rs1480474 19343178 12 66326943
rs1485993 21983787 11 69362414
rs1486307 24740154 4 60440722
rs1491942 21738487 12 40620808
rs1491942 21738487 12 40620808
rs1491942 21738487 12 40620808
rs1497042 24324551 8 11660614
rs1503363 25060954 8 68406704
rs1503363 25060954 8 68406704
rs1503369 25060954 8 68421998
rs1506807 23698163 4 178317692
rs1510107 17903294 2 53160137
rs1512285 19300500 4 145450959
rs1514175 21935397 1 74991644
rs1517605 21298027 3 106624294
rs1517605 21298027 3 106624294
rs1517605 21298027 3 106624294
rs1517605 21298027 3 106624294
rs1517605 21298027 3 106624294
rs1517605 21298027 3 106624294
rs1517605 21298027 3 106624294
rs1517605 21298027 3 106624294
rs151997 23874384 5 50233199
rs1521774 22570617 8 105978990
rs1523351 24376456 3 20577473
rs1523632 19343178 7 17069968
rs1524962 22666496 3 65584681
rs1524962 22666496 3 65584681
rs1524962 22666496 3 65584681
rs1530357 24025145 17 13691693
rs1530361 24025145 17 13691052
rs1535 24836286 11 61597972
rs1535 24836286 11 61597972
rs1537375 23870195 9 22116071
rs1537424 25436638 14 36574018
rs1537424 25436638 14 36574018
rs1540771 18483556 6 466033
rs1540771 18483556 6 466033
rs1542608 23636237 7 23554613
rs1542608 23636237 7 23554613
rs1542608 23636237 7 23554613
rs1543002 21423239 13 108503356
rs154659 20585627 16 89667337
rs1548513 23509613 6 30387687
rs1548515 23509613 6 30387403
rs1549309 23636237 5 167226979
rs1550388 25162662 2 190603780
rs1550388 25162662 2 190603780
rs1550532 20661308 2 234264848
rs1550532 20661308 2 234264848
rs1551562 19448621 19 55814881
rs1552257 20838585 12 27145797
rs1552257 20838585 12 27145797
rs1554267 23350875 2 22430946
rs1555543 21935397 1 96944797
rs1556547 20585627 6 10270377
rs1558902 22589738 16 53803574
rs1558902 21935397 16 53803574
rs1562430 22452962 8 128387852
rs1565214 24483146 3 44334299
rs1565215 24483146 3 44334099
rs1567010 24571439 5 40050301
rs1570868 22216198 1 65830608
rs1570868 22216198 1 65830608
rs1570868 22216198 1 65830608
rs1570868 22216198 1 65830608
rs1571218 23300701 20 6370053
rs1571583 25436638 9 4267209
rs1571583 25436638 9 4267209
rs1571583 25436638 9 4267209
rs1571583 25436638 9 4267209
rs1572662 19772629 6 154811597
rs1573496 21437268 4 100349669
rs157580 24755620 19 45395266
rs157580 24755620 19 45395266
rs157580 24755620 19 45395266
rs157580 24755620 19 45395266
rs157580 24755620 19 45395266
rs157580 24755620 19 45395266
rs157580 24755620 19 45395266
rs157580 24755620 19 45395266
rs157580 21390209 19 45395266
rs157580 21390209 19 45395266
rs157580 21390209 19 45395266
rs157580 21390209 19 45395266
rs157580 21390209 19 45395266
rs157580 21390209 19 45395266
rs157580 21390209 19 45395266
rs157580 21390209 19 45395266
rs1577792 23989986 6 79886077
rs1588265 23028483 5 59369794
rs1588635 19197348 9 100537802
rs1597196 20585627 15 28294922
rs1597466 22479202 3 150055561
rs1602517 21502949 3 191805160
rs1607504 22216198 3 135594236
rs1612028 22832964 10 73805290
rs1613695 20838585 18 3328779
rs1613695 20838585 18 3328779
rs1619785 22368281 12 34170605
rs1619785 22368281 12 34170605
rs1625040 24688116 1 237146379
rs1625040 24688116 1 237146379
rs1627770 22368281 12 34149433
rs163035 21502949 5 76780042
rs1635168 23118974 15 28535266
rs1635168 23118974 15 28535266
rs1635168 23118974 15 28535266
rs1635168 23118974 15 28535266
rs1635501 23307926 1 242040775
rs164741 18483556 16 89692298
rs164741 18483556 16 89692298
rs164741 18483556 16 89692298
rs164741 18483556 16 89692298
rs1667320 23636237 2 232418314
rs167539 23667675 6 105410048
rs1676235 23936387 14 77018566
rs16827695 20661308 1 41287054
rs16827695 20661308 1 41287054
rs16834756 20522523 2 154745009
rs16835979 23708191 4 4635276
rs16837730 21437268 1 29180014
rs16847897 21573004 3 169568116
rs16847897 21573004 3 169568116
rs16856332 24094242 2 169840574
rs16861329 23382691 3 186666461
rs16861329 23382691 3 186666461
rs16861467 22666496 3 113752500
rs16861467 22666496 3 113752500
rs16861467 22666496 3 113752500
rs16861467 22666496 3 113752500
rs16861476 22666496 3 113783883
rs16861476 22666496 3 113783883
rs16861476 22666496 3 113783883
rs16861990 21980494 1 169135127
rs16861990 21980494 1 169135127
rs16861990 21980494 1 169135127
rs168622 21931564 20 12966089
rs168622 21931564 20 12966089
rs16865717 23509962 2 7032618
rs16865717 23509962 2 7032618
rs16868941 21876539 8 103052377
rs16868941 21876539 8 103052377
rs16874905 19197348 7 8999081
rs16877095 21124946 8 109054668
rs16880395 21738491 4 28239663
rs16886165 22452962 5 56023083
rs16890979 24513273 4 9922167
rs16890979 24513273 4 9922167
rs16890979 24513273 4 9922167
rs16891982 21983787 5 33951693
rs16892328 20838585 6 81583270
rs16892328 20838585 6 81583270
rs16894980 20072603 8 122264777
rs16895513 20921969 8 98326973
rs16896390 22693455 6 34982599
rs16896944 22570697 6 30026146
rs16896944 22570697 6 30026146
rs16902429 23056639 5 86151620
rs16902486 20661308 8 128955065
rs16902486 20661308 8 128955065
rs16908658 24025145 8 139244798
rs16908658 24025145 8 139244798
rs16910194 19812673 11 22828912
rs16911551 24740154 9 124950477
rs16911551 24740154 9 124950477
rs16911551 24740154 9 124950477
rs16911551 24740154 9 124950477
rs16913751 22087292 9 28853125
rs16913751 22087292 9 28853125
rs16913782 22087292 9 28876158
rs16913782 22087292 9 28876158
rs169201 23544013 17 44790203
rs16928809 22085899 11 2936952
rs16928809 22085899 11 2936952
rs16928809 22085899 11 2936952
rs16929496 21804549 12 25993804
rs16933243 22509378 10 32615135
rs16933243 22509378 10 32615135
rs16939895 21298027 18 12821903
rs16939895 21298027 18 12821903
rs16946876 24133439 16 49118099
rs16946880 24133439 16 49119449
rs16946881 24133439 16 49119787
rs16950987 20585627 15 28526228
rs16950987 20585627 15 28526228
rs16982414 21347282 21 29789540
rs169858 24999842 6 159484776
rs16993715 23636237 21 37303698
rs16996148 19197348 19 19658472
rs16996148 19197348 19 19658472
rs16996148 19197348 19 19658472
rs16996148 19197348 19 19658472
rs16996148 19197348 19 19658472
rs16996148 19197348 19 19658472
rs16996148 19197348 19 19658472
rs16996148 19197348 19 19658472
rs16996148 19197348 19 19658472
rs16996148 19197348 19 19658472
rs16996148 19197348 19 19658472
rs16996148 19197348 19 19658472
rs17005914 20661308 2 70810171
rs17005914 20661308 2 70810171
rs17008958 19557197 3 71755488
rs17008958 19557197 3 71755488
rs1701704 22561518 12 56412487
rs1701704 21980299 12 56412487
rs1701704 18840781 12 56412487
rs17028615 24625756 4 100071924
rs17029173 23936387 4 100509321
rs17029173 23936387 4 100509321
rs17037864 22087292 4 159894391
rs17039365 24892410 2 2197239
rs17039365 24892410 2 2197239
rs17050272 24513273 2 121306440
rs17050272 24513273 2 121306440
rs17064262 20927387 6 135465474
rs17064262 20927387 6 135465474
rs17066364 21124946 13 45515989
rs1707420 23509962 8 5607663
rs17077540 20038947 18 65285279
rs17083037 22843504 18 68380241
rs17086172 19300500 18 70227021
rs17088254 19812673 4 68191194
rs17100506 20195266 5 143005388
rs17103033 21383967 14 35556480
rs17103033 21383967 14 35556480
rs17103033 21383967 14 35556480
rs17103805 22238593 10 86428477
rs17104665 21935397 5 145842469
rs17104804 20838585 14 77164555
rs17104804 20838585 14 77164555
rs17104804 20838585 14 77164555
rs17104804 20838585 14 77164555
rs17105964 25390645 11 106569583
rs17111435 22044751 11 110445651
rs17115100 21738487 10 104591393
rs17115100 21738487 10 104591393
rs17115100 21738487 10 104591393
rs17115100 21738487 10 104591393
rs17120351 20661308 8 14686997
rs17120351 20661308 8 14686997
rs17125523 23565137 11 121474239
rs17125944 25188341 14 53400629
rs17126237 21552555 8 17981089
rs17126237 21552555 8 17981089
rs17126237 21552555 8 17981089
rs17132175 22993228 10 3150814
rs17132175 22993228 10 3150814
rs17132175 22993228 10 3150814
rs17132175 22993228 10 3150814
rs17133807 25310577 7 50477687
rs17133921 20038947 11 75034986
rs17134146 23966867 7 4040129
rs1713985 23326517 4 57786450
rs17145184 22470424 7 67641115
rs17145738 19197348 7 72982874
rs17145738 19197348 7 72982874
rs17145738 19197348 7 72982874
rs17145738 19197348 7 72982874
rs17145738 19197348 7 72982874
rs17150703 21935397 8 9745798
rs171511 22170493 17 53273910
rs17157663 19197348 7 8998976
rs1718101 22843504 7 146122788
rs1718101 22843504 7 146122788
rs17184313 25241909 14 93102251
rs17187075 24516586 4 9990328
rs17194068 24571439 5 39821317
rs17201113 20548944 16 52107811
rs17201502 19557197 12 50285562
rs1721359 17903302 2 228751874
rs1721359 17903302 2 228751874
rs17223788 23056639 15 80689387
rs17226852 21042317 20 13973760
rs17226852 21042317 20 13973760
rs17226852 21042317 20 13973760
rs17226852 21042317 20 13973760
rs17226852 21042317 20 13973760
rs17231602 20395239 10 70012289
rs17249754 21909115 12 90060586
rs17251221 20661308 3 121993247
rs17263670 22470424 13 19264827
rs1727638 20932310 6 72139572
rs17293632 21297633 15 67442596
rs17300741 24513273 11 64331462
rs17300741 24513273 11 64331462
rs17300741 24513273 11 64331462
rs17305657 20585627 20 31806588
rs17305657 20585627 20 31806588
rs17305657 20585627 20 31806588
rs17305657 20585627 20 31806588
rs17305657 20585627 20 31806588
rs17305657 20585627 20 31806588
rs17321515 19197348 8 126486409
rs17321515 19197348 8 126486409
rs17321515 19197348 8 126486409
rs17321515 19197348 8 126486409
rs17321515 19197348 8 126486409
rs17321515 19197348 8 126486409
rs17329669 21738487 7 36851929
rs17338512 24892410 2 2173328
rs17338512 24892410 2 2173328
rs17367504 21909115 1 11862778
rs17367504 21909115 1 11862778
rs17367504 21909115 1 11862778
rs1736916 22570697 6 29704083
rs1736916 22570697 6 29704083
rs1736916 22570697 6 29704083
rs1736916 22570697 6 29704083
rs1736916 22570697 6 29704083
rs1736916 22570697 6 29704083
rs1737947 20686608 17 18831432
rs1737947 20686608 17 18831432
rs1737947 20686608 17 18831432
rs1737947 20686608 17 18831432
rs1738074 24999842 6 159465977
rs1738074 24999842 6 159465977
rs1738074 24999842 6 159465977
rs17411480 23509613 6 30423117
rs17420080 23703922 4 10345548
rs17421624 22570697 6 32066177
rs17421624 22570697 6 32066177
rs17421624 22570697 6 32066177
rs17421624 22570697 6 32066177
rs17421624 22570697 6 32066177
rs17421624 22570697 6 32066177
rs174230 21738491 2 160175310
rs17441606 21347282 2 19568435
rs1744206 23667675 6 105423931
rs174547 21931564 11 61570783
rs174547 21931564 11 61570783
rs174547 21931564 11 61570783
rs174547 21931564 11 61570783
rs174547 21931564 11 61570783
rs174547 21931564 11 61570783
rs174547 21931564 11 61570783
rs174547 21931564 11 61570783
rs174547 21931564 11 61570783
rs174547 21931564 11 61570783
rs174547 21931564 11 61570783
rs174547 21931564 11 61570783
rs174547 21931564 11 61570783
rs174547 21931564 11 61570783
rs174547 21931564 11 61570783
rs174547 21931564 11 61570783
rs174547 21931564 11 61570783
rs174547 21931564 11 61570783
rs174547 21931564 11 61570783
rs174547 21931564 11 61570783
rs174550 24836286 11 61571478
rs174550 24836286 11 61571478
rs174601 24094242 11 61623140
rs17463551 20548944 11 16431197
rs17476669 19557197 2 50726471
rs17476669 19557197 2 50726471
rs17476669 19557197 2 50726471
rs17487792 19412175 2 215643500
rs17487792 19412175 2 215643500
rs17504169 21935397 3 190102869
rs17504169 21935397 3 190102869
rs17504169 21935397 3 190102869
rs17504169 21935397 3 190102869
rs17509082 22792070 7 120927706
rs17513926 24892410 7 146243404
rs17535407 24489884 3 103899073
rs17537900 19557197 13 43695449
rs17563605 21533022 6 127164572
rs17563986 19915575 17 43991272
rs17564430 24483146 11 115043574
rs17564430 24483146 11 115043574
rs17564430 24483146 11 115043574
rs17564430 24483146 11 115043574
rs17565953 20585627 15 28018655
rs17565953 20585627 15 28018655
rs17568778 20838585 10 101128362
rs17568778 20838585 10 101128362
rs17568778 20838585 10 101128362
rs17568778 20838585 10 101128362
rs17568778 20838585 10 101128362
rs17568778 20838585 10 101128362
rs1757939 23958962 4 130146176
rs17586876 24379826 3 2964182
rs17586876 24379826 3 2964182
rs17609240 21738479 17 38110689
rs17615250 23509613 6 32678973
rs17632159 24513273 5 72431482
rs1763510 23509962 6 134557207
rs1763510 23509962 6 134557207
rs17646919 19300500 22 30400861
rs17646919 19300500 22 30400861
rs17646919 19300500 22 30400861
rs17658562 23056639 6 18957829
rs17663983 19772629 7 76405241
rs17664713 24009623 15 95318586
rs17666460 20661308 6 149256439
rs17666460 20661308 6 149256439
rs17673553 18840781 16 11241906
rs17673553 18840781 16 11241906
rs1769242 23703922 10 787896
rs17696736 23041239 12 112486818
rs17696736 23041239 12 112486818
rs17696736 23041239 12 112486818
rs17696736 23041239 12 112486818
rs17696736 23041239 12 112486818
rs17696736 23041239 12 112486818
rs17696736 23297363 12 112486818
rs17696736 23297363 12 112486818
rs17696736 23297363 12 112486818
rs17696736 23297363 12 112486818
rs17696736 23297363 12 112486818
rs17696736 23297363 12 112486818
rs17711796 19197348 2 24123539
rs17711796 19197348 2 24123539
rs1771628 20195266 10 31368479
rs17718077 19197348 7 41481587
rs17750424 24166486 6 27701122
rs17760362 24688116 17 61418667
rs17775170 23056639 2 103251927
rs17782313 19197348 18 57851097
rs17782313 19197348 18 57851097
rs17782313 19197348 18 57851097
rs17786744 24513273 8 23777006
rs17795358 25367360 2 50044424
rs17795358 25367360 2 50044424
rs17795388 25367360 2 50046852
rs17795388 25367360 2 50046852
rs1780324 24094242 1 21821757
rs17809806 25742292 12 10832143
rs17817190 19772629 2 134351648
rs17817449 22344219 16 53813367
rs17817449 24348519 16 53813367
rs17829302 22675492 1 234894002
rs17840186 23509613 6 32938199
rs17840186 23509613 6 32938199
rs17840186 23509613 6 32938199
rs17840186 23509613 6 32938199
rs17840186 23509613 6 32938199
rs17840186 23509613 6 32938199
rs17840186 23509613 6 32938199
rs17840186 23509613 6 32938199
rs17840186 23509613 6 32938199
rs17840186 23509613 6 32938199
rs17840186 23509613 6 32938199
rs17840186 23509613 6 32938199
rs17863787 22511988 2 234611094
rs17863787 22511988 2 234611094
rs17863787 22511988 2 234611094
rs17863787 22511988 2 234611094
rs17863787 22511988 2 234611094
rs17863787 22511988 2 234611094
rs17863787 22511988 2 234611094
rs17863787 22558097 2 234611094
rs17863787 22558097 2 234611094
rs17863787 22558097 2 234611094
rs17863787 22558097 2 234611094
rs17863787 22558097 2 234611094
rs17863787 22558097 2 234611094
rs17863787 22558097 2 234611094
rs17864683 22511988 2 234579209
rs17864683 22511988 2 234579209
rs17864683 22511988 2 234579209
rs17864683 22511988 2 234579209
rs17864701 22511988 2 234652717
rs17864701 22511988 2 234652717
rs17864701 22511988 2 234652717
rs17864701 22511988 2 234652717
rs17864701 22511988 2 234652717
rs17864701 22511988 2 234652717
rs17864701 22511988 2 234652717
rs17864701 22511988 2 234652717
rs17864701 22511988 2 234652717
rs17864701 22511988 2 234652717
rs17864701 22511988 2 234652717
rs1789532 24223155 18 33532322
rs1789536 24223155 18 33524398
rs1796991 22470424 9 75317874
rs1799836 21738487 X 43627999
rs1799836 21738487 X 43627999
rs1799884 19197348 7 44229068
rs1799884 19197348 7 44229068
rs1800404 20585627 15 28235773
rs1800404 20585627 15 28235773
rs1800407 20585627 15 28230318
rs1800588 21347282 15 58723675
rs1800588 21347282 15 58723675
rs1800588 21347282 15 58723675
rs1800588 21347282 15 58723675
rs1800775 19197348 16 56995236
rs1800775 19197348 16 56995236
rs1800775 19197348 16 56995236
rs1800775 19197348 16 56995236
rs1800775 19197348 16 56995236
rs1800775 19197348 16 56995236
rs1800775 19197348 16 56995236
rs1800812 23401653 4 55094629
[truncated: 4,641 more rows]
