# Supplementary material for: A machine-compiled database of genome-wide association studies
Source: Nat Commun. 2019 Jul 26;10:3341. doi: 10.1038/s41467-019-11026-x (PMC6659642; doi:10.1038/s41467-019-11026-x)
Supplement: Supplementary file 3 — Source Data [file 41467_2019_11026_MOESM3_ESM.zip › Supplementary Files/notebooks/bio-analysis/enrichment/filtered.associations.new2.tsv]

19056611	rs901130	Type 2 Diabetes		-5.69897
19056611	rs7132840	Type 2 Diabetes		-7.657577
19056611	rs564398	Type 2 Diabetes		-5.0
20522523	rs1989647	Partial Epilepsies		-5.051098
20522523	rs16834756	Partial Epilepsies		-5.434152
23958962	rs200085570	Cocaine Dependence		-8.539102
23958962	rs13381416	Cocaine Dependence		-6.113509
23958962	rs12956327	Cocaine Dependence		-6.247184
23958962	rs59955083	Cocaine Dependence		-6.246417
23958962	rs79794368	Cocaine Dependence		-6.166853
23958962	rs34831910	Cocaine Dependence		-6.16877
23958962	rs4861386	Cocaine Dependence		-6.078314
23958962	rs9664175	Cocaine Dependence		-6.703335
23958962	rs116087723	Cocaine Dependence		-6.580044
23958962	rs61751192	Cocaine Dependence		-6.040005
23958962	rs114903983	Cocaine Dependence		-6.387216
23958962	rs116439821	Cocaine Dependence		-6.567031
23958962	rs6912117	Cocaine Dependence		-6.295849
23958962	rs7899919	Cocaine Dependence		-6.481486
23958962	rs7086629	Cocaine Dependence		-6.130768
23958962	rs4782559	Cocaine Dependence		-6.122629
23958962	rs1757939	Cocaine Dependence		-6.103474
20038947	rs7977950	Major Depression		-5.995679
20038947	rs11710109	Major Depression		-7.184422
20038947	rs1456139	Major Depression		-5.101275
20038947	rs2203374	Major Depression		-5.567031
20038947	rs389967	Major Depression		-6.240332
20038947	rs1855625	Major Depression		-5.029653
20038947	rs6694643	Major Depression		-5.022276
20038947	rs10187367	Major Depression		-5.266001
20038947	rs12462886	Major Depression		-5.761954
20038947	rs17077540	Major Depression		-6.737549
20038947	rs7978310	Major Depression		-5.164944
20038947	rs2147256	Major Depression		-5.040959
20038947	rs2405829	Major Depression		-5.415669
20038947	rs10007831	Major Depression		-6.015923
20038947	rs11011581	Major Depression		-5.208309
20038947	rs6711718	Major Depression		-5.107905
20038947	rs4620978	Major Depression		-5.191114
20038947	rs329640	Major Depression		-5.187755
20038947	rs10900126	Major Depression		-5.657577
20038947	rs346101	Major Depression		-5.221126
20038947	rs7249956	Major Depression		-5.090979
20038947	rs7079573	Major Depression		-5.020907
20038947	rs270584	Major Depression		-6.430626
20038947	rs435206	Major Depression		-5.910095
20038947	rs17133921	Major Depression		-5.276544
20038947	rs644377	Major Depression		-5.718967
20038947	rs12526133	Major Depression		-5.725842
20038947	rs11634319	Major Depression		-5.246417
20038947	rs270592	Major Depression		-5.725842
20038947	rs1895943	Major Depression		-5.060481
20038947	rs7151193	Major Depression		-5.232844
20038947	rs11772451	Major Depression		-5.244125
20038947	rs6711718	Major Depression		-5.767004
20038947	rs6930508	Major Depression		-5.325139
20038947	rs867722	Major Depression		-5.310691
20038947	rs7654559	Major Depression		-5.122053
23593239	rs994208	Self-Employment		-5.213959
23593239	rs2712008	Self-Employment		-5.002614
23593239	rs562487	Self-Employment		-5.347754
23593239	rs10753804	Self-Employment		-5.406714
23593239	rs1022335	Self-Employment		-5.519993
23593239	rs1383043	Self-Employment		-5.218245
23593239	rs6825440	Self-Employment		-5.371611
23593239	rs6906622	Self-Employment		-5.387216
23593239	rs7904494	Self-Employment		-5.17134
23593239	rs3742467	Self-Employment		-5.040482
23593239	rs9578700	Self-Employment		-5.185087
23593239	rs9557259	Self-Employment		-5.28735
23593239	rs2358531	Self-Employment		-5.319664
23593239	rs2331548	Self-Employment		-5.714443
23593239	rs3847697	Self-Employment		-5.16813
23593239	rs521326	Self-Employment		-5.534617
23593239	rs4867424	Self-Employment		-5.076238
23593239	rs6738407	Self-Employment		-6.818156
21347282	rs16982414	Coronary Heart Disease	Smoking	-6.221849
21347282	rs6753112	Coronary Heart Disease	Coronary heart disease	-6.283997
21347282	rs7075036	Coronary Heart Disease	Smoking	-6.09691
21347282	rs9306885	Coronary Heart Disease	LDL-C	-7.769551
21347282	rs562338	Coronary Heart Disease	LDL-C	-6.508638
21347282	rs10218356	Coronary Heart Disease	Hypertension	-6.187087
21347282	rs17441606	Coronary Heart Disease	LDL-C	-7.39794
21347282	rs11088655	Coronary Heart Disease	Smoking	-6.619789
21347282	rs6728440	Coronary Heart Disease	LDL-C	-7.229148
21347282	rs6748157	Coronary Heart Disease	LDL-C	-7.387216
21347282	rs7560236	Coronary Heart Disease	LDL-C	-7.677781
21347282	rs8078633	Coronary Heart Disease	HDL-C	-6.443697
21347282	rs6674681	Coronary Heart Disease	Coronary heart disease	-6.420216
21347282	rs1160985	Coronary Heart Disease	LDL-C	-20.142668
21347282	rs255052	Coronary Heart Disease	HDL-C	-10.180456
21347282	rs10493178	Coronary Heart Disease	LDL-C	-11.327902
21347282	rs7903146	Coronary Heart Disease	Type-2 diabetes	-6.455932
20072603	rs6039266	Osteoporosis		-5.501689
20072603	rs6711417	Osteoporosis		-5.336299
20072603	rs2504063	Osteoporosis		-7.244125
20072603	rs16894980	Osteoporosis		-5.326979
20072603	rs3212217	Osteoporosis		-5.314258
24379826	rs6786174	Serum Uric Acid Levels		-5.920819
24379826	rs17586876	Serum Uric Acid Levels		-5.69897
24379826	rs938553	Serum Uric Acid Levels	Body weight	-5.259637
21364930	rs1046099	Hiv-1		-5.002614
21364930	rs12909130	Hiv-1		-5.080399
21364930	rs2304418	Hiv-1		-5.638272
21364930	rs2905	Hiv-1		-5.157391
20485516	rs11245330	Central Corneal Thickness|Brittle Cornea Syndrome|Blinding Disease		-7.306273
20485516	rs1006368	Central Corneal Thickness|Brittle Cornea Syndrome|Blinding Disease		-7.306273
20700443	rs3740393	Potassium|Serum Magnesium|Serum Magnesium Levels		-6.066513
22044751	rs13414916	Chronic Kidney Disease		-5.267606
22044751	rs2518144	Chronic Kidney Disease		-5.387216
22044751	rs2873333	Chronic Kidney Disease		-6.677781
22044751	rs2748531	Chronic Kidney Disease		-5.443697
22044751	rs11099681	Chronic Kidney Disease		-5.236572
24483146	rs9816196	Biomarkers		-5.917215
24483146	rs13171512	Biomarkers		-5.966576
24483146	rs7174876	Biomarkers		-7.015023
24483146	rs11215406	Biomarkers		-5.262013
24483146	rs4392391	Biomarkers		-5.616185
24483146	rs11215416	Biomarkers		-5.019088
24483146	rs10510741	Biomarkers		-5.616185
24483146	rs12486452	Biomarkers		-5.616185
24483146	rs13171512	Biomarkers		-5.876148
24483146	rs17564430	Biomarkers		-5.79588
24483146	rs13171512	Biomarkers		-5.798603
24483146	rs9850725	Biomarkers		-6.318759
24483146	rs2928445	Biomarkers		-5.721246
24483146	rs2414409	Biomarkers		-7.015023
24483146	rs17564430	Biomarkers		-5.128427
24483146	rs11215416	Biomarkers		-5.79588
24483146	rs9512755	Biomarkers		-5.435334
24483146	rs12188464	Biomarkers		-6.044312
24483146	rs7174876	Biomarkers		-7.667562
24483146	rs12188464	Biomarkers		-5.787812
24483146	rs6808448	Biomarkers		-5.269218
24483146	rs6128386	Biomarkers		-5.860121
24483146	rs1565214	Biomarkers		-5.616185
24483146	rs9846155	Biomarkers		-5.616185
24483146	rs4774760	Biomarkers		-5.605548
24483146	rs9852733	Biomarkers		-5.069051
24483146	rs9821268	Biomarkers		-5.616185
24483146	rs316871	Biomarkers		-5.505845
24483146	rs11215406	Biomarkers		-5.79588
24483146	rs12050587	Biomarkers		-7.015023
24483146	rs9846284	Biomarkers		-6.298432
24483146	rs7631790	Biomarkers		-5.616185
24483146	rs1565215	Biomarkers		-5.616185
24483146	rs9861198	Biomarkers		-5.497573
24483146	rs12188464	Biomarkers		-5.661544
24483146	rs7713001	Biomarkers		-5.787812
24483146	rs2274870	Biomarkers		-5.363512
24483146	rs13171512	Biomarkers		-5.114074
24483146	rs17564430	Biomarkers		-5.262013
24483146	rs9878275	Biomarkers		-6.246417
24483146	rs9852733	Biomarkers		-5.616185
24483146	rs4682949	Biomarkers		-5.616185
24483146	rs12188464	Biomarkers		-5.607303
24483146	rs7183960	Biomarkers		-7.015023
24483146	rs967285	Biomarkers		-5.616185
24483146	rs427498	Biomarkers		-5.505845
24483146	rs2172820	Biomarkers		-5.787812
24483146	rs4774760	Biomarkers		-7.667562
24483146	rs9809107	Biomarkers		-5.616185
24483146	rs28668016	Biomarkers		-5.277366
24483146	rs10513968	Biomarkers		-5.982967
24483146	rs7719624	Biomarkers		-5.374688
24483146	rs17564430	Biomarkers		-5.121478
24483146	rs6441911	Biomarkers		-6.318759
24483146	rs11215416	Biomarkers		-5.262013
24483146	rs1450679	Biomarkers		-6.283997
24483146	rs10510741	Biomarkers		-5.326979
24483146	rs2290344	Biomarkers		-6.317855
24483146	rs11215416	Biomarkers		-5.121478
24483146	rs6808448	Biomarkers		-5.616185
24483146	rs7713001	Biomarkers		-6.044312
24483146	rs10495285	Biomarkers		-6.38405
24483146	rs28668016	Biomarkers		-8.224026
24483146	rs11215406	Biomarkers		-5.149967
24483146	rs2653165	Biomarkers		-5.032452
24483146	rs13171512	Biomarkers		-5.661544
24483146	rs7713001	Biomarkers		-5.607303
24483146	rs2290344	Biomarkers		-7.015023
24483146	rs11636687	Biomarkers		-5.653647
24483146	rs316823	Biomarkers		-5.505845
24483146	rs3135351	Biomarkers		-5.372634
24483146	rs2290344	Biomarkers		-7.974694
24483146	rs12631341	Biomarkers		-5.616185
24483146	rs888468	Biomarkers		-5.294136
24483146	rs11636687	Biomarkers		-7.015023
24483146	rs28668016	Biomarkers		-7.015023
24483146	rs402098	Biomarkers		-5.505845
24483146	rs8024695	Biomarkers		-7.337242
24483146	rs9861198	Biomarkers		-5.29073
24483146	rs8024695	Biomarkers		-5.59176
24483146	rs4774760	Biomarkers		-7.015023
24483146	rs2857891	Biomarkers		-5.756962
24390342	rs2234067	Rheumatoid Arthritis|Biology		-8.79588
24871463	rs12259	Systemic Lupus Erythematosus Sle		-5.468521
18369459	rs3812888	Psoriasis|Psoriatic Arthritis|New Disease		-5.0
22570627	rs1826598	Primary Open-Angle Glaucoma|Intraocular Pressure		-5.221849
22570627	rs7894966	Primary Open-Angle Glaucoma|Intraocular Pressure		-6.79588
22570627	rs2117760	Primary Open-Angle Glaucoma|Intraocular Pressure		-5.387216
22570627	rs216146	Primary Open-Angle Glaucoma|Intraocular Pressure		-5.853872
22570627	rs9841621	Primary Open-Angle Glaucoma|Intraocular Pressure		-5.05061
19587794	rs11153730	Sudden Cardiac Death		-5.443697
21738479	rs2814778	White Blood Cell Count|Cell Phenotypes|White Blood Cell		-524.0
21738479	rs4143832	White Blood Cell Count|Cell Phenotypes|White Blood Cell	Eosinophils	-9.920819
21738479	rs2072910	White Blood Cell Count|Cell Phenotypes|White Blood Cell	Neutrophils	-9.522879
21738479	rs4794822	White Blood Cell Count|Cell Phenotypes|White Blood Cell	Neutrophils	-9.221849
21738479	rs12313946	White Blood Cell Count|Cell Phenotypes|White Blood Cell	white blood cell	-7.522879
21738479	rs17609240	White Blood Cell Count|Cell Phenotypes|White Blood Cell	white blood cell	-8.045757
21738479	rs4895441	White Blood Cell Count|Cell Phenotypes|White Blood Cell	white blood cell	-8.69897
21738479	rs3094212	White Blood Cell Count|Cell Phenotypes|White Blood Cell	white blood cell	-8.154902
21738479	rs4065321	White Blood Cell Count|Cell Phenotypes|White Blood Cell	white blood cell	-13.522879
21738479	rs4857855	White Blood Cell Count|Cell Phenotypes|White Blood Cell	Eosinophils	-16.065502
21738479	rs12149261	White Blood Cell Count|Cell Phenotypes|White Blood Cell		-74.455932
21738479	rs9131	White Blood Cell Count|Cell Phenotypes|White Blood Cell		-7.79588
21738479	rs12619285	White Blood Cell Count|Cell Phenotypes|White Blood Cell	Eosinophils	-9.267606
21738479	rs1420101	White Blood Cell Count|Cell Phenotypes|White Blood Cell	Eosinophils	-13.275724
21738479	rs3184504	White Blood Cell Count|Cell Phenotypes|White Blood Cell	Eosinophils	-18.187087
18846228	rs12368672	Serum IgE Levels		-5.692504
21044948	rs2736990	Parkinson's Disease		-6.866461
21044948	rs393152	Parkinson's Disease		-7.323306
23209447	rs5009448	I Antigen|Nasopharyngeal Carcinoma		-10.19382
23209447	rs2267633	I Antigen|Nasopharyngeal Carcinoma		-8.723538
23209447	rs9260734	I Antigen|Nasopharyngeal Carcinoma		-10.580044
23209447	rs29230	I Antigen|Nasopharyngeal Carcinoma		-8.023192
23209447	rs2517713	I Antigen|Nasopharyngeal Carcinoma		-10.787812
23209447	rs417162	I Antigen|Nasopharyngeal Carcinoma		-10.978811
24068947	rs7182874	Brain		-8.06148
21408207	rs9462015	Systemic Lupus Erythematosus|Autoantibody		-6.744727
21408207	rs10036748	Systemic Lupus Erythematosus|Autoantibody		-5.60206
21408207	rs12537284	Systemic Lupus Erythematosus|Autoantibody		-5.823909
22843504	rs11211996	Autism Spectrum		-6.367847
22843504	rs9635542	Autism Spectrum		-6.485718
22843504	rs3782000	Autism Spectrum		-6.73471
22843504	rs288604	Autism Spectrum		-6.526513
22843504	rs9302952	Autism Spectrum		-6.393726
22843504	rs263035	Autism Spectrum		-6.646276
22843504	rs6110458	Autism Spectrum		-6.743282
22843504	rs1328244	Autism Spectrum		-6.086186
22843504	rs12331851	Autism Spectrum		-6.216025
22843504	rs1718101	Autism Spectrum		-8.108853
22843504	rs1718101	Autism Spectrum		-8.10902
22843504	rs2836439	Autism Spectrum		-6.177963
22843504	rs14135	Autism Spectrum		-6.750068
22843504	rs11118968	Autism Spectrum		-6.61048
22843504	rs1930165	Autism Spectrum		-7.006079
22843504	rs12726299	Autism Spectrum		-6.825068
22843504	rs1475531	Autism Spectrum		-6.696588
22843504	rs10205350	Autism Spectrum		-6.404283
22843504	rs1936295	Autism Spectrum		-6.178094
22843504	rs600695	Autism Spectrum		-6.44636
22843504	rs6646569	Autism Spectrum		-6.013228
22843504	rs6879627	Autism Spectrum		-6.398809
22843504	rs29456	Autism Spectrum		-6.91151
22843504	rs17083037	Autism Spectrum		-6.863914
22843504	rs932026	Autism Spectrum		-6.831797
22843504	rs6752370	Autism Spectrum		-6.069255
20953186	rs13210247	Psoriasis|Psoriatic Arthritis		-7.826814
20953186	rs13196377	Psoriasis|Psoriatic Arthritis		-8.261219
20953186	rs13190932	Psoriasis|Psoriatic Arthritis		-7.987163
24347629	rs2297778	Periodontal		-5.013228
23967269	rs1038770	Mite-Specific IgEs|Asthma		-5.062482
23967269	rs711254	Mite-Specific IgEs|Asthma		-5.171985
22344219	rs574367	Body Mass Index		-19.02365
22344219	rs6567160	Body Mass Index		-14.559091
22344219	rs17817449	Body Mass Index		-26.337242
22344219	rs6265	Body Mass Index		-12.44855
21297633	rs6556412	Ulcerative Colitis		-13.270026
21297633	rs12720356	Ulcerative Colitis		-9.036212
21297633	rs10761659	Ulcerative Colitis		-21.359519
21297633	rs181359	Ulcerative Colitis		-12.199971
21297633	rs1893217	Ulcerative Colitis		-13.88941
21297633	rs17293632	Ulcerative Colitis		-12.850781
21297633	rs6908425	Ulcerative Colitis		-7.850781
21297633	rs736289	Ulcerative Colitis		-6.570248
21983787	rs1485993	Melanoma		-6.381952
21983787	rs16891982	Melanoma		-5.721246
21983787	rs12203592	Melanoma		-11.251812
21983785	rs6478444	Melanoma		-5.251812
21390209	rs4846486	Late-Onset Alzheimer's Disease		-5.632644
21390209	rs9369240	Late-Onset Alzheimer's Disease		-5.312471
21390209	rs252546	Late-Onset Alzheimer's Disease		-5.108463
21390209	rs624225	Late-Onset Alzheimer's Disease		-5.29073
21390209	rs4497357	Late-Onset Alzheimer's Disease		-5.06956
21390209	rs2502562	Late-Onset Alzheimer's Disease		-5.8041
21390209	rs10402271	Late-Onset Alzheimer's Disease		-6.832683
21390209	rs157580	Late-Onset Alzheimer's Disease		-16.554396
21390209	rs6859	Late-Onset Alzheimer's Disease		-9.829738
21390209	rs10485435	Late-Onset Alzheimer's Disease		-6.211832
21390209	rs2927488	Late-Onset Alzheimer's Disease		-5.543634
21390209	rs643629	Late-Onset Alzheimer's Disease		-5.000869
21390209	rs2965101	Late-Onset Alzheimer's Disease		-5.679854
21390209	rs12664598	Late-Onset Alzheimer's Disease		-5.185752
21390209	rs4551716	Late-Onset Alzheimer's Disease		-5.080922
21390209	rs1217745	Late-Onset Alzheimer's Disease		-5.489455
18776929	rs10183584	Hip Bone Size|Females		-5.619789
18776929	rs4850833	Hip Bone Size|Females		-5.152427
18776929	rs4850447	Hip Bone Size|Females		-5.821023
18776929	rs2342753	Hip Bone Size|Females		-5.801343
24489884	rs238215	Aggression		-5.19382
24489884	rs4628571	Aggression		-5.0
24489884	rs2045797	Aggression		-5.0
24489884	rs17535407	Aggression		-5.0
19300500	rs17086172	Chronic Obstructive Pulmonary Disease Copd|Pulmonary Function		-5.480172
19300500	rs6471895	Chronic Obstructive Pulmonary Disease Copd|Pulmonary Function		-6.236572
19300500	rs994960	Chronic Obstructive Pulmonary Disease Copd|Pulmonary Function		-5.16813
19300500	rs1017444	Chronic Obstructive Pulmonary Disease Copd|Pulmonary Function		-5.505845
19300500	rs2137064	Chronic Obstructive Pulmonary Disease Copd|Pulmonary Function		-5.005243
19300500	rs17646919	Chronic Obstructive Pulmonary Disease Copd|Pulmonary Function		-5.007005
19300500	rs7707619	Chronic Obstructive Pulmonary Disease Copd|Pulmonary Function		-5.374688
21980299	rs1701704	Type 1 Diabetes		-29.966576
21980299	rs10509540	Type 1 Diabetes		-5.548214
21980299	rs1990760	Type 1 Diabetes		-7.655608
21980299	rs3087243	Type 1 Diabetes		-12.847712
21980299	rs425105	Type 1 Diabetes		-5.258848
21980299	rs9388489	Type 1 Diabetes		-5.387216
21980299	rs229541	Type 1 Diabetes		-5.435334
21980299	rs9268645	Type 1 Diabetes		-135.404504
21980299	rs4763879	Type 1 Diabetes		-6.19044
21980299	rs10758593	Type 1 Diabetes		-7.928118
21980299	rs2281808	Type 1 Diabetes		-5.686133
21980299	rs12251307	Type 1 Diabetes		-7.91364
21980299	rs2476601	Type 1 Diabetes		-79.226945
21980299	rs3184504	Type 1 Diabetes		-20.752027
21980299	rs3024505	Type 1 Diabetes		-7.679854
21980299	rs3757247	Type 1 Diabetes		-7.790485
21980299	rs2903692	Type 1 Diabetes		-14.375718
21980299	rs1465788	Type 1 Diabetes		-5.747147
21980299	rs3741208	Type 1 Diabetes		-7.198596
19305408	rs1805128	Qt Interval Duration		-7.69897
24376798	rs1130380	Chronic Hepatitis C		-5.471083
20932310	rs2768975	Τ Protein Levels		-6.707744
20932310	rs2986971	Τ Protein Levels		-6.920819
20932310	rs11015860	Τ Protein Levels		-6.104025
20932310	rs4431886	Τ Protein Levels		-7.195861
20932310	rs2493624	Τ Protein Levels		-6.211832
20932310	rs12203791	Τ Protein Levels		-6.01055
20932310	rs11015839	Τ Protein Levels		-6.104025
20932310	rs2899472	Τ Protein Levels		-6.954677
20932310	rs11206801	Τ Protein Levels		-7.195861
20932310	rs12534221	Τ Protein Levels		-6.043832
20932310	rs11015860	Τ Protein Levels		-6.19044
20932310	rs1022442	Τ Protein Levels		-6.560667
20932310	rs1021599	Τ Protein Levels		-6.055024
20932310	rs2899472	Τ Protein Levels		-11.721246
20932310	rs11015939	Τ Protein Levels		-6.033858
20932310	rs1445093	Τ Protein Levels		-6.110698
20932310	rs10911736	Τ Protein Levels		-6.114074
20932310	rs2075650	Τ Protein Levels		-6.518557
20932310	rs10784496	Τ Protein Levels		-6.510042
20932310	rs1727638	Τ Protein Levels		-6.012781
20932310	rs121724	Τ Protein Levels		-6.838632
20932310	rs239713	Τ Protein Levels		-6.304518
20932310	rs10763625	Τ Protein Levels		-6.009661
20932310	rs2899472	Τ Protein Levels		-7.267606
20932310	rs7842088	Τ Protein Levels		-6.673664
20932310	rs2495832	Τ Protein Levels		-6.033858
20932310	rs11015839	Τ Protein Levels		-6.19044
20932310	rs2899472	Τ Protein Levels		-8.730487
20932310	rs6850199	Τ Protein Levels		-6.497573
20932310	rs2899472	Τ Protein Levels		-8.381952
20932310	rs2986971	Τ Protein Levels		-6.051587
20661308	rs17005914	Serum Calcium		-5.234331
20661308	rs7448017	Serum Calcium		-5.853872
20661308	rs17005914	Serum Calcium		-5.170053
20661308	rs17120351	Serum Calcium		-6.686133
20661308	rs16827695	Serum Calcium		-5.427128
20661308	rs16902486	Serum Calcium		-5.393619
20661308	rs4695355	Serum Calcium		-5.244125
20661308	rs16902486	Serum Calcium		-5.316053
20661308	rs10455097	Serum Calcium		-5.002614
20661308	rs10119	Serum Calcium		-5.322393
20661308	rs13203335	Serum Calcium		-6.327902
20661308	rs1550532	Serum Calcium		-5.368556
20661308	rs742393	Serum Calcium		-5.617983
20661308	rs261503	Serum Calcium		-5.337242
20661308	rs6427310	Serum Calcium		-5.293282
20661308	rs17666460	Serum Calcium		-5.317855
20661308	rs6111021	Serum Calcium		-5.077794
20661308	rs12416668	Serum Calcium		-5.119186
20661308	rs10846917	Serum Calcium		-5.237321
20661308	rs16827695	Serum Calcium		-5.49485
20661308	rs261503	Serum Calcium		-5.403403
20661308	rs17666460	Serum Calcium		-5.38405
20661308	rs17120351	Serum Calcium		-6.772113
20661308	rs7448017	Serum Calcium		-5.782516
20661308	rs12325114	Serum Calcium		-5.313364
24571439	rs1994882	Specific Language Impairment|Genotype Effects		-5.806875
24571439	rs17194068	Specific Language Impairment|Genotype Effects		-5.982967
24571439	rs1567010	Specific Language Impairment|Genotype Effects		-5.003051
24571439	rs980306	Specific Language Impairment|Genotype Effects		-6.407823
24571439	rs6895329	Specific Language Impairment|Genotype Effects		-5.9914
24571439	rs10447141	Specific Language Impairment|Genotype Effects		-6.935542
23350875	rs7087402	Colorectal Cancer		-5.28383
23350875	rs1554267	Colorectal Cancer		-5.503209
24892410	rs17338512	Onset|Hypertension|Cardiovascular Events	Nighttime pressure	-5.272459
24892410	rs6696698	Onset|Hypertension|Cardiovascular Events	Nighttime pressure	-6.565431
24892410	rs1019102	Onset|Hypertension|Cardiovascular Events	Nighttime pressure	-5.610834
24892410	rs17513926	Onset|Hypertension|Cardiovascular Events	Nighttime pressure	-5.125518
24892410	rs7596980	Onset|Hypertension|Cardiovascular Events	Nighttime pressure	-5.363512
24892410	rs505299	Onset|Hypertension|Cardiovascular Events	Daytime pressure	-5.411168
24892410	rs17039365	Onset|Hypertension|Cardiovascular Events	Nighttime pressure	-5.363512
24892410	rs9564376	Onset|Hypertension|Cardiovascular Events	Daytime pressure	-5.298432
24892410	rs897669	Onset|Hypertension|Cardiovascular Events	Daytime pressure	-5.477556
24892410	rs6556114	Onset|Hypertension|Cardiovascular Events	Daytime pressure	-5.215383
21876539	rs2472297	Cyp1A2		-7.378824
21876539	rs6495122	Cyp1A2		-8.148742
21876539	rs382140	Cyp1A2		-8.408935
21876539	rs2472297	Cyp1A2		-10.568636
21876539	rs16868941	Cyp1A2		-6.809668
21876539	rs9526558	Cyp1A2		-6.16813
21876539	rs6495122	Cyp1A2		-7.085128
21876539	rs2470893	Cyp1A2		-10.79588
21876539	rs382140	Cyp1A2		-6.476254
21876539	rs2470893	Cyp1A2		-7.621602
19557197	rs17476669	Distribution|Adiposity|Waist Circumference		-5.102373
19557197	rs11857639	Distribution|Adiposity|Waist Circumference		-5.09691
19557197	rs17008958	Distribution|Adiposity|Waist Circumference		-5.346787
19557197	rs4420638	Distribution|Adiposity|Waist Circumference		-5.443697
19557197	rs7338657	Distribution|Adiposity|Waist Circumference		-5.958607
19557197	rs17537900	Distribution|Adiposity|Waist Circumference		-5.136677
19557197	rs981113	Distribution|Adiposity|Waist Circumference		-6.008774
19557197	rs569406	Distribution|Adiposity|Waist Circumference		-5.327902
19557197	rs6714750	Distribution|Adiposity|Waist Circumference		-5.721246
19557197	rs6837818	Distribution|Adiposity|Waist Circumference		-5.283997
19557197	rs2365642	Distribution|Adiposity|Waist Circumference		-5.387216
19668339	rs2075650	Hippocampal Atrophy|Quantitative Trait|Alzheimer's Disease		-6.126098
19668339	rs429358	Hippocampal Atrophy|Quantitative Trait|Alzheimer's Disease		-15.638272
20526338	rs342286	Platelet Aggregation	Epi EC50	-8.508638
20526338	rs2363910	Platelet Aggregation	ADP 2 u M	-7.346787
20526338	rs10761741	Platelet Aggregation	Epi 2 u M	-7.79588
20526338	rs4311994	Platelet Aggregation	Epi 2 u M	-10.481486
20526338	rs342286	Platelet Aggregation	Epi EC50 *	-8.508638
20190752	rs6441961	Celiac Disease		-18.542118
24386095	rs693	Lipid Levels	HDL	-6.886057
24386095	rs673548	Lipid Levels	HDL	-6.130768
24386095	rs6754295	Lipid Levels	HDL	-7.356547
24386095	rs646776	Lipid Levels	LDL	-28.522879
24386095	rs599839	Lipid Levels	LDL	-20.522879
24386095	rs12740374	Lipid Levels	LDL	-41.69897
24223155	rs10141001	Torsades De Pointes		-5.0
24223155	rs9805984	Torsades De Pointes		-5.0
24223155	rs767531	Torsades De Pointes		-5.148742
21423719	rs2228603	Metabolic Traits|Nonalcoholic Fatty Liver Disease		-22.826814
21423719	rs780094	Metabolic Traits|Nonalcoholic Fatty Liver Disease		-124.149967
21423719	rs4240624	Metabolic Traits|Nonalcoholic Fatty Liver Disease		-22.841638
23300701	rs10795668	Colorectal Cancer		-5.278189
23300701	rs1571218	Colorectal Cancer		-5.657577
23251661	rs40357	Childhood Obesity|Childhood	Height change (cm/y)	-7.347754
23251661	rs7645716	Childhood Obesity|Childhood	MCP-1 (pg/mL)	-7.019542
23251661	rs7030241	Childhood Obesity|Childhood	TSH (µIU/mL)	-8.987163
24513273	rs505802	Serum Uric Acid		-31.0
24513273	rs729761	Serum Uric Acid		-15.09691
24513273	rs2941484	Serum Uric Acid		-16.356547
24513273	rs1165205	Serum Uric Acid		-12.79588
24513273	rs7188445	Serum Uric Acid		-8.79588
24513273	rs1183201	Serum Uric Acid		-13.517126
24513273	rs17632159	Serum Uric Acid		-10.455932
24513273	rs12129861	Serum Uric Acid		-8.571865
24513273	rs742132	Serum Uric Acid		-8.070581
24513273	rs12356193	Serum Uric Acid		-7.970616
24513273	rs653178	Serum Uric Acid		-11.142668
24513273	rs2544390	Serum Uric Acid		-7.427128
24513273	rs1394125	Serum Uric Acid		-12.60206
24513273	rs11264341	Serum Uric Acid		-18.207608
24513273	rs17786744	Serum Uric Acid		-7.853872
24513273	rs7224610	Serum Uric Acid		-16.267606
24513273	rs17300741	Serum Uric Acid		-13.175224
24513273	rs6770152	Serum Uric Acid		-15.585027
24513273	rs10480300	Serum Uric Acid		-8.387216
24513273	rs1178977	Serum Uric Acid		-11.920819
24513273	rs506338	Serum Uric Acid		-30.630784
24513273	rs10821905	Serum Uric Acid		-16.130768
24513273	rs6598541	Serum Uric Acid		-14.318759
24513273	rs780094	Serum Uric Acid		-8.853872
24513273	rs7193778	Serum Uric Acid		-9.086186
24513273	rs17050272	Serum Uric Acid		-9.79588
24714607	rs7836298	Chronic Mucus Hypersecretion		-5.359519
24714607	rs2255953	Chronic Mucus Hypersecretion		-5.363512
24714607	rs1894307	Chronic Mucus Hypersecretion		-5.143876
24714607	rs4760851	Chronic Mucus Hypersecretion		-5.314258
24714607	rs10879509	Chronic Mucus Hypersecretion		-5.156145
23727862	rs10208273	Osteosarcoma		-5.455932
21460841	rs2588969	Late-Onset Alzheimer’s Disease		-6.161151
17903292	rs10485409	Kidney|Endocrine-Related Traits		-5.0
17903292	rs723464	Kidney|Endocrine-Related Traits		-5.0
17903297	rs2029395	Brain|Cognitive Test	F2	-7.744727
17903297	rs10502991	Brain|Cognitive Test		-5.0
17903297	rs1433527	Brain|Cognitive Test	temporal brain volume	-7.744727
17903296	rs4143244	Association Bone	NeckW1	-6.151811
18483556	rs8039195	Hair Color|Skin Pigmentation		-29.130768
18483556	rs2353033	Hair Color|Skin Pigmentation		-8.21467
18483556	rs8028689	Hair Color|Skin Pigmentation		-6.823909
18483556	rs10861741	Hair Color|Skin Pigmentation		-5.744727
18483556	rs4785763	Hair Color|Skin Pigmentation		-23.244125
18483556	rs7196459	Hair Color|Skin Pigmentation		-12.508638
18483556	rs8049897	Hair Color|Skin Pigmentation		-15.853872
18483556	rs2241039	Hair Color|Skin Pigmentation		-6.619789
18483556	rs4238833	Hair Color|Skin Pigmentation		-24.086186
18483556	rs2353033	Hair Color|Skin Pigmentation		-9.552842
18483556	rs8049897	Hair Color|Skin Pigmentation		-17.886057
18483556	rs9806558	Hair Color|Skin Pigmentation		-5.468521
18483556	rs7196459	Hair Color|Skin Pigmentation		-16.69897
18483556	rs2241039	Hair Color|Skin Pigmentation		-5.958607
18483556	rs12142165	Hair Color|Skin Pigmentation		-5.200659
18483556	rs1540771	Hair Color|Skin Pigmentation		-5.468521
18483556	rs4408545	Hair Color|Skin Pigmentation		-18.853872
18483556	rs4785763	Hair Color|Skin Pigmentation		-29.823909
18483556	rs8007923	Hair Color|Skin Pigmentation		-5.920819
18483556	rs4238833	Hair Color|Skin Pigmentation		-19.769551
18483556	rs8028689	Hair Color|Skin Pigmentation		-16.036212
18483556	rs4778211	Hair Color|Skin Pigmentation		-7.431798
18483556	rs4778211	Hair Color|Skin Pigmentation		-6.455932
18483556	rs4408545	Hair Color|Skin Pigmentation		-14.721246
18483556	rs6497268	Hair Color|Skin Pigmentation		-17.022276
17903294	rs1954971	Hematological Phenotypes		-5.0
17903294	rs1510107	Hematological Phenotypes		-5.0
21750679	rs9855622	Systemic Sclerosis		-5.785156
21750679	rs9498419	Systemic Sclerosis		-5.112946
21750679	rs2725466	Systemic Sclerosis		-5.337242
21750679	rs6919745	Systemic Sclerosis		-5.089376
21750679	rs4329228	Systemic Sclerosis		-5.176526
24836286	rs4813802	Colorectal Cancer		-5.005683
24836286	rs11632715	Colorectal Cancer		-5.392545
24836286	rs4779584	Colorectal Cancer		-5.261219
23056639	rs2165179	Lectin		-5.832683
23056639	rs17223788	Lectin		-5.782516
23056639	rs4876386	Lectin		-5.600326
23056639	rs930956	Lectin		-5.105684
23056639	rs4351827	Lectin		-5.625252
23056639	rs9512645	Lectin		-5.464706
23056639	rs12443973	Lectin		-5.675718
23056639	rs11919628	Lectin		-5.863279
23056639	rs2409784	Lectin		-5.838632
23056639	rs16902429	Lectin		-5.331614
23056639	rs17775170	Lectin		-5.270835
23056639	rs8101416	Lectin		-5.712198
23056639	rs17658562	Lectin		-5.182435
23056639	rs7586	Lectin		-5.108463
25188341	rs28834970	Dementias|Alzheimer's Disease		-13.130768
25188341	rs6656401	Dementias|Alzheimer's Disease		-23.244125
25188341	rs35349669	Dementias|Alzheimer's Disease		-7.49485
25188341	rs1476679	Dementias|Alzheimer's Disease		-9.251812
25188341	rs2718058	Dementias|Alzheimer's Disease		-8.318759
25188341	rs9271192	Dementias|Alzheimer's Disease		-11.537602
25188341	rs10498633	Dementias|Alzheimer's Disease		-8.259637
25188341	rs11218343	Dementias|Alzheimer's Disease		-14.013228
25188341	rs7274581	Dementias|Alzheimer's Disease		-7.60206
25188341	rs10792832	Dementias|Alzheimer's Disease		-25.031517
25188341	rs983392	Dementias|Alzheimer's Disease		-15.21467
25188341	rs10948363	Dementias|Alzheimer's Disease		-10.283997
25188341	rs190982	Dementias|Alzheimer's Disease		-7.49485
25188341	rs4147929	Dementias|Alzheimer's Disease		-14.958607
25188341	rs10838725	Dementias|Alzheimer's Disease		-7.958607
25188341	rs9331896	Dementias|Alzheimer's Disease		-24.552842
25188341	rs3865444	Dementias|Alzheimer's Disease		-5.522879
25188341	rs17125944	Dementias|Alzheimer's Disease		-8.102373
25188341	rs11771145	Dementias|Alzheimer's Disease		-12.958607
20585627	rs4408545	Common Traits	Red hair	-1000.0
20585627	rs4238833	Common Traits	Red hair	-1000.0
20585627	rs11648785	Common Traits	Freckling	-1000.0
20585627	rs2240204	Common Traits	Eye color	-1000.0
20585627	rs2353033	Common Traits	Red hair	-1000.0
20585627	rs11648785	Common Traits	Red hair	-1000.0
20585627	rs4347628	Common Traits	Red hair	-1000.0
20585627	rs977588	Common Traits	Eye color	-1000.0
20585627	rs1805009	Common Traits	Freckling	-1000.0
20585627	rs4778220	Common Traits	Eye color	-1000.0
20585627	rs17305657	Common Traits	Freckling	-1000.0
20585627	rs6088316	Common Traits	Freckling	-1000.0
20585627	rs1805008	Common Traits	Red hair	-1000.0
20585627	rs1800404	Common Traits	Eye color	-1000.0
20585627	rs11856995	Common Traits	Sneeze	-1000.0
20585627	rs1107267	Common Traits	Eye color	-1000.0
20585627	rs761238	Common Traits	Freckling	-1000.0
20585627	rs4812405	Common Traits	Freckling	-1000.0
20585627	rs8049897	Common Traits	Freckling	-1000.0
20585627	rs7120151	Common Traits	Green eyes	-1000.0
20585627	rs8039195	Common Traits	Eye color	-1000.0
20585627	rs1470608	Common Traits	Eye color	-1000.0
20585627	rs7170451	Common Traits	Eye color	-1000.0
20585627	rs3930739	Common Traits	Eye color	-1000.0
20585627	rs1805009	Common Traits	Red hair	-1000.0
20585627	rs17565953	Common Traits	Eye color	-1000.0
20585627	rs17305657	Common Traits	Red hair	-1000.0
20585627	rs1556547	Common Traits	Haircurl	-1000.0
20585627	rs10960751	Common Traits	Eye color	-1000.0
20585627	rs7196459	Common Traits	Red hair	-1000.0
20585627	rs16950987	Common Traits	Eye color	-1000.0
20585627	rs8060934	Common Traits	Freckling	-1000.0
20585627	rs11547464	Common Traits	Freckling	-1000.0
20585627	rs1800407	Common Traits	Eye color	-1000.0
20585627	rs728405	Common Traits	Eye color	-1000.0
20585627	rs1042602	Common Traits	Freckle	-1000.0
20585627	rs4911442	Common Traits	Freckling	-1000.0
20585627	rs6497253	Common Traits	Eye color	-1000.0
20585627	rs4778232	Common Traits	Eye color	-1000.0
20585627	rs4911414	Common Traits	Freckling	-1000.0
20585627	rs1474976	Common Traits	Freckling	-1000.0
20585627	rs154659	Common Traits	Freckling	-1000.0
20585627	rs8049897	Common Traits	Red hair	-1000.0
20585627	rs1597196	Common Traits	Eye color	-1000.0
20585627	rs1805008	Common Traits	Freckling	-1000.0
21483430	rs2487453	Neurocognitive Phenotypes		-8.58838
21827660	rs2736100	Increased Disease Risk		-12.275724
21827660	rs506044	Increased Disease Risk		-5.677781
21827660	rs1920116	Increased Disease Risk		-5.853872
21827660	rs501700	Increased Disease Risk		-6.148742
21827660	rs4977756	Increased Disease Risk		-6.376751
21827660	rs7530361	Increased Disease Risk		-6.187087
21827660	rs640030	Increased Disease Risk		-5.619789
21827660	rs3779505	Increased Disease Risk		-5.522879
21827660	rs687513	Increased Disease Risk		-5.537602
21827660	rs2157719	Increased Disease Risk		-7.21467
21827660	rs1063192	Increased Disease Risk		-7.036212
21827660	rs1412829	Increased Disease Risk		-7.468521
24047820	rs11625667	Social Communication		-5.366532
24047820	rs761490	Social Communication		-5.013228
24047820	rs12115663	Social Communication		-5.387216
21935397	rs791903	Extremely|Overweight|Body Mass Index		-5.300162
21935397	rs4964926	Extremely|Overweight|Body Mass Index		-5.178486
21935397	rs2115706	Extremely|Overweight|Body Mass Index		-5.221849
21935397	rs8067056	Extremely|Overweight|Body Mass Index		-5.080399
21935397	rs910320	Extremely|Overweight|Body Mass Index		-5.49485
21935397	rs6571507	Extremely|Overweight|Body Mass Index		-5.113509
21935397	rs12145833	Extremely|Overweight|Body Mass Index		-6.318759
21935397	rs2287019	Extremely|Overweight|Body Mass Index		-15.721246
21935397	rs1424233	Extremely|Overweight|Body Mass Index		-12.420216
21935397	rs2798311	Extremely|Overweight|Body Mass Index		-5.420216
21935397	rs17504169	Extremely|Overweight|Body Mass Index		-5.552842
21935397	rs10987417	Extremely|Overweight|Body Mass Index		-5.29243
21935397	rs11847697	Extremely|Overweight|Body Mass Index		-10.236572
21935397	rs12444979	Extremely|Overweight|Body Mass Index		-20.537602
21935397	rs2112347	Extremely|Overweight|Body Mass Index		-12.657577
21935397	rs10938397	Extremely|Overweight|Body Mass Index		-30.420216
21935397	rs3817334	Extremely|Overweight|Body Mass Index		-11.79588
21935397	rs13130484	Extremely|Overweight|Body Mass Index		-5.79588
21935397	rs13107325	Extremely|Overweight|Body Mass Index		-12.823909
21935397	rs887912	Extremely|Overweight|Body Mass Index		-11.744727
21935397	rs1002158	Extremely|Overweight|Body Mass Index		-5.167491
21935397	rs2867125	Extremely|Overweight|Body Mass Index		-48.552842
21935397	rs7138803	Extremely|Overweight|Body Mass Index		-16.744727
21935397	rs2241423	Extremely|Overweight|Body Mass Index		-17.920819
21935397	rs1558902	Extremely|Overweight|Body Mass Index		-119.318759
21935397	rs10767664	Extremely|Overweight|Body Mass Index		-25.327902
21935397	rs17150703	Extremely|Overweight|Body Mass Index		-8.721246
21935397	rs8067056	Extremely|Overweight|Body Mass Index		-5.080922
21935397	rs2890652	Extremely|Overweight|Body Mass Index		-9.853872
21935397	rs4929949	Extremely|Overweight|Body Mass Index		-8.552842
21935397	rs543874	Extremely|Overweight|Body Mass Index		-22.443697
21935397	rs9936385	Extremely|Overweight|Body Mass Index		-12.853872
21935397	rs9816226	Extremely|Overweight|Body Mass Index		-17.769551
21935397	rs713586	Extremely|Overweight|Body Mass Index		-21.207608
21935397	rs11034952	Extremely|Overweight|Body Mass Index		-5.251812
21935397	rs206936	Extremely|Overweight|Body Mass Index		-7.522879
21935397	rs17104665	Extremely|Overweight|Body Mass Index		-5.346787
21935397	rs571312	Extremely|Overweight|Body Mass Index		-41.19382
21935397	rs4964926	Extremely|Overweight|Body Mass Index		-5.180456
21935397	rs7720663	Extremely|Overweight|Body Mass Index		-5.197911
21935397	rs10047878	Extremely|Overweight|Body Mass Index		-5.585027
21935397	rs10508503	Extremely|Overweight|Body Mass Index		-6.677781
21935397	rs3849047	Extremely|Overweight|Body Mass Index		-5.161151
21935397	rs10968576	Extremely|Overweight|Body Mass Index		-12.568636
21935397	rs13078807	Extremely|Overweight|Body Mass Index		-10.408935
21935397	rs8089364	Extremely|Overweight|Body Mass Index		-7.49485
21935397	rs1555543	Extremely|Overweight|Body Mass Index		-9.431798
21935397	rs6758546	Extremely|Overweight|Body Mass Index		-5.036212
21935397	rs4771122	Extremely|Overweight|Body Mass Index		-9.022276
21935397	rs7132908	Extremely|Overweight|Body Mass Index		-8.21467
21935397	rs2815752	Extremely|Overweight|Body Mass Index		-21.79588
21935397	rs1805081	Extremely|Overweight|Body Mass Index		-6.537602
21935397	rs11640537	Extremely|Overweight|Body Mass Index		-5.004365
21935397	rs10150332	Extremely|Overweight|Body Mass Index		-10.552842
21935397	rs1514175	Extremely|Overweight|Body Mass Index		-13.086186
21935397	rs7720663	Extremely|Overweight|Body Mass Index		-5.200659
21935397	rs604388	Extremely|Overweight|Body Mass Index		-6.236572
21935397	rs4836133	Extremely|Overweight|Body Mass Index		-8.69897
21935397	rs29941	Extremely|Overweight|Body Mass Index		-8.522879
21935397	rs7359397	Extremely|Overweight|Body Mass Index		-19.721246
21935397	rs3810291	Extremely|Overweight|Body Mass Index		-11.79588
21379329	rs2075650	Late-Onset Alzheimer's Disease		-14.928118
21379329	rs7814569	Late-Onset Alzheimer's Disease		-5.928118
21379329	rs2673604	Late-Onset Alzheimer's Disease		-5.585027
21379329	rs10489216	Late-Onset Alzheimer's Disease		-6.073658
21379329	rs2075650	Late-Onset Alzheimer's Disease		-7.427128
21379329	rs2075650	Late-Onset Alzheimer's Disease		-80.530178
21379329	rs2075650	Late-Onset Alzheimer's Disease		-72.493495
21379329	rs7007878	Late-Onset Alzheimer's Disease		-5.185087
21379329	rs4145454	Late-Onset Alzheimer's Disease		-5.987163
22479191	rs12124078	Kidney|Follow-Up		-16.823909
22479191	rs2453580	Kidney|Follow-Up		-8.677781
22479191	rs2928148	Kidney|Follow-Up		-7.39794
22479191	rs11078903	Kidney|Follow-Up		-12.045757
20364137	rs10958409	Intracranial Aneurysm		-6.376751
21124946	rs8102334	Bone Mineral Density		-5.522879
21124946	rs7338502	Bone Mineral Density		-7.69897
21124946	rs211804	Bone Mineral Density		-6.39794
21124946	rs16877095	Bone Mineral Density		-5.221849
21124946	rs9525613	Bone Mineral Density		-5.69897
21124946	rs17066364	Bone Mineral Density		-5.39794
21124946	rs11875173	Bone Mineral Density		-5.045757
21124946	rs4280044	Bone Mineral Density		-5.154902
21124946	rs9541712	Bone Mineral Density		-5.221849
22085899	rs4236644	Bilirubin Levels		-5.69897
22085899	rs2417940	Bilirubin Levels		-16.616185
22085899	rs1986655	Bilirubin Levels		-5.69897
22085899	rs16928809	Bilirubin Levels		-7.0
22085899	rs2117032	Bilirubin Levels		-13.522879
22085899	rs4149056	Bilirubin Levels		-12.154902
22085899	rs12714207	Bilirubin Levels		-6.30103
22085899	rs12206204	Bilirubin Levels		-6.09691
22085899	rs4773330	Bilirubin Levels		-5.09691
22291609	rs4129267	Inflammation	interleukin-6	-7.627088
22291609	rs113459440	Inflammation	high-sensitivity c-reactive protein	-7.812479
22291609	rs10903129	Inflammation	erythrocyte sedimentation rate	-7.407823
22291609	rs4420638	Inflammation	high-sensitivity c-reactive protein	-10.14691
22291609	rs11829037	Inflammation	erythrocyte sedimentation rate	-9.050122
22291609	rs2259816	Inflammation	high-sensitivity c-reactive protein	-5.266803
22291609	rs11829037	Inflammation	high-sensitivity c-reactive protein	-13.823909
19714205	rs720810	Asthma		-5.289883
19714205	rs2247572	Asthma		-5.712198
19714205	rs1867612	Asthma		-5.809668
19714205	rs6063725	Asthma		-5.453457
23703922	rs11599917	Uric Acid Levels		-5.966576
23703922	rs4643800	Uric Acid Levels		-10.069051
23703922	rs10022911	Uric Acid Levels		-12.266001
23703922	rs4698050	Uric Acid Levels		-9.91364
23703922	rs2256711	Uric Acid Levels		-5.407823
23703922	rs1769242	Uric Acid Levels		-5.563837
23703922	rs7092652	Uric Acid Levels		-6.059484
24586186	rs37370	Metabolic Traits|Metabolite-Disease	3-Aminoisobutyrate	-64.920819
24586186	rs37370	Metabolic Traits|Metabolite-Disease		-36.677781
24586186	rs3764913	Metabolic Traits|Metabolite-Disease	Unknown	-18.537602
24586186	rs492602	Metabolic Traits|Metabolite-Disease	Fucose	-43.161151
21909115	rs1813353	Cardiovascular Disease|Blood Pressure		-14.638272
21909115	rs10850411	Cardiovascular Disease|Blood Pressure		-9.267606
21909115	rs3774372	Cardiovascular Disease|Blood Pressure		-13.045757
21909115	rs381815	Cardiovascular Disease|Blood Pressure		-10.275724
21909115	rs17249754	Cardiovascular Disease|Blood Pressure		-17.744727
21909115	rs12940887	Cardiovascular Disease|Blood Pressure		-13.638272
21909115	rs4590817	Cardiovascular Disease|Blood Pressure		-11.886057
21909115	rs17367504	Cardiovascular Disease|Blood Pressure		-21.060481
23593202	rs12146626	Age Menarche|Femoral Neck Bone Geometry		-5.371611
23593202	rs5980450	Age Menarche|Femoral Neck Bone Geometry		-6.091515
23593202	rs7064959	Age Menarche|Femoral Neck Bone Geometry		-5.860121
23593202	rs7929583	Age Menarche|Femoral Neck Bone Geometry		-5.450997
23593202	rs10898723	Age Menarche|Femoral Neck Bone Geometry		-5.066513
23593202	rs7064959	Age Menarche|Femoral Neck Bone Geometry		-5.625252
23593202	rs5980450	Age Menarche|Femoral Neck Bone Geometry		-5.917215
23593202	rs4844014	Age Menarche|Femoral Neck Bone Geometry		-5.9914
23593202	rs10898723	Age Menarche|Femoral Neck Bone Geometry		-5.129011
23593202	rs12146626	Age Menarche|Femoral Neck Bone Geometry		-5.360514
23593202	rs7929583	Age Menarche|Femoral Neck Bone Geometry		-5.361511
23593202	rs4844014	Age Menarche|Femoral Neck Bone Geometry		-5.872895
23793025	rs13208321	Migraine		-11.667562
23793025	rs7577262	Migraine		-12.485452
24121790	rs3111601	Barrett’s Esophagus|Esophageal Adenocarcinoma		-5.522879
24121790	rs3950627	Barrett’s Esophagus|Esophageal Adenocarcinoma		-5.677781
20686608	rs4683235	Pancreatic Cancer		-5.003051
20339536	rs964184	Lipid-Lowering Response|Response Statins		-13.721246
20339536	rs9644568	Lipid-Lowering Response|Response Statins		-7.346787
20339536	rs4775041	Lipid-Lowering Response|Response Statins		-8.0
20339536	rs1883025	Lipid-Lowering Response|Response Statins		-6.19382
20339536	rs247616	Lipid-Lowering Response|Response Statins		-31.60206
20339536	rs4420638	Lipid-Lowering Response|Response Statins		-6.200659
20339536	rs1260326	Lipid-Lowering Response|Response Statins		-14.30103
20339536	rs7633531	Lipid-Lowering Response|Response Statins		-6.853872
20339536	rs1011685	Lipid-Lowering Response|Response Statins		-7.677781
23382691	rs7158173	Immunoglobulin G|Human Immunoglobulin|-Glycosylation		-5.39794
23382691	rs10806425	Immunoglobulin G|Human Immunoglobulin|-Glycosylation		-9.39794
23382691	rs11755527	Immunoglobulin G|Human Immunoglobulin|-Glycosylation		-7.522879
23382691	rs1847472	Immunoglobulin G|Human Immunoglobulin|-Glycosylation		-8.30103
23382691	rs1451375	Immunoglobulin G|Human Immunoglobulin|-Glycosylation		-5.221849
23382691	rs4132601	Immunoglobulin G|Human Immunoglobulin|-Glycosylation		-19.0
23382691	rs12212193	Immunoglobulin G|Human Immunoglobulin|-Glycosylation		-7.39794
23382691	rs2366293	Immunoglobulin G|Human Immunoglobulin|-Glycosylation		-8.632644
23382691	rs4730273	Immunoglobulin G|Human Immunoglobulin|-Glycosylation		-5.30103
23382691	rs4730276	Immunoglobulin G|Human Immunoglobulin|-Glycosylation		-5.045757
23382691	rs7805803	Immunoglobulin G|Human Immunoglobulin|-Glycosylation		-5.045757
23382691	rs12718597	Immunoglobulin G|Human Immunoglobulin|-Glycosylation		-12.30103
23382691	rs2413583	Immunoglobulin G|Human Immunoglobulin|-Glycosylation		-26.0
23382691	rs11978267	Immunoglobulin G|Human Immunoglobulin|-Glycosylation		-10.09691
23382691	rs16861329	Immunoglobulin G|Human Immunoglobulin|-Glycosylation		-7.522879
23382691	rs11755527	Immunoglobulin G|Human Immunoglobulin|-Glycosylation		-11.30103
23382691	rs10272724	Immunoglobulin G|Human Immunoglobulin|-Glycosylation		-10.958607
23382691	rs1240874	Immunoglobulin G|Human Immunoglobulin|-Glycosylation		-6.0
23382691	rs2108225	Immunoglobulin G|Human Immunoglobulin|-Glycosylation		-7.0
23382691	rs968451	Immunoglobulin G|Human Immunoglobulin|-Glycosylation		-9.0
23382691	rs3757247	Immunoglobulin G|Human Immunoglobulin|-Glycosylation		-6.0
23382691	rs8007846	Immunoglobulin G|Human Immunoglobulin|-Glycosylation		-5.045757
23382691	rs11755527	Immunoglobulin G|Human Immunoglobulin|-Glycosylation		-7.30103
23770605	rs8024033	Chronic Lymphocytic Leukemia		-7.565431
23770605	rs3770745	Chronic Lymphocytic Leukemia		-8.0846
23583980	rs35705950	Pulmonary Fibrosis		-94.142065
23583980	rs868903	Pulmonary Fibrosis		-9.241088
23583980	rs3829223	Pulmonary Fibrosis		-5.140862
23583980	rs7122936	Pulmonary Fibrosis		-5.140862
23583980	rs2334659	Pulmonary Fibrosis		-5.399027
23118974	rs702477	Pigmentation|Skin	Eye C'	-6.886057
23118974	rs2033739	Pigmentation|Skin	Skin M	-5.340084
23118974	rs886890	Pigmentation|Skin	Eye C'	-5.247952
23118974	rs262825	Pigmentation|Skin	Hair M	-5.100179
23118974	rs9809315	Pigmentation|Skin	Skin M	-6.747147
19247474	rs1400363	Smoking Behaviors|Cigarette Smoking		-5.004365
21298027	rs10771427	Celiac Disease|Crohn's Disease		-5.39794
21298027	rs6708413	Celiac Disease|Crohn's Disease		-7.077275
21298027	rs40254	Celiac Disease|Crohn's Disease		-5.181774
21298027	rs6516104	Celiac Disease|Crohn's Disease		-5.866461
21298027	rs4317904	Celiac Disease|Crohn's Disease		-5.728158
21298027	rs16939895	Celiac Disease|Crohn's Disease		-8.335358
21298027	rs1517605	Celiac Disease|Crohn's Disease		-5.492144
21502949	rs4752195	Brain		-5.20204
21502949	rs5979778	Brain		-5.847712
21502949	rs4752194	Brain		-5.20204
21502949	rs1299288	Brain		-5.353596
21502949	rs5979778	Brain		-5.191789
21502949	rs1602517	Brain		-5.221849
21502949	rs5979778	Brain		-5.510042
24025145	rs1530357	Chemotherapy-Induced Alopecia|Breast Cancer		-5.367543
24025145	rs857373	Chemotherapy-Induced Alopecia|Breast Cancer		-6.28735
24025145	rs1530361	Chemotherapy-Induced Alopecia|Breast Cancer		-5.054039
24025145	rs16908658	Chemotherapy-Induced Alopecia|Breast Cancer		-6.003051
24025145	rs7919725	Chemotherapy-Induced Alopecia|Breast Cancer		-6.002614
24025145	rs1319836	Chemotherapy-Induced Alopecia|Breast Cancer		-6.040959
24025145	rs7318267	Chemotherapy-Induced Alopecia|Breast Cancer		-5.388277
24025145	rs857392	Chemotherapy-Induced Alopecia|Breast Cancer		-6.041914
24025145	rs11666971	Chemotherapy-Induced Alopecia|Breast Cancer		-5.089909
24025145	rs857369	Chemotherapy-Induced Alopecia|Breast Cancer		-5.640165
24025145	rs9416306	Chemotherapy-Induced Alopecia|Breast Cancer		-5.640165
24025145	rs2282048	Chemotherapy-Induced Alopecia|Breast Cancer		-5.204815
25367360	rs7581641	Astigmatism|Refractive Error		-5.324222
25367360	rs2871434	Astigmatism|Refractive Error		-5.575118
25350695	rs2900478	Ldl Cholesterol Response|Response Statins		-5.645892
25350695	rs646776	Ldl Cholesterol Response|Response Statins		-6.173925
20041166	rs333	Hiv-1		-9.769551
23326239	rs7195	Antibodies|Epstein-Barr Virus Nuclear Antigen		-8.283997
23326239	rs3130557	Antibodies|Epstein-Barr Virus Nuclear Antigen		-7.358526
23326239	rs9273327	Antibodies|Epstein-Barr Virus Nuclear Antigen		-9.153045
23326239	rs28362683	Antibodies|Epstein-Barr Virus Nuclear Antigen		-7.59176
23326239	rs2395185	Antibodies|Epstein-Barr Virus Nuclear Antigen		-10.596879
23326239	rs3115663	Antibodies|Epstein-Barr Virus Nuclear Antigen		-8.575118
23326239	rs3130070	Antibodies|Epstein-Barr Virus Nuclear Antigen		-8.299296
23326239	rs3130618	Antibodies|Epstein-Barr Virus Nuclear Antigen		-8.567031
23326239	rs9268832	Antibodies|Epstein-Barr Virus Nuclear Antigen		-8.665546
23326239	rs652888	Antibodies|Epstein-Barr Virus Nuclear Antigen		-9.492144
23326239	rs10947262	Antibodies|Epstein-Barr Virus Nuclear Antigen		-7.910095
23326239	rs204999	Antibodies|Epstein-Barr Virus Nuclear Antigen		-9.204815
23326239	rs2294882	Antibodies|Epstein-Barr Virus Nuclear Antigen		-9.025949
23326239	rs7194	Antibodies|Epstein-Barr Virus Nuclear Antigen		-8.283997
23326239	rs2736157	Antibodies|Epstein-Barr Virus Nuclear Antigen		-8.567031
23326239	rs10947261	Antibodies|Epstein-Barr Virus Nuclear Antigen		-8.134304
23326239	rs3130623	Antibodies|Epstein-Barr Virus Nuclear Antigen		-8.603801
23326239	rs204999	Antibodies|Epstein-Barr Virus Nuclear Antigen		-11.785156
23326239	rs2233956	Antibodies|Epstein-Barr Virus Nuclear Antigen		-8.133713
23326239	rs3117583	Antibodies|Epstein-Barr Virus Nuclear Antigen		-8.567031
23326239	rs3130626	Antibodies|Epstein-Barr Virus Nuclear Antigen		-8.567031
23326239	rs2294884	Antibodies|Epstein-Barr Virus Nuclear Antigen		-8.744727
23326239	rs3130048	Antibodies|Epstein-Barr Virus Nuclear Antigen		-8.703335
23326239	rs3093970	Antibodies|Epstein-Barr Virus Nuclear Antigen		-8.302771
23326239	rs2507997	Antibodies|Epstein-Barr Virus Nuclear Antigen		-7.68403
23326239	rs2213586	Antibodies|Epstein-Barr Virus Nuclear Antigen		-8.283997
23326239	rs10885	Antibodies|Epstein-Barr Virus Nuclear Antigen		-8.539102
23326239	rs7754768	Antibodies|Epstein-Barr Virus Nuclear Antigen		-8.232844
23326239	rs2294881	Antibodies|Epstein-Barr Virus Nuclear Antigen		-9.025949
23326239	rs2213585	Antibodies|Epstein-Barr Virus Nuclear Antigen		-8.283997
23326239	rs2233971	Antibodies|Epstein-Barr Virus Nuclear Antigen		-7.709965
23326239	rs2239803	Antibodies|Epstein-Barr Virus Nuclear Antigen		-7.300162
23326239	rs9267947	Antibodies|Epstein-Barr Virus Nuclear Antigen		-7.349692
23326239	rs2227139	Antibodies|Epstein-Barr Virus Nuclear Antigen		-8.283997
23326239	rs652888	Antibodies|Epstein-Barr Virus Nuclear Antigen		-8.645892
23326239	rs3130048	Antibodies|Epstein-Barr Virus Nuclear Antigen		-9.621602
23326239	rs2854008	Antibodies|Epstein-Barr Virus Nuclear Antigen		-7.471083
23326239	rs7192	Antibodies|Epstein-Barr Virus Nuclear Antigen		-8.089376
23326239	rs28362680	Antibodies|Epstein-Barr Virus Nuclear Antigen		-8.123782
23326239	rs3130628	Antibodies|Epstein-Barr Virus Nuclear Antigen		-8.286509
23326239	rs9267522	Antibodies|Epstein-Barr Virus Nuclear Antigen		-8.567031
23326239	rs4248166	Antibodies|Epstein-Barr Virus Nuclear Antigen		-9.978811
24999842	rs6851362	Celiac Disease|Celiac		-7.387216
24999842	rs1997179	Celiac Disease|Celiac		-8.89279
24999842	rs8081319	Celiac Disease|Celiac		-6.077794
24999842	rs13132933	Celiac Disease|Celiac		-11.10513
24999842	rs6840978	Celiac Disease|Celiac		-10.403403
24999842	rs11734090	Celiac Disease|Celiac		-7.815309
24999842	rs1394220	Celiac Disease|Celiac		-6.275724
21460840	rs11767557	Alzheimer’s Disease		-9.221849
21460840	rs9349407	Alzheimer’s Disease		-8.065502
21460840	rs3865444	Alzheimer’s Disease		-8.79588
19915575	rs2896905	Parkinson’s Disease		-5.298432
19915575	rs17563986	Parkinson’s Disease		-13.777284
19772629	rs7076519	Parkinson Disease|Onset		-6.031517
19772629	rs10147486	Parkinson Disease|Onset		-6.036212
19772629	rs4791571	Parkinson Disease|Onset		-5.229148
19772629	rs1420143	Parkinson Disease|Onset		-5.443697
19772629	rs1420143	Parkinson Disease|Onset		-5.136677
19772629	rs9904572	Parkinson Disease|Onset		-6.142668
19772629	rs12261736	Parkinson Disease|Onset		-5.721246
19772629	rs1355637	Parkinson Disease|Onset		-5.29243
19772629	rs17817190	Parkinson Disease|Onset		-5.60206
19772629	rs7076519	Parkinson Disease|Onset		-6.221849
19772629	rs10773917	Parkinson Disease|Onset		-5.431798
19772629	rs17663983	Parkinson Disease|Onset		-5.091515
19772629	rs3887942	Parkinson Disease|Onset		-5.19382
19772629	rs7556447	Parkinson Disease|Onset		-5.102373
19772629	rs12261736	Parkinson Disease|Onset		-6.744727
19772629	rs12829697	Parkinson Disease|Onset		-5.154902
19772629	rs12261736	Parkinson Disease|Onset		-5.136677
19772629	rs4771006	Parkinson Disease|Onset		-5.136677
19772629	rs676495	Parkinson Disease|Onset		-5.040959
19772629	rs10420134	Parkinson Disease|Onset		-5.148742
19772629	rs11899121	Parkinson Disease|Onset		-5.455932
19772629	rs1572662	Parkinson Disease|Onset		-5.107905
19772629	rs6936388	Parkinson Disease|Onset		-5.036212
25064009	rs115185635	Parkinson’s Disease		-7.661544
25064009	rs34016896	Parkinson’s Disease		-5.114639
25364816	rs10894267	Diabetic Retinopathy		-5.259637
25364816	rs7083364	Diabetic Retinopathy		-5.0
21042317	rs17226852	Major Depressive Disorder		-5.823909
21042317	rs2384061	Major Depressive Disorder		-5.200659
21804549	rs2453626	Asthma		-6.552842
21804549	rs9891949	Asthma		-6.124939
21804549	rs335016	Asthma		-6.585027
21804549	rs2017908	Asthma		-8.356547
21804549	rs4653433	Asthma		-6.267606
21804549	rs10064618	Asthma		-6.244125
21804549	rs11735820	Asthma		-6.638272
21804549	rs16929496	Asthma		-6.585027
22170493	rs6596086	Psoriatic Arthritis		-5.010105
22170493	rs171511	Psoriatic Arthritis		-5.031517
23408906	rs716822	Thyroid|Thyroid-Related Traits|Differences	thyroxine	-1000.0
23459936	rs12260727	Chronic Periodontitis		-6.221849
23459936	rs11925054	Chronic Periodontitis		-6.187087
23459936	rs12883458	Chronic Periodontitis		-6.455932
23472185	rs12674503	Multiple Sclerosis|Oligoclonal Band		-5.769551
23472185	rs4646333	Multiple Sclerosis|Oligoclonal Band		-5.721246
23472185	rs1455158	Multiple Sclerosis|Oligoclonal Band		-5.638272
23472185	rs6926377	Multiple Sclerosis|Oligoclonal Band		-5.19382
23472185	rs1378321	Multiple Sclerosis|Oligoclonal Band		-5.744727
22238593	rs6451146	Type 2 Diabetes		-5.0
22238593	rs3775045	Type 2 Diabetes		-5.677781
22238593	rs6930576	Type 2 Diabetes		-6.124939
22238593	rs17103805	Type 2 Diabetes		-5.49485
22911880	rs4853643	Behaviors|Personality Traits|Eating		-5.005243
21829393	rs11594656	Type 1 Diabetes|Autoantibody		-5.69897
21829393	rs478582	Type 1 Diabetes|Autoantibody		-11.552842
21829393	rs657152	Type 1 Diabetes|Autoantibody		-12.939302
21829393	rs4971154	Type 1 Diabetes|Autoantibody		-10.537602
24449572	rs1047022	Rheumatoid Arthritis		-6.19382
24449572	rs6859219	Rheumatoid Arthritis		-5.259637
25140149	rs6887649	Neurodegeneration|Biomarker		-7.701147
25140149	rs7849530	Neurodegeneration|Biomarker		-9.539102
25140149	rs4866650	Neurodegeneration|Biomarker		-8.869666
25140149	rs12261764	Neurodegeneration|Biomarker		-7.022276
22570697	rs3132671	Multiple Sclerosis		-8.422508
22570697	rs757262	Multiple Sclerosis		-6.756962
22570697	rs3094157	Multiple Sclerosis		-6.906578
22570697	rs2517646	Multiple Sclerosis		-10.709965
22570697	rs2857439	Multiple Sclerosis		-9.730487
22570697	rs7382297	Multiple Sclerosis		-14.696804
22570697	rs17421624	Multiple Sclerosis		-14.012334
22570697	rs2857435	Multiple Sclerosis		-8.077275
22570697	rs3905495	Multiple Sclerosis		-7.322393
22570697	rs4959093	Multiple Sclerosis		-33.087247
22570697	rs1736916	Multiple Sclerosis		-6.91364
22570697	rs12722489	Multiple Sclerosis		-6.665546
22570697	rs9261491	Multiple Sclerosis		-9.841638
22570697	rs16896944	Multiple Sclerosis		-8.578396
22570697	rs2647046	Multiple Sclerosis		-16.844664
22570697	rs9261471	Multiple Sclerosis		-7.866461
22889924	rs13063502	Tourette Syndrome		-5.047692
23984888	rs296282	Airway Responsiveness		-5.09691
23984888	rs614664	Airway Responsiveness		-5.221849
23984888	rs4861175	Airway Responsiveness		-5.309804
23984888	rs848788	Airway Responsiveness		-6.142668
23984888	rs702036	Airway Responsiveness		-5.148742
22807686	rs9272105	Chronic Hepatitis B|Hepatitis B Virus|Carriers		-5.04624
21079607	rs9839776	Anorexia Nervosa		-6.521434
23118916	rs11074583	Serum IgM		-7.246417
19571809	rs12182446	Schizophrenia		-6.321482
20066028	rs2292883	Serum Cholesterol Levels		-6.974694
20066028	rs5400	Serum Cholesterol Levels		-5.661544
20066028	rs5400	Serum Cholesterol Levels	total cholesterol	-5.661544
20066028	rs9863761	Serum Cholesterol Levels		-5.283997
20066028	rs10513684	Serum Cholesterol Levels		-5.966576
22479202	rs7133378	Metabolic Traits|Type 2 Diabetes|Adiponectin Levels		-8.88941
22479202	rs1597466	Metabolic Traits|Type 2 Diabetes|Adiponectin Levels		-7.725842
23870195	rs3218020	Coronary Artery|Coronary Artery Calcification		-8.596879
23870195	rs1537375	Coronary Artery|Coronary Artery Calcification		-15.295849
23870195	rs9349379	Coronary Artery|Coronary Artery Calcification		-10.576754
23870195	rs10511701	Coronary Artery|Coronary Artery Calcification		-15.348722
23870195	rs4977575	Coronary Artery|Coronary Artery Calcification		-18.003051
23870195	rs1333042	Coronary Artery|Coronary Artery Calcification		-15.342944
19300482	rs11219732	Chronic Obstructive Pulmonary Disease Copd|Pulmonary Function		-5.349692
19300482	rs9686327	Chronic Obstructive Pulmonary Disease Copd|Pulmonary Function		-7.008774
19300482	rs735243	Chronic Obstructive Pulmonary Disease Copd|Pulmonary Function		-6.694649
22087292	rs16913782	Femoral Neck Bone Geometry		-6.331614
22087292	rs11998784	Femoral Neck Bone Geometry		-6.090444
22087292	rs4804662	Femoral Neck Bone Geometry		-5.424812
22087292	rs16913751	Femoral Neck Bone Geometry		-5.785156
22087292	rs854140	Femoral Neck Bone Geometry		-5.677781
22087292	rs10491633	Femoral Neck Bone Geometry		-5.337242
22087292	rs12098712	Femoral Neck Bone Geometry		-5.059484
22087292	rs4804662	Femoral Neck Bone Geometry		-5.091515
22087292	rs10928979	Femoral Neck Bone Geometry		-5.427128
22087292	rs12005658	Femoral Neck Bone Geometry		-6.402305
22087292	rs4507747	Femoral Neck Bone Geometry		-5.634512
22087292	rs3849874	Femoral Neck Bone Geometry		-5.946922
22087292	rs10928979	Femoral Neck Bone Geometry		-6.189767
22087292	rs2062713	Femoral Neck Bone Geometry		-5.134896
22087292	rs6789283	Femoral Neck Bone Geometry		-5.60206
22087292	rs1368998	Femoral Neck Bone Geometry		-6.514279
22087292	rs17037864	Femoral Neck Bone Geometry		-5.405607
22087292	rs1389728	Femoral Neck Bone Geometry		-6.011441
22087292	rs6789283	Femoral Neck Bone Geometry		-6.872895
22087292	rs969715	Femoral Neck Bone Geometry		-6.260428
22087292	rs2081106	Femoral Neck Bone Geometry		-5.308919
22087292	rs4804662	Femoral Neck Bone Geometry		-5.208309
22087292	rs6789283	Femoral Neck Bone Geometry		-7.127261
22087292	rs13299777	Femoral Neck Bone Geometry		-6.007446
22087292	rs4804662	Femoral Neck Bone Geometry		-6.326058
22087292	rs854140	Femoral Neck Bone Geometry		-5.455932
22087292	rs12098712	Femoral Neck Bone Geometry		-5.019542
22087292	rs10928979	Femoral Neck Bone Geometry		-6.018634
22087292	rs10491629	Femoral Neck Bone Geometry		-5.536107
21552555	rs6857327	Obesity|Obesity-Related Traits		-5.110138
21552555	rs3912607	Obesity|Obesity-Related Traits		-5.078834
21552555	rs10891096	Obesity|Obesity-Related Traits		-5.987163
21552555	rs9813516	Obesity|Obesity-Related Traits		-5.36251
21552555	rs7697609	Obesity|Obesity-Related Traits		-5.326979
21552555	rs247916	Obesity|Obesity-Related Traits		-5.038579
21552555	rs6921953	Obesity|Obesity-Related Traits		-5.039529
25526632	rs2921923	Breast Cancer		-5.408935
25526632	rs11723068	Breast Cancer		-5.007446
25526632	rs2921923	Breast Cancer		-5.325139
25526632	rs1149185	Breast Cancer		-5.669586
25526632	rs10457678	Breast Cancer		-5.027797
22941191	rs2499663	Neuroblastoma		-6.79588
18941528	rs1327328	Multiple Sclerosis		-14.723538
18941528	rs4284505	Multiple Sclerosis		-6.812479
18941528	rs4284505	Multiple Sclerosis		-5.440093
22470424	rs6080544	Amyotrophic Lateral Sclerosis		-5.585027
22470424	rs12327672	Amyotrophic Lateral Sclerosis		-5.60206
22470424	rs9509608	Amyotrophic Lateral Sclerosis		-5.013228
22470424	rs6075165	Amyotrophic Lateral Sclerosis		-5.420216
22470424	rs5762919	Amyotrophic Lateral Sclerosis		-6.769551
22470424	rs2703029	Amyotrophic Lateral Sclerosis		-5.236572
22470424	rs2161829	Amyotrophic Lateral Sclerosis		-5.036212
22470424	rs7912496	Amyotrophic Lateral Sclerosis		-5.119186
22470424	rs6453104	Amyotrophic Lateral Sclerosis		-5.173925
22470424	rs17263670	Amyotrophic Lateral Sclerosis		-5.0
22470424	rs7777387	Amyotrophic Lateral Sclerosis		-5.251812
22470424	rs7242525	Amyotrophic Lateral Sclerosis		-5.221849
22470424	rs12929572	Amyotrophic Lateral Sclerosis		-5.283997
22470424	rs7707833	Amyotrophic Lateral Sclerosis		-5.552842
22470424	rs2867161	Amyotrophic Lateral Sclerosis		-5.431798
22470424	rs9534003	Amyotrophic Lateral Sclerosis		-5.886057
22470424	rs6574039	Amyotrophic Lateral Sclerosis		-5.29243
22470424	rs11688631	Amyotrophic Lateral Sclerosis		-5.346787
22470424	rs12466517	Amyotrophic Lateral Sclerosis		-5.21467
22470424	rs6075164	Amyotrophic Lateral Sclerosis		-5.552842
22470424	rs7740421	Amyotrophic Lateral Sclerosis		-5.130768
22470424	rs1425419	Amyotrophic Lateral Sclerosis		-5.721246
22470424	rs617459	Amyotrophic Lateral Sclerosis		-5.259637
22470424	rs6816453	Amyotrophic Lateral Sclerosis		-5.19382
22470424	rs7764218	Amyotrophic Lateral Sclerosis		-5.065502
22470424	rs639964	Amyotrophic Lateral Sclerosis		-5.283997
22470424	rs6746842	Amyotrophic Lateral Sclerosis		-5.39794
22470424	rs7571323	Amyotrophic Lateral Sclerosis		-5.387216
22470424	rs2276695	Amyotrophic Lateral Sclerosis		-5.376751
22470424	rs1796991	Amyotrophic Lateral Sclerosis		-5.09691
22470424	rs7757630	Amyotrophic Lateral Sclerosis		-5.102373
22470424	rs564053	Amyotrophic Lateral Sclerosis		-5.017729
22470424	rs6840169	Amyotrophic Lateral Sclerosis		-5.107905
22470424	rs6904956	Amyotrophic Lateral Sclerosis		-5.022276
22470424	rs17145184	Amyotrophic Lateral Sclerosis		-5.267606
22470424	rs11071021	Amyotrophic Lateral Sclerosis		-5.721246
22470424	rs688858	Amyotrophic Lateral Sclerosis		-5.130768
24886709	rs78557978	Lipid		-7.388277
24886709	rs148533712	Lipid		-7.467246
24886709	rs6027281	Lipid	BMI	-7.148742
19132087	rs9834548	Kawasaki Disease		-5.010105
22368281	rs863626	LDL-c Response|Lpa		-6.856985
22368281	rs445925	LDL-c Response|Lpa		-16.798603
22368281	rs721843	LDL-c Response|Lpa		-6.218245
22368281	rs11053068	LDL-c Response|Lpa		-6.841638
22368281	rs4420638	LDL-c Response|Lpa		-7.782516
22368281	rs4803760	LDL-c Response|Lpa		-6.37366
22368281	rs6857	LDL-c Response|Lpa		-5.732828
22368281	rs1985096	LDL-c Response|Lpa		-6.080399
22368281	rs5004272	LDL-c Response|Lpa		-6.551294
22368281	rs6857	LDL-c Response|Lpa		-7.129011
22368281	rs1627770	LDL-c Response|Lpa		-6.742321
22368281	rs11053045	LDL-c Response|Lpa		-6.872895
22368281	rs395908	LDL-c Response|Lpa		-6.460924
22368281	rs10844779	LDL-c Response|Lpa		-6.841638
22368281	rs1985096	LDL-c Response|Lpa		-10.022734
22368281	rs405509	LDL-c Response|Lpa		-8.460924
22368281	rs1619785	LDL-c Response|Lpa		-6.89279
22368281	rs4420638	LDL-c Response|Lpa		-10.950782
22368281	rs10844823	LDL-c Response|Lpa		-6.543634
22368281	rs445925	LDL-c Response|Lpa		-7.946922
22247754	rs6565373	Arrhythmias		-5.008774
22247754	rs3848198	Arrhythmias		-5.008774
23001564	rs412658	Homeostasis		-7.478862
23001564	rs3027234	Homeostasis		-7.446117
23001564	rs1317082	Homeostasis		-7.943095
23001564	rs9419958	Homeostasis		-10.039529
21700879	rs2120576	Adiponectin Levels		-5.478862
21700879	rs3774261	Adiponectin Levels		-6.016374
22666496	rs4830819	Cardiovascular Event		-5.0846
22666496	rs9859901	Cardiovascular Event		-5.823909
22666496	rs16861476	Cardiovascular Event		-6.163676
22666496	rs3732788	Cardiovascular Event		-6.159267
22666496	rs13314266	Cardiovascular Event		-5.233587
22666496	rs10155047	Cardiovascular Event		-5.946922
22666496	rs12556591	Cardiovascular Event		-5.0
22666496	rs2129571	Cardiovascular Event		-5.455932
22666496	rs2157673	Cardiovascular Event		-5.253366
22666496	rs2492367	Cardiovascular Event		-5.251037
22666496	rs10429616	Cardiovascular Event		-5.104025
22666496	rs16861467	Cardiovascular Event		-5.782516
22666496	rs13318232	Cardiovascular Event		-5.438899
22666496	rs1524962	Cardiovascular Event		-5.447332
20442857	rs6458511	Phospholipase A		-8.075721
22792082	rs10940113	Asthma|Bronchodilator Response		-5.259637
22792082	rs4328902	Asthma|Bronchodilator Response		-5.21467
22792082	rs4452682	Asthma|Bronchodilator Response		-5.49485
22792082	rs10940113	Asthma|Bronchodilator Response		-6.0
21273288	rs1023252	NT-proBNP		-15.455932
21273288	rs10864721	NT-proBNP		-5.853872
21273288	rs10845158	NT-proBNP		-5.060481
21273288	rs10927698	NT-proBNP		-5.677781
21273288	rs6009824	NT-proBNP		-5.200659
21273288	rs4869419	NT-proBNP		-5.420216
21273288	rs1004565	NT-proBNP		-7.275724
23326517	rs3764261	Age-Related Macular Degeneration		-6.130768
23326517	rs1999930	Age-Related Macular Degeneration		-7.958607
23326517	rs9380272	Age-Related Macular Degeneration		-7.638272
23326517	rs13278062	Age-Related Macular Degeneration		-11.987163
23326517	rs641153	Age-Related Macular Degeneration		-30.259637
23326517	rs493258	Age-Related Macular Degeneration		-7.793174
23326517	rs10468017	Age-Related Macular Degeneration		-7.872895
23326517	rs9332739	Age-Related Macular Degeneration		-22.619789
23326517	rs9621532	Age-Related Macular Degeneration		-10.958607
23326517	rs2230199	Age-Related Macular Degeneration		-10.0
23326517	rs429608	Age-Related Macular Degeneration		-20.60206
23326517	rs429608	Age-Related Macular Degeneration		-6.958607
23326517	rs1713985	Age-Related Macular Degeneration		-7.630784
23326517	rs10033900	Age-Related Macular Degeneration		-9.387216
24094242	rs1383023	Serum Alkaline Phosphatase Levels		-5.638272
24094242	rs10761779	Serum Alkaline Phosphatase Levels		-9.161151
24094242	rs16856332	Serum Alkaline Phosphatase Levels		-8.79588
24094242	rs12355784	Serum Alkaline Phosphatase Levels		-9.30103
24094242	rs6911965	Serum Alkaline Phosphatase Levels		-10.67162
24094242	rs7173947	Serum Alkaline Phosphatase Levels		-7.490797
24094242	rs314253	Serum Alkaline Phosphatase Levels		-11.075721
24094242	rs6984305	Serum Alkaline Phosphatase Levels		-9.677781
24094242	rs9467160	Serum Alkaline Phosphatase Levels		-10.920819
24094242	rs7267979	Serum Alkaline Phosphatase Levels		-9.130768
24094242	rs7214920	Serum Alkaline Phosphatase Levels		-5.59346
24094242	rs174601	Serum Alkaline Phosphatase Levels		-8.585027
24094242	rs281377	Serum Alkaline Phosphatase Levels		-14.958607
24094242	rs10819937	Serum Alkaline Phosphatase Levels		-9.0
24094242	rs2954021	Serum Alkaline Phosphatase Levels		-12.638272
24094242	rs2242420	Serum Alkaline Phosphatase Levels		-12.294136
24094242	rs7186908	Serum Alkaline Phosphatase Levels		-8.318759
24094242	rs1780324	Serum Alkaline Phosphatase Levels		-14.154902
24094242	rs2236653	Serum Alkaline Phosphatase Levels		-8.744727
22306652	rs12932445	Ischemic Stroke		-6.407823
22306652	rs19065993	Ischemic Stroke		-8.856985
22306652	rs2200733	Ischemic Stroke		-7.295849
19197348	rs693	Complex Disease		-21.0
19197348	rs2554622	Complex Disease		-5.013228
19197348	rs17711796	Complex Disease		-5.136677
19197348	rs780094	Complex Disease		-14.173925
19197348	rs2562784	Complex Disease	Height	-10.537602
19197348	rs4237348	Complex Disease		-5.508638
19197348	rs2282978	Complex Disease	Height	-8.008774
19197348	rs6830062	Complex Disease	Height	-9.886057
19197348	rs6066085	Complex Disease		-5.677781
19197348	rs2805809	Complex Disease	Thyroid Stimulating Hormone	-5.366532
19197348	rs16874905	Complex Disease		-5.004365
19197348	rs6066084	Complex Disease		-5.823909
19197348	rs780094	Complex Disease		-13.522879
19197348	rs4846914	Complex Disease		-12.69897
19197348	rs7917302	Complex Disease		-5.721246
19197348	rs1799884	Complex Disease	Fasting plasma glucose	-9.0
19197348	rs1800775	Complex Disease		-73.0
19197348	rs2527866	Complex Disease		-5.537602
19197348	rs6560749	Complex Disease		-5.124939
19197348	rs2071523	Complex Disease		-8.408935
19197348	rs7153027	Complex Disease	Height	-9.958607
19197348	rs10498712	Complex Disease		-5.060481
19197348	rs7846385	Complex Disease	Height	-7.327902
19197348	rs2722750	Complex Disease		-5.420216
19197348	rs10508517	Complex Disease		-5.21467
19197348	rs2071521	Complex Disease		-8.657577
19197348	rs17145738	Complex Disease		-21.154902
19197348	rs2081302	Complex Disease		-5.036212
19197348	rs3846663	Complex Disease		-5.259637
19197348	rs1877431	Complex Disease	Thyroid Stimulating Hormone	-5.455932
19197348	rs7069923	Complex Disease		-5.958607
19197348	rs12130333	Complex Disease		-7.69897
19197348	rs2808693	Complex Disease	Thyroid Stimulating Hormone	-5.017729
19197348	rs798544	Complex Disease	Height	-14.187087
19197348	rs7396851	Complex Disease		-8.920819
19197348	rs10518224	Complex Disease		-5.173925
19197348	rs693	Complex Disease		-6.69897
19197348	rs1042725	Complex Disease	Height	-41.259637
19197348	rs3890182	Complex Disease		-9.522879
19197348	rs2527865	Complex Disease		-5.420216
19197348	rs4743034	Complex Disease	Height	-7.677781
19197348	rs925488	Complex Disease	Thyroid Stimulating Hormone	-5.585027
19197348	rs2805810	Complex Disease	Thyroid Stimulating Hormone	-5.244125
19197348	rs6060369	Complex Disease	Height	-15.853872
19197348	rs17782313	Complex Disease	BMI	-14.552842
19197348	rs4533267	Complex Disease	Height	-7.481486
19197348	rs4846914	Complex Disease		-14.154902
19197348	rs16996148	Complex Disease		-8.39794
19197348	rs4628581	Complex Disease		-5.431798
19197348	rs254893	Complex Disease		-5.259637
19197348	rs2849176	Complex Disease		-8.537602
19197348	rs1812175	Complex Disease	Height	-11.013228
19197348	rs7553007	Complex Disease		-25.657577
19197348	rs6018089	Complex Disease		-5.79588
19197348	rs3846663	Complex Disease		-5.886057
19197348	rs967417	Complex Disease	Height	-7.823909
19197348	rs4704397	Complex Disease	Thyroid Stimulating Hormone	-10.886057
19197348	rs16996148	Complex Disease		-7.522879
19197348	rs2668804	Complex Disease	Thyroid Stimulating Hormone	-5.21467
19197348	rs7396835	Complex Disease		-8.920819
19197348	rs17321515	Complex Disease		-16.39794
19197348	rs1588635	Complex Disease	Thyroid Stimulating Hormone	-5.408935
19197348	rs10983893	Complex Disease	Thyroid Stimulating Hormone	-5.79588
19197348	rs6589567	Complex Disease		-8.065502
19197348	rs12978414	Complex Disease		-5.39794
19197348	rs1892534	Complex Disease		-20.187087
19197348	rs7895372	Complex Disease		-5.221849
19197348	rs12654264	Complex Disease		-20.0
19197348	rs9939609	Complex Disease	BMI	-19.69897
19197348	rs563694	Complex Disease	Fasting plasma glucose	-32.19382
19197348	rs2727789	Complex Disease		-8.677781
19197348	rs655601	Complex Disease		-5.275724
19197348	rs4794665	Complex Disease	Height	-7.004365
19197348	rs17157663	Complex Disease		-5.055517
19197348	rs2156552	Complex Disease		-6.69897
24755620	rs8103315	Glutamate|Alzheimer's Disease		-7.728158
24755620	rs714948	Glutamate|Alzheimer's Disease		-9.692504
24755620	rs10405693	Glutamate|Alzheimer's Disease		-11.548214
24755620	rs10402271	Glutamate|Alzheimer's Disease		-16.703335
24755620	rs346763	Glutamate|Alzheimer's Disease		-6.435334
24755620	rs2927438	Glutamate|Alzheimer's Disease		-6.478862
24755620	rs1871047	Glutamate|Alzheimer's Disease		-6.312471
24755620	rs10422797	Glutamate|Alzheimer's Disease		-5.9914
22693455	rs10811661	Obese|Type 2 Diabetes		-5.154902
22693455	rs6567160	Obese|Type 2 Diabetes		-6.744727
22693455	rs16896390	Obese|Type 2 Diabetes		-6.327902
20418485	rs1993116	Vitamin D Levels		-16.79588
20418485	rs6599638	Vitamin D Levels		-6.481486
25742292	rs7919841	Parity		-5.177832
25742292	rs9325747	Parity		-5.174574
25742292	rs4687410	Parity		-5.175224
25742292	rs7136873	Parity		-5.14752
25742292	rs7036692	Parity		-5.164309
25742292	rs3801153	Parity		-5.28567
25742292	rs17809806	Parity		-5.001741
25742292	rs11020998	Parity		-5.134304
20463881	rs9782955	Eye Color	S	-8.259637
20463881	rs3768056	Eye Color	S	-8.107905
25147783	rs1256335	Ischemic Stroke|Vitamin|Folate Levels		-14.853872
25147783	rs526934	Ischemic Stroke|Vitamin|Folate Levels		-9.647817
23989986	rs10878630	Hip|Osteoarthritis		-6.920819
23989986	rs12551314	Hip|Osteoarthritis		-6.200659
23989986	rs1577792	Hip|Osteoarthritis		-7.136677
18840781	rs11171710	Type 1 Diabetes		-6.49485
18840781	rs7072793	Type 1 Diabetes		-6.610834
18840781	rs4839335	Type 1 Diabetes		-9.551294
18840781	rs1230661	Type 1 Diabetes		-10.476254
18840781	rs7529353	Type 1 Diabetes		-10.570248
18840781	rs2358994	Type 1 Diabetes		-15.392545
18840781	rs7073236	Type 1 Diabetes		-8.229885
18840781	rs1035089	Type 1 Diabetes		-6.006564
18840781	rs12566340	Type 1 Diabetes		-10.962574
18840781	rs12029644	Type 1 Diabetes		-5.25649
18840781	rs1004446	Type 1 Diabetes		-15.583359
18840781	rs13330041	Type 1 Diabetes		-7.838632
18840781	rs706779	Type 1 Diabetes		-7.030118
18840781	rs3118470	Type 1 Diabetes		-5.896196
18840781	rs12931878	Type 1 Diabetes		-7.821023
18840781	rs17673553	Type 1 Diabetes		-9.417937
18840781	rs10876864	Type 1 Diabetes		-8.69037
18840781	rs1217407	Type 1 Diabetes		-9.769551
18840781	rs2041670	Type 1 Diabetes		-9.149967
18840781	rs725613	Type 1 Diabetes		-10.777284
18840781	rs1701704	Type 1 Diabetes		-9.555955
25233373	rs7744813	Myopia|Hyperopia		-5.216811
25233373	rs7744813	Myopia|Hyperopia		-7.154902
24625756	rs3733402	Intermediate Phenotypes		-26.045757
24625756	rs7422339	Intermediate Phenotypes		-11.39794
24625756	rs507080	Intermediate Phenotypes		-29.522879
24625756	rs10788817	Intermediate Phenotypes		-12.522879
24625756	rs12288023	Intermediate Phenotypes		-15.045757
24625756	rs603424	Intermediate Phenotypes		-11.0
24625756	rs887829	Intermediate Phenotypes		-46.0
24625756	rs17028615	Intermediate Phenotypes		-14.69897
24625756	rs12282107	Intermediate Phenotypes		-13.30103
24625756	rs7499271	Intermediate Phenotypes		-10.221849
24625756	rs555044	Intermediate Phenotypes		-12.0
24625756	rs887829	Intermediate Phenotypes		-23.522879
24625756	rs4363	Intermediate Phenotypes		-13.09691
24625756	rs3733402	Intermediate Phenotypes		-24.154902
24625756	rs887829	Intermediate Phenotypes		-12.221849
24625756	rs4343	Intermediate Phenotypes		-18.0
24625756	rs2433610	Intermediate Phenotypes		-11.045757
24625756	rs4343	Intermediate Phenotypes		-24.045757
24625756	rs13538	Intermediate Phenotypes		-65.39794
24625756	rs887829	Intermediate Phenotypes		-46.30103
24625756	rs887829	Intermediate Phenotypes		-17.0
24625756	rs887829	Intermediate Phenotypes		-22.09691
24511991	rs12681349	Parkinson’s Disease		-7.30103
24166486	rs13199772	Schizophrenia		-7.468521
24166486	rs6904596	Schizophrenia		-7.514279
24166486	rs10275045	Schizophrenia		-7.665546
24166486	rs3799380	Schizophrenia		-7.552842
24166486	rs7787274	Schizophrenia		-7.966576
24166486	rs10224497	Schizophrenia		-7.962574
24166486	rs3757440	Schizophrenia		-7.703335
24166486	rs3779003	Schizophrenia		-8.632644
24166486	rs3800913	Schizophrenia		-7.394695
24166486	rs6456728	Schizophrenia		-7.627088
24166486	rs3778969	Schizophrenia		-8.191789
24166486	rs7749305	Schizophrenia		-7.590067
24166486	rs3778991	Schizophrenia		-8.655608
24166486	rs3778994	Schizophrenia		-8.596879
24166486	rs10098073	Schizophrenia		-8.043351
24166486	rs4721441	Schizophrenia		-9.02641
24166486	rs10239050	Schizophrenia		-7.954677
24166486	rs13194781	Schizophrenia		-7.454693
24166486	rs4129585	Schizophrenia		-7.623423
24166486	rs3800917	Schizophrenia		-8.640165
24166486	rs7799006	Schizophrenia		-7.906578
24166486	rs9379858	Schizophrenia		-7.847712
23509962	rs305009	Venous Thrombosis		-1000.0
23509962	rs10516089	Venous Thrombosis		-1000.0
23509962	rs11072930	Venous Thrombosis		-1000.0
23509962	rs2321744	Venous Thrombosis		-1000.0
23509962	rs318497	Venous Thrombosis		-1000.0
23509962	rs6491679	Venous Thrombosis		-1000.0
23509962	rs827637	Venous Thrombosis		-1000.0
23509962	rs1937920	Venous Thrombosis		-1000.0
23509962	rs6858430	Venous Thrombosis		-1000.0
23509962	rs315122	Venous Thrombosis		-1000.0
23509962	rs3780293	Venous Thrombosis		-1000.0
23509962	rs3905075	Venous Thrombosis		-1000.0
23509962	rs1336708	Venous Thrombosis		-1000.0
23509962	rs2710201	Venous Thrombosis		-1000.0
23509962	rs1367228	Venous Thrombosis		-1000.0
23509962	rs2847351	Venous Thrombosis		-1000.0
23509962	rs6771725	Venous Thrombosis		-1000.0
23509962	rs2288073	Venous Thrombosis		-1000.0
23509962	rs4784379	Venous Thrombosis		-1000.0
23509962	rs7780976	Venous Thrombosis		-1000.0
23509962	rs6695223	Venous Thrombosis		-1000.0
23509962	rs536477	Venous Thrombosis		-1000.0
23509962	rs877228	Venous Thrombosis		-1000.0
23509962	rs10476160	Venous Thrombosis		-1000.0
23509962	rs1910358	Venous Thrombosis		-1000.0
23509962	rs9945428	Venous Thrombosis		-1000.0
23509962	rs10986432	Venous Thrombosis		-1000.0
23509962	rs380904	Venous Thrombosis		-1000.0
23509962	rs4823535	Venous Thrombosis		-1000.0
23509962	rs12880735	Venous Thrombosis		-1000.0
23509962	rs1364505	Venous Thrombosis		-1000.0
23509962	rs1707420	Venous Thrombosis		-1000.0
23509962	rs664910	Venous Thrombosis		-1000.0
23509962	rs10507246	Venous Thrombosis		-1000.0
23509962	rs886090	Venous Thrombosis		-1000.0
23509962	rs2282015	Venous Thrombosis		-1000.0
23509962	rs884483	Venous Thrombosis		-1000.0
23509962	rs971572	Venous Thrombosis		-1000.0
23509962	rs7714670	Venous Thrombosis		-1000.0
23509962	rs9392653	Venous Thrombosis		-1000.0
23509962	rs1985317	Venous Thrombosis		-1000.0
23509962	rs4715555	Venous Thrombosis		-1000.0
23509962	rs4868644	Venous Thrombosis		-1000.0
23509962	rs1204660	Venous Thrombosis		-1000.0
23509962	rs7019259	Venous Thrombosis		-1000.0
23509962	rs9804128	Venous Thrombosis		-1000.0
23509962	rs9914518	Venous Thrombosis		-1000.0
23509962	rs493014	Venous Thrombosis		-1000.0
23509962	rs13050454	Venous Thrombosis		-1000.0
23509962	rs1336472	Venous Thrombosis		-1000.0
23509962	rs467650	Venous Thrombosis		-1000.0
23509962	rs1423386	Venous Thrombosis		-1000.0
23509962	rs2028385	Venous Thrombosis		-1000.0
23509962	rs4507975	Venous Thrombosis		-1000.0
23509962	rs2771051	Venous Thrombosis		-1000.0
23509962	rs2009579	Venous Thrombosis		-1000.0
23509962	rs8086028	Venous Thrombosis		-1000.0
23509962	rs9981595	Venous Thrombosis		-1000.0
23509962	rs12541254	Venous Thrombosis		-1000.0
23509962	rs10828151	Venous Thrombosis		-1000.0
23509962	rs16865717	Venous Thrombosis		-1000.0
23509962	rs6771316	Venous Thrombosis		-1000.0
23509962	rs6815916	Venous Thrombosis		-1000.0
23509962	rs7648704	Venous Thrombosis		-1000.0
23509962	rs6092326	Venous Thrombosis		-1000.0
23509962	rs7153749	Venous Thrombosis		-1000.0
23509962	rs4800250	Venous Thrombosis		-1000.0
23509962	rs6497540	Venous Thrombosis		-1000.0
23509962	rs2038227	Venous Thrombosis		-1000.0
23509962	rs1763510	Venous Thrombosis		-1000.0
23509962	rs10771022	Venous Thrombosis		-1000.0
23509962	rs10504130	Venous Thrombosis		-1000.0
24324551	rs116187617	Chagas Cardiomyopathy|Trypanosoma Cruzi Seropositive	PR	-6.920819
24324551	rs79523511	Chagas Cardiomyopathy|Trypanosoma Cruzi Seropositive	PR	-6.744727
24324551	rs111981433	Chagas Cardiomyopathy|Trypanosoma Cruzi Seropositive	EF	-6.102373
19081515	rs6794719	Creutzfeldt–Jakob Disease		-6.721246
19961619	rs2330183	Respiratory|Atopy		-6.798603
19961619	rs2501618	Respiratory|Atopy		-6.899629
19961619	rs13273924	Respiratory|Atopy		-6.121478
19961619	rs7629719	Respiratory|Atopy		-6.954677
19961619	rs7843085	Respiratory|Atopy		-6.405607
19961619	rs9376221	Respiratory|Atopy		-6.404504
19961619	rs9292961	Respiratory|Atopy		-6.269218
21448238	rs6107848	Migraine		-5.229148
21448238	rs986222	Migraine		-5.47237
21448238	rs10275320	Migraine		-5.806875
21448238	rs9908234	Migraine		-7.09691
21448238	rs4861775	Migraine		-5.484126
21448238	rs1146161	Migraine		-5.03292
21448238	rs4742323	Migraine		-5.013228
21448238	rs4939879	Migraine		-5.739929
24376456	rs1523351	Blood Pressure	Coronary artery disease	-6.221849
24376456	rs7094971	Blood Pressure	Carnitine	-13.522879
24376456	rs10486744	Blood Pressure	Blood pressure	-8.39794
24376456	rs12356193	Blood Pressure	Uric acid levels	-8.0
24376456	rs2278075	Blood Pressure	Cardiovascular disease	-8.30103
24376456	rs1348582	Blood Pressure	QT interval	-6.0
24376456	rs2937785	Blood Pressure	Hypertension	-5.045757
24376456	rs2059238	Blood Pressure	Cardiac structure and function	-5.522879
24376456	rs10518590	Blood Pressure	Blood pressure	-5.522879
24376456	rs2275588	Blood Pressure	Blood pressure	-6.522879
24376456	rs10500968	Blood Pressure	Echocardiography	-6.09691
24376456	rs6479671	Blood Pressure	Alcohol drinking	-11.0
24376456	rs1171614	Blood Pressure	Urate levels	-27.69897
24376456	rs10770612	Blood Pressure	Aortic root size	-7.69897
23041239	rs556621	Ischaemic Stroke		-6.334419
23041239	rs7407640	Ischaemic Stroke		-5.657577
23041239	rs7937106	Ischaemic Stroke		-7.232844
23041239	rs6763538	Ischaemic Stroke		-6.539102
23041239	rs17696736	Ischaemic Stroke		-7.224026
23041239	rs7432308	Ischaemic Stroke		-5.787812
23041239	rs4875812	Ischaemic Stroke		-5.853872
23041239	rs12703165	Ischaemic Stroke		-6.249492
23041239	rs225132	Ischaemic Stroke		-7.202732
25297839	rs112660930	Herpes Zoster		-8.279014
25297839	rs114864815	Herpes Zoster		-7.342944
25297839	rs114045064	Herpes Zoster		-8.295849
25297839	rs116062713	Herpes Zoster		-7.282329
21602797	rs93138	Cystic Fibrosis|Lung Disease		-5.294136
21602797	rs4760506	Cystic Fibrosis|Lung Disease		-6.067526
22685421	rs10735496	Ocular Axial Length|High Myopia		-5.240332
22685421	rs4373767	Ocular Axial Length|High Myopia		-6.358526
22685421	rs7544369	Ocular Axial Length|High Myopia		-8.958607
22685421	rs10779363	Ocular Axial Length|High Myopia		-9.106238
22685421	rs7544369	Ocular Axial Length|High Myopia		-5.838632
22685421	rs4428898	Ocular Axial Length|High Myopia		-7.104577
22685421	rs10779363	Ocular Axial Length|High Myopia		-6.107349
22685421	rs4373767	Ocular Axial Length|High Myopia		-9.570248
22685421	rs4428898	Ocular Axial Length|High Myopia		-8.042393
21931564	rs8396	Metabolite Quantitative Trait		-23.455932
21931564	rs11158519	Metabolite Quantitative Trait	PC ae C38:1/PC aa C28:1	-1000.0
21931564	rs2014355	Metabolite Quantitative Trait	C3/C4	-95.29243
21931564	rs9393903	Metabolite Quantitative Trait	PC aa C40:3/PC aa C42:5	-41.638272
21931564	rs541503	Metabolite Quantitative Trait	Orn-PTC/Ser-PTC	-11.522879
21931564	rs272889	Metabolite Quantitative Trait	Val-PTC/C5	-15.102373
21931564	rs541503	Metabolite Quantitative Trait	Orn-PTC/Ser-PTC	-1000.0
21931564	rs174547	Metabolite Quantitative Trait	PC aa C36:3/PC aa C36:4	-178.187087
21931564	rs7094971	Metabolite Quantitative Trait	C0	-19.420216
21931564	rs272889	Metabolite Quantitative Trait	Val-PTC/C5	-1000.0
21931564	rs7156144	Metabolite Quantitative Trait	PC ae C32:1/PC ae C34:1	-27.769551
21931564	rs2046813	Metabolite Quantitative Trait	PC ae C44:5/PC ae C42:5	-1000.0
21931564	rs603424	Metabolite Quantitative Trait		-16.823909
21931564	rs174547	Metabolite Quantitative Trait	PC aa C36:3/PC aa C36:4	-1000.0
21931564	rs11158519	Metabolite Quantitative Trait	PC ae C38:1/PC aa C28:1	-26.823909
21931564	rs2046813	Metabolite Quantitative Trait	PC ae C44:5/PC ae C42:5	-17.443697
21931564	rs9393903	Metabolite Quantitative Trait	PC aa C40:3/PC aa C42:5	-1000.0
21931564	rs2216405	Metabolite Quantitative Trait	Gly-PTC/PC ae C38:2	-29.721246
21931564	rs7094971	Metabolite Quantitative Trait	C0	-1000.0
21931564	rs2014355	Metabolite Quantitative Trait	C3/C4	-1000.0
21931564	rs168622	Metabolite Quantitative Trait	SM (OH) C24:1/SM C16:0	-25.283997
21931564	rs6584194	Metabolite Quantitative Trait	DMAp	-1000.0
21931564	rs211718	Metabolite Quantitative Trait		-62.886057
21931564	rs2286963	Metabolite Quantitative Trait		-59.508638
21931564	rs2216405	Metabolite Quantitative Trait	Gly–PTC/PC ae C38:2	-1000.0
21931564	rs7156144	Metabolite Quantitative Trait	PC ae C32:1/PC ae C34:1	-1000.0
21931564	rs168622	Metabolite Quantitative Trait	SM (OH) C24:1/SM C16:0	-1000.0
19721433	rs11722719	Response Treatment|Antipsychotics	Ziprasidone – Positive	-6.269218
19343178	rs3131296	Stature		-5.113509
19343178	rs742106	Stature		-6.327902
19343178	rs753628	Stature		-5.017729
19343178	rs7533282	Stature		-5.154902
19343178	rs6854334	Stature		-7.031517
19343178	rs7086883	Stature		-5.468521
19343178	rs955748	Stature		-6.366532
19343178	rs3125945	Stature		-5.408935
19343178	rs12325866	Stature		-5.568636
19343178	rs2814993	Stature		-9.853872
19343178	rs6817306	Stature		-7.481486
19343178	rs3767141	Stature		-6.920819
19343178	rs7596521	Stature		-5.508638
19343178	rs3752556	Stature		-6.102373
19343178	rs1402078	Stature		-5.236572
19343178	rs2714357	Stature		-5.309804
19343178	rs6088619	Stature		-6.0
19343178	rs1523632	Stature		-5.113509
22291604	rs6590330	Lupus		-10.886057
22291604	rs548234	Lupus		-5.638272
22291604	rs9501626	Lupus		-18.0
22291604	rs10168266	Lupus		-15.568636
22291604	rs2205960	Lupus		-5.522879
22291604	rs2230926	Lupus		-9.721246
22291604	rs6964720	Lupus		-7.886057
22291604	rs2254546	Lupus		-7.387216
22291604	rs7329174	Lupus		-5.657577
22291604	rs4728142	Lupus		-6.619789
23401653	rs6850748	Platelet-Derived Growth Factor|Quantitative Trait|Corneal		-5.514279
23401653	rs7682912	Platelet-Derived Growth Factor|Quantitative Trait|Corneal		-5.207608
23401653	rs1800812	Platelet-Derived Growth Factor|Quantitative Trait|Corneal		-5.514279
23401653	rs11133315	Platelet-Derived Growth Factor|Quantitative Trait|Corneal		-5.207608
23401653	rs6554163	Platelet-Derived Growth Factor|Quantitative Trait|Corneal		-5.036684
23401653	rs4864862	Platelet-Derived Growth Factor|Quantitative Trait|Corneal		-5.524329
23401653	rs7673984	Platelet-Derived Growth Factor|Quantitative Trait|Corneal		-5.218963
23401653	rs6554163	Platelet-Derived Growth Factor|Quantitative Trait|Corneal		-5.555955
23401653	rs4864863	Platelet-Derived Growth Factor|Quantitative Trait|Corneal		-5.524329
23401653	rs7678144	Platelet-Derived Growth Factor|Quantitative Trait|Corneal		-5.551294
23401653	rs6836215	Platelet-Derived Growth Factor|Quantitative Trait|Corneal		-5.353596
23776548	rs2281827	Arterioles		-6.449772
23900074	rs2487999	Telomere Length|Cancer		-13.374688
23900074	rs9257445	Telomere Length|Cancer		-6.860121
23900074	rs6772228	Telomere Length|Cancer		-9.407823
23900074	rs6060627	Telomere Length|Cancer		-6.19044
23900074	rs7726159	Telomere Length|Cancer		-16.330683
23900074	rs7726159	Telomere Length|Cancer		-17.735182
23900074	rs1317082	Telomere Length|Cancer		-18.876148
21326860	rs362794	Kawasaki Disease		-5.355561
21533024	rs3136642	Icam-1		-8.267606
21533024	rs1049728	Icam-1		-87.49485
21533024	rs738409	Icam-1		-9.19382
21533024	rs3184504	Icam-1		-16.537602
22438815	rs823156	Parkinson's Disease		-11.679854
22438815	rs10847864	Parkinson's Disease		-16.359519
22438815	rs11724635	Parkinson's Disease		-9.728158
22438815	rs7077361	Parkinson's Disease		-7.821023
22438815	rs947211	Parkinson's Disease		-9.09691
22438815	rs4538475	Parkinson's Disease		-9.020907
22438815	rs11711441	Parkinson's Disease		-9.036212
22438815	rs2390669	Parkinson's Disease		-8.863279
23844046	rs11265260	C-Reactive Protein		-19.450997
23844046	rs1892534	C-Reactive Protein		-6.910095
23844046	rs1892534	C-Reactive Protein		-7.369572
23844046	rs2794520	C-Reactive Protein		-18.5157
23844046	rs4537545	C-Reactive Protein		-5.092051
23844046	rs2794520	C-Reactive Protein		-15.051587
23844046	rs11265260	C-Reactive Protein		-16.946922
25629512	rs3894326	Age-Related Macular Degeneration		-5.20621
25629512	rs2287921	Age-Related Macular Degeneration		-5.113509
23936387	rs204034	Celiac Disease		-13.886057
23936387	rs1676235	Celiac Disease		-6.69897
23936387	rs571879	Celiac Disease		-14.638272
23936387	rs10946659	Celiac Disease		-5.721246
23936387	rs11836636	Celiac Disease		-11.958607
23936387	rs7097380	Celiac Disease		-5.47237
23936387	rs1247697	Celiac Disease		-6.078314
23936387	rs4426448	Celiac Disease		-5.022276
23936387	rs10884387	Celiac Disease		-5.055517
23936387	rs7144018	Celiac Disease		-5.366532
23936387	rs12144971	Celiac Disease		-7.424812
23936387	rs11193120	Celiac Disease		-5.148742
23936387	rs4240931	Celiac Disease		-7.424812
23936387	rs4842007	Celiac Disease		-5.065502
23936387	rs1470379	Celiac Disease		-5.0
23936387	rs4846734	Celiac Disease		-5.391474
23936387	rs11952677	Celiac Disease		-5.123782
19359265	rs7374458	Telomere Length		-5.283997
19359265	rs4407366	Telomere Length		-5.055517
23935956	rs1887582	Red Blood Cell	mean corpuscular hemoglobin concentration	-6.425969
23935956	rs1155865	Red Blood Cell	mean corpuscular hemoglobin concentration	-7.5157
24133439	rs198198	Autistic-Like Traits		-5.018181
20801717	rs2814707	Sporadic Amyotrophic Lateral Sclerosis		-9.326058
20801717	rs903603	Sporadic Amyotrophic Lateral Sclerosis		-7.049635
20801717	rs2306677	Sporadic Amyotrophic Lateral Sclerosis		-5.484126
20801717	rs10260404	Sporadic Amyotrophic Lateral Sclerosis		-7.39794
20801717	rs12608932	Sporadic Amyotrophic Lateral Sclerosis		-13.596879
20801717	rs3849942	Sporadic Amyotrophic Lateral Sclerosis		-9.333482
22452962	rs2180341	Breast Cancer		-7.522879
22452962	rs13281615	Breast Cancer		-11.30103
22452962	rs10736303	Breast Cancer		-9.69897
22452962	rs704010	Breast Cancer		-8.39794
22452962	rs2048672	Breast Cancer		-5.221849
22452962	rs13387042	Breast Cancer		-13.0
22452962	rs1562430	Breast Cancer		-6.221849
22452962	rs3803662	Breast Cancer		-18.221849
22452962	rs889312	Breast Cancer		-19.154902
22452962	rs2046210	Breast Cancer		-14.69897
22452962	rs865686	Breast Cancer		-9.69897
22452962	rs11249433	Breast Cancer		-9.154902
22452962	rs10822013	Breast Cancer		-8.221849
22452962	rs7716600	Breast Cancer		-6.154902
22452962	rs10483813	Breast Cancer		-6.69897
22452962	rs10995190	Breast Cancer		-14.30103
22452962	rs2380205	Breast Cancer		-6.30103
22452962	rs1011970	Breast Cancer		-7.522879
22452962	rs9498283	Breast Cancer		-5.275724
22452962	rs4784227	Breast Cancer		-28.0
22452962	rs4973768	Breast Cancer		-6.221849
22452962	rs10510102	Breast Cancer		-5.69897
22452962	rs3817198	Breast Cancer		-8.522879
22452962	rs3734805	Breast Cancer		-7.0
22452962	rs16886165	Breast Cancer		-6.30103
22452962	rs4415084	Breast Cancer		-10.09691
22452962	rs10411161	Breast Cancer		-5.154902
22452962	rs1092913	Breast Cancer		-5.69897
22001756	rs37403	Dengue Shock Syndrome		-7.233587
22001756	rs75372	Dengue Shock Syndrome		-6.89279
22001756	rs37812	Dengue Shock Syndrome		-6.464706
22001756	rs22742	Dengue Shock Syndrome		-6.924453
22001756	rs11187	Dengue Shock Syndrome		-6.924453
22001756	rs37655	Dengue Shock Syndrome		-6.571865
22001756	rs12263	Dengue Shock Syndrome		-6.428291
24800985	rs6140038	Birth		-6.432974
24800985	rs2267386	Birth		-5.850781
24800985	rs11231379	Birth		-5.37366
23143602	rs7057398	Pancreatitis		-16.337242
23028483	rs4714586	Asthma		-5.031517
23028483	rs3771166	Asthma		-10.154902
23028483	rs9273349	Asthma		-14.552842
23028483	rs11071559	Asthma		-8.619789
23028483	rs2305480	Asthma		-7.017729
23028483	rs3939286	Asthma		-8.443697
23028483	rs7216389	Asthma		-8.585027
23028483	rs1342326	Asthma		-11.69897
23028483	rs2786098	Asthma		-10.408935
23028483	rs1588265	Asthma		-7.60206
23028483	rs2244012	Asthma		-6.522879
23028483	rs2284033	Asthma		-7.920819
23028483	rs1295686	Asthma		-8.229148
23028483	rs2977724	Asthma		-5.251812
23028483	rs744910	Asthma		-9.244125
23028483	rs1420101	Asthma		-14.309804
23028483	rs3894194	Asthma		-9.853872
23028483	rs2073643	Asthma		-6.657577
23028483	rs26310	Asthma		-5.148742
24509480	rs3130501	Type 2 Diabetes		-8.376751
24509480	rs9505118	Type 2 Diabetes		-8.853872
24509480	rs4275659	Type 2 Diabetes		-8.022276
21738491	rs2650907	Sudden Cardiac Death		-7.357535
21738491	rs3193970	Sudden Cardiac Death		-5.954677
21738491	rs12517578	Sudden Cardiac Death		-5.355561
21738491	rs11626637	Sudden Cardiac Death		-5.019088
21738491	rs12143842	Sudden Cardiac Death	QT	-1000.0
21738491	rs7218928	Sudden Cardiac Death		-5.36251
21738491	rs12601622	Sudden Cardiac Death		-7.432974
21738491	rs11970286	Sudden Cardiac Death	QT	-1000.0
21738491	rs16880395	Sudden Cardiac Death		-5.289037
21738491	rs12296050	Sudden Cardiac Death	QT	-1000.0
21738491	rs6507566	Sudden Cardiac Death		-5.149354
21738491	rs11153730	Sudden Cardiac Death	rotterdam study	-1000.0
21738491	rs4687718	Sudden Cardiac Death	rotterdam study	-1000.0
21738491	rs2178490	Sudden Cardiac Death		-5.249492
23423138	rs4837521	Mathematical Abilities|Dyslexia|Myosin		-6.815309
23423138	rs1399428	Mathematical Abilities|Dyslexia|Myosin		-7.619789
17903302	rs1721359	Arterial Stiffness|Blood Pressure		-5.0
23754948	rs10478424	Anthropometric Traits|Sexual	WHRadjBMI	-8.462181
20838585	rs12330441	Cardiovascular Disease	triglycerides	-6.522879
20838585	rs7738656	Cardiovascular Disease	LDL-cholesterol	-6.60206
20838585	rs6440031	Cardiovascular Disease	heart rate	-6.744727
20838585	rs1449460	Cardiovascular Disease	heart rate	-6.130768
20838585	rs6726786	Cardiovascular Disease	triglycerides	-6.537602
20838585	rs6829649	Cardiovascular Disease	total cholesterol	-7.017729
20838585	rs11258628	Cardiovascular Disease	LDL	-6.387216
20838585	rs12069004	Cardiovascular Disease	glucose	-6.236572
20838585	rs6726786	Cardiovascular Disease	triglycerides	-5.408935
20838585	rs781718	Cardiovascular Disease	glucose	-6.075721
20838585	rs709595	Cardiovascular Disease	diastolic blood pressure	-6.154902
20838585	rs12807555	Cardiovascular Disease	glucose	-7.920819
20838585	rs17568778	Cardiovascular Disease	waist circumference	-6.086186
20838585	rs8131349	Cardiovascular Disease	total cholesterol	-7.337242
20838585	rs9909931	Cardiovascular Disease	glucose	-6.30103
20838585	rs3793275	Cardiovascular Disease	glucose	-6.244125
20838585	rs8131349	Cardiovascular Disease	LDL-cholesterol	-7.853872
20838585	rs1046391	Cardiovascular Disease	systolic blood pressure	-6.387216
20838585	rs12548494	Cardiovascular Disease	glucose	-6.148742
20838585	rs1552257	Cardiovascular Disease	insulin	-6.124939
20838585	rs10260737	Cardiovascular Disease	glucose	-6.136677
20838585	rs5979903	Cardiovascular Disease	glucose	-6.721246
20838585	rs10044666	Cardiovascular Disease	LDL-cholesterol	-6.327902
20838585	rs3793275	Cardiovascular Disease	insulin	-8.236572
20838585	rs6552560	Cardiovascular Disease	weight	-7.070581
20838585	rs1144036	Cardiovascular Disease	height	-6.619789
20838585	rs17104804	Cardiovascular Disease	distolic blood pressure	-6.229148
20838585	rs13290397	Cardiovascular Disease	triglycerides	-6.167491
20838585	rs8073909	Cardiovascular Disease	LDL	-5.920819
20838585	rs8073909	Cardiovascular Disease	total cholesterol	-6.69897
20838585	rs891541	Cardiovascular Disease	waist circumference	-6.113509
20838585	rs13290397	Cardiovascular Disease	triglycerides	-6.619789
20838585	rs6052399	Cardiovascular Disease	insulin	-7.008774
20838585	rs11822822	Cardiovascular Disease	systolic blood pressure	-6.251812
20838585	rs16892328	Cardiovascular Disease	insulin	-6.886057
20838585	rs1613695	Cardiovascular Disease	insulin	-6.769551
20838585	rs12548494	Cardiovascular Disease	glucose	-5.568636
20838585	rs9909931	Cardiovascular Disease	glucose	-6.366532
20838585	rs853773	Cardiovascular Disease	glucose	-6.154902
20838585	rs7704530	Cardiovascular Disease	diastolic blood pressure	-6.958607
20838585	rs7210277	Cardiovascular Disease	waist circumference	-6.154902
20838585	rs7210277	Cardiovascular Disease	waist circumference	-5.920819
20838585	rs3019325	Cardiovascular Disease	glucose	-6.124939
20838585	rs17104804	Cardiovascular Disease	systolic blood pressure	-6.031517
20838585	rs3793275	Cardiovascular Disease	glucose	-6.823909
20838585	rs8103264	Cardiovascular Disease	height	-6.251812
20838585	rs726914	Cardiovascular Disease	systolic blood pressure	-6.148742
20838585	rs8073909	Cardiovascular Disease	total cholesterol	-7.161151
20838585	rs10498337	Cardiovascular Disease	insulin	-6.05061
20838585	rs17568778	Cardiovascular Disease	waist circumference	-6.045757
20838585	rs11258628	Cardiovascular Disease	LDL	-5.136677
20838585	rs4783595	Cardiovascular Disease	glucose	-7.060481
20838585	rs7738656	Cardiovascular Disease	total cholesterol	-6.677781
20838585	rs8073909	Cardiovascular Disease	LDL	-6.853872
20838585	rs12807555	Cardiovascular Disease	glucose	-6.568636
20838585	rs4897695	Cardiovascular Disease	total cholesterol	-6.568636
20838585	rs4783595	Cardiovascular Disease	glucose	-7.022276
21076409	rs2051211	Conduction|Qrs Duration		-7.8041
21076409	rs10865879	Conduction|Qrs Duration		-27.958607
22745674	rs890049	Coronary Artery Stenosis|Coronary Artery		-5.853872
22745674	rs7964864	Coronary Artery Stenosis|Coronary Artery		-5.173277
22745674	rs13006511	Coronary Artery Stenosis|Coronary Artery		-6.31158
22745674	rs11186734	Coronary Artery Stenosis|Coronary Artery		-7.404504
19936222	rs3129882	Cholesterol|Plasma Lipoprotein Size		-7.744727
19936222	rs7938647	Cholesterol|Plasma Lipoprotein Size		-9.013228
19936222	rs7307277	Cholesterol|Plasma Lipoprotein Size		-12.045757
19936222	rs3856637	Cholesterol|Plasma Lipoprotein Size		-8.958607
19936222	rs983309	Cholesterol|Plasma Lipoprotein Size		-8.420216
19936222	rs10778213	Cholesterol|Plasma Lipoprotein Size		-8.119186
19936222	rs4731702	Cholesterol|Plasma Lipoprotein Size		-8.657577
19936222	rs2076530	Cholesterol|Plasma Lipoprotein Size		-6.79588
19936222	rs2909207	Cholesterol|Plasma Lipoprotein Size		-8.769551
19936222	rs7923609	Cholesterol|Plasma Lipoprotein Size		-8.283997
19936222	rs2480	Cholesterol|Plasma Lipoprotein Size		-10.236572
19936222	rs1818702	Cholesterol|Plasma Lipoprotein Size		-9.568636
19936222	rs12768534	Cholesterol|Plasma Lipoprotein Size		-7.552842
24740154	rs2150333	Prostate Cancer|Early-Onset		-5.537602
24740154	rs4665609	Prostate Cancer|Early-Onset		-5.376751
24740154	rs1486307	Prostate Cancer|Early-Onset		-5.30103
24740154	rs7225566	Prostate Cancer|Early-Onset		-5.236572
24740154	rs1146298	Prostate Cancer|Early-Onset		-5.102373
24740154	rs11839053	Prostate Cancer|Early-Onset		-9.060481
24740154	rs7013418	Prostate Cancer|Early-Onset		-5.431798
24740154	rs16911551	Prostate Cancer|Early-Onset		-5.207608
24740154	rs7514323	Prostate Cancer|Early-Onset		-5.49485
24740154	rs8064701	Prostate Cancer|Early-Onset		-5.318759
24740154	rs1880408	Prostate Cancer|Early-Onset		-5.148742
24740154	rs6789365	Prostate Cancer|Early-Onset		-5.031517
24740154	rs3734234	Prostate Cancer|Early-Onset		-5.154902
24740154	rs11664910	Prostate Cancer|Early-Onset		-5.638272
20694148	rs9989419	Metabolic Syndrome	“	-30.522879
25628645	rs4531814	Homoharringtonine		-5.008774
25628645	rs10771093	Homoharringtonine		-5.49485
21980494	rs2420371	Venous Thrombosis		-22.489455
21980494	rs10029715	Venous Thrombosis		-8.962574
21980494	rs2066865	Venous Thrombosis		-9.931814
21980494	rs6825454	Venous Thrombosis		-8.879426
21980494	rs16861990	Venous Thrombosis		-19.257275
21980494	rs1208134	Venous Thrombosis		-20.391474
21980494	rs6034465	Venous Thrombosis		-5.171985
21980494	rs11696364	Venous Thrombosis		-5.815309
19820699	rs3811647	Erythrocyte	mean cell volume	-1000.0
20169177	rs2736340	Systemic Lupus Erythematosus		-5.067526
20169177	rs7574865	Systemic Lupus Erythematosus		-8.374688
20169177	rs2230926	Systemic Lupus Erythematosus		-6.465974
20169177	rs10168266	Systemic Lupus Erythematosus		-7.66354
20169177	rs9275328	Systemic Lupus Erythematosus		-6.241845
20169177	rs9271366	Systemic Lupus Erythematosus		-9.115205
21437268	rs2517452	Cancers|Conducted|Upper Aerodigestive Tract		-6.39794
21437268	rs16837730	Cancers|Conducted|Upper Aerodigestive Tract		-6.69897
21437268	rs2299851	Cancers|Conducted|Upper Aerodigestive Tract		-5.221849
21437268	rs10801805	Cancers|Conducted|Upper Aerodigestive Tract		-5.522879
21437268	rs4799863	Cancers|Conducted|Upper Aerodigestive Tract		-5.30103
21437268	rs1431918	Cancers|Conducted|Upper Aerodigestive Tract		-5.154902
21437268	rs11067362	Cancers|Conducted|Upper Aerodigestive Tract		-5.221849
21437268	rs2287802	Cancers|Conducted|Upper Aerodigestive Tract		-5.39794
21437268	rs7431530	Cancers|Conducted|Upper Aerodigestive Tract		-5.69897
21437268	rs7924284	Cancers|Conducted|Upper Aerodigestive Tract		-5.09691
24023777	rs6570507	Adolescent Idiopathic Scoliosis		-7.422508
24023777	rs9496346	Adolescent Idiopathic Scoliosis		-8.0
24023777	rs2047176	Adolescent Idiopathic Scoliosis		-5.709965
24023777	rs11190870	Adolescent Idiopathic Scoliosis		-17.552842
24023777	rs625039	Adolescent Idiopathic Scoliosis		-14.89279
24023777	rs267766	Adolescent Idiopathic Scoliosis		-5.366532
24023777	rs11598564	Adolescent Idiopathic Scoliosis		-11.010105
19812673	rs16910194	Autism		-5.431798
19812673	rs17088254	Autism		-5.070581
19812673	rs952834	Autism		-5.107905
19812673	rs4742409	Autism		-5.102373
19812673	rs7766973	Autism		-6.167491
19812673	rs12293188	Autism		-5.958607
19812673	rs7923367	Autism		-5.468521
21423239	rs10189155	Attempted Suicide		-5.298432
21423239	rs1543002	Attempted Suicide		-5.318759
21423239	rs6076080	Attempted Suicide		-5.055024
21423239	rs11650719	Attempted Suicide		-5.148742
21423239	rs2175671	Attempted Suicide		-5.712198
21423239	rs5752388	Attempted Suicide		-5.29073
21423239	rs9320964	Attempted Suicide		-5.474955
21423239	rs12801214	Attempted Suicide		-5.044793
20548944	rs11664087	Osteoporosis-Related Traits|Gene Expression Profiling	NSA, women	-5.59346
20548944	rs10895656	Osteoporosis-Related Traits|Gene Expression Profiling	LSBMD, men	-5.590067
20548944	rs6543018	Osteoporosis-Related Traits|Gene Expression Profiling		-15.954677
20548944	rs6588313	Osteoporosis-Related Traits|Gene Expression Profiling	LSBMD, women	-5.312471
20548944	rs17463551	Osteoporosis-Related Traits|Gene Expression Profiling	LSBMD, women	-5.545155
20548944	rs17201113	Osteoporosis-Related Traits|Gene Expression Profiling	NL, men	-6.266001
20548944	rs3784131	Osteoporosis-Related Traits|Gene Expression Profiling	NL, men	-5.50307
23886662	rs9050	Psoriasis|Atopic Dermatitis|Asthma		-9.407823
23886662	rs9368699	Psoriasis|Atopic Dermatitis|Asthma		-7.496209
23886662	rs2844509	Psoriasis|Atopic Dermatitis|Asthma		-11.363512
23886662	rs2251396	Psoriasis|Atopic Dermatitis|Asthma		-8.89279
22763110	rs10492367	Osteoarthritis		-7.829738
22763110	rs9350591	Osteoarthritis		-8.616185
22763110	rs12107036	Osteoarthritis		-7.173277
22763110	rs4836732	Osteoarthritis		-9.213959
22763110	rs835487	Osteoarthritis		-7.785156
19798445	rs4459477	Sphingolipid		-15.091515
19798445	rs12881815	Sphingolipid		-6.481486
19798445	rs4695267	Sphingolipid		-6.251812
19798445	rs12889954	Sphingolipid		-20.21467
19798445	rs1959033	Sphingolipid		-9.744727
20174558	rs7192960	Type 2 Diabetes		-5.115771
20174558	rs4845624	Type 2 Diabetes		-5.232844
21738480	rs1991866	Cell Phenotypes|White Blood Cell	Monocytes	-18.747147
21738480	rs2517524	Cell Phenotypes|White Blood Cell	WBC	-11.835647
21738480	rs11878602	Cell Phenotypes|White Blood Cell	Lymphocytes	-11.074172
25340798	rs113263161	Proteins Involved|Inflammation|Alzheimer's Disease	c-c motif) ligand 4	-6.17134
25340798	rs113263161	Proteins Involved|Inflammation|Alzheimer's Disease	c-c motif) ligand 4	-10.850781
25340798	rs113263161	Proteins Involved|Inflammation|Alzheimer's Disease		-7.113509
22396660	rs12669187	Nephrolithiasis		-5.982967
21738487	rs2010795	Parkinson's Disease		-1000.0
21738487	rs9917256	Parkinson's Disease		-1000.0
21738487	rs1876828	Parkinson's Disease		-1000.0
21738487	rs2205108	Parkinson's Disease		-1000.0
21738487	rs17115100	Parkinson's Disease		-1000.0
21738487	rs1043424	Parkinson's Disease		-1000.0
21738487	rs10737170	Parkinson's Disease		-1000.0
21738487	rs1862326	Parkinson's Disease		-1000.0
21738487	rs1223271	Parkinson's Disease		-1000.0
21738487	rs7617877	Parkinson's Disease		-1000.0
21738487	rs12817488	Parkinson's Disease		-1000.0
21738487	rs4698412	Parkinson's Disease		-1000.0
21738487	rs3129882	Parkinson's Disease		-1000.0
21738487	rs1994090	Parkinson's Disease		-1000.0
21738487	rs2282048	Parkinson's Disease		-1000.0
21738487	rs10200894	Parkinson's Disease		-1000.0
21738487	rs12718379	Parkinson's Disease		-1000.0
21738487	rs4954218	Parkinson's Disease		-1000.0
21738487	rs4880	Parkinson's Disease		-1000.0
21738487	rs7412	Parkinson's Disease		-1000.0
21738487	rs11248060	Parkinson's Disease		-1000.0
21738487	rs5174	Parkinson's Disease		-1000.0
21738487	rs17329669	Parkinson's Disease		-1000.0
21738487	rs6280	Parkinson's Disease		-1000.0
21738487	rs1079597	Parkinson's Disease		-1000.0
21738487	rs1801582	Parkinson's Disease		-1000.0
21738487	rs7077361	Parkinson's Disease		-1000.0
21738487	rs797906	Parkinson's Disease		-1000.0
21738487	rs4837628	Parkinson's Disease		-1000.0
21738487	rs13312	Parkinson's Disease		-1000.0
21738487	rs1799836	Parkinson's Disease		-1000.0
21738487	rs1801133	Parkinson's Disease		-1000.0
21738487	rs12063142	Parkinson's Disease		-1000.0
21738487	rs11030104	Parkinson's Disease		-1000.0
21738487	rs1491942	Parkinson's Disease		-1000.0
21738487	rs12431733	Parkinson's Disease		-1000.0
21738487	rs11711441	Parkinson's Disease		-1000.0
22792070	rs2536150	Bone Mineral Density|Bone|Osteoporotic Fracture		-9.498941
18823527	rs727153	Late-Onset Alzheimer's Disease		-5.47237
18823527	rs439401	Late-Onset Alzheimer's Disease		-10.038579
18823527	rs405509	Late-Onset Alzheimer's Disease		-8.681937
18823527	rs157580	Late-Onset Alzheimer's Disease		-10.412289
18823527	rs16916856	Late-Onset Alzheimer's Disease		-5.107905
18823527	rs3754675	Late-Onset Alzheimer's Disease		-5.244125
18823527	rs201825	Late-Onset Alzheimer's Disease		-6.213249
18823527	rs1911014	Late-Onset Alzheimer's Disease		-5.44855
18823527	rs13397414	Late-Onset Alzheimer's Disease		-8.463442
18823527	rs6859	Late-Onset Alzheimer's Disease		-13.215383
18823527	rs7798395	Late-Onset Alzheimer's Disease		-5.657577
18604267	rs2116941	Antigen|Icam-1		-10.508638
18604267	rs10409243	Antigen|Icam-1		-14.267606
18604267	rs7258015	Antigen|Icam-1		-11.677781
18604267	rs7256672	Antigen|Icam-1		-9.200659
23297363	rs11066188	Tetralogy Fallot		-8.543634
23297363	rs233722	Tetralogy Fallot		-8.756962
23297363	rs17696736	Tetralogy Fallot		-7.841638
23297363	rs233716	Tetralogy Fallot		-8.074172
23297363	rs11066320	Tetralogy Fallot		-7.537602
25436638	rs1537424	Serum Thyroid Stimulating Hormone		-7.931814
25436638	rs4804416	Serum Thyroid Stimulating Hormone		-9.500313
25436638	rs9472138	Serum Thyroid Stimulating Hormone		-15.172631
25436638	rs1571583	Serum Thyroid Stimulating Hormone		-7.59346
25436638	rs11755845	Serum Thyroid Stimulating Hormone		-9.774691
25436638	rs9915657	Serum Thyroid Stimulating Hormone		-12.123205
25008200	rs1026477	Chronic Periodontitis		-5.554396
23544013	rs2532348	Breast Cancer|Breast Ovarian Cancer|Carriers		-9.603801
24940741	rs9366816	Infection		-5.970616
24940741	rs7453920	Infection		-5.034328
24940741	rs9277535	Infection		-5.744727
25241909	rs139090846	Chronic Obstructive Pulmonary Disease|Chronic Bronchitis		-8.246417
25241909	rs143705409	Chronic Obstructive Pulmonary Disease|Chronic Bronchitis		-9.143271
25241909	rs117455145	Chronic Obstructive Pulmonary Disease|Chronic Bronchitis		-9.070581
25241909	rs754388	Chronic Obstructive Pulmonary Disease|Chronic Bronchitis		-5.625252
25241909	rs11858836	Chronic Obstructive Pulmonary Disease|Chronic Bronchitis		-6.03292
25241909	rs924777	Chronic Obstructive Pulmonary Disease|Chronic Bronchitis		-5.876148
25241909	rs17184313	Chronic Obstructive Pulmonary Disease|Chronic Bronchitis		-5.360514
25241909	rs2298019	Chronic Obstructive Pulmonary Disease|Chronic Bronchitis		-5.866461
25241909	rs114384494	Chronic Obstructive Pulmonary Disease|Chronic Bronchitis		-6.052566
25241909	rs185786041	Chronic Obstructive Pulmonary Disease|Chronic Bronchitis		-9.073658
25241909	rs147862429	Chronic Obstructive Pulmonary Disease|Chronic Bronchitis		-9.537602
23636237	rs838145	Analysis		-9.348722
23636237	rs9553939	Analysis		-5.443697
23636237	rs838145	Analysis		-7.774691
23636237	rs4683038	Analysis		-5.10902
23636237	rs3114727	Analysis		-5.239578
23636237	rs2840445	Analysis		-6.122053
23636237	rs1667320	Analysis		-6.90309
23636237	rs10152629	Analysis		-5.072117
23636237	rs12356048	Analysis		-5.61261
23636237	rs1350036	Analysis		-7.764472
23636237	rs12156272	Analysis		-5.252588
23636237	rs1421085	Analysis		-8.782516
23636237	rs12912584	Analysis		-5.399027
23636237	rs10508303	Analysis		-5.316953
23636237	rs2609186	Analysis		-6.003051
23636237	rs16993715	Analysis		-5.087778
23636237	rs11725988	Analysis		-5.167491
23636237	rs7997717	Analysis		-5.524329
23636237	rs1542608	Analysis		-5.37366
23636237	rs7086704	Analysis		-5.017277
23636237	rs8019546	Analysis		-5.300162
23636237	rs1893113	Analysis		-5.284833
23636237	rs12122737	Analysis		-5.785156
23636237	rs11640535	Analysis		-5.429457
23636237	rs1549309	Analysis		-5.607303
23636237	rs7625360	Analysis		-6.752027
23636237	rs11699457	Analysis		-5.041914
23636237	rs1191005	Analysis		-5.798603
23509613	rs3130182	Antiphospholipid Antibodies		-1000.0
23509613	rs9270986	Antiphospholipid Antibodies		-1000.0
23509613	rs2516516	Antiphospholipid Antibodies		-1000.0
23509613	rs2734573	Antiphospholipid Antibodies		-1000.0
23509613	rs2894254	Antiphospholipid Antibodies		-1000.0
23509613	rs9261926	Antiphospholipid Antibodies		-1000.0
23509613	rs1548513	Antiphospholipid Antibodies		-1000.0
23509613	rs2395357	Antiphospholipid Antibodies		-1000.0
23509613	rs9261821	Antiphospholipid Antibodies		-1000.0
23509613	rs9295888	Antiphospholipid Antibodies		-1000.0
23509613	rs2143461	Antiphospholipid Antibodies		-1000.0
23509613	rs2857210	Antiphospholipid Antibodies		-1000.0
23509613	rs9469220	Antiphospholipid Antibodies		-1000.0
23509613	rs674313	Antiphospholipid Antibodies		-1000.0
23509613	rs9261925	Antiphospholipid Antibodies		-1000.0
23509613	rs3129934	Antiphospholipid Antibodies		-1000.0
23509613	rs2517611	Antiphospholipid Antibodies		-1000.0
23509613	rs3093978	Antiphospholipid Antibodies		-1000.0
23509613	rs2736177	Antiphospholipid Antibodies		-1000.0
23509613	rs9275793	Antiphospholipid Antibodies		-1000.0
23509613	rs9461607	Antiphospholipid Antibodies		-1000.0
23509613	rs3131379	Antiphospholipid Antibodies		-1000.0
23509613	rs9276915	Antiphospholipid Antibodies		-1000.0
23509613	rs17411480	Antiphospholipid Antibodies		-1000.0
23509613	rs9275618	Antiphospholipid Antibodies		-1000.0
23509613	rs9275356	Antiphospholipid Antibodies		-1000.0
23509613	rs9272723	Antiphospholipid Antibodies		-1000.0
23509613	rs9368606	Antiphospholipid Antibodies		-1000.0
23509613	rs2517448	Antiphospholipid Antibodies		-1000.0
23509613	rs9272346	Antiphospholipid Antibodies		-1000.0
23509613	rs2213581	Antiphospholipid Antibodies		-1000.0
23509613	rs4959119	Antiphospholipid Antibodies		-1000.0
23509613	rs3132722	Antiphospholipid Antibodies		-1000.0
23509613	rs9261854	Antiphospholipid Antibodies		-1000.0
23509613	rs9261855	Antiphospholipid Antibodies		-1000.0
23509613	rs9295873	Antiphospholipid Antibodies		-1000.0
23509613	rs3128918	Antiphospholipid Antibodies		-1000.0
23509613	rs642093	Antiphospholipid Antibodies		-1000.0
23509613	rs10484564	Antiphospholipid Antibodies		-1000.0
23509613	rs933208	Antiphospholipid Antibodies		-1000.0
23509613	rs4711314	Antiphospholipid Antibodies		-1000.0
23509613	rs1044043	Antiphospholipid Antibodies		-1000.0
23509613	rs9277916	Antiphospholipid Antibodies		-1000.0
23509613	rs615672	Antiphospholipid Antibodies		-1000.0
23509613	rs9261799	Antiphospholipid Antibodies		-1000.0
23509613	rs3129868	Antiphospholipid Antibodies		-1000.0
23509613	rs9261850	Antiphospholipid Antibodies		-1000.0
[truncated: 105 more rows]
