# Supplementary material for: A machine-compiled database of genome-wide association studies
Source: Nat Commun. 2019 Jul 26;10:3341. doi: 10.1038/s41467-019-11026-x (PMC6659642; doi:10.1038/s41467-019-11026-x)
Supplement: Supplementary file 3 — Source Data [file 41467_2019_11026_MOESM3_ESM.zip › Supplementary Files/notebooks/bio-analysis/enrichment/gwasaphasia.tsv]

2008-09-10	17903297	Seshadri S	2007-09-19	BMC Med Genet	www.ncbi.nlm.nih.gov/pubmed/17903297	Genetic correlates of brain aging on MRI and cognitive test measures: a genome-wide association and linkage analysis in the Framingham Study.	Cognitive test performance	694 European ancestry individuals	NA	1p22.2	1	88336329	intergenic	LOC107985520 - LOC105378839	107985520	105378839		6449	126559	rs2179965-?	rs2179965	0	2179965	intergenic_variant	1	NR	1E-6	6.0	(F3)			Affymetrix [70897]	N
2008-09-10	17903297	Seshadri S	2007-09-19	BMC Med Genet	www.ncbi.nlm.nih.gov/pubmed/17903297	Genetic correlates of brain aging on MRI and cognitive test measures: a genome-wide association and linkage analysis in the Framingham Study.	Cognitive test performance	694 European ancestry individuals	NA	4q13.2	4	66868139	intergenic	LOC105377262			105377262			rs1155865-?	rs1155865	0	1155865	intergenic_variant	0	NR	2E-6	5.698970004336019	(Nam)			Affymetrix [70897]	N
2008-09-10	17903297	Seshadri S	2007-09-19	BMC Med Genet	www.ncbi.nlm.nih.gov/pubmed/17903297	Genetic correlates of brain aging on MRI and cognitive test measures: a genome-wide association and linkage analysis in the Framingham Study.	Cognitive test performance	694 European ancestry individuals	NA	21q21.3	21	28768699	intergenic	N6AMT1			29104			rs2832077-?	rs2832077	0	2832077	intergenic_variant	0	NR	2E-6	5.698970004336019	(F3)			Affymetrix [70897]	N
2008-09-10	17903297	Seshadri S	2007-09-19	BMC Med Genet	www.ncbi.nlm.nih.gov/pubmed/17903297	Genetic correlates of brain aging on MRI and cognitive test measures: a genome-wide association and linkage analysis in the Framingham Study.	Cognitive test performance	694 European ancestry individuals	NA	14q21.3	14	48903598	intergenic	LOC105378178			105378178			rs2352904-?	rs2352904	0	2352904	intergenic_variant	0	NR	2E-6	5.698970004336019	(F2)			Affymetrix [70897]	N
2008-09-10	17903297	Seshadri S	2007-09-19	BMC Med Genet	www.ncbi.nlm.nih.gov/pubmed/17903297	Genetic correlates of brain aging on MRI and cognitive test measures: a genome-wide association and linkage analysis in the Framingham Study.	Cognitive test performance	694 European ancestry individuals	NA	6p23	6	14596134	intergenic	LOC101928354			101928354			rs6914079-?	rs6914079	0	6914079	downstream_gene_variant	0	NR	2E-6	5.698970004336019	(F2)			Affymetrix [70897]	N
2008-09-10	17903297	Seshadri S	2007-09-19	BMC Med Genet	www.ncbi.nlm.nih.gov/pubmed/17903297	Genetic correlates of brain aging on MRI and cognitive test measures: a genome-wide association and linkage analysis in the Framingham Study.	Cognitive test performance	694 European ancestry individuals	NA	5q32	5	147035653	intergenic	PPP2R2B			5521			rs9325032-?	rs9325032	0	9325032	intron_variant	0	NR	3E-6	5.522878745280337	(F2)			Affymetrix [70897]	N
2008-09-10	17903297	Seshadri S	2007-09-19	BMC Med Genet	www.ncbi.nlm.nih.gov/pubmed/17903297	Genetic correlates of brain aging on MRI and cognitive test measures: a genome-wide association and linkage analysis in the Framingham Study.	Cognitive test performance	694 European ancestry individuals	NA	12q23.3	12	106556917	POLR3B, RFX4	LOC100287944			100287944			rs3891355-?	rs3891355	0	3891355	intron_variant	0	NR	3E-6	5.522878745280337	(Sim)			Affymetrix [70897]	N
2008-09-10	17903297	Seshadri S	2007-09-19	BMC Med Genet	www.ncbi.nlm.nih.gov/pubmed/17903297	Genetic correlates of brain aging on MRI and cognitive test measures: a genome-wide association and linkage analysis in the Framingham Study.	Cognitive test performance	694 European ancestry individuals	NA	11q14.1	11	79354056	intergenic	TENM4			26011			rs530965-?	rs530965	0	530965	intron_variant	0	NR	4E-6	5.3979400086720375	(Nam)			Affymetrix [70897]	N
2008-09-10	17903297	Seshadri S	2007-09-19	BMC Med Genet	www.ncbi.nlm.nih.gov/pubmed/17903297	Genetic correlates of brain aging on MRI and cognitive test measures: a genome-wide association and linkage analysis in the Framingham Study.	Cognitive test performance	694 European ancestry individuals	NA	17q22	17	58770584	PPM1E	PPM1E			22843			rs9303401-?	rs9303401	0	9303401	intron_variant	0	NR	5E-6	5.301029995663981	(NAM)			Affymetrix [70897]	N
2008-09-10	17903297	Seshadri S	2007-09-19	BMC Med Genet	www.ncbi.nlm.nih.gov/pubmed/17903297	Genetic correlates of brain aging on MRI and cognitive test measures: a genome-wide association and linkage analysis in the Framingham Study.	Cognitive test performance	694 European ancestry individuals	NA	11q25	11	134218788	NCAPD3	NCAPD3			23310			rs1031381-?	rs1031381	0	1031381	intron_variant	0	NR	6E-6	5.221848749616356	(F3)			Affymetrix [70897]	N
2008-09-10	17903297	Seshadri S	2007-09-19	BMC Med Genet	www.ncbi.nlm.nih.gov/pubmed/17903297	Genetic correlates of brain aging on MRI and cognitive test measures: a genome-wide association and linkage analysis in the Framingham Study.	Cognitive test performance	694 European ancestry individuals	NA	1q42.2	1	234447872	TARBP1	TARBP1			6894			rs10489896-?	rs10489896	0	10489896	intron_variant	0	NR	6E-6	5.221848749616356	(F2)			Affymetrix [70897]	N
2008-09-10	17903297	Seshadri S	2007-09-19	BMC Med Genet	www.ncbi.nlm.nih.gov/pubmed/17903297	Genetic correlates of brain aging on MRI and cognitive test measures: a genome-wide association and linkage analysis in the Framingham Study.	Cognitive test performance	694 European ancestry individuals	NA	12p11.1	12	33548231	intergenic	ST13P9 - RNU6-400P	390301	106481304		92776	27864	rs9300212-?	rs9300212	0	9300212	intergenic_variant	1	NR	8E-6	5.096910013008056	(WRAT)			Affymetrix [70897]	N
2008-09-10	17903297	Seshadri S	2007-09-19	BMC Med Genet	www.ncbi.nlm.nih.gov/pubmed/17903297	Genetic correlates of brain aging on MRI and cognitive test measures: a genome-wide association and linkage analysis in the Framingham Study.	Cognitive test performance	694 European ancestry individuals	NA	9q22.2	9	90647075	DIRAS2	DIRAS2 - OR7E109P	54769	401540		3970	95427	rs1831521-?	rs1831521	0	1831521	upstream_gene_variant	1	NR	8E-6	5.096910013008056	(Nam)			Affymetrix [70897]	N
2008-09-10	17903297	Seshadri S	2007-09-19	BMC Med Genet	www.ncbi.nlm.nih.gov/pubmed/17903297	Genetic correlates of brain aging on MRI and cognitive test measures: a genome-wide association and linkage analysis in the Framingham Study.	Cognitive test performance	694 European ancestry individuals	NA	2q22.1	2	136581370	intergenic	LOC105373633 - THSD7B	105373633	80731		5405	184192	rs934299-?	rs934299	0	934299	intergenic_variant	1	NR	9E-6	5.045757490560675	(F3)			Affymetrix [70897]	N
2012-11-13	20125193	Cirulli ET	2010-02-03	Eur J Hum Genet	www.ncbi.nlm.nih.gov/pubmed/20125193	Common genetic variation and performance on standardized cognitive tests.	Cognitive performance	Up to 813 European ancestry individuals, up to 167 East Asian ancestry individuals, up to 7 Hispanic/Latin American individuals, up to 74 South Asian ancestry individuals	NA	8q24.23	8	138492027	FAM135B	FAM135B			51059			rs11166827-?	rs11166827	0	11166827	intron_variant	0	NR	5E-6	5.301029995663981	(Digit Span Backward)			Illumina [up to 563855]	N
2012-11-13	20125193	Cirulli ET	2010-02-03	Eur J Hum Genet	www.ncbi.nlm.nih.gov/pubmed/20125193	Common genetic variation and performance on standardized cognitive tests.	Cognitive performance	Up to 813 European ancestry individuals, up to 167 East Asian ancestry individuals, up to 7 Hispanic/Latin American individuals, up to 74 South Asian ancestry individuals	NA	9q31.2	9	105664781	TAL2	TAL2 - TMEM38B	6887	55151		1669	29744	rs1463984-?	rs1463984	0	1463984	downstream_gene_variant	1	NR	3E-6	5.522878745280337	(Colorword)			Illumina [up to 563855]	N
2012-11-13	20125193	Cirulli ET	2010-02-03	Eur J Hum Genet	www.ncbi.nlm.nih.gov/pubmed/20125193	Common genetic variation and performance on standardized cognitive tests.	Cognitive performance	Up to 813 European ancestry individuals, up to 167 East Asian ancestry individuals, up to 7 Hispanic/Latin American individuals, up to 74 South Asian ancestry individuals	NA	9q33.3	9	124163828	NEK6	LOC107987037 - NEK6	107987037	10783		79491	93778	rs2807580-?	rs2807580	0	2807580	regulatory_region_variant	1	NR	3E-6	5.522878745280337	(Digit Symbol)			Illumina [up to 563855]	N
2012-11-13	20125193	Cirulli ET	2010-02-03	Eur J Hum Genet	www.ncbi.nlm.nih.gov/pubmed/20125193	Common genetic variation and performance on standardized cognitive tests.	Cognitive performance	Up to 813 European ancestry individuals, up to 167 East Asian ancestry individuals, up to 7 Hispanic/Latin American individuals, up to 74 South Asian ancestry individuals	NA	10p12.1	10	24346027	KIAA1217	KIAA1217			56243			rs2484873-?	rs2484873	0	2484873	intron_variant	0	NR	4E-7	6.3979400086720375	(Digit Span Backward)			Illumina [up to 563855]	N
2012-11-13	20125193	Cirulli ET	2010-02-03	Eur J Hum Genet	www.ncbi.nlm.nih.gov/pubmed/20125193	Common genetic variation and performance on standardized cognitive tests.	Cognitive performance	Up to 813 European ancestry individuals, up to 167 East Asian ancestry individuals, up to 7 Hispanic/Latin American individuals, up to 74 South Asian ancestry individuals	NA	10q25.3	10	114379270	AFAP1L2	AFAP1L2			84632			rs4751674-?	rs4751674	0	4751674	intron_variant	0	NR	4E-6	5.3979400086720375	(PC1)			Illumina [up to 563855]	N
2012-11-13	20125193	Cirulli ET	2010-02-03	Eur J Hum Genet	www.ncbi.nlm.nih.gov/pubmed/20125193	Common genetic variation and performance on standardized cognitive tests.	Cognitive performance	Up to 813 European ancestry individuals, up to 167 East Asian ancestry individuals, up to 7 Hispanic/Latin American individuals, up to 74 South Asian ancestry individuals	NA	10q26.2	10	128450662	RP11-264E18.1	LINC01163 - LOC105378554	101927381	105378554		132936	234742	rs9804317-?	rs9804317	0	9804317	intergenic_variant	1	NR	7E-6	5.154901959985743	(Animals)			Illumina [up to 563855]	N
2012-11-13	20125193	Cirulli ET	2010-02-03	Eur J Hum Genet	www.ncbi.nlm.nih.gov/pubmed/20125193	Common genetic variation and performance on standardized cognitive tests.	Cognitive performance	Up to 813 European ancestry individuals, up to 167 East Asian ancestry individuals, up to 7 Hispanic/Latin American individuals, up to 74 South Asian ancestry individuals	NA	11q23.3	11	120938751	GRIK4	GRIK4			2900			rs12797755-?	rs12797755	0	12797755	intron_variant	0	NR	8E-6	5.096910013008056	(Digit Span Forward)			Illumina [up to 563855]	N
2012-11-13	20125193	Cirulli ET	2010-02-03	Eur J Hum Genet	www.ncbi.nlm.nih.gov/pubmed/20125193	Common genetic variation and performance on standardized cognitive tests.	Cognitive performance	Up to 813 European ancestry individuals, up to 167 East Asian ancestry individuals, up to 7 Hispanic/Latin American individuals, up to 74 South Asian ancestry individuals	NA	12p13.32	12	3804261	PARP11	LOC107984495 - PARP11	107984495	57097		46096	4600	rs2058350-?	rs2058350	0	2058350	intron_variant	1	NR	8E-6	5.096910013008056	(PC1)			Illumina [up to 563855]	N
2012-11-13	20125193	Cirulli ET	2010-02-03	Eur J Hum Genet	www.ncbi.nlm.nih.gov/pubmed/20125193	Common genetic variation and performance on standardized cognitive tests.	Cognitive performance	Up to 813 European ancestry individuals, up to 167 East Asian ancestry individuals, up to 7 Hispanic/Latin American individuals, up to 74 South Asian ancestry individuals	NA	12q14.3	12	64858338	TBC1D30	TBC1D30			23329			rs939876-?	rs939876	0	939876	intron_variant	0	NR	2E-6	5.698970004336019	(TrailsB)			Illumina [up to 563855]	N
2012-11-13	20125193	Cirulli ET	2010-02-03	Eur J Hum Genet	www.ncbi.nlm.nih.gov/pubmed/20125193	Common genetic variation and performance on standardized cognitive tests.	Cognitive performance	Up to 813 European ancestry individuals, up to 167 East Asian ancestry individuals, up to 7 Hispanic/Latin American individuals, up to 74 South Asian ancestry individuals	NA	12q21.1	12	72913802	AC131213.4	TRHDE - LOC105369838	29953	105369838		247140	6108	rs10879517-?	rs10879517	0	10879517	intergenic_variant	1	NR	4E-6	5.3979400086720375	(TrailsA)			Illumina [up to 563855]	N
2012-11-13	20125193	Cirulli ET	2010-02-03	Eur J Hum Genet	www.ncbi.nlm.nih.gov/pubmed/20125193	Common genetic variation and performance on standardized cognitive tests.	Cognitive performance	Up to 813 European ancestry individuals, up to 167 East Asian ancestry individuals, up to 7 Hispanic/Latin American individuals, up to 74 South Asian ancestry individuals	NA	13q31.1	13	78785289	RP11-600P1.2	LOC105370272 - LINC00331	105370272	100874126		22366	2030	rs17070284-?	rs17070284	0	17070284	downstream_gene_variant	1	NR	3E-6	5.522878745280337	(COWA)			Illumina [up to 563855]	N
2012-11-13	20125193	Cirulli ET	2010-02-03	Eur J Hum Genet	www.ncbi.nlm.nih.gov/pubmed/20125193	Common genetic variation and performance on standardized cognitive tests.	Cognitive performance	Up to 813 European ancestry individuals, up to 167 East Asian ancestry individuals, up to 7 Hispanic/Latin American individuals, up to 74 South Asian ancestry individuals	NA	14q22.1	14	50411265	CDKL1	LOC105370487			105370487			rs1265879-?	rs1265879	0	1265879	intron_variant	0	NR	4E-6	5.3979400086720375	(TrailsA)			Illumina [up to 563855]	N
2012-11-13	20125193	Cirulli ET	2010-02-03	Eur J Hum Genet	www.ncbi.nlm.nih.gov/pubmed/20125193	Common genetic variation and performance on standardized cognitive tests.	Cognitive performance	Up to 813 European ancestry individuals, up to 167 East Asian ancestry individuals, up to 7 Hispanic/Latin American individuals, up to 74 South Asian ancestry individuals	NA	14q22.1	14	50506914	MAP4K5	MAP4K5			11183			rs17718580-?	rs17718580	0	17718580	intron_variant	0	NR	8E-7	6.096910013008056	(TrailsA)			Illumina [up to 563855]	N
2012-11-13	20125193	Cirulli ET	2010-02-03	Eur J Hum Genet	www.ncbi.nlm.nih.gov/pubmed/20125193	Common genetic variation and performance on standardized cognitive tests.	Cognitive performance	Up to 813 European ancestry individuals, up to 167 East Asian ancestry individuals, up to 7 Hispanic/Latin American individuals, up to 74 South Asian ancestry individuals	NA	14q22.1	14	50617517	ATL1, SPG3A	ATL1			51062			rs17122693-?	rs17122693	0	17122693	intron_variant	0	NR	3E-7	6.522878745280337	(TrailsA)			Illumina [up to 563855]	N
2012-11-13	20125193	Cirulli ET	2010-02-03	Eur J Hum Genet	www.ncbi.nlm.nih.gov/pubmed/20125193	Common genetic variation and performance on standardized cognitive tests.	Cognitive performance	Up to 813 European ancestry individuals, up to 167 East Asian ancestry individuals, up to 7 Hispanic/Latin American individuals, up to 74 South Asian ancestry individuals	NA	14q22.1	14	50704161	NIN	ZFP64P1			319123			rs8020441-?	rs8020441	0	8020441	downstream_gene_variant	0	NR	5E-7	6.301029995663981	(TrailsA)			Illumina [up to 563855]	N
2012-11-13	20125193	Cirulli ET	2010-02-03	Eur J Hum Genet	www.ncbi.nlm.nih.gov/pubmed/20125193	Common genetic variation and performance on standardized cognitive tests.	Cognitive performance	Up to 813 European ancestry individuals, up to 167 East Asian ancestry individuals, up to 7 Hispanic/Latin American individuals, up to 74 South Asian ancestry individuals	NA	14q24.3	14	78319816	AC007056.4-3	NRXN3			9369			rs6574433-?	rs6574433	0	6574433	intron_variant	0	NR	6E-6	5.221848749616356	(Animals)			Illumina [up to 563855]	N
2012-11-13	20125193	Cirulli ET	2010-02-03	Eur J Hum Genet	www.ncbi.nlm.nih.gov/pubmed/20125193	Common genetic variation and performance on standardized cognitive tests.	Cognitive performance	Up to 813 European ancestry individuals, up to 167 East Asian ancestry individuals, up to 7 Hispanic/Latin American individuals, up to 74 South Asian ancestry individuals	NA	15q21.2	15	51060052	TNFAIP8L3	TNFAIP8L3			388121			rs1124769-?	rs1124769	0	1124769	intron_variant	0	NR	9E-6	5.045757490560675	(TrailsA)			Illumina [up to 563855]	N
2012-11-13	20125193	Cirulli ET	2010-02-03	Eur J Hum Genet	www.ncbi.nlm.nih.gov/pubmed/20125193	Common genetic variation and performance on standardized cognitive tests.	Cognitive performance	Up to 813 European ancestry individuals, up to 167 East Asian ancestry individuals, up to 7 Hispanic/Latin American individuals, up to 74 South Asian ancestry individuals	NA	15q21.3	15	58343384	LIPC	LOC101928635			101928635			rs4775031-?	rs4775031	0	4775031	intron_variant	0	NR	2E-6	5.698970004336019	(TrailsB)			Illumina [up to 563855]	N
2012-11-13	20125193	Cirulli ET	2010-02-03	Eur J Hum Genet	www.ncbi.nlm.nih.gov/pubmed/20125193	Common genetic variation and performance on standardized cognitive tests.	Cognitive performance	Up to 813 European ancestry individuals, up to 167 East Asian ancestry individuals, up to 7 Hispanic/Latin American individuals, up to 74 South Asian ancestry individuals	NA	15q26.2	15	94968608	MCTP2	LOC440311 - LOC105370989	440311	105370989		111542	32761	rs6496074-?	rs6496074	0	6496074	intron_variant	1	NR	3E-6	5.522878745280337	(TrailsB)			Illumina [up to 563855]	N
2012-11-13	20125193	Cirulli ET	2010-02-03	Eur J Hum Genet	www.ncbi.nlm.nih.gov/pubmed/20125193	Common genetic variation and performance on standardized cognitive tests.	Cognitive performance	Up to 813 European ancestry individuals, up to 167 East Asian ancestry individuals, up to 7 Hispanic/Latin American individuals, up to 74 South Asian ancestry individuals	NA	16q23.3	16	83723723	AC009063.8	LOC105371366, CDH13			105371366, 1012			rs3784962-?	rs3784962	0	3784962	intron_variant	0	NR	3E-6	5.522878745280337	(TrailsB)			Illumina [up to 563855]	N
2012-11-13	20125193	Cirulli ET	2010-02-03	Eur J Hum Genet	www.ncbi.nlm.nih.gov/pubmed/20125193	Common genetic variation and performance on standardized cognitive tests.	Cognitive performance	Up to 813 European ancestry individuals, up to 167 East Asian ancestry individuals, up to 7 Hispanic/Latin American individuals, up to 74 South Asian ancestry individuals	NA	16q23.3	16	83723723	AC009063.8	LOC105371366, CDH13			105371366, 1012			rs3784962-?	rs3784962	0	3784962	intron_variant	0	NR	6E-6	5.221848749616356	(PC1)			Illumina [up to 563855]	N
2012-11-13	20125193	Cirulli ET	2010-02-03	Eur J Hum Genet	www.ncbi.nlm.nih.gov/pubmed/20125193	Common genetic variation and performance on standardized cognitive tests.	Cognitive performance	Up to 813 European ancestry individuals, up to 167 East Asian ancestry individuals, up to 7 Hispanic/Latin American individuals, up to 74 South Asian ancestry individuals	NA	18q12.1	18	29096708	AC105245.4	RNU6-408P - LOC105372044	106479746	105372044		47989	83687	rs4145170-?	rs4145170	0	4145170	intergenic_variant	1	NR	3E-6	5.522878745280337	(Animals)			Illumina [up to 563855]	N
2012-11-13	20125193	Cirulli ET	2010-02-03	Eur J Hum Genet	www.ncbi.nlm.nih.gov/pubmed/20125193	Common genetic variation and performance on standardized cognitive tests.	Cognitive performance	Up to 813 European ancestry individuals, up to 167 East Asian ancestry individuals, up to 7 Hispanic/Latin American individuals, up to 74 South Asian ancestry individuals	NA	19p13.2	19	12114557	CTC-359D24.2	ZNF788			388507			rs17638629-?	rs17638629	0	17638629	3_prime_UTR_variant	0	NR	7E-6	5.154901959985743	(TrailsA)			Illumina [up to 563855]	N
2012-11-13	20125193	Cirulli ET	2010-02-03	Eur J Hum Genet	www.ncbi.nlm.nih.gov/pubmed/20125193	Common genetic variation and performance on standardized cognitive tests.	Cognitive performance	Up to 813 European ancestry individuals, up to 167 East Asian ancestry individuals, up to 7 Hispanic/Latin American individuals, up to 74 South Asian ancestry individuals	NA	20p12.3	20	8134057	PLCB1	PLCB1			23236			rs6118083-?	rs6118083	0	6118083	intron_variant	0	NR	7E-6	5.154901959985743	(Colorword)			Illumina [up to 563855]	N
2012-11-13	20125193	Cirulli ET	2010-02-03	Eur J Hum Genet	www.ncbi.nlm.nih.gov/pubmed/20125193	Common genetic variation and performance on standardized cognitive tests.	Cognitive performance	Up to 813 European ancestry individuals, up to 167 East Asian ancestry individuals, up to 7 Hispanic/Latin American individuals, up to 74 South Asian ancestry individuals	NA	20p11.21	20	25038463	ACSS1	ACSS1			84532			rs6050267-?	rs6050267	0	6050267	intron_variant	0	NR	9E-6	5.045757490560675	(Colorword)			Illumina [up to 563855]	N
2012-11-13	20125193	Cirulli ET	2010-02-03	Eur J Hum Genet	www.ncbi.nlm.nih.gov/pubmed/20125193	Common genetic variation and performance on standardized cognitive tests.	Cognitive performance	Up to 813 European ancestry individuals, up to 167 East Asian ancestry individuals, up to 7 Hispanic/Latin American individuals, up to 74 South Asian ancestry individuals	NA	21q22.3	21	43025182	PKNOX1	PKNOX1			5316			rs234720-?	rs234720	0	234720	intron_variant	0	NR	2E-7	6.698970004336019	(Digit Span Forward)			Illumina [up to 563855]	N
2012-11-13	20125193	Cirulli ET	2010-02-03	Eur J Hum Genet	www.ncbi.nlm.nih.gov/pubmed/20125193	Common genetic variation and performance on standardized cognitive tests.	Cognitive performance	Up to 813 European ancestry individuals, up to 167 East Asian ancestry individuals, up to 7 Hispanic/Latin American individuals, up to 74 South Asian ancestry individuals	NA	Xq21.31	X	90033228	RP13-140E4.1	TGIF2LX - LOC100130134	90316	100130134		110345	4635	rs5941436-?	rs5941436	0	5941436	intergenic_variant	1	NR	5E-6	5.301029995663981	(TrailsB)			Illumina [up to 563855]	N
2012-11-13	20125193	Cirulli ET	2010-02-03	Eur J Hum Genet	www.ncbi.nlm.nih.gov/pubmed/20125193	Common genetic variation and performance on standardized cognitive tests.	Cognitive performance	Up to 813 European ancestry individuals, up to 167 East Asian ancestry individuals, up to 7 Hispanic/Latin American individuals, up to 74 South Asian ancestry individuals	NA	Xq28	X	149485920	IDS	IDS			3423			rs530501-?	rs530501	0	530501	intron_variant	0	NR	4E-6	5.3979400086720375	(TrailsA)			Illumina [up to 563855]	N
2012-11-08	19734545	Need AC	2009-09-04	Hum Mol Genet	www.ncbi.nlm.nih.gov/pubmed/19734545	A genome-wide study of common SNPs and CNVs in cognitive performance in the CANTAB.	Cognitive performance	Up to 1,295 individuals	NA	2p16.3	2	51440601	AC007402.3	LOC730100			730100			rs1206397-?	rs1206397	0	1206397	intron_variant	0	0.0476	3E-7	6.522878745280337	(PAL6)			Illumina [475971]	N
2012-11-08	19734545	Need AC	2009-09-04	Hum Mol Genet	www.ncbi.nlm.nih.gov/pubmed/19734545	A genome-wide study of common SNPs and CNVs in cognitive performance in the CANTAB.	Cognitive performance	Up to 1,295 individuals	NA	3q26.32	3	177879201	AC007953.21	LOC102724550			102724550			rs7612209-?	rs7612209	0	7612209	intron_variant	0	0.4012	4E-6	5.3979400086720375	(IED)			Illumina [475971]	N
2012-11-08	19734545	Need AC	2009-09-04	Hum Mol Genet	www.ncbi.nlm.nih.gov/pubmed/19734545	A genome-wide study of common SNPs and CNVs in cognitive performance in the CANTAB.	Cognitive performance	Up to 1,295 individuals	NA	16q23.3	16	82346348	AC009117.8	RN7SKP190 - LOC100419639	106480891	100419639		153558	88441	rs4082514-?	rs4082514	0	4082514	intergenic_variant	1	0.02741	3E-6	5.522878745280337	(PC1)			Illumina [475971]	N
2012-11-08	19734545	Need AC	2009-09-04	Hum Mol Genet	www.ncbi.nlm.nih.gov/pubmed/19734545	A genome-wide study of common SNPs and CNVs in cognitive performance in the CANTAB.	Cognitive performance	Up to 1,295 individuals	NA	12p12.3	12	19648661	AC090059.9	LOC101928387			101928387			rs6486986-?	rs6486986	0	6486986	intron_variant	0	0.2253	8E-6	5.096910013008056	(SWM strategy)			Illumina [475971]	N
2012-11-08	19734545	Need AC	2009-09-04	Hum Mol Genet	www.ncbi.nlm.nih.gov/pubmed/19734545	A genome-wide study of common SNPs and CNVs in cognitive performance in the CANTAB.	Cognitive performance	Up to 1,295 individuals	NA	5p15.31	5	7227934	AC091951.3	LOC107986402 - LOC105374643	107986402	105374643		76462	44882	rs7729273-?	rs7729273	0	7729273	intergenic_variant	1	0.1985	1E-6	6.0	(SSP)			Illumina [475971]	N
2012-11-08	19734545	Need AC	2009-09-04	Hum Mol Genet	www.ncbi.nlm.nih.gov/pubmed/19734545	A genome-wide study of common SNPs and CNVs in cognitive performance in the CANTAB.	Cognitive performance	Up to 1,295 individuals	NA	16p12.1	16	27045134	AC092725.3	LOC105371153			105371153			rs2203512-?	rs2203512	0	2203512	intergenic_variant	0	0.1394	3E-7	6.522878745280337	(PRM)			Illumina [475971]	N
2012-11-08	19734545	Need AC	2009-09-04	Hum Mol Genet	www.ncbi.nlm.nih.gov/pubmed/19734545	A genome-wide study of common SNPs and CNVs in cognitive performance in the CANTAB.	Cognitive performance	Up to 1,295 individuals	NA	17q21.32	17	48643203	AC103702.3	LOC105371809			105371809			rs2326017-?	rs2326017	0	2326017	intron_variant	0	0.2985	3E-7	6.522878745280337	(SWM strategy)			Illumina [475971]	N
2012-11-08	19734545	Need AC	2009-09-04	Hum Mol Genet	www.ncbi.nlm.nih.gov/pubmed/19734545	A genome-wide study of common SNPs and CNVs in cognitive performance in the CANTAB.	Cognitive performance	Up to 1,295 individuals	NA	Xq28	X	152487090	AC108171.5	KRT8P8 - LOC105373370	402429	105373370		5866	67293	rs10856240-?	rs10856240	0	10856240	intergenic_variant	1	0.2913	9E-6	5.045757490560675	(PC1)			Illumina [475971]	N
2012-11-08	19734545	Need AC	2009-09-04	Hum Mol Genet	www.ncbi.nlm.nih.gov/pubmed/19734545	A genome-wide study of common SNPs and CNVs in cognitive performance in the CANTAB.	Cognitive performance	Up to 1,295 individuals	NA	3q23	3	141260569	ACPL2	PXYLP1			92370			rs16851254-?	rs16851254	0	16851254	intron_variant	0	0.0313	8E-6	5.096910013008056	(IED)			Illumina [475971]	N
2012-11-08	19734545	Need AC	2009-09-04	Hum Mol Genet	www.ncbi.nlm.nih.gov/pubmed/19734545	A genome-wide study of common SNPs and CNVs in cognitive performance in the CANTAB.	Cognitive performance	Up to 1,295 individuals	NA	13q31.2	13	88110091	AL354896.16	LOC107984557 - LOC105370306	107984557	105370306		174028	32776	rs969962-?	rs969962	0	969962	intergenic_variant	1	0.1398	9E-6	5.045757490560675	(PAL8)			Illumina [475971]	N
2012-11-08	19734545	Need AC	2009-09-04	Hum Mol Genet	www.ncbi.nlm.nih.gov/pubmed/19734545	A genome-wide study of common SNPs and CNVs in cognitive performance in the CANTAB.	Cognitive performance	Up to 1,295 individuals	NA	13q21.33	13	72194571	AL445923.10	RNA5SP32 - RPL18AP17	100873364	100873859		216365	265555	rs4083578-?	rs4083578	0	4083578	intergenic_variant	1	0.2874	8E-6	5.096910013008056	(SWM strategy)			Illumina [475971]	N
2012-11-08	19734545	Need AC	2009-09-04	Hum Mol Genet	www.ncbi.nlm.nih.gov/pubmed/19734545	A genome-wide study of common SNPs and CNVs in cognitive performance in the CANTAB.	Cognitive performance	Up to 1,295 individuals	NA	11p12	11	43064544	API5	LOC100533710			100533710			rs10501293-?	rs10501293	0	10501293	non_coding_transcript_exon_variant	0	0.2494	5E-6	5.301029995663981	(SWM strategy)			Illumina [475971]	N
2012-11-08	19734545	Need AC	2009-09-04	Hum Mol Genet	www.ncbi.nlm.nih.gov/pubmed/19734545	A genome-wide study of common SNPs and CNVs in cognitive performance in the CANTAB.	Cognitive performance	Up to 1,295 individuals	NA	3p22.3	3	35940638	ARPP-21	RPL36AP17 - RFC3P1	100271326	100131711		68422	229122	rs6799705-?	rs6799705	0	6799705	intergenic_variant	1	0.04563	2E-7	6.698970004336019	(PAL8)			Illumina [475971]	N
2012-11-08	19734545	Need AC	2009-09-04	Hum Mol Genet	www.ncbi.nlm.nih.gov/pubmed/19734545	A genome-wide study of common SNPs and CNVs in cognitive performance in the CANTAB.	Cognitive performance	Up to 1,295 individuals	NA	12q23.3	12	107310928	BTBD11	SETP7 - BTBD11	100873166	121551		39085	6240	rs1820460-?	rs1820460	0	1820460	intergenic_variant	1	0.2788	8E-6	5.096910013008056	(IED)			Illumina [475971]	N
2012-11-08	19734545	Need AC	2009-09-04	Hum Mol Genet	www.ncbi.nlm.nih.gov/pubmed/19734545	A genome-wide study of common SNPs and CNVs in cognitive performance in the CANTAB.	Cognitive performance	Up to 1,295 individuals	NA	11q14.2	11	86344859	C11orf73	C11orf73, LOC105369421			51501, 105369421			rs6592284-?	rs6592284	0	6592284	3_prime_UTR_variant	0	0.21	2E-6	5.698970004336019	(IED)			Illumina [475971]	N
2012-11-08	19734545	Need AC	2009-09-04	Hum Mol Genet	www.ncbi.nlm.nih.gov/pubmed/19734545	A genome-wide study of common SNPs and CNVs in cognitive performance in the CANTAB.	Cognitive performance	Up to 1,295 individuals	NA	18q22.1	18	67349863	C18orf4, DSEL	RPL31P9 - DSEL	619464	92126		212105	156719	rs2124349-?	rs2124349	0	2124349	intergenic_variant	1	0.04926	4E-6	5.3979400086720375	(IED)			Illumina [475971]	N
2012-11-08	19734545	Need AC	2009-09-04	Hum Mol Genet	www.ncbi.nlm.nih.gov/pubmed/19734545	A genome-wide study of common SNPs and CNVs in cognitive performance in the CANTAB.	Cognitive performance	Up to 1,295 individuals	NA	6p21.2	6	37483920	C6orf129	CCDC167			154467			rs904251-?	rs904251	0	904251	intron_variant	0	0.3806	7E-6	5.154901959985743	(SWM strategy)			Illumina [475971]	N
2012-11-08	19734545	Need AC	2009-09-04	Hum Mol Genet	www.ncbi.nlm.nih.gov/pubmed/19734545	A genome-wide study of common SNPs and CNVs in cognitive performance in the CANTAB.	Cognitive performance	Up to 1,295 individuals	NA	11q13.5	11	77112438	CAPN5	CAPN5			726			rs3781684-?	rs3781684	0	3781684	intron_variant	0	0.1135	7E-6	5.154901959985743	(VRM)			Illumina [475971]	N
2012-11-08	19734545	Need AC	2009-09-04	Hum Mol Genet	www.ncbi.nlm.nih.gov/pubmed/19734545	A genome-wide study of common SNPs and CNVs in cognitive performance in the CANTAB.	Cognitive performance	Up to 1,295 individuals	NA	12q24.23	12	120017960	CCDC64	CCDC64			92558			rs11064994-?	rs11064994	0	11064994	intron_variant	0	0.05521	6E-6	5.221848749616356	(PAL6)			Illumina [475971]	N
2012-11-08	19734545	Need AC	2009-09-04	Hum Mol Genet	www.ncbi.nlm.nih.gov/pubmed/19734545	A genome-wide study of common SNPs and CNVs in cognitive performance in the CANTAB.	Cognitive performance	Up to 1,295 individuals	NA	15q23	15	68600650	CORO2B	CORO2B			10391			rs11856323-?	rs11856323	0	11856323	intron_variant	0	0.07883	1E-7	7.0	(PAL8)			Illumina [475971]	N
2012-11-08	19734545	Need AC	2009-09-04	Hum Mol Genet	www.ncbi.nlm.nih.gov/pubmed/19734545	A genome-wide study of common SNPs and CNVs in cognitive performance in the CANTAB.	Cognitive performance	Up to 1,295 individuals	NA	7p14.3	7	29001574	CPVL	CPVL, LOC100506497			54504, 100506497			rs2252521-?	rs2252521	0	2252521	intron_variant	0	0.3363	5E-6	5.301029995663981	(PAL8)			Illumina [475971]	N
2012-11-08	19734545	Need AC	2009-09-04	Hum Mol Genet	www.ncbi.nlm.nih.gov/pubmed/19734545	A genome-wide study of common SNPs and CNVs in cognitive performance in the CANTAB.	Cognitive performance	Up to 1,295 individuals	NA	13q14.11	13	43153713	DNAJC15	LINC00400			100874159			rs1324015-?	rs1324015	0	1324015	upstream_gene_variant	0	0.4193	9E-6	5.045757490560675	(PC1)			Illumina [475971]	N
2012-11-08	19734545	Need AC	2009-09-04	Hum Mol Genet	www.ncbi.nlm.nih.gov/pubmed/19734545	A genome-wide study of common SNPs and CNVs in cognitive performance in the CANTAB.	Cognitive performance	Up to 1,295 individuals	NA	3q27.2	3	185228061	EHHADH	EHHADH			1962			rs7374394-?	rs7374394	0	7374394	intron_variant	0	0.2035	2E-6	5.698970004336019	(IED)			Illumina [475971]	N
2012-11-08	19734545	Need AC	2009-09-04	Hum Mol Genet	www.ncbi.nlm.nih.gov/pubmed/19734545	A genome-wide study of common SNPs and CNVs in cognitive performance in the CANTAB.	Cognitive performance	Up to 1,295 individuals	NA	1p36.13	1	16066862	FAM131C	FAM131C			348487			rs9442235-?	rs9442235	0	9442235	intron_variant	0	0.4154	6E-6	5.221848749616356	(PC1)			Illumina [475971]	N
2012-11-08	19734545	Need AC	2009-09-04	Hum Mol Genet	www.ncbi.nlm.nih.gov/pubmed/19734545	A genome-wide study of common SNPs and CNVs in cognitive performance in the CANTAB.	Cognitive performance	Up to 1,295 individuals	NA	1q41	1	222750009	FAM177B	FAM177B			400823			rs6683071-?	rs6683071	0	6683071	missense_variant	0	0.2016	4E-6	5.3979400086720375	(PC1)			Illumina [475971]	N
2012-11-08	19734545	Need AC	2009-09-04	Hum Mol Genet	www.ncbi.nlm.nih.gov/pubmed/19734545	A genome-wide study of common SNPs and CNVs in cognitive performance in the CANTAB.	Cognitive performance	Up to 1,295 individuals	NA	8q24.13	8	123819594	FAM91A1	FAM91A1 - FER1L6	157769	654463		4142	32393	rs10481151-?	rs10481151	0	10481151	downstream_gene_variant	1	0.1414	4E-7	6.3979400086720375	(PRM)			Illumina [475971]	N
2012-11-08	19734545	Need AC	2009-09-04	Hum Mol Genet	www.ncbi.nlm.nih.gov/pubmed/19734545	A genome-wide study of common SNPs and CNVs in cognitive performance in the CANTAB.	Cognitive performance	Up to 1,295 individuals	NA	4q28.1	4	125505540	FAT4	FAT4 - MIR2054	79633	100302267		12608	1719	rs12639834-?	rs12639834	0	12639834	upstream_gene_variant	1	0.358	6E-6	5.221848749616356	(SWM strategy)			Illumina [475971]	N
2012-11-08	19734545	Need AC	2009-09-04	Hum Mol Genet	www.ncbi.nlm.nih.gov/pubmed/19734545	A genome-wide study of common SNPs and CNVs in cognitive performance in the CANTAB.	Cognitive performance	Up to 1,295 individuals	NA	3q13.33	3	121625293	FBXO40	FBXO40			51725			rs3772130-?	rs3772130	0	3772130	intron_variant	0	0.2284	6E-6	5.221848749616356	(PC1)			Illumina [475971]	N
2012-11-08	19734545	Need AC	2009-09-04	Hum Mol Genet	www.ncbi.nlm.nih.gov/pubmed/19734545	A genome-wide study of common SNPs and CNVs in cognitive performance in the CANTAB.	Cognitive performance	Up to 1,295 individuals	NA	13q12.3	13	28355574	FLT1	FLT1			2321			rs17086609-?	rs17086609	0	17086609	intron_variant	0	0.3475	5E-6	5.301029995663981	(IED)			Illumina [475971]	N
2012-11-08	19734545	Need AC	2009-09-04	Hum Mol Genet	www.ncbi.nlm.nih.gov/pubmed/19734545	A genome-wide study of common SNPs and CNVs in cognitive performance in the CANTAB.	Cognitive performance	Up to 1,295 individuals	NA	15q12	15	26727939	GABRB3	GABRB3			2562			rs8043440-?	rs8043440	0	8043440	intron_variant	0	0.1695	2E-6	5.698970004336019	(SRM)			Illumina [475971]	N
2012-11-08	19734545	Need AC	2009-09-04	Hum Mol Genet	www.ncbi.nlm.nih.gov/pubmed/19734545	A genome-wide study of common SNPs and CNVs in cognitive performance in the CANTAB.	Cognitive performance	Up to 1,295 individuals	NA	2q31.1	2	170965956	GORASP2	GORASP2			26003			rs4668356-?	rs4668356	0	4668356	synonymous_variant	0	0.06041	1E-6	6.0	(PAL8)			Illumina [475971]	N
2012-11-08	19734545	Need AC	2009-09-04	Hum Mol Genet	www.ncbi.nlm.nih.gov/pubmed/19734545	A genome-wide study of common SNPs and CNVs in cognitive performance in the CANTAB.	Cognitive performance	Up to 1,295 individuals	NA	12p13.1	12	13634912	GRIN2B	GRIN2B			2904			rs2160519-?	rs2160519	0	2160519	intron_variant	0	0.05946	2E-6	5.698970004336019	(IED)			Illumina [475971]	N
2012-11-08	19734545	Need AC	2009-09-04	Hum Mol Genet	www.ncbi.nlm.nih.gov/pubmed/19734545	A genome-wide study of common SNPs and CNVs in cognitive performance in the CANTAB.	Cognitive performance	Up to 1,295 individuals	NA	3p25.1	3	14489213	GRIP2	SLC6A6, GRIP2			6533, 80852			rs9036-?	rs9036	0	9036	3_prime_UTR_variant	0	0.187	3E-6	5.522878745280337	(PAL6)			Illumina [475971]	N
2012-11-08	19734545	Need AC	2009-09-04	Hum Mol Genet	www.ncbi.nlm.nih.gov/pubmed/19734545	A genome-wide study of common SNPs and CNVs in cognitive performance in the CANTAB.	Cognitive performance	Up to 1,295 individuals	NA	Xp22.2	X	11030572	HCCS	MID1			4281			rs5934953-?	rs5934953	0	5934953	intron_variant	0	0.02285	1E-7	7.0	(PAL6)			Illumina [475971]	N
2012-11-08	19734545	Need AC	2009-09-04	Hum Mol Genet	www.ncbi.nlm.nih.gov/pubmed/19734545	A genome-wide study of common SNPs and CNVs in cognitive performance in the CANTAB.	Cognitive performance	Up to 1,295 individuals	NA	7q31.1	7	110827165	IMMP2L	IMMP2L			83943			rs10279573-?	rs10279573	0	10279573	intron_variant	0	0.1446	3E-6	5.522878745280337	(IED)			Illumina [475971]	N
2012-11-08	19734545	Need AC	2009-09-04	Hum Mol Genet	www.ncbi.nlm.nih.gov/pubmed/19734545	A genome-wide study of common SNPs and CNVs in cognitive performance in the CANTAB.	Cognitive performance	Up to 1,295 individuals	NA	9p22.2	9	17899608	NR	SH3GL2 - LOC105375987	6456	105375987		102479	2539	rs4284125-?	rs4284125	1	1977882	intergenic_variant	1	0.1267	8E-6	5.096910013008056	(PAL6)			Illumina [475971]	N
2012-11-08	19734545	Need AC	2009-09-04	Hum Mol Genet	www.ncbi.nlm.nih.gov/pubmed/19734545	A genome-wide study of common SNPs and CNVs in cognitive performance in the CANTAB.	Cognitive performance	Up to 1,295 individuals	NA	21q21.3	21	25630065	JAM2	MRPL39 - JAM2	54148	58494		22207	9217	rs17001239-?	rs17001239	0	17001239	intergenic_variant	1	0.1166	2E-6	5.698970004336019	(PRM)			Illumina [475971]	N
2012-11-08	19734545	Need AC	2009-09-04	Hum Mol Genet	www.ncbi.nlm.nih.gov/pubmed/19734545	A genome-wide study of common SNPs and CNVs in cognitive performance in the CANTAB.	Cognitive performance	Up to 1,295 individuals	NA	1p32.1	1	58859954	JUN	LINC01135			100131060			rs4601609-?	rs4601609	0	4601609	intron_variant	0	0.04517	5E-6	5.301029995663981	(PRM)			Illumina [475971]	N
2012-11-08	19734545	Need AC	2009-09-04	Hum Mol Genet	www.ncbi.nlm.nih.gov/pubmed/19734545	A genome-wide study of common SNPs and CNVs in cognitive performance in the CANTAB.	Cognitive performance	Up to 1,295 individuals	NA	13q21.33	13	69881529	KLHL1	KLHL1			57626			rs7984606-?	rs7984606	0	7984606	intron_variant	0	0.01081	8E-6	5.096910013008056	(PAL6)			Illumina [475971]	N
2012-11-08	19734545	Need AC	2009-09-04	Hum Mol Genet	www.ncbi.nlm.nih.gov/pubmed/19734545	A genome-wide study of common SNPs and CNVs in cognitive performance in the CANTAB.	Cognitive performance	Up to 1,295 individuals	NA	11p13	11	33847061	LMO2	LOC105376620 - LMO2	105376620	4005		24689	11515	rs11032423-?	rs11032423	0	11032423	intergenic_variant	1	0.04637	8E-6	5.096910013008056	(IED)			Illumina [475971]	N
2012-11-08	19734545	Need AC	2009-09-04	Hum Mol Genet	www.ncbi.nlm.nih.gov/pubmed/19734545	A genome-wide study of common SNPs and CNVs in cognitive performance in the CANTAB.	Cognitive performance	Up to 1,295 individuals	NA	1q32.1	1	204602943	MDM4	LOC105371692			105371692			rs12143943-?	rs12143943	0	12143943	upstream_gene_variant	0	0.413	5E-6	5.301029995663981	(PAL8)			Illumina [475971]	N
2012-11-08	19734545	Need AC	2009-09-04	Hum Mol Genet	www.ncbi.nlm.nih.gov/pubmed/19734545	A genome-wide study of common SNPs and CNVs in cognitive performance in the CANTAB.	Cognitive performance	Up to 1,295 individuals	NA	3p22.1	3	39512297	MOBP	MOBP			4336			rs816488-?	rs816488	0	816488	intron_variant	0	0.04479	4E-6	5.3979400086720375	(IED)			Illumina [475971]	N
2012-11-08	19734545	Need AC	2009-09-04	Hum Mol Genet	www.ncbi.nlm.nih.gov/pubmed/19734545	A genome-wide study of common SNPs and CNVs in cognitive performance in the CANTAB.	Cognitive performance	Up to 1,295 individuals	NA	14q23.3	14	64432337	MTHFD1	MTHFD1			4522			rs10498514-?	rs10498514	0	10498514	intron_variant	0	0.01817	8E-7	6.096910013008056	(SWM strategy)			Illumina [475971]	N
2012-11-08	19734545	Need AC	2009-09-04	Hum Mol Genet	www.ncbi.nlm.nih.gov/pubmed/19734545	A genome-wide study of common SNPs and CNVs in cognitive performance in the CANTAB.	Cognitive performance	Up to 1,295 individuals	NA	12q24.31	12	124549387	NCOR2	NCOR2			9612			rs12423712-?	rs12423712	0	12423712	intron_variant	0	0.05907	7E-6	5.154901959985743	(RVP)			Illumina [475971]	N
2012-11-08	19734545	Need AC	2009-09-04	Hum Mol Genet	www.ncbi.nlm.nih.gov/pubmed/19734545	A genome-wide study of common SNPs and CNVs in cognitive performance in the CANTAB.	Cognitive performance	Up to 1,295 individuals	NA	21q11.2	21	14967968	NRIP1	NRIP1			8204			rs2229741-?	rs2229741	0	2229741	synonymous_variant	0	0.4726	6E-7	6.221848749616356	(SRM)			Illumina [475971]	N
2012-11-08	19734545	Need AC	2009-09-04	Hum Mol Genet	www.ncbi.nlm.nih.gov/pubmed/19734545	A genome-wide study of common SNPs and CNVs in cognitive performance in the CANTAB.	Cognitive performance	Up to 1,295 individuals	NA	20p12.3	20	8856124	PLCB1	PLCB1			23236			rs6056209-?	rs6056209	0	6056209	intron_variant	0	0.4347	2E-6	5.698970004336019	(RVP)			Illumina [475971]	N
2012-11-08	19734545	Need AC	2009-09-04	Hum Mol Genet	www.ncbi.nlm.nih.gov/pubmed/19734545	A genome-wide study of common SNPs and CNVs in cognitive performance in the CANTAB.	Cognitive performance	Up to 1,295 individuals	NA	18q12.3	18	42708328	RIT2	LINC00907 - RIT2	284260	6014		16902	34890	rs8085804-?	rs8085804	0	8085804	intergenic_variant	1	0.3695	8E-6	5.096910013008056	(VRM)			Illumina [475971]	N
2012-11-08	19734545	Need AC	2009-09-04	Hum Mol Genet	www.ncbi.nlm.nih.gov/pubmed/19734545	A genome-wide study of common SNPs and CNVs in cognitive performance in the CANTAB.	Cognitive performance	Up to 1,295 individuals	NA	13q34	13	110817691	RP11-120J20.1	LOC105370362			105370362			rs767210-?	rs767210	0	767210	upstream_gene_variant	0	0.1089	3E-7	6.522878745280337	(PAL6)			Illumina [475971]	N
2012-11-08	19734545	Need AC	2009-09-04	Hum Mol Genet	www.ncbi.nlm.nih.gov/pubmed/19734545	A genome-wide study of common SNPs and CNVs in cognitive performance in the CANTAB.	Cognitive performance	Up to 1,295 individuals	NA	17q25.3	17	77215126	SEC14L1	SEC14L1			6397			rs3744064-?	rs3744064	0	3744064	3_prime_UTR_variant	0	0.03053	7E-7	6.154901959985743	(PAL6)			Illumina [475971]	N
2012-11-08	19734545	Need AC	2009-09-04	Hum Mol Genet	www.ncbi.nlm.nih.gov/pubmed/19734545	A genome-wide study of common SNPs and CNVs in cognitive performance in the CANTAB.	Cognitive performance	Up to 1,295 individuals	NA	9p22.2	9	17895107	SH3GL2	SH3GL2 - LOC105375987	6456	105375987		97978	7040	rs10810865-?	rs10810865	0	10810865	intergenic_variant	1	0.127	4E-6	5.3979400086720375	(PAL6)			Illumina [475971]	N
2012-11-08	19734545	Need AC	2009-09-04	Hum Mol Genet	www.ncbi.nlm.nih.gov/pubmed/19734545	A genome-wide study of common SNPs and CNVs in cognitive performance in the CANTAB.	Cognitive performance	Up to 1,295 individuals	NA	9p22.1	9	19664083	SLC24A2	SLC24A2			25769			rs4258076-?	rs4258076	0	4258076	intron_variant	0	0.2668	4E-6	5.3979400086720375	(VRM)			Illumina [475971]	N
2012-11-08	19734545	Need AC	2009-09-04	Hum Mol Genet	www.ncbi.nlm.nih.gov/pubmed/19734545	A genome-wide study of common SNPs and CNVs in cognitive performance in the CANTAB.	Cognitive performance	Up to 1,295 individuals	NA	8q12.1	8	58795750	TOX	LOC105375858 - TOX	105375858	9760		45510	9668	rs960089-?	rs960089	0	960089	intergenic_variant	1	0.06545	6E-6	5.221848749616356	(PAL6)			Illumina [475971]	N
2012-11-08	19734545	Need AC	2009-09-04	Hum Mol Genet	www.ncbi.nlm.nih.gov/pubmed/19734545	A genome-wide study of common SNPs and CNVs in cognitive performance in the CANTAB.	Cognitive performance	Up to 1,295 individuals	NA	19q12	19	31310224	TSHZ3	TSHZ3			57616			rs1078373-?	rs1078373	0	1078373	intron_variant	0	0.3707	6E-6	5.221848749616356	(SSP)			Illumina [475971]	N
2012-11-08	19734545	Need AC	2009-09-04	Hum Mol Genet	www.ncbi.nlm.nih.gov/pubmed/19734545	A genome-wide study of common SNPs and CNVs in cognitive performance in the CANTAB.	Cognitive performance	Up to 1,295 individuals	NA	4p13	4	41282694	UCHL1	UCHL1 - LIMCH1	7345	22998		14265	76913	rs4861096-?	rs4861096	0	4861096	intergenic_variant	1	0.244	9E-6	5.045757490560675	(PAL6)			Illumina [475971]	N
2012-11-08	19734545	Need AC	2009-09-04	Hum Mol Genet	www.ncbi.nlm.nih.gov/pubmed/19734545	A genome-wide study of common SNPs and CNVs in cognitive performance in the CANTAB.	Cognitive performance	Up to 1,295 individuals	NA	15q21.3	15	54049268	UNC13C	LOC100422032, UNC13C			100422032, 440279			rs1897031-?	rs1897031	0	1897031	non_coding_transcript_exon_variant	0	0.1753	1E-6	6.0	(PRM)			Illumina [475971]	N
2012-11-08	19734545	Need AC	2009-09-04	Hum Mol Genet	www.ncbi.nlm.nih.gov/pubmed/19734545	A genome-wide study of common SNPs and CNVs in cognitive performance in the CANTAB.	Cognitive performance	Up to 1,295 individuals	NA	1q23.2	1	160452126	VANGL2	LOC105371467 - SLAMF6	105371467	114836		13949	32904	rs16832015-?	rs16832015	0	16832015	intergenic_variant	1	0.01081	2E-6	5.698970004336019	(IED)			Illumina [475971]	N
2012-11-08	19734545	Need AC	2009-09-04	Hum Mol Genet	www.ncbi.nlm.nih.gov/pubmed/19734545	A genome-wide study of common SNPs and CNVs in cognitive performance in the CANTAB.	Cognitive performance	Up to 1,295 individuals	NA	Xp22.31	X	8426212	VCX3B	LOC107985675			107985675			rs7892812-?	rs7892812	0	7892812	intergenic_variant	0	0.4747	8E-6	5.096910013008056	(SSP)			Illumina [475971]	N
2012-11-08	19734545	Need AC	2009-09-04	Hum Mol Genet	www.ncbi.nlm.nih.gov/pubmed/19734545	A genome-wide study of common SNPs and CNVs in cognitive performance in the CANTAB.	Cognitive performance	Up to 1,295 individuals	NA	7p14.1	7	38795435	VPS41	VPS41			27072			rs11984145-?	rs11984145	0	11984145	intron_variant	0	0.0471	6E-6	5.221848749616356	(PAL8)			Illumina [475971]	N
2012-11-08	19734545	Need AC	2009-09-04	Hum Mol Genet	www.ncbi.nlm.nih.gov/pubmed/19734545	A genome-wide study of common SNPs and CNVs in cognitive performance in the CANTAB.	Cognitive performance	Up to 1,295 individuals	NA	6p21.2	6	37519268	AL353597.20	LOC100505530			100505530			rs1757171-?	rs1757171	0	1757171	intron_variant	0	0.3884	7E-6	5.154901959985743	(SWM strategy)			Illumina [475971]	N
2012-11-13	20125193	Cirulli ET	2010-02-03	Eur J Hum Genet	www.ncbi.nlm.nih.gov/pubmed/20125193	Common genetic variation and performance on standardized cognitive tests.	Cognitive performance	Up to 813 European ancestry individuals, up to 167 East Asian ancestry individuals, up to 7 Hispanic/Latin American individuals, up to 74 South Asian ancestry individuals	NA	1p34.3	1	37781481	RP11-109P14.2	ACTN4P2 - LOC100129497	391026	100129497		1943	535	rs12117544-?	rs12117544	0	12117544	downstream_gene_variant	1	NR	8E-6	5.096910013008056	(Colorword)			Illumina [up to 563855]	N
2012-11-13	20125193	Cirulli ET	2010-02-03	Eur J Hum Genet	www.ncbi.nlm.nih.gov/pubmed/20125193	Common genetic variation and performance on standardized cognitive tests.	Cognitive performance	Up to 813 European ancestry individuals, up to 167 East Asian ancestry individuals, up to 7 Hispanic/Latin American individuals, up to 74 South Asian ancestry individuals	NA	1p13.2	1	112313948	RP5-965F6.2	LOC105378909			105378909			rs7555668-?	rs7555668	0	7555668	intron_variant	0	NR	3E-6	5.522878745280337	(Symbol Search)			Illumina [up to 563855]	N
2012-11-13	20125193	Cirulli ET	2010-02-03	Eur J Hum Genet	www.ncbi.nlm.nih.gov/pubmed/20125193	Common genetic variation and performance on standardized cognitive tests.	Cognitive performance	Up to 813 European ancestry individuals, up to 167 East Asian ancestry individuals, up to 7 Hispanic/Latin American individuals, up to 74 South Asian ancestry individuals	NA	1q21.2	1	147754660	GJA5	LOC102723321			102723321			rs1891498-?	rs1891498	0	1891498	upstream_gene_variant	0	NR	9E-6	5.045757490560675	(Digit Span Forward)			Illumina [up to 563855]	N
2012-11-13	20125193	Cirulli ET	2010-02-03	Eur J Hum Genet	www.ncbi.nlm.nih.gov/pubmed/20125193	Common genetic variation and performance on standardized cognitive tests.	Cognitive performance	Up to 813 European ancestry individuals, up to 167 East Asian ancestry individuals, up to 7 Hispanic/Latin American individuals, up to 74 South Asian ancestry individuals	NA	2p25.1	2	11080436	AC062028.1	KCNF1 - FLJ33534	3754	285150		166211	19415	rs6739054-?	rs6739054	0	6739054	intergenic_variant	1	NR	2E-6	5.698970004336019	(PC1)			Illumina [up to 563855]	N
2012-11-13	20125193	Cirulli ET	2010-02-03	Eur J Hum Genet	www.ncbi.nlm.nih.gov/pubmed/20125193	Common genetic variation and performance on standardized cognitive tests.	Cognitive performance	Up to 813 European ancestry individuals, up to 167 East Asian ancestry individuals, up to 7 Hispanic/Latin American individuals, up to 74 South Asian ancestry individuals	NA	2q37.1	2	230555686	AC010149.4	SP100 - TPM3P8	6672	646839		10084	16209	rs17275498-?	rs17275498	0	17275498	intron_variant	1	NR	8E-6	5.096910013008056	(COWA)			Illumina [up to 563855]	N
2012-11-13	20125193	Cirulli ET	2010-02-03	Eur J Hum Genet	www.ncbi.nlm.nih.gov/pubmed/20125193	Common genetic variation and performance on standardized cognitive tests.	Cognitive performance	Up to 813 European ancestry individuals, up to 167 East Asian ancestry individuals, up to 7 Hispanic/Latin American individuals, up to 74 South Asian ancestry individuals	NA	3q13.2	3	111704282	PHLDB2, PLCXD2	PLCXD2			257068			rs4450776-?	rs4450776	0	4450776	intron_variant	0	NR	5E-6	5.301029995663981	(PC1)			Illumina [up to 563855]	N
2012-11-13	20125193	Cirulli ET	2010-02-03	Eur J Hum Genet	www.ncbi.nlm.nih.gov/pubmed/20125193	Common genetic variation and performance on standardized cognitive tests.	Cognitive performance	Up to 813 European ancestry individuals, up to 167 East Asian ancestry individuals, up to 7 Hispanic/Latin American individuals, up to 74 South Asian ancestry individuals	NA	4q21.22	4	82578160	AC067942.6-1	TMEM150C - LOC442113	441027	442113		16187	1960	rs7658637-?	rs7658637	0	7658637	downstream_gene_variant	1	NR	6E-7	6.221848749616356	(Animals)			Illumina [up to 563855]	N
2012-11-13	20125193	Cirulli ET	2010-02-03	Eur J Hum Genet	www.ncbi.nlm.nih.gov/pubmed/20125193	Common genetic variation and performance on standardized cognitive tests.	Cognitive performance	Up to 813 European ancestry individuals, up to 167 East Asian ancestry individuals, up to 7 Hispanic/Latin American individuals, up to 74 South Asian ancestry individuals	NA	5p15.33	5	2335467	AC138982.2	LOC100506858 - LOC107986398	100506858	107986398		23266	361707	rs17586674-?	rs17586674	0	17586674	intergenic_variant	1	NR	5E-6	5.301029995663981	(Colorword)			Illumina [up to 563855]	N
2012-11-13	20125193	Cirulli ET	2010-02-03	Eur J Hum Genet	www.ncbi.nlm.nih.gov/pubmed/20125193	Common genetic variation and performance on standardized cognitive tests.	Cognitive performance	Up to 813 European ancestry individuals, up to 167 East Asian ancestry individuals, up to 7 Hispanic/Latin American individuals, up to 74 South Asian ancestry individuals	NA	5p15.33	5	3939362	AC025187.6	LOC105374625 - LOC105374626	105374625	105374626		151298	21796	rs492478-?	rs492478	0	492478	intergenic_variant	1	NR	4E-6	5.3979400086720375	(Colorword)			Illumina [up to 563855]	N
2012-11-13	20125193	Cirulli ET	2010-02-03	Eur J Hum Genet	www.ncbi.nlm.nih.gov/pubmed/20125193	Common genetic variation and performance on standardized cognitive tests.	Cognitive performance	Up to 813 European ancestry individuals, up to 167 East Asian ancestry individuals, up to 7 Hispanic/Latin American individuals, up to 74 South Asian ancestry individuals	NA	5q23.2	5	126002782	GRAMD3	LOC105379160			105379160			rs13169113-?	rs13169113	0	13169113	regulatory_region_variant	0	NR	9E-6	5.045757490560675	(Delayed Story Recall)			Illumina [up to 563855]	N
2012-11-13	20125193	Cirulli ET	2010-02-03	Eur J Hum Genet	www.ncbi.nlm.nih.gov/pubmed/20125193	Common genetic variation and performance on standardized cognitive tests.	Cognitive performance	Up to 813 European ancestry individuals, up to 167 East Asian ancestry individuals, up to 7 Hispanic/Latin American individuals, up to 74 South Asian ancestry individuals	NA	6q13	6	71772755	RIMS1	RNU4-66P - RIMS1	106479588	22999		120144	113948	rs10455248-?	rs10455248	0	10455248	intergenic_variant	1	NR	4E-6	5.3979400086720375	(TrailsA)			Illumina [up to 563855]	N
2012-11-13	20125193	Cirulli ET	2010-02-03	Eur J Hum Genet	www.ncbi.nlm.nih.gov/pubmed/20125193	Common genetic variation and performance on standardized cognitive tests.	Cognitive performance	Up to 813 European ancestry individuals, up to 167 East Asian ancestry individuals, up to 7 Hispanic/Latin American individuals, up to 74 South Asian ancestry individuals	NA	6q15	6	89930772	BACH2	BACH2			60468			rs2289577-?	rs2289577	0	2289577	3_prime_UTR_variant	0	NR	9E-6	5.045757490560675	(Animals)			Illumina [up to 563855]	N
2012-11-13	20125193	Cirulli ET	2010-02-03	Eur J Hum Genet	www.ncbi.nlm.nih.gov/pubmed/20125193	Common genetic variation and performance on standardized cognitive tests.	Cognitive performance	Up to 813 European ancestry individuals, up to 167 East Asian ancestry individuals, up to 7 Hispanic/Latin American individuals, up to 74 South Asian ancestry individuals	NA	6q16.1	6	92905732	RP11-538A16.1	ATF1P1 - LOC105377897	100128159	105377897		17674	73867	rs2506933-?	rs2506933	0	2506933	intergenic_variant	1	NR	6E-6	5.221848749616356	(Animals)			Illumina [up to 563855]	N
2012-11-13	20125193	Cirulli ET	2010-02-03	Eur J Hum Genet	www.ncbi.nlm.nih.gov/pubmed/20125193	Common genetic variation and performance on standardized cognitive tests.	Cognitive performance	Up to 813 European ancestry individuals, up to 167 East Asian ancestry individuals, up to 7 Hispanic/Latin American individuals, up to 74 South Asian ancestry individuals	NA	8p23.2	8	4625619	intergenic	CSMD1			64478			rs2616984-?	rs2616984	0	2616984	intron_variant	0	NR	4E-6	5.3979400086720375	(Digit Span Backward)			Illumina [up to 563855]	N
2012-11-13	20125193	Cirulli ET	2010-02-03	Eur J Hum Genet	www.ncbi.nlm.nih.gov/pubmed/20125193	Common genetic variation and performance on standardized cognitive tests.	Cognitive performance	Up to 813 European ancestry individuals, up to 167 East Asian ancestry individuals, up to 7 Hispanic/Latin American individuals, up to 74 South Asian ancestry individuals	NA	8p12	8	30641342	GTF2E2	GTF2E2, SMIM18			2961, 100507341			rs2978263-?	rs2978263	0	2978263	intron_variant	0	NR	8E-6	5.096910013008056	(Animals)			Illumina [up to 563855]	N
2012-11-13	20125193	Cirulli ET	2010-02-03	Eur J Hum Genet	www.ncbi.nlm.nih.gov/pubmed/20125193	Common genetic variation and performance on standardized cognitive tests.	Cognitive performance	Up to 813 European ancestry individuals, up to 167 East Asian ancestry individuals, up to 7 Hispanic/Latin American individuals, up to 74 South Asian ancestry individuals	NA	8q21.11	8	72720793	KCNB2	KCNB2			9312			rs2247572-?	rs2247572	0	2247572	intron_variant	0	NR	1E-6	6.0	(Animals)			Illumina [up to 563855]	N
2012-11-13	20125193	Cirulli ET	2010-02-03	Eur J Hum Genet	www.ncbi.nlm.nih.gov/pubmed/20125193	Common genetic variation and performance on standardized cognitive tests.	Cognitive performance	Up to 813 European ancestry individuals, up to 167 East Asian ancestry individuals, up to 7 Hispanic/Latin American individuals, up to 74 South Asian ancestry individuals	NA	8q21.3	8	89329957	RIPK2	LOC105375632 - KRT8P4	105375632	100509857		384493	82453	rs4397449-?	rs4397449	0	4397449	intergenic_variant	1	NR	3E-6	5.522878745280337	(Animals)			Illumina [up to 563855]	N
2012-11-13	20125193	Cirulli ET	2010-02-03	Eur J Hum Genet	www.ncbi.nlm.nih.gov/pubmed/20125193	Common genetic variation and performance on standardized cognitive tests.	Cognitive performance	Up to 813 European ancestry individuals, up to 167 East Asian ancestry individuals, up to 7 Hispanic/Latin American individuals, up to 74 South Asian ancestry individuals	NA	8q22.3	8	101932635	NCALD	NCALD			83988			rs517811-?	rs517811	0	517811	intron_variant	0	NR	5E-6	5.301029995663981	(TrailsB)			Illumina [up to 563855]	N
2012-11-13	20125193	Cirulli ET	2010-02-03	Eur J Hum Genet	www.ncbi.nlm.nih.gov/pubmed/20125193	Common genetic variation and performance on standardized cognitive tests.	Cognitive performance	Up to 813 European ancestry individuals, up to 167 East Asian ancestry individuals, up to 7 Hispanic/Latin American individuals, up to 74 South Asian ancestry individuals	NA	8q24.23	8	137893053	FAM135B	LOC401478			401478			rs9657451-?	rs9657451	0	9657451	intron_variant	0	NR	2E-6	5.698970004336019	(Delayed Story Recall)			Illumina [up to 563855]	N
2012-11-13	20125193	Cirulli ET	2010-02-03	Eur J Hum Genet	www.ncbi.nlm.nih.gov/pubmed/20125193	Common genetic variation and performance on standardized cognitive tests.	Cognitive performance	Up to 813 European ancestry individuals, up to 167 East Asian ancestry individuals, up to 7 Hispanic/Latin American individuals, up to 74 South Asian ancestry individuals	NA	11q14.1	11	80851695	AC018897.4	LOC101928944 - MTCO3P25	101928944	107403240		88892	699882	rs11232369-?	rs11232369	0	11232369	intergenic_variant	1	NR	8E-6	5.096910013008056	(Digit Span Forward)			Illumina [up to 563855]	N
2012-11-13	20125193	Cirulli ET	2010-02-03	Eur J Hum Genet	www.ncbi.nlm.nih.gov/pubmed/20125193	Common genetic variation and performance on standardized cognitive tests.	Cognitive performance	Up to 813 European ancestry individuals, up to 167 East Asian ancestry individuals, up to 7 Hispanic/Latin American individuals, up to 74 South Asian ancestry individuals	NA	14q21.3	14	48095753	AL358335.4	LOC100418768 - LOC101927483	100418768	101927483		49534	98370	rs7151223-?	rs7151223	0	7151223	intergenic_variant	1	NR	1E-6	6.0	(Digit Span Forward)			Illumina [up to 563855]	N
2012-11-13	20125193	Cirulli ET	2010-02-03	Eur J Hum Genet	www.ncbi.nlm.nih.gov/pubmed/20125193	Common genetic variation and performance on standardized cognitive tests.	Cognitive performance	Up to 813 European ancestry individuals, up to 167 East Asian ancestry individuals, up to 7 Hispanic/Latin American individuals, up to 74 South Asian ancestry individuals	NA	15q23	15	67906573	RNU6-2, RNU6-1	RNU6-1 - LOC100286942	26827	100286942		66528	67244	rs448720-?	rs448720	0	448720	regulatory_region_variant	1	NR	5E-6	5.301029995663981	(TrailsB)			Illumina [up to 563855]	N
2012-11-13	20125193	Cirulli ET	2010-02-03	Eur J Hum Genet	www.ncbi.nlm.nih.gov/pubmed/20125193	Common genetic variation and performance on standardized cognitive tests.	Cognitive performance	Up to 813 European ancestry individuals, up to 167 East Asian ancestry individuals, up to 7 Hispanic/Latin American individuals, up to 74 South Asian ancestry individuals	NA	20q13.12	20	44225494	RP5-995J12.2	OSER1-AS1			100505783			rs6017291-?	rs6017291	0	6017291	non_coding_transcript_exon_variant	0	NR	6E-6	5.221848749616356	(Delayed Story Recall)			Illumina [up to 563855]	N
2012-11-13	20125193	Cirulli ET	2010-02-03	Eur J Hum Genet	www.ncbi.nlm.nih.gov/pubmed/20125193	Common genetic variation and performance on standardized cognitive tests.	Cognitive performance	Up to 813 European ancestry individuals, up to 167 East Asian ancestry individuals, up to 7 Hispanic/Latin American individuals, up to 74 South Asian ancestry individuals	NA	6p22.1	6	30112592	XXbac-BPG250I8.13	TRIM31, TRIM31-AS1			11074, 104533120			rs34704616-?	rs34704616	0	34704616	missense_variant	0	NR	6E-6	5.221848749616356	(Colorword)			Illumina [up to 563855]	N
2012-11-13	20125193	Cirulli ET	2010-02-03	Eur J Hum Genet	www.ncbi.nlm.nih.gov/pubmed/20125193	Common genetic variation and performance on standardized cognitive tests.	Cognitive performance	Up to 813 European ancestry individuals, up to 167 East Asian ancestry individuals, up to 7 Hispanic/Latin American individuals, up to 74 South Asian ancestry individuals	NA	2p25.3	2	315215	AC079779.6	LOC105373346 - LOC105373350	105373346	105373350		370	930	rs4643574-?	rs4643574	0	4643574	upstream_gene_variant	1	NR	5E-6	5.301029995663981	(Digit Span Forward)			Illumina [up to 563855]	N
2012-11-13	20125193	Cirulli ET	2010-02-03	Eur J Hum Genet	www.ncbi.nlm.nih.gov/pubmed/20125193	Common genetic variation and performance on standardized cognitive tests.	Cognitive performance	Up to 813 European ancestry individuals, up to 167 East Asian ancestry individuals, up to 7 Hispanic/Latin American individuals, up to 74 South Asian ancestry individuals	NA	2p24.2	2	18953470	AC092594.1	LOC105373456 - LINC01376	105373456	400945		9527	32981	rs1876040-?	rs1876040	0	1876040	intergenic_variant	1	NR	6E-8	7.221848749616356	(Digit Span Backward)			Illumina [up to 563855]	N
2012-11-13	20125193	Cirulli ET	2010-02-03	Eur J Hum Genet	www.ncbi.nlm.nih.gov/pubmed/20125193	Common genetic variation and performance on standardized cognitive tests.	Cognitive performance	Up to 813 European ancestry individuals, up to 167 East Asian ancestry individuals, up to 7 Hispanic/Latin American individuals, up to 74 South Asian ancestry individuals	NA	4q12	4	58142246	intergenic	SRIP1 - LOC105377671	6644	105377671		38617	382269	rs10517437-?	rs10517437	0	10517437	intergenic_variant	1	NR	4E-6	5.3979400086720375	(Delayed Story Recall)			Illumina [up to 563855]	N
2012-11-13	20125193	Cirulli ET	2010-02-03	Eur J Hum Genet	www.ncbi.nlm.nih.gov/pubmed/20125193	Common genetic variation and performance on standardized cognitive tests.	Cognitive performance	Up to 813 European ancestry individuals, up to 167 East Asian ancestry individuals, up to 7 Hispanic/Latin American individuals, up to 74 South Asian ancestry individuals	NA	4q35.2	4	188665925	AC093909.2	LINC01060 - HSPA8P12	401164	100420038		64017	47719	rs7659062-?	rs7659062	0	7659062	intron_variant	1	NR	8E-6	5.096910013008056	(Delayed Story Recall)			Illumina [up to 563855]	N
2012-11-13	20125193	Cirulli ET	2010-02-03	Eur J Hum Genet	www.ncbi.nlm.nih.gov/pubmed/20125193	Common genetic variation and performance on standardized cognitive tests.	Cognitive performance	Up to 813 European ancestry individuals, up to 167 East Asian ancestry individuals, up to 7 Hispanic/Latin American individuals, up to 74 South Asian ancestry individuals	NA	4q35.2	4	188665925	AC093909.2	LINC01060 - HSPA8P12	401164	100420038		64017	47719	rs7659062-?	rs7659062	0	7659062	intron_variant	1	NR	9E-6	5.045757490560675	(Immediate Story Recall)			Illumina [up to 563855]	N
2012-11-13	20125193	Cirulli ET	2010-02-03	Eur J Hum Genet	www.ncbi.nlm.nih.gov/pubmed/20125193	Common genetic variation and performance on standardized cognitive tests.	Cognitive performance	Up to 813 European ancestry individuals, up to 167 East Asian ancestry individuals, up to 7 Hispanic/Latin American individuals, up to 74 South Asian ancestry individuals	NA	4q35.2	4	188669705	AC093909.2	LINC01060 - HSPA8P12	401164	100420038		67797	43939	rs7662358-?	rs7662358	0	7662358	intron_variant	1	NR	8E-6	5.096910013008056	(Delayed Story Recall)			Illumina [up to 563855]	N
2012-11-13	20125193	Cirulli ET	2010-02-03	Eur J Hum Genet	www.ncbi.nlm.nih.gov/pubmed/20125193	Common genetic variation and performance on standardized cognitive tests.	Cognitive performance	Up to 813 European ancestry individuals, up to 167 East Asian ancestry individuals, up to 7 Hispanic/Latin American individuals, up to 74 South Asian ancestry individuals	NA	4q35.2	4	188669705	AC093909.2	LINC01060 - HSPA8P12	401164	100420038		67797	43939	rs7662358-?	rs7662358	0	7662358	intron_variant	1	NR	9E-6	5.045757490560675	(Immediate Story Recall)			Illumina [up to 563855]	N
2012-11-13	20125193	Cirulli ET	2010-02-03	Eur J Hum Genet	www.ncbi.nlm.nih.gov/pubmed/20125193	Common genetic variation and performance on standardized cognitive tests.	Cognitive performance	Up to 813 European ancestry individuals, up to 167 East Asian ancestry individuals, up to 7 Hispanic/Latin American individuals, up to 74 South Asian ancestry individuals	NA	6q22.31	6	121018033	C6orf170	LOC105377977 - TBC1D32	105377977	221322		800	61461	rs1343075-?	rs1343075	0	1343075	intergenic_variant	1	NR	2E-6	5.698970004336019	(Immediate Story Recall)			Illumina [up to 563855]	N
2012-11-13	20125193	Cirulli ET	2010-02-03	Eur J Hum Genet	www.ncbi.nlm.nih.gov/pubmed/20125193	Common genetic variation and performance on standardized cognitive tests.	Cognitive performance	Up to 813 European ancestry individuals, up to 167 East Asian ancestry individuals, up to 7 Hispanic/Latin American individuals, up to 74 South Asian ancestry individuals	NA	7q31.2	7	116937070	AC106873.3	CAPZA2 - LOC105375465	830	105375465		17809	3269	rs7782376-?	rs7782376	0	7782376	intergenic_variant	1	NR	8E-6	5.096910013008056	(Digit Span Forward)			Illumina [up to 563855]	N
2012-11-13	20125193	Cirulli ET	2010-02-03	Eur J Hum Genet	www.ncbi.nlm.nih.gov/pubmed/20125193	Common genetic variation and performance on standardized cognitive tests.	Cognitive performance	Up to 813 European ancestry individuals, up to 167 East Asian ancestry individuals, up to 7 Hispanic/Latin American individuals, up to 74 South Asian ancestry individuals	NA	8p23.1	8	11419033	C8orf12	FAM167A-AS1			83656			rs2002030-?	rs2002030	0	2002030	intron_variant	0	NR	5E-6	5.301029995663981	(Immediate Story Recall)			Illumina [up to 563855]	N
2015-02-05	24943344	Ferrari R	2014-07-01	Lancet Neurol	www.ncbi.nlm.nih.gov/pubmed/24943344	Frontotemporal dementia and its subtypes: a genome-wide association study.	Frontotemporal dementia	1,377 European ancestry behavioural variant cases, 308 European ancestry Semantic dementia cases, 269 European ancestry Progressive nonfluent aphasia cases, 200 European ancestry Frontotremporal dementia with motor neuron disease cases, up to 4,308 European ancestry controls	690 European ancestry behavioural variant cases, 190 European ancestry Semantic dementia cases, 221 European ancestry Progressive nonfluent aphasia cases, 94 European ancestry Frontotremporal dementia with motor neuron disease cases, 177 European ancestry Frontotemporal lobar degeneration cases, up to 5,094 European ancestry controls	11q14.2	11	88143743	RAB38	RAB38			23682			rs302668-T	rs302668	0	302668	intron_variant	0	0.708	2E-7	6.698970004336019	(Behavioural variant FTD)	1.23	[1.09-1.41]	Illumina [6026385] (imputed)	N
2015-02-05	24943344	Ferrari R	2014-07-01	Lancet Neurol	www.ncbi.nlm.nih.gov/pubmed/24943344	Frontotemporal dementia and its subtypes: a genome-wide association study.	Frontotemporal dementia	1,377 European ancestry behavioural variant cases, 308 European ancestry Semantic dementia cases, 269 European ancestry Progressive nonfluent aphasia cases, 200 European ancestry Frontotremporal dementia with motor neuron disease cases, up to 4,308 European ancestry controls	690 European ancestry behavioural variant cases, 190 European ancestry Semantic dementia cases, 221 European ancestry Progressive nonfluent aphasia cases, 94 European ancestry Frontotremporal dementia with motor neuron disease cases, 177 European ancestry Frontotemporal lobar degeneration cases, up to 5,094 European ancestry controls	6p21.32	6	32461942	HLA-DRA, HLA-DRB5, BTNL2	HLA-DRB9 - HLA-DRB5	3132	3127		1853	55401	rs9268856-C	rs9268856	0	9268856	intron_variant	1	0.748	6E-9	8.221848749616356	(All Frontotemporal dementia)	1.24	[1.16-1.32]	Illumina [6026385] (imputed)	N
