# Supplementary material for: A machine-compiled database of genome-wide association studies
Source: Nat Commun. 2019 Jul 26;10:3341. doi: 10.1038/s41467-019-11026-x (PMC6659642; doi:10.1038/s41467-019-11026-x)
Supplement: Supplementary file 3 — Source Data [file 41467_2019_11026_MOESM3_ESM.zip › Supplementary Files/notebooks/bio-analysis/enrichment/gwasstroke.tsv]

2016-07-08	26089329	Carty CL	2015-06-18	Stroke	www.ncbi.nlm.nih.gov/pubmed/26089329	Meta-Analysis of Genome-Wide Association Studies Identifies Genetic Risk Factors for Stroke in African Americans.	Stroke	up to 1,592 African American cases, up to 13,154 African American controls	NA	3p14.2	3	61963062	PTPRG	PTPRG			5793			rs704341-A	rs704341	0	704341	intron_variant	0	0.07	6E-7	6.221848749616356	(cohort study)	1.73	[1.40-2.14]	Affymetrix, Illumina [up to 2600000] (imputed)	N
2016-07-08	26089329	Carty CL	2015-06-18	Stroke	www.ncbi.nlm.nih.gov/pubmed/26089329	Meta-Analysis of Genome-Wide Association Studies Identifies Genetic Risk Factors for Stroke in African Americans.	Stroke	up to 1,592 African American cases, up to 13,154 African American controls	NA	4q12	4	56821138	SPINK2	SPINK2			6691			rs781542-A	rs781542	0	781542	intron_variant	0	0.32	1E-6	6.0	(cohort study)	1.35	[1.20-1.53]	Affymetrix, Illumina [up to 2600000] (imputed)	N
2016-07-08	26089329	Carty CL	2015-06-18	Stroke	www.ncbi.nlm.nih.gov/pubmed/26089329	Meta-Analysis of Genome-Wide Association Studies Identifies Genetic Risk Factors for Stroke in African Americans.	Stroke	up to 1,592 African American cases, up to 13,154 African American controls	NA	5q31.1	5	136060763	TGFBI	TGFBI			7045			rs13168506-A	rs13168506	0	13168506	intron_variant	0	0.27	3E-7	6.522878745280337	(cohort study)	1.33	[1.19-1.49]	Affymetrix, Illumina [up to 2600000] (imputed)	N
2016-07-08	26089329	Carty CL	2015-06-18	Stroke	www.ncbi.nlm.nih.gov/pubmed/26089329	Meta-Analysis of Genome-Wide Association Studies Identifies Genetic Risk Factors for Stroke in African Americans.	Stroke	up to 1,592 African American cases, up to 13,154 African American controls	NA	6q16.1	6	93779501	TSG1	TSG1 - LOC100132830	643432	100132830		3020	663297	rs9345396-T	rs9345396	0	9345396	intergenic_variant	1	0.01	1E-7	7.0	(cohort study)	5.78	[3.03-11.02]	Affymetrix, Illumina [up to 2600000] (imputed)	N
2016-07-08	26089329	Carty CL	2015-06-18	Stroke	www.ncbi.nlm.nih.gov/pubmed/26089329	Meta-Analysis of Genome-Wide Association Studies Identifies Genetic Risk Factors for Stroke in African Americans.	Stroke	up to 1,592 African American cases, up to 13,154 African American controls	NA	10p14	10	9235562	GATA3	LOC101928272			101928272			rs768606-A	rs768606	0	768606	intergenic_variant	0	0.07	1E-7	7.0	(cohort study)	1.62	[1.35-1.94]	Affymetrix, Illumina [up to 2600000] (imputed)	N
2016-07-08	26089329	Carty CL	2015-06-18	Stroke	www.ncbi.nlm.nih.gov/pubmed/26089329	Meta-Analysis of Genome-Wide Association Studies Identifies Genetic Risk Factors for Stroke in African Americans.	Stroke	up to 1,592 African American cases, up to 13,154 African American controls	NA	10q11.23	10	48703312	WDFY4	WDFY4			57705			rs17771318-A	rs17771318	0	17771318	intron_variant	0	0.01	9E-8	7.045757490560675	(cohort study)	4.29	[2.52-7.32]	Affymetrix, Illumina [up to 2600000] (imputed)	N
2016-07-08	26089329	Carty CL	2015-06-18	Stroke	www.ncbi.nlm.nih.gov/pubmed/26089329	Meta-Analysis of Genome-Wide Association Studies Identifies Genetic Risk Factors for Stroke in African Americans.	Stroke	up to 1,592 African American cases, up to 13,154 African American controls	NA	11p15.3	11	12213613	MICAL2	MICAL2			9645			rs12291066-A	rs12291066	0	12291066	intron_variant	0	0.11	8E-7	6.096910013008056	(cohort study)	1.45	[1.25-1.69]	Affymetrix, Illumina [up to 2600000] (imputed)	N
2016-07-08	26089329	Carty CL	2015-06-18	Stroke	www.ncbi.nlm.nih.gov/pubmed/26089329	Meta-Analysis of Genome-Wide Association Studies Identifies Genetic Risk Factors for Stroke in African Americans.	Stroke	up to 1,592 African American cases, up to 13,154 African American controls	NA	15q21.3	15	58259495	ALDH1A2, AQP9, LIPC	LOC101928635			101928635			rs4471613-A	rs4471613	0	4471613	intron_variant	0	0.02	4E-8	7.3979400086720375	(cohort study)	2.26	[1.69-3.03]	Affymetrix, Illumina [up to 2600000] (imputed)	N
2016-07-08	26089329	Carty CL	2015-06-18	Stroke	www.ncbi.nlm.nih.gov/pubmed/26089329	Meta-Analysis of Genome-Wide Association Studies Identifies Genetic Risk Factors for Stroke in African Americans.	Stroke	up to 1,592 African American cases, up to 13,154 African American controls	NA	17p13.1	17	7908297	CHD3	CHD3			1107			rs9899375-T	rs9899375	0	9899375	intron_variant	0	0.03	1E-8	8.0	(cohort study)	2.57	[1.86-3.55]	Affymetrix, Illumina [up to 2600000] (imputed)	N
2016-07-08	26089329	Carty CL	2015-06-18	Stroke	www.ncbi.nlm.nih.gov/pubmed/26089329	Meta-Analysis of Genome-Wide Association Studies Identifies Genetic Risk Factors for Stroke in African Americans.	Stroke	up to 1,592 African American cases, up to 13,154 African American controls	NA	21q11.2	21	14035713	C21orf81	LOC105377134			105377134			rs2822388-G	rs2822388	0	2822388	intron_variant	0	0.02	5E-7	6.301029995663981	(cohort study)	2.3809524	[1.69-3.33]	Affymetrix, Illumina [up to 2600000] (imputed)	N
2016-07-08	26089329	Carty CL	2015-06-18	Stroke	www.ncbi.nlm.nih.gov/pubmed/26089329	Meta-Analysis of Genome-Wide Association Studies Identifies Genetic Risk Factors for Stroke in African Americans.	Stroke	up to 1,592 African American cases, up to 13,154 African American controls	NA	21q21.3	21	30146989	CLDN17	GRIK1 - CLDN17	2897	26285		206937	18934	rs7283054-C	rs7283054	0	7283054	intergenic_variant	1	0.02	1E-6	6.0	(cohort study)	2.69	[1.81-4.00]	Affymetrix, Illumina [up to 2600000] (imputed)	N
2016-07-08	26089329	Carty CL	2015-06-18	Stroke	www.ncbi.nlm.nih.gov/pubmed/26089329	Meta-Analysis of Genome-Wide Association Studies Identifies Genetic Risk Factors for Stroke in African Americans.	Stroke	up to 1,592 African American cases, up to 13,154 African American controls	NA	1p31.1	1	80373593	ELTD1	HMGB1P18 - HNRNPA1P64	646526	100129325		89424	77355	rs1937787-T	rs1937787	0	1937787	non_coding_transcript_exon_variant	1	0.84	7E-7	6.154901959985743		0.27	[0.17-0.37] unit decrease	Affymetrix, Illumina [up to 2600000] (imputed)	N
2016-07-08	26089329	Carty CL	2015-06-18	Stroke	www.ncbi.nlm.nih.gov/pubmed/26089329	Meta-Analysis of Genome-Wide Association Studies Identifies Genetic Risk Factors for Stroke in African Americans.	Stroke	up to 1,592 African American cases, up to 13,154 African American controls	NA	2q14.1	2	113090051	IL1RN, IL1F10, IL36RN	RNU6-1180P - IL1RN	106481552	3557		3145	9314	rs11681884-T	rs11681884	0	11681884	downstream_gene_variant	1	0.43	6E-7	6.221848749616356		0.24	[0.14-0.34] unit decrease	Affymetrix, Illumina [up to 2600000] (imputed)	N
2016-07-08	26089329	Carty CL	2015-06-18	Stroke	www.ncbi.nlm.nih.gov/pubmed/26089329	Meta-Analysis of Genome-Wide Association Studies Identifies Genetic Risk Factors for Stroke in African Americans.	Stroke	up to 1,592 African American cases, up to 13,154 African American controls	NA	3p14.2	3	61963062	PTPRG	PTPRG			5793			rs704341-A	rs704341	0	704341	intron_variant	0	0.07	6E-7	6.221848749616356		0.55	[0.33-0.77] unit increase	Affymetrix, Illumina [up to 2600000] (imputed)	N
2016-07-08	26089329	Carty CL	2015-06-18	Stroke	www.ncbi.nlm.nih.gov/pubmed/26089329	Meta-Analysis of Genome-Wide Association Studies Identifies Genetic Risk Factors for Stroke in African Americans.	Stroke	up to 1,592 African American cases, up to 13,154 African American controls	NA	5q35.2	5	174535039	MSX2, NKX2-5	LOC105377739			105377739			rs4867766-A	rs4867766	0	4867766	downstream_gene_variant	0	0.08	5E-7	6.301029995663981		0.41	[0.25-0.57] unit increase	Affymetrix, Illumina [up to 2600000] (imputed)	N
2016-07-08	26089329	Carty CL	2015-06-18	Stroke	www.ncbi.nlm.nih.gov/pubmed/26089329	Meta-Analysis of Genome-Wide Association Studies Identifies Genetic Risk Factors for Stroke in African Americans.	Stroke	up to 1,592 African American cases, up to 13,154 African American controls	NA	5q35.2	5	173446917	SUMO2P6, GAPDHP71	LOC105377732			105377732			rs7705819-T	rs7705819	0	7705819	intron_variant	0	0.64	9E-7	6.045757490560675		0.23	[0.13-0.33] unit increase	Affymetrix, Illumina [up to 2600000] (imputed)	N
2016-07-08	26089329	Carty CL	2015-06-18	Stroke	www.ncbi.nlm.nih.gov/pubmed/26089329	Meta-Analysis of Genome-Wide Association Studies Identifies Genetic Risk Factors for Stroke in African Americans.	Stroke	up to 1,592 African American cases, up to 13,154 African American controls	NA	6q16.1	6	93779501	TSG1	TSG1 - LOC100132830	643432	100132830		3020	663297	rs9345396-T	rs9345396	0	9345396	intergenic_variant	1	0.01	1E-7	7.0		1.75	[1.1-2.4] unit increase	Affymetrix, Illumina [up to 2600000] (imputed)	N
2016-07-08	26089329	Carty CL	2015-06-18	Stroke	www.ncbi.nlm.nih.gov/pubmed/26089329	Meta-Analysis of Genome-Wide Association Studies Identifies Genetic Risk Factors for Stroke in African Americans.	Stroke	up to 1,592 African American cases, up to 13,154 African American controls	NA	7p21.1	7	18477656	HDAC9	HDAC9			9734			rs17347800-A	rs17347800	0	17347800	intron_variant	0	0.04	4E-7	6.3979400086720375		0.51	[0.31-0.71] unit increase	Affymetrix, Illumina [up to 2600000] (imputed)	N
2016-07-08	26089329	Carty CL	2015-06-18	Stroke	www.ncbi.nlm.nih.gov/pubmed/26089329	Meta-Analysis of Genome-Wide Association Studies Identifies Genetic Risk Factors for Stroke in African Americans.	Stroke	up to 1,592 African American cases, up to 13,154 African American controls	NA	10p14	10	9235562	LOC100507163	LOC101928272			101928272			rs768606-A	rs768606	0	768606	intergenic_variant	0	0.07	1E-7	7.0		0.48	[0.3-0.66] unit increase	Affymetrix, Illumina [up to 2600000] (imputed)	N
2016-07-08	26089329	Carty CL	2015-06-18	Stroke	www.ncbi.nlm.nih.gov/pubmed/26089329	Meta-Analysis of Genome-Wide Association Studies Identifies Genetic Risk Factors for Stroke in African Americans.	Stroke	up to 1,592 African American cases, up to 13,154 African American controls	NA	10q11.23	10	48703312	WDFY4	WDFY4			57705			rs17771318-A	rs17771318	0	17771318	intron_variant	0	0.01	9E-8	7.045757490560675		1.46	[0.93-1.99] unit increase	Affymetrix, Illumina [up to 2600000] (imputed)	N
2016-07-08	26089329	Carty CL	2015-06-18	Stroke	www.ncbi.nlm.nih.gov/pubmed/26089329	Meta-Analysis of Genome-Wide Association Studies Identifies Genetic Risk Factors for Stroke in African Americans.	Stroke	up to 1,592 African American cases, up to 13,154 African American controls	NA	11q24.1	11	122520479	TRNAK27, GLULP3, UBASH3B	RNU4ATAC5P - TRK-TTT2-1	106481156	100189294		68880	39468	rs2084637-T	rs2084637	0	2084637	intron_variant	1	0.89	9E-7	6.045757490560675		0.32	[0.18-0.46] unit decrease	Affymetrix, Illumina [up to 2600000] (imputed)	N
2016-07-08	26089329	Carty CL	2015-06-18	Stroke	www.ncbi.nlm.nih.gov/pubmed/26089329	Meta-Analysis of Genome-Wide Association Studies Identifies Genetic Risk Factors for Stroke in African Americans.	Stroke	up to 1,592 African American cases, up to 13,154 African American controls	NA	12q23.1	12	97667368	RNU6-36, MIR135A2	MIR135A2 - LOC643711	406926	643711		103457	46044	rs248812-A	rs248812	0	248812	intergenic_variant	1	0.83	9E-7	6.045757490560675		0.26	[0.16-0.36] unit decrease	Affymetrix, Illumina [up to 2600000] (imputed)	N
2016-07-08	26089329	Carty CL	2015-06-18	Stroke	www.ncbi.nlm.nih.gov/pubmed/26089329	Meta-Analysis of Genome-Wide Association Studies Identifies Genetic Risk Factors for Stroke in African Americans.	Stroke	up to 1,592 African American cases, up to 13,154 African American controls	NA	14q31.2	14	84159449	intergenic	LOC102724338 - MTND6P27	102724338	107133501		244089	16073	rs1564060-A	rs1564060	0	1564060	intergenic_variant	1	0.43	3E-7	6.522878745280337		0.24	[0.14-0.34] unit decrease	Affymetrix, Illumina [up to 2600000] (imputed)	N
2016-07-08	26089329	Carty CL	2015-06-18	Stroke	www.ncbi.nlm.nih.gov/pubmed/26089329	Meta-Analysis of Genome-Wide Association Studies Identifies Genetic Risk Factors for Stroke in African Americans.	Stroke	up to 1,592 African American cases, up to 13,154 African American controls	NA	14q31.2	14	84136819	intergenic	LOC102724338 - MTND6P27	102724338	107133501		221459	38703	rs7156510-T	rs7156510	0	7156510	intergenic_variant	1	0.47	1E-6	6.0		0.21	[0.13-0.29] unit increase	Affymetrix, Illumina [up to 2600000] (imputed)	N
2016-07-08	26089329	Carty CL	2015-06-18	Stroke	www.ncbi.nlm.nih.gov/pubmed/26089329	Meta-Analysis of Genome-Wide Association Studies Identifies Genetic Risk Factors for Stroke in African Americans.	Stroke	up to 1,592 African American cases, up to 13,154 African American controls	NA	15q21.3	15	58259495	ALDH1A2, AQP9, LIPC	LOC101928635			101928635			rs4471613-A	rs4471613	0	4471613	intron_variant	0	0.02	4E-8	7.3979400086720375		0.82	[0.53-1.11] unit increase	Affymetrix, Illumina [up to 2600000] (imputed)	N
2016-07-08	26089329	Carty CL	2015-06-18	Stroke	www.ncbi.nlm.nih.gov/pubmed/26089329	Meta-Analysis of Genome-Wide Association Studies Identifies Genetic Risk Factors for Stroke in African Americans.	Stroke	up to 1,592 African American cases, up to 13,154 African American controls	NA	21q11.2	21	14035713	LIP1, ABCC13	LOC105377134			105377134			rs2822388-A	rs2822388	0	2822388	intron_variant	0	0.98	5E-7	6.301029995663981		0.86	[0.53-1.19] unit decrease	Affymetrix, Illumina [up to 2600000] (imputed)	N
2016-07-08	26089329	Carty CL	2015-06-18	Stroke	www.ncbi.nlm.nih.gov/pubmed/26089329	Meta-Analysis of Genome-Wide Association Studies Identifies Genetic Risk Factors for Stroke in African Americans.	Stroke	up to 1,592 African American cases, up to 13,154 African American controls	NA	21q21.3	21	30146989	CLDN17	GRIK1 - CLDN17	2897	26285		206937	18934	rs7283054-C	rs7283054	0	7283054	intergenic_variant	1	0.02	1E-6	6.0		0.99	[0.6-1.38] unit increase	Affymetrix, Illumina [up to 2600000] (imputed)	N
2014-07-23	24262325	Dichgans M	2013-11-21	Stroke	www.ncbi.nlm.nih.gov/pubmed/24262325	Shared genetic susceptibility to ischemic stroke and coronary artery disease: a genome-wide analysis of common variants.	Ischemic stroke	12,389 cases, 62,004 controls	NA	1p36.23	1	7982766	PARK7	PARK7			11315			rs161802-?	rs161802	0	161802	intron_variant	0	NR	2E-7	6.698970004336019		1.1111	[1.08-1.16]	Affymetrix, Illumina [~ 2500000] (imputed)	N
2014-07-23	24262325	Dichgans M	2013-11-21	Stroke	www.ncbi.nlm.nih.gov/pubmed/24262325	Shared genetic susceptibility to ischemic stroke and coronary artery disease: a genome-wide analysis of common variants.	Ischemic stroke	12,389 cases, 62,004 controls	NA	17p12	17	11482573	FLJ45455	SHISA6			388336			rs4792143-?	rs4792143	0	4792143	intron_variant	0	NR	5E-6	5.301029995663981		1.0989	[1.05-1.15]	Affymetrix, Illumina [~ 2500000] (imputed)	N
2014-07-23	24262325	Dichgans M	2013-11-21	Stroke	www.ncbi.nlm.nih.gov/pubmed/24262325	Shared genetic susceptibility to ischemic stroke and coronary artery disease: a genome-wide analysis of common variants.	Ischemic stroke	12,389 cases, 62,004 controls	NA	12q24.13	12	112049014	SH2B3	NAA25			80018			rs17696736-G	rs17696736	0	17696736	intron_variant	0	NR	6E-8	7.221848749616356		1.1	[1.06-1.14]	Affymetrix, Illumina [~ 2500000] (imputed)	N
2014-07-23	24262325	Dichgans M	2013-11-21	Stroke	www.ncbi.nlm.nih.gov/pubmed/24262325	Shared genetic susceptibility to ischemic stroke and coronary artery disease: a genome-wide analysis of common variants.	Ischemic stroke	12,389 cases, 62,004 controls	NA	4q25	4	110778170	PITX2	PITX2 - MIR297	5308	100126354		136047	82412	rs12646447-C	rs12646447	0	12646447	intergenic_variant	1	NR	3E-8	7.522878745280337		1.14	[1.09-1.20]	Affymetrix, Illumina [~ 2500000] (imputed)	N
2014-07-23	24262325	Dichgans M	2013-11-21	Stroke	www.ncbi.nlm.nih.gov/pubmed/24262325	Shared genetic susceptibility to ischemic stroke and coronary artery disease: a genome-wide analysis of common variants.	Ischemic stroke	12,389 cases, 62,004 controls	NA	1p36.23	1	8035440	ERRFI1	ERRFI1 - RPL7AP18	54206	390993		9107	21741	rs225132-?	rs225132	0	225132	intron_variant	1	NR	6E-8	7.221848749616356		1.1236	[1.08-1.16]	Affymetrix, Illumina [~ 2500000] (imputed)	N
2014-07-23	24262325	Dichgans M	2013-11-21	Stroke	www.ncbi.nlm.nih.gov/pubmed/24262325	Shared genetic susceptibility to ischemic stroke and coronary artery disease: a genome-wide analysis of common variants.	Ischemic stroke	12,389 cases, 62,004 controls	NA	3q23	3	141080371	SPSB4	SPSB4			92369			rs16851055-?	rs16851055	0	16851055	non_coding_transcript_exon_variant	0	NR	7E-7	6.154901959985743		1.1111	[1.06-1.16]	Affymetrix, Illumina [~ 2500000] (imputed)	N
2008-06-16	17434096	Matarin M	2007-05-06	Lancet Neurol	www.ncbi.nlm.nih.gov/pubmed/17434096	A genome-wide genotyping study in patients with ischaemic stroke: initial analysis and data release.	Stroke	249 European ancestry cases, 268 European ancestry controls	NA	6q21	6	106539495	AIM1	AIM1			202			rs783396-?	rs783396	0	783396	missense_variant	0	0.90	9E-6	5.045757490560675		2.17	[1.47-3.13]	Illumina [408803]	N
2008-06-16	17434096	Matarin M	2007-05-06	Lancet Neurol	www.ncbi.nlm.nih.gov/pubmed/17434096	A genome-wide genotyping study in patients with ischaemic stroke: initial analysis and data release.	Stroke	249 European ancestry cases, 268 European ancestry controls	NA	7p21.2	7	15703161	intergenic	LOC101927558			101927558			rs10486776-?	rs10486776	0	10486776	upstream_gene_variant	0	0.10	6E-6	5.221848749616356		5.62	[2.66-11.9]	Illumina [408803]	N
2008-06-16	17434096	Matarin M	2007-05-06	Lancet Neurol	www.ncbi.nlm.nih.gov/pubmed/17434096	A genome-wide genotyping study in patients with ischaemic stroke: initial analysis and data release.	Stroke	249 European ancestry cases, 268 European ancestry controls	NA	18p11.21	18	11987273	IMPA2	IMPA2			3613			rs7506045-?	rs7506045	0	7506045	intron_variant	0	0.10	7E-7	6.154901959985743		5.39	[2.77-10.5]	Illumina [408803]	N
2008-06-16	17434096	Matarin M	2007-05-06	Lancet Neurol	www.ncbi.nlm.nih.gov/pubmed/17434096	A genome-wide genotyping study in patients with ischaemic stroke: initial analysis and data release.	Stroke	249 European ancestry cases, 268 European ancestry controls	NA	13q14.3	13	54006952	intergenic	LINC00558 - LINC00458	100861552	100507428		130833	117372	rs9536591-?	rs9536591	0	9536591	intergenic_variant	1	0.10	6E-6	5.221848749616356		1.92	[1.41-2.63]	Illumina [408803]	N
2008-12-09	18991354	Gretarsdottir S	2008-10-01	Ann Neurol	www.ncbi.nlm.nih.gov/pubmed/18991354	Risk variants for atrial fibrillation on chromosome 4q25 associate with ischemic stroke.	Stroke (ischemic)	1,661 European ancestry cases, 10,815 European ancestry controls	4,576 European ancestry cases, 19,343 European ancestry controls	4q25	4	110789013	NR	PITX2 - MIR297	5308	100126354		146890	71569	rs2200733-T	rs2200733	0	2200733	intergenic_variant	1	0.11	2E-10	9.698970004336019		1.26	[1.17-1.35]	Illumina [310881]	N
2012-12-04	22990015	Arning A	2012-09-20	Blood	www.ncbi.nlm.nih.gov/pubmed/22990015	A genome-wide association study identifies a gene network of ADAMTS genes in the predisposition to pediatric stroke.	Stroke (pediatric)	270 European ancestry trios	NA	11q23.3	11	120156040	TRIM29	LOC105369529 - LOC107984399	105369529	107984399		15566	13188	rs2084898-A	rs2084898	0	2084898	intron_variant	1	0.126	4E-7	6.3979400086720375	(Nonvascular)	3.04	[NR]	Illumina [334581]	N
2012-12-04	22990015	Arning A	2012-09-20	Blood	www.ncbi.nlm.nih.gov/pubmed/22990015	A genome-wide association study identifies a gene network of ADAMTS genes in the predisposition to pediatric stroke.	Stroke (pediatric)	270 European ancestry trios	NA	5p13.2	5	33879687	ADAMTS12	ADAMTS12			81792			rs1364044-A	rs1364044	0	1364044	intron_variant	0	.296	3E-6	5.522878745280337	(All)	1.91	[NR]	Illumina [334581]	N
2012-12-04	22990015	Arning A	2012-09-20	Blood	www.ncbi.nlm.nih.gov/pubmed/22990015	A genome-wide association study identifies a gene network of ADAMTS genes in the predisposition to pediatric stroke.	Stroke (pediatric)	270 European ancestry trios	NA	11q23.3	11	120156040	TRIM29	LOC105369529 - LOC107984399	105369529	107984399		15566	13188	rs2084898-A	rs2084898	0	2084898	intron_variant	1	0.126	4E-6	5.3979400086720375	(All)	2.37	[NR]	Illumina [334581]	N
2012-12-04	22990015	Arning A	2012-09-20	Blood	www.ncbi.nlm.nih.gov/pubmed/22990015	A genome-wide association study identifies a gene network of ADAMTS genes in the predisposition to pediatric stroke.	Stroke (pediatric)	270 European ancestry trios	NA	5q35.3	5	179236407	ADAMTS2	ADAMTS2			9509			rs469568-T	rs469568	0	469568	intron_variant	0	0.483	8E-6	5.096910013008056	(All)	1.77	[NR]	Illumina [334581]	N
2016-12-21	27068588	Chauhan G	2016-04-07	Lancet Neurol	www.ncbi.nlm.nih.gov/pubmed/27068588	Identification of additional risk loci for stroke and small vessel disease: a meta-analysis of genome-wide association studies.	Stroke	4,348 European ancestry cases, 80,613 European ancestry controls	681 European ancestry cases, 1,331 European ancestry controls	6p25.3	6	1337158	FOXF2, FOXQ1	LINC01394 - LOC105374880	106144586	105374880		794	46634	rs12204590-?	rs12204590	0	12204590	intergenic_variant	1	NR	1E-8	8.0		1.08	[1.05-1.12]	Affymetrix, Illumina [NR] (imputed)	N
2014-07-23	24262325	Dichgans M	2013-11-21	Stroke	www.ncbi.nlm.nih.gov/pubmed/24262325	Shared genetic susceptibility to ischemic stroke and coronary artery disease: a genome-wide analysis of common variants.	Large artery stroke	2,167 cases, 49,159 controls	NA	7p21.1	7	19009765	HDAC9	HDAC9 - LOC105375174	9734	105375174		6020	96728	rs2107595-A	rs2107595	0	2107595	regulatory_region_variant	1	NR	3E-12	11.522878745280337		1.39	[1.27-1.52]	Affymetrix, Illumina [~ 2400000] (imputed)	N
2014-07-23	24262325	Dichgans M	2013-11-21	Stroke	www.ncbi.nlm.nih.gov/pubmed/24262325	Shared genetic susceptibility to ischemic stroke and coronary artery disease: a genome-wide analysis of common variants.	Large artery stroke	2,167 cases, 49,159 controls	NA	11q22.3	11	107483586	ALKBH8	CWF19L2 - ALKBH8	143884	91801		25740	19140	rs7937106-C	rs7937106	0	7937106	intergenic_variant	1	NR	6E-8	7.221848749616356		1.69	[1.40-2.04]	Affymetrix, Illumina [~ 2400000] (imputed)	N
2014-07-23	24262325	Dichgans M	2013-11-21	Stroke	www.ncbi.nlm.nih.gov/pubmed/24262325	Shared genetic susceptibility to ischemic stroke and coronary artery disease: a genome-wide analysis of common variants.	Large artery stroke	2,167 cases, 49,159 controls	NA	5q21.1	5	99544595	intergenic	CTD-2151A2.1			102724855			rs17167021-G	rs17167021	0	17167021	upstream_gene_variant	0	NR	1E-7	7.0		1.81	[1.42-2.30]	Affymetrix, Illumina [~ 2400000] (imputed)	N
2014-07-23	24262325	Dichgans M	2013-11-21	Stroke	www.ncbi.nlm.nih.gov/pubmed/24262325	Shared genetic susceptibility to ischemic stroke and coronary artery disease: a genome-wide analysis of common variants.	Large artery stroke	2,167 cases, 49,159 controls	NA	14q24.3	14	75707517	TTLL5	TTLL5			23093			rs1005224-?	rs1005224	0	1005224	intron_variant	0	NR	1E-7	7.0		1.2048	[1.11-1.3]	Affymetrix, Illumina [~ 2400000] (imputed)	N
2014-07-23	24262325	Dichgans M	2013-11-21	Stroke	www.ncbi.nlm.nih.gov/pubmed/24262325	Shared genetic susceptibility to ischemic stroke and coronary artery disease: a genome-wide analysis of common variants.	Large artery stroke	2,167 cases, 49,159 controls	NA	9p21.3	9	22124505	intergenic	CDKN2B-AS1 - DMRTA1	100048912	63951		3408	322336	rs1333047-T	rs1333047	0	1333047	downstream_gene_variant	1	NR	2E-7	6.698970004336019		1.2	[1.11-1.29]	Affymetrix, Illumina [~ 2400000] (imputed)	N
2014-07-23	24262325	Dichgans M	2013-11-21	Stroke	www.ncbi.nlm.nih.gov/pubmed/24262325	Shared genetic susceptibility to ischemic stroke and coronary artery disease: a genome-wide analysis of common variants.	Large artery stroke	2,167 cases, 49,159 controls	NA	6p21.1	6	44628604	SUPT3H	LOC105375075 - LOC101929770	105375075	101929770		76723	99332	rs632728-T	rs632728	0	632728	intergenic_variant	1	NR	2E-7	6.698970004336019		1.19	[1.11-1.28]	Affymetrix, Illumina [~ 2400000] (imputed)	N
2014-07-23	24262325	Dichgans M	2013-11-21	Stroke	www.ncbi.nlm.nih.gov/pubmed/24262325	Shared genetic susceptibility to ischemic stroke and coronary artery disease: a genome-wide analysis of common variants.	Large artery stroke	2,167 cases, 49,159 controls	NA	14q24.3	14	77135476	ZDHHC22	ZDHHC22			283576			rs1465330-?	rs1465330	0	1465330	intron_variant	0	NR	4E-7	6.3979400086720375		1.1905	[1.1-1.28]	Affymetrix, Illumina [~ 2400000] (imputed)	N
2014-07-23	24262325	Dichgans M	2013-11-21	Stroke	www.ncbi.nlm.nih.gov/pubmed/24262325	Shared genetic susceptibility to ischemic stroke and coronary artery disease: a genome-wide analysis of common variants.	Large artery stroke	2,167 cases, 49,159 controls	NA	13q31.1	13	78664790	RNF219	RNF219 - LOC105370272	79596	105370272		5611	95985	rs4304924-?	rs4304924	0	4304924	regulatory_region_variant	1	NR	5E-6	5.301029995663981		1.1765	[1.1-1.27]	Affymetrix, Illumina [~ 2400000] (imputed)	N
2014-07-23	24262325	Dichgans M	2013-11-21	Stroke	www.ncbi.nlm.nih.gov/pubmed/24262325	Shared genetic susceptibility to ischemic stroke and coronary artery disease: a genome-wide analysis of common variants.	Large artery stroke	2,167 cases, 49,159 controls	NA	2q21.3	2	134456999	TMEM163	TMEM163			81615			rs10179686-T	rs10179686	0	10179686	intron_variant	0	NR	8E-6	5.096910013008056		1.69	[1.34-2.13]	Affymetrix, Illumina [~ 2400000] (imputed)	N
2014-07-23	24262325	Dichgans M	2013-11-21	Stroke	www.ncbi.nlm.nih.gov/pubmed/24262325	Shared genetic susceptibility to ischemic stroke and coronary artery disease: a genome-wide analysis of common variants.	Coronary artery disease or ischemic stroke	12,389 Ischemic stroke cases, 22,233 Coronary artery disease cases, ~ 88,766 controls	NA	9p21.3	9	22125504	CDKN2BAS	CDKN2B-AS1 - DMRTA1	100048912	63951		4407	321337	rs1333049-?	rs1333049	0	1333049	downstream_gene_variant	1		1E-56	56.0				Affymetrix, Illumina [up to 2500000] (imputed)	N
2014-07-23	24262325	Dichgans M	2013-11-21	Stroke	www.ncbi.nlm.nih.gov/pubmed/24262325	Shared genetic susceptibility to ischemic stroke and coronary artery disease: a genome-wide analysis of common variants.	Coronary artery disease or ischemic stroke	12,389 Ischemic stroke cases, 22,233 Coronary artery disease cases, ~ 88,766 controls	NA	12q24.12	12	111634620	SH2B3	ATXN2 - BRAP	6311	8315		34944	7526	rs11065987-?	rs11065987	0	11065987	intergenic_variant	1		4E-14	13.397940008672037				Affymetrix, Illumina [up to 2500000] (imputed)	N
2014-07-23	24262325	Dichgans M	2013-11-21	Stroke	www.ncbi.nlm.nih.gov/pubmed/24262325	Shared genetic susceptibility to ischemic stroke and coronary artery disease: a genome-wide analysis of common variants.	Coronary artery disease or ischemic stroke	12,389 Ischemic stroke cases, 22,233 Coronary artery disease cases, ~ 88,766 controls	NA	6q25.3	6	160589086	SLC22A3, LPAL2, LPA	LPA			4018			rs10455872-?	rs10455872	0	10455872	intron_variant	0		2E-12	11.698970004336019				Affymetrix, Illumina [up to 2500000] (imputed)	N
2014-07-23	24262325	Dichgans M	2013-11-21	Stroke	www.ncbi.nlm.nih.gov/pubmed/24262325	Shared genetic susceptibility to ischemic stroke and coronary artery disease: a genome-wide analysis of common variants.	Coronary artery disease or ischemic stroke	12,389 Ischemic stroke cases, 22,233 Coronary artery disease cases, ~ 88,766 controls	NA	19p13.2	19	11052925	LDLR, SMARCA4	SMARCA4			6597			rs1122608-?	rs1122608	0	1122608	intron_variant	0		3E-12	11.522878745280337				Affymetrix, Illumina [up to 2500000] (imputed)	N
2014-07-23	24262325	Dichgans M	2013-11-21	Stroke	www.ncbi.nlm.nih.gov/pubmed/24262325	Shared genetic susceptibility to ischemic stroke and coronary artery disease: a genome-wide analysis of common variants.	Coronary artery disease or ischemic stroke	12,389 Ischemic stroke cases, 22,233 Coronary artery disease cases, ~ 88,766 controls	NA	6p24.1	6	12903203	PHACTR1	PHACTR1			221692			rs4714955-?	rs4714955	0	4714955	intron_variant	0		4E-11	10.397940008672037				Affymetrix, Illumina [up to 2500000] (imputed)	N
2014-07-23	24262325	Dichgans M	2013-11-21	Stroke	www.ncbi.nlm.nih.gov/pubmed/24262325	Shared genetic susceptibility to ischemic stroke and coronary artery disease: a genome-wide analysis of common variants.	Coronary artery disease or ischemic stroke	12,389 Ischemic stroke cases, 22,233 Coronary artery disease cases, ~ 88,766 controls	NA	7q32.2	7	130023656	ZC3HC1	ZC3HC1			51530			rs11556924-?	rs11556924	0	11556924	missense_variant	0		9E-10	9.045757490560675				Affymetrix, Illumina [up to 2500000] (imputed)	N
2014-07-23	24262325	Dichgans M	2013-11-21	Stroke	www.ncbi.nlm.nih.gov/pubmed/24262325	Shared genetic susceptibility to ischemic stroke and coronary artery disease: a genome-wide analysis of common variants.	Coronary artery disease or ischemic stroke	12,389 Ischemic stroke cases, 22,233 Coronary artery disease cases, ~ 88,766 controls	NA	11q23.3	11	116778201	ZNF259	ZPR1			8882			rs964184-?	rs964184	0	964184	3_prime_UTR_variant	0		2E-5	4.698970004336019				Affymetrix, Illumina [up to 2500000] (imputed)	N
2014-07-23	24262325	Dichgans M	2013-11-21	Stroke	www.ncbi.nlm.nih.gov/pubmed/24262325	Shared genetic susceptibility to ischemic stroke and coronary artery disease: a genome-wide analysis of common variants.	Coronary artery disease or ischemic stroke	12,389 Ischemic stroke cases, 22,233 Coronary artery disease cases, ~ 88,766 controls	NA	9q34.2	9	133278724	ABO	ABO - LCN1P2	28	653163		3510	38781	rs579459-C	rs579459	0	579459	upstream_gene_variant	1	NR	2E-9	8.698970004336019				Affymetrix, Illumina [up to 2500000] (imputed)	N
2014-07-23	24262325	Dichgans M	2013-11-21	Stroke	www.ncbi.nlm.nih.gov/pubmed/24262325	Shared genetic susceptibility to ischemic stroke and coronary artery disease: a genome-wide analysis of common variants.	Coronary artery disease or ischemic stroke	12,389 Ischemic stroke cases, 22,233 Coronary artery disease cases, ~ 88,766 controls	NA	15q25.1	15	78737381	ADAMTS7	LOC646934 - DNM1P37	646934	100216516		2258	1106	rs2219939-?	rs2219939	0	2219939	downstream_gene_variant	1		2E-9	8.698970004336019				Affymetrix, Illumina [up to 2500000] (imputed)	N
2014-07-23	24262325	Dichgans M	2013-11-21	Stroke	www.ncbi.nlm.nih.gov/pubmed/24262325	Shared genetic susceptibility to ischemic stroke and coronary artery disease: a genome-wide analysis of common variants.	Coronary artery disease or ischemic stroke	12,389 Ischemic stroke cases, 22,233 Coronary artery disease cases, ~ 88,766 controls	NA	2q33.2	2	202888349	WDR12	WDR12			55759			rs7582720-?	rs7582720	0	7582720	intron_variant	0		4E-9	8.397940008672037				Affymetrix, Illumina [up to 2500000] (imputed)	N
2014-07-23	24262325	Dichgans M	2013-11-21	Stroke	www.ncbi.nlm.nih.gov/pubmed/24262325	Shared genetic susceptibility to ischemic stroke and coronary artery disease: a genome-wide analysis of common variants.	Coronary artery disease or ischemic stroke	12,389 Ischemic stroke cases, 22,233 Coronary artery disease cases, ~ 88,766 controls	NA	1p13.3	1	109279544	SORT1	CELSR2 - PSRC1	1952	84722		3788	10	rs599839-?	rs599839	0	599839	downstream_gene_variant	1		1E-8	8.0				Affymetrix, Illumina [up to 2500000] (imputed)	N
2014-07-23	24262325	Dichgans M	2013-11-21	Stroke	www.ncbi.nlm.nih.gov/pubmed/24262325	Shared genetic susceptibility to ischemic stroke and coronary artery disease: a genome-wide analysis of common variants.	Coronary artery disease or ischemic stroke	12,389 Ischemic stroke cases, 22,233 Coronary artery disease cases, ~ 88,766 controls	NA	6q23.2	6	133893387	TCF21	TCF21			6943			rs12190287-?	rs12190287	0	12190287	3_prime_UTR_variant	0		2E-8	7.698970004336019				Affymetrix, Illumina [up to 2500000] (imputed)	N
2014-07-23	24262325	Dichgans M	2013-11-21	Stroke	www.ncbi.nlm.nih.gov/pubmed/24262325	Shared genetic susceptibility to ischemic stroke and coronary artery disease: a genome-wide analysis of common variants.	Coronary artery disease or ischemic stroke	12,389 Ischemic stroke cases, 22,233 Coronary artery disease cases, ~ 88,766 controls	NA	17p11.2	17	17641390	RASD1, PEMT, RAI1	PEMT - LOC105371564	10400	105371564		49687	32636	rs12449964-?	rs12449964	0	12449964	intergenic_variant	1		2E-8	7.698970004336019				Affymetrix, Illumina [up to 2500000] (imputed)	N
2014-07-23	24262325	Dichgans M	2013-11-21	Stroke	www.ncbi.nlm.nih.gov/pubmed/24262325	Shared genetic susceptibility to ischemic stroke and coronary artery disease: a genome-wide analysis of common variants.	Coronary artery disease or ischemic stroke	12,389 Ischemic stroke cases, 22,233 Coronary artery disease cases, ~ 88,766 controls	NA	1p32.2	1	56497149	PPAP2B	PPAP2B			8613			rs17114036-?	rs17114036	0	17114036	intron_variant	0		3E-8	7.522878745280337				Affymetrix, Illumina [up to 2500000] (imputed)	N
2014-07-23	24262325	Dichgans M	2013-11-21	Stroke	www.ncbi.nlm.nih.gov/pubmed/24262325	Shared genetic susceptibility to ischemic stroke and coronary artery disease: a genome-wide analysis of common variants.	Coronary artery disease or ischemic stroke	12,389 Ischemic stroke cases, 22,233 Coronary artery disease cases, ~ 88,766 controls	NA	6q13	6	71484004	C6orf155	LOC105377853 - LOC100131890	105377853	100131890		4419	66955	rs9351814-?	rs9351814	0	9351814	intergenic_variant	1		5E-8	7.301029995663981				Affymetrix, Illumina [up to 2500000] (imputed)	N
2012-11-02	22941190	Holliday EG	2012-09-02	Nat Genet	www.ncbi.nlm.nih.gov/pubmed/22941190	Common variants at 6p21.1 are associated with large artery atherosclerotic stroke.	Stroke (ischemic)	421 European ancestry large artery atherosclerosis cases, 741 European ancestry ischemic stroke cases, 1,244 European ancestry controls	1,715 European ancestry large artery atherosclerosis cases, 9,552 European ancestry ischemic stroke cases, 52,695 European ancestry controls	6p21.1	6	44626422	CDC5L, SUPT3H	LOC105375075 - LOC101929770	105375075	101929770		74541	101514	rs556621-A	rs556621	0	556621	intergenic_variant	1	0.30	5E-8	7.301029995663981	(LAA)	1.21	[1.13-1.30]	Illumina [551514]	N
2009-04-23	19369658	Ikram MA	2009-04-15	N Engl J Med	www.ncbi.nlm.nih.gov/pubmed/19369658	Genomewide association studies of stroke.	Stroke	1,164 European ancestry ischemic cases, 380 European ancestry cases, 18,058 European ancestry controls	259 African American ancestry ischemic cases, 41 African American ancestry cases, 2,704 African American ancestry controls, 652 European ancestry ischemic cases, 3,613 European ancestry controls	12p13.33	12	674318	NINJ2, WNK1	LOC105369597			105369597			rs12425791-A	rs12425791	0	12425791	downstream_gene_variant	0	0.23	2E-9	8.698970004336019	(ischemic stroke, EA)	1.29	[NR]	Affymetrix, Illumina [2194468] (imputed)	N
2009-04-23	19369658	Ikram MA	2009-04-15	N Engl J Med	www.ncbi.nlm.nih.gov/pubmed/19369658	Genomewide association studies of stroke.	Stroke	1,164 European ancestry ischemic cases, 380 European ancestry cases, 18,058 European ancestry controls	259 African American ancestry ischemic cases, 41 African American ancestry cases, 2,704 African American ancestry controls, 652 European ancestry ischemic cases, 3,613 European ancestry controls	12p13.33	12	674318	NINJ2, WNK1	LOC105369597			105369597			rs12425791-A	rs12425791	0	12425791	downstream_gene_variant	0	0.23	1E-9	9.0	(ischemic stroke)	1.29	[NR]	Affymetrix, Illumina [2194468] (imputed)	N
2012-03-09	22306652	Bellenguez C	2012-02-05	Nat Genet	www.ncbi.nlm.nih.gov/pubmed/22306652	Genome-wide association study identifies a variant in HDAC9 associated with large vessel ischemic stroke.	Stroke	3,548 European ancestry cases, 5,972 European ancestry controls	6,594 European ancestry cases, 34,864 European ancestry controls	7p21.1	7	18992312	HDAC9	HDAC9			9734			rs11984041-A	rs11984041	0	11984041	intron_variant	0	0.09	2E-11	10.698970004336019	(LVD)	1.42	[1.28-1.57]	Illumina [495851]	N
2013-01-09	23041239	Traylor M	2012-10-05	Lancet Neurol	www.ncbi.nlm.nih.gov/pubmed/23041239	Genetic risk factors for ischaemic stroke and its subtypes (the METASTROKE collaboration): a meta-analysis of genome-wide association studies.	Stroke (ischemic)	12,389 European ancestry cases, 62,004 European ancestry controls	1,322 Pakistani ancestry cases, 1,143 Pakistani ancestry controls, 12,025 European ancestry cases, 27,940 European ancestry controls	7p21.1	7	19009765	HDAC9	HDAC9 - LOC105375174	9734	105375174		6020	96728	rs2107595-A	rs2107595	0	2107595	regulatory_region_variant	1	0.16	4E-6	5.3979400086720375	(IS)	1.12	[1.07-1.17]	Affymetrix, Illumina [NR] (imputed)	N
2013-01-09	23041239	Traylor M	2012-10-05	Lancet Neurol	www.ncbi.nlm.nih.gov/pubmed/23041239	Genetic risk factors for ischaemic stroke and its subtypes (the METASTROKE collaboration): a meta-analysis of genome-wide association studies.	Stroke (ischemic)	12,389 European ancestry cases, 62,004 European ancestry controls	1,322 Pakistani ancestry cases, 1,143 Pakistani ancestry controls, 12,025 European ancestry cases, 27,940 European ancestry controls	7p21.1	7	19009765	HDAC9	HDAC9 - LOC105375174	9734	105375174		6020	96728	rs2107595-A	rs2107595	0	2107595	regulatory_region_variant	1	0.16	2E-16	15.698970004336019	(LVD)	1.39	[1.27-1.53]	Affymetrix, Illumina [NR] (imputed)	N
2013-01-09	23041239	Traylor M	2012-10-05	Lancet Neurol	www.ncbi.nlm.nih.gov/pubmed/23041239	Genetic risk factors for ischaemic stroke and its subtypes (the METASTROKE collaboration): a meta-analysis of genome-wide association studies.	Stroke (ischemic)	12,389 European ancestry cases, 62,004 European ancestry controls	1,322 Pakistani ancestry cases, 1,143 Pakistani ancestry controls, 12,025 European ancestry cases, 27,940 European ancestry controls	4q25	4	110796911	PITX2	PITX2 - MIR297	5308	100126354		154788	63671	rs6843082-G	rs6843082	0	6843082	non_coding_transcript_exon_variant	1	0.21	2E-7	6.698970004336019	(IS)	1.11	[1.06-1.15]	Affymetrix, Illumina [NR] (imputed)	N
2013-01-09	23041239	Traylor M	2012-10-05	Lancet Neurol	www.ncbi.nlm.nih.gov/pubmed/23041239	Genetic risk factors for ischaemic stroke and its subtypes (the METASTROKE collaboration): a meta-analysis of genome-wide association studies.	Stroke (ischemic)	12,389 European ancestry cases, 62,004 European ancestry controls	1,322 Pakistani ancestry cases, 1,143 Pakistani ancestry controls, 12,025 European ancestry cases, 27,940 European ancestry controls	4q25	4	110796911	PITX2	PITX2 - MIR297	5308	100126354		154788	63671	rs6843082-G	rs6843082	0	6843082	non_coding_transcript_exon_variant	1	0.21	3E-16	15.522878745280337	(CS)	1.36	[1.27-1.47]	Affymetrix, Illumina [NR] (imputed)	N
2013-01-09	23041239	Traylor M	2012-10-05	Lancet Neurol	www.ncbi.nlm.nih.gov/pubmed/23041239	Genetic risk factors for ischaemic stroke and its subtypes (the METASTROKE collaboration): a meta-analysis of genome-wide association studies.	Stroke (ischemic)	12,389 European ancestry cases, 62,004 European ancestry controls	1,322 Pakistani ancestry cases, 1,143 Pakistani ancestry controls, 12,025 European ancestry cases, 27,940 European ancestry controls	16q22.3	16	73034779	ZFHX3	ZFHX3			463			rs879324-A	rs879324	0	879324	intron_variant	0	0.19	2E-8	7.698970004336019	(CS)	1.25	[1.15-1.35]	Affymetrix, Illumina [NR] (imputed)	N
2013-01-09	23041239	Traylor M	2012-10-05	Lancet Neurol	www.ncbi.nlm.nih.gov/pubmed/23041239	Genetic risk factors for ischaemic stroke and its subtypes (the METASTROKE collaboration): a meta-analysis of genome-wide association studies.	Stroke (ischemic)	12,389 European ancestry cases, 62,004 European ancestry controls	1,322 Pakistani ancestry cases, 1,143 Pakistani ancestry controls, 12,025 European ancestry cases, 27,940 European ancestry controls	3q23	3	141080371	SPSB4	SPSB4			92369			rs16851055-G	rs16851055	0	16851055	non_coding_transcript_exon_variant	0	0.81	6E-7	6.221848749616356	(IS)	1.12	[1.07-1.17]	Affymetrix, Illumina [NR] (imputed)	N
2013-01-09	23041239	Traylor M	2012-10-05	Lancet Neurol	www.ncbi.nlm.nih.gov/pubmed/23041239	Genetic risk factors for ischaemic stroke and its subtypes (the METASTROKE collaboration): a meta-analysis of genome-wide association studies.	Stroke (ischemic)	12,389 European ancestry cases, 62,004 European ancestry controls	1,322 Pakistani ancestry cases, 1,143 Pakistani ancestry controls, 12,025 European ancestry cases, 27,940 European ancestry controls	2p16.2	2	53555422	intergenic	LOC105369165 - RNU6-997P	105369165	106480007		593931	14952	rs13407662-T	rs13407662	0	13407662	intron_variant	1	0.04	5E-8	7.301029995663981	(SVD)	1.95	[1.53-2.48]	Affymetrix, Illumina [NR] (imputed)	N
2013-01-09	23041239	Traylor M	2012-10-05	Lancet Neurol	www.ncbi.nlm.nih.gov/pubmed/23041239	Genetic risk factors for ischaemic stroke and its subtypes (the METASTROKE collaboration): a meta-analysis of genome-wide association studies.	Stroke (ischemic)	12,389 European ancestry cases, 62,004 European ancestry controls	1,322 Pakistani ancestry cases, 1,143 Pakistani ancestry controls, 12,025 European ancestry cases, 27,940 European ancestry controls	12q24.12	12	111774029	ALDH2	ALDH2			217			rs2238151-T	rs2238151	0	2238151	intron_variant	0	0.66	1E-6	6.0	(FS)	1.13	[1.08-1.19]	Affymetrix, Illumina [NR] (imputed)	N
2009-04-23	19369658	Ikram MA	2009-04-15	N Engl J Med	www.ncbi.nlm.nih.gov/pubmed/19369658	Genomewide association studies of stroke.	Stroke	1,164 European ancestry ischemic cases, 380 European ancestry cases, 18,058 European ancestry controls	259 African American ancestry ischemic cases, 41 African American ancestry cases, 2,704 African American ancestry controls, 652 European ancestry ischemic cases, 3,613 European ancestry controls	12p13.33	12	674318	NINJ2, WNK1	LOC105369597			105369597			rs12425791-A	rs12425791	0	12425791	downstream_gene_variant	0	0.23	1E-9	9.0	(EA)	1.27	[NR]	Affymetrix, Illumina [2194468] (imputed)	N
2009-04-23	19369658	Ikram MA	2009-04-15	N Engl J Med	www.ncbi.nlm.nih.gov/pubmed/19369658	Genomewide association studies of stroke.	Stroke	1,164 European ancestry ischemic cases, 380 European ancestry cases, 18,058 European ancestry controls	259 African American ancestry ischemic cases, 41 African American ancestry cases, 2,704 African American ancestry controls, 652 European ancestry ischemic cases, 3,613 European ancestry controls	12p13.33	12	674318	NINJ2, WNK1	LOC105369597			105369597			rs12425791-A	rs12425791	0	12425791	downstream_gene_variant	0	0.23	8E-10	9.096910013008056		1.26	[NR]	Affymetrix, Illumina [2194468] (imputed)	N
2016-12-01	26908601	Hinds DA	2016-02-09	Hum Mol Genet	www.ncbi.nlm.nih.gov/pubmed/26908601	Genome-wide association analysis of self-reported events in 6135 individuals and 252 827 controls identifies 8 loci associated with thrombosis.	Thrombosis	6,135 European ancestry cases, 252,827 European ancestry controls	NA	3q27.3	3	186742138	KNG1	KNG1			3827			rs710446-?	rs710446	0	710446	missense_variant	0	NR	2E-6	5.698970004336019		0.089	[NR] unit decrease	Illumina [at least 560000] (imputed)	N
2016-12-01	26908601	Hinds DA	2016-02-09	Hum Mol Genet	www.ncbi.nlm.nih.gov/pubmed/26908601	Genome-wide association analysis of self-reported events in 6135 individuals and 252 827 controls identifies 8 loci associated with thrombosis.	Thrombosis	6,135 European ancestry cases, 252,827 European ancestry controls	NA	11p11.2	11	46739505	F2	F2			2147			rs1799963-A	rs1799963	0	1799963	3_prime_UTR_variant	0	0.0145	1E-24	24.0		1.9531249	[1.74-2.19]	Illumina [at least 560000] (imputed)	N
2016-12-01	26908601	Hinds DA	2016-02-09	Hum Mol Genet	www.ncbi.nlm.nih.gov/pubmed/26908601	Genome-wide association analysis of self-reported events in 6135 individuals and 252 827 controls identifies 8 loci associated with thrombosis.	Thrombosis	6,135 European ancestry cases, 252,827 European ancestry controls	NA	4q32.1	4	154623920	FGG	FGG - NDUFB2P1	2266	107075208		11112	100666	rs7654093-T	rs7654093	0	7654093	upstream_gene_variant	1	0.2322	2E-19	18.69897000433602		1.216	[1.166- 1.267]	Illumina [at least 560000] (imputed)	N
2016-12-01	26908601	Hinds DA	2016-02-09	Hum Mol Genet	www.ncbi.nlm.nih.gov/pubmed/26908601	Genome-wide association analysis of self-reported events in 6135 individuals and 252 827 controls identifies 8 loci associated with thrombosis.	Thrombosis	6,135 European ancestry cases, 252,827 European ancestry controls	NA	1q24.2	1	169549811	F5	F5			2153			rs6025-T	rs6025	0	6025	missense_variant	0	0.0253	4E-137	136.39794000867204		2.927	[2.715- 3.154]	Illumina [at least 560000] (imputed)	N
2016-12-01	26908601	Hinds DA	2016-02-09	Hum Mol Genet	www.ncbi.nlm.nih.gov/pubmed/26908601	Genome-wide association analysis of self-reported events in 6135 individuals and 252 827 controls identifies 8 loci associated with thrombosis.	Thrombosis	6,135 European ancestry cases, 252,827 European ancestry controls	NA	Xq28	X	155050522	F8	FUNDC2			65991			rs114209171-T	rs114209171	0	114209171	non_coding_transcript_exon_variant	0	0.7756	7E-13	12.154901959985743		1.153	[1.108- 1.200]	Illumina [at least 560000] (imputed)	N
2016-12-01	26908601	Hinds DA	2016-02-09	Hum Mol Genet	www.ncbi.nlm.nih.gov/pubmed/26908601	Genome-wide association analysis of self-reported events in 6135 individuals and 252 827 controls identifies 8 loci associated with thrombosis.	Thrombosis	6,135 European ancestry cases, 252,827 European ancestry controls	NA	19p13.2	19	10632450	SLC44A2	SLC44A2			57153			rs9797861-T	rs9797861	0	9797861	intron_variant	0	0.7601	6E-9	8.221848749616356		1.145	[1.093- 1.199]	Illumina [at least 560000] (imputed)	N
2016-12-01	26908601	Hinds DA	2016-02-09	Hum Mol Genet	www.ncbi.nlm.nih.gov/pubmed/26908601	Genome-wide association analysis of self-reported events in 6135 individuals and 252 827 controls identifies 8 loci associated with thrombosis.	Thrombosis	6,135 European ancestry cases, 252,827 European ancestry controls	NA	20q11.22	20	35186731	PROCR	PROCR			10544			rs34234989-?	rs34234989	0	34234989	intron_variant	0	0.2852	7E-9	8.154901959985743		1.1299435	[1.08-1.18]	Illumina [at least 560000] (imputed)	N
2016-12-01	26908601	Hinds DA	2016-02-09	Hum Mol Genet	www.ncbi.nlm.nih.gov/pubmed/26908601	Genome-wide association analysis of self-reported events in 6135 individuals and 252 827 controls identifies 8 loci associated with thrombosis.	Thrombosis	6,135 European ancestry cases, 252,827 European ancestry controls	NA	2p21	2	42372465	COX7A2L, KCNG3	COX7A2L - LOC105374537	9167	105374537		3508	41255	rs72798544-G	rs72798544	0	72798544	intron_variant	1	0.0265	2E-7	6.698970004336019		1.3642566	[1.22-1.53]	Illumina [at least 560000] (imputed)	N
2016-12-01	26908601	Hinds DA	2016-02-09	Hum Mol Genet	www.ncbi.nlm.nih.gov/pubmed/26908601	Genome-wide association analysis of self-reported events in 6135 individuals and 252 827 controls identifies 8 loci associated with thrombosis.	Thrombosis	6,135 European ancestry cases, 252,827 European ancestry controls	NA	10q22.1	10	69458890	TSPAN15	TSPAN15			23555			rs17490626-G	rs17490626	0	17490626	intron_variant	0	0.8782	3E-7	6.522878745280337		1.165	[1.098- 1.236]	Illumina [at least 560000] (imputed)	N
2016-12-01	26908601	Hinds DA	2016-02-09	Hum Mol Genet	www.ncbi.nlm.nih.gov/pubmed/26908601	Genome-wide association analysis of self-reported events in 6135 individuals and 252 827 controls identifies 8 loci associated with thrombosis.	Thrombosis	6,135 European ancestry cases, 252,827 European ancestry controls	NA	6p24.1	6	11615072	TMEM170B, ADTRP	TMEM170B - LOC340184	100113407	340184		31548	74988	rs113092656-A	rs113092656	0	113092656	regulatory_region_variant	1	0.0341	4E-7	6.3979400086720375		1.3736264	[1.22-1.55]	Illumina [at least 560000] (imputed)	N
2016-12-01	26908601	Hinds DA	2016-02-09	Hum Mol Genet	www.ncbi.nlm.nih.gov/pubmed/26908601	Genome-wide association analysis of self-reported events in 6135 individuals and 252 827 controls identifies 8 loci associated with thrombosis.	Thrombosis	6,135 European ancestry cases, 252,827 European ancestry controls	NA	3p11.1	3	88998609	EPHA3	ICE2P2 - GAPDHP50	728432	100421236		47616	48836	rs60942712-T	rs60942712	0	60942712	intergenic_variant	1	0.101	8E-7	6.096910013008056		1.211	[1.124- 1.306]	Illumina [at least 560000] (imputed)	N
2016-12-01	26908601	Hinds DA	2016-02-09	Hum Mol Genet	www.ncbi.nlm.nih.gov/pubmed/26908601	Genome-wide association analysis of self-reported events in 6135 individuals and 252 827 controls identifies 8 loci associated with thrombosis.	Thrombosis	6,135 European ancestry cases, 252,827 European ancestry controls	NA				ABO							rs529565-C	rs529565	0	529565		1	0.3412	7E-63	62.15490195998574		1.3831259	[1.33-1.43]	Illumina [at least 560000] (imputed)	N
2016-12-01	26908601	Hinds DA	2016-02-09	Hum Mol Genet	www.ncbi.nlm.nih.gov/pubmed/26908601	Genome-wide association analysis of self-reported events in 6135 individuals and 252 827 controls identifies 8 loci associated with thrombosis.	Thrombosis	6,135 European ancestry cases, 252,827 European ancestry controls	NA	4q35.2	4	186292729	F11	F11-AS1			285441			rs4444878-A	rs4444878	0	4444878	intron_variant	0	0.4012	7E-28	27.154901959985743		1.2345679	[1.19-1.28]	Illumina [at least 560000] (imputed)	N
2016-11-16	26732560	Cheng YC	2016-01-05	Stroke	www.ncbi.nlm.nih.gov/pubmed/26732560	Genome-Wide Association Analysis of Young Onset Stroke Identifies a Locus on Chromosome 10q25 Near HABP2.	Ischemic stroke (large artery atherosclerosis)	401 European ancestry cases, 17,164 European ancestry controls, 23 African American ancestry cases, 352 African American ancestry controls, 257 Pakistani ancestry cases, 4,453 Pakistani ancestry controls	NA	12p12.1	12	21170677	SLCO1B1	SLCO1B1			10599			rs2417957-T	rs2417957	0	2417957	intron_variant	0	NR	3E-8	7.522878745280337	(EA)	2.78	[1.96-4.00]	Illumina [up to 13439215] (imputed)	N
2016-11-16	26732560	Cheng YC	2016-01-05	Stroke	www.ncbi.nlm.nih.gov/pubmed/26732560	Genome-Wide Association Analysis of Young Onset Stroke Identifies a Locus on Chromosome 10q25 Near HABP2.	Ischemic stroke (large artery atherosclerosis)	401 European ancestry cases, 17,164 European ancestry controls, 23 African American ancestry cases, 352 African American ancestry controls, 257 Pakistani ancestry cases, 4,453 Pakistani ancestry controls	NA	1p32.3	1	50832533	FAF1	FAF1			11124			rs138364069-T	rs138364069	0	138364069	intron_variant	0	NR	7E-9	8.154901959985743		3.57	[2.38-5.56]	Illumina [up to 13439215] (imputed)	N
2016-11-16	26732560	Cheng YC	2016-01-05	Stroke	www.ncbi.nlm.nih.gov/pubmed/26732560	Genome-Wide Association Analysis of Young Onset Stroke Identifies a Locus on Chromosome 10q25 Near HABP2.	Ischemic stroke (large artery atherosclerosis)	401 European ancestry cases, 17,164 European ancestry controls, 23 African American ancestry cases, 352 African American ancestry controls, 257 Pakistani ancestry cases, 4,453 Pakistani ancestry controls	NA	1p32.3	1	50973784	CDKN2C	CDKN2C			1031			rs3176471-T	rs3176471	0	3176471	intron_variant	0	NR	4E-8	7.3979400086720375		3.7	[2.33-5.88]	Illumina [up to 13439215] (imputed)	N
2016-11-16	26732560	Cheng YC	2016-01-05	Stroke	www.ncbi.nlm.nih.gov/pubmed/26732560	Genome-Wide Association Analysis of Young Onset Stroke Identifies a Locus on Chromosome 10q25 Near HABP2.	Small vessel stroke	292 European ancestry cases, 17,164 European ancestry controls, 77 African American ancestry cases, 352 African American ancestry controls, 232 Pakistani ancestry cases, 4,453 Pakistani ancestry controls	NA	10p12.31	10	18440926	CACNB2	CACNB2			783			rs72786098-A	rs72786098	0	72786098	intron_variant	0	NR	2E-8	7.698970004336019	(EA)	3.57	[2.27-5.56]	Illumina [up to 13439215] (imputed)	N
2013-06-28	23467860	Pare G	2013-03-06	Circulation	www.ncbi.nlm.nih.gov/pubmed/23467860	Genetic determinants of dabigatran plasma levels and their relation to bleeding.	Response to dabigatran etexilate treatment	1,490 European ancestry atrial fibrillation cases at risk of stroke	204 European ancestry atrial fibrillation cases at risk of stroke, 66 Latin American atrial fibrillation cases at risk of stroke, 1 Arab ancestry atrial fibrillation cases at risk of stroke, 5 Black African atrial fibrillation cases at risk of stroke, 25 East Asian ancestry atrial fibrillation cases at risk of stroke, 1 Colored African atrial fibrillation cases at risk of stroke, 9 South Asian an…	16q12.2	16	55810697	CES1	CES1			1066			rs2244613-?	rs2244613	0	2244613	intron_variant	0	0.82	5E-7	6.301029995663981	(Trough concentrations)	1.16	[1.10-1.22]	Illumina [551203]	N
2013-06-28	23467860	Pare G	2013-03-06	Circulation	www.ncbi.nlm.nih.gov/pubmed/23467860	Genetic determinants of dabigatran plasma levels and their relation to bleeding.	Response to dabigatran etexilate treatment	1,490 European ancestry atrial fibrillation cases at risk of stroke	204 European ancestry atrial fibrillation cases at risk of stroke, 66 Latin American atrial fibrillation cases at risk of stroke, 1 Arab ancestry atrial fibrillation cases at risk of stroke, 5 Black African atrial fibrillation cases at risk of stroke, 25 East Asian ancestry atrial fibrillation cases at risk of stroke, 1 Colored African atrial fibrillation cases at risk of stroke, 9 South Asian an…	16q12.2	16	55827882	CES1	CES1			1066			rs8192935-?	rs8192935	0	8192935	splice_region_variant	0	0.67	1E-6	6.0	(Peak concentrations)	1.12	[1.08-1.18]	Illumina [551203]	N
2016-10-14	26708676	Pulit SL	2015-12-18	Lancet Neurol	www.ncbi.nlm.nih.gov/pubmed/26708676	Loci associated with ischaemic stroke and its subtypes (SiGN): a genome-wide association study.	Ischemic stroke (large artery atherosclerosis)	up to 2,349 European ancestry cases, up to 220 African ancestry cases, up to 146 Hispanic cases, 26,690 European ancestry controls, 3,354 African ancestry controls, 2,429 Hispanic controls	33 African ancestry cases, 34 East Asian ancestry cases, 1,787 European ancestry cases, 40 Hispanic ancestry cases, 355 South Asian ancestry cases, 239 African ancestry controls, 329 East Asian ancestry controls, 176,782 European ancestry controls, 686 Hispanic controls, 5,193 South Asian ancestry controls	1p13.2	1	115113069	TSPAN2	LOC105378916 - LOC105378917	105378916	105378917		7724	166423	rs12122341-G	rs12122341	0	12122341	regulatory_region_variant	1	0.257	1E-9	9.0	(CCSp)	1.19	[1.12-1.26]	Illumina [up to 15400000] (imputed)	N
2016-10-14	26708676	Pulit SL	2015-12-18	Lancet Neurol	www.ncbi.nlm.nih.gov/pubmed/26708676	Loci associated with ischaemic stroke and its subtypes (SiGN): a genome-wide association study.	Ischemic stroke (large artery atherosclerosis)	up to 2,349 European ancestry cases, up to 220 African ancestry cases, up to 146 Hispanic cases, 26,690 European ancestry controls, 3,354 African ancestry controls, 2,429 Hispanic controls	33 African ancestry cases, 34 East Asian ancestry cases, 1,787 European ancestry cases, 40 Hispanic ancestry cases, 355 South Asian ancestry cases, 239 African ancestry controls, 329 East Asian ancestry controls, 176,782 European ancestry controls, 686 Hispanic controls, 5,193 South Asian ancestry controls	7p21.1	7	18992312	HDAC9	HDAC9			9734			rs11984041-T	rs11984041	0	11984041	intron_variant	0	0.093	5E-9	8.301029995663981	(CCSp)	1.24	[1.15-1.33]	Illumina [up to 15400000] (imputed)	N
2016-11-16	26732560	Cheng YC	2016-01-05	Stroke	www.ncbi.nlm.nih.gov/pubmed/26732560	Genome-Wide Association Analysis of Young Onset Stroke Identifies a Locus on Chromosome 10q25 Near HABP2.	Ischemic stroke	2,567 European ancestry cases, 17,163 European ancestry controls, 381 African American ancestry cases, 352 African American ancestry controls, 678 Pakistani ancestry cases, 4,453 Pakistani ancestry controls	1,003 European ancestry cases, 7,745 European ancestry controls	1q24.2	1	169541286	F5	F5			2153			rs1800594-A	rs1800594	0	1800594	synonymous_variant	0	0.69	2E-6	5.698970004336019	(EA)	1.18	[1.11-1.27]	Illumina [up to 13439215] (imputed)	N
2016-11-16	26732560	Cheng YC	2016-01-05	Stroke	www.ncbi.nlm.nih.gov/pubmed/26732560	Genome-Wide Association Analysis of Young Onset Stroke Identifies a Locus on Chromosome 10q25 Near HABP2.	Ischemic stroke	2,567 European ancestry cases, 17,163 European ancestry controls, 381 African American ancestry cases, 352 African American ancestry controls, 678 Pakistani ancestry cases, 4,453 Pakistani ancestry controls	1,003 European ancestry cases, 7,745 European ancestry controls	14q23.3	14	65654750	FUT8	FUT8			2530			rs12435908-A	rs12435908	0	12435908	intron_variant	0	0.93	7E-6	5.154901959985743	(EA)	1.29	[1.15-1.44]	Illumina [up to 13439215] (imputed)	N
2016-11-16	26732560	Cheng YC	2016-01-05	Stroke	www.ncbi.nlm.nih.gov/pubmed/26732560	Genome-Wide Association Analysis of Young Onset Stroke Identifies a Locus on Chromosome 10q25 Near HABP2.	Ischemic stroke	2,567 European ancestry cases, 17,163 European ancestry controls, 381 African American ancestry cases, 352 African American ancestry controls, 678 Pakistani ancestry cases, 4,453 Pakistani ancestry controls	1,003 European ancestry cases, 7,745 European ancestry controls	17q25.3	17	80227984	SLC26A11	SLC26A11			284129			rs6565653-T	rs6565653	0	6565653	intron_variant	0	0.46	6E-7	6.221848749616356	(EA)	1.2	[1.12-1.29]	Illumina [up to 13439215] (imputed)	N
2016-11-16	26732560	Cheng YC	2016-01-05	Stroke	www.ncbi.nlm.nih.gov/pubmed/26732560	Genome-Wide Association Analysis of Young Onset Stroke Identifies a Locus on Chromosome 10q25 Near HABP2.	Ischemic stroke	2,567 European ancestry cases, 17,163 European ancestry controls, 381 African American ancestry cases, 352 African American ancestry controls, 678 Pakistani ancestry cases, 4,453 Pakistani ancestry controls	1,003 European ancestry cases, 7,745 European ancestry controls	10q25.3	10	113297684	TCF7L2, HABP2	LOC105378489 - LOC105378490	105378489	105378490		70535	3558	rs11196288-G	rs11196288	0	11196288	intergenic_variant	1	0.05	1E-8	8.0		1.41	[1.25-1.59]	Illumina [up to 13439215] (imputed)	N
2016-07-08	26089329	Carty CL	2015-06-18	Stroke	www.ncbi.nlm.nih.gov/pubmed/26089329	Meta-Analysis of Genome-Wide Association Studies Identifies Genetic Risk Factors for Stroke in African Americans.	Ischemic stroke	up to 1,365 African American cases, up to 13,154 African American controls	European ancestry individuals (see Traylor, 2012)	3p14.2	3	61963062	PTPRG	PTPRG			5793			rs704341-A	rs704341	0	704341	intron_variant	0	0.07	7E-7	6.154901959985743	(cohort study, AA)	1.85	[1.45-2.36]	Affymetrix, Illumina [~ 2600000] (imputed)	N
2016-07-08	26089329	Carty CL	2015-06-18	Stroke	www.ncbi.nlm.nih.gov/pubmed/26089329	Meta-Analysis of Genome-Wide Association Studies Identifies Genetic Risk Factors for Stroke in African Americans.	Ischemic stroke	up to 1,365 African American cases, up to 13,154 African American controls	European ancestry individuals (see Traylor, 2012)	15q21.3	15	58259495	ALDH1A2, AQP9, LIPC	LOC101928635			101928635			rs4471613-A	rs4471613	0	4471613	intron_variant	0	0.02	5E-7	6.301029995663981	(cohort study, AA)	2.47	[1.74-3.50]	Affymetrix, Illumina [~ 2600000] (imputed)	N
2016-07-08	26089329	Carty CL	2015-06-18	Stroke	www.ncbi.nlm.nih.gov/pubmed/26089329	Meta-Analysis of Genome-Wide Association Studies Identifies Genetic Risk Factors for Stroke in African Americans.	Ischemic stroke	up to 1,365 African American cases, up to 13,154 African American controls	European ancestry individuals (see Traylor, 2012)	15q25.3	15	86771849	AGBL1	AGBL1			123624			rs12438353-T	rs12438353	0	12438353	intron_variant	0	0.5	2E-7	6.698970004336019	(cohort study, AA)	1.39	[1.23-1.57]	Affymetrix, Illumina [~ 2600000] (imputed)	N
2016-07-08	26089329	Carty CL	2015-06-18	Stroke	www.ncbi.nlm.nih.gov/pubmed/26089329	Meta-Analysis of Genome-Wide Association Studies Identifies Genetic Risk Factors for Stroke in African Americans.	Ischemic stroke	up to 1,365 African American cases, up to 13,154 African American controls	European ancestry individuals (see Traylor, 2012)	17p13.1	17	7908297	CHD3	CHD3			1107			rs9899375-T	rs9899375	0	9899375	intron_variant	0	0.03	5E-9	8.301029995663981	(cohort study, AA)	3.3	[2.21-4.93]	Affymetrix, Illumina [~ 2600000] (imputed)	N
2016-07-08	26089329	Carty CL	2015-06-18	Stroke	www.ncbi.nlm.nih.gov/pubmed/26089329	Meta-Analysis of Genome-Wide Association Studies Identifies Genetic Risk Factors for Stroke in African Americans.	Ischemic stroke	up to 1,365 African American cases, up to 13,154 African American controls	European ancestry individuals (see Traylor, 2012)	3p14.2	3	61963062	PTPRG	PTPRG			5793			rs704341-A	rs704341	0	704341	intron_variant	0	0.07	7E-7	6.154901959985743	(AA)	0.62	[0.38-0.86] unit increase	Affymetrix, Illumina [~ 2600000] (imputed)	N
2016-07-08	26089329	Carty CL	2015-06-18	Stroke	www.ncbi.nlm.nih.gov/pubmed/26089329	Meta-Analysis of Genome-Wide Association Studies Identifies Genetic Risk Factors for Stroke in African Americans.	Ischemic stroke	up to 1,365 African American cases, up to 13,154 African American controls	European ancestry individuals (see Traylor, 2012)	6p21.1	6	44448340	CDC5L	CDC5L			988			rs11572061-A	rs11572061	0	11572061	3_prime_UTR_variant	0	0.97	1E-6	6.0	(AA)	0.59	[0.35-0.83] unit decrease	Affymetrix, Illumina [~ 2600000] (imputed)	N
2016-07-08	26089329	Carty CL	2015-06-18	Stroke	www.ncbi.nlm.nih.gov/pubmed/26089329	Meta-Analysis of Genome-Wide Association Studies Identifies Genetic Risk Factors for Stroke in African Americans.	Ischemic stroke	up to 1,365 African American cases, up to 13,154 African American controls	European ancestry individuals (see Traylor, 2012)	14q31.2	14	84147550	FLRT2	LOC102724338 - MTND6P27	102724338	107133501		232190	27972	rs10400694-C	rs10400694	0	10400694	intergenic_variant	1	0.52	9E-7	6.045757490560675	(AA)	0.24	[0.14-0.34] unit increase	Affymetrix, Illumina [~ 2600000] (imputed)	N
2016-07-08	26089329	Carty CL	2015-06-18	Stroke	www.ncbi.nlm.nih.gov/pubmed/26089329	Meta-Analysis of Genome-Wide Association Studies Identifies Genetic Risk Factors for Stroke in African Americans.	Ischemic stroke	up to 1,365 African American cases, up to 13,154 African American controls	European ancestry individuals (see Traylor, 2012)	15q21.3	15	58259495	ALDH1A2, AQP9, LIPC	LOC101928635			101928635			rs4471613-A	rs4471613	0	4471613	intron_variant	0	0.02	5E-7	6.301029995663981	(AA)	0.9	[0.55-1.25] unit increase	Affymetrix, Illumina [~ 2600000] (imputed)	N
2016-07-08	26089329	Carty CL	2015-06-18	Stroke	www.ncbi.nlm.nih.gov/pubmed/26089329	Meta-Analysis of Genome-Wide Association Studies Identifies Genetic Risk Factors for Stroke in African Americans.	Ischemic stroke	up to 1,365 African American cases, up to 13,154 African American controls	European ancestry individuals (see Traylor, 2012)	22q12.1	22	26448024	HPS4	HPS4			89781			rs5752326-T	rs5752326	0	5752326	intron_variant	0	0.79	9E-7	6.045757490560675	(AA)	0.31	[0.19-0.43] unit decrease	Affymetrix, Illumina [~ 2600000] (imputed)	N
2014-07-23	24262325	Dichgans M	2013-11-21	Stroke	www.ncbi.nlm.nih.gov/pubmed/24262325	Shared genetic susceptibility to ischemic stroke and coronary artery disease: a genome-wide analysis of common variants.	Coronary artery disease or large artery stroke	2,167 Large artery stroke cases, 22,233 Coronary artery disease cases, ~ 75,921 controls	NA	9p21.3	9	22125504	CDKN2BAS	CDKN2B-AS1 - DMRTA1	100048912	63951		4407	321337	rs1333049-C	rs1333049	0	1333049	downstream_gene_variant	1	NR	1E-59	59.0				Affymetrix, Illumina [up to 2500000] (imputed)	N
2014-07-23	24262325	Dichgans M	2013-11-21	Stroke	www.ncbi.nlm.nih.gov/pubmed/24262325	Shared genetic susceptibility to ischemic stroke and coronary artery disease: a genome-wide analysis of common variants.	Coronary artery disease or large artery stroke	2,167 Large artery stroke cases, 22,233 Coronary artery disease cases, ~ 75,921 controls	NA	6q25.3	6	160589086	SLC22A3, LPAL2, LPA	LPA			4018			rs10455872-?	rs10455872	0	10455872	intron_variant	0		9E-14	13.045757490560675				Affymetrix, Illumina [up to 2500000] (imputed)	N
2014-07-23	24262325	Dichgans M	2013-11-21	Stroke	www.ncbi.nlm.nih.gov/pubmed/24262325	Shared genetic susceptibility to ischemic stroke and coronary artery disease: a genome-wide analysis of common variants.	Coronary artery disease or large artery stroke	2,167 Large artery stroke cases, 22,233 Coronary artery disease cases, ~ 75,921 controls	NA	7p21.1	7	19009765	HDAC9	HDAC9 - LOC105375174	9734	105375174		6020	96728	rs2107595-A	rs2107595	0	2107595	regulatory_region_variant	1	NR	3E-12	11.522878745280337				Affymetrix, Illumina [up to 2500000] (imputed)	N
2014-07-23	24262325	Dichgans M	2013-11-21	Stroke	www.ncbi.nlm.nih.gov/pubmed/24262325	Shared genetic susceptibility to ischemic stroke and coronary artery disease: a genome-wide analysis of common variants.	Coronary artery disease or large artery stroke	2,167 Large artery stroke cases, 22,233 Coronary artery disease cases, ~ 75,921 controls	NA	19p13.2	19	11052925	LDLR, SMARCA4	SMARCA4			6597			rs1122608-?	rs1122608	0	1122608	intron_variant	0		2E-11	10.698970004336019				Affymetrix, Illumina [up to 2500000] (imputed)	N
2014-07-23	24262325	Dichgans M	2013-11-21	Stroke	www.ncbi.nlm.nih.gov/pubmed/24262325	Shared genetic susceptibility to ischemic stroke and coronary artery disease: a genome-wide analysis of common variants.	Coronary artery disease or large artery stroke	2,167 Large artery stroke cases, 22,233 Coronary artery disease cases, ~ 75,921 controls	NA	6p24.1	6	12903203	PHACTR1	PHACTR1			221692			rs4714955-?	rs4714955	0	4714955	intron_variant	0		2E-11	10.698970004336019				Affymetrix, Illumina [up to 2500000] (imputed)	N
2014-07-23	24262325	Dichgans M	2013-11-21	Stroke	www.ncbi.nlm.nih.gov/pubmed/24262325	Shared genetic susceptibility to ischemic stroke and coronary artery disease: a genome-wide analysis of common variants.	Coronary artery disease or large artery stroke	2,167 Large artery stroke cases, 22,233 Coronary artery disease cases, ~ 75,921 controls	NA	17p11.2	17	17640408	RASD1, PEMT, RAI1	PEMT - LOC105371564	10400	105371564		48705	33618	rs12936587-?	rs12936587	0	12936587	intergenic_variant	1		2E-10	9.698970004336019				Affymetrix, Illumina [up to 2500000] (imputed)	N
2014-07-23	24262325	Dichgans M	2013-11-21	Stroke	www.ncbi.nlm.nih.gov/pubmed/24262325	Shared genetic susceptibility to ischemic stroke and coronary artery disease: a genome-wide analysis of common variants.	Coronary artery disease or large artery stroke	2,167 Large artery stroke cases, 22,233 Coronary artery disease cases, ~ 75,921 controls	NA	12q24.12	12	111634620	SH2B3	ATXN2 - BRAP	6311	8315		34944	7526	rs11065987-?	rs11065987	0	11065987	intergenic_variant	1		3E-10	9.522878745280337				Affymetrix, Illumina [up to 2500000] (imputed)	N
2014-07-23	24262325	Dichgans M	2013-11-21	Stroke	www.ncbi.nlm.nih.gov/pubmed/24262325	Shared genetic susceptibility to ischemic stroke and coronary artery disease: a genome-wide analysis of common variants.	Coronary artery disease or large artery stroke	2,167 Large artery stroke cases, 22,233 Coronary artery disease cases, ~ 75,921 controls	NA	7q32.2	7	130023656	ZC3HC1	ZC3HC1			51530			rs11556924-?	rs11556924	0	11556924	missense_variant	0		8E-10	9.096910013008056				Affymetrix, Illumina [up to 2500000] (imputed)	N
2014-07-23	24262325	Dichgans M	2013-11-21	Stroke	www.ncbi.nlm.nih.gov/pubmed/24262325	Shared genetic susceptibility to ischemic stroke and coronary artery disease: a genome-wide analysis of common variants.	Coronary artery disease or large artery stroke	2,167 Large artery stroke cases, 22,233 Coronary artery disease cases, ~ 75,921 controls	NA	1p13.3	1	109279544	SORT1	CELSR2 - PSRC1	1952	84722		3788	10	rs599839-?	rs599839	0	599839	downstream_gene_variant	1		8E-17	16.096910013008056				Affymetrix, Illumina [up to 2500000] (imputed)	N
2014-07-23	24262325	Dichgans M	2013-11-21	Stroke	www.ncbi.nlm.nih.gov/pubmed/24262325	Shared genetic susceptibility to ischemic stroke and coronary artery disease: a genome-wide analysis of common variants.	Coronary artery disease or large artery stroke	2,167 Large artery stroke cases, 22,233 Coronary artery disease cases, ~ 75,921 controls	NA	11q23.3	11	116778201	ZNF259	ZPR1			8882			rs964184-?	rs964184	0	964184	3_prime_UTR_variant	0		9E-10	9.045757490560675				Affymetrix, Illumina [up to 2500000] (imputed)	N
2014-07-23	24262325	Dichgans M	2013-11-21	Stroke	www.ncbi.nlm.nih.gov/pubmed/24262325	Shared genetic susceptibility to ischemic stroke and coronary artery disease: a genome-wide analysis of common variants.	Coronary artery disease or large artery stroke	2,167 Large artery stroke cases, 22,233 Coronary artery disease cases, ~ 75,921 controls	NA	6q23.2	6	133893387	TCF21	TCF21			6943			rs12190287-?	rs12190287	0	12190287	3_prime_UTR_variant	0		2E-8	7.698970004336019				Affymetrix, Illumina [up to 2500000] (imputed)	N
2014-07-23	24262325	Dichgans M	2013-11-21	Stroke	www.ncbi.nlm.nih.gov/pubmed/24262325	Shared genetic susceptibility to ischemic stroke and coronary artery disease: a genome-wide analysis of common variants.	Coronary artery disease or large artery stroke	2,167 Large artery stroke cases, 22,233 Coronary artery disease cases, ~ 75,921 controls	NA	10q24.32	10	102959339	NT5C2, CNNM2, YP17A1	CNNM2			54805			rs12413409-?	rs12413409	0	12413409	intron_variant	0		2E-8	7.698970004336019				Affymetrix, Illumina [up to 2500000] (imputed)	N
2014-07-23	24262325	Dichgans M	2013-11-21	Stroke	www.ncbi.nlm.nih.gov/pubmed/24262325	Shared genetic susceptibility to ischemic stroke and coronary artery disease: a genome-wide analysis of common variants.	Coronary artery disease or large artery stroke	2,167 Large artery stroke cases, 22,233 Coronary artery disease cases, ~ 75,921 controls	NA	4q31.22	4	147480038	EDNRA	PRMT5P1 - EDNRA	100420927	1909		20717	879	rs6841581-?	rs6841581	0	6841581	upstream_gene_variant	1		2E-8	7.698970004336019				Affymetrix, Illumina [up to 2500000] (imputed)	N
2014-07-23	24262325	Dichgans M	2013-11-21	Stroke	www.ncbi.nlm.nih.gov/pubmed/24262325	Shared genetic susceptibility to ischemic stroke and coronary artery disease: a genome-wide analysis of common variants.	Coronary artery disease or large artery stroke	2,167 Large artery stroke cases, 22,233 Coronary artery disease cases, ~ 75,921 controls	NA	1p32.2	1	56497149	PPAP2B	PPAP2B			8613			rs17114036-?	rs17114036	0	17114036	intron_variant	0		2E-8	7.698970004336019				Affymetrix, Illumina [up to 2500000] (imputed)	N
2014-07-23	24262325	Dichgans M	2013-11-21	Stroke	www.ncbi.nlm.nih.gov/pubmed/24262325	Shared genetic susceptibility to ischemic stroke and coronary artery disease: a genome-wide analysis of common variants.	Coronary artery disease or large artery stroke	2,167 Large artery stroke cases, 22,233 Coronary artery disease cases, ~ 75,921 controls	NA	15q25.1	15	78727236	ADAMTS7	LOC105370913			105370913			rs899997-?	rs899997	0	899997	non_coding_transcript_exon_variant	0		2E-8	7.698970004336019				Affymetrix, Illumina [up to 2500000] (imputed)	N
2014-07-23	24262325	Dichgans M	2013-11-21	Stroke	www.ncbi.nlm.nih.gov/pubmed/24262325	Shared genetic susceptibility to ischemic stroke and coronary artery disease: a genome-wide analysis of common variants.	Coronary artery disease or large artery stroke	2,167 Large artery stroke cases, 22,233 Coronary artery disease cases, ~ 75,921 controls	NA	2q33.2	2	202888349	WDR12	WDR12			55759			rs7582720-?	rs7582720	0	7582720	intron_variant	0		3E-8	7.522878745280337				Affymetrix, Illumina [up to 2500000] (imputed)	N
2014-07-23	24262325	Dichgans M	2013-11-21	Stroke	www.ncbi.nlm.nih.gov/pubmed/24262325	Shared genetic susceptibility to ischemic stroke and coronary artery disease: a genome-wide analysis of common variants.	Coronary artery disease or large artery stroke	2,167 Large artery stroke cases, 22,233 Coronary artery disease cases, ~ 75,921 controls	NA	9q34.2	9	133278724	ABO	ABO - LCN1P2	28	653163		3510	38781	rs579459-?	rs579459	0	579459	upstream_gene_variant	1		3E-8	7.522878745280337				Affymetrix, Illumina [up to 2500000] (imputed)	N
2016-10-07	26718567	Williams SR	2015-12-30	Neurology	www.ncbi.nlm.nih.gov/pubmed/26718567	Shared genetic susceptibility of vascular-related biomarkers with ischemic and recurrent stroke.	C-reactive protein levels in ischemic stroke	up to 1,725 European ancestry cases, up to 258 African ancestry cases, up to 117 cases	NA	1q23.2	1	159685936	CRP	OR10J6P - CRPP1	401973	171422		86711	19014	rs2592902-A	rs2592902	0	2592902	intergenic_variant	1	0.38	1E-9	9.0				Illumina [7500450] (imputed)	N
2016-10-07	26718567	Williams SR	2015-12-30	Neurology	www.ncbi.nlm.nih.gov/pubmed/26718567	Shared genetic susceptibility of vascular-related biomarkers with ischemic and recurrent stroke.	C-reactive protein levels in ischemic stroke	up to 1,725 European ancestry cases, up to 258 African ancestry cases, up to 117 cases	NA	7q33	7	138181624	AKR1D1	LOC107986749 - RPS17P12	107986749	442726		16152	116437	rs2589998-A	rs2589998	0	2589998	intergenic_variant	1	0.26	7E-8	7.154901959985743				Illumina [7500450] (imputed)	N
2016-10-07	26718567	Williams SR	2015-12-30	Neurology	www.ncbi.nlm.nih.gov/pubmed/26718567	Shared genetic susceptibility of vascular-related biomarkers with ischemic and recurrent stroke.	Fibrinogen levels in ischemic stroke	up to 1,725 European ancestry cases, up to 258 African ancestry cases, up to 117 cases	NA	Xq25	X	122083259	GLUD2	LOC102723952 - LOC101928359	102723952	101928359		52875	338696	rs2801231-?	rs2801231	0	2801231	intergenic_variant	1		5E-7	6.301029995663981				Illumina [7500450] (imputed)	N
2016-10-12	26718567	Williams SR	2015-12-30	Neurology	www.ncbi.nlm.nih.gov/pubmed/26718567	Shared genetic susceptibility of vascular-related biomarkers with ischemic and recurrent stroke.	Thrombomodulin levels in ischemic stroke	up to 1,725 European ancestry cases, up to 258 African ancestry cases, up to 117 cases	NA	3p22.1	3	39747400	NR	NFU1P1 - LOC105377039	100132681	105377039		102578	31254	rs6764132-?	rs6764132	0	6764132	regulatory_region_variant	1	NR	9E-7	6.045757490560675				Illumina [7500450] (imputed)	N
2016-10-12	26718567	Williams SR	2015-12-30	Neurology	www.ncbi.nlm.nih.gov/pubmed/26718567	Shared genetic susceptibility of vascular-related biomarkers with ischemic and recurrent stroke.	Thrombomodulin levels in ischemic stroke	up to 1,725 European ancestry cases, up to 258 African ancestry cases, up to 117 cases	NA	4q34.3	4	178526579	NR	RNA5SP173 - LOC105377563	100873437	105377563		119749	286461	rs2715502-?	rs2715502	0	2715502	intergenic_variant	1	NR	2E-6	5.698970004336019				Illumina [7500450] (imputed)	N
2016-10-12	26718567	Williams SR	2015-12-30	Neurology	www.ncbi.nlm.nih.gov/pubmed/26718567	Shared genetic susceptibility of vascular-related biomarkers with ischemic and recurrent stroke.	Thrombomodulin levels in ischemic stroke	up to 1,725 European ancestry cases, up to 258 African ancestry cases, up to 117 cases	NA	6q23.2	6	132244634	NR	LINC01013 - EEF1A1P36	100507254	100421820		75260	27348	rs12212796-?	rs12212796	0	12212796	intergenic_variant	1	NR	3E-6	5.522878745280337				Illumina [7500450] (imputed)	N
2016-10-12	26718567	Williams SR	2015-12-30	Neurology	www.ncbi.nlm.nih.gov/pubmed/26718567	Shared genetic susceptibility of vascular-related biomarkers with ischemic and recurrent stroke.	Thrombomodulin levels in ischemic stroke	up to 1,725 European ancestry cases, up to 258 African ancestry cases, up to 117 cases	NA	12q24.13	12	112694636	NR	PTPN11 - MIR1302-1	5781	100302227		184723	398	rs7964004-?	rs7964004	0	7964004	intron_variant	1	NR	3E-6	5.522878745280337				Illumina [7500450] (imputed)	N
2016-10-12	26718567	Williams SR	2015-12-30	Neurology	www.ncbi.nlm.nih.gov/pubmed/26718567	Shared genetic susceptibility of vascular-related biomarkers with ischemic and recurrent stroke.	Thrombomodulin levels in ischemic stroke	up to 1,725 European ancestry cases, up to 258 African ancestry cases, up to 117 cases	NA	18p11.31	18	6990996	NR	LAMA1			284217			rs17440727-?	rs17440727	0	17440727	intron_variant	0	NR	2E-6	5.698970004336019				Illumina [7500450] (imputed)	N
2016-10-12	26718567	Williams SR	2015-12-30	Neurology	www.ncbi.nlm.nih.gov/pubmed/26718567	Shared genetic susceptibility of vascular-related biomarkers with ischemic and recurrent stroke.	Thrombomodulin levels in ischemic stroke	up to 1,725 European ancestry cases, up to 258 African ancestry cases, up to 117 cases	NA	18q21.31	18	57478460	NR	ONECUT2			9480			rs7238309-?	rs7238309	0	7238309	3_prime_UTR_variant	0	NR	3E-6	5.522878745280337				Illumina [7500450] (imputed)	N
2016-10-12	26718567	Williams SR	2015-12-30	Neurology	www.ncbi.nlm.nih.gov/pubmed/26718567	Shared genetic susceptibility of vascular-related biomarkers with ischemic and recurrent stroke.	Thrombomodulin levels in ischemic stroke	up to 1,725 European ancestry cases, up to 258 African ancestry cases, up to 117 cases	NA	20p11.21	20	23508073	NR	CST8 - CST13P	10047	164380		949	11073	rs238670-?	rs238670	0	238670	intron_variant	1	NR	1E-6	6.0				Illumina [7500450] (imputed)	N
2016-10-07	26718567	Williams SR	2015-12-30	Neurology	www.ncbi.nlm.nih.gov/pubmed/26718567	Shared genetic susceptibility of vascular-related biomarkers with ischemic and recurrent stroke.	Creatinine levels in ischemic stroke	1,725 European ancestry cases, 258 African ancestry cases, 117 cases	NA	3q29	3	195562517	NR	RPL24P6 - APOD	100129808	347		7390	6185	rs6801044-?	rs6801044	0	6801044	upstream_gene_variant	1	NR	4E-6	5.3979400086720375				Illumina [7500450] (imputed)	N
2016-10-07	26718567	Williams SR	2015-12-30	Neurology	www.ncbi.nlm.nih.gov/pubmed/26718567	Shared genetic susceptibility of vascular-related biomarkers with ischemic and recurrent stroke.	Creatinine levels in ischemic stroke	1,725 European ancestry cases, 258 African ancestry cases, 117 cases	NA	6p22.3	6	25120559	NR	CMAHP			8418			rs302972-?	rs302972	0	302972	intron_variant	0	NR	3E-6	5.522878745280337				Illumina [7500450] (imputed)	N
2016-10-07	26718567	Williams SR	2015-12-30	Neurology	www.ncbi.nlm.nih.gov/pubmed/26718567	Shared genetic susceptibility of vascular-related biomarkers with ischemic and recurrent stroke.	Creatinine levels in ischemic stroke	1,725 European ancestry cases, 258 African ancestry cases, 117 cases	NA	6p21.1	6	43855987	NR	LOC107986598			107986598			rs6911520-?	rs6911520	0	6911520	upstream_gene_variant	0	NR	3E-6	5.522878745280337				Illumina [7500450] (imputed)	N
2016-10-07	26718567	Williams SR	2015-12-30	Neurology	www.ncbi.nlm.nih.gov/pubmed/26718567	Shared genetic susceptibility of vascular-related biomarkers with ischemic and recurrent stroke.	Creatinine levels in ischemic stroke	1,725 European ancestry cases, 258 African ancestry cases, 117 cases	NA	7q34	7	140435235	NR	RAB19 - LOC642355	401409	642355		8354	78	rs6464772-?	rs6464772	0	6464772	downstream_gene_variant	1	NR	4E-6	5.3979400086720375				Illumina [7500450] (imputed)	N
2016-10-07	26718567	Williams SR	2015-12-30	Neurology	www.ncbi.nlm.nih.gov/pubmed/26718567	Shared genetic susceptibility of vascular-related biomarkers with ischemic and recurrent stroke.	Creatinine levels in ischemic stroke	1,725 European ancestry cases, 258 African ancestry cases, 117 cases	NA	16q23.3	16	82604613	NR	LOC101928392 - CDH13	101928392	1012		29152	22181	rs41389746-?	rs41389746	0	41389746	intergenic_variant	1	NR	2E-6	5.698970004336019				Illumina [7500450] (imputed)	N
2016-10-07	26718567	Williams SR	2015-12-30	Neurology	www.ncbi.nlm.nih.gov/pubmed/26718567	Shared genetic susceptibility of vascular-related biomarkers with ischemic and recurrent stroke.	Creatinine levels in ischemic stroke	1,725 European ancestry cases, 258 African ancestry cases, 117 cases	NA	17q12	17	34553863	NR	LOC105371739 - C17orf102	105371739	400591		70851	20260	rs34145262-?	rs34145262	0	34145262	intergenic_variant	1	NR	5E-6	5.301029995663981				Illumina [7500450] (imputed)	N
2016-10-12	26718567	Williams SR	2015-12-30	Neurology	www.ncbi.nlm.nih.gov/pubmed/26718567	Shared genetic susceptibility of vascular-related biomarkers with ischemic and recurrent stroke.	Thrombin-antithrombin complex levels in ischemic stroke	up to 1,725 European ancestry cases, up to 258 African ancestry cases, up to 117 cases	NA	1q31.3	1	198554967	NR	ATP6V1G3 - PTPRC	127124	5788		14022	84001	rs10922449-?	rs10922449	0	10922449	intergenic_variant	1	NR	2E-6	5.698970004336019				Illumina [7500450] (imputed)	N
2016-10-12	26718567	Williams SR	2015-12-30	Neurology	www.ncbi.nlm.nih.gov/pubmed/26718567	Shared genetic susceptibility of vascular-related biomarkers with ischemic and recurrent stroke.	Thrombin-antithrombin complex levels in ischemic stroke	up to 1,725 European ancestry cases, up to 258 African ancestry cases, up to 117 cases	NA	1q42.2	1	233635529	NR	KCNK1			3775			rs701230-?	rs701230	0	701230	intron_variant	0	NR	7E-7	6.154901959985743				Illumina [7500450] (imputed)	N
2016-10-12	26718567	Williams SR	2015-12-30	Neurology	www.ncbi.nlm.nih.gov/pubmed/26718567	Shared genetic susceptibility of vascular-related biomarkers with ischemic and recurrent stroke.	Thrombin-antithrombin complex levels in ischemic stroke	up to 1,725 European ancestry cases, up to 258 African ancestry cases, up to 117 cases	NA	5p15.33	5	3650229	NR	LOC107986399 - LOC105374625	107986399	105374625		32146	128118	rs59920395-?	rs59920395	0	59920395	intergenic_variant	1	NR	5E-7	6.301029995663981				Illumina [7500450] (imputed)	N
2016-10-12	26718567	Williams SR	2015-12-30	Neurology	www.ncbi.nlm.nih.gov/pubmed/26718567	Shared genetic susceptibility of vascular-related biomarkers with ischemic and recurrent stroke.	Thrombin-antithrombin complex levels in ischemic stroke	up to 1,725 European ancestry cases, up to 258 African ancestry cases, up to 117 cases	NA	7q31.33	7	124697433	NR	RNU6-102P - GPR37	106481209	2861		49611	48168	rs849644-?	rs849644	0	849644	intergenic_variant	1	NR	4E-6	5.3979400086720375				Illumina [7500450] (imputed)	N
2016-10-12	26718567	Williams SR	2015-12-30	Neurology	www.ncbi.nlm.nih.gov/pubmed/26718567	Shared genetic susceptibility of vascular-related biomarkers with ischemic and recurrent stroke.	Thrombin-antithrombin complex levels in ischemic stroke	up to 1,725 European ancestry cases, up to 258 African ancestry cases, up to 117 cases	NA	11p14.3	11	24069597	NR	RNU6-783P - LOC107984378	106479912	107984378		219715	49372	rs16912059-?	rs16912059	0	16912059	intergenic_variant	1	NR	2E-6	5.698970004336019				Illumina [7500450] (imputed)	N
2016-10-12	26718567	Williams SR	2015-12-30	Neurology	www.ncbi.nlm.nih.gov/pubmed/26718567	Shared genetic susceptibility of vascular-related biomarkers with ischemic and recurrent stroke.	Thrombin-antithrombin complex levels in ischemic stroke	up to 1,725 European ancestry cases, up to 258 African ancestry cases, up to 117 cases	NA	12p12.1	12	26251365	NR	SSPN - LOC105369705	8082	105369705		16588	1109	rs2343873-?	rs2343873	0	2343873	intron_variant	1	NR	3E-6	5.522878745280337				Illumina [7500450] (imputed)	N
2016-10-12	26718567	Williams SR	2015-12-30	Neurology	www.ncbi.nlm.nih.gov/pubmed/26718567	Shared genetic susceptibility of vascular-related biomarkers with ischemic and recurrent stroke.	Prothrombin fragments F1+2 levels in ischemic stroke	up to 1,725 European ancestry cases,up to 258 African ancestry cases, up to 117 cases	NA	1q44	1	245508389	NR	KIF26B			55083			rs1934066-?	rs1934066	0	1934066	intron_variant	0	NR	2E-7	6.698970004336019				Illumina [7500450] (imputed)	N
2016-10-12	26718567	Williams SR	2015-12-30	Neurology	www.ncbi.nlm.nih.gov/pubmed/26718567	Shared genetic susceptibility of vascular-related biomarkers with ischemic and recurrent stroke.	Prothrombin fragments F1+2 levels in ischemic stroke	up to 1,725 European ancestry cases,up to 258 African ancestry cases, up to 117 cases	NA	6p12.3	6	49669314	NR	RHAG - CRISP2	6005	7180		32440	7351	rs1570063-?	rs1570063	0	1570063	intergenic_variant	1	NR	1E-6	6.0				Illumina [7500450] (imputed)	N
2016-12-21	27068588	Chauhan G	2016-04-07	Lancet Neurol	www.ncbi.nlm.nih.gov/pubmed/27068588	Identification of additional risk loci for stroke and small vessel disease: a meta-analysis of genome-wide association studies.	Ischemic stroke (cardioembolic)	602 European ancestry cases, 80,613 European ancestry controls	579 European ancestry cases, 3,427 Black, Hispanic and European ancestry cases, 18,515 European ancestry controls, 32,473 Black, Hispanic and European ancestry controls	4q25	4	110737238	PITX2	PITX2 - MIR297	5308	100126354		95115	123344	rs75021220-?	rs75021220	0	75021220	intergenic_variant	1		1E-25	25.0		1.4	[1.31-1.49]	Affymetrix, Illumina [NR] (imputed)	N
2016-10-13	26674333	Traylor M	2015-12-16	Neurology	www.ncbi.nlm.nih.gov/pubmed/26674333	Genome-wide meta-analysis of cerebral white matter hyperintensities in patients with stroke.	White matter hyperintensities in ischemic stroke	3,670 European ancestry cases	NA	1p32.2	1	57885133	DAB1	DAB1			1600			rs17579352-C	rs17579352	0	17579352	intron_variant	0	0.95	2E-7	6.698970004336019		1.4	[1.23–1.59]	Affymetrix, Illumina [7567914] (imputed)	N
2016-10-13	26674333	Traylor M	2015-12-16	Neurology	www.ncbi.nlm.nih.gov/pubmed/26674333	Genome-wide meta-analysis of cerebral white matter hyperintensities in patients with stroke.	White matter hyperintensities in ischemic stroke	3,670 European ancestry cases	NA	9p23	9	10550204	PTPRD	PTPRD			5789			rs1535459-C	rs1535459	0	1535459	intron_variant	0	0.98	3E-7	6.522878745280337		1.87	[1.47–2.38]	Affymetrix, Illumina [7567914] (imputed)	N
2016-10-13	26674333	Traylor M	2015-12-16	Neurology	www.ncbi.nlm.nih.gov/pubmed/26674333	Genome-wide meta-analysis of cerebral white matter hyperintensities in patients with stroke.	White matter hyperintensities in ischemic stroke	3,670 European ancestry cases	NA	10q26.3	10	130091533	intergenic	LINC00959			387723			rs7082237-C	rs7082237	0	7082237	intron_variant	0	0.88	1E-6	6.0		1.2	[1.12–1.29]	Affymetrix, Illumina [7567914] (imputed)	N
2016-10-13	26674333	Traylor M	2015-12-16	Neurology	www.ncbi.nlm.nih.gov/pubmed/26674333	Genome-wide meta-analysis of cerebral white matter hyperintensities in patients with stroke.	White matter hyperintensities in ischemic stroke	3,670 European ancestry cases	NA	4p15.1	4	31144396	PCDH7	PCDH7			5099			rs3733655-A	rs3733655	0	3733655	3_prime_UTR_variant	0	0.64	1E-6	6.0		1.13	[1.07–1.18]	Affymetrix, Illumina [7567914] (imputed)	N
2016-10-13	26674333	Traylor M	2015-12-16	Neurology	www.ncbi.nlm.nih.gov/pubmed/26674333	Genome-wide meta-analysis of cerebral white matter hyperintensities in patients with stroke.	White matter hyperintensities in ischemic stroke	3,670 European ancestry cases	NA	17q25.1	17	76287688	QRICH2	QRICH2			84074			rs346785-T	rs346785	0	346785	intron_variant	0	0.61	1E-6	6.0		1.12	[1.07–1.18]	Affymetrix, Illumina [7567914] (imputed)	N
2016-10-13	26674333	Traylor M	2015-12-16	Neurology	www.ncbi.nlm.nih.gov/pubmed/26674333	Genome-wide meta-analysis of cerebral white matter hyperintensities in patients with stroke.	White matter hyperintensities in ischemic stroke	3,670 European ancestry cases	NA	12p13.31	12	7711880	DPPA3	DPPA3			359787			rs73267033-A	rs73267033	0	73267033	intron_variant	0	0.96	2E-6	5.698970004336019		1.45	[1.25–1.69]	Affymetrix, Illumina [7567914] (imputed)	N
2016-10-13	26674333	Traylor M	2015-12-16	Neurology	www.ncbi.nlm.nih.gov/pubmed/26674333	Genome-wide meta-analysis of cerebral white matter hyperintensities in patients with stroke.	White matter hyperintensities in ischemic stroke	3,670 European ancestry cases	NA	1p36.11	1	26740926	ARID1A	ARID1A			8289			rs11247594-G	rs11247594	0	11247594	intron_variant	0	0.79	2E-6	5.698970004336019		1.15	[1.09–1.22]	Affymetrix, Illumina [7567914] (imputed)	N
2016-10-13	26674333	Traylor M	2015-12-16	Neurology	www.ncbi.nlm.nih.gov/pubmed/26674333	Genome-wide meta-analysis of cerebral white matter hyperintensities in patients with stroke.	White matter hyperintensities in ischemic stroke	3,670 European ancestry cases	NA	7q31.1	7	108191967	NRCAM	NRCAM			4897			rs11974528-C	rs11974528	0	11974528	intron_variant	0	0.98	2E-6	5.698970004336019		1.53	[1.29–1.83]	Affymetrix, Illumina [7567914] (imputed)	N
2016-12-07	26913989	Traylor M	2016-02-23	Ann Neurol	www.ncbi.nlm.nih.gov/pubmed/26913989	Shared genetic contribution to Ischaemic Stroke and Alzheimer's Disease.	Alzheimer's disease or small vessel stroke	17,008 European ancestry Alzheimer's disease cases, 3,651 European ancestry small vessel stroke cases, 95,811 European ancestry controls	NA	17q25.1	17	75022679	KCTD2, ATP5H, ICT1	ICT1 - RNU6-362P	3396	106481292		1418	8418	rs9899728-?	rs9899728	0	9899728	downstream_gene_variant	1	NR	2E-8	7.698970004336019				Affymetrix, Illumina [at least 7055881]	N
2016-10-14	26708676	Pulit SL	2015-12-18	Lancet Neurol	www.ncbi.nlm.nih.gov/pubmed/26708676	Loci associated with ischaemic stroke and its subtypes (SiGN): a genome-wide association study.	Ischemic stroke (small artery occlusion)	up to 2,252 European ancestry cases, up to 381 African ancestry cases, up to 552 Hispanic cases, 26,690 European ancestry controls, 3,354 African ancestry controls, 2,429 Hispanic controls	47 African ancestry cases, 133 East Asian ancestry cases, 1,847 European ancestry cases, 85 Hispanic cases, 314 South Asian ancestry cases, 239 African ancestry controls, 329 East Asian ancestry controls, 217,755 European ancestry controls, 686 Hispanic controls, 5,193 South Asian ancestry stroke controls	12q24.12	12	111795214	ALDH2	ALDH2			217			rs10744777-T	rs10744777	0	10744777	intron_variant	0	0.667	3E-9	8.522878745280337	(CCSp)	1.17	[1.11-1.23]	Illumina [up to 15400000] (imputed)	N
2016-10-14	26708676	Pulit SL	2015-12-18	Lancet Neurol	www.ncbi.nlm.nih.gov/pubmed/26708676	Loci associated with ischaemic stroke and its subtypes (SiGN): a genome-wide association study.	Ischemic stroke	14,300 European ancestry cases, 1,609 African ancestry cases, 942 Hispanic cases, 26,690 European ancestry controls, 3,354 African ancestry controls, 2,429 Hispanic controls	996 African ancestry cases, 219 East Asian ancestry cases, 17,334 European ancestry cases, 548 Hispanic cases, 2,385 South Asian ancestry cases, 5,811 African ancestry controls, 329 East Asian ancestry controls, 350,928 European ancestry controls, 686 Hispanic controls, 5,193 South Asian ancestry controls	12q24.12	12	111795214	ALDH2	ALDH2			217			rs10744777-T	rs10744777	0	10744777	intron_variant	0	0.667	4E-9	8.397940008672037		1.07	[1.05-1.09]	Illumina [up to 15400000] (imputed)	N
2016-10-14	26708676	Pulit SL	2015-12-18	Lancet Neurol	www.ncbi.nlm.nih.gov/pubmed/26708676	Loci associated with ischaemic stroke and its subtypes (SiGN): a genome-wide association study.	Ischemic stroke	14,300 European ancestry cases, 1,609 African ancestry cases, 942 Hispanic cases, 26,690 European ancestry controls, 3,354 African ancestry controls, 2,429 Hispanic controls	996 African ancestry cases, 219 East Asian ancestry cases, 17,334 European ancestry cases, 548 Hispanic cases, 2,385 South Asian ancestry cases, 5,811 African ancestry controls, 329 East Asian ancestry controls, 350,928 European ancestry controls, 686 Hispanic controls, 5,193 South Asian ancestry controls	4q25	4	110755885	PITX2	PITX2 - MIR297	5308	100126354		113762	104697	rs2634074-T	rs2634074	0	2634074	intergenic_variant	1	0.021	3E-14	13.522878745280337		1.1	[1.07-1.12]	Illumina [up to 15400000] (imputed)	N
2016-10-14	26708676	Pulit SL	2015-12-18	Lancet Neurol	www.ncbi.nlm.nih.gov/pubmed/26708676	Loci associated with ischaemic stroke and its subtypes (SiGN): a genome-wide association study.	Ischemic stroke	14,300 European ancestry cases, 1,609 African ancestry cases, 942 Hispanic cases, 26,690 European ancestry controls, 3,354 African ancestry controls, 2,429 Hispanic controls	996 African ancestry cases, 219 East Asian ancestry cases, 17,334 European ancestry cases, 548 Hispanic cases, 2,385 South Asian ancestry cases, 5,811 African ancestry controls, 329 East Asian ancestry controls, 350,928 European ancestry controls, 686 Hispanic controls, 5,193 South Asian ancestry controls	7p21.1	7	19009765	HDAC9	HDAC9 - LOC105375174	9734	105375174		6020	96728	rs2107595-A	rs2107595	0	2107595	regulatory_region_variant	1	0.157	9E-10	9.045757490560675		1.09	[1.06-1.12]	Illumina [up to 15400000] (imputed)	N
2016-10-14	26708676	Pulit SL	2015-12-18	Lancet Neurol	www.ncbi.nlm.nih.gov/pubmed/26708676	Loci associated with ischaemic stroke and its subtypes (SiGN): a genome-wide association study.	Ischemic stroke (cardioembolic)	up to 3,400 European ancestry cases, up to 208 African ancestry cases, up to 118 Hispanic cases, 26,690 European ancestry controls, 3,354 African ancestry controls, 2,429 Hispanic controls	98 African ancestry cases, 31 East Asian ancestry cases, 3,436 European ancestry cases, 97 Hispanic cases, 422 South Asian ancestry cases, 2,917 African ancestry controls, 329 East Asian ancestry controls, 274,063 European ancestry controls, 686 Hispanic controls, 5,193 South Asian ancestry controls	4q25	4	110789013	PITX2	PITX2 - MIR297	5308	100126354		146890	71569	rs2200733-T	rs2200733	0	2200733	intergenic_variant	1	0.12	3E-32	31.522878745280337	(CCSp)	1.37	[1.30-1.45]	Illumina [up to 15400000] (imputed)	N
2016-10-14	26708676	Pulit SL	2015-12-18	Lancet Neurol	www.ncbi.nlm.nih.gov/pubmed/26708676	Loci associated with ischaemic stroke and its subtypes (SiGN): a genome-wide association study.	Ischemic stroke (cardioembolic)	up to 3,400 European ancestry cases, up to 208 African ancestry cases, up to 118 Hispanic cases, 26,690 European ancestry controls, 3,354 African ancestry controls, 2,429 Hispanic controls	98 African ancestry cases, 31 East Asian ancestry cases, 3,436 European ancestry cases, 97 Hispanic cases, 422 South Asian ancestry cases, 2,917 African ancestry controls, 329 East Asian ancestry controls, 274,063 European ancestry controls, 686 Hispanic controls, 5,193 South Asian ancestry controls	16q22.3	16	72995261	ZFHX3	ZFHX3			463			rs7193343-T	rs7193343	0	7193343	intron_variant	0	0.174	2E-10	9.698970004336019	(CCSp)	1.17	[1.11-1.23]	Illumina [up to 15400000] (imputed)	N
2016-10-14	26708676	Pulit SL	2015-12-18	Lancet Neurol	www.ncbi.nlm.nih.gov/pubmed/26708676	Loci associated with ischaemic stroke and its subtypes (SiGN): a genome-wide association study.	Ischemic stroke (undetermined subtype)	up to 8,062 European ancestry cases, up to 1,086 African ancestry cases, up to 362 Hispanic cases, 26,690 European ancestry controls, 3,354 African ancestry controls, 2,429 Hispanic controls	17 African ancestry cases, 17 East Asian ancestry cases, 3,514 European ancestry cases, 149 Hispanic cases, 239 African ancestry controls, 329 East Asian ancestry controls, 259,291 European ancestry controls, 686 Hispanic controls	16p13.11	16	15961249	ABCC1	ABCC1			4363			rs74475935-G	rs74475935	0	74475935	intron_variant	0	0.018	5E-11	10.301029995663981	(African ancestry, CCSc)	4.63	[2.77-7.72]	Illumina [up to 15400000] (imputed)	N
2015-04-01	25147783	Keene KL	2014-08-06	Front Public Health	www.ncbi.nlm.nih.gov/pubmed/25147783	Genetic Associations with Plasma B12, B6, and Folate Levels in an Ischemic Stroke Population from the Vitamin Intervention for Stroke Prevention (VISP) Trial.	Vitamin B levels in ischemic stroke	1,725 European ancestry cases, 258 African ancestry cases, 117 cases	NA	1p36.12	1	21445504	NBPF3	NBPF3			84224			rs12118362-A	rs12118362	0	12118362	intron_variant	0	0.213	2E-7	6.698970004336019	(Vitamin B6)	0.172	[NR] unit increase	Illumina [737081]	N
2015-04-01	25147783	Keene KL	2014-08-06	Front Public Health	www.ncbi.nlm.nih.gov/pubmed/25147783	Genetic Associations with Plasma B12, B6, and Folate Levels in an Ischemic Stroke Population from the Vitamin Intervention for Stroke Prevention (VISP) Trial.	Vitamin B levels in ischemic stroke	1,725 European ancestry cases, 258 African ancestry cases, 117 cases	NA	1p36.12	1	21496799	ALPL	NBPF3 - ALPL	84224	249		11899	12183	rs1697421-T	rs1697421	0	1697421	intergenic_variant	1	0.471	7E-10	9.154901959985743	(Vitamin B6)	0.173	[NR] unit increase	Illumina [737081]	N
2015-04-01	25147783	Keene KL	2014-08-06	Front Public Health	www.ncbi.nlm.nih.gov/pubmed/25147783	Genetic Associations with Plasma B12, B6, and Folate Levels in an Ischemic Stroke Population from the Vitamin Intervention for Stroke Prevention (VISP) Trial.	Vitamin B levels in ischemic stroke	1,725 European ancestry cases, 258 African ancestry cases, 117 cases	NA	7p14.3	7	31097283	ADCYAP1R1	ADCYAP1R1			117			rs2267739-G	rs2267739	0	2267739	intron_variant	0	0.153	1E-6	6.0	(Vitamin B6)	0.241	[NR] unit decrease	Illumina [737081]	N
2015-04-01	25147783	Keene KL	2014-08-06	Front Public Health	www.ncbi.nlm.nih.gov/pubmed/25147783	Genetic Associations with Plasma B12, B6, and Folate Levels in an Ischemic Stroke Population from the Vitamin Intervention for Stroke Prevention (VISP) Trial.	Vitamin B levels in ischemic stroke	1,725 European ancestry cases, 258 African ancestry cases, 117 cases	NA	10p13	10	17114152	CUBN	CUBN			8029			rs1801222-A	rs1801222	0	1801222	missense_variant	0	0.316	2E-13	12.698970004336019	(Vitamin B12)	0.218	[NR] unit decrease	Illumina [737081]	N
2015-04-01	25147783	Keene KL	2014-08-06	Front Public Health	www.ncbi.nlm.nih.gov/pubmed/25147783	Genetic Associations with Plasma B12, B6, and Folate Levels in an Ischemic Stroke Population from the Vitamin Intervention for Stroke Prevention (VISP) Trial.	Vitamin B levels in ischemic stroke	1,725 European ancestry cases, 258 African ancestry cases, 117 cases	NA	11q12.1	11	59855905	TCN1	TCN1			6947			rs34324219-A	rs34324219	0	34324219	missense_variant	0	0.104	5E-11	10.301029995663981	(Vitamin B12)	0.292	[NR] unit decrease	Illumina [737081]	N
2015-04-01	25147783	Keene KL	2014-08-06	Front Public Health	www.ncbi.nlm.nih.gov/pubmed/25147783	Genetic Associations with Plasma B12, B6, and Folate Levels in an Ischemic Stroke Population from the Vitamin Intervention for Stroke Prevention (VISP) Trial.	Vitamin B levels in ischemic stroke	1,725 European ancestry cases, 258 African ancestry cases, 117 cases	NA	19q13.33	19	48725015	RASIP1	RASIP1			54922			rs2287921-C	rs2287921	0	2287921	non_coding_transcript_exon_variant	0	0.471	9E-7	6.045757490560675	(Vitamin B12)	0.14	[NR] unit increase	Illumina [737081]	N
2015-04-01	25147783	Keene KL	2014-08-06	Front Public Health	www.ncbi.nlm.nih.gov/pubmed/25147783	Genetic Associations with Plasma B12, B6, and Folate Levels in an Ischemic Stroke Population from the Vitamin Intervention for Stroke Prevention (VISP) Trial.	Vitamin B levels in ischemic stroke	1,725 European ancestry cases, 258 African ancestry cases, 117 cases	NA	19q13.33	19	48703160	FUT2	LOC105447645, FUT2			105447645, 2524			rs492602-C	rs492602	0	492602	synonymous_variant	0	0.482	2E-7	6.698970004336019	(Vitamin B12)	0.143	[NR] unit increase	Illumina [737081]	N
2015-04-01	25147783	Keene KL	2014-08-06	Front Public Health	www.ncbi.nlm.nih.gov/pubmed/25147783	Genetic Associations with Plasma B12, B6, and Folate Levels in an Ischemic Stroke Population from the Vitamin Intervention for Stroke Prevention (VISP) Trial.	Vitamin B levels in ischemic stroke	1,725 European ancestry cases, 258 African ancestry cases, 117 cases	NA	2p25.3	2	2479854	MYT1L	MYT1L - LOC105373389	23040	105373389		148466	4554	rs12611820-C	rs12611820	0	12611820	intergenic_variant	1	0.245	1E-6	6.0	(Vitamin B9 - Folate)	0.169	[NR] unit decrease	Illumina [737081]	N
2014-07-23	24262325	Dichgans M	2013-11-21	Stroke	www.ncbi.nlm.nih.gov/pubmed/24262325	Shared genetic susceptibility to ischemic stroke and coronary artery disease: a genome-wide analysis of common variants.	Coronary artery disease	33,398 cases, 75,726 controls	NA	9p21.3	9	22125504	CDKN2BAS	CDKN2B-AS1 - DMRTA1	100048912	63951		4407	321337	rs1333049-C	rs1333049	0	1333049	downstream_gene_variant	1	NR	3E-56	55.52287874528034		1.24	[1.21-1.28]	Illumina [575000] (imputed)	N
2014-07-23	24262325	Dichgans M	2013-11-21	Stroke	www.ncbi.nlm.nih.gov/pubmed/24262325	Shared genetic susceptibility to ischemic stroke and coronary artery disease: a genome-wide analysis of common variants.	Coronary artery disease	33,398 cases, 75,726 controls	NA	6p24.1	6	12901209	PHACTR1	PHACTR1			221692			rs9369640-?	rs9369640	0	9369640	intron_variant	0	NR	3E-11	10.522878745280337		1.0989	[1.08-1.14]	Illumina [575000] (imputed)	N
2014-07-23	24262325	Dichgans M	2013-11-21	Stroke	www.ncbi.nlm.nih.gov/pubmed/24262325	Shared genetic susceptibility to ischemic stroke and coronary artery disease: a genome-wide analysis of common variants.	Coronary artery disease	33,398 cases, 75,726 controls	NA	19p13.2	19	11052925	LDLR, SMARCA4	SMARCA4			6597			rs1122608-?	rs1122608	0	1122608	intron_variant	0	NR	3E-11	10.522878745280337		1.1364	[1.09-1.18]	Illumina [575000] (imputed)	N
2014-07-23	24262325	Dichgans M	2013-11-21	Stroke	www.ncbi.nlm.nih.gov/pubmed/24262325	Shared genetic susceptibility to ischemic stroke and coronary artery disease: a genome-wide analysis of common variants.	Coronary artery disease	33,398 cases, 75,726 controls	NA	21q22.11	21	34226827	KCNE2	LINC00310 - LOC105372791	114036	105372791		36908	126210	rs9982601-T	rs9982601	0	9982601	intron_variant	1	NR	3E-10	9.522878745280337		1.18	[1.12-1.24]	Illumina [575000] (imputed)	N
2014-07-23	24262325	Dichgans M	2013-11-21	Stroke	www.ncbi.nlm.nih.gov/pubmed/24262325	Shared genetic susceptibility to ischemic stroke and coronary artery disease: a genome-wide analysis of common variants.	Coronary artery disease	33,398 cases, 75,726 controls	NA	7q32.2	7	130023656	ZC3HC1	ZC3HC1			51530			rs11556924-?	rs11556924	0	11556924	missense_variant	0	NR	3E-10	9.522878745280337		1.0989	[1.06-1.12]	Illumina [575000] (imputed)	N
2014-07-23	24262325	Dichgans M	2013-11-21	Stroke	www.ncbi.nlm.nih.gov/pubmed/24262325	Shared genetic susceptibility to ischemic stroke and coronary artery disease: a genome-wide analysis of common variants.	Coronary artery disease	33,398 cases, 75,726 controls	NA	6q23.2	6	133893387	TCF21	TCF21			6943			rs12190287-?	rs12190287	0	12190287	3_prime_UTR_variant	0	NR	2E-9	8.698970004336019		1.1111	[1.08-1.15]	Illumina [575000] (imputed)	N
2014-07-23	24262325	Dichgans M	2013-11-21	Stroke	www.ncbi.nlm.nih.gov/pubmed/24262325	Shared genetic susceptibility to ischemic stroke and coronary artery disease: a genome-wide analysis of common variants.	Coronary artery disease	33,398 cases, 75,726 controls	NA	1p32.2	1	56497149	PPAP2B	PPAP2B			8613			rs17114036-?	rs17114036	0	17114036	intron_variant	0	NR	1E-8	8.0		1.1494	[1.1-1.22]	Illumina [575000] (imputed)	N
2014-07-23	24262325	Dichgans M	2013-11-21	Stroke	www.ncbi.nlm.nih.gov/pubmed/24262325	Shared genetic susceptibility to ischemic stroke and coronary artery disease: a genome-wide analysis of common variants.	Coronary artery disease	33,398 cases, 75,726 controls	NA	1p13.3	1	109278889	SORT1	CELSR2 - PSRC1	1952	84722		3133	665	rs602633-?	rs602633	0	602633	downstream_gene_variant	1	NR	1E-8	8.0		1.1111	[1.08-1.15]	Illumina [575000] (imputed)	N
2014-07-23	24262325	Dichgans M	2013-11-21	Stroke	www.ncbi.nlm.nih.gov/pubmed/24262325	Shared genetic susceptibility to ischemic stroke and coronary artery disease: a genome-wide analysis of common variants.	Coronary artery disease	33,398 cases, 75,726 controls	NA	2q33.2	2	202881162	WDR12	WDR12			55759			rs6725887-C	rs6725887	0	6725887	intron_variant	0	NR	2E-8	7.698970004336019		1.14	[1.10-1.19]	Illumina [575000] (imputed)	N
2014-07-23	24262325	Dichgans M	2013-11-21	Stroke	www.ncbi.nlm.nih.gov/pubmed/24262325	Shared genetic susceptibility to ischemic stroke and coronary artery disease: a genome-wide analysis of common variants.	Coronary artery disease	33,398 cases, 75,726 controls	NA	15q25.1	15	78849442	ADAMTS7	LOC390614 - TRK-CTT1-2	390614	100189013		17412	11120	rs7173743-?	rs7173743	0	7173743	intron_variant	1	NR	7E-8	7.154901959985743		1.0753	[1.05-1.11]	Illumina [575000] (imputed)	N
2014-07-23	24262325	Dichgans M	2013-11-21	Stroke	www.ncbi.nlm.nih.gov/pubmed/24262325	Shared genetic susceptibility to ischemic stroke and coronary artery disease: a genome-wide analysis of common variants.	Coronary artery disease	33,398 cases, 75,726 controls	NA	3q22.3	3	138403280	MRAS	MRAS			22808			rs9818870-T	rs9818870	0	9818870	3_prime_UTR_variant	0	NR	1E-7	7.0		1.11	[1.07-1.15]	Illumina [575000] (imputed)	N
2014-07-23	24262325	Dichgans M	2013-11-21	Stroke	www.ncbi.nlm.nih.gov/pubmed/24262325	Shared genetic susceptibility to ischemic stroke and coronary artery disease: a genome-wide analysis of common variants.	Coronary artery disease	33,398 cases, 75,726 controls	NA	17p13.3	17	2214651	SMG6	SMG6			23293			rs2281727-G	rs2281727	0	2281727	intron_variant	0	NR	1E-7	7.0		1.07	[1.04-1.10]	Illumina [575000] (imputed)	N
2014-07-23	24262325	Dichgans M	2013-11-21	Stroke	www.ncbi.nlm.nih.gov/pubmed/24262325	Shared genetic susceptibility to ischemic stroke and coronary artery disease: a genome-wide analysis of common variants.	Coronary artery disease	33,398 cases, 75,726 controls	NA	17p11.2	17	17640408	RASD1, PEMT, RAI1	PEMT - LOC105371564	10400	105371564		48705	33618	rs12936587-?	rs12936587	0	12936587	intergenic_variant	1	NR	2E-7	6.698970004336019		1.0753	[1.04-1.11]	Illumina [575000] (imputed)	N
2014-07-23	24262325	Dichgans M	2013-11-21	Stroke	www.ncbi.nlm.nih.gov/pubmed/24262325	Shared genetic susceptibility to ischemic stroke and coronary artery disease: a genome-wide analysis of common variants.	Coronary artery disease	33,398 cases, 75,726 controls	NA	9q34.2	9	133278724	ABO	ABO - LCN1P2	28	653163		3510	38781	rs579459-C	rs579459	0	579459	upstream_gene_variant	1	NR	2E-7	6.698970004336019		1.1	[1.06-1.14]	Illumina [575000] (imputed)	N
2014-07-23	24262325	Dichgans M	2013-11-21	Stroke	www.ncbi.nlm.nih.gov/pubmed/24262325	Shared genetic susceptibility to ischemic stroke and coronary artery disease: a genome-wide analysis of common variants.	Coronary artery disease	33,398 cases, 75,726 controls	NA	8p21.3	8	19955669	LPL	LPL			4023			rs264-?	rs264	0	264	intron_variant	0	NR	3E-7	6.522878745280337		1.1111	[1.06-1.15]	Illumina [575000] (imputed)	N
2014-07-23	24262325	Dichgans M	2013-11-21	Stroke	www.ncbi.nlm.nih.gov/pubmed/24262325	Shared genetic susceptibility to ischemic stroke and coronary artery disease: a genome-wide analysis of common variants.	Coronary artery disease	33,398 cases, 75,726 controls	NA	11q23.3	11	116741017	ZNF259, APOA1, APO5A	LOC101929011 - BUD13	101929011	84811		82765	7153	rs9326246-C	rs9326246	0	9326246	intergenic_variant	1	NR	3E-7	6.522878745280337		1.15	[1.09-1.21]	Illumina [575000] (imputed)	N
2014-07-23	24262325	Dichgans M	2013-11-21	Stroke	www.ncbi.nlm.nih.gov/pubmed/24262325	Shared genetic susceptibility to ischemic stroke and coronary artery disease: a genome-wide analysis of common variants.	Coronary artery disease	33,398 cases, 75,726 controls	NA	12q24.12	12	111446804	SH2B3	SH2B3			10019			rs3184504-T	rs3184504	0	3184504	missense_variant	0	NR	9E-7	6.045757490560675		1.07	[1.04-1.11]	Illumina [575000] (imputed)	N
2014-07-23	24262325	Dichgans M	2013-11-21	Stroke	www.ncbi.nlm.nih.gov/pubmed/24262325	Shared genetic susceptibility to ischemic stroke and coronary artery disease: a genome-wide analysis of common variants.	Coronary artery disease	33,398 cases, 75,726 controls	NA	4q31.22	4	147472512	EDNRA	PRMT5P1 - EDNRA	100420927	1909		13191	8405	rs1878406-T	rs1878406	0	1878406	intergenic_variant	1	NR	1E-6	6.0		1.1	[1.06-1.14]	Illumina [575000] (imputed)	N
2014-07-23	24262325	Dichgans M	2013-11-21	Stroke	www.ncbi.nlm.nih.gov/pubmed/24262325	Shared genetic susceptibility to ischemic stroke and coronary artery disease: a genome-wide analysis of common variants.	Coronary artery disease	33,398 cases, 75,726 controls	NA	10q24.32	10	102959339	NT5C2, CNNM2, CYP17A1	CNNM2			54805			rs12413409-?	rs12413409	0	12413409	intron_variant	0	NR	1E-6	6.0		1.1236	[1.08-1.19]	Illumina [575000] (imputed)	N
2014-07-23	24262325	Dichgans M	2013-11-21	Stroke	www.ncbi.nlm.nih.gov/pubmed/24262325	Shared genetic susceptibility to ischemic stroke and coronary artery disease: a genome-wide analysis of common variants.	Coronary artery disease	33,398 cases, 75,726 controls	NA	6q25.3	6	160442500	SLC22A3, LPAL2, LPA	SLC22A3			6581			rs2048327-C	rs2048327	0	2048327	intron_variant	0	NR	1E-6	6.0		1.07	[1.05-1.10]	Illumina [575000] (imputed)	N
2014-07-23	24262325	Dichgans M	2013-11-21	Stroke	www.ncbi.nlm.nih.gov/pubmed/24262325	Shared genetic susceptibility to ischemic stroke and coronary artery disease: a genome-wide analysis of common variants.	Coronary artery disease	33,398 cases, 75,726 controls	NA	10q11.21	10	44258419	CXCL12	LINC00841 - CXCL12	283033	6387		277154	33669	rs501120-?	rs501120	0	501120	downstream_gene_variant	1	NR	2E-6	5.698970004336019		1.087	[1.05-1.14]	Illumina [575000] (imputed)	N
2014-07-23	24262325	Dichgans M	2013-11-21	Stroke	www.ncbi.nlm.nih.gov/pubmed/24262325	Shared genetic susceptibility to ischemic stroke and coronary artery disease: a genome-wide analysis of common variants.	Coronary artery disease	33,398 cases, 75,726 controls	NA	13q34	13	110308365	COL4A1, COL4A2	COL4A2			1284			rs4773144-G	rs4773144	0	4773144	intron_variant	0	NR	2E-6	5.698970004336019		1.08	[1.05-1.12]	Illumina [575000] (imputed)	N
2014-07-23	24262325	Dichgans M	2013-11-21	Stroke	www.ncbi.nlm.nih.gov/pubmed/24262325	Shared genetic susceptibility to ischemic stroke and coronary artery disease: a genome-wide analysis of common variants.	Coronary artery disease	33,398 cases, 75,726 controls	NA	6p21.31	6	34930678	ANKS1A	ANKS1A			23294			rs12205331-?	rs12205331	0	12205331	intron_variant	0	NR	6E-6	5.221848749616356		1.0753	[1.04-1.11]	Illumina [575000] (imputed)	N
2013-03-20	23381943	Williams FM	2013-01-01	Ann Neurol	www.ncbi.nlm.nih.gov/pubmed/23381943	Ischemic stroke is associated with the ABO locus: the EuroCLOT study.	End-stage coagulation	2,100 European ancestry individuals	NA	6p25.1	6	6318562	F13A1	F13A1			2162			rs5985-C	rs5985	0	5985	missense_variant	0	0.741	3E-186	185.52287874528034	(FXIII activity)	1.077	[1-1.15] unit decrease	Illumina [NR] (imputed)	N
2013-03-20	23381943	Williams FM	2013-01-01	Ann Neurol	www.ncbi.nlm.nih.gov/pubmed/23381943	Ischemic stroke is associated with the ABO locus: the EuroCLOT study.	End-stage coagulation	2,100 European ancestry individuals	NA	6p25.1	6	6317893	F13A1	F13A1			2162			rs3024321-A	rs3024321	0	3024321	intron_variant	0	0.679	8E-142	141.09691001300806	(FXIII activity)	0.891	[0.82-0.96] unit decrease	Illumina [NR] (imputed)	N
2013-03-20	23381943	Williams FM	2013-01-01	Ann Neurol	www.ncbi.nlm.nih.gov/pubmed/23381943	Ischemic stroke is associated with the ABO locus: the EuroCLOT study.	End-stage coagulation	2,100 European ancestry individuals	NA				ABO							rs505922-T	rs505922	0	505922		1	0.68	5E-57	56.30102999566398	(vWF)	0.561	[0.49-0.63] unit decrease	Illumina [NR] (imputed)	N
2013-03-20	23381943	Williams FM	2013-01-01	Ann Neurol	www.ncbi.nlm.nih.gov/pubmed/23381943	Ischemic stroke is associated with the ABO locus: the EuroCLOT study.	End-stage coagulation	2,100 European ancestry individuals	NA				ABO							rs643434-G	rs643434	0	643434		1	0.656	1E-49	49.0	(vWF)	0.51	[0.44-0.58] unit decrease	Illumina [NR] (imputed)	N
2013-03-20	23381943	Williams FM	2013-01-01	Ann Neurol	www.ncbi.nlm.nih.gov/pubmed/23381943	Ischemic stroke is associated with the ABO locus: the EuroCLOT study.	End-stage coagulation	2,100 European ancestry individuals	NA	13q34	13	113098517	F7/F10	MCF2L			23263			rs10665-A	rs10665	0	10665	3_prime_UTR_variant	0	0.878	2E-47	46.69897000433602	(FVII:C)	0.847	[0.73-0.96] unit increase	Illumina [NR] (imputed)	N
2013-03-20	23381943	Williams FM	2013-01-01	Ann Neurol	www.ncbi.nlm.nih.gov/pubmed/23381943	Ischemic stroke is associated with the ABO locus: the EuroCLOT study.	End-stage coagulation	2,100 European ancestry individuals	NA	13q34	13	113098850	F7/F10	MCF2L			23263			rs2181540-T	rs2181540	0	2181540	3_prime_UTR_variant	0	0.876	1E-46	46.0	(FVII:C)	0.834	[0.72-0.95] unit increase	Illumina [NR] (imputed)	N
2013-03-20	23381943	Williams FM	2013-01-01	Ann Neurol	www.ncbi.nlm.nih.gov/pubmed/23381943	Ischemic stroke is associated with the ABO locus: the EuroCLOT study.	End-stage coagulation	2,100 European ancestry individuals	NA	13q34	13	113118393	F7/F10	F7			2155			rs6041-G	rs6041	0	6041	intron_variant	0	0.892	2E-45	44.69897000433602	(FVII:C)	0.877	[0.76-1] unit increase	Illumina [NR] (imputed)	N
2013-03-20	23381943	Williams FM	2013-01-01	Ann Neurol	www.ncbi.nlm.nih.gov/pubmed/23381943	Ischemic stroke is associated with the ABO locus: the EuroCLOT study.	End-stage coagulation	2,100 European ancestry individuals	NA	1q31.3	1	197101646	CFHR4	ASPM			259266			rs10922162-C	rs10922162	0	10922162	synonymous_variant	0	0.839	2E-30	29.69897000433602	(FXIIIA)	0.521	[0.43-0.61] unit increase	Illumina [NR] (imputed)	N
2013-03-20	23381943	Williams FM	2013-01-01	Ann Neurol	www.ncbi.nlm.nih.gov/pubmed/23381943	Ischemic stroke is associated with the ABO locus: the EuroCLOT study.	End-stage coagulation	2,100 European ancestry individuals	NA	1q31.3	1	197004053	CFHR4	CFHR5			81494			rs12116643-T	rs12116643	0	12116643	intron_variant	0	0.84	5E-30	29.30102999566398	(FXIIIA)	0.515	[0.43-0.6] unit increase	Illumina [NR] (imputed)	N
2013-03-20	23381943	Williams FM	2013-01-01	Ann Neurol	www.ncbi.nlm.nih.gov/pubmed/23381943	Ischemic stroke is associated with the ABO locus: the EuroCLOT study.	End-stage coagulation	2,100 European ancestry individuals	NA	9q34.2	9	133278431	ABO	ABO - LCN1P2	28	653163		3217	39074	rs651007-C	rs651007	0	651007	upstream_gene_variant	1	0.81	2E-25	24.69897000433602	(FVIII)	0.461	[0.37-0.55] unit decrease	Illumina [NR] (imputed)	N
2013-03-20	23381943	Williams FM	2013-01-01	Ann Neurol	www.ncbi.nlm.nih.gov/pubmed/23381943	Ischemic stroke is associated with the ABO locus: the EuroCLOT study.	End-stage coagulation	2,100 European ancestry individuals	NA	13q34	13	113139535	F7/F10	F10			2159			rs3211770-G	rs3211770	0	3211770	intron_variant	0	0.879	3E-19	18.522878745280337	(FVII:C)	0.534	[0.42-0.65] unit increase	Illumina [NR] (imputed)	N
2013-03-20	23381943	Williams FM	2013-01-01	Ann Neurol	www.ncbi.nlm.nih.gov/pubmed/23381943	Ischemic stroke is associated with the ABO locus: the EuroCLOT study.	End-stage coagulation	2,100 European ancestry individuals	NA	1q31.3	1	197185891	CFHR4	ZBTB41			360023			rs7410943-A	rs7410943	0	7410943	intron_variant	0	0.531	3E-19	18.522878745280337	(FXIIIB)	0.301	[0.23-0.37] unit increase	Illumina [NR] (imputed)	N
2013-03-20	23381943	Williams FM	2013-01-01	Ann Neurol	www.ncbi.nlm.nih.gov/pubmed/23381943	Ischemic stroke is associated with the ABO locus: the EuroCLOT study.	End-stage coagulation	2,100 European ancestry individuals	NA	1q31.3	1	196917640	CFHR4	LOC105371675, CFHR4			105371675, 10877			rs4915559-T	rs4915559	0	4915559	intron_variant	0	0.759	7E-19	18.154901959985743	(FXIIIA)	0.339	[0.26-0.41] unit increase	Illumina [NR] (imputed)	N
2013-03-20	23381943	Williams FM	2013-01-01	Ann Neurol	www.ncbi.nlm.nih.gov/pubmed/23381943	Ischemic stroke is associated with the ABO locus: the EuroCLOT study.	End-stage coagulation	2,100 European ancestry individuals	NA	6p25.1	6	6337273	F13A1	F13A1 - LY86-AS1	2162	285780		16582	9192	rs11243081-C	rs11243081	0	11243081	intergenic_variant	1	0.676	5E-18	17.30102999566398	(FXIIIA)	0.299	[0.23-0.37] unit decrease	Illumina [NR] (imputed)	N
2013-03-20	23381943	Williams FM	2013-01-01	Ann Neurol	www.ncbi.nlm.nih.gov/pubmed/23381943	Ischemic stroke is associated with the ABO locus: the EuroCLOT study.	End-stage coagulation	2,100 European ancestry individuals	NA	6p25.1	6	6341054	F13A1	F13A1 - LY86-AS1	2162	285780		20363	5411	rs17142067-A	rs17142067	0	17142067	intergenic_variant	1	0.67	1E-17	17.0	(FXIIIA)	0.299	[0.23-0.37] unit decrease	Illumina [NR] (imputed)	N
2013-03-20	23381943	Williams FM	2013-01-01	Ann Neurol	www.ncbi.nlm.nih.gov/pubmed/23381943	Ischemic stroke is associated with the ABO locus: the EuroCLOT study.	End-stage coagulation	2,100 European ancestry individuals	NA	9q34.2	9	133256028	ABO	ABO			28			rs8176743-C	rs8176743	0	8176743	missense_variant	0	0.939	2E-17	16.69897000433602	(vWF)	0.582	[0.45-0.72] unit decrease	Illumina [NR] (imputed)	N
2013-03-20	23381943	Williams FM	2013-01-01	Ann Neurol	www.ncbi.nlm.nih.gov/pubmed/23381943	Ischemic stroke is associated with the ABO locus: the EuroCLOT study.	End-stage coagulation	2,100 European ancestry individuals	NA	6p25.1	6	6331703	F13A1	F13A1 - LY86-AS1	2162	285780		11012	14762	rs1318606-T	rs1318606	0	1318606	regulatory_region_variant	1	0.569	4E-17	16.397940008672037	(FXIIIA)	0.273	[0.21-0.34] unit decrease	Illumina [NR] (imputed)	N
2013-03-20	23381943	Williams FM	2013-01-01	Ann Neurol	www.ncbi.nlm.nih.gov/pubmed/23381943	Ischemic stroke is associated with the ABO locus: the EuroCLOT study.	End-stage coagulation	2,100 European ancestry individuals	NA	13q34	13	113102226	F7/F10	MCF2L - F7	23263	2155		2487	3547	rs555212-G	rs555212	0	555212	upstream_gene_variant	1	0.768	1E-15	15.0	(FVII:C)	0.367	[0.28-0.46] unit decrease	Illumina [NR] (imputed)	N
2013-03-20	23381943	Williams FM	2013-01-01	Ann Neurol	www.ncbi.nlm.nih.gov/pubmed/23381943	Ischemic stroke is associated with the ABO locus: the EuroCLOT study.	End-stage coagulation	2,100 European ancestry individuals	NA	9q32	9	114325784	ORM1	ORM1			5004			rs10982156-T	rs10982156	0	10982156	intron_variant	0	0.939	2E-10	9.698970004336019	(FX)	0.456	[0.31-0.6] unit increase	Illumina [NR] (imputed)	N
2013-03-20	23381943	Williams FM	2013-01-01	Ann Neurol	www.ncbi.nlm.nih.gov/pubmed/23381943	Ischemic stroke is associated with the ABO locus: the EuroCLOT study.	End-stage coagulation	2,100 European ancestry individuals	NA	1q31.3	1	196727803	CFHR4	CFH			3075			rs1410996-G	rs1410996	0	1410996	intron_variant	0	0.585	1E-9	9.0	(FXIIIA)	0.203	[0.14-0.27] unit increase	Illumina [NR] (imputed)	N
2013-03-20	23381943	Williams FM	2013-01-01	Ann Neurol	www.ncbi.nlm.nih.gov/pubmed/23381943	Ischemic stroke is associated with the ABO locus: the EuroCLOT study.	End-stage coagulation	2,100 European ancestry individuals	NA	5p15.31	5	6324180	FLJ33360	FLJ33360			401172			rs12518614-A	rs12518614	0	12518614	intron_variant	0	0.954	2E-9	8.698970004336019	(vWF)	0.463	[0.31-0.61] unit decrease	Illumina [NR] (imputed)	N
2013-03-20	23381943	Williams FM	2013-01-01	Ann Neurol	www.ncbi.nlm.nih.gov/pubmed/23381943	Ischemic stroke is associated with the ABO locus: the EuroCLOT study.	End-stage coagulation	2,100 European ancestry individuals	NA	13q14.11	13	43196338	ENOX1	MOCS3P2 - ENOX1	100420520	55068		16330	17187	rs9533425-G	rs9533425	0	9533425	intergenic_variant	1	0.801	2E-9	8.698970004336019	(Fibrin lag time)	0.308	[0.21-0.41] unit decrease	Illumina [NR] (imputed)	N
2013-03-20	23381943	Williams FM	2013-01-01	Ann Neurol	www.ncbi.nlm.nih.gov/pubmed/23381943	Ischemic stroke is associated with the ABO locus: the EuroCLOT study.	End-stage coagulation	2,100 European ancestry individuals	NA	1p21.3	1	94586920	F3	LOC105378861			105378861			rs2022309-G	rs2022309	0	2022309	intron_variant	0	0.701	4E-8	7.3979400086720375	(D-dimer)	0.244	[0.16-0.33] unit decrease	Illumina [NR] (imputed)	N
2016-09-19	26451028	Hofer E	2015-10-08	Stroke	www.ncbi.nlm.nih.gov/pubmed/26451028	White Matter Lesion Progression: Genome-Wide Search for Genetic Influences.	White matter lesion progression	1,085 European ancestry elderly cases, 6,688 European ancestry elderly controls	NA	12q13.13	12	51486661	SLC4A8	SLC4A8			9498			rs4761974-T	rs4761974	0	4761974	intron_variant	0	0.057	9E-7	6.045757490560675		2.0	[NR]	Affymetrix, Illumina [up to 2543887] (imputed)	N
2016-09-19	26451028	Hofer E	2015-10-08	Stroke	www.ncbi.nlm.nih.gov/pubmed/26451028	White Matter Lesion Progression: Genome-Wide Search for Genetic Influences.	White matter lesion progression	1,085 European ancestry elderly cases, 6,688 European ancestry elderly controls	NA	10q24.32	10	102995674	CNNM2, AS3MT, NT5C2	CNNM2			54805			rs10883817-A	rs10883817	0	10883817	intron_variant	0	0.406	1E-6	6.0		1.27	[NR]	Affymetrix, Illumina [up to 2543887] (imputed)	N
2016-09-19	26451028	Hofer E	2015-10-08	Stroke	www.ncbi.nlm.nih.gov/pubmed/26451028	White Matter Lesion Progression: Genome-Wide Search for Genetic Influences.	White matter lesion progression	1,085 European ancestry elderly cases, 6,688 European ancestry elderly controls	NA	1q41	1	221736946	DUSP10	DUSP10			11221			rs11118844-A	rs11118844	0	11118844	intron_variant	0	0.855	2E-6	5.698970004336019		1.46	[NR]	Affymetrix, Illumina [up to 2543887] (imputed)	N
2016-09-19	26451028	Hofer E	2015-10-08	Stroke	www.ncbi.nlm.nih.gov/pubmed/26451028	White Matter Lesion Progression: Genome-Wide Search for Genetic Influences.	White matter lesion progression	1,085 European ancestry elderly cases, 6,688 European ancestry elderly controls	NA	20p12.1	20	14921876	MACROD2	MACROD2-AS1, MACROD2			100379174, 140733			rs6135309-C	rs6135309	0	6135309	intron_variant	0	0.29	4E-6	5.3979400086720375		1.2820514	[NR]	Affymetrix, Illumina [up to 2543887] (imputed)	N
2016-09-19	26451028	Hofer E	2015-10-08	Stroke	www.ncbi.nlm.nih.gov/pubmed/26451028	White Matter Lesion Progression: Genome-Wide Search for Genetic Influences.	White matter lesion progression	1,085 European ancestry elderly cases, 6,688 European ancestry elderly controls	NA	13q33.3	13	109591078	IRS2	LOC101927627			101927627			rs2391776-C	rs2391776	0	2391776	intergenic_variant	0	0.143	4E-6	5.3979400086720375		1.724138	[NR]	Affymetrix, Illumina [up to 2543887] (imputed)	N
2016-09-19	26451028	Hofer E	2015-10-08	Stroke	www.ncbi.nlm.nih.gov/pubmed/26451028	White Matter Lesion Progression: Genome-Wide Search for Genetic Influences.	White matter lesion progression	1,085 European ancestry elderly cases, 6,688 European ancestry elderly controls	NA	5q12.1	5	63570435	HTR1A	LOC107986418 - LOC107986416	107986418	107986416		41781	115625	rs2161277-T	rs2161277	0	2161277	intergenic_variant	1	0.12	6E-6	5.221848749616356		1.49	[NR]	Affymetrix, Illumina [up to 2543887] (imputed)	N
2016-09-19	26451028	Hofer E	2015-10-08	Stroke	www.ncbi.nlm.nih.gov/pubmed/26451028	White Matter Lesion Progression: Genome-Wide Search for Genetic Influences.	White matter lesion progression	1,085 European ancestry elderly cases, 6,688 European ancestry elderly controls	NA	8p23.1	8	8692745	CLDN23	LOC105379225 - CLDN23	105379225	137075		4009	9411	rs11249878-C	rs11249878	0	11249878	intergenic_variant	1	0.3	8E-6	5.096910013008056		1.27	[NR]	Affymetrix, Illumina [up to 2543887] (imputed)	N
2009-07-30	19597491	Gudbjartsson DF	2009-07-13	Nat Genet	www.ncbi.nlm.nih.gov/pubmed/19597491	A sequence variant in ZFHX3 on 16q22 associates with atrial fibrillation and ischemic stroke.	Atrial fibrillation	2,385 European ancestry cases, 33,752 European ancestry controls	up to 2,427 European ancestry cases, 3,379 European ancestry controls, 286 Han Chinese ancestry cases, 2,763 Han Chinese ancestry controls	16q22.3	16	72995261	ZFHX3	ZFHX3			463			rs7193343-T	rs7193343	0	7193343	intron_variant	0	NR	1E-10	10.0		1.21	[1.14-1.29]	Illumina [303136]	N
2009-07-30	19597491	Gudbjartsson DF	2009-07-13	Nat Genet	www.ncbi.nlm.nih.gov/pubmed/19597491	A sequence variant in ZFHX3 on 16q22 associates with atrial fibrillation and ischemic stroke.	Atrial fibrillation	2,385 European ancestry cases, 33,752 European ancestry controls	up to 2,427 European ancestry cases, 3,379 European ancestry controls, 286 Han Chinese ancestry cases, 2,763 Han Chinese ancestry controls	4q25	4	110789013	intergenic	PITX2 - MIR297	5308	100126354		146890	71569	rs2200733-?	rs2200733	0	2200733	intergenic_variant	1	0.12	1E-14	14.0		1.42	[NR]	Illumina [303136]	N
2014-11-01	24651765	Williams SR	2014-03-20	PLoS Genet	www.ncbi.nlm.nih.gov/pubmed/24651765	Genome-wide meta-analysis of homocysteine and methionine metabolism identifies five one carbon metabolism loci and a novel association of ALDH1L1 with ischemic stroke.	Plasma homocysteine levels (post-methionine load test)	2,710 European and other ancestry individuals, 1,725 European ancestry individuals, 258 African ancestry individuals, 117 individuals	NA	6p21.1	6	42958065	GNMT	CNPY3-GNMT			107080644			rs9296404-T	rs9296404	0	9296404	upstream_gene_variant	0	0.48	2E-63	62.69897000433602		0.356	[0.31-0.41] unit increase	Affymetrix, Illumina [up to 11000000] (imputed)	N
2014-11-01	24651765	Williams SR	2014-03-20	PLoS Genet	www.ncbi.nlm.nih.gov/pubmed/24651765	Genome-wide meta-analysis of homocysteine and methionine metabolism identifies five one carbon metabolism loci and a novel association of ALDH1L1 with ischemic stroke.	Plasma homocysteine levels (post-methionine load test)	2,710 European and other ancestry individuals, 1,725 European ancestry individuals, 258 African ancestry individuals, 117 individuals	NA	21q22.3	21	43067923	CBS	CBS			875			rs234714-T	rs234714	0	234714	non_coding_transcript_exon_variant	0	0.20	3E-26	25.522878745280337		0.404	[0.31-0.49] unit increase	Affymetrix, Illumina [up to 11000000] (imputed)	N
2014-11-01	24651765	Williams SR	2014-03-20	PLoS Genet	www.ncbi.nlm.nih.gov/pubmed/24651765	Genome-wide meta-analysis of homocysteine and methionine metabolism identifies five one carbon metabolism loci and a novel association of ALDH1L1 with ischemic stroke.	Plasma homocysteine levels (post-methionine load test)	2,710 European and other ancestry individuals, 1,725 European ancestry individuals, 258 African ancestry individuals, 117 individuals	NA	7p11.2	7	56029572	PSPH	PSPH			5723			rs4948102-?	rs4948102	0	4948102	intron_variant	0		1E-16	16.0				Affymetrix, Illumina [up to 11000000] (imputed)	N
2014-11-01	24651765	Williams SR	2014-03-20	PLoS Genet	www.ncbi.nlm.nih.gov/pubmed/24651765	Genome-wide meta-analysis of homocysteine and methionine metabolism identifies five one carbon metabolism loci and a novel association of ALDH1L1 with ischemic stroke.	Plasma homocysteine levels (post-methionine load test)	2,710 European and other ancestry individuals, 1,725 European ancestry individuals, 258 African ancestry individuals, 117 individuals	NA	3q21.3	3	126187336	ALDH1L1	ALDH1L1-AS2			100862662			rs10934753-A	rs10934753	0	10934753	intron_variant	0	0.43	7E-13	12.154901959985743		0.193	[0.14-0.25] unit increase	Affymetrix, Illumina [up to 11000000] (imputed)	N
2014-11-01	24651765	Williams SR	2014-03-20	PLoS Genet	www.ncbi.nlm.nih.gov/pubmed/24651765	Genome-wide meta-analysis of homocysteine and methionine metabolism identifies five one carbon metabolism loci and a novel association of ALDH1L1 with ischemic stroke.	Plasma homocysteine levels (post-methionine load test)	2,710 European and other ancestry individuals, 1,725 European ancestry individuals, 258 African ancestry individuals, 117 individuals	NA	2q34	2	210675783	CPS1	CPS1			1373			rs1047891-A	rs1047891	0	1047891	missense_variant	0	0.306	9E-13	12.045757490560675		0.191	[0.12-0.26] unit increase	Affymetrix, Illumina [up to 11000000] (imputed)	N
2016-09-19	26451028	Hofer E	2015-10-08	Stroke	www.ncbi.nlm.nih.gov/pubmed/26451028	White Matter Lesion Progression: Genome-Wide Search for Genetic Influences.	White matter lesion progression (adjusted for white matter lesion burden at baseline)	1,085 European ancestry elderly cases, 6,688 European ancestry elderly controls	NA	12q13.13	12	51486661	SLC4A8	SLC4A8			9498			rs4761974-T	rs4761974	0	4761974	intron_variant	0	0.06	3E-6	5.522878745280337		2.0	[NR]	Affymetrix, Illumina [up to 2543887] (imputed)	N
2016-09-19	26451028	Hofer E	2015-10-08	Stroke	www.ncbi.nlm.nih.gov/pubmed/26451028	White Matter Lesion Progression: Genome-Wide Search for Genetic Influences.	White matter lesion progression (adjusted for white matter lesion burden at baseline)	1,085 European ancestry elderly cases, 6,688 European ancestry elderly controls	NA	13q33.3	13	109591078	IRS2	LOC101927627			101927627			rs2391776-C	rs2391776	0	2391776	intergenic_variant	0	0.14	1E-6	6.0		1.8518518	[NR]	Affymetrix, Illumina [up to 2543887] (imputed)	N
2016-09-19	26451028	Hofer E	2015-10-08	Stroke	www.ncbi.nlm.nih.gov/pubmed/26451028	White Matter Lesion Progression: Genome-Wide Search for Genetic Influences.	White matter lesion progression (adjusted for white matter lesion burden at baseline)	1,085 European ancestry elderly cases, 6,688 European ancestry elderly controls	NA	4p15.2	4	23017081	GBA3	LOC105374524			105374524			rs7664442-G	rs7664442	0	7664442	intron_variant	0	0.08	2E-6	5.698970004336019		1.5384616	[NR]	Affymetrix, Illumina [up to 2543887] (imputed)	N
2016-09-19	26451028	Hofer E	2015-10-08	Stroke	www.ncbi.nlm.nih.gov/pubmed/26451028	White Matter Lesion Progression: Genome-Wide Search for Genetic Influences.	White matter lesion progression (adjusted for white matter lesion burden at baseline)	1,085 European ancestry elderly cases, 6,688 European ancestry elderly controls	NA	16q23.1	16	74738900	FA2H	FA2H			79152			rs2240255-T	rs2240255	0	2240255	intron_variant	0	0.25	6E-6	5.221848749616356		1.34	[NR]	Affymetrix, Illumina [up to 2543887] (imputed)	N
2016-09-19	26451028	Hofer E	2015-10-08	Stroke	www.ncbi.nlm.nih.gov/pubmed/26451028	White Matter Lesion Progression: Genome-Wide Search for Genetic Influences.	White matter lesion progression (adjusted for white matter lesion burden at baseline)	1,085 European ancestry elderly cases, 6,688 European ancestry elderly controls	NA	1q41	1	221736946	DUSP10	DUSP10			11221			rs11118844-A	rs11118844	0	11118844	intron_variant	0	0.86	7E-6	5.154901959985743		1.49	[NR]	Affymetrix, Illumina [up to 2543887] (imputed)	N
2016-09-19	26451028	Hofer E	2015-10-08	Stroke	www.ncbi.nlm.nih.gov/pubmed/26451028	White Matter Lesion Progression: Genome-Wide Search for Genetic Influences.	White matter lesion progression (adjusted for white matter lesion burden at baseline)	1,085 European ancestry elderly cases, 6,688 European ancestry elderly controls	NA	5q12.1	5	63570435	HTR1A	LOC107986418 - LOC107986416	107986418	107986416		41781	115625	rs2161277-T	rs2161277	0	2161277	intergenic_variant	1	0.12	8E-6	5.096910013008056		1.54	[NR]	Affymetrix, Illumina [up to 2543887] (imputed)	N
2015-05-07	25256182	Foroud T	2014-09-25	Stroke	www.ncbi.nlm.nih.gov/pubmed/25256182	Genome-Wide Association Study of Intracranial Aneurysm Identifies a New Association on Chromosome 7.	Intracranial aneurysm	2,617 European ancestry cases, 2,548 European ancestry controls	1,516 European ancestry cases, 5,321 European ancestry controls	7p21.1	7	18694442	TWISTNB, MIR3146, TMEM196	HDAC9			9734			rs12669789-C	rs12669789	0	12669789	intron_variant	0	NR	2E-6	5.698970004336019		1.3	[1.17-1.45]	Affymetrix [685281] (imputed)	N
2015-05-07	25256182	Foroud T	2014-09-25	Stroke	www.ncbi.nlm.nih.gov/pubmed/25256182	Genome-Wide Association Study of Intracranial Aneurysm Identifies a New Association on Chromosome 7.	Intracranial aneurysm	2,617 European ancestry cases, 2,548 European ancestry controls	1,516 European ancestry cases, 5,321 European ancestry controls	7p21.1	7	18998038	TWISTNB, MIR3146, TMEM196	HDAC9			9734			rs7798197-A	rs7798197	0	7798197	3_prime_UTR_variant	0	NR	5E-6	5.301029995663981		1.18	[1.10-1.27]	Affymetrix [685281] (imputed)	N
2015-05-07	25256182	Foroud T	2014-09-25	Stroke	www.ncbi.nlm.nih.gov/pubmed/25256182	Genome-Wide Association Study of Intracranial Aneurysm Identifies a New Association on Chromosome 7.	Intracranial aneurysm	2,617 European ancestry cases, 2,548 European ancestry controls	1,516 European ancestry cases, 5,321 European ancestry controls	7p21.1	7	19571684	TWISTNB, MIR3146, TMEM196	LOC105375179 - LOC105375180	105375179	105375180		165855	4607	rs10230207-T	rs10230207	0	10230207	intron_variant	1	NR	1E-9	9.0		1.21	[1.14-1.28]	Affymetrix [685281] (imputed)	N
2014-10-21	24578207	Opherk C	2014-02-27	Stroke	www.ncbi.nlm.nih.gov/pubmed/24578207	Genome-wide genotyping demonstrates a polygenic risk score associated with white matter hyperintensity volume in CADASIL.	White matter hyperintensity volume in cerebral autosomal-dominant arteriopathy with subcortical infarcts and leukoencephalopathy	466 European ancestry individuals	NA	9q21.33	9	86943149	NR	LOC105376124 - GAS1	105376124	2619		234844	1213	rs12350534-T	rs12350534	0	12350534	downstream_gene_variant	1	NR	4E-6	5.3979400086720375		0.0447	[NR] unit increase	Affymetrix [583499]	N
2014-10-21	24578207	Opherk C	2014-02-27	Stroke	www.ncbi.nlm.nih.gov/pubmed/24578207	Genome-wide genotyping demonstrates a polygenic risk score associated with white matter hyperintensity volume in CADASIL.	White matter hyperintensity volume in cerebral autosomal-dominant arteriopathy with subcortical infarcts and leukoencephalopathy	466 European ancestry individuals	NA	8q24.13	8	121970599	NR	LOC105375732 - MRPS36P3	105375732	347704		285857	120871	rs12542166-C	rs12542166	0	12542166	intron_variant	1	NR	6E-6	5.221848749616356		0.1056	[NR] unit increase	Affymetrix [583499]	N
2014-10-21	24578207	Opherk C	2014-02-27	Stroke	www.ncbi.nlm.nih.gov/pubmed/24578207	Genome-wide genotyping demonstrates a polygenic risk score associated with white matter hyperintensity volume in CADASIL.	White matter hyperintensity volume in cerebral autosomal-dominant arteriopathy with subcortical infarcts and leukoencephalopathy	466 European ancestry individuals	NA	17q21.33	17	49901622	NR	LOC105371817			105371817			rs271674-T	rs271674	0	271674	downstream_gene_variant	0	NR	6E-6	5.221848749616356		0.0267	[NR] unit increase	Affymetrix [583499]	N
2014-10-21	24578207	Opherk C	2014-02-27	Stroke	www.ncbi.nlm.nih.gov/pubmed/24578207	Genome-wide genotyping demonstrates a polygenic risk score associated with white matter hyperintensity volume in CADASIL.	White matter hyperintensity volume in cerebral autosomal-dominant arteriopathy with subcortical infarcts and leukoencephalopathy	466 European ancestry individuals	NA	7p14.3	7	31584132	NR	CCDC129			223075			rs1014137-C	rs1014137	0	1014137	intron_variant	0	NR	8E-6	5.096910013008056		0.0241	[NR] unit increase	Affymetrix [583499]	N
2012-11-13	22961961	Foroud T	2012-09-06	Stroke	www.ncbi.nlm.nih.gov/pubmed/22961961	Genome-wide association study of intracranial aneurysms confirms role of Anril and SOX17 in disease risk.	Intracranial aneurysm	1,483 European ancestry cases, 1,683 European ancestry controls	NA	9p21.3	9	22081851	CDKN2B-AS1	CDKN2B-AS1			100048912			rs6475606-T	rs6475606	0	6475606	intron_variant	0	0.48	4E-8	7.3979400086720375		1.35	[NR]	Affymetrix [451088]	N
2015-05-07	25256182	Foroud T	2014-09-25	Stroke	www.ncbi.nlm.nih.gov/pubmed/25256182	Genome-Wide Association Study of Intracranial Aneurysm Identifies a New Association on Chromosome 7.	Intracranial aneurysm	2,617 European ancestry cases, 2,548 European ancestry controls	1,516 European ancestry cases, 5,321 European ancestry controls	9p21.3	9	22114470	CDKN2BAS, ANRIL	CDKN2B-AS1			100048912			rs10733376-?	rs10733376	0	10733376	intron_variant	0	NR	4E-12	11.397940008672037		1.34	[1.23-1.45]	Affymetrix [685281] (imputed)	N
2011-08-15	21779381	Schurks M	2011-07-14	PLoS One	www.ncbi.nlm.nih.gov/pubmed/21779381	Genetic determinants of cardiovascular events among women with migraine: a genome-wide association study.	Cardiovascular disease risk factors	5,122 European ancestry female migrain cases	NA	4q22.1	4	87834676	MEPE	MEPE			56955			rs7698623-?	rs7698623	0	7698623	intron_variant	0	NR	3E-7	6.522878745280337	(migraineurs with aura - ischemic stroke)	6.37	[3.15-12.90]	Illumina [339596]	N
2011-08-15	21779381	Schurks M	2011-07-14	PLoS One	www.ncbi.nlm.nih.gov/pubmed/21779381	Genetic determinants of cardiovascular events among women with migraine: a genome-wide association study.	Cardiovascular disease risk factors	5,122 European ancestry female migrain cases	NA	5p15.33	5	1877166	IRX4	LOC101929034 - IRX4	101929034	50805		20598	261	rs4975709-?	rs4975709	0	4975709	downstream_gene_variant	1	NR	8E-7	6.096910013008056	(migraineurs with aura - ischemic stroke)	5.06	[2.66-9.62]	Illumina [339596]	N
