# Supplementary material for: A machine-compiled database of genome-wide association studies
Source: Nat Commun. 2019 Jul 26;10:3341. doi: 10.1038/s41467-019-11026-x (PMC6659642; doi:10.1038/s41467-019-11026-x)
Supplement: Supplementary file 3 — Source Data [file 41467_2019_11026_MOESM3_ESM.zip › Supplementary Files/notebooks/bio-analysis/enrichment/filtered.associations.known.tsv]

23738518	rs6954796	Reading|Language		-5.798603
23738518	rs17135159	Reading|Language		-5.619789
23738518	rs2192161	Reading|Language		-7.134304
23738518	rs7187223	Reading|Language		-7.004365
23738518	rs764255	Reading|Language		-6.744727
23738518	rs12050412	Reading|Language		-5.305395
23738518	rs11158345	Reading|Language		-5.482804
23738518	rs4839516	Reading|Language		-6.442493
23738518	rs479526	Reading|Language		-5.567031
23738518	rs11945798	Reading|Language		-5.306273
23738518	rs3213056	Reading|Language		-5.476254
23738518	rs4807927	Reading|Language		-5.879426
23738518	rs11577628	Reading|Language		-5.30103
23738518	rs1357978	Reading|Language		-5.262807
23738518	rs1928007	Reading|Language		-5.321482
19056611	rs8050136	Type 2 Diabetes		-12.886057
19056611	rs10811661	Type 2 Diabetes		-6.154902
19056611	rs13266634	Type 2 Diabetes		-5.148742
19056611	rs8050136	Type 2 Diabetes		-16.769551
19056611	rs5219	Type 2 Diabetes		-8.886057
19056611	rs7903146	Type 2 Diabetes		-14.376751
19056611	rs10946398	Type 2 Diabetes		-6.142668
23104006	rs12700667	Endometriosis		-10.420216
23104006	rs7739264	Endometriosis		-9.677781
23104006	rs7521902	Endometriosis		-12.119186
23104006	rs4141819	Endometriosis		-7.387216
23104006	rs10859871	Endometriosis		-12.29243
23104006	rs1537377	Endometriosis		-11.236572
23104006	rs13394619	Endometriosis		-8.21467
20072603	rs13182402	Osteoporosis		-8.681937
21437268	rs1789924	Cancers|Conducted|Upper Aerodigestive Tract		-6.522879
21437268	rs4767364	Cancers|Conducted|Upper Aerodigestive Tract		-7.69897
21437268	rs1494961	Cancers|Conducted|Upper Aerodigestive Tract		-8.0
21437268	rs971074	Cancers|Conducted|Upper Aerodigestive Tract		-16.045757
24778558	rs12734338	Coronary Heart Disease		-6.496209
24778558	rs3883013	Coronary Heart Disease		-6.496209
24778558	rs3853444	Coronary Heart Disease		-5.299037
22044751	rs12785341	Chronic Kidney Disease		-5.080922
22044751	rs2282335	Chronic Kidney Disease		-5.443697
22044751	rs580140	Chronic Kidney Disease		-5.568636
22044751	rs6686423	Chronic Kidney Disease		-5.075721
22044751	rs17736767	Chronic Kidney Disease		-5.638272
22044751	rs1572050	Chronic Kidney Disease		-5.200659
22044751	rs17736767	Chronic Kidney Disease		-5.180456
22044751	rs10744391	Chronic Kidney Disease		-5.920819
22044751	rs9375674	Chronic Kidney Disease		-5.21467
22044751	rs9375674	Chronic Kidney Disease		-5.387216
24390342	rs4780401	Rheumatoid Arthritis|Biology		-8.060481
24390342	rs2105325	Rheumatoid Arthritis|Biology		-12.161151
24390342	rs2664035	Rheumatoid Arthritis|Biology		-7.481486
24390342	rs909685	Rheumatoid Arthritis|Biology		-15.853872
24390342	rs9378815	Rheumatoid Arthritis|Biology		-9.769551
24390342	rs4452313	Rheumatoid Arthritis|Biology		-10.283997
24390342	rs67250450	Rheumatoid Arthritis|Biology		-8.585027
24390342	rs12413578	Rheumatoid Arthritis|Biology		-7.318759
24390342	rs9826828	Rheumatoid Arthritis|Biology		-9.065502
24390342	rs968567	Rheumatoid Arthritis|Biology		-7.744727
24390342	rs9603616	Rheumatoid Arthritis|Biology		-11.79588
24390342	rs6732565	Rheumatoid Arthritis|Biology		-8.026872
24390342	rs998731	Rheumatoid Arthritis|Biology		-8.180456
24390342	rs28411352	Rheumatoid Arthritis|Biology		-11.552842
24390342	rs11089637	Rheumatoid Arthritis|Biology		-8.677781
24390342	rs10175798	Rheumatoid Arthritis|Biology		-8.958607
24390342	rs10774624	Rheumatoid Arthritis|Biology		-8.167491
24390342	rs726288	Rheumatoid Arthritis|Biology		-8.055517
24390342	rs4272	Rheumatoid Arthritis|Biology		-8.30103
24390342	rs1877030	Rheumatoid Arthritis|Biology		-7.721246
24390342	rs1516971	Rheumatoid Arthritis|Biology		-10.49485
24390342	rs1893592	Rheumatoid Arthritis|Biology		-11.142668
24390342	rs13142500	Rheumatoid Arthritis|Biology		-8.522879
24390342	rs73013527	Rheumatoid Arthritis|Biology		-9.920819
24390342	rs227163	Rheumatoid Arthritis|Biology		-8.508638
24390342	rs3783782	Rheumatoid Arthritis|Biology		-8.657577
24390342	rs793108	Rheumatoid Arthritis|Biology		-8.886057
24390342	rs1950897	Rheumatoid Arthritis|Biology		-10.086186
24390342	rs4409785	Rheumatoid Arthritis|Biology		-10.920819
24390342	rs72634030	Rheumatoid Arthritis|Biology		-8.823909
24390342	rs73194058	Rheumatoid Arthritis|Biology		-7.585027
24390342	rs678347	Rheumatoid Arthritis|Biology		-8.136677
24390342	rs2469434	Rheumatoid Arthritis|Biology		-9.05061
24390342	rs9373594	Rheumatoid Arthritis|Biology		-8.522879
24390342	rs3806624	Rheumatoid Arthritis|Biology		-8.065502
24390342	rs2671692	Rheumatoid Arthritis|Biology		-8.552842
24390342	rs6715284	Rheumatoid Arthritis|Biology		-8.744727
24390342	rs773125	Rheumatoid Arthritis|Biology		-9.958607
21242260	rs7758229	Colon Cancer		-6.253366
21242260	rs7758229	Colon Cancer		-8.251037
21408207	rs6695567	Systemic Lupus Erythematosus|Autoantibody		-5.443697
21408207	rs2647012	Systemic Lupus Erythematosus|Autoantibody		-5.076238
21408207	rs1463525	Systemic Lupus Erythematosus|Autoantibody		-5.114074
21408207	rs3130320	Systemic Lupus Erythematosus|Autoantibody		-5.501689
21408207	rs2736340	Systemic Lupus Erythematosus|Autoantibody		-6.60206
21408207	rs4963128	Systemic Lupus Erythematosus|Autoantibody		-5.408935
21408207	rs7574865	Systemic Lupus Erythematosus|Autoantibody		-19.69897
21408207	rs525410	Systemic Lupus Erythematosus|Autoantibody		-6.60206
21408207	rs10737562	Systemic Lupus Erythematosus|Autoantibody		-14.387216
21408207	rs10488631	Systemic Lupus Erythematosus|Autoantibody		-17.142668
21408207	rs12531711	Systemic Lupus Erythematosus|Autoantibody		-8.221849
21408207	rs7927370	Systemic Lupus Erythematosus|Autoantibody		-5.148742
21408207	rs2431697	Systemic Lupus Erythematosus|Autoantibody		-5.769551
21408207	rs6049839	Systemic Lupus Erythematosus|Autoantibody		-5.08831
21408207	rs7574865	Systemic Lupus Erythematosus|Autoantibody		-5.099633
21408207	rs9888739	Systemic Lupus Erythematosus|Autoantibody		-14.958607
21408207	rs2669010	Systemic Lupus Erythematosus|Autoantibody		-5.327902
21408207	rs2301271	Systemic Lupus Erythematosus|Autoantibody		-11.69897
21408207	rs4956211	Systemic Lupus Erythematosus|Autoantibody		-6.376751
21408207	rs12629106	Systemic Lupus Erythematosus|Autoantibody		-5.430626
21408207	rs10488631	Systemic Lupus Erythematosus|Autoantibody		-18.721246
21408207	rs2187668	Systemic Lupus Erythematosus|Autoantibody		-27.236572
21408207	rs1150754	Systemic Lupus Erythematosus|Autoantibody		-28.19382
21408207	rs5754217	Systemic Lupus Erythematosus|Autoantibody		-5.721246
21408207	rs918959	Systemic Lupus Erythematosus|Autoantibody		-5.619789
21408207	rs10488631	Systemic Lupus Erythematosus|Autoantibody		-8.207608
19874204	rs8057551	Femoral Neck Bone|Bone Mineral Density		-5.636388
19874204	rs9630182	Femoral Neck Bone|Bone Mineral Density		-6.400117
22344219	rs11671664	Body Mass Index		-13.226945
22344219	rs6545814	Body Mass Index		-12.869666
22344219	rs4776970	Body Mass Index		-8.632644
22344219	rs12597579	Body Mass Index		-7.9914
22344219	rs9356744	Body Mass Index		-10.69897
22344219	rs261967	Body Mass Index		-8.289883
21771975	rs4783244	Adiponectin|Quantitative Trait|Cardiometabolic Outcomes		-16.244125
22832960	rs12494658	Temperament Character Inventory		-5.294136
22832960	rs2741200	Temperament Character Inventory		-5.325139
22832960	rs11163372	Temperament Character Inventory		-5.570248
22832960	rs987360	Temperament Character Inventory		-5.647817
22832960	rs291272	Temperament Character Inventory		-5.270026
22832960	rs6754640	Temperament Character Inventory		-5.982967
22832960	rs10057405	Temperament Character Inventory		-5.063989
22832960	rs10172965	Temperament Character Inventory		-5.258061
22832960	rs17608059	Temperament Character Inventory		-6.549751
22832960	rs11018023	Temperament Character Inventory		-5.130182
22832960	rs2833693	Temperament Character Inventory		-5.443697
22832960	rs17680945	Temperament Character Inventory		-5.798603
22832960	rs1996720	Temperament Character Inventory		-5.725842
22832960	rs1494508	Temperament Character Inventory		-5.728158
22832960	rs7387468	Temperament Character Inventory		-5.477556
22832960	rs10995356	Temperament Character Inventory		-5.481486
21390209	rs12989701	Late-Onset Alzheimer's Disease		-5.329754
18776929	rs7595412	Hip Bone Size|Females		-6.427128
18776929	rs7595412	Hip Bone Size|Females		-6.429457
19503597	rs2231142	Uric Acid		-17.647817
19503597	rs734553	Uric Acid		-200.282329
19503597	rs505802	Uric Acid		-6.141463
19503597	rs12356193	Uric Acid		-7.970616
19503597	rs12129861	Uric Acid		-8.571865
19503597	rs734553	Uric Acid		-191.978811
19503597	rs1183201	Uric Acid		-7.598599
19503597	rs2231142	Uric Acid		-25.508638
19503597	rs742132	Uric Acid		-8.070581
19503597	rs780094	Uric Acid		-8.853872
19503597	rs780094	Uric Acid		-6.50724
19503597	rs505802	Uric Acid		-8.69037
19503597	rs12129861	Uric Acid		-6.434152
19503597	rs1183201	Uric Acid		-13.517126
19300500	rs13147758	Chronic Obstructive Pulmonary Disease Copd|Pulmonary Function		-5.649752
19300500	rs13147758	Chronic Obstructive Pulmonary Disease Copd|Pulmonary Function		-7.636388
24465473	rs17653722	Telomere Length		-6.232844
20932310	rs2935776	Τ Protein Levels		-6.257275
20932310	rs4925189	Τ Protein Levels		-6.197226
20932310	rs17189298	Τ Protein Levels		-6.062482
20932310	rs7558386	Τ Protein Levels		-6.966576
20932310	rs1943816	Τ Protein Levels		-6.823909
20932310	rs7558386	Τ Protein Levels		-6.278189
20932310	rs12643654	Τ Protein Levels		-6.305395
20932310	rs1943816	Τ Protein Levels		-6.966576
20932310	rs17189298	Τ Protein Levels		-6.408935
20932310	rs5998432	Τ Protein Levels		-6.06068
20932310	rs2074955	Τ Protein Levels		-6.962574
20932310	rs1997111	Τ Protein Levels		-6.675718
20932310	rs1997111	Τ Protein Levels		-7.958607
20932310	rs2074955	Τ Protein Levels		-6.68403
20932310	rs7631605	Τ Protein Levels		-6.017729
23350875	rs8180040	Colorectal Cancer		-5.797239
23350875	rs3104964	Colorectal Cancer		-5.283913
23350875	rs12548021	Colorectal Cancer		-5.587204
23350875	rs12548021	Colorectal Cancer		-5.9694
23350875	rs8180040	Colorectal Cancer		-5.664943
23350875	rs3104964	Colorectal Cancer		-5.372737
22479202	rs601339	Metabolic Traits|Type 2 Diabetes|Adiponectin Levels		-8.423659
22479202	rs7955516	Metabolic Traits|Type 2 Diabetes|Adiponectin Levels		-7.614394
22479202	rs2980879	Metabolic Traits|Type 2 Diabetes|Adiponectin Levels		-8.14691
22479202	rs6810075	Metabolic Traits|Type 2 Diabetes|Adiponectin Levels		-42.924453
22479202	rs4805885	Metabolic Traits|Type 2 Diabetes|Adiponectin Levels		-10.782516
22479202	rs2980879	Metabolic Traits|Type 2 Diabetes|Adiponectin Levels		-9.003926
22479202	rs1108842	Metabolic Traits|Type 2 Diabetes|Adiponectin Levels		-12.856985
22479202	rs2791553	Metabolic Traits|Type 2 Diabetes|Adiponectin Levels		-6.308919
22479202	rs2925979	Metabolic Traits|Type 2 Diabetes|Adiponectin Levels		-19.917215
22479202	rs6810075	Metabolic Traits|Type 2 Diabetes|Adiponectin Levels		-42.958607
22479202	rs998584	Metabolic Traits|Type 2 Diabetes|Adiponectin Levels		-7.488117
22479202	rs925735	Metabolic Traits|Type 2 Diabetes|Adiponectin Levels		-7.725842
22479202	rs592423	Metabolic Traits|Type 2 Diabetes|Adiponectin Levels		-6.444906
22479202	rs12051272	Metabolic Traits|Type 2 Diabetes|Adiponectin Levels		-50.324222
22479202	rs601339	Metabolic Traits|Type 2 Diabetes|Adiponectin Levels		-10.412289
22479202	rs2925979	Metabolic Traits|Type 2 Diabetes|Adiponectin Levels		-20.505845
22479202	rs731839	Metabolic Traits|Type 2 Diabetes|Adiponectin Levels		-12.657577
21460840	rs3764650	Alzheimer’s Disease		-20.30103
21460840	rs3818361	Alzheimer’s Disease		-13.431798
21460840	rs610932	Alzheimer’s Disease		-15.920819
21460840	rs744373	Alzheimer’s Disease		-13.585027
23533358	rs2377339	Opiates Addiction|African-Origin		-7.692504
23533358	rs2377339	Opiates Addiction|African-Origin		-6.958607
23974872	rs10789369	Schizophrenia		-9.438899
23974872	rs4687552	Schizophrenia		-7.935542
23974872	rs17691888	Schizophrenia		-9.896196
23974872	rs2949006	Schizophrenia		-8.330683
23974872	rs12991836	Schizophrenia		-7.924453
23974872	rs6461049	Schizophrenia		-12.226945
23974872	rs2373000	Schizophrenia		-8.16877
23974872	rs1006737	Schizophrenia		-11.282329
23974872	rs11995572	Schizophrenia		-7.477556
23974872	rs171748	Schizophrenia		-7.422508
23974872	rs1538774	Schizophrenia		-7.596879
23974872	rs14403	Schizophrenia		-7.869666
23974872	rs17504622	Schizophrenia		-8.576754
23974872	rs6878284	Schizophrenia		-8.044312
23974872	rs114002140	Schizophrenia		-13.039054
23974872	rs7940866	Schizophrenia		-9.793174
23974872	rs778371	Schizophrenia		-7.821023
23974872	rs6550435	Schizophrenia		-7.232102
23974872	rs4801131	Schizophrenia		-7.91364
23974872	rs2910032	Schizophrenia		-7.385103
23974872	rs4380187	Schizophrenia		-7.247184
23974872	rs11532322	Schizophrenia		-7.642065
23974872	rs4129585	Schizophrenia		-9.659556
23974872	rs4523957	Schizophrenia		-7.244888
23974872	rs1198588	Schizophrenia		-11.764472
23974872	rs2905424	Schizophrenia		-8.463442
23974872	rs7085104	Schizophrenia		-12.434152
23770605	rs13401811	Chronic Lymphocytic Leukemia		-12.01055
23770605	rs4987855	Chronic Lymphocytic Leukemia		-7.258848
20200953	rs16864755	Osteoporosis-Related Phenotypes		-5.413413
23056639	rs2274273	Lectin		-5.35164
23056639	rs644234	Lectin		-46.437707
23056639	rs2274273	Lectin		-187.628932
24014518	rs7587026	Epilepsy|Febrile Seizures		-8.473661
24014518	rs7587026	Epilepsy|Febrile Seizures		-6.924453
24014518	rs7587026	Epilepsy|Febrile Seizures		-7.578396
24014518	rs7587026	Epilepsy|Febrile Seizures		-7.422508
25188341	rs429358	Dementias|Alzheimer's Disease	Lewy Body neuritic plaque II)	-11.312471
25188341	rs6857	Dementias|Alzheimer's Disease	Complete (Case-Control)	-37.458421
25188341	rs429358	Dementias|Alzheimer's Disease	Lewy Body neuritic plaque I)	-11.958607
25188341	rs6857	Dementias|Alzheimer's Disease	cerebral amyloid angiopathy (Case-Control)	-20.534617
25188341	rs6857	Dementias|Alzheimer's Disease	NFT Braak neuritic plaque I)	-46.325139
25188341	rs6733839	Dementias|Alzheimer's Disease		-43.161151
25188341	rs6857	Dementias|Alzheimer's Disease	Primary (Case-Control)	-61.694649
25188341	rs62341097	Dementias|Alzheimer's Disease	Neuritic Plaque (Case-Control)	-8.221849
25188341	rs6857	Dementias|Alzheimer's Disease	Neuritic Plaque (Case-Control)	-26.74958
25188341	rs6857	Dementias|Alzheimer's Disease	NFT Braak neuritic plaque II)	-43.316053
25188341	rs429358	Dementias|Alzheimer's Disease	Lewy Body (Case-Control)	-10.548214
25188341	rs6857	Dementias|Alzheimer's Disease	Neuritic Plaque (Ordinal)	-46.50307
20585626	rs4784227	Breast Cancer		-9.677781
20585627	rs291671	Common Traits	Freckling	-1000.0
20585627	rs12896399	Common Traits	Eye color	-1000.0
20585627	rs4481887	Common Traits	Asparagus	-1000.0
20585627	rs12203592	Common Traits	Freckling	-1000.0
20585627	rs619865	Common Traits	Freckling	-1000.0
20585627	rs12913832	Common Traits	Eye color	-1000.0
20585627	rs12896399	Common Traits	Hair color	-1000.0
20585627	rs12203592	Common Traits	Hair color	-1000.0
20585627	rs12931267	Common Traits	Red hair	-1000.0
20585627	rs12203592	Common Traits	Eye color	-1000.0
20585627	rs16891982	Common Traits	Eye color	-1000.0
20585627	rs619865	Common Traits	Red hair	-1000.0
20585627	rs12931267	Common Traits	Hair color	-1000.0
20585627	rs2153271	Common Traits	Freckling	-1000.0
20585627	rs7349332	Common Traits	Hair curl	-1000.0
20585627	rs12896399	Common Traits	Green eyes	-1000.0
20585627	rs1847134	Common Traits	Green eyes	-1000.0
20585627	rs499697	Common Traits	Hair curl	-1000.0
20585627	rs1393350	Common Traits	Eye color	-1000.0
20585627	rs12913832	Common Traits	Green eyes	-1000.0
20585627	rs12931267	Common Traits	Freckling	-1000.0
20585627	rs291671	Common Traits	Red hair	-1000.0
20585627	rs17646946	Common Traits	Hair curl	-1000.0
20585627	rs10427255	Common Traits	Sneeze	-1000.0
20585627	rs16891982	Common Traits	Hair color	-1000.0
20585627	rs12913832	Common Traits	Hair color	-1000.0
22484627	rs9299	Childhood Obesity		-6.040005
22484627	rs9299	Childhood Obesity		-8.450997
22484627	rs9568856	Childhood Obesity		-6.181774
22484627	rs9568856	Childhood Obesity		-8.739929
24047820	rs9257616	Social Communication		-6.60206
24047820	rs4218	Social Communication		-7.585027
24047820	rs1834180	Social Communication		-6.481486
24047820	rs2352908	Social Communication		-5.958607
17684544	rs2241880	Ibd Disease		-6.06148
17684544	rs1553575	Ibd Disease		-5.774691
17684544	rs1793004	Ibd Disease		-6.317855
17684544	rs2076756	Ibd Disease		-20.856985
17684544	rs1992662	Ibd Disease		-6.806875
17684544	rs11209026	Ibd Disease		-6.66354
17684544	rs2066847	Ibd Disease		-48.600326
17684544	rs2066845	Ibd Disease		-9.128427
17684544	rs10484545	Ibd Disease		-6.546682
20935630	rs2815752	Body Mass Index		-21.793174
20935630	rs887912	Body Mass Index		-11.747147
20935630	rs543874	Body Mass Index		-22.44855
20935630	rs29941	Body Mass Index		-8.882729
20935630	rs987237	Body Mass Index		-19.537602
20935630	rs2867125	Body Mass Index		-48.55752
20935630	rs2890652	Body Mass Index		-9.869666
20935630	rs4836133	Body Mass Index		-8.705534
20935630	rs10938397	Body Mass Index		-30.422508
20935630	rs2112347	Body Mass Index		-12.66354
20935630	rs3810291	Body Mass Index		-11.785156
20935630	rs1555543	Body Mass Index		-9.434152
20935630	rs4929949	Body Mass Index		-8.552842
20935630	rs13107325	Body Mass Index		-12.823909
20935630	rs1558902	Body Mass Index		-119.318759
20935630	rs2241423	Body Mass Index		-17.924453
20935630	rs713586	Body Mass Index		-21.209715
20935630	rs3817334	Body Mass Index		-11.798603
20935630	rs10767664	Body Mass Index		-25.328827
20935630	rs10968576	Body Mass Index		-12.576754
20935630	rs9816226	Body Mass Index		-17.772113
20935630	rs571312	Body Mass Index		-41.191789
20935630	rs206936	Body Mass Index		-7.519993
20935630	rs2287019	Body Mass Index		-15.725842
20935630	rs12444979	Body Mass Index		-20.536107
20935630	rs10150332	Body Mass Index		-10.560667
20935630	rs1514175	Body Mass Index		-13.08831
20935630	rs7138803	Body Mass Index		-16.739929
20935630	rs13078807	Body Mass Index		-10.404504
20935630	rs11847697	Body Mass Index		-10.239578
20935630	rs4771122	Body Mass Index		-9.023192
20935630	rs7359397	Body Mass Index		-19.725842
21124946	rs1021188	Bone Mineral Density		-13.69897
21490707	rs12148488	Caffeine Consumption|Cyp1A2		-6.229148
21490707	rs6495122	Caffeine Consumption|Cyp1A2		-5.283997
21490707	rs6495122	Caffeine Consumption|Cyp1A2		-6.236572
21490707	rs12148488	Caffeine Consumption|Cyp1A2		-5.721246
21490707	rs4410790	Caffeine Consumption|Cyp1A2		-18.619789
21490707	rs4410790	Caffeine Consumption|Cyp1A2		-17.086186
25352737	rs12296937	Cataract		-6.194499
25352737	rs11835432	Cataract		-5.116907
25352737	rs1929494	Cataract		-5.609065
25352737	rs207145	Cataract		-5.102373
25352737	rs8044853	Cataract		-5.616185
25352737	rs926937	Cataract		-5.215383
24121790	rs2178146	Barrett’s Esophagus|Esophageal Adenocarcinoma		-5.677781
23118974	rs1667394	Pigmentation|Skin	Eye C'	-19.716699
19412175	rs6435862	Neuroblastoma		-8.628932
19412176	rs1154155	Narcolepsy		-12.721246
24952745	rs3105593	Qt Interval|Calcium		-11.522879
24952745	rs7765828	Qt Interval|Calcium		-9.522879
24952745	rs246185	Qt Interval|Calcium		-12.522879
24952745	rs6793245	Qt Interval|Calcium		-26.39794
24952745	rs938291	Qt Interval|Calcium		-9.221849
24952745	rs7122937	Qt Interval|Calcium		-54.0
24952745	rs1805128	Qt Interval|Calcium		-17.69897
24952745	rs12997023	Qt Interval|Calcium		-13.30103
24952745	rs174583	Qt Interval|Calcium		-10.09691
24952745	rs16936870	Qt Interval|Calcium		-9.0
24952745	rs12143842	Qt Interval|Calcium		-213.0
24952745	rs2298632	Qt Interval|Calcium		-14.0
24952745	rs17784882	Qt Interval|Calcium		-7.522879
24952745	rs1296720	Qt Interval|Calcium		-9.39794
24952745	rs2363719	Qt Interval|Calcium		-9.09691
24952745	rs1052536	Qt Interval|Calcium		-24.221849
24952745	rs9920	Qt Interval|Calcium		-7.522879
24952745	rs246196	Qt Interval|Calcium		-56.69897
24952745	rs295140	Qt Interval|Calcium		-10.69897
24952745	rs2485376	Qt Interval|Calcium		-7.522879
24952745	rs2273905	Qt Interval|Calcium		-10.39794
24952745	rs1961102	Qt Interval|Calcium		-8.522879
24952745	rs846111	Qt Interval|Calcium		-39.154902
24952745	rs3026445	Qt Interval|Calcium		-11.522879
24952745	rs9892651	Qt Interval|Calcium		-13.522879
24952745	rs2072413	Qt Interval|Calcium		-49.0
24952745	rs10040989	Qt Interval|Calcium		-10.30103
24952745	rs10919070	Qt Interval|Calcium		-31.0
24952745	rs728926	Qt Interval|Calcium		-7.69897
24952745	rs7561149	Qt Interval|Calcium		-8.154902
24952745	rs17457880	Qt Interval|Calcium		-9.522879
24952745	rs11779860	Qt Interval|Calcium		-9.69897
24952745	rs3857067	Qt Interval|Calcium		-9.0
24952745	rs735951	Qt Interval|Calcium		-27.69897
24952745	rs11153730	Qt Interval|Calcium		-66.69897
24952745	rs1396515	Qt Interval|Calcium		-24.69897
24564958	rs3761168	Social-Communication|Spectrum Phenotypes		-7.102373
21708048	rs988712	Obesity		-11.958607
19772629	rs10918270	Parkinson Disease|Onset		-5.920819
19772629	rs10918270	Parkinson Disease|Onset		-5.318759
19772629	rs7577851	Parkinson Disease|Onset		-5.060481
19772629	rs1941184	Parkinson Disease|Onset		-5.431798
19772629	rs17565841	Parkinson Disease|Onset		-5.721246
19772629	rs10767971	Parkinson Disease|Onset		-6.267606
19772629	rs17565841	Parkinson Disease|Onset		-6.040959
19597492	rs2106261	Atrial Fibrillation		-14.744727
19597492	rs17375901	Atrial Fibrillation		-7.337242
19597492	rs17042171	Atrial Fibrillation		-50.161151
21051773	rs11855415	Handedness|Dyslexia		-7.701147
25364816	rs9362054	Diabetic Retinopathy		-7.356547
22170493	rs702873	Psoriatic Arthritis		-6.714443
25390645	rs4692589	Anxiety		-6.063989
25390645	rs10762651	Anxiety		-5.217527
25390645	rs7141336	Anxiety		-5.234331
25390645	rs10893268	Anxiety		-5.928118
25390645	rs12703441	Anxiety		-5.156767
25390645	rs17548918	Anxiety		-5.057992
25390645	rs4736192	Anxiety		-5.034328
25390645	rs1551277	Anxiety		-5.162412
25390645	rs12153327	Anxiety		-5.694649
25390645	rs241257	Anxiety		-5.041436
25390645	rs17105932	Anxiety		-5.160522
25390645	rs2115691	Anxiety		-5.35164
25390645	rs2170820	Anxiety		-5.334419
25390645	rs6799682	Anxiety		-5.123205
22911880	rs218361	Behaviors|Personality Traits|Eating		-5.154282
22911880	rs1898111	Behaviors|Personality Traits|Eating		-5.115771
22911880	rs7690467	Behaviors|Personality Traits|Eating		-5.185087
22911880	rs10519201	Behaviors|Personality Traits|Eating		-5.210419
22911880	rs6894268	Behaviors|Personality Traits|Eating		-5.623423
22911880	rs7624327	Behaviors|Personality Traits|Eating	BULIMIA	-5.476254
22911880	rs1557305	Behaviors|Personality Traits|Eating		-5.331614
25087078	rs28498976	Epilepsies	All epilepsy	-8.264401
25087078	rs12987787	Epilepsies	Focal epilepsy	-6.838632
25087078	rs1044352	Epilepsies	GGE	-6.728158
25087078	rs1939012	Epilepsies	GGE	-7.625252
25087078	rs55670112	Epilepsies	GGE	-7.197911
25087078	rs535066	Epilepsies	All epilepsy	-6.767004
25087078	rs111577701	Epilepsies	All epilepsy	-6.354578
25087078	rs2947349	Epilepsies	GGE	-8.000435
25087078	rs6732655	Epilepsies	All epilepsy	-9.059982
22889924	rs6539267	Tourette Syndrome		-5.130182
22889924	rs7868992	Tourette Syndrome		-5.732828
25129146	rs7447927	Esophageal Squamous Cell Carcinoma		-10.568636
25129146	rs7447927	Esophageal Squamous Cell Carcinoma		-5.390406
25129146	rs35597309	Esophageal Squamous Cell Carcinoma		-5.369572
25129146	rs7447927	Esophageal Squamous Cell Carcinoma		-5.534617
25129146	rs1642764	Esophageal Squamous Cell Carcinoma		-12.508638
25129146	rs35597309	Esophageal Squamous Cell Carcinoma		-6.928118
25129146	rs1642764	Esophageal Squamous Cell Carcinoma		-7.407823
25129146	rs35597309	Esophageal Squamous Cell Carcinoma		-9.701147
25129146	rs7447927	Esophageal Squamous Cell Carcinoma		-19.112383
25129146	rs35597309	Esophageal Squamous Cell Carcinoma		-6.209715
25129146	rs1642764	Esophageal Squamous Cell Carcinoma		-5.809668
20066028	rs1532624	Serum Cholesterol Levels	HDL-C	-5.974694
20066028	rs1532624	Serum Cholesterol Levels		-5.974694
20881960	rs12470505	Height		-1000.0
20881960	rs7916441	Height		-1000.0
20881960	rs3791675	Height		-1000.0
20881960	rs7763064	Height		-1000.0
20881960	rs11107116	Height		-1000.0
20881960	rs7460090	Height		-1000.0
20881960	rs10187066	Height		-1000.0
20881960	rs6892884	Height		-1000.0
20881960	rs879882	Height		-1000.0
20881960	rs2145998	Height		-1000.0
20881960	rs2280470	Height		-1000.0
20881960	rs2421992	Height		-1000.0
20881960	rs10859563	Height		-1000.0
20881960	rs227724	Height		-1000.0
20881960	rs5742915	Height		-1000.0
20881960	rs1173727	Height		-1000.0
20881960	rs750460	Height		-1000.0
20881960	rs572169	Height		-1000.0
20881960	rs2353398	Height		-1000.0
20881960	rs2780226	Height		-1000.0
20881960	rs6449353	Height		-1000.0
20881960	rs2070776	Height		-1000.0
20881960	rs4711336	Height		-1000.0
20881960	rs7652177	Height		-1000.0
20881960	rs1401796	Height		-1000.0
20881960	rs225694	Height		-1000.0
20881960	rs2256183	Height		-1000.0
20881960	rs6938239	Height		-1000.0
20881960	rs17346452	Height		-1000.0
20881960	rs12153391	Height		-1000.0
19300482	rs8034191	Chronic Obstructive Pulmonary Disease Copd|Pulmonary Function		-9.829738
19300482	rs1828591	Chronic Obstructive Pulmonary Disease Copd|Pulmonary Function		-6.832683
21552555	rs2807278	Obesity|Obesity-Related Traits	WHR	-6.497573
21552555	rs17817449	Obesity|Obesity-Related Traits		-11.628932
21552555	rs17126232	Obesity|Obesity-Related Traits	Weight	-7.08197
21552555	rs16867321	Obesity|Obesity-Related Traits		-5.787812
21552555	rs5762430	Obesity|Obesity-Related Traits	HIP	-6.135489
21552555	rs7581710	Obesity|Obesity-Related Traits	WHR	-6.673664
21552555	rs11088859	Obesity|Obesity-Related Traits	Waist	-7.425969
21552555	rs17126232	Obesity|Obesity-Related Traits	HIP	-6.823909
21552555	rs9923451	Obesity|Obesity-Related Traits	HIP	-6.099633
21552555	rs17081231	Obesity|Obesity-Related Traits	Weight	-6.143876
21552555	rs11624704	Obesity|Obesity-Related Traits	WHR	-8.573489
21552555	rs925642	Obesity|Obesity-Related Traits		-5.132533
21552555	rs17126232	Obesity|Obesity-Related Traits	body mass index	-6.441291
21552555	rs10953454	Obesity|Obesity-Related Traits	HIP	-6.142668
20834067	rs3847687	Longevity		-1000.0
20834067	rs2826891	Longevity		-1000.0
20834067	rs4745062	Longevity		-1000.0
20834067	rs3212335	Longevity		-1000.0
20834067	rs1327533	Longevity		-1000.0
20834067	rs6915183	Longevity		-1000.0
20834067	rs16975963	Longevity		-1000.0
20834067	rs9876781	Longevity		-1000.0
20834067	rs9517320	Longevity		-1000.0
20834067	rs2031577	Longevity		-1000.0
20834067	rs5766691	Longevity		-1000.0
20834067	rs2882281	Longevity		-1000.0
20834067	rs13118159	Longevity		-1000.0
20834067	rs4721135	Longevity		-1000.0
20834067	rs1356888	Longevity		-1000.0
20834067	rs6813479	Longevity		-1000.0
20834067	rs9592783	Longevity		-1000.0
20834067	rs2516739	Longevity		-1000.0
20834067	rs7874142	Longevity		-1000.0
20834067	rs2282032	Longevity		-1000.0
20834067	rs9616906	Longevity		-1000.0
20834067	rs7493138	Longevity		-1000.0
20834067	rs10445407	Longevity		-1000.0
20834067	rs4148546	Longevity		-1000.0
20834067	rs7315621	Longevity		-1000.0
20834067	rs739401	Longevity		-1000.0
20834067	rs10256972	Longevity		-1000.0
20834067	rs2024714	Longevity		-1000.0
20834067	rs2273	Longevity		-1000.0
20834067	rs4732038	Longevity		-1000.0
20834067	rs432203	Longevity		-1000.0
20834067	rs13053175	Longevity		-1000.0
20834067	rs7168365	Longevity		-1000.0
20834067	rs6489785	Longevity		-1000.0
20834067	rs4468878	Longevity		-1000.0
20834067	rs6568433	Longevity		-1000.0
20834067	rs13008689	Longevity		-1000.0
20834067	rs3106598	Longevity		-1000.0
20834067	rs4891159	Longevity		-1000.0
22247754	rs482329	Arrhythmias		-5.259637
22247754	rs11856574	Arrhythmias		-5.30103
21700879	rs10447248	Adiponectin Levels		-7.328827
21700879	rs10517133	Adiponectin Levels		-5.89279
21700879	rs822354	Adiponectin Levels		-7.435334
21700879	rs13358260	Adiponectin Levels		-6.053057
21700879	rs2468677	Adiponectin Levels		-6.099633
19043545	rs1148259	Metabolite	rs number	-1000.0
19043545	rs9309413	Metabolite	rs number	-1000.0
19043545	rs4775041	Metabolite	rs number	-1000.0
19043545	rs992037	Metabolite	rs number	-1000.0
19043545	rs174548	Metabolite	rs number	-1000.0
25526632	rs12358475	Breast Cancer		-5.744727
25526632	rs12358475	Breast Cancer		-5.169411
25526632	rs421379	Breast Cancer		-5.958607
25526632	rs1728400	Breast Cancer		-5.251812
23326517	rs2049622	Age-Related Macular Degeneration		-5.05061
23326517	rs621313	Age-Related Macular Degeneration		-5.455932
23326517	rs6721654	Age-Related Macular Degeneration		-5.187087
23326517	rs2075650	Age-Related Macular Degeneration		-5.958607
23326517	rs3793917	Age-Related Macular Degeneration		-23.366532
23326517	rs1329424	Age-Related Macular Degeneration		-43.79588
23326517	rs16851585	Age-Related Macular Degeneration		-5.30103
23326517	rs1329424	Age-Related Macular Degeneration		-30.823909
23326517	rs10406174	Age-Related Macular Degeneration		-5.251812
23326517	rs1967689	Age-Related Macular Degeneration		-5.29243
23326517	rs7750345	Age-Related Macular Degeneration		-5.167491
23326517	rs9646096	Age-Related Macular Degeneration		-5.221849
23326517	rs3793917	Age-Related Macular Degeneration		-59.387216
23326517	rs11986011	Age-Related Macular Degeneration		-5.30103
23326517	rs6480975	Age-Related Macular Degeneration		-5.552842
23326517	rs17586843	Age-Related Macular Degeneration		-5.823909
23326517	rs6857	Age-Related Macular Degeneration		-5.853872
23326517	rs3793917	Age-Related Macular Degeneration		-38.173925
23326517	rs4293143	Age-Related Macular Degeneration		-5.107905
24094242	rs8176720	Serum Alkaline Phosphatase Levels		-20.60206
24094242	rs657152	Serum Alkaline Phosphatase Levels		-37.869666
25147783	rs2267739	Ischemic Stroke|Vitamin|Folate Levels		-6.003488
25147783	rs2287921	Ischemic Stroke|Vitamin|Folate Levels		-6.030118
25147783	rs12118362	Ischemic Stroke|Vitamin|Folate Levels		-6.718967
25147783	rs1801222	Ischemic Stroke|Vitamin|Folate Levels		-12.754487
25147783	rs12611820	Ischemic Stroke|Vitamin|Folate Levels		-6.010995
23989986	rs17610181	Hip|Osteoarthritis		-5.721246
23989986	rs3757837	Hip|Osteoarthritis		-9.113509
23989986	rs6094710	Hip|Osteoarthritis		-9.69897
23989986	rs5009270	Hip|Osteoarthritis		-6.244125
23989986	rs10773046	Hip|Osteoarthritis		-6.013228
24945404	rs9525638	Bone Mineral Density|Bone		-8.607303
24945404	rs2908004	Bone Mineral Density|Bone	LL-BMD	-10.521434
24945404	rs2450083	Bone Mineral Density|Bone	SK-BMD	-10.67162
24945404	rs2130604	Bone Mineral Density|Bone	SK-BMD	-10.477556
24945404	rs6726821	Bone Mineral Density|Bone	TBLH-BMD	-9.403403
24945404	rs3765350	Bone Mineral Density|Bone	LL-BMD	-7.539102
24945404	rs3012465	Bone Mineral Density|Bone		-16.081445
24945404	rs754388	Bone Mineral Density|Bone	TBLH-BMD	-8.528708
24945404	rs4420311	Bone Mineral Density|Bone		-7.493495
24945404	rs12272917	Bone Mineral Density|Bone	SK-BMD	-9.872895
24945404	rs10835187	Bone Mineral Density|Bone	SK-BMD	-16.787812
24945404	rs13223036	Bone Mineral Density|Bone		-36.696804
24945404	rs10835187	Bone Mineral Density|Bone		-16.787812
24945404	rs6726821	Bone Mineral Density|Bone		-7.946922
24945404	rs9525638	Bone Mineral Density|Bone	UL-BMD	-8.607303
24945404	rs754388	Bone Mineral Density|Bone		-9.853872
24945404	rs3012465	Bone Mineral Density|Bone	SK-BMD	-16.081445
24945404	rs2450083	Bone Mineral Density|Bone		-10.67162
24945404	rs12272917	Bone Mineral Density|Bone		-9.872895
24945404	rs7466269	Bone Mineral Density|Bone		-7.821023
24945404	rs754388	Bone Mineral Density|Bone	LL-BMD	-9.853872
24945404	rs4420311	Bone Mineral Density|Bone	TBLH-BMD	-7.352617
24945404	rs1262476	Bone Mineral Density|Bone	UL-BMD	-8.533132
24945404	rs17536328	Bone Mineral Density|Bone	TBLH-BMD	-8.120331
24945404	rs2130604	Bone Mineral Density|Bone		-10.477556
24945404	rs7776725	Bone Mineral Density|Bone	TBLH-BMD	-19.246417
24945404	rs884205	Bone Mineral Density|Bone	SK-BMD	-7.735182
24945404	rs884205	Bone Mineral Density|Bone		-7.735182
24945404	rs6726821	Bone Mineral Density|Bone	UL-BMD	-7.946922
24945404	rs3765350	Bone Mineral Density|Bone	TBLH-BMD	-9.152427
24945404	rs2908004	Bone Mineral Density|Bone		-31.850781
24945404	rs4420311	Bone Mineral Density|Bone	LL-BMD	-7.493495
24945404	rs7466269	Bone Mineral Density|Bone	TBLH-BMD	-7.486782
24945404	rs1262476	Bone Mineral Density|Bone		-8.533132
24945404	rs13223036	Bone Mineral Density|Bone	SK-BMD	-27.815309
24945404	rs3765350	Bone Mineral Density|Bone		-10.44855
24945404	rs7466269	Bone Mineral Density|Bone	LL-BMD	-7.821023
24166486	rs6703335	Schizophrenia		-8.430626
24166486	rs4721295	Schizophrenia		-9.205512
24166486	rs17693963	Schizophrenia		-8.793174
24166486	rs6558872	Schizophrenia		-7.323306
24166486	rs2710323	Schizophrenia		-7.527244
23092984	rs12617721	Bipolar Disorder		-5.127844
23092984	rs3934861	Bipolar Disorder		-5.424812
23092984	rs4450798	Bipolar Disorder		-5.812479
23092984	rs2860031	Bipolar Disorder		-5.551294
23092984	rs9834970	Bipolar Disorder		-7.012781
23092984	rs1680005	Bipolar Disorder		-5.127844
23092984	rs1171113	Bipolar Disorder		-7.014574
23092984	rs1775715	Bipolar Disorder		-5.289883
23092984	rs11773966	Bipolar Disorder		-5.716699
23092984	rs2962370	Bipolar Disorder		-5.289037
23092984	rs11710433	Bipolar Disorder		-5.935542
23092984	rs2333194	Bipolar Disorder		-6.153045
23092984	rs3744728	Bipolar Disorder		-5.552842
23092984	rs1930961	Bipolar Disorder		-5.022734
23092984	rs10865974	Bipolar Disorder		-5.661544
23092984	rs10255295	Bipolar Disorder		-5.325139
21298047	rs12284594	European-Origin|Substance Dependence		-7.14691
21298047	rs12284594	European-Origin|Substance Dependence		-5.705534
21602797	rs12188164	Cystic Fibrosis|Lung Disease		-5.872895
21602797	rs12883884	Cystic Fibrosis|Lung Disease		-6.019542
21602797	rs12793173	Cystic Fibrosis|Lung Disease		-8.826814
21602797	rs1403543	Cystic Fibrosis|Lung Disease		-6.58838
21602797	rs9268905	Cystic Fibrosis|Lung Disease		-6.917215
21602797	rs11645366	Cystic Fibrosis|Lung Disease		-5.818156
22685421	rs4557020	Ocular Axial Length|High Myopia		-6.583359
22685421	rs1137	Ocular Axial Length|High Myopia		-5.37059
22685421	rs282544	Ocular Axial Length|High Myopia		-5.381952
19343178	rs2282978	Stature		-7.920819
19343178	rs4842838	Stature		-7.920819
19343178	rs849141	Stature		-10.49485
19343178	rs910316	Stature		-6.853872
19343178	rs6570507	Stature		-10.356547
19343178	rs11809207	Stature		-7.21467
19343178	rs7871764	Stature		-5.744727
19343178	rs1182188	Stature		-8.552842
19343178	rs10946808	Stature		-11.251812
19343178	rs710841	Stature		-7.619789
19343178	rs13437082	Stature		-7.443697
19343178	rs6763931	Stature		-11.508638
19343178	rs3118914	Stature		-9.638272
19343178	rs10472828	Stature		-6.522879
19343178	rs8756	Stature		-13.30103
19343178	rs6088813	Stature		-13.008774
19343178	rs1776897	Stature		-10.107905
19343178	rs6830062	Stature		-8.309804
19343178	rs1812175	Stature		-6.30103
19343178	rs7815788	Stature		-5.318759
22291609	rs4910742	Inflammation	erythrocyte sedimentation rate	-10.636388
22291609	rs643434	Inflammation	interleukin-6	-24.06148
22291609	rs12034598	Inflammation	erythrocyte sedimentation rate	-13.054531
22291609	rs12075	Inflammation	MCP-1	-101.129011
22291609	rs3845624	Inflammation	high-sensitivity c-reactive protein	-10.782516
22291609	rs12075	Inflammation	MCP-1	-50.363512
22291609	rs1341665	Inflammation	high-sensitivity c-reactive protein	-19.703335
22291609	rs3026968	Inflammation	MCP-1	-13.060481
22291609	rs4910742	Inflammation	erythrocyte sedimentation rate	-8.723538
23936387	rs2068824	Celiac Disease		-5.240332
23936387	rs12734338	Celiac Disease		-5.14813
23936387	rs157640	Celiac Disease		-5.279841
23936387	rs2664156	Celiac Disease		-5.21254
23936387	rs17760268	Celiac Disease		-5.38405
23936387	rs2605393	Celiac Disease		-5.232102
23936387	rs4930144	Celiac Disease		-5.137869
23936387	rs1032355	Celiac Disease		-5.324222
23936387	rs4911642	Celiac Disease		-5.313364
23936387	rs1958589	Celiac Disease		-5.412289
23936387	rs195656	Celiac Disease		-5.165579
23936387	rs10439884	Celiac Disease		-5.730487
23936387	rs12734338	Celiac Disease		-6.467246
23936387	rs13128441	Celiac Disease		-5.08831
23936387	rs10886159	Celiac Disease		-6.136677
23936387	rs1032355	Celiac Disease		-5.417937
23966204	rs2708377	Bitter Taste|Bitter Taste Perception		-12.274905
20195514	rs4844096	Primary Tooth Development		-10.340084
20195514	rs12424086	Primary Tooth Development		-5.438899
20195514	rs9674544	Primary Tooth Development		-7.809668
20195514	rs6504340	Primary Tooth Development		-6.217527
20195514	rs5936487	Primary Tooth Development		-10.209012
20195514	rs1956529	Primary Tooth Development		-7.5867
20195514	rs2817937	Primary Tooth Development		-5.522879
20195514	rs8079702	Primary Tooth Development		-21.423659
20195514	rs9386463	Primary Tooth Development		-6.222573
20195514	rs6435957	Primary Tooth Development		-6.438899
20195514	rs10506525	Primary Tooth Development		-8.209715
23667675	rs7114000	Age Menarche		-5.69037
23667675	rs6431393	Age Menarche		-5.403403
23667675	rs310008	Age Menarche		-5.447332
23667675	rs12800752	Age Menarche		-5.505845
23667675	rs2076751	Age Menarche		-5.127844
23667675	rs7114467	Age Menarche		-5.06956
23667675	rs364663	Age Menarche		-6.260428
23667675	rs4735738	Age Menarche		-5.307153
22359512	rs12472274	Sphingolipids		-7.818156
22359512	rs10769780	Sphingolipids		-7.480172
22359512	rs603424	Sphingolipids		-13.193142
22359512	rs4500751	Sphingolipids		-22.252588
22359512	rs7258249	Sphingolipids		-33.962574
22359512	rs2304130	Sphingolipids		-8.232844
22359512	rs17718828	Sphingolipids		-7.826814
22359512	rs11662721	Sphingolipids		-7.866461
22359512	rs13106975	Sphingolipids		-18.714443
22359512	rs102275	Sphingolipids		-203.005243
22359512	rs1566039	Sphingolipids		-7.962574
22359512	rs9437689	Sphingolipids		-7.308035
22359512	rs17606561	Sphingolipids		-10.826814
22359512	rs1061808	Sphingolipids		-9.10902
22359512	rs7337573	Sphingolipids		-7.621602
22359512	rs9832727	Sphingolipids		-28.230623
22359512	rs174479	Sphingolipids		-13.701147
22359512	rs10885997	Sphingolipids		-8.103474
22359512	rs4666002	Sphingolipids		-10.126098
22359512	rs17101394	Sphingolipids		-56.508638
22359512	rs10404486	Sphingolipids		-8.069051
22359512	rs7259004	Sphingolipids		-9.310691
22359512	rs2945816	Sphingolipids		-7.667562
22359512	rs9932186	Sphingolipids		-7.477556
22359512	rs12423247	Sphingolipids		-7.510042
22359512	rs1424760	Sphingolipids		-7.386158
22359512	rs10468017	Sphingolipids		-42.181115
22359512	rs964184	Sphingolipids		-9.767004
22359512	rs197770	Sphingolipids		-7.709965
22359512	rs12051548	Sphingolipids		-8.917215
22359512	rs1077989	Sphingolipids		-17.031984
22359512	rs4485401	Sphingolipids		-7.79588
22359512	rs680379	Sphingolipids		-15.793174
22359512	rs17148090	Sphingolipids		-7.383
22359512	rs870288	Sphingolipids		-8.019088
21297633	rs2310173	Ulcerative Colitis		-7.073658
21297633	rs6499188	Ulcerative Colitis		-7.401209
21297633	rs2297441	Ulcerative Colitis		-10.737549
21297633	rs6451493	Ulcerative Colitis		-8.552842
21297633	rs267939	Ulcerative Colitis		-11.221126
21297633	rs943072	Ulcerative Colitis		-9.625252
21297633	rs2155219	Ulcerative Colitis		-15.268411
21297633	rs2838519	Ulcerative Colitis		-10.193142
21297633	rs2297441	Ulcerative Colitis		-9.769551
21297633	rs254560	Ulcerative Colitis		-8.90309
21297633	rs5771069	Ulcerative Colitis		-6.728158
21297633	rs1297265	Ulcerative Colitis		-12.155523
21297633	rs2838519	Ulcerative Colitis		-13.679854
21297633	rs7134599	Ulcerative Colitis		-15.974694
21297633	rs798502	Ulcerative Colitis		-14.583359
21297633	rs11676348	Ulcerative Colitis		-9.90309
21297633	rs6911490	Ulcerative Colitis		-7.995679
21297633	rs2872507	Ulcerative Colitis		-10.264401
21297633	rs6920220	Ulcerative Colitis		-16.094204
21297633	rs678170	Ulcerative Colitis		-13.332547
21297633	rs4246905	Ulcerative Colitis		-11.247952
21297633	rs10781499	Ulcerative Colitis		-17.457175
21297633	rs6871626	Ulcerative Colitis		-11.216096
21297633	rs6017342	Ulcerative Colitis		-19.962574
21297633	rs941823	Ulcerative Colitis		-11.417937
21297633	rs12261843	Ulcerative Colitis		-8.728158
21297633	rs2310173	Ulcerative Colitis		-11.498941
21297633	rs6871626	Ulcerative Colitis		-20.954677
21297633	rs2836878	Ulcerative Colitis		-21.730487
21297633	rs4728142	Ulcerative Colitis		-7.759451
21297633	rs16940202	Ulcerative Colitis		-18.224754
21297633	rs11739663	Ulcerative Colitis		-7.552842
21297633	rs4246905	Ulcerative Colitis		-14.876148
21297633	rs1297265	Ulcerative Colitis		-7.850781
21297633	rs11209026	Ulcerative Colitis		-64.0
21297633	rs7554511	Ulcerative Colitis		-12.69037
21297633	rs6911490	Ulcerative Colitis		-6.454693
21297633	rs9822268	Ulcerative Colitis		-16.79588
21297633	rs12261843	Ulcerative Colitis		-9.149354
21297633	rs9268853	Ulcerative Colitis		-54.869666
21297633	rs11209026	Ulcerative Colitis		-27.29073
21297633	rs6584283	Ulcerative Colitis		-20.07263
21297633	rs10758669	Ulcerative Colitis		-13.0
21297633	rs907611	Ulcerative Colitis		-9.860121
21297633	rs7524102	Ulcerative Colitis		-12.782516
21297633	rs2155219	Ulcerative Colitis		-11.801343
21297633	rs7608910	Ulcerative Colitis		-13.769551
21297633	rs1801274	Ulcerative Colitis		-19.665546
21297633	rs3194051	Ulcerative Colitis		-7.374688
21297633	rs17388568	Ulcerative Colitis		-6.022734
21297633	rs4676406	Ulcerative Colitis		-10.079877
21297633	rs6426833	Ulcerative Colitis		-34.405607
21297633	rs35675666	Ulcerative Colitis		-8.315155
21297633	rs734999	Ulcerative Colitis		-8.917215
21297633	rs17085007	Ulcerative Colitis		-16.015473
21297633	rs4510766	Ulcerative Colitis		-15.69897
21297633	rs6451493	Ulcerative Colitis		-26.793174
21297633	rs10758669	Ulcerative Colitis		-24.653647
21297633	rs10781499	Ulcerative Colitis		-18.581699
21297633	rs3024505	Ulcerative Colitis		-16.239578
24509480	rs702634	Type 2 Diabetes		-8.161151
24509480	rs17106184	Type 2 Diabetes		-8.387216
24509480	rs6808574	Type 2 Diabetes		-8.236572
24509480	rs6813195	Type 2 Diabetes		-13.387216
21738491	rs4665058	Sudden Cardiac Death		-9.744727
21738491	rs4665058	Sudden Cardiac Death		-7.236572
23423138	rs133885	Mathematical Abilities|Dyslexia|Myosin		-8.560667
23754948	rs2820443	Anthropometric Traits|Sexual	WHRadjBMI	-36.335358
23754948	rs1358980	Anthropometric Traits|Sexual	WHRadjBMI	-30.617983
23754948	rs4684854	Anthropometric Traits|Sexual	WHRadjBMI	-13.379864
23754948	rs11743303	Anthropometric Traits|Sexual	WCadjBMI	-10.570248
23754948	rs6717858	Anthropometric Traits|Sexual	WHRadjBMI	-28.701147
23754948	rs2371767	Anthropometric Traits|Sexual	WHRadjBMI	-22.150581
19714249	rs4756846	Obesity|Osteoporosis Phenotypes		-6.268411
19714249	rs4756846	Obesity|Osteoporosis Phenotypes		-5.917215
22396660	rs11746443	Nephrolithiasis		-7.184422
21490949	rs1048886	Type 2 Diabetes|Transferability		-5.013228
21490949	rs6583826	Type 2 Diabetes|Transferability		-5.131944
21490949	rs7119	Type 2 Diabetes|Transferability		-6.280669
21490949	rs2833610	Type 2 Diabetes|Transferability		-5.408935
21490949	rs9295474	Type 2 Diabetes|Transferability		-5.066007
21490949	rs2063640	Type 2 Diabetes|Transferability		-5.459671
21779176	rs6747972	Restless Legs Syndrome		-10.044312
21779176	rs12593813	Restless Legs Syndrome		-21.863279
21779176	rs3104767	Restless Legs Syndrome		-18.026872
21779176	rs1975197	Restless Legs Syndrome		-9.457175
21779176	rs9357271	Restless Legs Syndrome		-21.110698
21779176	rs2300478	Restless Legs Syndrome		-48.468521
20729852	rs3781264	Esophageal Squamous Cell Carcinoma|Gastric Adenocarcinoma		-8.136677
20729852	rs738722	Esophageal Squamous Cell Carcinoma|Gastric Adenocarcinoma		-7.850781
20729852	rs4072037	Esophageal Squamous Cell Carcinoma|Gastric Adenocarcinoma		-5.139063
20729852	rs4072037	Esophageal Squamous Cell Carcinoma|Gastric Adenocarcinoma		-6.374688
20729852	rs3781264	Esophageal Squamous Cell Carcinoma|Gastric Adenocarcinoma		-10.404504
20729852	rs3781264	Esophageal Squamous Cell Carcinoma|Gastric Adenocarcinoma		-13.100179
18846228	rs2040704	Serum IgE Levels		-7.350665
18846228	rs2251746	Serum IgE Levels		-19.732828
23532257	rs10229583	Type 2 Diabetes		-5.0
21076409	rs17608766	Conduction|Qrs Duration		-9.323306
21076409	rs1733724	Conduction|Qrs Duration		-7.5157
21076409	rs11848785	Conduction|Qrs Duration		-9.982967
21076409	rs6801957	Conduction|Qrs Duration		-27.958607
21076409	rs883079	Conduction|Qrs Duration		-9.876148
21076409	rs9912468	Conduction|Qrs Duration		-7.974694
21076409	rs11708996	Conduction|Qrs Duration		-15.899629
21076409	rs17391905	Conduction|Qrs Duration		-9.486782
21076409	rs9436640	Conduction|Qrs Duration		-17.340084
21076409	rs991014	Conduction|Qrs Duration		-9.207608
21076409	rs4074536	Conduction|Qrs Duration		-7.627088
21076409	rs2242285	Conduction|Qrs Duration		-7.962574
21076409	rs7562790	Conduction|Qrs Duration		-8.085128
21076409	rs9470361	Conduction|Qrs Duration		-26.522879
21076409	rs9851724	Conduction|Qrs Duration		-19.718967
21076409	rs1886512	Conduction|Qrs Duration		-7.896196
21076409	rs7784776	Conduction|Qrs Duration		-8.89279
21076409	rs13165478	Conduction|Qrs Duration		-13.133122
21076409	rs17020136	Conduction|Qrs Duration		-8.721246
21076409	rs1362212	Conduction|Qrs Duration		-12.950782
21076409	rs7342028	Conduction|Qrs Duration		-9.305395
21076409	rs10850409	Conduction|Qrs Duration		-9.514279
21076409	rs11153730	Conduction|Qrs Duration		-17.899629
21076409	rs4687718	Conduction|Qrs Duration		-8.20412
25310577	rs4245595	Acute Lymphoblastic Leukemia|Childhood		-9.917215
25310577	rs1110701	Acute Lymphoblastic Leukemia|Childhood		-10.082494
20686608	rs2257205	Pancreatic Cancer		-5.111259
20686608	rs1585440	Pancreatic Cancer		-5.032452
20686608	rs6879627	Pancreatic Cancer		-5.090444
20686608	rs225190	Pancreatic Cancer		-5.222573
20686608	rs2039553	Pancreatic Cancer		-5.154282
20686608	rs6711606	Pancreatic Cancer		-5.395774
20686608	rs6736997	Pancreatic Cancer		-5.232844
20686608	rs1427593	Pancreatic Cancer		-5.148742
20686608	rs6464375	Pancreatic Cancer		-6.355561
20686608	rs3016539	Pancreatic Cancer		-5.137869
20686608	rs9502893	Pancreatic Cancer		-6.481486
20686608	rs7832232	Pancreatic Cancer		-5.29243
20686608	rs4924935	Pancreatic Cancer		-5.088842
20686608	rs12615966	Pancreatic Cancer		-5.128427
20686608	rs10088262	Pancreatic Cancer		-5.366532
20686608	rs708224	Pancreatic Cancer		-6.481486
20686608	rs1886449	Pancreatic Cancer		-5.034328
23979607	rs73772260	Borderline Personality		-6.068034
23979607	rs73772260	Borderline Personality		-6.442493
22558069	rs4985726	Immunoglobulin Isotypes|Non-Albumin Protein	total protein	-13.920819
22558069	rs4985726	Immunoglobulin Isotypes|Non-Albumin Protein	non-albumin protein	-23.148742
22558069	rs1260326	Immunoglobulin Isotypes|Non-Albumin Protein	albumin	-8.508638
22558069	rs3803800	Immunoglobulin Isotypes|Non-Albumin Protein	non-albumin protein	-14.142668
22558069	rs10007186	Immunoglobulin Isotypes|Non-Albumin Protein	non-albumin protein	-8.886057
25008200	rs10501568	Chronic Periodontitis		-5.055024
25008200	rs7254232	Chronic Periodontitis		-5.590067
23544013	rs183211	Breast Cancer|Breast Ovarian Cancer|Carriers		-5.455932
23544013	rs4691139	Breast Cancer|Breast Ovarian Cancer|Carriers		-5.552842
23544013	rs11196174	Breast Cancer|Breast Ovarian Cancer|Carriers		-6.49485
23544013	rs2290854	Breast Cancer|Breast Ovarian Cancer|Carriers		-7.568636
23544013	rs17631303	Breast Cancer|Breast Ovarian Cancer|Carriers		-9.552842
23544013	rs183211	Breast Cancer|Breast Ovarian Cancer|Carriers		-8.696804
23544013	rs17631303	Breast Cancer|Breast Ovarian Cancer|Carriers		-5.0
23544013	rs3814113	Breast Cancer|Breast Ovarian Cancer|Carriers		-10.229148
23358160	rs12922317	Schizophrenia|Cytomegalovirus Infection|Infection Suggests		-6.043832
23358160	rs8057927	Schizophrenia|Cytomegalovirus Infection|Infection Suggests		-5.920819
23358160	rs4757144	Schizophrenia|Cytomegalovirus Infection|Infection Suggests		-5.422508
23509613	rs6681460	Antiphospholipid Antibodies		-5.156145
23509613	rs1978968	Antiphospholipid Antibodies		-5.655608
23509613	rs17011455	Antiphospholipid Antibodies		-5.327902
23509613	rs8060581	Antiphospholipid Antibodies		-5.841638
23509613	rs17791782	Antiphospholipid Antibodies		-5.184422
23509613	rs12204683	Antiphospholipid Antibodies		-5.153663
23509613	rs13403289	Antiphospholipid Antibodies		-5.216096
23509613	rs2357982	Antiphospholipid Antibodies		-5.471083
23509613	rs10492418	Antiphospholipid Antibodies		-5.688246
23509613	rs9315762	Antiphospholipid Antibodies		-5.175224
23509613	rs6889746	Antiphospholipid Antibodies		-5.220404
23509613	rs11975235	Antiphospholipid Antibodies		-5.540608
23509613	rs6080100	Antiphospholipid Antibodies		-5.163676
22675492	rs6016142	Sex Hormone-Binding Globulin|Testosterone|Estradiol		-7.189096
22675492	rs8077059	Sex Hormone-Binding Globulin|Testosterone|Estradiol		-5.267606
22675492	rs11132733	Sex Hormone-Binding Globulin|Testosterone|Estradiol		-5.480172
22675492	rs402675	Sex Hormone-Binding Globulin|Testosterone|Estradiol		-5.202732
22675492	rs17056274	Sex Hormone-Binding Globulin|Testosterone|Estradiol		-5.436519
22675492	rs10495024	Sex Hormone-Binding Globulin|Testosterone|Estradiol		-5.252588
22675492	rs2727261	Sex Hormone-Binding Globulin|Testosterone|Estradiol		-5.485452
22675492	rs597800	Sex Hormone-Binding Globulin|Testosterone|Estradiol		-6.276544
22675492	rs727479	Sex Hormone-Binding Globulin|Testosterone|Estradiol		-6.291579
22675492	rs10514317	Sex Hormone-Binding Globulin|Testosterone|Estradiol		-6.157391
22675492	rs12059860	Sex Hormone-Binding Globulin|Testosterone|Estradiol		-5.083546
22675492	rs909814	Sex Hormone-Binding Globulin|Testosterone|Estradiol		-6.042872
22675492	rs10488084	Sex Hormone-Binding Globulin|Testosterone|Estradiol		-5.625252
22675492	rs424950	Sex Hormone-Binding Globulin|Testosterone|Estradiol		-5.322393
22675492	rs9905820	Sex Hormone-Binding Globulin|Testosterone|Estradiol		-5.420216
22675492	rs727428	Sex Hormone-Binding Globulin|Testosterone|Estradiol		-15.679854
22675492	rs11880316	Sex Hormone-Binding Globulin|Testosterone|Estradiol		-5.440093
22675492	rs12596210	Sex Hormone-Binding Globulin|Testosterone|Estradiol		-5.058489
22675492	rs6721345	Sex Hormone-Binding Globulin|Testosterone|Estradiol		-5.585027
22675492	rs3849491	Sex Hormone-Binding Globulin|Testosterone|Estradiol		-5.258061
22675492	rs10795130	Sex Hormone-Binding Globulin|Testosterone|Estradiol		-5.156767
22675492	rs10495024	Sex Hormone-Binding Globulin|Testosterone|Estradiol		-5.007446
25017104	rs2155219	Allergic Disease|Eosinophilic Esophagitis		-6.437707
25017104	rs2898261	Allergic Disease|Eosinophilic Esophagitis		-7.315155
25017104	rs2000260	Allergic Disease|Eosinophilic Esophagitis		-6.183096
25017104	rs8041227	Allergic Disease|Eosinophilic Esophagitis		-9.197911
25017104	rs118086209	Allergic Disease|Eosinophilic Esophagitis		-6.628932
25017104	rs11819199	Allergic Disease|Eosinophilic Esophagitis		-6.539102
25017104	rs17004598	Allergic Disease|Eosinophilic Esophagitis		-6.863279
25017104	rs77569859	Allergic Disease|Eosinophilic Esophagitis		-9.481486
25017104	rs3806933	Allergic Disease|Eosinophilic Esophagitis		-7.69897
25017104	rs2055376	Allergic Disease|Eosinophilic Esophagitis		-7.14752
22558097	rs887829	Total Bilirubin|Sickle Cell Anemia|Sickle Cell		-45.500313
21665990	rs1061170	Age-Related Macular Degeneration		-260.886057
21665990	rs1999930	Age-Related Macular Degeneration		-7.958607
21665990	rs2230199	Age-Related Macular Degeneration		-28.337242
21665990	rs4711751	Age-Related Macular Degeneration		-8.060481
21665990	rs9332739	Age-Related Macular Degeneration		-22.619789
21665990	rs10468017	Age-Related Macular Degeneration		-11.568636
21665990	rs10033900	Age-Related Macular Degeneration		-10.619789
21665990	rs10490924	Age-Related Macular Degeneration		-321.443697
21665990	rs9621532	Age-Related Macular Degeneration		-14.657577
21665990	rs3764261	Age-Related Macular Degeneration		-8.161151
25241909	rs114931935	Chronic Obstructive Pulmonary Disease|Chronic Bronchitis		-6.301899
25241909	rs13141641	Chronic Obstructive Pulmonary Disease|Chronic Bronchitis		-7.661544
25241909	rs12914385	Chronic Obstructive Pulmonary Disease|Chronic Bronchitis		-6.104577
25241909	rs139257032	Chronic Obstructive Pulmonary Disease|Chronic Bronchitis		-6.596879
25241909	rs4416442	Chronic Obstructive Pulmonary Disease|Chronic Bronchitis		-9.163043
25241909	rs12910412	Chronic Obstructive Pulmonary Disease|Chronic Bronchitis		-6.282329
25241909	rs34391416	Chronic Obstructive Pulmonary Disease|Chronic Bronchitis		-9.213959
24086445	rs11044045	Schizophrenia|Quantitative Phenotype|Matter Volume		-5.288193
24086445	rs10277664	Schizophrenia|Quantitative Phenotype|Matter Volume		-6.860121
24086445	rs11044045	Schizophrenia|Quantitative Phenotype|Matter Volume		-5.570248
24086445	rs9488343	Schizophrenia|Quantitative Phenotype|Matter Volume		-6.152427
24204295	rs1551570	Narcolepsy|Influenza|Changes		-9.423659
24204295	rs10995245	Narcolepsy|Influenza|Changes		-10.906578
24204295	rs2854536	Narcolepsy|Influenza|Changes		-7.412289
24204295	rs2834188	Narcolepsy|Influenza|Changes		-7.709965
24204295	rs1154155	Narcolepsy|Influenza|Changes		-48.299296
22511988	rs6742078	Cell-Free Dna|Cardiovascular		-22.798603
20522523	rs1490157	Partial Epilepsies		-5.275724
20522523	rs2601828	Partial Epilepsies		-5.982967
20522523	rs346291	Partial Epilepsies		-6.476254
23958962	rs6677435	Cocaine Dependence		-6.661544
23958962	rs150954431	Cocaine Dependence		-8.924453
23958962	rs72840936	Cocaine Dependence		-6.074172
23958962	rs111325002	Cocaine Dependence		-6.982967
23958962	rs2629540	Cocaine Dependence		-7.368556
23958962	rs2456778	Cocaine Dependence		-7.37059
23958962	rs2005290	Cocaine Dependence		-6.543634
23958962	rs4129566	Cocaine Dependence		-6.37059
23958962	rs75686122	Cocaine Dependence		-6.280669
20038947	rs1612122	Major Depression		-5.156145
20038947	rs644695	Major Depression		-6.514279
20038947	rs9870680	Major Depression		-5.954677
20038947	rs724568	Major Depression		-5.274088
20038947	rs644695	Major Depression		-7.497573
20038947	rs9870680	Major Depression		-5.254925
20038947	rs17144465	Major Depression		-6.114639
20038947	rs10265216	Major Depression		-5.519993
20038947	rs17144465	Major Depression		-5.342944
20038947	rs5990417	Major Depression		-5.213959
20038947	rs1612122	Major Depression		-5.268411
20038947	rs2326810	Major Depression		-5.185752
20038947	rs1106634	Major Depression		-6.16877
21483845	rs987710	Iron Deficiency	Case-Control	-6.67162
20195266	rs1967256	Antipsychotic Drugs|Metabolic Side Effects	Olanzapine - Hemoglobin A1c	-7.552842
20195266	rs11735070	Antipsychotic Drugs|Metabolic Side Effects	Perphenazine - Triglycerides	-5.886057
20195266	rs7105881	Antipsychotic Drugs|Metabolic Side Effects	Risperidone - Hip Circumference	-6.485452
20195266	rs320209	Antipsychotic Drugs|Metabolic Side Effects	Clozapine - Glucose	-6.404504
20195266	rs17100498	Antipsychotic Drugs|Metabolic Side Effects	Risperidone - Hemoglobin A1c	-6.309804
20195266	rs11663206	Antipsychotic Drugs|Metabolic Side Effects	Risperidone - Hemoglobin A1c	-5.68403
20195266	rs1568679	Antipsychotic Drugs|Metabolic Side Effects	Risperidone - Hip Circumference	-7.89279
20195266	rs10499504	Antipsychotic Drugs|Metabolic Side Effects	Clozapine - Total Cholesterol	-6.36251
20195266	rs153091	Antipsychotic Drugs|Metabolic Side Effects	Perphenazine - Triglycerides	-5.732828
20195266	rs17216786	Antipsychotic Drugs|Metabolic Side Effects	Clozapine - Triglycerides	-5.876148
20195266	rs1464500	Antipsychotic Drugs|Metabolic Side Effects	Perphenazine - HDL	-6.970616
20195266	rs1405687	Antipsychotic Drugs|Metabolic Side Effects	Ziprasidone - Hip Circumference	-7.326058
20195266	rs17651157	Antipsychotic Drugs|Metabolic Side Effects	Perphenazine - Triglycerides	-6.970616
20195266	rs1117324	Antipsychotic Drugs|Metabolic Side Effects	Risperidone - Hip Circumference	-6.459671
20195266	rs17385675	Antipsychotic Drugs|Metabolic Side Effects	Clozapine - Triglycerides	-5.463442
20195266	rs9658108	Antipsychotic Drugs|Metabolic Side Effects	Clozapine - Glucose	-6.339135
20195266	rs10202231	Antipsychotic Drugs|Metabolic Side Effects	Perphenazine - Triglycerides	-6.136083
20195266	rs4783227	Antipsychotic Drugs|Metabolic Side Effects	Olanzapine - Total Cholesterol	-6.403403
20195266	rs2994684	Antipsychotic Drugs|Metabolic Side Effects	Clozapine - Triglycerides	-6.58838
20195266	rs1187614	Antipsychotic Drugs|Metabolic Side Effects	Perphenazine - Total Cholesterol	-6.625252
20195266	rs17410015	Antipsychotic Drugs|Metabolic Side Effects	Perphenazine - Triglycerides	-5.818156
20195266	rs13335336	Antipsychotic Drugs|Metabolic Side Effects	Risperidone - Hemoglobin A1c	-6.149354
20195266	rs6735179	Antipsychotic Drugs|Metabolic Side Effects	Perphenazine - Triglycerides	-6.872895
20195266	rs17661538	Antipsychotic Drugs|Metabolic Side Effects	Clozapine - Triglycerides	-5.886057
20195266	rs11163585	Antipsychotic Drugs|Metabolic Side Effects	Perphenazine - HDL	-6.030584
20195266	rs620875	Antipsychotic Drugs|Metabolic Side Effects	Clozapine - Triglycerides	-5.49485
20195266	rs6741819	Antipsychotic Drugs|Metabolic Side Effects	Perphenazine - Triglycerides	-6.614394
20195266	rs518590	Antipsychotic Drugs|Metabolic Side Effects	Quetiapine - HDL	-6.79588
20195266	rs1577917	Antipsychotic Drugs|Metabolic Side Effects	Clozapine - Triglycerides	-5.458421
20195266	rs1534238	Antipsychotic Drugs|Metabolic Side Effects	Clozapine - Triglycerides	-5.549751
20195266	rs13224682	Antipsychotic Drugs|Metabolic Side Effects	Clozapine - Triglycerides	-7.200659
20195266	rs6092078	Antipsychotic Drugs|Metabolic Side Effects	Risperidone - Hip Circumference	-5.583359
20195266	rs7570469	Antipsychotic Drugs|Metabolic Side Effects	Clozapine - Heart Rate	-6.259637
20195266	rs977396	Antipsychotic Drugs|Metabolic Side Effects	Olanzapine - Total Cholesterol	-6.485452
20195266	rs1568679	Antipsychotic Drugs|Metabolic Side Effects	Risperidone - Waist Circumference	-7.166216
20195266	rs4838255	Antipsychotic Drugs|Metabolic Side Effects	Perphenazine - Triglycerides	-6.581699
24143190	rs2981578	Breast Cancer|Breast		-11.882729
24143190	rs2981578	Breast Cancer|Breast		-6.647817
24143190	rs12922061	Breast Cancer|Breast		-5.346787
24143190	rs2981578	Breast Cancer|Breast		-5.787812
24143190	rs12922061	Breast Cancer|Breast		-9.401209
18369459	rs10484554	Psoriasis|Psoriatic Arthritis|New Disease		-10.163676
18369459	rs2395029	Psoriasis|Psoriatic Arthritis|New Disease		-25.67162
18369459	rs10484554	Psoriasis|Psoriatic Arthritis|New Disease		-38.742321
18369459	rs7993214	Psoriasis|Psoriatic Arthritis|New Disease		-5.69897
18369459	rs2395029	Psoriasis|Psoriatic Arthritis|New Disease		-9.730487
22760553	rs17135437	Global Disease|Depression|Citalopram-Induced Side Effects		-7.485452
22760553	rs6040399	Global Disease|Depression|Citalopram-Induced Side Effects		-6.161781
22760553	rs11935103	Global Disease|Depression|Citalopram-Induced Side Effects		-5.876148
22760553	rs6563353	Global Disease|Depression|Citalopram-Induced Side Effects		-5.686133
22760553	rs13430864	Global Disease|Depression|Citalopram-Induced Side Effects		-6.29073
22760553	rs7715172	Global Disease|Depression|Citalopram-Induced Side Effects		-5.536107
22760553	rs4398173	Global Disease|Depression|Citalopram-Induced Side Effects		-6.222573
22760553	rs4502542	Global Disease|Depression|Citalopram-Induced Side Effects		-5.790485
22760553	rs6764050	Global Disease|Depression|Citalopram-Induced Side Effects		-6.058986
22760553	rs2903308	Global Disease|Depression|Citalopram-Induced Side Effects		-5.772113
22760553	rs16965962	Global Disease|Depression|Citalopram-Induced Side Effects		-6.492144
22760553	rs6646773	Global Disease|Depression|Citalopram-Induced Side Effects		-5.886057
22197932	rs2897442	Atopic Dermatitis		-5.107905
22197932	rs479844	Atopic Dermatitis		-6.107905
22197932	rs2164983	Atopic Dermatitis		-6.744727
25310821	rs4299518	Hirschsprung Disease		-5.567031
25310821	rs6074578	Hirschsprung Disease		-5.430626
25310821	rs12639288	Hirschsprung Disease		-5.291579
25310821	rs11725593	Hirschsprung Disease		-5.744727
21983787	rs258322	Melanoma		-16.045757
21983787	rs13016963	Melanoma		-9.065502
21983787	rs1801516	Melanoma		-8.468521
21983787	rs45430	Melanoma		-8.537602
21983785	rs7412746	Melanoma		-10.045757
21983785	rs3219090	Melanoma		-7.031517
21223598	rs12600277	Aortic Root		-5.565431
21223598	rs6045676	Aortic Root		-7.484126
21223598	rs875971	Aortic Root		-5.388277
21223598	rs4876662	Aortic Root		-5.651695
21223598	rs1825630	Aortic Root		-5.097453
21223598	rs801193	Aortic Root		-5.437707
23593239	rs17166082	Self-Employment		-5.235077
23593239	rs10776614	Self-Employment		-5.319664
24376798	rs9275572	Chronic Hepatitis C		-5.581699
24376798	rs9275572	Chronic Hepatitis C		-5.015923
24376798	rs9275572	Chronic Hepatitis C		-7.199971
18464913	rs4129267	Protein Quantitative Trait|Genome|Association		-56.739929
18464913	rs6761276	Protein Quantitative Trait|Genome|Association		-5.138466
18464913	rs2250417	Protein Quantitative Trait|Genome|Association		-12.16813
18464913	rs6761	Protein Quantitative Trait|Genome|Association		-6.511449
18464913	rs5751901	Protein Quantitative Trait|Genome|Association		-6.818156
18464913	rs7770628	Protein Quantitative Trait|Genome|Association		-9.360514
18464913	rs4796217	Protein Quantitative Trait|Genome|Association		-20.412289
18464913	rs505922	Protein Quantitative Trait|Genome|Association		-39.170053
18464913	rs12093699	Protein Quantitative Trait|Genome|Association		-5.196543
20661308	rs1801725	Serum Calcium		-17.58838
20661308	rs1801725	Serum Calcium		-36.201349
19305408	rs2074518	Qt Interval Duration		-11.221849
19305408	rs37062	Qt Interval Duration		-24.522879
19305408	rs12576239	Qt Interval Duration		-15.0
19305408	rs8049607	Qt Interval Duration		-14.30103
19305408	rs11756438	Qt Interval Duration		-21.30103
19305408	rs846111	Qt Interval Duration		-16.0
19305408	rs8049607	Qt Interval Duration		-6.0
19305408	rs16857031	Qt Interval Duration		-34.0
19305408	rs2968864	Qt Interval Duration		-15.09691
19305408	rs846111	Qt Interval Duration		-6.69897
19305408	rs12053903	Qt Interval Duration		-14.0
19305408	rs12143842	Qt Interval Duration		-77.69897
20526338	rs12566888	Platelet Aggregation	ADP 2 u M	-11.468521
20526338	rs12566888	Platelet Aggregation	Epi 2 u M	-9.136677
20526338	rs7940646	Platelet Aggregation	ADP 5 u M	-7.69897
20526338	rs12566888	Platelet Aggregation	ADP 3 u M	-11.468521
20526338	rs1671152	Platelet Aggregation		-13.075721
20526338	rs1671152	Platelet Aggregation	coll.	-12.337242
20526338	rs1671152	Platelet Aggregation	coll. 190 u g/mL	-13.040959
24386095	rs10045497	Lipid Levels	LDL	-11.924453
24386095	rs10045497	Lipid Levels	total cholesterol	-7.809668
24386095	rs2043085	Lipid Levels	HDL	-7.812479
24386095	rs3764261	Lipid Levels	HDL	-24.714443
24386095	rs328	Lipid Levels	triglycerides	-9.60206
24386095	rs328	Lipid Levels	HDL	-13.772113
24386095	rs1160985	Lipid Levels	LDL	-12.434152
24386095	rs507666	Lipid Levels	total cholesterol	-10.449772
24386095	rs651821	Lipid Levels	triglycerides	-58.623423
24386095	rs507666	Lipid Levels	LDL	-10.677781
24386095	rs11207995	Lipid Levels	total cholesterol	-9.239578
21423719	rs738409	Metabolic Traits|Nonalcoholic Fatty Liver Disease		-42.443697
23006423	rs7260598	Lung Cancer|Overall Survival		-5.202732
23472185	rs3817963	Multiple Sclerosis|Oligoclonal Band		-9.244125
23472185	rs17411949	Multiple Sclerosis|Oligoclonal Band		-6.080922
23472185	rs6659742	Multiple Sclerosis|Oligoclonal Band		-6.040959
21750679	rs13021401	Systemic Sclerosis		-5.498941
21750679	rs10488631	Systemic Sclerosis		-6.38405
21750679	rs6457617	Systemic Sclerosis		-36.632644
21750679	rs2056626	Systemic Sclerosis		-5.886057
21750679	rs7574865	Systemic Sclerosis		-12.645892
21750679	rs2233287	Systemic Sclerosis		-8.329754
21750679	rs3130573	Systemic Sclerosis		-9.244125
22941191	rs17065417	Neuroblastoma		-7.920819
22941191	rs4336470	Neuroblastoma		-10.568636
21935397	rs12130212	Extremely|Overweight|Body Mass Index		-5.619789
21935397	rs734597	Extremely|Overweight|Body Mass Index		-5.154902
21935397	rs699363	Extremely|Overweight|Body Mass Index		-5.327902
21935397	rs734597	Extremely|Overweight|Body Mass Index		-7.508638
21935397	rs970843	Extremely|Overweight|Body Mass Index		-5.30103
22479191	rs6431731	Kidney|Follow-Up		-7.366532
22479191	rs3925584	Kidney|Follow-Up		-17.075721
21658281	rs2982694	Coronary Artery Disease|Sudden Cardiac Arrest		-11.407823
21658281	rs1559040	Coronary Artery Disease|Sudden Cardiac Arrest		-8.982967
21658281	rs597503	Coronary Artery Disease|Sudden Cardiac Arrest		-10.826814
21658281	rs16942421	Coronary Artery Disease|Sudden Cardiac Arrest		-10.040482
21658281	rs7157599	Coronary Artery Disease|Sudden Cardiac Arrest		-10.156145
21658281	rs12429889	Coronary Artery Disease|Sudden Cardiac Arrest		-22.049149
21658281	rs11624056	Coronary Artery Disease|Sudden Cardiac Arrest		-9.066007
21658281	rs16866933	Coronary Artery Disease|Sudden Cardiac Arrest		-14.838632
21658281	rs2281680	Coronary Artery Disease|Sudden Cardiac Arrest		-7.218245
21658281	rs7307780	Coronary Artery Disease|Sudden Cardiac Arrest		-15.643974
21658281	rs10765792	Coronary Artery Disease|Sudden Cardiac Arrest		-14.244888
21658281	rs4621553	Coronary Artery Disease|Sudden Cardiac Arrest		-7.661544
21658281	rs12189362	Coronary Artery Disease|Sudden Cardiac Arrest		-11.651695
21658281	rs17718586	Coronary Artery Disease|Sudden Cardiac Arrest		-7.769551
20862305	rs5015480	Type 2 Diabetes		-5.040959
22085899	rs887829	Bilirubin Levels		-323.30103
22085899	rs887829	Bilirubin Levels		-147.270026
22085899	rs887829	Bilirubin Levels		-69.0
19714205	rs2378383	Asthma		-5.148742
22916037	rs6511720	Atherosclerosis		-8.412289
22916037	rs1998013	Atherosclerosis		-12.321482
22916037	rs102275	Atherosclerosis		-263.411168
22916037	rs4788815	Atherosclerosis		-12.395774
22916037	rs16850360	Atherosclerosis		-9.468521
22916037	rs12051548	Atherosclerosis		-10.966576
22916037	rs2168889	Atherosclerosis		-13.239578
22916037	rs1303	Atherosclerosis		-47.266001
22916037	rs2306786	Atherosclerosis		-10.019997
22916037	rs1260326	Atherosclerosis		-11.882729
22916037	rs10500569	Atherosclerosis		-11.154902
22916037	rs1440581	Atherosclerosis		-9.978811
22916037	rs560887	Atherosclerosis		-14.447332
22916037	rs217181	Atherosclerosis		-35.832683
22916037	rs964184	Atherosclerosis		-19.073658
22916037	rs10127775	Atherosclerosis		-8.826814
22916037	rs16939881	Atherosclerosis		-26.534617
22916037	rs2731672	Atherosclerosis		-13.501689
22916037	rs173539	Atherosclerosis		-69.555955
22916037	rs12507628	Atherosclerosis		-8.546682
22916037	rs1532085	Atherosclerosis		-103.06098
22916037	rs3798722	Atherosclerosis		-8.437707
22916037	rs4149310	Atherosclerosis		-9.636388
22916037	rs12678919	Atherosclerosis		-12.035269
22916037	rs1912826	Atherosclerosis		-11.429457
22916037	rs10889332	Atherosclerosis		-14.075721
22916037	rs10211524	Atherosclerosis		-9.504456
22916037	rs4810479	Atherosclerosis		-41.667562
22916037	rs2657880	Atherosclerosis		-29.149967
22916037	rs4841132	Atherosclerosis		-8.628932
22916037	rs673548	Atherosclerosis		-13.015923
22916037	rs1851024	Atherosclerosis		-13.970616
22916037	rs445925	Atherosclerosis		-41.243364
22916037	rs712964	Atherosclerosis		-10.531653
24743840	rs4143094	Colorectal Cancer		-8.058986
23696099	rs1050828	Cell Traits|Red Blood Cell|Resistance	mean corpuscular volume	-14.0
23696099	rs1050828	Cell Traits|Red Blood Cell|Resistance	red blood cell count	-12.39794
23696099	rs9924561	Cell Traits|Red Blood Cell|Resistance	corpuscular hemoglobin concentration	-16.045757
23696099	rs1050828	Cell Traits|Red Blood Cell|Resistance	mean corpuscular hemoglobin	-8.045757
23696099	rs9924561	Cell Traits|Red Blood Cell|Resistance		-12.39794
23696099	rs1050828	Cell Traits|Red Blood Cell|Resistance		-14.221849
23696099	rs9924561	Cell Traits|Red Blood Cell|Resistance		-31.0
23696099	rs9924561	Cell Traits|Red Blood Cell|Resistance	mean corpuscular volume	-28.30103
23696099	rs9924561	Cell Traits|Red Blood Cell|Resistance	mean corpuscular hemoglobin	-35.09691
23696099	rs7120391	Cell Traits|Red Blood Cell|Resistance	corpuscular hemoglobin concentration	-8.30103
21873549	rs4502156	Type 2 Diabetes|Proinsulin Levels		-19.455932
21873549	rs1549318	Type 2 Diabetes|Proinsulin Levels		-9.619789
21873549	rs6235	Type 2 Diabetes|Proinsulin Levels		-26.008774
21873549	rs11603334	Type 2 Diabetes|Proinsulin Levels		-101.49485
21873549	rs11603334	Type 2 Diabetes|Proinsulin Levels		-24.920819
21873549	rs4790333	Type 2 Diabetes|Proinsulin Levels		-8.522879
21873549	rs9727115	Type 2 Diabetes|Proinsulin Levels		-6.619789
21873549	rs11558471	Type 2 Diabetes|Proinsulin Levels		-5.853872
21873549	rs10838687	Type 2 Diabetes|Proinsulin Levels		-11.161151
21873549	rs4502156	Type 2 Diabetes|Proinsulin Levels		-8.455932
21873549	rs11558471	Type 2 Diabetes|Proinsulin Levels		-17.508638
21873549	rs7903146	Type 2 Diabetes|Proinsulin Levels		-19.638272
21873549	rs6235	Type 2 Diabetes|Proinsulin Levels		-5.346787
21873549	rs7903146	Type 2 Diabetes|Proinsulin Levels		-6.853872
22832964	rs1678618	Smoking Behaviors	AOI	-6.083546
22832964	rs547843	Smoking Behaviors	CPD	-6.210419
22832964	rs667282	Smoking Behaviors	CPD	-6.742321
22832964	rs3101457	Smoking Behaviors	CPD	-6.580044
24886709	rs78536982	Lipid		-5.118045
24886709	rs5880	Lipid		-15.754487
24886709	rs62436827	Lipid		-5.162412
24886709	rs118146573	Lipid		-9.421361
24886709	rs79236614	Lipid		-7.421361
24886709	rs139961185	Lipid		-11.939302
24886709	rs964184	Lipid		-56.688246
24886709	rs3902354	Lipid		-7.935542
24886709	rs4360309	Lipid		-5.79588
24886709	rs28680850	Lipid		-5.55752
24886709	rs11216230	Lipid		-9.486782
23382691	rs12828421	Immunoglobulin G|Human Immunoglobulin|-Glycosylation		-7.348722
23382691	rs7159888	Immunoglobulin G|Human Immunoglobulin|-Glycosylation		-17.522879
23382691	rs6421315	Immunoglobulin G|Human Immunoglobulin|-Glycosylation		-12.728158
23382691	rs4878639	Immunoglobulin G|Human Immunoglobulin|-Glycosylation		-7.454693
23382691	rs2186369	Immunoglobulin G|Human Immunoglobulin|-Glycosylation		-16.063989
23382691	rs2072209	Immunoglobulin G|Human Immunoglobulin|-Glycosylation		-7.935542
23382691	rs1049110	Immunoglobulin G|Human Immunoglobulin|-Glycosylation		-7.785156
23382691	rs7224668	Immunoglobulin G|Human Immunoglobulin|-Glycosylation		-7.477556
23382691	rs4930561	Immunoglobulin G|Human Immunoglobulin|-Glycosylation		-9.051587
23382691	rs11710456	Immunoglobulin G|Human Immunoglobulin|-Glycosylation		-74.213249
23382691	rs404256	Immunoglobulin G|Human Immunoglobulin|-Glycosylation		-8.125518
23382691	rs17348299	Immunoglobulin G|Human Immunoglobulin|-Glycosylation		-10.162412
23382691	rs1122979	Immunoglobulin G|Human Immunoglobulin|-Glycosylation		-9.677781
23382691	rs9296009	Immunoglobulin G|Human Immunoglobulin|-Glycosylation		-7.421361
23382691	rs909674	Immunoglobulin G|Human Immunoglobulin|-Glycosylation		-24.015023
23382691	rs12342831	Immunoglobulin G|Human Immunoglobulin|-Glycosylation		-10.568636
22832961	rs6856768	Alzheimer's Disease		-5.334419
22832961	rs3748140	Alzheimer's Disease		-6.5157
22832961	rs4420638	Alzheimer's Disease		-148.101824
22832961	rs11738335	Alzheimer's Disease		-5.368556
22832961	rs7561528	Alzheimer's Disease		-10.221849
22832961	rs12808148	Alzheimer's Disease		-5.906578
22832961	rs17817600	Alzheimer's Disease		-7.66354
22832961	rs1357692	Alzheimer's Disease		-5.484126
24478790	rs10466239	Telomere Length		-5.250264
19247474	rs6437740	Smoking Behaviors|Cigarette Smoking		-6.619789
19247474	rs3027409	Smoking Behaviors|Cigarette Smoking		-5.173925
19247474	rs933688	Smoking Behaviors|Cigarette Smoking		-5.244125
19247474	rs758642	Smoking Behaviors|Cigarette Smoking		-5.136677
19247474	rs910696	Smoking Behaviors|Cigarette Smoking		-5.522879
19247474	rs10989661	Smoking Behaviors|Cigarette Smoking		-5.200659
19247474	rs3027409	Smoking Behaviors|Cigarette Smoking		-5.171985
19247474	rs886716	Smoking Behaviors|Cigarette Smoking		-5.113509
19247474	rs17050782	Smoking Behaviors|Cigarette Smoking		-5.075721
19247474	rs1847461	Smoking Behaviors|Cigarette Smoking		-5.086186
19247474	rs2268983	Smoking Behaviors|Cigarette Smoking		-5.173925
19247474	rs1889899	Smoking Behaviors|Cigarette Smoking		-5.244125
19247474	rs912969	Smoking Behaviors|Cigarette Smoking		-5.107905
19247474	rs3112740	Smoking Behaviors|Cigarette Smoking		-5.221849
19247474	rs7050529	Smoking Behaviors|Cigarette Smoking		-5.552842
19247474	rs1402279	Smoking Behaviors|Cigarette Smoking		-5.283997
19247474	rs6444087	Smoking Behaviors|Cigarette Smoking		-5.036212
19247474	rs950063	Smoking Behaviors|Cigarette Smoking		-5.045757
19247474	rs10411195	Smoking Behaviors|Cigarette Smoking		-5.236572
19247474	rs7553864	Smoking Behaviors|Cigarette Smoking		-5.568636
19247474	rs800082	Smoking Behaviors|Cigarette Smoking		-5.481486
19247474	rs11082304	Smoking Behaviors|Cigarette Smoking		-5.221849
23583980	rs6793295	Pulmonary Fibrosis		-12.079355
23583980	rs2034650	Pulmonary Fibrosis		-11.01055
23583980	rs1278769	Pulmonary Fibrosis		-8.172631
23583980	rs4727443	Pulmonary Fibrosis		-8.172631
23583980	rs1981997	Pulmonary Fibrosis		-13.052076
23583980	rs7934606	Pulmonary Fibrosis		-33.163043
23583980	rs7934606	Pulmonary Fibrosis		-20.459671
23583980	rs2609255	Pulmonary Fibrosis		-10.657577
23583980	rs12610495	Pulmonary Fibrosis		-11.774691
23583980	rs11191865	Pulmonary Fibrosis		-7.61261
23583980	rs2076295	Pulmonary Fibrosis		-18.966576
23583980	rs2736100	Pulmonary Fibrosis		-18.767004
25367360	rs6688613	Astigmatism|Refractive Error		-5.571865
25367360	rs12638075	Astigmatism|Refractive Error		-5.328827
25367360	rs428445	Astigmatism|Refractive Error		-5.735182
25367360	rs12212674	Astigmatism|Refractive Error		-5.838632
25367360	rs12212674	Astigmatism|Refractive Error		-5.826814
25367360	rs13257518	Astigmatism|Refractive Error		-5.627088
25367360	rs6892230	Astigmatism|Refractive Error		-5.728158
25367360	rs7534824	Astigmatism|Refractive Error		-6.045757
25367360	rs10496034	Astigmatism|Refractive Error		-5.67162
25367360	rs2309717	Astigmatism|Refractive Error		-5.9914
25367360	rs1401327	Astigmatism|Refractive Error		-7.406714
25367360	rs1366200	Astigmatism|Refractive Error		-5.982967
25367360	rs1944146	Astigmatism|Refractive Error		-5.581699
25367360	rs4799964	Astigmatism|Refractive Error		-5.935542
25367360	rs7823467	Astigmatism|Refractive Error		-6.459671
25367360	rs1401327	Astigmatism|Refractive Error		-6.533132
25367360	rs17712049	Astigmatism|Refractive Error		-5.357535
18455228	rs3736228	Bone Mineral Density|Osteoporosis		-11.522879
18455228	rs4355801	Bone Mineral Density|Osteoporosis		-9.221849
24714607	rs6577641	Chronic Mucus Hypersecretion		-5.371611
25064009	rs12637471	Parkinson’s Disease		-15.478862
25064009	rs11060180	Parkinson’s Disease		-7.669586
25064009	rs356182	Parkinson’s Disease		-66.490797
25064009	rs8118008	Parkinson’s Disease		-7.634512
25064009	rs11724635	Parkinson’s Disease		-12.093126
25064009	rs2414739	Parkinson’s Disease		-8.38405
25064009	rs11158026	Parkinson’s Disease		-10.14691
25064009	rs9275326	Parkinson’s Disease		-12.235077
25064009	rs34311866	Parkinson’s Disease		-32.446117
25064009	rs1474055	Parkinson’s Disease		-15.14752
25064009	rs329648	Parkinson’s Disease		-7.782516
25064009	rs6430538	Parkinson’s Disease		-14.254925
25064009	rs117896735	Parkinson’s Disease		-10.917215
25064009	rs3793947	Parkinson’s Disease		-7.5867
25064009	rs1555399	Parkinson’s Disease		-15.257275
25064009	rs76904798	Parkinson’s Disease		-11.876148
25064009	rs62120679	Parkinson’s Disease		-8.596879
25064009	rs6812193	Parkinson’s Disease		-10.144481
25064009	rs14235	Parkinson’s Disease		-7.41005
25064009	rs823118	Parkinson’s Disease		-12.866461
25064009	rs35749011	Parkinson’s Disease		-22.215383
25064009	rs10797576	Parkinson’s Disease		-7.924453
25064009	rs17649553	Parkinson’s Disease		-36.313364
25064009	rs199347	Parkinson’s Disease		-11.625252
25064009	rs12456492	Parkinson’s Disease		-8.29073
21804549	rs2381416	Asthma		-6.60206
21804549	rs4845783	Asthma		-5.207608
21804549	rs11078927	Asthma		-13.920819
21804549	rs11214966	Asthma		-6.455932
21804549	rs4845783	Asthma		-6.251812
21804549	rs2381416	Asthma		-11.769551
21804549	rs1837253	Asthma		-9.136677
21804549	rs1101999	Asthma		-8.408935
21804549	rs3771180	Asthma		-14.823909
21804549	rs1837253	Asthma		-14.0
21804549	rs11078927	Asthma		-15.657577
21804549	rs11214966	Asthma		-6.200659
20062060	rs7692808	Pr Interval		-19.222573
20062060	rs11708996	Pr Interval		-25.221849
20062060	rs4944092	Pr Interval		-7.492144
20062060	rs11897119	Pr Interval		-10.335358
20062060	rs3807989	Pr Interval		-27.436519
20062060	rs251253	Pr Interval		-12.024568
20062060	rs1896312	Pr Interval		-16.504456
20062060	rs6800541	Pr Interval		-73.677781
20062060	rs11047543	Pr Interval		-12.476254
23408906	rs657152	Thyroid|Thyroid-Related Traits|Differences		-9.386158
23408906	rs7825175	Thyroid|Thyroid-Related Traits|Differences	thyroid stimulating hormone	-1000.0
23408906	rs1537424	Thyroid|Thyroid-Related Traits|Differences		-7.931814
23408906	rs7860634	Thyroid|Thyroid-Related Traits|Differences		-7.764472
23408906	rs334699	Thyroid|Thyroid-Related Traits|Differences		-6.744727
23408906	rs9472138	Thyroid|Thyroid-Related Traits|Differences		-15.172631
23408906	rs7860634	Thyroid|Thyroid-Related Traits|Differences		-13.638272
23408906	rs657152	Thyroid|Thyroid-Related Traits|Differences	thyroid stimulating hormone	-1000.0
23408906	rs334699	Thyroid|Thyroid-Related Traits|Differences	thyroid stimulating hormone	-1000.0
23408906	rs7825175	Thyroid|Thyroid-Related Traits|Differences		-7.785156
23408906	rs11755845	Thyroid|Thyroid-Related Traits|Differences		-6.525784
23408906	rs1571583	Thyroid|Thyroid-Related Traits|Differences		-6.007889
23408906	rs10519227	Thyroid|Thyroid-Related Traits|Differences		-9.215383
23408906	rs1571583	Thyroid|Thyroid-Related Traits|Differences	thyroid stimulating hormone	-1000.0
23408906	rs9915657	Thyroid|Thyroid-Related Traits|Differences	thyroid stimulating hormone	-1000.0
23408906	rs334699	Thyroid|Thyroid-Related Traits|Differences		-11.267606
23408906	rs7045138	Thyroid|Thyroid-Related Traits|Differences	thyroxine	-1000.0
23408906	rs1537424	Thyroid|Thyroid-Related Traits|Differences	thyroid stimulating hormone	-1000.0
23408906	rs9472138	Thyroid|Thyroid-Related Traits|Differences		-1000.0
23408906	rs3813582	Thyroid|Thyroid-Related Traits|Differences		-16.209715
23408906	rs10032216	Thyroid|Thyroid-Related Traits|Differences		-15.032452
23408906	rs13015993	Thyroid|Thyroid-Related Traits|Differences		-14.489455
23408906	rs6885099	Thyroid|Thyroid-Related Traits|Differences		-55.709965
23408906	rs657152	Thyroid|Thyroid-Related Traits|Differences		-5.995679
23408906	rs17776563	Thyroid|Thyroid-Related Traits|Differences	thyroid stimulating hormone	-1000.0
23408906	rs2235544	Thyroid|Thyroid-Related Traits|Differences		-31.104025
23408906	rs6499766	Thyroid|Thyroid-Related Traits|Differences	thyroxine	-1000.0
23408906	rs6499766	Thyroid|Thyroid-Related Traits|Differences		-5.928118
23408906	rs11624776	Thyroid|Thyroid-Related Traits|Differences		-5.583359
23408906	rs3813582	Thyroid|Thyroid-Related Traits|Differences		-17.073143
23408906	rs17723470	Thyroid|Thyroid-Related Traits|Differences	thyroid stimulating hormone	-1000.0
23408906	rs753760	Thyroid|Thyroid-Related Traits|Differences	thyroid stimulating hormone	-1000.0
23408906	rs11726248	Thyroid|Thyroid-Related Traits|Differences		-6.394695
23408906	rs1571583	Thyroid|Thyroid-Related Traits|Differences		-7.59346
23408906	rs7825175	Thyroid|Thyroid-Related Traits|Differences		-8.531653
23408906	rs7045138	Thyroid|Thyroid-Related Traits|Differences		-10.823909
23408906	rs753760	Thyroid|Thyroid-Related Traits|Differences		-23.917215
23408906	rs17723470	Thyroid|Thyroid-Related Traits|Differences		-6.534617
23408906	rs4804416	Thyroid|Thyroid-Related Traits|Differences		-9.500313
23408906	rs6885099	Thyroid|Thyroid-Related Traits|Differences		-10.134896
23408906	rs7240777	Thyroid|Thyroid-Related Traits|Differences		-7.457175
23408906	rs10799824	Thyroid|Thyroid-Related Traits|Differences		-20.443697
23408906	rs17776563	Thyroid|Thyroid-Related Traits|Differences		-9.539102
23408906	rs13015993	Thyroid|Thyroid-Related Traits|Differences		-10.119186
23408906	rs11755845	Thyroid|Thyroid-Related Traits|Differences	TSH/FT4	-1000.0
23408906	rs17776563	Thyroid|Thyroid-Related Traits|Differences		-6.210419
23408906	rs9472138	Thyroid|Thyroid-Related Traits|Differences		-11.200659
23408906	rs6885099	Thyroid|Thyroid-Related Traits|Differences		-37.568636
23408906	rs9915657	Thyroid|Thyroid-Related Traits|Differences		-6.835647
23408906	rs2235544	Thyroid|Thyroid-Related Traits|Differences		-17.581699
23408906	rs11726248	Thyroid|Thyroid-Related Traits|Differences		-8.283997
23408906	rs10799824	Thyroid|Thyroid-Related Traits|Differences		-13.570248
23408906	rs9497965	Thyroid|Thyroid-Related Traits|Differences		-7.647817
23408906	rs9497965	Thyroid|Thyroid-Related Traits|Differences	thyroid stimulating hormone	-1000.0
23408906	rs7860634	Thyroid|Thyroid-Related Traits|Differences	FT4/TSH	-1000.0
23408906	rs7240777	Thyroid|Thyroid-Related Traits|Differences	thyroxine	-1000.0
23408906	rs9497965	Thyroid|Thyroid-Related Traits|Differences		-7.473661
23408906	rs10032216	Thyroid|Thyroid-Related Traits|Differences		-12.764472
23408906	rs13015993	Thyroid|Thyroid-Related Traits|Differences	thyroid stimulating hormone	-1000.0
23408906	rs11624776	Thyroid|Thyroid-Related Traits|Differences		-8.747147
23408906	rs17723470	Thyroid|Thyroid-Related Traits|Differences		-10.054039
23408906	rs10519227	Thyroid|Thyroid-Related Traits|Differences	thyroid stimulating hormone	-1000.0
23408906	rs10799824	Thyroid|Thyroid-Related Traits|Differences		-6.872895
23408906	rs10519227	Thyroid|Thyroid-Related Traits|Differences		-10.9914
23408906	rs11755845	Thyroid|Thyroid-Related Traits|Differences		-9.774691
23408906	rs753760	Thyroid|Thyroid-Related Traits|Differences		-19.232844
23408906	rs11624776	Thyroid|Thyroid-Related Traits|Differences	thyroid stimulating hormone	-1000.0
23408906	rs6499766	Thyroid|Thyroid-Related Traits|Differences		-7.334419
23408906	rs4804416	Thyroid|Thyroid-Related Traits|Differences	thyroid stimulating hormone	-1000.0
23408906	rs9915657	Thyroid|Thyroid-Related Traits|Differences		-12.123205
23408906	rs4804416	Thyroid|Thyroid-Related Traits|Differences		-5.754487
23408906	rs7045138	Thyroid|Thyroid-Related Traits|Differences		-6.304518
21943158	rs660240	Cardiovascular-Related Traits		-8.154902
21943158	rs10199768	Cardiovascular-Related Traits		-7.638272
21943158	rs3213545	Cardiovascular-Related Traits		-13.408935
21943158	rs2075650	Cardiovascular-Related Traits		-9.244125
21943158	rs10468017	Cardiovascular-Related Traits		-10.552842
21943158	rs4698036	Cardiovascular-Related Traits		-30.070581
21943158	rs2437258	Cardiovascular-Related Traits		-8.148742
21943158	rs7671266	Cardiovascular-Related Traits		-41.744727
21943158	rs173539	Cardiovascular-Related Traits		-39.769551
21943158	rs17091905	Cardiovascular-Related Traits		-12.552842
21943158	rs1803274	Cardiovascular-Related Traits		-41.619789
23459936	rs2521634	Chronic Periodontitis		-5.79588
23459936	rs7762544	Chronic Periodontitis		-7.124939
23459936	rs3826782	Chronic Periodontitis		-6.086186
23459936	rs3826782	Chronic Periodontitis		-5.39794
23459936	rs2521634	Chronic Periodontitis		-6.455932
23459936	rs7762544	Chronic Periodontitis		-6.958607
21829393	rs2476601	Type 1 Diabetes|Autoantibody		-110.677781
21829393	rs3087243	Type 1 Diabetes|Autoantibody		-21.0
21829393	rs763361	Type 1 Diabetes|Autoantibody		-8.886057
21829393	rs7528684	Type 1 Diabetes|Autoantibody		-11.080922
21829393	rs3184504	Type 1 Diabetes|Autoantibody		-37.69897
21829393	rs12708716	Type 1 Diabetes|Autoantibody		-13.30103
21829393	rs2292239	Type 1 Diabetes|Autoantibody		-26.537602
21829393	rs3788013	Type 1 Diabetes|Autoantibody		-7.0
21829393	rs689	Type 1 Diabetes|Autoantibody		-195.283997
21829393	rs11755527	Type 1 Diabetes|Autoantibody		-6.014574
21829393	rs7171171	Type 1 Diabetes|Autoantibody		-6.638272
21829393	rs1990760	Type 1 Diabetes|Autoantibody		-13.657577
21829393	rs11755527	Type 1 Diabetes|Autoantibody		-7.508638
21829393	rs2069762	Type 1 Diabetes|Autoantibody		-6.267606
22570697	rs9292777	Multiple Sclerosis		-8.007005
21812969	rs415430	Parkinson's Disease		-6.163043
21812969	rs183211	Parkinson's Disease		-6.552842
21812969	rs10121009	Parkinson's Disease		-5.560667
22144915	rs17084051	Corneal Astigmatism		-5.787812
22205951	rs1039002	Bipolar Disorder		-7.769551
22205951	rs2727943	Bipolar Disorder		-7.522879
22205951	rs12563333	Bipolar Disorder		-7.229148
22087292	rs11859916	Femoral Neck Bone Geometry		-5.533132
22087292	rs681900	Femoral Neck Bone Geometry		-5.120331
24903457	rs13390641	Blood Pressure	systolic blood pressure	-7.416801
24403052	rs214782	Basal Cell Carcinoma		-11.508638
24403052	rs59586681	Basal Cell Carcinoma		-6.244125
24403052	rs7006527	Basal Cell Carcinoma		-9.045757
25551457	rs10519203	Fibrinogen|Alcohol Consumption|Body Mass Index		-7.207608
25551457	rs7120820	Fibrinogen|Alcohol Consumption|Body Mass Index		-5.744727
25551457	rs11102001	Fibrinogen|Alcohol Consumption|Body Mass Index		-6.154902
23349640	rs4530903	Malignancies		-7.166853
23349640	rs9268853	Malignancies		-7.714443
23349640	rs9268853	Malignancies		-7.333482
23349640	rs2621416	Malignancies		-5.425969
25086665	rs2736098	Pancreatic Cancer		-5.085128
25086665	rs7190458	Pancreatic Cancer		-5.383
23563607	rs4735692	Anthropometric Traits		-9.454693
23563607	rs17381664	Anthropometric Traits		-7.545155
23563607	rs13041126	Anthropometric Traits		-7.665546
23563607	rs17024258	Anthropometric Traits		-13.36251
23563607	rs7503807	Anthropometric Traits		-9.522879
23563607	rs6662509	Anthropometric Traits		-9.496209
23563607	rs17024258	Anthropometric Traits		-11.062482
23563607	rs584438	Anthropometric Traits		-11.282329
23563607	rs6662509	Anthropometric Traits		-11.110138
23563607	rs7503807	Anthropometric Traits		-7.703335
23563607	rs2531995	Anthropometric Traits		-7.393619
23563607	rs2362965	Anthropometric Traits		-8.669586
23563607	rs1594829	Anthropometric Traits		-7.411168
23563607	rs17381664	Anthropometric Traits		-10.60206
23563607	rs7989336	Anthropometric Traits		-7.974694
23563607	rs4735692	Anthropometric Traits		-8.605548
23563607	rs7989336	Anthropometric Traits		-8.230623
19197348	rs10848704	Complex Disease	Thyroid Stimulating Hormone	-5.769551
19197348	rs6909430	Complex Disease	Thyroid Stimulating Hormone	-5.091515
19197348	rs2222328	Complex Disease	Waist Circumference	-6.075721
19197348	rs2159324	Complex Disease		-6.431798
19197348	rs1874326	Complex Disease	Weight	-5.045757
19197348	rs4420638	Complex Disease		-5.79588
19197348	rs755109	Complex Disease	Thyroid Stimulating Hormone	-6.004365
19197348	rs4420638	Complex Disease		-6.468521
19197348	rs1039302	Complex Disease		-5.283997
19197348	rs2159324	Complex Disease		-5.638272
19197348	rs7561273	Complex Disease		-5.21467
19197348	rs4420638	Complex Disease		-60.0
19197348	rs2225614	Complex Disease	Weight	-5.552842
19197348	rs11066587	Complex Disease		-5.346787
19197348	rs6560749	Complex Disease	BMI	-5.69897
19197348	rs6462411	Complex Disease	Thyroid Stimulating Hormone	-5.886057
19197348	rs613391	Complex Disease	Waist Circumference	-5.275724
19197348	rs10486715	Complex Disease	Height	-5.508638
19197348	rs10928195	Complex Disease	Weight	-5.387216
19197348	rs4420638	Complex Disease		-5.30103
19197348	rs4420638	Complex Disease		-6.721246
20463881	rs9894429	Eye Color	C HS1	-13.05061
20463881	rs1003719	Eye Color	C HS1	-9.638272
18840781	rs9976767	Type 1 Diabetes		-7.632644
18840781	rs1983853	Type 1 Diabetes		-5.728158
18840781	rs8035957	Type 1 Diabetes		-5.406714
18840781	rs10758593	Type 1 Diabetes		-5.578396
18840781	rs3757247	Type 1 Diabetes		-5.90309
18840781	rs10758593	Type 1 Diabetes		-5.146302
23382809	rs583583	Schizophrenia		-6.221849
23382809	rs2860223	Schizophrenia		-5.609065
23382809	rs643410	Schizophrenia		-5.88941
19081515	rs1799990	Creutzfeldt–Jakob Disease		-8.69897
19081515	rs1799990	Creutzfeldt–Jakob Disease		-20.638272
19081515	rs1799990	Creutzfeldt–Jakob Disease		-26.69897
19609347	rs13201744	Hypertension|Blood Pressure		-5.950782
19609347	rs8039294	Hypertension|Blood Pressure	systolic blood pressure	-5.111821
19609347	rs8039294	Hypertension|Blood Pressure		-5.201349
19609347	rs11659639	Hypertension|Blood Pressure		-6.67162
19609347	rs9791170	Hypertension|Blood Pressure	HTN	-6.29243
19609347	rs11160059	Hypertension|Blood Pressure		-7.812479
19609347	rs4613079	Hypertension|Blood Pressure		-6.295849
19609347	rs11160059	Hypertension|Blood Pressure	systolic blood pressure	-7.812479
19609347	rs991316	Hypertension|Blood Pressure	HTN	-5.462181
19609347	rs11846013	Hypertension|Blood Pressure		-5.301899
19609347	rs10135446	Hypertension|Blood Pressure	diastolic blood pressure	-5.349692
19609347	rs16848861	Hypertension|Blood Pressure		-5.325139
19609347	rs11120313	Hypertension|Blood Pressure		-5.343902
19609347	rs991316	Hypertension|Blood Pressure		-5.462181
19609347	rs2823756	Hypertension|Blood Pressure		-5.241845
19609347	rs16877320	Hypertension|Blood Pressure	systolic blood pressure	-8.465974
19609347	rs9301196	Hypertension|Blood Pressure		-5.176526
19609347	rs16877320	Hypertension|Blood Pressure		-8.465974
19609347	rs2183737	Hypertension|Blood Pressure		-5.917215
19609347	rs7902529	Hypertension|Blood Pressure		-5.211832
19609347	rs10135446	Hypertension|Blood Pressure		-5.349692
19609347	rs5743185	Hypertension|Blood Pressure		-10.679854
19609347	rs1867226	Hypertension|Blood Pressure	diastolic blood pressure	-6.236572
19609347	rs3751664	Hypertension|Blood Pressure		-7.173277
19609347	rs2146204	Hypertension|Blood Pressure		-5.527244
19609347	rs17365948	Hypertension|Blood Pressure		-7.798603
19609347	rs1867226	Hypertension|Blood Pressure		-6.236572
19609347	rs12279202	Hypertension|Blood Pressure		-7.318759
19609347	rs17365948	Hypertension|Blood Pressure	systolic blood pressure	-7.798603
19609347	rs16853574	Hypertension|Blood Pressure		-5.29243
19609347	rs9590141	Hypertension|Blood Pressure	diastolic blood pressure	-6.057496
19609347	rs1550576	Hypertension|Blood Pressure	HTN	-5.478862
19609347	rs9590141	Hypertension|Blood Pressure		-6.057496
19609347	rs9791170	Hypertension|Blood Pressure		-6.29243
20173748	rs7671167	Chronic Obstructive Pulmonary Disease		-10.91364
21379329	rs62209	Late-Onset Alzheimer's Disease		-6.79588
23761726	rs438465	Corneal Astigmatism|Platelet-Derived Growth Factor		-5.141463
23761726	rs11841001	Corneal Astigmatism|Platelet-Derived Growth Factor		-5.365523
23761726	rs7651778	Corneal Astigmatism|Platelet-Derived Growth Factor		-5.322393
23761726	rs1151008	Corneal Astigmatism|Platelet-Derived Growth Factor		-5.863279
23761726	rs11859036	Corneal Astigmatism|Platelet-Derived Growth Factor		-5.153045
23761726	rs979976	Corneal Astigmatism|Platelet-Derived Growth Factor		-5.123782
23761726	rs1164064	Corneal Astigmatism|Platelet-Derived Growth Factor		-6.003926
20173747	rs13376333	Lone Atrial Fibrillation		-11.200659
20173747	rs13038095	Lone Atrial Fibrillation		-7.958607
20173747	rs6843082	Lone Atrial Fibrillation		-27.60206
21533022	rs1054627	Bone Mineral Density		-6.119186
21533022	rs6710518	Bone Mineral Density		-9.318759
21533022	rs13204965	Bone Mineral Density		-7.522879
21533022	rs9466056	Bone Mineral Density		-5.376751
21533024	rs507666	Icam-1		-90.522879
21533024	rs1799969	Icam-1		-119.886057
22438815	rs34778348	Parkinson's Disease		-20.527244
22438815	rs11248060	Parkinson's Disease		-11.517126
22438815	rs1491942	Parkinson's Disease		-14.191114
22438815	rs356219	Parkinson's Disease		-64.217527
22438815	rs6532194	Parkinson's Disease		-10.308919
19359265	rs2162440	Telomere Length		-5.585027
20395239	rs6480314	Optic Disc Size	Disc	-6.744727
20395239	rs1192415	Optic Disc Size	Disc	-6.508638
20395239	rs491391	Optic Disc Size	Disc	-6.468521
20395239	rs6611365	Optic Disc Size	Disc	-6.356547
20395239	rs3858145	Optic Disc Size	Disc	-9.468521
20395239	rs690037	Optic Disc Size	Cup	-6.823909
20395239	rs3858145	Optic Disc Size	Cup	-6.69897
24097068	rs5763662	Lipid Levels		-8.0
24097068	rs7248104	Lipid Levels		-9.30103
24097068	rs10019888	Lipid Levels		-7.30103
24097068	rs2602836	Lipid Levels		-7.30103
24097068	rs314253	Lipid Levels		-9.522879
24097068	rs970548	Lipid Levels		-9.69897
24097068	rs1801689	Lipid Levels		-11.0
24097068	rs11603023	Lipid Levels		-8.0
24097068	rs2287623	Lipid Levels		-11.39794
24097068	rs2606736	Lipid Levels		-7.30103
24097068	rs499974	Lipid Levels		-8.0
24097068	rs1997243	Lipid Levels		-9.522879
24097068	rs3198697	Lipid Levels		-7.69897
24097068	rs12748152	Lipid Levels		-15.0
24097068	rs2030746	Lipid Levels		-8.045757
24097068	rs702485	Lipid Levels		-11.154902
24097068	rs3822072	Lipid Levels		-11.39794
24097068	rs4983559	Lipid Levels		-8.0
24097068	rs17695224	Lipid Levels		-12.69897
24097068	rs13315871	Lipid Levels		-7.39794
24097068	rs6805251	Lipid Levels		-8.0
24097068	rs1832007	Lipid Levels		-11.69897
24097068	rs10490626	Lipid Levels		-11.69897
24097068	rs4253772	Lipid Levels		-8.0
24097068	rs17173637	Lipid Levels		-7.69897
24097068	rs10102164	Lipid Levels		-10.39794
24097068	rs2710642	Lipid Levels		-8.221849
24097068	rs2013208	Lipid Levels		-11.045757
24097068	rs4530754	Lipid Levels		-11.39794
24097068	rs3780181	Lipid Levels		-9.154902
24097068	rs998584	Lipid Levels		-14.522879
24097068	rs7640978	Lipid Levels		-8.0
24097068	rs2758886	Lipid Levels		-7.522879
24097068	rs11563251	Lipid Levels		-9.0
24097068	rs17404153	Lipid Levels		-8.69897
24097068	rs1047891	Lipid Levels		-9.045757
24097068	rs13326165	Lipid Levels		-10.045757
24097068	rs8077889	Lipid Levels		-8.0
24097068	rs1936800	Lipid Levels		-9.522879
24097068	rs4942486	Lipid Levels		-10.69897
24097068	rs6831256	Lipid Levels		-11.69897
24097068	rs10904908	Lipid Levels		-10.522879
24097068	rs4917014	Lipid Levels		-8.0
24097068	rs4883201	Lipid Levels		-8.69897
24097068	rs1077514	Lipid Levels		-8.221849
24097068	rs2328223	Lipid Levels		-8.221849
24097068	rs11246602	Lipid Levels		-9.69897
24097068	rs1250229	Lipid Levels		-7.522879
24097068	rs364585	Lipid Levels		-9.39794
24097068	rs4722551	Lipid Levels		-13.39794
24097068	rs4650994	Lipid Levels		-8.154902
24097068	rs731839	Lipid Levels		-8.522879
24097068	rs267733	Lipid Levels		-8.30103
24097068	rs12145743	Lipid Levels		-7.69897
24097068	rs2290547	Lipid Levels		-8.39794
24097068	rs1121980	Lipid Levels		-8.154902
24097068	rs11694172	Lipid Levels		-8.69897
24097068	rs4142995	Lipid Levels		-11.045757
24097068	rs9376090	Lipid Levels		-8.522879
24097068	rs12801636	Lipid Levels		-7.522879
24097068	rs138777	Lipid Levels		-7.30103
24097068	rs38855	Lipid Levels		-7.69897
24133439	rs927821	Autistic-Like Traits		-5.463442
24133439	rs533581	Autistic-Like Traits		-5.110698
24133439	rs11575088	Autistic-Like Traits		-5.468521
24133439	rs10444533	Autistic-Like Traits		-5.450997
24133439	rs11947645	Autistic-Like Traits		-5.832683
24133439	rs16946931	Autistic-Like Traits		-5.74958
21399635	rs12531711	Primary Biliary Cirrhosis		-16.05061
21399635	rs7208487	Primary Biliary Cirrhosis		-6.102923
21399635	rs911263	Primary Biliary Cirrhosis		-10.754487
21399635	rs1800693	Primary Biliary Cirrhosis		-8.744727
21399635	rs8017161	Primary Biliary Cirrhosis		-12.583359
21399635	rs538147	Primary Biliary Cirrhosis		-9.686133
21399635	rs1372072	Primary Biliary Cirrhosis		-7.642065
21399635	rs12924729	Primary Biliary Cirrhosis		-11.530178
21399635	rs12134279	Primary Biliary Cirrhosis		-13.686133
21399635	rs17129789	Primary Biliary Cirrhosis		-19.023192
21399635	rs10931468	Primary Biliary Cirrhosis		-18.628932
21399635	rs968451	Primary Biliary Cirrhosis		-8.966576
21399635	rs7774434	Primary Biliary Cirrhosis		-33.413413
21399635	rs7665090	Primary Biliary Cirrhosis		-11.391474
21399635	rs860413	Primary Biliary Cirrhosis		-10.9914
21399635	rs3745516	Primary Biliary Cirrhosis		-12.787812
21399635	rs6974491	Primary Biliary Cirrhosis		-7.352617
21399635	rs2293370	Primary Biliary Cirrhosis		-10.596879
21399635	rs6421571	Primary Biliary Cirrhosis		-11.570248
21399635	rs485499	Primary Biliary Cirrhosis		-15.640165
21399635	rs11117432	Primary Biliary Cirrhosis		-10.331614
21998597	rs6258	Serum Testosterone		-21.638272
21998597	rs6258	Serum Testosterone		-26.455932
21998597	rs6258	Serum Testosterone		-6.346787
21998595	rs9470004	Height		-11.0
21998595	rs12393627	Height		-11.244125
21998595	rs6440003	Height		-9.721246
21998595	rs1787200	Height		-9.920819
21998595	rs11658329	Height		-9.244125
21998595	rs2351491	Height		-8.823909
21998595	rs724577	Height		-14.958607
21998595	rs994014	Height		-9.107905
21998595	rs7979673	Height		-9.136677
21998595	rs2589113	Height		-7.769551
21998595	rs4315565	Height		-7.920819
17903308	rs1940013	Circadian Phenotypes|Sleep	Bedtime	-5.21467
17903308	rs949175	Circadian Phenotypes|Sleep	Bedtime	-5.013228
17903308	rs1823068	Circadian Phenotypes|Sleep	Sleepiness	-7.60206
17903308	rs2218488	Circadian Phenotypes|Sleep	Sleepiness	-5.49485
17903308	rs6599077	Circadian Phenotypes|Sleep	Sleep duration	-6.853872
17903308	rs10492604	Circadian Phenotypes|Sleep	Sleep duration	-5.376751
17903301	rs366676	Exercise Responses|Artery	left ventricular fractional shortening	-5.61261
17903301	rs1379659	Exercise Responses|Artery	left ventricular diastolic dimension	-6.931814
17903300	rs1106683	Waist Circumference|Body Mass Index		-5.420216
17903300	rs2223662	Waist Circumference|Body Mass Index	Mean waist circumference	-5.29243
17903300	rs1333026	Waist Circumference|Body Mass Index	Mean body mass index	-5.091515
17903300	rs1106683	Waist Circumference|Body Mass Index	Mean body mass index	-6.920819
17903300	rs1106684	Waist Circumference|Body Mass Index	Mean body mass index	-5.79588
17903300	rs10504576	Waist Circumference|Body Mass Index	Mean waist circumference	-6.148742
17903300	rs953536	Waist Circumference|Body Mass Index	Mean waist circumference	-5.086186
17903300	rs1875517	Waist Circumference|Body Mass Index	Mean waist circumference	-5.823909
17903300	rs10488165	Waist Circumference|Body Mass Index	Mean waist circumference	-5.585027
23593202	rs6975557	Age Menarche|Femoral Neck Bone Geometry		-7.315155
23593202	rs6975557	Age Menarche|Femoral Neck Bone Geometry		-6.436519
23593202	rs6975557	Age Menarche|Femoral Neck Bone Geometry		-6.37059
23593202	rs4141232	Age Menarche|Femoral Neck Bone Geometry		-6.155523
23593202	rs4141232	Age Menarche|Femoral Neck Bone Geometry		-5.230623
23593202	rs4141232	Age Menarche|Femoral Neck Bone Geometry		-6.385103
23593202	rs4141232	Age Menarche|Femoral Neck Bone Geometry		-6.625252
23593202	rs6578985	Age Menarche|Femoral Neck Bone Geometry		-5.974694
17903302	rs3793427	Arterial Stiffness|Blood Pressure	FW	-5.707744
17903302	rs6492654	Arterial Stiffness|Blood Pressure	RW	-5.642065
17903302	rs10493340	Arterial Stiffness|Blood Pressure	systolic	-5.772113
17903302	rs2121070	Arterial Stiffness|Blood Pressure	diastolic	-5.31158
17903302	rs3773643	Arterial Stiffness|Blood Pressure	MAP	-6.701147
17903302	rs1371924	Arterial Stiffness|Blood Pressure	RW	-5.352617
17903302	rs1588260	Arterial Stiffness|Blood Pressure	systolic	-5.464706
17903302	rs10488172	Arterial Stiffness|Blood Pressure	RW	-5.071092
17903302	rs636864	Arterial Stiffness|Blood Pressure	diastolic	-5.809668
17903302	rs3766680	Arterial Stiffness|Blood Pressure	FW	-5.381952
17903302	rs10491334	Arterial Stiffness|Blood Pressure	diastolic	-5.349692
17903302	rs4370013	Arterial Stiffness|Blood Pressure	diastolic	-5.428291
17903302	rs770189	Arterial Stiffness|Blood Pressure	CB-PWV	-5.596879
17903302	rs2509458	Arterial Stiffness|Blood Pressure	diastolic	-5.158641
17903302	rs3096277	Arterial Stiffness|Blood Pressure	systolic	-7.004365
17903302	rs1322512	Arterial Stiffness|Blood Pressure	MAP	-5.110138
17903302	rs792833	Arterial Stiffness|Blood Pressure	RW	-5.221126
17903302	rs7591163	Arterial Stiffness|Blood Pressure	diastolic	-6.537602
17903302	rs10514688	Arterial Stiffness|Blood Pressure	CB-PWV	-5.247184
17903302	rs1590919	Arterial Stiffness|Blood Pressure	diastolic	-5.847712
17903302	rs1367248	Arterial Stiffness|Blood Pressure	CF-PWV	-5.540608
17903302	rs10521232	Arterial Stiffness|Blood Pressure	CF-PWV	-5.411168
17903302	rs6063312	Arterial Stiffness|Blood Pressure	RW	-5.679854
17903302	rs7042864	Arterial Stiffness|Blood Pressure	CB-PWV	-5.21254
17903302	rs1539377	Arterial Stiffness|Blood Pressure	FW	-5.279014
17903302	rs1963982	Arterial Stiffness|Blood Pressure	diastolic	-5.480172
20694148	rs7903146	Metabolic Syndrome	type 2 diabetes	-33.69897
20694148	rs2083637	Metabolic Syndrome	“	-17.221849
20694148	rs7865146	Metabolic Syndrome	DBP (mmHg)	-6.0
20694148	rs496300	Metabolic Syndrome	“	-6.408935
20694148	rs1535	Metabolic Syndrome	“	-6.187087
20694148	rs3764261	Metabolic Syndrome	Log HDL-C (mmol/l)	-47.886057
17903304	rs4776472	Cardiovascular Disease	atrial fibrillation	-5.104025
17903304	rs740363	Cardiovascular Disease	heart failure	-5.054531
17903304	rs10501920	Cardiovascular Disease	atrial fibrillation	-5.026872
17903304	rs958546	Cardiovascular Disease	atrial fibrillation	-5.320572
17903304	rs499818	Cardiovascular Disease	Major CVD	-5.177832
17903304	rs2549513	Cardiovascular Disease	Major coronary heart disease	-5.015473
17903307	rs4129267	Pulmonary Function	percent predicted fef 25–75 for latest exam	-5.131356
17903307	rs156697	Pulmonary Function	mean fvc from two exams	-5.008774
17903307	rs2225434	Pulmonary Function	mean fev 1 /fvc from two exams	-5.014125
17903307	rs3867498	Pulmonary Function	longitudinal slope of fev 1	-5.866461
17903307	rs441051	Pulmonary Function	mean fvc from two exams	-5.665546
17903307	rs219326	Pulmonary Function	percent predicted fev 1 /fvc for latest exam	-5.07007
17903307	rs1455782	Pulmonary Function	percent predicted fvc for latest exam	-5.37366
17903307	rs156697	Pulmonary Function	mean fvc from two exams	-5.009661
17903307	rs357394	Pulmonary Function	percent predicted fvc for latest exam	-5.057
17903307	rs808225	Pulmonary Function	percent predicted fef 25–75 /fvc for latest exam	-5.131944
17903307	rs10516541	Pulmonary Function	mean fvc from two exams	-5.364516
17903307	rs310558	Pulmonary Function	percent predicted fev 1 /fvc for latest exam	-5.289037
17903307	rs730532	Pulmonary Function	percent predicted fef 25–75 for latest exam	-5.229885
17903307	rs1409149	Pulmonary Function	percent predicted fef 25–75 /fvc for latest exam	-5.040005
17903307	rs3820928	Pulmonary Function	percent predicted fev 1 for latest exam	-5.273273
17903307	rs1994169	Pulmonary Function	longitudinal slope of fef 25–75	-5.019997
17903307	rs10922530	Pulmonary Function	percent predicted fev 1 /fvc for latest exam	-6.060481
17903307	rs2906966	Pulmonary Function	percent predicted fev 1 for latest exam	-5.080399
17903306	rs882300	Heart Rate|Variability Traits	PR	-6.49485
17903306	rs1395479	Heart Rate|Variability Traits	LF/HF	-5.161151
17903306	rs10507380	Heart Rate|Variability Traits	QT	-5.075721
17903306	rs9315385	Heart Rate|Variability Traits	total power	-5.113509
25436638	rs1382879	Serum Thyroid Stimulating Hormone		-17.145087
25436638	rs657152	Serum Thyroid Stimulating Hormone		-9.386158
19820699	rs1800562	Erythrocyte	mean cell volume	-1000.0
21037568	rs2019960	Hodgkin Lymphoma		-12.899629
21037568	rs1432295	Hodgkin Lymphoma		-7.718967
21037568	rs501764	Hodgkin Lymphoma		-7.151811
21037568	rs2608053	Hodgkin Lymphoma		-6.935542
21037568	rs6903608	Hodgkin Lymphoma		-49.546682
24023777	rs12946942	Adolescent Idiopathic Scoliosis		-7.39794
24908248	rs1920116	Telomere Length|Glioma		-6.060481
24908248	rs2736100	Telomere Length|Glioma		-12.537602
24908248	rs1920116	Telomere Length|Glioma		-19.259637
24908248	rs2736100	Telomere Length|Glioma		-18.356547
24908248	rs6010620	Telomere Length|Glioma		-12.154902
21738480	rs4328821	Cell Phenotypes|White Blood Cell	Basophils	-24.330683
21738480	rs10980800	Cell Phenotypes|White Blood Cell	Monocytes	-21.37059
21738480	rs4794822	Cell Phenotypes|White Blood Cell	WBC	-33.764472
21738480	rs8078723	Cell Phenotypes|White Blood Cell	Neutrophils	-30.500313
21738480	rs2524079	Cell Phenotypes|White Blood Cell	Lymphocytes	-10.533132
21738480	rs9880192	Cell Phenotypes|White Blood Cell	Monocytes	-11.910095
21738480	rs1449263	Cell Phenotypes|White Blood Cell	Monocytes	-22.283162
21738480	rs4328821	Cell Phenotypes|White Blood Cell	Basophils	-12.059484
19570815	rs6717918	C-type Natriuretic Peptide|Height		-8.468521
19570815	rs139909	C-type Natriuretic Peptide|Height		-6.769551
19570815	rs10472828	C-type Natriuretic Peptide|Height		-6.468521
21738487	rs6812193	Parkinson's Disease		-1000.0
21738487	rs356220	Parkinson's Disease		-1000.0
21738487	rs823156	Parkinson's Disease		-1000.0
23297363	rs11065987	Tetralogy Fallot		-10.115771
23297363	rs7982677	Tetralogy Fallot		-10.518557
23703922	rs4698014	Uric Acid Levels		-12.122053
23703922	rs6449213	Uric Acid Levels		-11.995679
23703922	rs6030	Uric Acid Levels		-5.5157
23703922	rs17002988	Uric Acid Levels		-5.19044
22479419	rs11265461	Treatment Refractory Schizophrenia		-6.712198
22479419	rs230529	Treatment Refractory Schizophrenia		-6.759451
23307926	rs12461110	Menopause		-9.060481
23307926	rs1046089	Menopause		-15.79588
23307926	rs16991615	Menopause		-72.853872
23307926	rs11668344	Menopause		-58.823909
23307926	rs2517388	Menopause		-15.031517
23307926	rs10852344	Menopause		-11.0
24068962	rs7481584	Serum Calcium		-9.920819
24068962	rs1801725	Serum Calcium		-85.05061
24068962	rs1801725	Serum Calcium		-6.468521
24068962	rs780094	Serum Calcium		-10.431798
24068962	rs7336933	Serum Calcium		-9.040959
24068962	rs10491003	Serum Calcium		-8.318759
24068962	rs1570669	Serum Calcium		-11.040959
24068962	rs1550532	Serum Calcium		-10.086186
20861866	rs429608	Age-Related Macular Degeneration		-14.275724
20861866	rs1329428	Age-Related Macular Degeneration		-63.49485
20861866	rs10490924	Age-Related Macular Degeneration		-59.920819
20861866	rs2230199	Age-Related Macular Degeneration		-7.853872
21909108	rs11781551	Intima Media Thickness|Plaque		-10.619789
21909108	rs1878406	Intima Media Thickness|Plaque		-5.69897
21909108	rs17398575	Intima Media Thickness|Plaque		-11.638272
21909108	rs1878406	Intima Media Thickness|Plaque		-11.161151
21909108	rs6601530	Intima Media Thickness|Plaque		-7.769551
21909108	rs445925	Intima Media Thickness|Plaque		-7.769551
22504421	rs17178006	Hippocampal Volume		-10.275724
22504421	rs7294919	Hippocampal Volume		-6.79588
22504421	rs6741949	Hippocampal Volume		-7.283997
22504421	rs6581612	Hippocampal Volume		-10.148742
22504421	rs7852872	Hippocampal Volume		-7.0
22504421	rs7294919	Hippocampal Volume		-10.537602
22504420	rs1373004	Bone Mineral Density		-11.79588
22504420	rs1878526	Bone Mineral Density		-9.920819
22504420	rs2887571	Bone Mineral Density		-11.251812
22504420	rs13336428	Bone Mineral Density		-15.823909
22504420	rs344081	Bone Mineral Density		-11.346787
22504420	rs3736228	Bone Mineral Density		-7.853872
22504420	rs4727338	Bone Mineral Density		-10.229148
22504420	rs1026364	Bone Mineral Density		-9.387216
22504420	rs7084921	Bone Mineral Density		-9.045757
22504420	rs10835187	Bone Mineral Density		-7.309804
22504420	rs479336	Bone Mineral Density		-14.070581
22504420	rs1566045	Bone Mineral Density		-21.721246
22504420	rs17040773	Bone Mineral Density		-8.823909
22504420	rs9921222	Bone Mineral Density		-16.0
22504420	rs7851693	Bone Mineral Density		-21.468521
22504420	rs430727	Bone Mineral Density		-6.537602
22504420	rs6426749	Bone Mineral Density		-5.443697
22504420	rs10416218	Bone Mineral Density		-10.180456
22504420	rs11755164	Bone Mineral Density		-10.251812
22504420	rs4796995	Bone Mineral Density		-7.309804
22504420	rs4790881	Bone Mineral Density		-18.008774
22504420	rs3755955	Bone Mineral Density		-14.283997
22504420	rs1564981	Bone Mineral Density		-9.69897
22504420	rs1373004	Bone Mineral Density		-8.045757
22504420	rs1053051	Bone Mineral Density		-9.017729
22504420	rs6532023	Bone Mineral Density		-7.769551
22504420	rs163879	Bone Mineral Density		-5.19382
22504420	rs3801387	Bone Mineral Density		-8.309804
22504420	rs7812088	Bone Mineral Density		-8.136677
22504420	rs4985155	Bone Mineral Density		-9.769551
22504420	rs7953528	Bone Mineral Density		-11.721246
22504420	rs7017914	Bone Mineral Density		-7.721246
22504420	rs4792909	Bone Mineral Density		-5.161151
22504420	rs1286083	Bone Mineral Density		-14.69897
22504420	rs13245690	Bone Mineral Density		-10.221849
22504420	rs7071206	Bone Mineral Density		-18.30103
22504420	rs4233949	Bone Mineral Density		-7.585027
22504420	rs12821008	Bone Mineral Density		-14.920819
22504420	rs7217932	Bone Mineral Density		-10.721246
22504420	rs4796995	Bone Mineral Density		-12.055517
22504420	rs7584262	Bone Mineral Density		-8.886057
22504420	rs3801387	Bone Mineral Density		-50.49485
22504420	rs7521902	Bone Mineral Density		-6.853872
22504420	rs9466056	Bone Mineral Density		-12.568636
22504420	rs3905706	Bone Mineral Density		-15.619789
24376456	rs11766519	Blood Pressure	pulse	-6.950782
24376456	rs3852160	Blood Pressure	MAP	-6.444906
24376456	rs10841530	Blood Pressure	systolic	-6.196543
24376456	rs648425	Blood Pressure	systolic	-6.072117
24376456	rs13008299	Blood Pressure	diastolic	-7.143271
24376456	rs4494364	Blood Pressure	systolic	-6.779892
24376456	rs9318552	Blood Pressure	diastolic	-7.273273
24376456	rs12773465	Blood Pressure	MAP	-6.617983
24376456	rs16849553	Blood Pressure	MAP	-6.142065
24376456	rs2735413	Blood Pressure	systolic	-6.037157
24376456	rs4537030	Blood Pressure	MAP	-6.161151
24376456	rs16963349	Blood Pressure	systolic	-6.943095
24376456	rs7791745	Blood Pressure	MAP	-6.159267
24376456	rs1943940	Blood Pressure	diastolic	-6.210419
24376456	rs10826334	Blood Pressure	MAP	-6.031984
24376456	rs4953404	Blood Pressure	pulse	-6.10513
24376456	rs12292796	Blood Pressure	pulse	-6.480172
24376456	rs7902871	Blood Pressure	diastolic	-6.006564
24376456	rs2837253	Blood Pressure	systolic	-6.09691
24376456	rs7116456	Blood Pressure	systolic	-6.863279
24376456	rs17669622	Blood Pressure	MAP	-6.063989
24376456	rs9874923	Blood Pressure	MAP	-6.378824
22719876	rs738409	Non-Alcoholic Fatty Liver Disease|Liver Disease		-9.853872
21946350	rs2865531	Lung Function|Follow-Up		-10.752027
21946350	rs7068966	Lung Function|Follow-Up		-12.21254
21946350	rs12447804	Lung Function|Follow-Up		-7.444906
21946350	rs1036429	Lung Function|Follow-Up		-10.638272
21946350	rs993925	Lung Function|Follow-Up		-7.935542
21946350	rs12477314	Lung Function|Follow-Up		-11.774691
21946350	rs2798641	Lung Function|Follow-Up		-8.078314
21946350	rs153916	Lung Function|Follow-Up		-7.673664
21946350	rs2284746	Lung Function|Follow-Up		-15.124939
21946350	rs1529672	Lung Function|Follow-Up		-13.401209
21946350	rs9978142	Lung Function|Follow-Up		-7.576754
21946350	rs2857595	Lung Function|Follow-Up		-9.642065
21946350	rs11172113	Lung Function|Follow-Up		-7.906578
21383967	rs653178	Rheumatoid Arthritis|Celiac Disease		-18.522879
21383967	rs10892279	Rheumatoid Arthritis|Celiac Disease		-11.920819
21383967	rs1893217	Rheumatoid Arthritis|Celiac Disease		-11.337242
21383967	rs1876518	Rheumatoid Arthritis|Celiac Disease		-8.070581
21383967	rs2298428	Rheumatoid Arthritis|Celiac Disease		-9.60206
21383967	rs1953126	Rheumatoid Arthritis|Celiac Disease		-10.376751
21383967	rs975730	Rheumatoid Arthritis|Celiac Disease		-7.721246
21383967	rs1772408	Rheumatoid Arthritis|Celiac Disease		-6.075721
21383967	rs10876993	Rheumatoid Arthritis|Celiac Disease		-5.431798
21383967	rs7579944	Rheumatoid Arthritis|Celiac Disease		-7.958607
21383967	rs1020388	Rheumatoid Arthritis|Celiac Disease		-8.113509
21383967	rs864537	Rheumatoid Arthritis|Celiac Disease		-10.657577
21383967	rs11203203	Rheumatoid Arthritis|Celiac Disease		-7.958607
21383967	rs11984075	Rheumatoid Arthritis|Celiac Disease		-7.283997
21383967	rs7574865	Rheumatoid Arthritis|Celiac Disease		-9.387216
23565137	rs11218343	Late-Onset Alzheimer’s Disease		-8.657577
20081858	rs35767	Fasting Glucose|Type 2 Diabetes|Glucose Homeostasis		-8.657577
20081858	rs4506565	Fasting Glucose|Type 2 Diabetes|Glucose Homeostasis		-7.920819
20081858	rs174550	Fasting Glucose|Type 2 Diabetes|Glucose Homeostasis		-14.769551
20081858	rs2191349	Fasting Glucose|Type 2 Diabetes|Glucose Homeostasis		-43.522879
20081858	rs11708067	Fasting Glucose|Type 2 Diabetes|Glucose Homeostasis		-21.148742
20081858	rs10830963	Fasting Glucose|Type 2 Diabetes|Glucose Homeostasis		-174.236572
20081858	rs780094	Fasting Glucose|Type 2 Diabetes|Glucose Homeostasis		-37.251812
20081858	rs4607517	Fasting Glucose|Type 2 Diabetes|Glucose Homeostasis		-91.187087
20081858	rs11558471	Fasting Glucose|Type 2 Diabetes|Glucose Homeostasis		-10.585027
20081858	rs11605924	Fasting Glucose|Type 2 Diabetes|Glucose Homeostasis		-14.0
20081858	rs780094	Fasting Glucose|Type 2 Diabetes|Glucose Homeostasis		-23.522879
20081858	rs11071657	Fasting Glucose|Type 2 Diabetes|Glucose Homeostasis		-7.443697
20081858	rs560887	Fasting Glucose|Type 2 Diabetes|Glucose Homeostasis		-217.060481
20081858	rs7944584	Fasting Glucose|Type 2 Diabetes|Glucose Homeostasis		-17.69897
20081858	rs11920090	Fasting Glucose|Type 2 Diabetes|Glucose Homeostasis		-12.091515
20081858	rs340874	Fasting Glucose|Type 2 Diabetes|Glucose Homeostasis		-11.180456
20081858	rs10885122	Fasting Glucose|Type 2 Diabetes|Glucose Homeostasis		-15.537602
20081858	rs7034200	Fasting Glucose|Type 2 Diabetes|Glucose Homeostasis		-12.920819
24489884	rs3752433	Aggression		-6.79588
24489884	rs7578047	Aggression		-5.356547
24489884	rs6954895	Aggression		-6.677781
24489884	rs6012564	Aggression		-5.173925
24489884	rs8102754	Aggression		-5.080922
24489884	rs6834498	Aggression		-5.309804
24489884	rs2148710	Aggression		-7.537602
24489884	rs12249434	Aggression		-5.366532
24489884	rs2844775	Aggression		-6.080922
24489884	rs1299926	Aggression		-5.107905
24489884	rs670292	Aggression		-6.657577
24489884	rs555017	Aggression		-5.39794
24489884	rs16840114	Aggression		-5.040959
24489884	rs16924133	Aggression		-5.769551
23708191	rs870142	Congenital Heart Disease|Atrial Septal Defect		-9.583359
20700443	rs7965584	Potassium|Serum Magnesium|Serum Magnesium Levels		-15.978811
20700443	rs4072037	Potassium|Serum Magnesium|Serum Magnesium Levels		-6.406714
20700443	rs13146355	Potassium|Serum Magnesium|Serum Magnesium Levels		-12.202732
20700443	rs7197653	Potassium|Serum Magnesium|Serum Magnesium Levels		-5.694649
20700443	rs13146355	Potassium|Serum Magnesium|Serum Magnesium Levels		-10.368556
20700443	rs448378	Potassium|Serum Magnesium|Serum Magnesium Levels		-7.90309
20700443	rs7965584	Potassium|Serum Magnesium|Serum Magnesium Levels		-5.195179
20700443	rs2592394	Potassium|Serum Magnesium|Serum Magnesium Levels		-6.336299
20700443	rs11144134	Potassium|Serum Magnesium|Serum Magnesium Levels		-14.085657
20700443	rs3925584	Potassium|Serum Magnesium|Serum Magnesium Levels		-15.283997
20700443	rs4561213	Potassium|Serum Magnesium|Serum Magnesium Levels		-6.585027
[truncated: 1,590 more rows]
