# Supplementary material for: A machine-compiled database of genome-wide association studies
Source: Nat Commun. 2019 Jul 26;10:3341. doi: 10.1038/s41467-019-11026-x (PMC6659642; doi:10.1038/s41467-019-11026-x)
Supplement: Supplementary file 3 — Source Data [file 41467_2019_11026_MOESM3_ESM.zip › Supplementary Files/notebooks/bio-analysis/enrichment/gwasrheumatoid.tsv]

2008-08-11	18668548	Julia A	2008-08-01	Arthritis Rheum	www.ncbi.nlm.nih.gov/pubmed/18668548	Genome-wide association study of rheumatoid arthritis in the Spanish population: KLF12 as a risk locus for rheumatoid arthritis susceptibility.	Rheumatoid arthritis	400 European ancestry cases, 400 European ancestry controls	410 European ancestry cases, 394 European ancestry controls	18q23	18	78649597	SALL3	LOC105372221 - LOC105372224	105372221	105372224		8360	259015	rs2002842-A	rs2002842	0	2002842	intergenic_variant	1	0.49	6E-6	5.221848749616356		1.61	[NR]	Illumina [299918]	N
2008-06-16	17982456	Plenge RM	2007-11-04	Nat Genet	www.ncbi.nlm.nih.gov/pubmed/17982456	Two independent alleles at 6q23 associated with risk of rheumatoid arthritis.	Rheumatoid arthritis	397 European ancestry cases, 1,211 controls	1,408 cases, 2,426 controls, 875 European ancestry cases, 832 European ancestry controls	6q23.3	6	137681500	TNFAIP3, OLIG3	LOC102723649 - LOC442263	102723649	442263		6946	24323	rs10499194-C	rs10499194	0	10499194	intron_variant	1	0.71	1E-9	9.0		1.33	[1.15-1.52]	Affymetrix [79853]	N
2008-06-16	17804836	Plenge RM	2007-09-05	N Engl J Med	www.ncbi.nlm.nih.gov/pubmed/17804836	TRAF1-C5 as a risk locus for rheumatoid arthritis--a genomewide study.	Rheumatoid arthritis	1,522 European ancestry cases, 1,850 European ancestry controls	1,053 European ancestry cases, 1,858 European ancestry controls	9q33.2	9	120927961	TRAF1-C5	TRAF1			7185			rs3761847-G	rs3761847	0	3761847	5_prime_UTR_variant	0	0.41	4E-14	13.397940008672037		1.32	[1.23-1.42]	Illumina [297086]	N
2008-06-16	17804836	Plenge RM	2007-09-05	N Engl J Med	www.ncbi.nlm.nih.gov/pubmed/17804836	TRAF1-C5 as a risk locus for rheumatoid arthritis--a genomewide study.	Rheumatoid arthritis	1,522 European ancestry cases, 1,850 European ancestry controls	1,053 European ancestry cases, 1,858 European ancestry controls	1p13.2	1	113834946	PTPN22	PTPN22, AP4B1-AS1			26191, 100287722			rs2476601-?	rs2476601	0	2476601	missense_variant	0	0.10	2E-11	10.698970004336019		1.72	[NR]	Illumina [297086]	N
2008-06-16	17804836	Plenge RM	2007-09-05	N Engl J Med	www.ncbi.nlm.nih.gov/pubmed/17804836	TRAF1-C5 as a risk locus for rheumatoid arthritis--a genomewide study.	Rheumatoid arthritis	1,522 European ancestry cases, 1,850 European ancestry controls	1,053 European ancestry cases, 1,858 European ancestry controls	6p21.32	6	32609603	HLA-DRB1	HLA-DRB1 - LOC107986589	3123	107986589		19767	27585	rs660895-?	rs660895	0	660895	intron_variant	1	0.21	1E-108	108.0		3.62	[NR]	Illumina [297086]	N
2008-06-16	17982456	Plenge RM	2007-11-04	Nat Genet	www.ncbi.nlm.nih.gov/pubmed/17982456	Two independent alleles at 6q23 associated with risk of rheumatoid arthritis.	Rheumatoid arthritis	397 European ancestry cases, 1,211 controls	1,408 cases, 2,426 controls, 875 European ancestry cases, 832 European ancestry controls	6q23.3	6	137685367	TNFAIP3, OLIG3	LOC102723649 - LOC442263	102723649	442263		10813	20456	rs6920220-?	rs6920220	0	6920220	intron_variant	1	0.20	1E-7	7.0		1.22	[NR]	Affymetrix [79853]	N
2008-09-25	18794853	Raychaudhuri S	2008-09-14	Nat Genet	www.ncbi.nlm.nih.gov/pubmed/18794853	Common variants at CD40 and other loci confer risk of rheumatoid arthritis.	Rheumatoid arthritis	3,393 European ancestry cases, 12,460 European ancestry controls	3,929 European ancestry cases, 5,807 European ancestry controls	1p36.32	1	2622185	MMEL1, TNFRSF14	MMEL1			79258			rs3890745-T	rs3890745	0	3890745	intron_variant	0	0.67	1E-7	7.0		1.12	[NR]	Affymetrix, Illumina [at least 315971] (imputed)	N
2008-09-25	18794853	Raychaudhuri S	2008-09-14	Nat Genet	www.ncbi.nlm.nih.gov/pubmed/18794853	Common variants at CD40 and other loci confer risk of rheumatoid arthritis.	Rheumatoid arthritis	3,393 European ancestry cases, 12,460 European ancestry controls	3,929 European ancestry cases, 5,807 European ancestry controls	7q21.2	7	92617430	CDK6	CDK6			1021			rs42041-G	rs42041	0	42041	intron_variant	0	0.24	4E-6	5.3979400086720375		1.11	[NR]	Affymetrix, Illumina [at least 315971] (imputed)	N
2008-09-25	18794853	Raychaudhuri S	2008-09-14	Nat Genet	www.ncbi.nlm.nih.gov/pubmed/18794853	Common variants at CD40 and other loci confer risk of rheumatoid arthritis.	Rheumatoid arthritis	3,393 European ancestry cases, 12,460 European ancestry controls	3,929 European ancestry cases, 5,807 European ancestry controls	9p13.3	9	34710263	CCL21	CCL21 - FAM205A	6366	259308		96	12790	rs2812378-G	rs2812378	0	2812378	upstream_gene_variant	1	0.34	3E-8	7.522878745280337		1.12	[NR]	Affymetrix, Illumina [at least 315971] (imputed)	N
2008-09-25	18794853	Raychaudhuri S	2008-09-14	Nat Genet	www.ncbi.nlm.nih.gov/pubmed/18794853	Common variants at CD40 and other loci confer risk of rheumatoid arthritis.	Rheumatoid arthritis	3,393 European ancestry cases, 12,460 European ancestry controls	3,929 European ancestry cases, 5,807 European ancestry controls	12q13.3	12	57574932	KIF5A, PIP4K2C	KIF5A			3798			rs1678542-C	rs1678542	0	1678542	intron_variant	0	0.37	9E-8	7.045757490560675		1.12	[NR]	Affymetrix, Illumina [at least 315971] (imputed)	N
2008-09-25	18794853	Raychaudhuri S	2008-09-14	Nat Genet	www.ncbi.nlm.nih.gov/pubmed/18794853	Common variants at CD40 and other loci confer risk of rheumatoid arthritis.	Rheumatoid arthritis	3,393 European ancestry cases, 12,460 European ancestry controls	3,929 European ancestry cases, 5,807 European ancestry controls	20q13.12	20	46119308	CD40	CD40			958			rs4810485-G	rs4810485	0	4810485	intron_variant	0	0.75	8E-9	8.096910013008056		1.15	[NR]	Affymetrix, Illumina [at least 315971] (imputed)	N
2008-09-25	18794853	Raychaudhuri S	2008-09-14	Nat Genet	www.ncbi.nlm.nih.gov/pubmed/18794853	Common variants at CD40 and other loci confer risk of rheumatoid arthritis.	Rheumatoid arthritis	3,393 European ancestry cases, 12,460 European ancestry controls	3,929 European ancestry cases, 5,807 European ancestry controls	10p15.1	10	6351298	PRKCQ	LOC399716			399716			rs4750316-G	rs4750316	0	4750316	non_coding_transcript_exon_variant	0	0.20	4E-6	5.3979400086720375		1.14	[NR]	Affymetrix, Illumina [at least 315971] (imputed)	N
2008-09-25	18794853	Raychaudhuri S	2008-09-14	Nat Genet	www.ncbi.nlm.nih.gov/pubmed/18794853	Common variants at CD40 and other loci confer risk of rheumatoid arthritis.	Rheumatoid arthritis	3,393 European ancestry cases, 12,460 European ancestry controls	3,929 European ancestry cases, 5,807 European ancestry controls	1p13.2	1	113761186	PTPN22	PHTF1 - RSBN1	10745	54665		1298	646	rs6679677-?	rs6679677	0	6679677	upstream_gene_variant	1	0.10	6E-42	41.221848749616356		1.79	[1.65-1.94]	Affymetrix, Illumina [at least 315971] (imputed)	N
2008-09-25	18794853	Raychaudhuri S	2008-09-14	Nat Genet	www.ncbi.nlm.nih.gov/pubmed/18794853	Common variants at CD40 and other loci confer risk of rheumatoid arthritis.	Rheumatoid arthritis	3,393 European ancestry cases, 12,460 European ancestry controls	3,929 European ancestry cases, 5,807 European ancestry controls	6q23.3	6	137685367	TNFIP3, OLIG3	LOC102723649 - LOC442263	102723649	442263		10813	20456	rs6920220-?	rs6920220	0	6920220	intron_variant	1	0.22	2E-9	8.698970004336019		1.24	[1.16-1.32]	Affymetrix, Illumina [at least 315971] (imputed)	N
2011-09-17	21844665	Hu HJ	2011-08-16	Exp Mol Med	www.ncbi.nlm.nih.gov/pubmed/21844665	Common variants at the promoter region of the APOM confer a risk of rheumatoid arthritis.	Rheumatoid arthritis	100 Korean ancestry cases, 600 Korean ancestry controls	578 Korean ancestry cases, 711 Korean ancestry controls	6p21.33	6	31654829	APOM	BAG6, APOM			7917, 55937			rs805297-A	rs805297	0	805297	intron_variant	0	0.36	3E-10	9.522878745280337		1.56	[1.36-1.80]	Affymetrix [300909]	N
2011-04-29	21452313	Freudenberg J	2011-04-01	Arthritis Rheum	www.ncbi.nlm.nih.gov/pubmed/21452313	Genome-wide association study of rheumatoid arthritis in Koreans: population-specific loci as well as overlap with European susceptibility loci.	Rheumatoid arthritis	801 Korean ancestry cases, 757 Korean ancestry controls	718 Korean ancestry cases, 719 Korean ancestry controls	8p23.1	8	11502129	BLK	BLK			640			rs1600249-?	rs1600249	0	1600249	intron_variant	0		5E-6	5.301029995663981		1.3	[1.16-1.45]	Illumina [441398]	N
2011-04-29	21452313	Freudenberg J	2011-04-01	Arthritis Rheum	www.ncbi.nlm.nih.gov/pubmed/21452313	Genome-wide association study of rheumatoid arthritis in Koreans: population-specific loci as well as overlap with European susceptibility loci.	Rheumatoid arthritis	801 Korean ancestry cases, 757 Korean ancestry controls	718 Korean ancestry cases, 719 Korean ancestry controls	12q21.1	12	72330254	TRHDE	TRHDE			29953			rs12831974-?	rs12831974	0	12831974	intron_variant	0		6E-6	5.221848749616356		1.27	[1.14-1.40]	Illumina [441398]	N
2011-04-29	21452313	Freudenberg J	2011-04-01	Arthritis Rheum	www.ncbi.nlm.nih.gov/pubmed/21452313	Genome-wide association study of rheumatoid arthritis in Koreans: population-specific loci as well as overlap with European susceptibility loci.	Rheumatoid arthritis	801 Korean ancestry cases, 757 Korean ancestry controls	718 Korean ancestry cases, 719 Korean ancestry controls	3p14.3	3	56932218	ARHGEF3	ARHGEF3			50650			rs2062583-?	rs2062583	0	2062583	intron_variant	0		2E-6	5.698970004336019		1.59	[1.30-1.92]	Illumina [441398]	N
2011-05-25	21505073	Terao C	2011-04-19	Hum Mol Genet	www.ncbi.nlm.nih.gov/pubmed/21505073	The human AIRE gene at chromosome 21q22 is a genetic determinant for the predisposition to rheumatoid arthritis in Japanese population.	Rheumatoid arthritis	1,247 Japanese ancestry cases, 1,486 Japanese ancestry controls	4,168 Japanese ancestry cases, 5,003 Japanese ancestry controls	21q22.3	21	44289270	AIRE, PFKL	AIRE			326			rs2075876-A	rs2075876	0	2075876	non_coding_transcript_exon_variant	0	0.34	4E-9	8.397940008672037		1.18	[1.11-1.24]	Illumina [241523]	N
2011-04-29	21452313	Freudenberg J	2011-04-01	Arthritis Rheum	www.ncbi.nlm.nih.gov/pubmed/21452313	Genome-wide association study of rheumatoid arthritis in Koreans: population-specific loci as well as overlap with European susceptibility loci.	Rheumatoid arthritis	801 Korean ancestry cases, 757 Korean ancestry controls	718 Korean ancestry cases, 719 Korean ancestry controls	6p21.32	6	32713151	HLA-DRB1	MTCO3P1 - LOC102725019	404026	102725019		6348	5016	rs7765379-?	rs7765379	0	7765379	upstream_gene_variant	1		5E-23	22.30102999566398		2.51	[NR]	Illumina [441398]	N
2011-05-25	21505073	Terao C	2011-04-19	Hum Mol Genet	www.ncbi.nlm.nih.gov/pubmed/21505073	The human AIRE gene at chromosome 21q22 is a genetic determinant for the predisposition to rheumatoid arthritis in Japanese population.	Rheumatoid arthritis	1,247 Japanese ancestry cases, 1,486 Japanese ancestry controls	4,168 Japanese ancestry cases, 5,003 Japanese ancestry controls	6p21.32	6	32251212	HLA locus	NOTCH4 - LOC101929163	4855	101929163		27145	3961	rs9296015-?	rs9296015	0	9296015	upstream_gene_variant	1	NR	2E-38	37.69897000433602				Illumina [241523]	N
2011-05-25	21505073	Terao C	2011-04-19	Hum Mol Genet	www.ncbi.nlm.nih.gov/pubmed/21505073	The human AIRE gene at chromosome 21q22 is a genetic determinant for the predisposition to rheumatoid arthritis in Japanese population.	Rheumatoid arthritis	1,247 Japanese ancestry cases, 1,486 Japanese ancestry controls	4,168 Japanese ancestry cases, 5,003 Japanese ancestry controls	1p36.13	1	17348042	PADI4	PADI4			23569			rs2240335-?	rs2240335	0	2240335	synonymous_variant	0	NR	2E-8	7.698970004336019				Illumina [241523]	N
2012-04-27	22446963	Okada Y	2012-03-25	Nat Genet	www.ncbi.nlm.nih.gov/pubmed/22446963	Meta-analysis identifies nine new loci associated with rheumatoid arthritis in the Japanese population.	Rheumatoid arthritis	4,074 Japanese ancestry cases, 16,891 Japanese ancestry controls	5,277 Japanese ancestry cases, 21,684 Japanese ancestry controls	2p15	2	62225526	B3GNT2	B3GNT2 - RN7SL51P	10678	106480936		795	36861	rs11900673-T	rs11900673	0	11900673	downstream_gene_variant	1	0.28	1E-8	8.0		1.11	[1.07-1.15]	Affymetrix, Illumina [1948139]	N
2012-04-27	22446963	Okada Y	2012-03-25	Nat Genet	www.ncbi.nlm.nih.gov/pubmed/22446963	Meta-analysis identifies nine new loci associated with rheumatoid arthritis in the Japanese population.	Rheumatoid arthritis	4,074 Japanese ancestry cases, 16,891 Japanese ancestry controls	5,277 Japanese ancestry cases, 21,684 Japanese ancestry controls	4q21.21	4	78592061	ANXA3	ANXA3			306			rs2867461-A	rs2867461	0	2867461	intron_variant	0	0.44	1E-12	12.0		1.13	[1.09-1.17]	Affymetrix, Illumina [1948139]	N
2012-04-27	22446963	Okada Y	2012-03-25	Nat Genet	www.ncbi.nlm.nih.gov/pubmed/22446963	Meta-analysis identifies nine new loci associated with rheumatoid arthritis in the Japanese population.	Rheumatoid arthritis	4,074 Japanese ancestry cases, 16,891 Japanese ancestry controls	5,277 Japanese ancestry cases, 21,684 Japanese ancestry controls	5q31.1	5	132094425	CSF2	CSF2 - P4HA2-AS1	1437	100861518		18255	90451	rs657075-A	rs657075	0	657075	intergenic_variant	1	0.36	3E-10	9.522878745280337		1.12	[1.08-1.15]	Affymetrix, Illumina [1948139]	N
2012-04-27	22446963	Okada Y	2012-03-25	Nat Genet	www.ncbi.nlm.nih.gov/pubmed/22446963	Meta-analysis identifies nine new loci associated with rheumatoid arthritis in the Japanese population.	Rheumatoid arthritis	4,074 Japanese ancestry cases, 16,891 Japanese ancestry controls	5,277 Japanese ancestry cases, 21,684 Japanese ancestry controls	6p23	6	14096427	CD83	RNF182 - LOC105374939	221687	105374939		116418	2235	rs12529514-C	rs12529514	0	12529514	intergenic_variant	1	0.14	2E-8	7.698970004336019		1.14	[1.09-1.19]	Affymetrix, Illumina [1948139]	N
2012-04-27	22446963	Okada Y	2012-03-25	Nat Genet	www.ncbi.nlm.nih.gov/pubmed/22446963	Meta-analysis identifies nine new loci associated with rheumatoid arthritis in the Japanese population.	Rheumatoid arthritis	4,074 Japanese ancestry cases, 16,891 Japanese ancestry controls	5,277 Japanese ancestry cases, 21,684 Japanese ancestry controls	6p21.1	6	44265183	NFKBIE	NFKBIE			4794			rs2233434-G	rs2233434	0	2233434	missense_variant	0	0.21	6E-19	18.221848749616356		1.19	[1.15-1.24]	Affymetrix, Illumina [1948139]	N
2012-04-27	22446963	Okada Y	2012-03-25	Nat Genet	www.ncbi.nlm.nih.gov/pubmed/22446963	Meta-analysis identifies nine new loci associated with rheumatoid arthritis in the Japanese population.	Rheumatoid arthritis	4,074 Japanese ancestry cases, 16,891 Japanese ancestry controls	5,277 Japanese ancestry cases, 21,684 Japanese ancestry controls	10q21.2	10	62025330	ARID5B	ARID5B			84159			rs10821944-G	rs10821944	0	10821944	intron_variant	0	0.36	6E-18	17.221848749616356		1.16	[1.12-1.20]	Affymetrix, Illumina [1948139]	N
2012-04-27	22446963	Okada Y	2012-03-25	Nat Genet	www.ncbi.nlm.nih.gov/pubmed/22446963	Meta-analysis identifies nine new loci associated with rheumatoid arthritis in the Japanese population.	Rheumatoid arthritis	4,074 Japanese ancestry cases, 16,891 Japanese ancestry controls	5,277 Japanese ancestry cases, 21,684 Japanese ancestry controls	11q13.4	11	72662452	PDE2A, ARAP1	PDE2A, LOC105369379			5138, 105369379			rs3781913-T	rs3781913	0	3781913	intron_variant	0	0.69	6E-10	9.221848749616356		1.12	[1.08-1.16]	Affymetrix, Illumina [1948139]	N
2012-04-27	22446963	Okada Y	2012-03-25	Nat Genet	www.ncbi.nlm.nih.gov/pubmed/22446963	Meta-analysis identifies nine new loci associated with rheumatoid arthritis in the Japanese population.	Rheumatoid arthritis	4,074 Japanese ancestry cases, 16,891 Japanese ancestry controls	5,277 Japanese ancestry cases, 21,684 Japanese ancestry controls	14q32.33	14	104924668	PLD4	CEP170B - PLD4	283638	122618		27898	138	rs2841277-T	rs2841277	0	2841277	upstream_gene_variant	1	0.69	2E-14	13.698970004336019		1.15	[1.11-1.19]	Affymetrix, Illumina [1948139]	N
2012-04-27	22446963	Okada Y	2012-03-25	Nat Genet	www.ncbi.nlm.nih.gov/pubmed/22446963	Meta-analysis identifies nine new loci associated with rheumatoid arthritis in the Japanese population.	Rheumatoid arthritis	4,074 Japanese ancestry cases, 16,891 Japanese ancestry controls	5,277 Japanese ancestry cases, 21,684 Japanese ancestry controls	18p11.21	18	12797695	PTPN2	PTPN2			5771			rs2847297-G	rs2847297	0	2847297	intron_variant	0	0.33	2E-8	7.698970004336019		1.1	[1.07-1.14]	Affymetrix, Illumina [1948139]	N
2012-04-27	22446963	Okada Y	2012-03-25	Nat Genet	www.ncbi.nlm.nih.gov/pubmed/22446963	Meta-analysis identifies nine new loci associated with rheumatoid arthritis in the Japanese population.	Rheumatoid arthritis	4,074 Japanese ancestry cases, 16,891 Japanese ancestry controls	5,277 Japanese ancestry cases, 21,684 Japanese ancestry controls	11q24.3	11	128622844	ETS1, FLI1	LOC105369568 - LOC101929538	105369568	101929538		598	58396	rs4937362-T	rs4937362	0	4937362	upstream_gene_variant	1	0.68	8E-7	6.096910013008056		1.09	[1.06-1.13]	Affymetrix, Illumina [1948139]	N
2012-04-27	22446963	Okada Y	2012-03-25	Nat Genet	www.ncbi.nlm.nih.gov/pubmed/22446963	Meta-analysis identifies nine new loci associated with rheumatoid arthritis in the Japanese population.	Rheumatoid arthritis	4,074 Japanese ancestry cases, 16,891 Japanese ancestry controls	5,277 Japanese ancestry cases, 21,684 Japanese ancestry controls	14q22.2	14	54881400	GCH1	GCH1			2643			rs3783637-C	rs3783637	0	3783637	intron_variant	0	0.74	2E-6	5.698970004336019		1.1	[1.06-1.14]	Affymetrix, Illumina [1948139]	N
2012-04-27	22446963	Okada Y	2012-03-25	Nat Genet	www.ncbi.nlm.nih.gov/pubmed/22446963	Meta-analysis identifies nine new loci associated with rheumatoid arthritis in the Japanese population.	Rheumatoid arthritis	4,074 Japanese ancestry cases, 16,891 Japanese ancestry controls	5,277 Japanese ancestry cases, 21,684 Japanese ancestry controls	14q23.1	14	61441614	PRKCH	PRKCH			5583			rs1957895-G	rs1957895	0	1957895	intron_variant	0	0.39	4E-7	6.3979400086720375		1.09	[1.05-1.13]	Affymetrix, Illumina [1948139]	N
2012-04-27	22446963	Okada Y	2012-03-25	Nat Genet	www.ncbi.nlm.nih.gov/pubmed/22446963	Meta-analysis identifies nine new loci associated with rheumatoid arthritis in the Japanese population.	Rheumatoid arthritis	4,074 Japanese ancestry cases, 16,891 Japanese ancestry controls	5,277 Japanese ancestry cases, 21,684 Japanese ancestry controls	15q26.1	15	90350436	ZNF774	GABARAPL3 - ZNF774	23766	342132		989	1004	rs6496667-A	rs6496667	0	6496667	upstream_gene_variant	1	0.35	1E-6	6.0		1.09	[1.05-1.13]	Affymetrix, Illumina [1948139]	N
2012-04-27	22446963	Okada Y	2012-03-25	Nat Genet	www.ncbi.nlm.nih.gov/pubmed/22446963	Meta-analysis identifies nine new loci associated with rheumatoid arthritis in the Japanese population.	Rheumatoid arthritis	4,074 Japanese ancestry cases, 16,891 Japanese ancestry controls	5,277 Japanese ancestry cases, 21,684 Japanese ancestry controls	16p12.2	16	23877519	PRKCB1	PRKCB			5579			rs7404928-T	rs7404928	0	7404928	intron_variant	0	0.62	4E-6	5.3979400086720375		1.08	[1.05-1.12]	Affymetrix, Illumina [1948139]	N
2012-04-27	22446963	Okada Y	2012-03-25	Nat Genet	www.ncbi.nlm.nih.gov/pubmed/22446963	Meta-analysis identifies nine new loci associated with rheumatoid arthritis in the Japanese population.	Rheumatoid arthritis	4,074 Japanese ancestry cases, 16,891 Japanese ancestry controls	5,277 Japanese ancestry cases, 21,684 Japanese ancestry controls	16q24.1	16	85985027	IRF8	LOC105371388 - LOC105371389	105371388	105371389		35392	62801	rs2280381-T	rs2280381	0	2280381	downstream_gene_variant	1	0.84	2E-6	5.698970004336019		1.12	[1.07-1.17]	Affymetrix, Illumina [1948139]	N
2010-06-13	20453841	Kochi Y	2010-05-09	Nat Genet	www.ncbi.nlm.nih.gov/pubmed/20453841	A regulatory variant in CCR6 is associated with rheumatoid arthritis susceptibility.	Rheumatoid arthritis	2,303 Japanese ancestry cases, 3,380 Japanese ancestry controls	4,768 Japanese ancestry cases, 17,359 Japanese ancestry controls	6q27	6	167119305	CCR6	LOC105378122, CCR6			105378122, 1235			rs3093024-T	rs3093024	0	3093024	intron_variant	0	0.46	8E-19	18.096910013008056		1.19	[1.15-1.24]	Illumina [393217]	N
2010-06-13	20453842	Stahl EA	2010-05-09	Nat Genet	www.ncbi.nlm.nih.gov/pubmed/20453842	Genome-wide association study meta-analysis identifies seven new rheumatoid arthritis risk loci.	Rheumatoid arthritis	5,539 European ancestry cases, 20,169 European ancestry controls	6,768 European ancestry cases, 8,806 European ancestry controls	2p14	2	65368452	SPRED2	SPRED2			200734			rs934734-G	rs934734	0	934734	intron_variant	0	0.49	5E-10	9.301029995663981		1.13	[NR]	Affymetrix, Illumina [~ 2716259] (imputed)	N
2010-06-13	20453842	Stahl EA	2010-05-09	Nat Genet	www.ncbi.nlm.nih.gov/pubmed/20453842	Genome-wide association study meta-analysis identifies seven new rheumatoid arthritis risk loci.	Rheumatoid arthritis	5,539 European ancestry cases, 20,169 European ancestry controls	6,768 European ancestry cases, 8,806 European ancestry controls	5q11.2	5	56142753	IL6ST, ANKRD55	ANKRD55			79722			rs6859219-C	rs6859219	0	6859219	intron_variant	0	0.79	1E-11	11.0		1.28	[NR]	Affymetrix, Illumina [~ 2716259] (imputed)	N
2010-06-13	20453842	Stahl EA	2010-05-09	Nat Genet	www.ncbi.nlm.nih.gov/pubmed/20453842	Genome-wide association study meta-analysis identifies seven new rheumatoid arthritis risk loci.	Rheumatoid arthritis	5,539 European ancestry cases, 20,169 European ancestry controls	6,768 European ancestry cases, 8,806 European ancestry controls	5q21.1	5	103261019	C5orf30	C5orf30			90355			rs26232-C	rs26232	0	26232	intron_variant	0	0.68	4E-8	7.3979400086720375		1.14	[NR]	Affymetrix, Illumina [~ 2716259] (imputed)	N
2010-06-13	20453842	Stahl EA	2010-05-09	Nat Genet	www.ncbi.nlm.nih.gov/pubmed/20453842	Genome-wide association study meta-analysis identifies seven new rheumatoid arthritis risk loci.	Rheumatoid arthritis	5,539 European ancestry cases, 20,169 European ancestry controls	6,768 European ancestry cases, 8,806 European ancestry controls	3p14.3	3	58571114	PXK	FAM107A, LOC107984079			11170, 107984079			rs13315591-C	rs13315591	0	13315591	intron_variant	0	0.09	5E-8	7.301029995663981		1.29	[NR]	Affymetrix, Illumina [~ 2716259] (imputed)	N
2010-06-13	20453842	Stahl EA	2010-05-09	Nat Genet	www.ncbi.nlm.nih.gov/pubmed/20453842	Genome-wide association study meta-analysis identifies seven new rheumatoid arthritis risk loci.	Rheumatoid arthritis	5,539 European ancestry cases, 20,169 European ancestry controls	6,768 European ancestry cases, 8,806 European ancestry controls	4p15.2	4	26106575	RBPJ	LOC105374540 - LOC645481	105374540	645481		2324	5163	rs874040-C	rs874040	0	874040	downstream_gene_variant	1	0.30	1E-16	16.0		1.14	[NR]	Affymetrix, Illumina [~ 2716259] (imputed)	N
2010-06-13	20453842	Stahl EA	2010-05-09	Nat Genet	www.ncbi.nlm.nih.gov/pubmed/20453842	Genome-wide association study meta-analysis identifies seven new rheumatoid arthritis risk loci.	Rheumatoid arthritis	5,539 European ancestry cases, 20,169 European ancestry controls	6,768 European ancestry cases, 8,806 European ancestry controls	6q27	6	167120802	CCR6	LOC105378122, CCR6			105378122, 1235			rs3093023-A	rs3093023	0	3093023	intron_variant	0	0.43	2E-11	10.698970004336019		1.13	[NR]	Affymetrix, Illumina [~ 2716259] (imputed)	N
2010-06-13	20453842	Stahl EA	2010-05-09	Nat Genet	www.ncbi.nlm.nih.gov/pubmed/20453842	Genome-wide association study meta-analysis identifies seven new rheumatoid arthritis risk loci.	Rheumatoid arthritis	5,539 European ancestry cases, 20,169 European ancestry controls	6,768 European ancestry cases, 8,806 European ancestry controls	7q32.1	7	128954129	IRF5	IRF5 - TNPO3	3663	23534		4087	51	rs10488631-C	rs10488631	0	10488631	upstream_gene_variant	1	0.11	4E-11	10.397940008672037		1.19	[NR]	Affymetrix, Illumina [~ 2716259] (imputed)	N
2010-06-13	20453842	Stahl EA	2010-05-09	Nat Genet	www.ncbi.nlm.nih.gov/pubmed/20453842	Genome-wide association study meta-analysis identifies seven new rheumatoid arthritis risk loci.	Rheumatoid arthritis	5,539 European ancestry cases, 20,169 European ancestry controls	6,768 European ancestry cases, 8,806 European ancestry controls	2q11.2	2	100190478	AFF3	AFF3 - LINC01104	3899	150577		47895	17776	rs11676922-T	rs11676922	0	11676922	intergenic_variant	1	0.46	1E-14	14.0		1.12	[NR]	Affymetrix, Illumina [~ 2716259] (imputed)	N
2010-06-13	20453842	Stahl EA	2010-05-09	Nat Genet	www.ncbi.nlm.nih.gov/pubmed/20453842	Genome-wide association study meta-analysis identifies seven new rheumatoid arthritis risk loci.	Rheumatoid arthritis	5,539 European ancestry cases, 20,169 European ancestry controls	6,768 European ancestry cases, 8,806 European ancestry controls	9p13.3	9	34743684	CCL21	FAM205A - KIAA1045	259308	23349		14146	66356	rs951005-A	rs951005	0	951005	intergenic_variant	1	0.84	4E-10	9.397940008672037		1.19	[NR]	Affymetrix, Illumina [~ 2716259] (imputed)	N
2010-06-13	20453842	Stahl EA	2010-05-09	Nat Genet	www.ncbi.nlm.nih.gov/pubmed/20453842	Genome-wide association study meta-analysis identifies seven new rheumatoid arthritis risk loci.	Rheumatoid arthritis	5,539 European ancestry cases, 20,169 European ancestry controls	6,768 European ancestry cases, 8,806 European ancestry controls	10p15.1	10	6056986	IL2RA	IL2RA			3559			rs706778-T	rs706778	0	706778	intron_variant	0	0.40	1E-11	11.0		1.14	[NR]	Affymetrix, Illumina [~ 2716259] (imputed)	N
2010-06-13	20453842	Stahl EA	2010-05-09	Nat Genet	www.ncbi.nlm.nih.gov/pubmed/20453842	Genome-wide association study meta-analysis identifies seven new rheumatoid arthritis risk loci.	Rheumatoid arthritis	5,539 European ancestry cases, 20,169 European ancestry controls	6,768 European ancestry cases, 8,806 European ancestry controls	1q24.2	1	167439433	CD247	CD247			919			rs840016-C	rs840016	0	840016	non_coding_transcript_exon_variant	0	0.58	2E-6	5.698970004336019		1.11	[NR]	Affymetrix, Illumina [~ 2716259] (imputed)	N
2010-06-13	20453842	Stahl EA	2010-05-09	Nat Genet	www.ncbi.nlm.nih.gov/pubmed/20453842	Genome-wide association study meta-analysis identifies seven new rheumatoid arthritis risk loci.	Rheumatoid arthritis	5,539 European ancestry cases, 20,169 European ancestry controls	6,768 European ancestry cases, 8,806 European ancestry controls	4q27	4	122297158	IL2, IL21	KIAA1109			84162			rs13119723-A	rs13119723	0	13119723	intron_variant	0	0.15	7E-7	6.154901959985743		1.12	[NR]	Affymetrix, Illumina [~ 2716259] (imputed)	N
2010-06-13	20453842	Stahl EA	2010-05-09	Nat Genet	www.ncbi.nlm.nih.gov/pubmed/20453842	Genome-wide association study meta-analysis identifies seven new rheumatoid arthritis risk loci.	Rheumatoid arthritis	5,539 European ancestry cases, 20,169 European ancestry controls	6,768 European ancestry cases, 8,806 European ancestry controls	12q24.12	12	111446804	SH2B3	SH2B3			10019			rs3184504-T	rs3184504	0	3184504	missense_variant	0	0.51	6E-6	5.221848749616356		1.08	[NR]	Affymetrix, Illumina [~ 2716259] (imputed)	N
2010-06-13	20453842	Stahl EA	2010-05-09	Nat Genet	www.ncbi.nlm.nih.gov/pubmed/20453842	Genome-wide association study meta-analysis identifies seven new rheumatoid arthritis risk loci.	Rheumatoid arthritis	5,539 European ancestry cases, 20,169 European ancestry controls	6,768 European ancestry cases, 8,806 European ancestry controls	14q24.3	14	75494193	BATF	JDP2 - LOC105370572	122953	105370572		21492	21091	rs7155603-G	rs7155603	0	7155603	intergenic_variant	1	0.19	1E-7	7.0		1.16	[NR]	Affymetrix, Illumina [~ 2716259] (imputed)	N
2010-06-13	20453842	Stahl EA	2010-05-09	Nat Genet	www.ncbi.nlm.nih.gov/pubmed/20453842	Genome-wide association study meta-analysis identifies seven new rheumatoid arthritis risk loci.	Rheumatoid arthritis	5,539 European ancestry cases, 20,169 European ancestry controls	6,768 European ancestry cases, 8,806 European ancestry controls	17q21.1	17	39884510	IKZF3	ZPBP2 - GSDMB	124626	55876		6614	20085	rs2872507-A	rs2872507	0	2872507	intergenic_variant	1	0.47	9E-7	6.045757490560675		1.1	[NR]	Affymetrix, Illumina [~ 2716259] (imputed)	N
2010-06-13	20453842	Stahl EA	2010-05-09	Nat Genet	www.ncbi.nlm.nih.gov/pubmed/20453842	Genome-wide association study meta-analysis identifies seven new rheumatoid arthritis risk loci.	Rheumatoid arthritis	5,539 European ancestry cases, 20,169 European ancestry controls	6,768 European ancestry cases, 8,806 European ancestry controls	21q22.3	21	42416077	UBASH3A	UBASH3A			53347			rs11203203-A	rs11203203	0	11203203	intron_variant	0	0.37	4E-6	5.3979400086720375		1.11	[NR]	Affymetrix, Illumina [~ 2716259] (imputed)	N
2010-06-13	20453841	Kochi Y	2010-05-09	Nat Genet	www.ncbi.nlm.nih.gov/pubmed/20453841	A regulatory variant in CCR6 is associated with rheumatoid arthritis susceptibility.	Rheumatoid arthritis	2,303 Japanese ancestry cases, 3,380 Japanese ancestry controls	4,768 Japanese ancestry cases, 17,359 Japanese ancestry controls	6p21.32	6	32703326	HLA-DRB1	HLA-DQB1 - MTCO3P1	3119	404026		36637	2818	rs13192471-G	rs13192471	0	13192471	downstream_gene_variant	1	0.22	2E-58	57.69897000433602		1.97	[1.82-2.14]	Illumina [393217]	N
2010-06-13	20453841	Kochi Y	2010-05-09	Nat Genet	www.ncbi.nlm.nih.gov/pubmed/20453841	A regulatory variant in CCR6 is associated with rheumatoid arthritis susceptibility.	Rheumatoid arthritis	2,303 Japanese ancestry cases, 3,380 Japanese ancestry controls	4,768 Japanese ancestry cases, 17,359 Japanese ancestry controls	2q32.2	2	191099907	STAT4	STAT4			6775			rs7574865-T	rs7574865	0	7574865	intron_variant	0	0.33	2E-6	5.698970004336019		1.17	[1.10-1.25]	Illumina [393217]	N
2010-06-13	20453841	Kochi Y	2010-05-09	Nat Genet	www.ncbi.nlm.nih.gov/pubmed/20453841	A regulatory variant in CCR6 is associated with rheumatoid arthritis susceptibility.	Rheumatoid arthritis	2,303 Japanese ancestry cases, 3,380 Japanese ancestry controls	4,768 Japanese ancestry cases, 17,359 Japanese ancestry controls	6q23.3	6	137874929	TNFAIP3, OLIG3	TNFAIP3			7128			rs2230926-C	rs2230926	0	2230926	missense_variant	0	0.07	2E-6	5.698970004336019		1.31	[1.17-1.46]	Illumina [393217]	N
2010-06-13	20453842	Stahl EA	2010-05-09	Nat Genet	www.ncbi.nlm.nih.gov/pubmed/20453842	Genome-wide association study meta-analysis identifies seven new rheumatoid arthritis risk loci.	Rheumatoid arthritis	5,539 European ancestry cases, 20,169 European ancestry controls	6,768 European ancestry cases, 8,806 European ancestry controls	1p36.32	1	2622185	TNFRSF14	MMEL1			79258			rs3890745-T	rs3890745	0	3890745	intron_variant	0	0.68	4E-6	5.3979400086720375		1.12	[1.06-1.18]	Affymetrix, Illumina [~ 2716259] (imputed)	N
2010-06-13	20453842	Stahl EA	2010-05-09	Nat Genet	www.ncbi.nlm.nih.gov/pubmed/20453842	Genome-wide association study meta-analysis identifies seven new rheumatoid arthritis risk loci.	Rheumatoid arthritis	5,539 European ancestry cases, 20,169 European ancestry controls	6,768 European ancestry cases, 8,806 European ancestry controls	1p13.2	1	113834946	PTPN22	PTPN22, AP4B1-AS1			26191, 100287722			rs2476601-A	rs2476601	0	2476601	missense_variant	0	0.10	9E-74	73.04575749056067		1.94	[1.81-2.08]	Affymetrix, Illumina [~ 2716259] (imputed)	N
2010-06-13	20453842	Stahl EA	2010-05-09	Nat Genet	www.ncbi.nlm.nih.gov/pubmed/20453842	Genome-wide association study meta-analysis identifies seven new rheumatoid arthritis risk loci.	Rheumatoid arthritis	5,539 European ancestry cases, 20,169 European ancestry controls	6,768 European ancestry cases, 8,806 European ancestry controls	2p16.1	2	60908994	REL	REL			5966			rs13031237-T	rs13031237	0	13031237	intron_variant	0	0.36	8E-7	6.096910013008056		1.13	[1.07-1.18]	Affymetrix, Illumina [~ 2716259] (imputed)	N
2010-06-13	20453842	Stahl EA	2010-05-09	Nat Genet	www.ncbi.nlm.nih.gov/pubmed/20453842	Genome-wide association study meta-analysis identifies seven new rheumatoid arthritis risk loci.	Rheumatoid arthritis	5,539 European ancestry cases, 20,169 European ancestry controls	6,768 European ancestry cases, 8,806 European ancestry controls	2q11.2	2	100219272	AFF3	LINC01104			150577			rs10865035-A	rs10865035	0	10865035	intron_variant	0	0.47	2E-6	5.698970004336019		1.12	[1.07-1.17]	Affymetrix, Illumina [~ 2716259] (imputed)	N
2010-06-13	20453842	Stahl EA	2010-05-09	Nat Genet	www.ncbi.nlm.nih.gov/pubmed/20453842	Genome-wide association study meta-analysis identifies seven new rheumatoid arthritis risk loci.	Rheumatoid arthritis	5,539 European ancestry cases, 20,169 European ancestry controls	6,768 European ancestry cases, 8,806 European ancestry controls	2q32.2	2	191099907	STAT4	STAT4			6775			rs7574865-T	rs7574865	0	7574865	intron_variant	0	0.22	3E-7	6.522878745280337		1.16	[1.10-1.23]	Affymetrix, Illumina [~ 2716259] (imputed)	N
2010-06-13	20453842	Stahl EA	2010-05-09	Nat Genet	www.ncbi.nlm.nih.gov/pubmed/20453842	Genome-wide association study meta-analysis identifies seven new rheumatoid arthritis risk loci.	Rheumatoid arthritis	5,539 European ancestry cases, 20,169 European ancestry controls	6,768 European ancestry cases, 8,806 European ancestry controls	2q33.2	2	203874196	CTLA4	CTLA4 - LOC101927840	1493	101927840		236	58119	rs3087243-G	rs3087243	0	3087243	downstream_gene_variant	1	0.56	1E-8	8.0		1.15	[1.10-1.20]	Affymetrix, Illumina [~ 2716259] (imputed)	N
2010-06-13	20453842	Stahl EA	2010-05-09	Nat Genet	www.ncbi.nlm.nih.gov/pubmed/20453842	Genome-wide association study meta-analysis identifies seven new rheumatoid arthritis risk loci.	Rheumatoid arthritis	5,539 European ancestry cases, 20,169 European ancestry controls	6,768 European ancestry cases, 8,806 European ancestry controls	6q23.3	6	137685367	TNFAIP3	LOC102723649 - LOC442263	102723649	442263		10813	20456	rs6920220-A	rs6920220	0	6920220	intron_variant	1	0.22	9E-13	12.045757490560675		1.22	[1.16-1.29]	Affymetrix, Illumina [~ 2716259] (imputed)	N
2010-06-13	20453842	Stahl EA	2010-05-09	Nat Genet	www.ncbi.nlm.nih.gov/pubmed/20453842	Genome-wide association study meta-analysis identifies seven new rheumatoid arthritis risk loci.	Rheumatoid arthritis	5,539 European ancestry cases, 20,169 European ancestry controls	6,768 European ancestry cases, 8,806 European ancestry controls	9q33.2	9	120927961	TRAF1, C5	TRAF1			7185			rs3761847-G	rs3761847	0	3761847	5_prime_UTR_variant	0	0.43	2E-7	6.698970004336019		1.13	[1.08-1.18]	Affymetrix, Illumina [~ 2716259] (imputed)	N
2010-06-13	20453842	Stahl EA	2010-05-09	Nat Genet	www.ncbi.nlm.nih.gov/pubmed/20453842	Genome-wide association study meta-analysis identifies seven new rheumatoid arthritis risk loci.	Rheumatoid arthritis	5,539 European ancestry cases, 20,169 European ancestry controls	6,768 European ancestry cases, 8,806 European ancestry controls	10p15.1	10	6351298	PRKCQ	LOC399716			399716			rs4750316-G	rs4750316	0	4750316	non_coding_transcript_exon_variant	0	0.81	2E-6	5.698970004336019		1.15	[1.09-1.22]	Affymetrix, Illumina [~ 2716259] (imputed)	N
2010-06-13	20453842	Stahl EA	2010-05-09	Nat Genet	www.ncbi.nlm.nih.gov/pubmed/20453842	Genome-wide association study meta-analysis identifies seven new rheumatoid arthritis risk loci.	Rheumatoid arthritis	5,539 European ancestry cases, 20,169 European ancestry controls	6,768 European ancestry cases, 8,806 European ancestry controls	20q13.12	20	46119308	CD40	CD40			958			rs4810485-T	rs4810485	0	4810485	intron_variant	0	0.25	3E-9	8.522878745280337		1.18	[1.11-1.25]	Affymetrix, Illumina [~ 2716259] (imputed)	N
2010-06-13	20453842	Stahl EA	2010-05-09	Nat Genet	www.ncbi.nlm.nih.gov/pubmed/20453842	Genome-wide association study meta-analysis identifies seven new rheumatoid arthritis risk loci.	Rheumatoid arthritis	5,539 European ancestry cases, 20,169 European ancestry controls	6,768 European ancestry cases, 8,806 European ancestry controls	1p34.3	1	38158457	POU3F1	LOC105378654			105378654			rs12131057-G	rs12131057	0	12131057	intergenic_variant	0	0.76	4E-7	6.3979400086720375		1.16	[NR]	Affymetrix, Illumina [~ 2716259] (imputed)	N
2010-06-13	20453842	Stahl EA	2010-05-09	Nat Genet	www.ncbi.nlm.nih.gov/pubmed/20453842	Genome-wide association study meta-analysis identifies seven new rheumatoid arthritis risk loci.	Rheumatoid arthritis	5,539 European ancestry cases, 20,169 European ancestry controls	6,768 European ancestry cases, 8,806 European ancestry controls	15q23	15	69703005	KIF3	PCAT29 - LOC107984788	104472713	107984788		7255	48014	rs17374222-A	rs17374222	0	17374222	intergenic_variant	1	0.49	2E-6	5.698970004336019		1.13	[NR]	Affymetrix, Illumina [~ 2716259] (imputed)	N
2014-03-13	23918589	Negi S	2013-12-01	Arthritis Rheum	www.ncbi.nlm.nih.gov/pubmed/23918589	A genome-wide association study reveals ARL15, a novel non-HLA susceptibility gene for rheumatoid arthritis in North Indians.	Rheumatoid arthritis	706 North Indian ancestry cases, 761 North Indian ancestry controls	927 North Indian ancestry cases, 1,148 North Indian ancestry controls	5q11.2	5	54015672	ARL15	ARL15			54622			rs255758-C	rs255758	0	255758	intron_variant	0	0.18	7E-6	5.154901959985743		1.42	[1.22-1.66]	Illumina [559348]	N
2014-07-02	21156761	Padyukov L	2010-12-14	Ann Rheum Dis	www.ncbi.nlm.nih.gov/pubmed/21156761	A genome-wide association study suggests contrasting associations in ACPA-positive versus ACPA-negative rheumatoid arthritis.	Rheumatoid arthritis	1,147 European ancestry ACPA positive RA cases, 774 European ancestry ACPA negative RA cases, 1,079 European ancestry controls	887 European ancestry ACPA positive RA cases, 1,218 European ancestry controls	7p12.3	7	45864208	IGFBP1	SEPT14P7 - IGFBP1	107105280	3484		40707	24152	rs6956740-?	rs6956740	0	6956740	intron_variant	1	NR	5E-7	6.301029995663981	(ACPA-negative RA vs controls)	3.49	[2.08-5.85]	Illumina [1723056] (imputed)	N
2014-07-02	21156761	Padyukov L	2010-12-14	Ann Rheum Dis	www.ncbi.nlm.nih.gov/pubmed/21156761	A genome-wide association study suggests contrasting associations in ACPA-positive versus ACPA-negative rheumatoid arthritis.	Rheumatoid arthritis	1,147 European ancestry ACPA positive RA cases, 774 European ancestry ACPA negative RA cases, 1,079 European ancestry controls	887 European ancestry ACPA positive RA cases, 1,218 European ancestry controls	7q32.1	7	128940626	IRF5	IRF5			3663			rs3807306-?	rs3807306	0	3807306	intron_variant	0	NR	3E-7	6.522878745280337	(ACPA-negative RA vs controls)	1.44	[1.25-1.66]	Illumina [1723056] (imputed)	N
2014-07-02	21156761	Padyukov L	2010-12-14	Ann Rheum Dis	www.ncbi.nlm.nih.gov/pubmed/21156761	A genome-wide association study suggests contrasting associations in ACPA-positive versus ACPA-negative rheumatoid arthritis.	Rheumatoid arthritis	1,147 European ancestry ACPA positive RA cases, 774 European ancestry ACPA negative RA cases, 1,079 European ancestry controls	887 European ancestry ACPA positive RA cases, 1,218 European ancestry controls	1p13.2	1	113834946	PTPN22	PTPN22, AP4B1-AS1			26191, 100287722			rs2476601-?	rs2476601	0	2476601	missense_variant	0	NR	1E-8	8.0	(ACPA-positive RA vs controls)			Illumina [1723056] (imputed)	N
2014-07-02	21156761	Padyukov L	2010-12-14	Ann Rheum Dis	www.ncbi.nlm.nih.gov/pubmed/21156761	A genome-wide association study suggests contrasting associations in ACPA-positive versus ACPA-negative rheumatoid arthritis.	Rheumatoid arthritis	1,147 European ancestry ACPA positive RA cases, 774 European ancestry ACPA negative RA cases, 1,079 European ancestry controls	887 European ancestry ACPA positive RA cases, 1,218 European ancestry controls	5q35.3	5	178186543	GMCL1L	GMCL1P1			64396			rs2961663-?	rs2961663	0	2961663	non_coding_transcript_exon_variant	0	NR	4E-6	5.3979400086720375	(ACPA-positive RA vs ACPA-negative RA)			Illumina [1723056] (imputed)	N
2012-11-28	23028356	Myouzen K	2012-09-13	PLoS Genet	www.ncbi.nlm.nih.gov/pubmed/23028356	Functional variants in NFKBIE and RTKN2 involved in activation of the NF-&#x003ba;B pathway are associated with rheumatoid arthritis in Japanese.	Rheumatoid arthritis	2,303 Japanese ancestry cases, 3,380 Japanese ancestry controls	5,604 Japanese ancestry cases, 31,982 Japanese ancestry controls	6p21.1	6	44265183	NFKBIE	NFKBIE			4794			rs2233434-G	rs2233434	0	2233434	missense_variant	0	0.215	1E-15	15.0		1.2	[1.15-1.26]	Illumina [NR]	N
2012-11-28	23028356	Myouzen K	2012-09-13	PLoS Genet	www.ncbi.nlm.nih.gov/pubmed/23028356	Functional variants in NFKBIE and RTKN2 involved in activation of the NF-&#x003ba;B pathway are associated with rheumatoid arthritis in Japanese.	Rheumatoid arthritis	2,303 Japanese ancestry cases, 3,380 Japanese ancestry controls	5,604 Japanese ancestry cases, 31,982 Japanese ancestry controls	10q21.2	10	62198353	RTKN2	RTKN2			219790			rs3125734-T	rs3125734	0	3125734	missense_variant	0	0.108	5E-9	8.301029995663981		1.2	[1.13-1.27]	Illumina [NR]	N
2014-10-10	24449572	Orozco G	2014-01-01	Arthritis Rheumatol	www.ncbi.nlm.nih.gov/pubmed/24449572	Novel rheumatoid arthritis susceptibility locus at 22q12 identified in an extended UK genome-wide association study.	Rheumatoid arthritis	3,034 European ancestry cases, 5,271 European ancestry controls	4,726 European ancestry cases, 2,625 European ancestry controls	22q12.2	22	30285268	GATSL3	GATSL3			652968			rs1043099-?	rs1043099	0	1043099	3_prime_UTR_variant	0	0.79	7E-9	8.154901959985743		1.19	[1.12-1.27]	Affymetrix, Illumina [1831729] (imputed)	N
2011-04-29	21452313	Freudenberg J	2011-04-01	Arthritis Rheum	www.ncbi.nlm.nih.gov/pubmed/21452313	Genome-wide association study of rheumatoid arthritis in Koreans: population-specific loci as well as overlap with European susceptibility loci.	Rheumatoid arthritis	801 Korean ancestry cases, 757 Korean ancestry controls	718 Korean ancestry cases, 719 Korean ancestry controls	1p36.13	1	17348042	PADI4	PADI4			23569			rs2240335-?	rs2240335	0	2240335	synonymous_variant	0		2E-8	7.698970004336019		1.5	[NR]	Illumina [441398]	N
2014-07-02	21156761	Padyukov L	2010-12-14	Ann Rheum Dis	www.ncbi.nlm.nih.gov/pubmed/21156761	A genome-wide association study suggests contrasting associations in ACPA-positive versus ACPA-negative rheumatoid arthritis.	Rheumatoid arthritis	1,147 European ancestry ACPA positive RA cases, 774 European ancestry ACPA negative RA cases, 1,079 European ancestry controls	887 European ancestry ACPA positive RA cases, 1,218 European ancestry controls	13q21.31	13	64317065	NR	NFYAP1 - LOC105370238	100130677	105370238		340642	119596	rs11148643-?	rs11148643	0	11148643	intergenic_variant	1	NR	5E-7	6.301029995663981	(ACPA-positive RA vs controls)			Illumina [1723056] (imputed)	N
2014-07-02	21156761	Padyukov L	2010-12-14	Ann Rheum Dis	www.ncbi.nlm.nih.gov/pubmed/21156761	A genome-wide association study suggests contrasting associations in ACPA-positive versus ACPA-negative rheumatoid arthritis.	Rheumatoid arthritis	1,147 European ancestry ACPA positive RA cases, 774 European ancestry ACPA negative RA cases, 1,079 European ancestry controls	887 European ancestry ACPA positive RA cases, 1,218 European ancestry controls	13q21.31	13	64356863	NR	NFYAP1 - LOC105370238	100130677	105370238		380440	79798	rs1340317-?	rs1340317	0	1340317	intergenic_variant	1	NR	3E-7	6.522878745280337	(ACPA-positive RA vs controls)			Illumina [1723056] (imputed)	N
2014-07-02	21156761	Padyukov L	2010-12-14	Ann Rheum Dis	www.ncbi.nlm.nih.gov/pubmed/21156761	A genome-wide association study suggests contrasting associations in ACPA-positive versus ACPA-negative rheumatoid arthritis.	Rheumatoid arthritis	1,147 European ancestry ACPA positive RA cases, 774 European ancestry ACPA negative RA cases, 1,079 European ancestry controls	887 European ancestry ACPA positive RA cases, 1,218 European ancestry controls	13q21.31	13	64362111	NR	NFYAP1 - LOC105370238	100130677	105370238		385688	74550	rs9571178-?	rs9571178	0	9571178	intergenic_variant	1	NR	3E-7	6.522878745280337	(ACPA-positive RA vs controls)			Illumina [1723056] (imputed)	N
2014-07-02	21156761	Padyukov L	2010-12-14	Ann Rheum Dis	www.ncbi.nlm.nih.gov/pubmed/21156761	A genome-wide association study suggests contrasting associations in ACPA-positive versus ACPA-negative rheumatoid arthritis.	Rheumatoid arthritis	1,147 European ancestry ACPA positive RA cases, 774 European ancestry ACPA negative RA cases, 1,079 European ancestry controls	887 European ancestry ACPA positive RA cases, 1,218 European ancestry controls	13q21.31	13	64366135	NR	NFYAP1 - LOC105370238	100130677	105370238		389712	70526	rs12873872-?	rs12873872	1	4261405	intergenic_variant	1	NR	3E-7	6.522878745280337	(ACPA-positive RA vs controls)			Illumina [1723056] (imputed)	N
2014-07-02	21156761	Padyukov L	2010-12-14	Ann Rheum Dis	www.ncbi.nlm.nih.gov/pubmed/21156761	A genome-wide association study suggests contrasting associations in ACPA-positive versus ACPA-negative rheumatoid arthritis.	Rheumatoid arthritis	1,147 European ancestry ACPA positive RA cases, 774 European ancestry ACPA negative RA cases, 1,079 European ancestry controls	887 European ancestry ACPA positive RA cases, 1,218 European ancestry controls	13q21.31	13	64371042	NR	NFYAP1 - LOC105370238	100130677	105370238		394619	65619	rs9598783-?	rs9598783	0	9598783	regulatory_region_variant	1	NR	3E-7	6.522878745280337	(ACPA-positive RA vs controls)			Illumina [1723056] (imputed)	N
2014-07-02	21156761	Padyukov L	2010-12-14	Ann Rheum Dis	www.ncbi.nlm.nih.gov/pubmed/21156761	A genome-wide association study suggests contrasting associations in ACPA-positive versus ACPA-negative rheumatoid arthritis.	Rheumatoid arthritis	1,147 European ancestry ACPA positive RA cases, 774 European ancestry ACPA negative RA cases, 1,079 European ancestry controls	887 European ancestry ACPA positive RA cases, 1,218 European ancestry controls	13q21.31	13	64372566	NR	NFYAP1 - LOC105370238	100130677	105370238		396143	64095	rs2220327-?	rs2220327	0	2220327	intergenic_variant	1	NR	1E-7	7.0	(ACPA-positive RA vs controls)			Illumina [1723056] (imputed)	N
2014-07-02	21156761	Padyukov L	2010-12-14	Ann Rheum Dis	www.ncbi.nlm.nih.gov/pubmed/21156761	A genome-wide association study suggests contrasting associations in ACPA-positive versus ACPA-negative rheumatoid arthritis.	Rheumatoid arthritis	1,147 European ancestry ACPA positive RA cases, 774 European ancestry ACPA negative RA cases, 1,079 European ancestry controls	887 European ancestry ACPA positive RA cases, 1,218 European ancestry controls	13q21.31	13	64376290	NR	NFYAP1 - LOC105370238	100130677	105370238		399867	60371	rs1340319-?	rs1340319	0	1340319	intergenic_variant	1	NR	3E-7	6.522878745280337	(ACPA-positive RA vs controls)			Illumina [1723056] (imputed)	N
2014-11-14	24782177	Jiang L	2014-05-01	Arthritis Rheumatol	www.ncbi.nlm.nih.gov/pubmed/24782177	Novel risk loci for rheumatoid arthritis in Han Chinese and congruence with risk variants in Europeans.	Rheumatoid arthritis	952 Han Chinese ancestry cases, 943 Han Chinese ancestry controls	5,539 European ancestry cases, 20,169 European ancestry controls	2p14	2	65368452	SPRED2	SPRED2			200734			rs934734-G	rs934734	0	934734	intron_variant	0		2E-8	7.698970004336019		1.142	[NR]	Affymetrix [1497047] (imputed)	N
2014-11-14	24782177	Jiang L	2014-05-01	Arthritis Rheumatol	www.ncbi.nlm.nih.gov/pubmed/24782177	Novel risk loci for rheumatoid arthritis in Han Chinese and congruence with risk variants in Europeans.	Rheumatoid arthritis	952 Han Chinese ancestry cases, 943 Han Chinese ancestry controls	5,539 European ancestry cases, 20,169 European ancestry controls	2q11.2	2	100190478	AFF3	AFF3 - LINC01104	3899	150577		47895	17776	rs11676922-T	rs11676922	0	11676922	intergenic_variant	1		2E-8	7.698970004336019		1.133	[NR]	Affymetrix [1497047] (imputed)	N
2014-11-14	24782177	Jiang L	2014-05-01	Arthritis Rheumatol	www.ncbi.nlm.nih.gov/pubmed/24782177	Novel risk loci for rheumatoid arthritis in Han Chinese and congruence with risk variants in Europeans.	Rheumatoid arthritis	952 Han Chinese ancestry cases, 943 Han Chinese ancestry controls	5,539 European ancestry cases, 20,169 European ancestry controls	6q27	6	167120802	CCR6	LOC105378122, CCR6			105378122, 1235			rs3093023-A	rs3093023	0	3093023	intron_variant	0		4E-9	8.397940008672037		1.146	[NR]	Affymetrix [1497047] (imputed)	N
2014-11-14	24782177	Jiang L	2014-05-01	Arthritis Rheumatol	www.ncbi.nlm.nih.gov/pubmed/24782177	Novel risk loci for rheumatoid arthritis in Han Chinese and congruence with risk variants in Europeans.	Rheumatoid arthritis	952 Han Chinese ancestry cases, 943 Han Chinese ancestry controls	5,539 European ancestry cases, 20,169 European ancestry controls	9q33.2	9	120889023	TRAF1	PHF19			26147			rs2072438-T	rs2072438	0	2072438	intron_variant	0		3E-9	8.522878745280337		1.142	[NR]	Affymetrix [1497047] (imputed)	N
2014-10-10	24449572	Orozco G	2014-01-01	Arthritis Rheumatol	www.ncbi.nlm.nih.gov/pubmed/24449572	Novel rheumatoid arthritis susceptibility locus at 22q12 identified in an extended UK genome-wide association study.	Rheumatoid arthritis	3,034 European ancestry cases, 5,271 European ancestry controls	4,726 European ancestry cases, 2,625 European ancestry controls	1p36.32	1	2622185	TNFRSF14	MMEL1			79258			rs3890745-?	rs3890745	0	3890745	intron_variant	0		1E-6	6.0		1.18	[1.1-1.27]	Affymetrix, Illumina [1831729] (imputed)	N
2014-10-10	24449572	Orozco G	2014-01-01	Arthritis Rheumatol	www.ncbi.nlm.nih.gov/pubmed/24449572	Novel rheumatoid arthritis susceptibility locus at 22q12 identified in an extended UK genome-wide association study.	Rheumatoid arthritis	3,034 European ancestry cases, 5,271 European ancestry controls	4,726 European ancestry cases, 2,625 European ancestry controls	1p13.2	1	113834946	PTPN22	PTPN22, AP4B1-AS1			26191, 100287722			rs2476601-?	rs2476601	0	2476601	missense_variant	0		5E-33	32.30102999566398		1.77	[1.61-1.95]	Affymetrix, Illumina [1831729] (imputed)	N
2014-10-10	24449572	Orozco G	2014-01-01	Arthritis Rheumatol	www.ncbi.nlm.nih.gov/pubmed/24449572	Novel rheumatoid arthritis susceptibility locus at 22q12 identified in an extended UK genome-wide association study.	Rheumatoid arthritis	3,034 European ancestry cases, 5,271 European ancestry controls	4,726 European ancestry cases, 2,625 European ancestry controls	4p15.2	4	26097188	RBPJ	LOC105374540			105374540			rs6448432-?	rs6448432	0	6448432	intron_variant	0		4E-7	6.3979400086720375		1.19	[1.11-1.28]	Affymetrix, Illumina [1831729] (imputed)	N
2014-10-10	24449572	Orozco G	2014-01-01	Arthritis Rheumatol	www.ncbi.nlm.nih.gov/pubmed/24449572	Novel rheumatoid arthritis susceptibility locus at 22q12 identified in an extended UK genome-wide association study.	Rheumatoid arthritis	3,034 European ancestry cases, 5,271 European ancestry controls	4,726 European ancestry cases, 2,625 European ancestry controls	6p21.32	6	32408196	HLA–DRB1	BTNL2			56244			rs3763309-?	rs3763309	0	3763309	upstream_gene_variant	0		2E-124	123.69897000433602		2.3	[2.14-2.46]	Affymetrix, Illumina [1831729] (imputed)	N
2014-10-10	24449572	Orozco G	2014-01-01	Arthritis Rheumatol	www.ncbi.nlm.nih.gov/pubmed/24449572	Novel rheumatoid arthritis susceptibility locus at 22q12 identified in an extended UK genome-wide association study.	Rheumatoid arthritis	3,034 European ancestry cases, 5,271 European ancestry controls	4,726 European ancestry cases, 2,625 European ancestry controls	6q23.3	6	137685367	TNFAIP3	LOC102723649 - LOC442263	102723649	442263		10813	20456	rs6920220-?	rs6920220	0	6920220	intron_variant	1		3E-8	7.522878745280337		1.23	[1.14-1.32]	Affymetrix, Illumina [1831729] (imputed)	N
2014-10-10	24449572	Orozco G	2014-01-01	Arthritis Rheumatol	www.ncbi.nlm.nih.gov/pubmed/24449572	Novel rheumatoid arthritis susceptibility locus at 22q12 identified in an extended UK genome-wide association study.	Rheumatoid arthritis	3,034 European ancestry cases, 5,271 European ancestry controls	4,726 European ancestry cases, 2,625 European ancestry controls	10p15.1	10	6057082	IL2RA	IL2RA			3559			rs2104286-?	rs2104286	0	2104286	intron_variant	0		1E-6	6.0		1.19	[1.11-1.28]	Affymetrix, Illumina [1831729] (imputed)	N
2014-10-10	24449572	Orozco G	2014-01-01	Arthritis Rheumatol	www.ncbi.nlm.nih.gov/pubmed/24449572	Novel rheumatoid arthritis susceptibility locus at 22q12 identified in an extended UK genome-wide association study.	Rheumatoid arthritis	3,034 European ancestry cases, 5,271 European ancestry controls	4,726 European ancestry cases, 2,625 European ancestry controls	12q13.3	12	57574932	KIF5A	KIF5A			3798			rs1678542-?	rs1678542	0	1678542	intron_variant	0		1E-7	7.0		1.2	[1.12-1.28]	Affymetrix, Illumina [1831729] (imputed)	N
2014-11-06	24532677	Bossini-Castillo L	2014-02-14	Ann Rheum Dis	www.ncbi.nlm.nih.gov/pubmed/24532677	A genome-wide association study of rheumatoid arthritis without antibodies against citrullinated peptides.	Rheumatoid arthritis (ACPA-negative)	1,148 European ancestry cases, 6,008 European ancestry controls	774 European ancestry cases, 1,079 European ancestry controls	11q14.3	11	88934972	GRM5	GRM5			2915			rs518167-?	rs518167	0	518167	intron_variant	0		2E-6	5.698970004336019		2.24	[NR]	Illumina [452367]	N
2014-11-06	24532677	Bossini-Castillo L	2014-02-14	Ann Rheum Dis	www.ncbi.nlm.nih.gov/pubmed/24532677	A genome-wide association study of rheumatoid arthritis without antibodies against citrullinated peptides.	Rheumatoid arthritis (ACPA-negative)	1,148 European ancestry cases, 6,008 European ancestry controls	774 European ancestry cases, 1,079 European ancestry controls	13q14.3	13	51002034	RNASEH2B, FAM124A	GUCY1B2			2974			rs3790022-?	rs3790022	0	3790022	intron_variant	0		1E-6	6.0		1.4925	[NR]	Illumina [452367]	N
2014-11-06	24532677	Bossini-Castillo L	2014-02-14	Ann Rheum Dis	www.ncbi.nlm.nih.gov/pubmed/24532677	A genome-wide association study of rheumatoid arthritis without antibodies against citrullinated peptides.	Rheumatoid arthritis (ACPA-negative)	1,148 European ancestry cases, 6,008 European ancestry controls	774 European ancestry cases, 1,079 European ancestry controls	13q32.3	13	99868847	CLYBL	LOC101927437, CLYBL			101927437, 171425			rs9557321-?	rs9557321	0	9557321	intron_variant	0		6E-8	7.221848749616356		1.73	[NR]	Illumina [452367]	N
2014-11-06	24532677	Bossini-Castillo L	2014-02-14	Ann Rheum Dis	www.ncbi.nlm.nih.gov/pubmed/24532677	A genome-wide association study of rheumatoid arthritis without antibodies against citrullinated peptides.	Rheumatoid arthritis (ACPA-negative)	1,148 European ancestry cases, 6,008 European ancestry controls	774 European ancestry cases, 1,079 European ancestry controls	6p21.33	6	31385552	MICA, HLA-B	HLA-S - LOC101929072	267015	101929072		3065	8737	rs2596565-?	rs2596565	0	2596565	upstream_gene_variant	1		9E-9	8.045757490560675		1.4	[NR]	Illumina [452367]	N
2014-11-06	24532677	Bossini-Castillo L	2014-02-14	Ann Rheum Dis	www.ncbi.nlm.nih.gov/pubmed/24532677	A genome-wide association study of rheumatoid arthritis without antibodies against citrullinated peptides.	Rheumatoid arthritis (ACPA-negative)	1,148 European ancestry cases, 6,008 European ancestry controls	774 European ancestry cases, 1,079 European ancestry controls	6p21.32	6	32615965	HLA-DRB1, HLA-DQA1	HLA-DRB1 - LOC107986589	3123	107986589		26129	21223	rs9271348-?	rs9271348	0	9271348	intergenic_variant	1		5E-7	6.301029995663981		1.2821	[NR]	Illumina [452367]	N
2014-11-06	24532677	Bossini-Castillo L	2014-02-14	Ann Rheum Dis	www.ncbi.nlm.nih.gov/pubmed/24532677	A genome-wide association study of rheumatoid arthritis without antibodies against citrullinated peptides.	Rheumatoid arthritis (ACPA-negative)	1,148 European ancestry cases, 6,008 European ancestry controls	774 European ancestry cases, 1,079 European ancestry controls	18q23	18	75750899	SMIM21	LOC100505853 - LOC105372203	100505853	105372203		38496	254165	rs1943199-?	rs1943199	0	1943199	intergenic_variant	1		2E-8	7.698970004336019		1.94	[NR]	Illumina [452367]	N
2008-06-16	17554300	WTCCC	2007-06-07	Nature	www.ncbi.nlm.nih.gov/pubmed/17554300	Genome-wide association study of 14,000 cases of seven common diseases and 3,000 shared controls.	Rheumatoid arthritis	1,860 European ancestry cases, 2,938 European ancestry controls	NA	7q32.3	7	131685280	intergenic	RPS14P10 - RPS15AP22	647034	100271557		19372	16944	rs11761231-G	rs11761231	0	11761231	intergenic_variant	1	0.62	4E-7	6.3979400086720375	(sex-differentiated)	1.44	[1.19-1.75]	Affymetrix [469557]	N
2008-06-16	17554300	WTCCC	2007-06-07	Nature	www.ncbi.nlm.nih.gov/pubmed/17554300	Genome-wide association study of 14,000 cases of seven common diseases and 3,000 shared controls.	Rheumatoid arthritis	1,860 European ancestry cases, 2,938 European ancestry controls	NA	22q12.3	22	37155567	NR	IL2RB - C1QTNF6	3560	114904		5645	24599	rs743777-G	rs743777	0	743777	intron_variant	1	0.29	1E-6	6.0		1.09	[0.97-1.24]	Affymetrix [469557]	N
2008-06-16	17554300	WTCCC	2007-06-07	Nature	www.ncbi.nlm.nih.gov/pubmed/17554300	Genome-wide association study of 14,000 cases of seven common diseases and 3,000 shared controls.	Rheumatoid arthritis	1,860 European ancestry cases, 2,938 European ancestry controls	NA	21q22.2	21	41139991	NR	YRDCP3 - LINC00323	100861429	284835		275521	1509	rs2837960-G	rs2837960	0	2837960	downstream_gene_variant	1	0.17	2E-6	5.698970004336019		1.05	[0.93-1.20]	Affymetrix [469557]	N
2008-06-16	17554300	WTCCC	2007-06-07	Nature	www.ncbi.nlm.nih.gov/pubmed/17554300	Genome-wide association study of 14,000 cases of seven common diseases and 3,000 shared controls.	Rheumatoid arthritis	1,860 European ancestry cases, 2,938 European ancestry controls	NA	4p15.2	4	25415622	NR	ANAPC4			29945			rs3816587-C	rs3816587	0	3816587	non_coding_transcript_exon_variant	0	0.41	9E-6	5.045757490560675		1.09	[0.96-1.25]	Affymetrix [469557]	N
2008-06-16	17554300	WTCCC	2007-06-07	Nature	www.ncbi.nlm.nih.gov/pubmed/17554300	Genome-wide association study of 14,000 cases of seven common diseases and 3,000 shared controls.	Rheumatoid arthritis	1,860 European ancestry cases, 2,938 European ancestry controls	NA	1p13.2	1	113761186	PTPN22	PHTF1 - RSBN1	10745	54665		1298	646	rs6679677-A	rs6679677	0	6679677	upstream_gene_variant	1	0.10	6E-25	24.221848749616356		1.98	[1.72-2.27]	Affymetrix [469557]	N
2012-06-19	22491018	Wang J	2012-04-10	Pharmacogenomics J	www.ncbi.nlm.nih.gov/pubmed/22491018	Genome-wide association analysis implicates the involvement of eight loci with response to tocilizumab for the treatment of rheumatoid arthritis.	Response to tocilizumab in rheumatoid arthritis	1,157 European and other ancestry rheumatoid arthritis cases	526 European and other ancestry rheumatoid arthritis cases	20p13	20	2774842	intergenic	EBF4 - RPL19P1	57593	140759		14734	5773	rs6138892-?	rs6138892	0	6138892	intergenic_variant	1	0.15	3E-7	6.522878745280337	(CTJC , EA, RF-)	10.93	[NR] unit increase	Illumina [534053]	N
2012-06-19	22491018	Wang J	2012-04-10	Pharmacogenomics J	www.ncbi.nlm.nih.gov/pubmed/22491018	Genome-wide association analysis implicates the involvement of eight loci with response to tocilizumab for the treatment of rheumatoid arthritis.	Response to tocilizumab in rheumatoid arthritis	1,157 European and other ancestry rheumatoid arthritis cases	526 European and other ancestry rheumatoid arthritis cases	3p26.1	3	6214310	intergenic	LOC105376942			105376942			rs6774280-?	rs6774280	0	6774280	intron_variant	0	0.23	9E-7	6.045757490560675	(CSJC , EA, RF-)	5.5	[NR] unit decrease	Illumina [534053]	N
2012-06-19	22491018	Wang J	2012-04-10	Pharmacogenomics J	www.ncbi.nlm.nih.gov/pubmed/22491018	Genome-wide association analysis implicates the involvement of eight loci with response to tocilizumab for the treatment of rheumatoid arthritis.	Response to tocilizumab in rheumatoid arthritis	1,157 European and other ancestry rheumatoid arthritis cases	526 European and other ancestry rheumatoid arthritis cases	1p36.22	1	9348900	SPSB1	SPSB1			80176			rs11121380-?	rs11121380	0	11121380	intron_variant	0	0.07	5E-8	7.301029995663981	(CSJC , EA, RF-)	11.11	[NR] unit increase	Illumina [534053]	N
2012-06-19	22491018	Wang J	2012-04-10	Pharmacogenomics J	www.ncbi.nlm.nih.gov/pubmed/22491018	Genome-wide association analysis implicates the involvement of eight loci with response to tocilizumab for the treatment of rheumatoid arthritis.	Response to tocilizumab in rheumatoid arthritis	1,157 European and other ancestry rheumatoid arthritis cases	526 European and other ancestry rheumatoid arthritis cases	3p25.3	3	10835926	SLC6A11	SLC6A11			6538			rs1809529-?	rs1809529	0	1809529	intron_variant	0	0.34	3E-7	6.522878745280337	(CHAQ, RF-)	0.28	[NR] unit increase	Illumina [534053]	N
2012-06-19	22491018	Wang J	2012-04-10	Pharmacogenomics J	www.ncbi.nlm.nih.gov/pubmed/22491018	Genome-wide association analysis implicates the involvement of eight loci with response to tocilizumab for the treatment of rheumatoid arthritis.	Response to tocilizumab in rheumatoid arthritis	1,157 European and other ancestry rheumatoid arthritis cases	526 European and other ancestry rheumatoid arthritis cases	11p15.4	11	11482681	intergenic	GALNT18, LOC107983976			374378, 107983976			rs7940423-?	rs7940423	0	7940423	intron_variant	0	0.011	1E-7	7.0	(CSJC, RF+)	10.9	[NR] unit decrease	Illumina [534053]	N
2012-06-19	22491018	Wang J	2012-04-10	Pharmacogenomics J	www.ncbi.nlm.nih.gov/pubmed/22491018	Genome-wide association analysis implicates the involvement of eight loci with response to tocilizumab for the treatment of rheumatoid arthritis.	Response to tocilizumab in rheumatoid arthritis	1,157 European and other ancestry rheumatoid arthritis cases	526 European and other ancestry rheumatoid arthritis cases	19p13.12	19	15566899	intergenic	CYP4F23P			100422238			rs1273516-?	rs1273516	0	1273516	intron_variant	0	0.39	9E-7	6.045757490560675	(CSJC , EA, RF-)	4.26	[NR] unit decrease	Illumina [534053]	N
2012-06-19	22491018	Wang J	2012-04-10	Pharmacogenomics J	www.ncbi.nlm.nih.gov/pubmed/22491018	Genome-wide association analysis implicates the involvement of eight loci with response to tocilizumab for the treatment of rheumatoid arthritis.	Response to tocilizumab in rheumatoid arthritis	1,157 European and other ancestry rheumatoid arthritis cases	526 European and other ancestry rheumatoid arthritis cases	5p14.3	5	21749239	intergenic	LOC105374685 - CDH12	105374685	1010		72764	952	rs12109285-?	rs12109285	0	12109285	intron_variant	1	0.011	1E-7	7.0	(CSJC , EA, RF+)	130.2	[NR] unit decrease	Illumina [534053]	N
2012-06-19	22491018	Wang J	2012-04-10	Pharmacogenomics J	www.ncbi.nlm.nih.gov/pubmed/22491018	Genome-wide association analysis implicates the involvement of eight loci with response to tocilizumab for the treatment of rheumatoid arthritis.	Response to tocilizumab in rheumatoid arthritis	1,157 European and other ancestry rheumatoid arthritis cases	526 European and other ancestry rheumatoid arthritis cases	12p11.21	12	32384554	intergenic	BICD1 - FGD4	636	121512		917	14969	rs11051970-?	rs11051970	0	11051970	downstream_gene_variant	1	0.34	1E-6	6.0	(CSJC, RF+)	2.08	[NR] unit decrease	Illumina [534053]	N
2012-06-19	22491018	Wang J	2012-04-10	Pharmacogenomics J	www.ncbi.nlm.nih.gov/pubmed/22491018	Genome-wide association analysis implicates the involvement of eight loci with response to tocilizumab for the treatment of rheumatoid arthritis.	Response to tocilizumab in rheumatoid arthritis	1,157 European and other ancestry rheumatoid arthritis cases	526 European and other ancestry rheumatoid arthritis cases	15q14	15	36057645	intergenic	LOC100507480 - LOC102724214	100507480	102724214		8116	49223	rs1898036-?	rs1898036	0	1898036	intron_variant	1	0.1	2E-7	6.698970004336019	(CSJC , EA, RF-)	7.73	[NR] unit decrease	Illumina [534053]	N
2012-06-19	22491018	Wang J	2012-04-10	Pharmacogenomics J	www.ncbi.nlm.nih.gov/pubmed/22491018	Genome-wide association analysis implicates the involvement of eight loci with response to tocilizumab for the treatment of rheumatoid arthritis.	Response to tocilizumab in rheumatoid arthritis	1,157 European and other ancestry rheumatoid arthritis cases	526 European and other ancestry rheumatoid arthritis cases				intergenic							GA009635-?	GA009635	0			1	0.034	7E-7	6.154901959985743	(CSJC, RF-)	12.51	[NR] unit decrease	Illumina [534053]	N
2012-06-19	22491018	Wang J	2012-04-10	Pharmacogenomics J	www.ncbi.nlm.nih.gov/pubmed/22491018	Genome-wide association analysis implicates the involvement of eight loci with response to tocilizumab for the treatment of rheumatoid arthritis.	Response to tocilizumab in rheumatoid arthritis	1,157 European and other ancestry rheumatoid arthritis cases	526 European and other ancestry rheumatoid arthritis cases	9p13.2	9	37037979	intergenic	PAX5 - RPL32P21	5079	100128004		2030	8856	rs1329568-?	rs1329568	0	1329568	upstream_gene_variant	1	0.029	8E-7	6.096910013008056	(CSJC, RF-)	19.64	[NR] unit increase	Illumina [534053]	N
2012-06-19	22491018	Wang J	2012-04-10	Pharmacogenomics J	www.ncbi.nlm.nih.gov/pubmed/22491018	Genome-wide association analysis implicates the involvement of eight loci with response to tocilizumab for the treatment of rheumatoid arthritis.	Response to tocilizumab in rheumatoid arthritis	1,157 European and other ancestry rheumatoid arthritis cases	526 European and other ancestry rheumatoid arthritis cases	18q12.3	18	42857686	intergenic	RIT2			6014			rs16977065-?	rs16977065	0	16977065	intron_variant	0	0.044	1E-7	7.0	(CSJC , EA, RF+)	33.72	[NR] unit increase	Illumina [534053]	N
2012-06-19	22491018	Wang J	2012-04-10	Pharmacogenomics J	www.ncbi.nlm.nih.gov/pubmed/22491018	Genome-wide association analysis implicates the involvement of eight loci with response to tocilizumab for the treatment of rheumatoid arthritis.	Response to tocilizumab in rheumatoid arthritis	1,157 European and other ancestry rheumatoid arthritis cases	526 European and other ancestry rheumatoid arthritis cases	13q14.11	13	43642928	ENOX1	ENOX1			55068			rs4942242-?	rs4942242	0	4942242	intron_variant	0	0.47	2E-7	6.698970004336019	(CHAQ, RF+)	0.13	[NR] unit decrease	Illumina [534053]	N
2012-06-19	22491018	Wang J	2012-04-10	Pharmacogenomics J	www.ncbi.nlm.nih.gov/pubmed/22491018	Genome-wide association analysis implicates the involvement of eight loci with response to tocilizumab for the treatment of rheumatoid arthritis.	Response to tocilizumab in rheumatoid arthritis	1,157 European and other ancestry rheumatoid arthritis cases	526 European and other ancestry rheumatoid arthritis cases	14q21.3	14	47405354	MDGA2	MDGA2			161357			rs17118552-?	rs17118552	0	17118552	intron_variant	0	0.014	2E-7	6.698970004336019	(CTJC , EA, RF+)	17.19	[NR] unit increase	Illumina [534053]	N
2012-06-19	22491018	Wang J	2012-04-10	Pharmacogenomics J	www.ncbi.nlm.nih.gov/pubmed/22491018	Genome-wide association analysis implicates the involvement of eight loci with response to tocilizumab for the treatment of rheumatoid arthritis.	Response to tocilizumab in rheumatoid arthritis	1,157 European and other ancestry rheumatoid arthritis cases	526 European and other ancestry rheumatoid arthritis cases	16q12.1	16	48587491	ENSG00000102921	N4BP1			9683			rs6500395-?	rs6500395	0	6500395	intron_variant	0	0.35	6E-7	6.221848749616356	(CSJC, RF+)	2.2	[NR] unit increase	Illumina [534053]	N
2012-06-19	22491018	Wang J	2012-04-10	Pharmacogenomics J	www.ncbi.nlm.nih.gov/pubmed/22491018	Genome-wide association analysis implicates the involvement of eight loci with response to tocilizumab for the treatment of rheumatoid arthritis.	Response to tocilizumab in rheumatoid arthritis	1,157 European and other ancestry rheumatoid arthritis cases	526 European and other ancestry rheumatoid arthritis cases	2p16.3	2	51509856	intergenic	LOC730100			730100			rs1406428-?	rs1406428	0	1406428	intron_variant	0	0.28	2E-7	6.698970004336019	(CSJC , RF+)	2.74	[NR] unit increase	Illumina [534053]	N
2012-06-19	22491018	Wang J	2012-04-10	Pharmacogenomics J	www.ncbi.nlm.nih.gov/pubmed/22491018	Genome-wide association analysis implicates the involvement of eight loci with response to tocilizumab for the treatment of rheumatoid arthritis.	Response to tocilizumab in rheumatoid arthritis	1,157 European and other ancestry rheumatoid arthritis cases	526 European and other ancestry rheumatoid arthritis cases	20q13.32	20	59602560	intergenic	PHACTR3			116154			rs6026990-?	rs6026990	0	6026990	intron_variant	0	0.086	6E-7	6.221848749616356	(CHAQ , EA, RF-)	0.63	[NR] unit increase	Illumina [534053]	N
2012-06-19	22491018	Wang J	2012-04-10	Pharmacogenomics J	www.ncbi.nlm.nih.gov/pubmed/22491018	Genome-wide association analysis implicates the involvement of eight loci with response to tocilizumab for the treatment of rheumatoid arthritis.	Response to tocilizumab in rheumatoid arthritis	1,157 European and other ancestry rheumatoid arthritis cases	526 European and other ancestry rheumatoid arthritis cases	1p32.1	1	60576203	intergenic	LOC105378763			105378763			rs12565755-?	rs12565755	0	12565755	intron_variant	0	0.14	5E-8	7.301029995663981	(CHAQ, EA, RF-)	0.39	[NR] unit decrease	Illumina [534053]	N
2012-06-19	22491018	Wang J	2012-04-10	Pharmacogenomics J	www.ncbi.nlm.nih.gov/pubmed/22491018	Genome-wide association analysis implicates the involvement of eight loci with response to tocilizumab for the treatment of rheumatoid arthritis.	Response to tocilizumab in rheumatoid arthritis	1,157 European and other ancestry rheumatoid arthritis cases	526 European and other ancestry rheumatoid arthritis cases	8q21.11	8	74461713	intergenic	GDAP1			54332			rs16938910-?	rs16938910	0	16938910	intron_variant	0	0.011	4E-7	6.3979400086720375	(CSJC , EA, RF+)	28.66	[NR] unit increase	Illumina [534053]	N
2012-06-19	22491018	Wang J	2012-04-10	Pharmacogenomics J	www.ncbi.nlm.nih.gov/pubmed/22491018	Genome-wide association analysis implicates the involvement of eight loci with response to tocilizumab for the treatment of rheumatoid arthritis.	Response to tocilizumab in rheumatoid arthritis	1,157 European and other ancestry rheumatoid arthritis cases	526 European and other ancestry rheumatoid arthritis cases	15q25.1	15	78540881	PSMA4	PSMA4			5685			rs12901682-?	rs12901682	0	12901682	5_prime_UTR_variant	0	0.017	4E-8	7.3979400086720375	(CSJC , EA, RF-)	135.02	[NR] unit decrease	Illumina [534053]	N
2012-06-19	22491018	Wang J	2012-04-10	Pharmacogenomics J	www.ncbi.nlm.nih.gov/pubmed/22491018	Genome-wide association analysis implicates the involvement of eight loci with response to tocilizumab for the treatment of rheumatoid arthritis.	Response to tocilizumab in rheumatoid arthritis	1,157 European and other ancestry rheumatoid arthritis cases	526 European and other ancestry rheumatoid arthritis cases	4q21.1	4	75491177	RCHY1	RCHY1			25898			rs13137105-?	rs13137105	0	13137105	non_coding_transcript_exon_variant	0	0.38	9E-7	6.045757490560675	(CTJC, RF-)	6.39	[NR] unit decrease	Illumina [534053]	N
2012-06-19	22491018	Wang J	2012-04-10	Pharmacogenomics J	www.ncbi.nlm.nih.gov/pubmed/22491018	Genome-wide association analysis implicates the involvement of eight loci with response to tocilizumab for the treatment of rheumatoid arthritis.	Response to tocilizumab in rheumatoid arthritis	1,157 European and other ancestry rheumatoid arthritis cases	526 European and other ancestry rheumatoid arthritis cases	4q21.1	4	77215780	intergenic	LOC107986292 - FTLP9	107986292	100462780		23207	639	rs11937061-?	rs11937061	0	11937061	intron_variant	1	0.36	2E-7	6.698970004336019	(CTJC, RF-)	6.7	[NR] unit decrease	Illumina [534053]	N
2012-06-19	22491018	Wang J	2012-04-10	Pharmacogenomics J	www.ncbi.nlm.nih.gov/pubmed/22491018	Genome-wide association analysis implicates the involvement of eight loci with response to tocilizumab for the treatment of rheumatoid arthritis.	Response to tocilizumab in rheumatoid arthritis	1,157 European and other ancestry rheumatoid arthritis cases	526 European and other ancestry rheumatoid arthritis cases	15q26.1	15	91668544	intergenic	LOC105370973 - TRY-GTA12-1	105370973	100189496		19323	42528	rs7164176-?	rs7164176	0	7164176	intergenic_variant	1	0.43	5E-7	6.301029995663981	(CHAQ, RF-)	0.28	[NR] unit decrease	Illumina [534053]	N
2012-06-19	22491018	Wang J	2012-04-10	Pharmacogenomics J	www.ncbi.nlm.nih.gov/pubmed/22491018	Genome-wide association analysis implicates the involvement of eight loci with response to tocilizumab for the treatment of rheumatoid arthritis.	Response to tocilizumab in rheumatoid arthritis	1,157 European and other ancestry rheumatoid arthritis cases	526 European and other ancestry rheumatoid arthritis cases	13q34	13	113919624	intergenic	LINC00452			643365			rs9604529-?	rs9604529	0	9604529	non_coding_transcript_exon_variant	0	0.19	7E-7	6.154901959985743	(CHAQ, RF-)	0.35	[NR] unit increase	Illumina [534053]	N
2012-06-19	22491018	Wang J	2012-04-10	Pharmacogenomics J	www.ncbi.nlm.nih.gov/pubmed/22491018	Genome-wide association analysis implicates the involvement of eight loci with response to tocilizumab for the treatment of rheumatoid arthritis.	Response to tocilizumab in rheumatoid arthritis	1,157 European and other ancestry rheumatoid arthritis cases	526 European and other ancestry rheumatoid arthritis cases	8q23.3	8	115801679	intergenic	LOC107986967			107986967			rs800586-?	rs800586	0	800586	intron_variant	0	0.38	2E-7	6.698970004336019	(CTJC , EA, RF-)	9.78	[NR] unit decrease	Illumina [534053]	N
2012-06-19	22491018	Wang J	2012-04-10	Pharmacogenomics J	www.ncbi.nlm.nih.gov/pubmed/22491018	Genome-wide association analysis implicates the involvement of eight loci with response to tocilizumab for the treatment of rheumatoid arthritis.	Response to tocilizumab in rheumatoid arthritis	1,157 European and other ancestry rheumatoid arthritis cases	526 European and other ancestry rheumatoid arthritis cases	11q24.1	11	121373007	intergenic	BMPR1APS2 - LOC105369536	100533800	105369536		9885	66075	rs72991-?	rs72991	0	72991	regulatory_region_variant	1	0.25	5E-7	6.301029995663981	(CSJC, RF+)	2.45	[NR] unit decrease	Illumina [534053]	N
2012-06-19	22491018	Wang J	2012-04-10	Pharmacogenomics J	www.ncbi.nlm.nih.gov/pubmed/22491018	Genome-wide association analysis implicates the involvement of eight loci with response to tocilizumab for the treatment of rheumatoid arthritis.	Response to tocilizumab in rheumatoid arthritis	1,157 European and other ancestry rheumatoid arthritis cases	526 European and other ancestry rheumatoid arthritis cases				intergenic							SNP2-179127489-?	SNP2-179127489	0			1	0.017	4E-7	6.3979400086720375	(CSJC, RF-)	23.66	[NR] unit decrease	Illumina [534053]	N
2012-06-19	22491018	Wang J	2012-04-10	Pharmacogenomics J	www.ncbi.nlm.nih.gov/pubmed/22491018	Genome-wide association analysis implicates the involvement of eight loci with response to tocilizumab for the treatment of rheumatoid arthritis.	Response to tocilizumab in rheumatoid arthritis	1,157 European and other ancestry rheumatoid arthritis cases	526 European and other ancestry rheumatoid arthritis cases				intergenic							SNP3-186373264-?	SNP3-186373264	0			1	0.1	2E-7	6.698970004336019	(CSJC, RF-)	7.4	[NR] unit decrease	Illumina [534053]	N
2012-06-19	22491018	Wang J	2012-04-10	Pharmacogenomics J	www.ncbi.nlm.nih.gov/pubmed/22491018	Genome-wide association analysis implicates the involvement of eight loci with response to tocilizumab for the treatment of rheumatoid arthritis.	Response to tocilizumab in rheumatoid arthritis	1,157 European and other ancestry rheumatoid arthritis cases	526 European and other ancestry rheumatoid arthritis cases	19q13.41	19	51581583	intergenic	ZNF175			7728			rs1543922-?	rs1543922	0	1543922	intron_variant	0	0.036	3E-7	6.522878745280337	(CSJC, EA, RF-)	34.48	[NR] unit increase	Illumina [534053]	N
2012-06-19	22491018	Wang J	2012-04-10	Pharmacogenomics J	www.ncbi.nlm.nih.gov/pubmed/22491018	Genome-wide association analysis implicates the involvement of eight loci with response to tocilizumab for the treatment of rheumatoid arthritis.	Response to tocilizumab in rheumatoid arthritis	1,157 European and other ancestry rheumatoid arthritis cases	526 European and other ancestry rheumatoid arthritis cases	15q24.2	15	76254592	ETFA	ETFA			2108			rs1914816-?	rs1914816	0	1914816	intron_variant	0	0.3	7E-7	6.154901959985743	(CDAS28, EA, RF-)	0.87	[NR] unit increase	Illumina [534053]	N
2012-06-19	22491018	Wang J	2012-04-10	Pharmacogenomics J	www.ncbi.nlm.nih.gov/pubmed/22491018	Genome-wide association analysis implicates the involvement of eight loci with response to tocilizumab for the treatment of rheumatoid arthritis.	Response to tocilizumab in rheumatoid arthritis	1,157 European and other ancestry rheumatoid arthritis cases	526 European and other ancestry rheumatoid arthritis cases	10q21.1	10	55089225	intergenic	PCDH15			65217			rs16906916-?	rs16906916	0	16906916	intron_variant	0	0.03	8E-7	6.096910013008056	(CSJC, EA, RF+)	14.0	[NR] unit increase	Illumina [534053]	N
2017-02-18	27193031	Marquez A	2016-05-18	Ann Rheum Dis	www.ncbi.nlm.nih.gov/pubmed/27193031	A combined large-scale meta-analysis identifies COG6 as a novel shared risk locus for rheumatoid arthritis and systemic lupus erythematosus.	Systemic lupus erythematosus or rheumatoid arthritis	2,237 European ancestry systemic lupus erythematosus cases, 3,911 European ancestry rheumatoid arthritis cases, 10,398 European ancestry controls	1,957 European ancestry systemic lupus erythematosus cases, 13,641 European ancestry rheumatoid arthritis cases, 36,509 European ancestry controls	13q14.11	13	39760715	COG6	COG6			57511			rs9603612-?	rs9603612	0	9603612	intron_variant	0		3E-13	12.522878745280337	(same effect)	1.098901	[NR]	NR [at least 309839] (imputed)	N
2017-02-18	27193031	Marquez A	2016-05-18	Ann Rheum Dis	www.ncbi.nlm.nih.gov/pubmed/27193031	A combined large-scale meta-analysis identifies COG6 as a novel shared risk locus for rheumatoid arthritis and systemic lupus erythematosus.	Systemic lupus erythematosus or rheumatoid arthritis	2,237 European ancestry systemic lupus erythematosus cases, 3,911 European ancestry rheumatoid arthritis cases, 10,398 European ancestry controls	1,957 European ancestry systemic lupus erythematosus cases, 13,641 European ancestry rheumatoid arthritis cases, 36,509 European ancestry controls	5q33.3	5	160443604	PTTG1	PTTG1 - MIR3142HG	9232	107075116		14860	24647	rs4921283-?	rs4921283	0	4921283	intergenic_variant	1		1E-7	7.0	(same effect)	1.0752687	[NR]	NR [at least 309839] (imputed)	N
2017-02-18	27193031	Marquez A	2016-05-18	Ann Rheum Dis	www.ncbi.nlm.nih.gov/pubmed/27193031	A combined large-scale meta-analysis identifies COG6 as a novel shared risk locus for rheumatoid arthritis and systemic lupus erythematosus.	Systemic lupus erythematosus or rheumatoid arthritis	2,237 European ancestry systemic lupus erythematosus cases, 3,911 European ancestry rheumatoid arthritis cases, 10,398 European ancestry controls	1,957 European ancestry systemic lupus erythematosus cases, 13,641 European ancestry rheumatoid arthritis cases, 36,509 European ancestry controls	1p13.2	1	113834946	PTPN22	PTPN22, AP4B1-AS1			26191, 100287722			rs2476601-?	rs2476601	0	2476601	missense_variant	0		2E-35	34.69897000433602	(same effect)	1.61	[NR]	NR [at least 309839] (imputed)	N
2017-02-18	27193031	Marquez A	2016-05-18	Ann Rheum Dis	www.ncbi.nlm.nih.gov/pubmed/27193031	A combined large-scale meta-analysis identifies COG6 as a novel shared risk locus for rheumatoid arthritis and systemic lupus erythematosus.	Systemic lupus erythematosus or rheumatoid arthritis	2,237 European ancestry systemic lupus erythematosus cases, 3,911 European ancestry rheumatoid arthritis cases, 10,398 European ancestry controls	1,957 European ancestry systemic lupus erythematosus cases, 13,641 European ancestry rheumatoid arthritis cases, 36,509 European ancestry controls	6q21	6	106140931	ATG5	PRDM1 - ATG5	639	9474		30992	43545	rs6568431-?	rs6568431	0	6568431	intron_variant	1		1E-7	7.0	(same effect)	1.14	[NR]	NR [at least 309839] (imputed)	N
2017-02-18	27193031	Marquez A	2016-05-18	Ann Rheum Dis	www.ncbi.nlm.nih.gov/pubmed/27193031	A combined large-scale meta-analysis identifies COG6 as a novel shared risk locus for rheumatoid arthritis and systemic lupus erythematosus.	Systemic lupus erythematosus or rheumatoid arthritis	2,237 European ancestry systemic lupus erythematosus cases, 3,911 European ancestry rheumatoid arthritis cases, 10,398 European ancestry controls	1,957 European ancestry systemic lupus erythematosus cases, 13,641 European ancestry rheumatoid arthritis cases, 36,509 European ancestry controls	6q23.3	6	137866361	TNFAIP3	TNFAIP3, LOC100130476			7128, 100130476			rs5029924-?	rs5029924	0	5029924	intron_variant	0		2E-19	18.69897000433602	(same effect)	1.74	[NR]	NR [at least 309839] (imputed)	N
2017-02-18	27193031	Marquez A	2016-05-18	Ann Rheum Dis	www.ncbi.nlm.nih.gov/pubmed/27193031	A combined large-scale meta-analysis identifies COG6 as a novel shared risk locus for rheumatoid arthritis and systemic lupus erythematosus.	Systemic lupus erythematosus or rheumatoid arthritis	2,237 European ancestry systemic lupus erythematosus cases, 3,911 European ancestry rheumatoid arthritis cases, 10,398 European ancestry controls	1,957 European ancestry systemic lupus erythematosus cases, 13,641 European ancestry rheumatoid arthritis cases, 36,509 European ancestry controls	7q32.1	7	128977412	TNPO3, IRF5	TNPO3			23534			rs12531711-?	rs12531711	0	12531711	intron_variant	0		1E-23	23.0	(same effect)	1.45	[NR]	NR [at least 309839] (imputed)	N
2017-02-18	27193031	Marquez A	2016-05-18	Ann Rheum Dis	www.ncbi.nlm.nih.gov/pubmed/27193031	A combined large-scale meta-analysis identifies COG6 as a novel shared risk locus for rheumatoid arthritis and systemic lupus erythematosus.	Systemic lupus erythematosus or rheumatoid arthritis	2,237 European ancestry systemic lupus erythematosus cases, 3,911 European ancestry rheumatoid arthritis cases, 10,398 European ancestry controls	1,957 European ancestry systemic lupus erythematosus cases, 13,641 European ancestry rheumatoid arthritis cases, 36,509 European ancestry controls	8p23.1	8	11486464	BLK	FAM167A - BLK	83648	640		10560	7527	rs2736340-?	rs2736340	0	2736340	regulatory_region_variant	1		9E-12	11.045757490560675	(same effect)	1.21	[NR]	NR [at least 309839] (imputed)	N
2017-02-18	27193031	Marquez A	2016-05-18	Ann Rheum Dis	www.ncbi.nlm.nih.gov/pubmed/27193031	A combined large-scale meta-analysis identifies COG6 as a novel shared risk locus for rheumatoid arthritis and systemic lupus erythematosus.	Systemic lupus erythematosus or rheumatoid arthritis	2,237 European ancestry systemic lupus erythematosus cases, 3,911 European ancestry rheumatoid arthritis cases, 10,398 European ancestry controls	1,957 European ancestry systemic lupus erythematosus cases, 13,641 European ancestry rheumatoid arthritis cases, 36,509 European ancestry controls	19p13.2	19	10338682	ICAM3, TYK2	ICAM3			3385			rs7258015-?	rs7258015	0	7258015	missense_variant	0		3E-8	7.522878745280337	(same effect)	1.18	[NR]	NR [at least 309839] (imputed)	N
2017-02-18	27193031	Marquez A	2016-05-18	Ann Rheum Dis	www.ncbi.nlm.nih.gov/pubmed/27193031	A combined large-scale meta-analysis identifies COG6 as a novel shared risk locus for rheumatoid arthritis and systemic lupus erythematosus.	Systemic lupus erythematosus or rheumatoid arthritis	2,237 European ancestry systemic lupus erythematosus cases, 3,911 European ancestry rheumatoid arthritis cases, 10,398 European ancestry controls	1,957 European ancestry systemic lupus erythematosus cases, 13,641 European ancestry rheumatoid arthritis cases, 36,509 European ancestry controls	22q11.21	22	21602364	UBE2L3	UBE2L3			7332			rs2283790-?	rs2283790	0	2283790	intron_variant	0		2E-11	10.698970004336019	(same effect)	1.22	[NR]	NR [at least 309839] (imputed)	N
2008-08-11	18668548	Julia A	2008-08-01	Arthritis Rheum	www.ncbi.nlm.nih.gov/pubmed/18668548	Genome-wide association study of rheumatoid arthritis in the Spanish population: KLF12 as a risk locus for rheumatoid arthritis susceptibility.	Rheumatoid arthritis	400 European ancestry cases, 400 European ancestry controls	410 European ancestry cases, 394 European ancestry controls	6p21.32	6	32696074	HLA-DQA2, HLA-DQA1	HLA-DQB1 - MTCO3P1	3119	404026		29385	10070	rs6457617-?	rs6457617	0	6457617	intergenic_variant	1	NR	1E-9	9.0				Illumina [299918]	N
2008-09-25	18794853	Raychaudhuri S	2008-09-14	Nat Genet	www.ncbi.nlm.nih.gov/pubmed/18794853	Common variants at CD40 and other loci confer risk of rheumatoid arthritis.	Rheumatoid arthritis	3,393 European ancestry cases, 12,460 European ancestry controls	3,929 European ancestry cases, 5,807 European ancestry controls	6p21.32	6	32696222	HLA-DRB1	HLA-DQB1 - MTCO3P1	3119	404026		29533	9922	rs6457620-?	rs6457620	0	6457620	intergenic_variant	1	0.50	4E-186	185.39794000867204		2.55	[2.40-2.71]	Affymetrix, Illumina [at least 315971] (imputed)	N
2009-06-17	19503088	Gregersen PK	2009-06-07	Nat Genet	www.ncbi.nlm.nih.gov/pubmed/19503088	REL, encoding a member of the NF-kappaB family of transcription factors, is a newly defined risk locus for rheumatoid arthritis.	Rheumatoid arthritis	2,418 European ancestry cases, 4,504 European ancestry controls	2,604 cases, 2,882 controls	2p16.1	2	60937196	REL	NONOP2			100271700			rs13017599-A	rs13017599	0	13017599	non_coding_transcript_exon_variant	0	0.34	2E-12	11.698970004336019		1.21	[1.15-1.28]	Illumina [278502]	N
2009-06-17	19503088	Gregersen PK	2009-06-07	Nat Genet	www.ncbi.nlm.nih.gov/pubmed/19503088	REL, encoding a member of the NF-kappaB family of transcription factors, is a newly defined risk locus for rheumatoid arthritis.	Rheumatoid arthritis	2,418 European ancestry cases, 4,504 European ancestry controls	2,604 cases, 2,882 controls	2q33.2	2	203829153	CTLA4	RNU6-474P - CTLA4	106481329	1493		47010	38635	rs231735-T	rs231735	0	231735	intergenic_variant	1	0.51	6E-9	8.221848749616356		1.17	[1.11-1.23]	Illumina [278502]	N
2009-06-17	19503088	Gregersen PK	2009-06-07	Nat Genet	www.ncbi.nlm.nih.gov/pubmed/19503088	REL, encoding a member of the NF-kappaB family of transcription factors, is a newly defined risk locus for rheumatoid arthritis.	Rheumatoid arthritis	2,418 European ancestry cases, 4,504 European ancestry controls	2,604 cases, 2,882 controls	8p23.1	8	11486464	BLK	FAM167A - BLK	83648	640		10560	7527	rs2736340-A	rs2736340	0	2736340	regulatory_region_variant	1	0.24	6E-9	8.221848749616356		1.19	[1.13-1.27]	Illumina [278502]	N
2009-06-17	19503088	Gregersen PK	2009-06-07	Nat Genet	www.ncbi.nlm.nih.gov/pubmed/19503088	REL, encoding a member of the NF-kappaB family of transcription factors, is a newly defined risk locus for rheumatoid arthritis.	Rheumatoid arthritis	2,418 European ancestry cases, 4,504 European ancestry controls	2,604 cases, 2,882 controls	1p13.2	1	113834946	PTPN22	PTPN22, AP4B1-AS1			26191, 100287722			rs2476601-?	rs2476601	0	2476601	missense_variant	0	NR	2E-21	20.69897000433602				Illumina [278502]	N
2009-06-17	19503088	Gregersen PK	2009-06-07	Nat Genet	www.ncbi.nlm.nih.gov/pubmed/19503088	REL, encoding a member of the NF-kappaB family of transcription factors, is a newly defined risk locus for rheumatoid arthritis.	Rheumatoid arthritis	2,418 European ancestry cases, 4,504 European ancestry controls	2,604 cases, 2,882 controls	9q33.2	9	120890620	TRAF1, C5	PHF19			26147			rs881375-?	rs881375	0	881375	intron_variant	0	NR	4E-8	7.3979400086720375				Illumina [278502]	N
2012-07-10	22569225	Krintel SB	2012-05-06	Pharmacogenet Genomics	www.ncbi.nlm.nih.gov/pubmed/22569225	Investigation of single nucleotide polymorphisms and biological pathways associated with response to TNF&#x003b1; inhibitors in patients with rheumatoid arthritis.	Response to TNF-alpha inhibitors in rheumatoid arthritis	196 European ancestry cases	NA	15q26.2	15	95598638	NR2F2	LOC105370995 - RNU2-3P	105370995	26854		6552	147166	rs10520789-?	rs10520789	0	10520789	intergenic_variant	1	NR	6E-7	6.221848749616356	(Change in DAS28)			Illumina [486450]	N
2012-07-10	22569225	Krintel SB	2012-05-06	Pharmacogenet Genomics	www.ncbi.nlm.nih.gov/pubmed/22569225	Investigation of single nucleotide polymorphisms and biological pathways associated with response to TNF&#x003b1; inhibitors in patients with rheumatoid arthritis.	Response to TNF-alpha inhibitors in rheumatoid arthritis	196 European ancestry cases	NA	17q24.3	17	69806211	MAP2K6	LINC01483			101928122			rs11870477-?	rs11870477	0	11870477	intron_variant	0	NR	3E-6	5.522878745280337	(Change in DAS28)			Illumina [486450]	N
2012-07-10	22569225	Krintel SB	2012-05-06	Pharmacogenet Genomics	www.ncbi.nlm.nih.gov/pubmed/22569225	Investigation of single nucleotide polymorphisms and biological pathways associated with response to TNF&#x003b1; inhibitors in patients with rheumatoid arthritis.	Response to TNF-alpha inhibitors in rheumatoid arthritis	196 European ancestry cases	NA	1p36.12	1	21549423	ALPL	ALPL			249			rs885814-?	rs885814	0	885814	intron_variant	0	NR	6E-6	5.221848749616356	(Change in DAS28)			Illumina [486450]	N
2012-07-10	22569225	Krintel SB	2012-05-06	Pharmacogenet Genomics	www.ncbi.nlm.nih.gov/pubmed/22569225	Investigation of single nucleotide polymorphisms and biological pathways associated with response to TNF&#x003b1; inhibitors in patients with rheumatoid arthritis.	Response to TNF-alpha inhibitors in rheumatoid arthritis	196 European ancestry cases	NA	18q22.3	18	71581359	CBLN2	LOC107985179			107985179			rs1539909-?	rs1539909	0	1539909	upstream_gene_variant	0	NR	4E-6	5.3979400086720375	(Relative change in DAS28)			Illumina [486450]	N
2012-07-10	22569225	Krintel SB	2012-05-06	Pharmacogenet Genomics	www.ncbi.nlm.nih.gov/pubmed/22569225	Investigation of single nucleotide polymorphisms and biological pathways associated with response to TNF&#x003b1; inhibitors in patients with rheumatoid arthritis.	Response to TNF-alpha inhibitors in rheumatoid arthritis	196 European ancestry cases	NA	2p22.2	2	37504522	QPCT	LOC105374464			105374464			rs960902-?	rs960902	0	960902	intergenic_variant	0	NR	8E-6	5.096910013008056	(Relative change in DAS28)			Illumina [486450]	N
2012-07-10	22569225	Krintel SB	2012-05-06	Pharmacogenet Genomics	www.ncbi.nlm.nih.gov/pubmed/22569225	Investigation of single nucleotide polymorphisms and biological pathways associated with response to TNF&#x003b1; inhibitors in patients with rheumatoid arthritis.	Response to TNF-alpha inhibitors in rheumatoid arthritis	196 European ancestry cases	NA	16q23.1	16	76856229	CNTNAP4	LOC105376774 - MIR4719	105376774	100616172		83298	12707	rs17679567-?	rs17679567	0	17679567	intron_variant	1	NR	9E-6	5.045757490560675	(Relative change in DAS28)			Illumina [486450]	N
2012-07-10	22569225	Krintel SB	2012-05-06	Pharmacogenet Genomics	www.ncbi.nlm.nih.gov/pubmed/22569225	Investigation of single nucleotide polymorphisms and biological pathways associated with response to TNF&#x003b1; inhibitors in patients with rheumatoid arthritis.	Response to TNF-alpha inhibitors in rheumatoid arthritis	196 European ancestry cases	NA	12p12.2	12	20687905	PDE3A	PDE3A - SLCO1C1	5139	53919		3798	2600	rs11045392-?	rs11045392	0	11045392	downstream_gene_variant	1	NR	2E-6	5.698970004336019	(EULAR response)	3.3	[1.90-5.60]	Illumina [486450]	N
2012-07-10	22569225	Krintel SB	2012-05-06	Pharmacogenet Genomics	www.ncbi.nlm.nih.gov/pubmed/22569225	Investigation of single nucleotide polymorphisms and biological pathways associated with response to TNF&#x003b1; inhibitors in patients with rheumatoid arthritis.	Response to TNF-alpha inhibitors in rheumatoid arthritis	196 European ancestry cases	NA	12p12.2	12	20707159	SLCO1C1	SLCO1C1			53919			rs3794271-?	rs3794271	0	3794271	intron_variant	0	NR	4E-6	5.3979400086720375	(EULAR response)	3.2	[1.90-5.50]	Illumina [486450]	N
2010-06-13	20453842	Stahl EA	2010-05-09	Nat Genet	www.ncbi.nlm.nih.gov/pubmed/20453842	Genome-wide association study meta-analysis identifies seven new rheumatoid arthritis risk loci.	Rheumatoid arthritis	5,539 European ancestry cases, 20,169 European ancestry controls	6,768 European ancestry cases, 8,806 European ancestry controls	6p21.32	6	32315077	HLA-DRB1	C6orf10, LOC101929163			10665, 101929163			rs6910071-G	rs6910071	0	6910071	intron_variant	0	0.22	1E-299	299.0		2.88	[2.73-3.03]	Affymetrix, Illumina [~ 2716259] (imputed)	N
2014-07-02	21156761	Padyukov L	2010-12-14	Ann Rheum Dis	www.ncbi.nlm.nih.gov/pubmed/21156761	A genome-wide association study suggests contrasting associations in ACPA-positive versus ACPA-negative rheumatoid arthritis.	Rheumatoid arthritis	1,147 European ancestry ACPA positive RA cases, 774 European ancestry ACPA negative RA cases, 1,079 European ancestry controls	887 European ancestry ACPA positive RA cases, 1,218 European ancestry controls	2p21	2	41853484	RPS12P4	RPS12P4 - RNU4-63P	391370	106479587		2801	17787	rs4305317-?	rs4305317	0	4305317	upstream_gene_variant	1	NR	2E-6	5.698970004336019	(ACPA-negative RA vs controls)	1.45	[1.25-1.69]	Illumina [1723056] (imputed)	N
2014-07-02	21156761	Padyukov L	2010-12-14	Ann Rheum Dis	www.ncbi.nlm.nih.gov/pubmed/21156761	A genome-wide association study suggests contrasting associations in ACPA-positive versus ACPA-negative rheumatoid arthritis.	Rheumatoid arthritis	1,147 European ancestry ACPA positive RA cases, 774 European ancestry ACPA negative RA cases, 1,079 European ancestry controls	887 European ancestry ACPA positive RA cases, 1,218 European ancestry controls	6p21.32	6	32476421	HLA	HLA-DRB9 - HLA-DRB5	3132	3127		16332	40922	rs12194148-?	rs12194148	0	12194148	upstream_gene_variant	1	NR	5E-58	57.30102999566398	(ACPA-positive RA vs controls)			Illumina [1723056] (imputed)	N
2014-07-02	21156761	Padyukov L	2010-12-14	Ann Rheum Dis	www.ncbi.nlm.nih.gov/pubmed/21156761	A genome-wide association study suggests contrasting associations in ACPA-positive versus ACPA-negative rheumatoid arthritis.	Rheumatoid arthritis	1,147 European ancestry ACPA positive RA cases, 774 European ancestry ACPA negative RA cases, 1,079 European ancestry controls	887 European ancestry ACPA positive RA cases, 1,218 European ancestry controls	2p21	2	41853484	LDHAL3	RPS12P4 - RNU4-63P	391370	106479587		2801	17787	rs4305317-?	rs4305317	0	4305317	upstream_gene_variant	1	NR	4E-8	7.3979400086720375	(ACPA-positive RA vs ACPA-negative RA)			Illumina [1723056] (imputed)	N
2014-07-02	21156761	Padyukov L	2010-12-14	Ann Rheum Dis	www.ncbi.nlm.nih.gov/pubmed/21156761	A genome-wide association study suggests contrasting associations in ACPA-positive versus ACPA-negative rheumatoid arthritis.	Rheumatoid arthritis	1,147 European ancestry ACPA positive RA cases, 774 European ancestry ACPA negative RA cases, 1,079 European ancestry controls	887 European ancestry ACPA positive RA cases, 1,218 European ancestry controls	4p15.2	4	22089761	KCNIP4, GPR125	KCNIP4 - RNU6-420P	80333	106481769		140960	29222	rs6448119-?	rs6448119	0	6448119	intron_variant	1	NR	7E-6	5.154901959985743	(ACPA-positive RA vs ACPA-negative RA)			Illumina [1723056] (imputed)	N
2014-03-13	23918589	Negi S	2013-12-01	Arthritis Rheum	www.ncbi.nlm.nih.gov/pubmed/23918589	A genome-wide association study reveals ARL15, a novel non-HLA susceptibility gene for rheumatoid arthritis in North Indians.	Rheumatoid arthritis	706 North Indian ancestry cases, 761 North Indian ancestry controls	927 North Indian ancestry cases, 1,148 North Indian ancestry controls	6p21.32	6	32702178	HLA-DQA2, HLA-DQB1, C6orf10, HLA-DQA1	HLA-DQB1 - MTCO3P1	3119	404026		35489	3966	rs9275406-T	rs9275406	0	9275406	downstream_gene_variant	1	0.17	3E-12	11.522878745280337		2.1	[1.72-2.68]	Illumina [559348]	N
2013-07-25	23555300	Cui J	2013-03-28	PLoS Genet	www.ncbi.nlm.nih.gov/pubmed/23555300	Genome-wide association study and gene expression analysis identifies CD84 as a predictor of response to etanercept therapy in rheumatoid arthritis.	Response to anti-TNF therapy in rheumatoid arthritis	Up to 2,706 European ancestry cases	NA	10p14	10	6747501	NR	LOC101928150 - LINC00706	101928150	100652997		107720	26802	rs12570744-T	rs12570744	0	12570744	intergenic_variant	1	0.17	2E-7	6.698970004336019	(infliximab, delta-DAS analysis)	0.49	[NR] unit decrease	Affymetrix, Illumina [~ 2000000] (imputed)	N
2013-07-25	23555300	Cui J	2013-03-28	PLoS Genet	www.ncbi.nlm.nih.gov/pubmed/23555300	Genome-wide association study and gene expression analysis identifies CD84 as a predictor of response to etanercept therapy in rheumatoid arthritis.	Response to anti-TNF therapy in rheumatoid arthritis	Up to 2,706 European ancestry cases	NA	14q13.1	14	34665980	NR	SNX6 - RNU6-1261P	58533	106480116		35820	9911	rs7141276-A	rs7141276	0	7141276	regulatory_region_variant	1	0.41	2E-6	5.698970004336019	(all patients, EULAR response analysis)	0.37	[NR] unit increase	Affymetrix, Illumina [~ 2000000] (imputed)	N
2013-07-25	23555300	Cui J	2013-03-28	PLoS Genet	www.ncbi.nlm.nih.gov/pubmed/23555300	Genome-wide association study and gene expression analysis identifies CD84 as a predictor of response to etanercept therapy in rheumatoid arthritis.	Response to anti-TNF therapy in rheumatoid arthritis	Up to 2,706 European ancestry cases	NA	5q35.2	5	175184337	NA	LOC107986484 - ARL2BPP6	107986484	100874421		91773	106394	rs4336372-C	rs4336372	0	4336372	intergenic_variant	1	0.34	1E-6	6.0	(infliximab, EULAR response analysis)	0.65	[NR] unit decrease	Affymetrix, Illumina [~ 2000000] (imputed)	N
2013-07-25	23555300	Cui J	2013-03-28	PLoS Genet	www.ncbi.nlm.nih.gov/pubmed/23555300	Genome-wide association study and gene expression analysis identifies CD84 as a predictor of response to etanercept therapy in rheumatoid arthritis.	Response to anti-TNF therapy in rheumatoid arthritis	Up to 2,706 European ancestry cases	NA	5q35.2	5	175184337	NR	LOC107986484 - ARL2BPP6	107986484	100874421		91773	106394	rs4336372-C	rs4336372	0	4336372	intergenic_variant	1	0.34	3E-6	5.522878745280337	(infliximab, delta-DAS analysis)	0.34	[NR] unit decrease	Affymetrix, Illumina [~ 2000000] (imputed)	N
2014-10-17	24583629	Senapati S	2014-02-27	Pharmacogenet Genomics	www.ncbi.nlm.nih.gov/pubmed/24583629	Genome-wide analysis of methotrexate pharmacogenomics in rheumatoid arthritis shows multiple novel risk variants and leads for TYMS regulation.	Response to methotrexate in rheumatoid arthritis	281 Indian ancestry good responder cases, 157 Indian ancestry poor responder cases	NA	3q25.33	3	160712081	PPM1L, ARL14	ARL14 - PPM1L	80117	151742		33633	43451	rs7624766-G	rs7624766	0	7624766	intergenic_variant	1	0.30	4E-7	6.3979400086720375		2.28	[1.66-3.15]	Illumina [432662]	N
2014-10-17	24583629	Senapati S	2014-02-27	Pharmacogenet Genomics	www.ncbi.nlm.nih.gov/pubmed/24583629	Genome-wide analysis of methotrexate pharmacogenomics in rheumatoid arthritis shows multiple novel risk variants and leads for TYMS regulation.	Response to methotrexate in rheumatoid arthritis	281 Indian ancestry good responder cases, 157 Indian ancestry poor responder cases	NA	18p11.23	18	8275859	PTPRM	PTPRM			5797			rs6506569-G	rs6506569	0	6506569	intron_variant	0	0.54	7E-6	5.154901959985743		1.98	[1.46-2.67]	Illumina [432662]	N
2014-07-02	21156761	Padyukov L	2010-12-14	Ann Rheum Dis	www.ncbi.nlm.nih.gov/pubmed/21156761	A genome-wide association study suggests contrasting associations in ACPA-positive versus ACPA-negative rheumatoid arthritis.	Rheumatoid arthritis	1,147 European ancestry ACPA positive RA cases, 774 European ancestry ACPA negative RA cases, 1,079 European ancestry controls	887 European ancestry ACPA positive RA cases, 1,218 European ancestry controls	6p21.32	6	32533367	HLA	HLA-DRB5 - RNU1-61P	3127	106481980		3051	16573	rs2157337-?	rs2157337	0	2157337	upstream_gene_variant	1	NR	9E-52	51.045757490560675	(ACPA-positive RA vs ACPA-negative RA)			Illumina [1723056] (imputed)	N
2014-08-05	24390342	Okada Y	2013-12-25	Nature	www.ncbi.nlm.nih.gov/pubmed/24390342	Genetics of rheumatoid arthritis contributes to biology and drug discovery.	Rheumatoid arthritis	up to 14,361 European ancestry cases, up to 42,923 European ancestry controls, up to 4,873 East Asian ancestry cases, up to 17,642 East Asian ancestry controls	up to 3,775 European ancestry cases, up to 5,801 European ancestry controls, up to 6,871 East Asian ancestry cases, up to 6,392 East Asian ancestry controls	2q13	2	110850255	ACOXL	ACOXL			55289			rs6732565-A	rs6732565	0	6732565	intron_variant	0	0.62	9E-9	8.045757490560675	(EA)	1.1	[1.07-1.14]	Affymetrix, Illumina [up to 9739303] (imputed)	N
2014-08-05	24390342	Okada Y	2013-12-25	Nature	www.ncbi.nlm.nih.gov/pubmed/24390342	Genetics of rheumatoid arthritis contributes to biology and drug discovery.	Rheumatoid arthritis	up to 14,361 European ancestry cases, up to 42,923 European ancestry controls, up to 4,873 East Asian ancestry cases, up to 17,642 East Asian ancestry controls	up to 3,775 European ancestry cases, up to 5,801 European ancestry controls, up to 6,871 East Asian ancestry cases, up to 6,392 East Asian ancestry controls	2q13	2	110850255	ACOXL	ACOXL			55289			rs6732565-A	rs6732565	0	6732565	intron_variant	0	0.61	3E-8	7.522878745280337		1.07	[1.05-1.10]	Affymetrix, Illumina [up to 9739303] (imputed)	N
2014-08-05	24390342	Okada Y	2013-12-25	Nature	www.ncbi.nlm.nih.gov/pubmed/24390342	Genetics of rheumatoid arthritis contributes to biology and drug discovery.	Rheumatoid arthritis	up to 14,361 European ancestry cases, up to 42,923 European ancestry controls, up to 4,873 East Asian ancestry cases, up to 17,642 East Asian ancestry controls	up to 3,775 European ancestry cases, up to 5,801 European ancestry controls, up to 6,871 East Asian ancestry cases, up to 6,392 East Asian ancestry controls	2q11.2	2	100208905	AFF3	LINC01104			150577			rs9653442-C	rs9653442	0	9653442	intron_variant	0	0.46	2E-18	17.69897000433602		1.11	[1.09-1.14]	Affymetrix, Illumina [up to 9739303] (imputed)	N
2014-08-05	24390342	Okada Y	2013-12-25	Nature	www.ncbi.nlm.nih.gov/pubmed/24390342	Genetics of rheumatoid arthritis contributes to biology and drug discovery.	Rheumatoid arthritis	up to 14,361 European ancestry cases, up to 42,923 European ancestry controls, up to 4,873 East Asian ancestry cases, up to 17,642 East Asian ancestry controls	up to 3,775 European ancestry cases, up to 5,801 European ancestry controls, up to 6,871 East Asian ancestry cases, up to 6,392 East Asian ancestry controls	2q11.2	2	100208905	AFF3	LINC01104			150577			rs9653442-C	rs9653442	0	9653442	intron_variant	0	0.46	1E-14	14.0	(EA)	1.12	[1.09-1.15]	Affymetrix, Illumina [up to 9739303] (imputed)	N
2014-08-05	24390342	Okada Y	2013-12-25	Nature	www.ncbi.nlm.nih.gov/pubmed/24390342	Genetics of rheumatoid arthritis contributes to biology and drug discovery.	Rheumatoid arthritis	up to 14,361 European ancestry cases, up to 42,923 European ancestry controls, up to 4,873 East Asian ancestry cases, up to 17,642 East Asian ancestry controls	up to 3,775 European ancestry cases, up to 5,801 European ancestry controls, up to 6,871 East Asian ancestry cases, up to 6,392 East Asian ancestry controls	5q11.2	5	56148856	ANKRD55	ANKRD55			79722			rs7731626-G	rs7731626	0	7731626	intron_variant	0	0.63	8E-23	22.096910013008056	(EA)	1.21	[1.17-1.26]	Affymetrix, Illumina [up to 9739303] (imputed)	N
2014-08-05	24390342	Okada Y	2013-12-25	Nature	www.ncbi.nlm.nih.gov/pubmed/24390342	Genetics of rheumatoid arthritis contributes to biology and drug discovery.	Rheumatoid arthritis	up to 14,361 European ancestry cases, up to 42,923 European ancestry controls, up to 4,873 East Asian ancestry cases, up to 17,642 East Asian ancestry controls	up to 3,775 European ancestry cases, up to 5,801 European ancestry controls, up to 6,871 East Asian ancestry cases, up to 6,392 East Asian ancestry controls	10q21.2	10	62020112	ARID5B	ARID5B			84159			rs71508903-T	rs71508903	0	71508903	intron_variant	0	0.22	5E-22	21.30102999566398		1.16	[1.13-1.20]	Affymetrix, Illumina [up to 9739303] (imputed)	N
2014-08-05	24390342	Okada Y	2013-12-25	Nature	www.ncbi.nlm.nih.gov/pubmed/24390342	Genetics of rheumatoid arthritis contributes to biology and drug discovery.	Rheumatoid arthritis	up to 14,361 European ancestry cases, up to 42,923 European ancestry controls, up to 4,873 East Asian ancestry cases, up to 17,642 East Asian ancestry controls	up to 3,775 European ancestry cases, up to 5,801 European ancestry controls, up to 6,871 East Asian ancestry cases, up to 6,392 East Asian ancestry controls	10q21.2	10	62020112	ARID5B	ARID5B			84159			rs71508903-T	rs71508903	0	71508903	intron_variant	0	0.21	3E-15	14.522878745280337	(EA)	1.15	[1.11-1.20]	Affymetrix, Illumina [up to 9739303] (imputed)	N
2014-08-05	24390342	Okada Y	2013-12-25	Nature	www.ncbi.nlm.nih.gov/pubmed/24390342	Genetics of rheumatoid arthritis contributes to biology and drug discovery.	Rheumatoid arthritis	up to 14,361 European ancestry cases, up to 42,923 European ancestry controls, up to 4,873 East Asian ancestry cases, up to 17,642 East Asian ancestry controls	up to 3,775 European ancestry cases, up to 5,801 European ancestry controls, up to 6,871 East Asian ancestry cases, up to 6,392 East Asian ancestry controls	10q21.2	10	62020112	ARID5B	ARID5B			84159			rs71508903-T	rs71508903	0	71508903	intron_variant	0	0.24	1E-8	8.0	(East Asian)	1.18	[1.12-1.25]	Affymetrix, Illumina [up to 9739303] (imputed)	N
2014-08-05	24390342	Okada Y	2013-12-25	Nature	www.ncbi.nlm.nih.gov/pubmed/24390342	Genetics of rheumatoid arthritis contributes to biology and drug discovery.	Rheumatoid arthritis	up to 14,361 European ancestry cases, up to 42,923 European ancestry controls, up to 4,873 East Asian ancestry cases, up to 17,642 East Asian ancestry controls	up to 3,775 European ancestry cases, up to 5,801 European ancestry controls, up to 6,871 East Asian ancestry cases, up to 6,392 East Asian ancestry controls	6q21	6	106219660	ATG5	ATG5			9474			rs9372120-G	rs9372120	0	9372120	intron_variant	0	0.16	8E-10	9.096910013008056		1.11	[1.07-1.14]	Affymetrix, Illumina [up to 9739303] (imputed)	N
2014-08-05	24390342	Okada Y	2013-12-25	Nature	www.ncbi.nlm.nih.gov/pubmed/24390342	Genetics of rheumatoid arthritis contributes to biology and drug discovery.	Rheumatoid arthritis	up to 14,361 European ancestry cases, up to 42,923 European ancestry controls, up to 4,873 East Asian ancestry cases, up to 17,642 East Asian ancestry controls	up to 3,775 European ancestry cases, up to 5,801 European ancestry controls, up to 6,871 East Asian ancestry cases, up to 6,392 East Asian ancestry controls	6q21	6	106219660	ATG5	ATG5			9474			rs9372120-G	rs9372120	0	9372120	intron_variant	0	0.2	4E-8	7.3979400086720375	(EA)	1.1	[1.06-1.14]	Affymetrix, Illumina [up to 9739303] (imputed)	N
2014-08-05	24390342	Okada Y	2013-12-25	Nature	www.ncbi.nlm.nih.gov/pubmed/24390342	Genetics of rheumatoid arthritis contributes to biology and drug discovery.	Rheumatoid arthritis	up to 14,361 European ancestry cases, up to 42,923 European ancestry controls, up to 4,873 East Asian ancestry cases, up to 17,642 East Asian ancestry controls	up to 3,775 European ancestry cases, up to 5,801 European ancestry controls, up to 6,871 East Asian ancestry cases, up to 6,392 East Asian ancestry controls				ATM							chr11:107967350-A	chr11:107967350	0			1	0.92	1E-8	8.0	(EA)	1.21	[1.13-1.29]	Affymetrix, Illumina [up to 9739303] (imputed)	N
2014-08-05	24390342	Okada Y	2013-12-25	Nature	www.ncbi.nlm.nih.gov/pubmed/24390342	Genetics of rheumatoid arthritis contributes to biology and drug discovery.	Rheumatoid arthritis	up to 14,361 European ancestry cases, up to 42,923 European ancestry controls, up to 4,873 East Asian ancestry cases, up to 17,642 East Asian ancestry controls	up to 3,775 European ancestry cases, up to 5,801 European ancestry controls, up to 6,871 East Asian ancestry cases, up to 6,392 East Asian ancestry controls	8p23.1	8	11484371	BLK	FAM167A - BLK	83648	640		8467	9620	rs2736337-C	rs2736337	0	2736337	intergenic_variant	1	0.36	3E-13	12.522878745280337		1.11	[1.08-1.14]	Affymetrix, Illumina [up to 9739303] (imputed)	N
2014-08-05	24390342	Okada Y	2013-12-25	Nature	www.ncbi.nlm.nih.gov/pubmed/24390342	Genetics of rheumatoid arthritis contributes to biology and drug discovery.	Rheumatoid arthritis	up to 14,361 European ancestry cases, up to 42,923 European ancestry controls, up to 4,873 East Asian ancestry cases, up to 17,642 East Asian ancestry controls	up to 3,775 European ancestry cases, up to 5,801 European ancestry controls, up to 6,871 East Asian ancestry cases, up to 6,392 East Asian ancestry controls	8p23.1	8	11484371	BLK	FAM167A - BLK	83648	640		8467	9620	rs2736337-C	rs2736337	0	2736337	intergenic_variant	1	0.25	8E-8	7.096910013008056	(EA)	1.09	[1.06-1.13]	Affymetrix, Illumina [up to 9739303] (imputed)	N
2014-08-05	24390342	Okada Y	2013-12-25	Nature	www.ncbi.nlm.nih.gov/pubmed/24390342	Genetics of rheumatoid arthritis contributes to biology and drug discovery.	Rheumatoid arthritis	up to 14,361 European ancestry cases, up to 42,923 European ancestry controls, up to 4,873 East Asian ancestry cases, up to 17,642 East Asian ancestry controls	up to 3,775 European ancestry cases, up to 5,801 European ancestry controls, up to 6,871 East Asian ancestry cases, up to 6,392 East Asian ancestry controls	8p23.1	8	11484371	BLK	FAM167A - BLK	83648	640		8467	9620	rs2736337-C	rs2736337	0	2736337	intergenic_variant	1	0.67	2E-7	6.698970004336019	(East Asian)	1.15	[1.09-1.22]	Affymetrix, Illumina [up to 9739303] (imputed)	N
2014-08-05	24390342	Okada Y	2013-12-25	Nature	www.ncbi.nlm.nih.gov/pubmed/24390342	Genetics of rheumatoid arthritis contributes to biology and drug discovery.	Rheumatoid arthritis	up to 14,361 European ancestry cases, up to 42,923 European ancestry controls, up to 4,873 East Asian ancestry cases, up to 17,642 East Asian ancestry controls	up to 3,775 European ancestry cases, up to 5,801 European ancestry controls, up to 6,871 East Asian ancestry cases, up to 6,392 East Asian ancestry controls	17p13.2	17	5369285	C1QBP	RABEP1			9135			rs72634030-A	rs72634030	0	72634030	intron_variant	0	0.23	2E-9	8.698970004336019		1.12	[1.08-1.17]	Affymetrix, Illumina [up to 9739303] (imputed)	N
2014-08-05	24390342	Okada Y	2013-12-25	Nature	www.ncbi.nlm.nih.gov/pubmed/24390342	Genetics of rheumatoid arthritis contributes to biology and drug discovery.	Rheumatoid arthritis	up to 14,361 European ancestry cases, up to 42,923 European ancestry controls, up to 4,873 East Asian ancestry cases, up to 17,642 East Asian ancestry controls	up to 3,775 European ancestry cases, up to 5,801 European ancestry controls, up to 6,871 East Asian ancestry cases, up to 6,392 East Asian ancestry controls	4p15.2	4	26118379	C4orf52	LOC645481 - LOC105374541	645481	105374541		2427	33496	rs11933540-C	rs11933540	0	11933540	downstream_gene_variant	1	0.31	1E-16	16.0	(EA)	1.15	[1.11-1.19]	Affymetrix, Illumina [up to 9739303] (imputed)	N
2014-08-05	24390342	Okada Y	2013-12-25	Nature	www.ncbi.nlm.nih.gov/pubmed/24390342	Genetics of rheumatoid arthritis contributes to biology and drug discovery.	Rheumatoid arthritis	up to 14,361 European ancestry cases, up to 42,923 European ancestry controls, up to 4,873 East Asian ancestry cases, up to 17,642 East Asian ancestry controls	up to 3,775 European ancestry cases, up to 5,801 European ancestry controls, up to 6,871 East Asian ancestry cases, up to 6,392 East Asian ancestry controls	5q21.1	5	103273223	C5orf30	C5orf30			90355			rs2561477-G	rs2561477	0	2561477	intron_variant	0	0.68	2E-11	10.698970004336019	(EA)	1.11	[1.08-1.14]	Affymetrix, Illumina [up to 9739303] (imputed)	N
2014-08-05	24390342	Okada Y	2013-12-25	Nature	www.ncbi.nlm.nih.gov/pubmed/24390342	Genetics of rheumatoid arthritis contributes to biology and drug discovery.	Rheumatoid arthritis	up to 14,361 European ancestry cases, up to 42,923 European ancestry controls, up to 4,873 East Asian ancestry cases, up to 17,642 East Asian ancestry controls	up to 3,775 European ancestry cases, up to 5,801 European ancestry controls, up to 6,871 East Asian ancestry cases, up to 6,392 East Asian ancestry controls	5q21.1	5	103273223	C5orf30	C5orf30			90355			rs2561477-G	rs2561477	0	2561477	intron_variant	0	0.69	1E-10	10.0		1.09	[1.06-1.12]	Affymetrix, Illumina [up to 9739303] (imputed)	N
2014-08-05	24390342	Okada Y	2013-12-25	Nature	www.ncbi.nlm.nih.gov/pubmed/24390342	Genetics of rheumatoid arthritis contributes to biology and drug discovery.	Rheumatoid arthritis	up to 14,361 European ancestry cases, up to 42,923 European ancestry controls, up to 4,873 East Asian ancestry cases, up to 17,642 East Asian ancestry controls	up to 3,775 European ancestry cases, up to 5,801 European ancestry controls, up to 6,871 East Asian ancestry cases, up to 6,392 East Asian ancestry controls	9p13.3	9	34710341	CCL19, CCL21	CCL21 - FAM205A	6366	259308		174	12712	rs11574914-A	rs11574914	0	11574914	upstream_gene_variant	1	0.33	2E-15	14.698970004336019	(EA)	1.13	[1.09-1.16]	Affymetrix, Illumina [up to 9739303] (imputed)	N
2014-08-05	24390342	Okada Y	2013-12-25	Nature	www.ncbi.nlm.nih.gov/pubmed/24390342	Genetics of rheumatoid arthritis contributes to biology and drug discovery.	Rheumatoid arthritis	up to 14,361 European ancestry cases, up to 42,923 European ancestry controls, up to 4,873 East Asian ancestry cases, up to 17,642 East Asian ancestry controls	up to 3,775 European ancestry cases, up to 5,801 European ancestry controls, up to 6,871 East Asian ancestry cases, up to 6,392 East Asian ancestry controls	9p13.3	9	34710341	CCL19, CCL21	CCL21 - FAM205A	6366	259308		174	12712	rs11574914-A	rs11574914	0	11574914	upstream_gene_variant	1	0.26	3E-15	14.522878745280337		1.12	[1.09-1.15]	Affymetrix, Illumina [up to 9739303] (imputed)	N
2014-08-05	24390342	Okada Y	2013-12-25	Nature	www.ncbi.nlm.nih.gov/pubmed/24390342	Genetics of rheumatoid arthritis contributes to biology and drug discovery.	Rheumatoid arthritis	up to 14,361 European ancestry cases, up to 42,923 European ancestry controls, up to 4,873 East Asian ancestry cases, up to 17,642 East Asian ancestry controls	up to 3,775 European ancestry cases, up to 5,801 European ancestry controls, up to 6,871 East Asian ancestry cases, up to 6,392 East Asian ancestry controls	6q27	6	167127354	CCR6	LOC107986672, CCR6			107986672, 1235			rs1571878-C	rs1571878	0	1571878	intron_variant	0	0.45	5E-35	34.30102999566398		1.17	[1.14-1.20]	Affymetrix, Illumina [up to 9739303] (imputed)	N
2014-08-05	24390342	Okada Y	2013-12-25	Nature	www.ncbi.nlm.nih.gov/pubmed/24390342	Genetics of rheumatoid arthritis contributes to biology and drug discovery.	Rheumatoid arthritis	up to 14,361 European ancestry cases, up to 42,923 European ancestry controls, up to 4,873 East Asian ancestry cases, up to 17,642 East Asian ancestry controls	up to 3,775 European ancestry cases, up to 5,801 European ancestry controls, up to 6,871 East Asian ancestry cases, up to 6,392 East Asian ancestry controls	6q27	6	167127354	CCR6	LOC107986672, CCR6			107986672, 1235			rs1571878-C	rs1571878	0	1571878	intron_variant	0	0.48	1E-22	22.0	(East Asian)	1.28	[1.22-1.35]	Affymetrix, Illumina [up to 9739303] (imputed)	N
2014-08-05	24390342	Okada Y	2013-12-25	Nature	www.ncbi.nlm.nih.gov/pubmed/24390342	Genetics of rheumatoid arthritis contributes to biology and drug discovery.	Rheumatoid arthritis	up to 14,361 European ancestry cases, up to 42,923 European ancestry controls, up to 4,873 East Asian ancestry cases, up to 17,642 East Asian ancestry controls	up to 3,775 European ancestry cases, up to 5,801 European ancestry controls, up to 6,871 East Asian ancestry cases, up to 6,392 East Asian ancestry controls	6q27	6	167127354	CCR6	LOC107986672, CCR6			107986672, 1235			rs1571878-C	rs1571878	0	1571878	intron_variant	0	0.44	2E-18	17.69897000433602	(EA)	1.13	[1.10-1.17]	Affymetrix, Illumina [up to 9739303] (imputed)	N
2014-08-05	24390342	Okada Y	2013-12-25	Nature	www.ncbi.nlm.nih.gov/pubmed/24390342	Genetics of rheumatoid arthritis contributes to biology and drug discovery.	Rheumatoid arthritis	up to 14,361 European ancestry cases, up to 42,923 European ancestry controls, up to 4,873 East Asian ancestry cases, up to 17,642 East Asian ancestry controls	up to 3,775 European ancestry cases, up to 5,801 European ancestry controls, up to 6,871 East Asian ancestry cases, up to 6,392 East Asian ancestry controls	1p13.1	1	116721168	CD2	GAPDHP64 - NEFHP1	391069	339396		6257	18616	rs624988-T	rs624988	0	624988	intergenic_variant	1	0.4	8E-10	9.096910013008056	(EA)	1.09	[1.06-1.12]	Affymetrix, Illumina [up to 9739303] (imputed)	N
2014-08-05	24390342	Okada Y	2013-12-25	Nature	www.ncbi.nlm.nih.gov/pubmed/24390342	Genetics of rheumatoid arthritis contributes to biology and drug discovery.	Rheumatoid arthritis	up to 14,361 European ancestry cases, up to 42,923 European ancestry controls, up to 4,873 East Asian ancestry cases, up to 17,642 East Asian ancestry controls	up to 3,775 European ancestry cases, up to 5,801 European ancestry controls, up to 6,871 East Asian ancestry cases, up to 6,392 East Asian ancestry controls	18q22.2	18	69876810	CD226	CD226			10666			rs2469434-C	rs2469434	0	2469434	intron_variant	0	0.4	9E-10	9.045757490560675		1.07	[1.05-1.10]	Affymetrix, Illumina [up to 9739303] (imputed)	N
2014-08-05	24390342	Okada Y	2013-12-25	Nature	www.ncbi.nlm.nih.gov/pubmed/24390342	Genetics of rheumatoid arthritis contributes to biology and drug discovery.	Rheumatoid arthritis	up to 14,361 European ancestry cases, up to 42,923 European ancestry controls, up to 4,873 East Asian ancestry cases, up to 17,642 East Asian ancestry controls	up to 3,775 European ancestry cases, up to 5,801 European ancestry controls, up to 6,871 East Asian ancestry cases, up to 6,392 East Asian ancestry controls	18q22.2	18	69876810	CD226	CD226			10666			rs2469434-C	rs2469434	0	2469434	intron_variant	0	0.37	1E-8	8.0	(East Asian)	1.11	[1.07-1.15]	Affymetrix, Illumina [up to 9739303] (imputed)	N
2014-08-05	24390342	Okada Y	2013-12-25	Nature	www.ncbi.nlm.nih.gov/pubmed/24390342	Genetics of rheumatoid arthritis contributes to biology and drug discovery.	Rheumatoid arthritis	up to 14,361 European ancestry cases, up to 42,923 European ancestry controls, up to 4,873 East Asian ancestry cases, up to 17,642 East Asian ancestry controls	up to 3,775 European ancestry cases, up to 5,801 European ancestry controls, up to 6,871 East Asian ancestry cases, up to 6,392 East Asian ancestry controls	2q33.2	2	203745673	CD28	CD28 - KRT18P39	940	344462		5917	18560	rs1980422-C	rs1980422	0	1980422	intergenic_variant	1	0.19	3E-14	13.522878745280337		1.12	[1.09-1.16]	Affymetrix, Illumina [up to 9739303] (imputed)	N
2014-08-05	24390342	Okada Y	2013-12-25	Nature	www.ncbi.nlm.nih.gov/pubmed/24390342	Genetics of rheumatoid arthritis contributes to biology and drug discovery.	Rheumatoid arthritis	up to 14,361 European ancestry cases, up to 42,923 European ancestry controls, up to 4,873 East Asian ancestry cases, up to 17,642 East Asian ancestry controls	up to 3,775 European ancestry cases, up to 5,801 European ancestry controls, up to 6,871 East Asian ancestry cases, up to 6,392 East Asian ancestry controls	2q33.2	2	203745673	CD28	CD28 - KRT18P39	940	344462		5917	18560	rs1980422-C	rs1980422	0	1980422	intergenic_variant	1	0.24	2E-13	12.698970004336019	(EA)	1.13	[1.09-1.17]	Affymetrix, Illumina [up to 9739303] (imputed)	N
2014-08-05	24390342	Okada Y	2013-12-25	Nature	www.ncbi.nlm.nih.gov/pubmed/24390342	Genetics of rheumatoid arthritis contributes to biology and drug discovery.	Rheumatoid arthritis	up to 14,361 European ancestry cases, up to 42,923 European ancestry controls, up to 4,873 East Asian ancestry cases, up to 17,642 East Asian ancestry controls	up to 3,775 European ancestry cases, up to 5,801 European ancestry controls, up to 6,871 East Asian ancestry cases, up to 6,392 East Asian ancestry controls	20q13.12	20	46120612	CD40	CD40			958			rs4239702-C	rs4239702	0	4239702	intron_variant	0	0.69	4E-18	17.397940008672037		1.13	[1.10-1.16]	Affymetrix, Illumina [up to 9739303] (imputed)	N
2014-08-05	24390342	Okada Y	2013-12-25	Nature	www.ncbi.nlm.nih.gov/pubmed/24390342	Genetics of rheumatoid arthritis contributes to biology and drug discovery.	Rheumatoid arthritis	up to 14,361 European ancestry cases, up to 42,923 European ancestry controls, up to 4,873 East Asian ancestry cases, up to 17,642 East Asian ancestry controls	up to 3,775 European ancestry cases, up to 5,801 European ancestry controls, up to 6,871 East Asian ancestry cases, up to 6,392 East Asian ancestry controls	20q13.12	20	46120612	CD40	CD40			958			rs4239702-C	rs4239702	0	4239702	intron_variant	0	0.72	1E-16	16.0	(EA)	1.14	[1.11-1.18]	Affymetrix, Illumina [up to 9739303] (imputed)	N
2014-08-05	24390342	Okada Y	2013-12-25	Nature	www.ncbi.nlm.nih.gov/pubmed/24390342	Genetics of rheumatoid arthritis contributes to biology and drug discovery.	Rheumatoid arthritis	up to 14,361 European ancestry cases, up to 42,923 European ancestry controls, up to 4,873 East Asian ancestry cases, up to 17,642 East Asian ancestry controls	up to 3,775 European ancestry cases, up to 5,801 European ancestry controls, up to 6,871 East Asian ancestry cases, up to 6,392 East Asian ancestry controls	11q12.2	11	61138978	CD5	VPS37C			55048			rs508970-A	rs508970	0	508970	intron_variant	0	0.49	3E-6	5.522878745280337	(EA)	1.07	[1.04-1.10]	Affymetrix, Illumina [up to 9739303] (imputed)	N
2014-08-05	24390342	Okada Y	2013-12-25	Nature	www.ncbi.nlm.nih.gov/pubmed/24390342	Genetics of rheumatoid arthritis contributes to biology and drug discovery.	Rheumatoid arthritis	up to 14,361 European ancestry cases, up to 42,923 European ancestry controls, up to 4,873 East Asian ancestry cases, up to 17,642 East Asian ancestry controls	up to 3,775 European ancestry cases, up to 5,801 European ancestry controls, up to 6,871 East Asian ancestry cases, up to 6,392 East Asian ancestry controls				CD83							chr6:14103212-T	chr6:14103212	0			1	0.09	3E-7	6.522878745280337		1.13	[1.08-1.19]	Affymetrix, Illumina [up to 9739303] (imputed)	N
2014-08-05	24390342	Okada Y	2013-12-25	Nature	www.ncbi.nlm.nih.gov/pubmed/24390342	Genetics of rheumatoid arthritis contributes to biology and drug discovery.	Rheumatoid arthritis	up to 14,361 European ancestry cases, up to 42,923 European ancestry controls, up to 4,873 East Asian ancestry cases, up to 17,642 East Asian ancestry controls	up to 3,775 European ancestry cases, up to 5,801 European ancestry controls, up to 6,871 East Asian ancestry cases, up to 6,392 East Asian ancestry controls				CD83							chr6:14103212-T	chr6:14103212	0			1	0.15	3E-6	5.522878745280337	(East Asian)	1.16	[1.09-1.24]	Affymetrix, Illumina [up to 9739303] (imputed)	N
2014-08-05	24390342	Okada Y	2013-12-25	Nature	www.ncbi.nlm.nih.gov/pubmed/24390342	Genetics of rheumatoid arthritis contributes to biology and drug discovery.	Rheumatoid arthritis	up to 14,361 European ancestry cases, up to 42,923 European ancestry controls, up to 4,873 East Asian ancestry cases, up to 17,642 East Asian ancestry controls	up to 3,775 European ancestry cases, up to 5,801 European ancestry controls, up to 6,871 East Asian ancestry cases, up to 6,392 East Asian ancestry controls	12q13.2	12	56001170	CDK2	SUOX			6821			rs773125-A	rs773125	0	773125	intron_variant	0	0.65	1E-10	10.0		1.09	[1.06-1.12]	Affymetrix, Illumina [up to 9739303] (imputed)	N
2014-08-05	24390342	Okada Y	2013-12-25	Nature	www.ncbi.nlm.nih.gov/pubmed/24390342	Genetics of rheumatoid arthritis contributes to biology and drug discovery.	Rheumatoid arthritis	up to 14,361 European ancestry cases, up to 42,923 European ancestry controls, up to 4,873 East Asian ancestry cases, up to 17,642 East Asian ancestry controls	up to 3,775 European ancestry cases, up to 5,801 European ancestry controls, up to 6,871 East Asian ancestry cases, up to 6,392 East Asian ancestry controls	12q13.2	12	56001170	CDK2	SUOX			6821			rs773125-A	rs773125	0	773125	intron_variant	0	0.6	2E-8	7.698970004336019	(EA)	1.09	[1.06-1.12]	Affymetrix, Illumina [up to 9739303] (imputed)	N
2014-08-05	24390342	Okada Y	2013-12-25	Nature	www.ncbi.nlm.nih.gov/pubmed/24390342	Genetics of rheumatoid arthritis contributes to biology and drug discovery.	Rheumatoid arthritis	up to 14,361 European ancestry cases, up to 42,923 European ancestry controls, up to 4,873 East Asian ancestry cases, up to 17,642 East Asian ancestry controls	up to 3,775 European ancestry cases, up to 5,801 European ancestry controls, up to 6,871 East Asian ancestry cases, up to 6,392 East Asian ancestry controls	12q14.1	12	57714269	CDK4	OS9			10956			rs1633360-T	rs1633360	0	1633360	intron_variant	0	0.58	7E-8	7.154901959985743	(EA)	1.08	[1.05-1.11]	Affymetrix, Illumina [up to 9739303] (imputed)	N
2014-08-05	24390342	Okada Y	2013-12-25	Nature	www.ncbi.nlm.nih.gov/pubmed/24390342	Genetics of rheumatoid arthritis contributes to biology and drug discovery.	Rheumatoid arthritis	up to 14,361 European ancestry cases, up to 42,923 European ancestry controls, up to 4,873 East Asian ancestry cases, up to 17,642 East Asian ancestry controls	up to 3,775 European ancestry cases, up to 5,801 European ancestry controls, up to 6,871 East Asian ancestry cases, up to 6,392 East Asian ancestry controls	12q14.1	12	57714269	CDK4	OS9			10956			rs1633360-T	rs1633360	0	1633360	intron_variant	0	0.49	1E-7	7.0		1.07	[1.04-1.10]	Affymetrix, Illumina [up to 9739303] (imputed)	N
2014-08-05	24390342	Okada Y	2013-12-25	Nature	www.ncbi.nlm.nih.gov/pubmed/24390342	Genetics of rheumatoid arthritis contributes to biology and drug discovery.	Rheumatoid arthritis	up to 14,361 European ancestry cases, up to 42,923 European ancestry controls, up to 4,873 East Asian ancestry cases, up to 17,642 East Asian ancestry controls	up to 3,775 European ancestry cases, up to 5,801 European ancestry controls, up to 6,871 East Asian ancestry cases, up to 6,392 East Asian ancestry controls	7q21.2	7	92607515	CDK6	CDK6			1021			rs4272-G	rs4272	0	4272	3_prime_UTR_variant	0	0.19	5E-9	8.301029995663981		1.1	[1.06-1.13]	Affymetrix, Illumina [up to 9739303] (imputed)	N
2014-08-05	24390342	Okada Y	2013-12-25	Nature	www.ncbi.nlm.nih.gov/pubmed/24390342	Genetics of rheumatoid arthritis contributes to biology and drug discovery.	Rheumatoid arthritis	up to 14,361 European ancestry cases, up to 42,923 European ancestry controls, up to 4,873 East Asian ancestry cases, up to 17,642 East Asian ancestry controls	up to 3,775 European ancestry cases, up to 5,801 European ancestry controls, up to 6,871 East Asian ancestry cases, up to 6,392 East Asian ancestry controls	7q21.2	7	92607515	CDK6	CDK6			1021			rs4272-G	rs4272	0	4272	3_prime_UTR_variant	0	0.21	1E-8	8.0	(EA)	1.1	[1.07-1.14]	Affymetrix, Illumina [up to 9739303] (imputed)	N
2014-08-05	24390342	Okada Y	2013-12-25	Nature	www.ncbi.nlm.nih.gov/pubmed/24390342	Genetics of rheumatoid arthritis contributes to biology and drug discovery.	Rheumatoid arthritis	up to 14,361 European ancestry cases, up to 42,923 European ancestry controls, up to 4,873 East Asian ancestry cases, up to 17,642 East Asian ancestry controls	up to 3,775 European ancestry cases, up to 5,801 European ancestry controls, up to 6,871 East Asian ancestry cases, up to 6,392 East Asian ancestry controls	11q21	11	95578258	CEP57	LOC105369440 - LOC105369441	105369440	105369441		59266	33424	rs4409785-C	rs4409785	0	4409785	intergenic_variant	1	0.15	1E-11	11.0		1.12	[1.09-1.16]	Affymetrix, Illumina [up to 9739303] (imputed)	N
2014-08-05	24390342	Okada Y	2013-12-25	Nature	www.ncbi.nlm.nih.gov/pubmed/24390342	Genetics of rheumatoid arthritis contributes to biology and drug discovery.	Rheumatoid arthritis	up to 14,361 European ancestry cases, up to 42,923 European ancestry controls, up to 4,873 East Asian ancestry cases, up to 17,642 East Asian ancestry controls	up to 3,775 European ancestry cases, up to 5,801 European ancestry controls, up to 6,871 East Asian ancestry cases, up to 6,392 East Asian ancestry controls	11q21	11	95578258	CEP57	LOC105369440 - LOC105369441	105369440	105369441		59266	33424	rs4409785-C	rs4409785	0	4409785	intergenic_variant	1	0.17	4E-9	8.397940008672037	(EA)	1.12	[1.08-1.16]	Affymetrix, Illumina [up to 9739303] (imputed)	N
2014-08-05	24390342	Okada Y	2013-12-25	Nature	www.ncbi.nlm.nih.gov/pubmed/24390342	Genetics of rheumatoid arthritis contributes to biology and drug discovery.	Rheumatoid arthritis	up to 14,361 European ancestry cases, up to 42,923 European ancestry controls, up to 4,873 East Asian ancestry cases, up to 17,642 East Asian ancestry controls	up to 3,775 European ancestry cases, up to 5,801 European ancestry controls, up to 6,871 East Asian ancestry cases, up to 6,392 East Asian ancestry controls	2q33.1	2	201289674	CASP8, CFLAR	ALS2CR12			130540			rs6715284-G	rs6715284	0	6715284	intron_variant	0	0.1	3E-9	8.522878745280337	(EA)	1.15	[1.10-1.20]	Affymetrix, Illumina [up to 9739303] (imputed)	N
2014-08-05	24390342	Okada Y	2013-12-25	Nature	www.ncbi.nlm.nih.gov/pubmed/24390342	Genetics of rheumatoid arthritis contributes to biology and drug discovery.	Rheumatoid arthritis	up to 14,361 European ancestry cases, up to 42,923 European ancestry controls, up to 4,873 East Asian ancestry cases, up to 17,642 East Asian ancestry controls	up to 3,775 European ancestry cases, up to 5,801 European ancestry controls, up to 6,871 East Asian ancestry cases, up to 6,392 East Asian ancestry controls	4p16.1	4	10725733	CLNK	CLNK			116449			rs13142500-C	rs13142500	0	13142500	intergenic_variant	0	0.45	2E-6	5.698970004336019	(EA)	1.1	[1.06-1.15]	Affymetrix, Illumina [up to 9739303] (imputed)	N
2014-08-05	24390342	Okada Y	2013-12-25	Nature	www.ncbi.nlm.nih.gov/pubmed/24390342	Genetics of rheumatoid arthritis contributes to biology and drug discovery.	Rheumatoid arthritis	up to 14,361 European ancestry cases, up to 42,923 European ancestry controls, up to 4,873 East Asian ancestry cases, up to 17,642 East Asian ancestry controls	up to 3,775 European ancestry cases, up to 5,801 European ancestry controls, up to 6,871 East Asian ancestry cases, up to 6,392 East Asian ancestry controls	13q14.11	13	39793932	COG6	COG6 - CDKN2AIPNLP3	57511	100874397		2267	23821	rs9603616-C	rs9603616	0	9603616	downstream_gene_variant	1	0.68	2E-12	11.698970004336019		1.1	[1.07-1.13]	Affymetrix, Illumina [up to 9739303] (imputed)	N
2014-08-05	24390342	Okada Y	2013-12-25	Nature	www.ncbi.nlm.nih.gov/pubmed/24390342	Genetics of rheumatoid arthritis contributes to biology and drug discovery.	Rheumatoid arthritis	up to 14,361 European ancestry cases, up to 42,923 European ancestry controls, up to 4,873 East Asian ancestry cases, up to 17,642 East Asian ancestry controls	up to 3,775 European ancestry cases, up to 5,801 European ancestry controls, up to 6,871 East Asian ancestry cases, up to 6,392 East Asian ancestry controls	13q14.11	13	39793932	COG6	COG6 - CDKN2AIPNLP3	57511	100874397		2267	23821	rs9603616-C	rs9603616	0	9603616	downstream_gene_variant	1	0.66	3E-11	10.522878745280337	(EA)	1.11	[1.07-1.14]	Affymetrix, Illumina [up to 9739303] (imputed)	N
2014-08-05	24390342	Okada Y	2013-12-25	Nature	www.ncbi.nlm.nih.gov/pubmed/24390342	Genetics of rheumatoid arthritis contributes to biology and drug discovery.	Rheumatoid arthritis	up to 14,361 European ancestry cases, up to 42,923 European ancestry controls, up to 4,873 East Asian ancestry cases, up to 17,642 East Asian ancestry controls	up to 3,775 European ancestry cases, up to 5,801 European ancestry controls, up to 6,871 East Asian ancestry cases, up to 6,392 East Asian ancestry controls	2q33.2	2	203874196	CTLA4	CTLA4 - LOC101927840	1493	101927840		236	58119	rs3087243-G	rs3087243	0	3087243	downstream_gene_variant	1	0.6	3E-25	24.522878745280337		1.14	[1.11-1.17]	Affymetrix, Illumina [up to 9739303] (imputed)	N
2014-08-05	24390342	Okada Y	2013-12-25	Nature	www.ncbi.nlm.nih.gov/pubmed/24390342	Genetics of rheumatoid arthritis contributes to biology and drug discovery.	Rheumatoid arthritis	up to 14,361 European ancestry cases, up to 42,923 European ancestry controls, up to 4,873 East Asian ancestry cases, up to 17,642 East Asian ancestry controls	up to 3,775 European ancestry cases, up to 5,801 European ancestry controls, up to 6,871 East Asian ancestry cases, up to 6,392 East Asian ancestry controls	2q33.2	2	203874196	CTLA4	CTLA4 - LOC101927840	1493	101927840		236	58119	rs3087243-G	rs3087243	0	3087243	downstream_gene_variant	1	0.55	4E-22	21.397940008672037	(EA)	1.15	[1.12-1.18]	Affymetrix, Illumina [up to 9739303] (imputed)	N
2014-08-05	24390342	Okada Y	2013-12-25	Nature	www.ncbi.nlm.nih.gov/pubmed/24390342	Genetics of rheumatoid arthritis contributes to biology and drug discovery.	Rheumatoid arthritis	up to 14,361 European ancestry cases, up to 42,923 European ancestry controls, up to 4,873 East Asian ancestry cases, up to 17,642 East Asian ancestry controls	up to 3,775 European ancestry cases, up to 5,801 European ancestry controls, up to 6,871 East Asian ancestry cases, up to 6,392 East Asian ancestry controls	11q23.3	11	118858682	CXCR5	SETP16 - CXCR5	649925	643		24117	25084	rs10790268-G	rs10790268	0	10790268	intergenic_variant	1	0.79	1E-17	17.0	(EA)	1.17	[1.13-1.22]	Affymetrix, Illumina [up to 9739303] (imputed)	N
2014-08-05	24390342	Okada Y	2013-12-25	Nature	www.ncbi.nlm.nih.gov/pubmed/24390342	Genetics of rheumatoid arthritis contributes to biology and drug discovery.	Rheumatoid arthritis	up to 14,361 European ancestry cases, up to 42,923 European ancestry controls, up to 4,873 East Asian ancestry cases, up to 17,642 East Asian ancestry controls	up to 3,775 European ancestry cases, up to 5,801 European ancestry controls, up to 6,871 East Asian ancestry cases, up to 6,392 East Asian ancestry controls	11q23.3	11	118858682	CXCR5	SETP16 - CXCR5	649925	643		24117	25084	rs10790268-G	rs10790268	0	10790268	intergenic_variant	1	0.81	1E-15	15.0		1.14	[1.11-1.18]	Affymetrix, Illumina [up to 9739303] (imputed)	N
2014-08-05	24390342	Okada Y	2013-12-25	Nature	www.ncbi.nlm.nih.gov/pubmed/24390342	Genetics of rheumatoid arthritis contributes to biology and drug discovery.	Rheumatoid arthritis	up to 14,361 European ancestry cases, up to 42,923 European ancestry controls, up to 4,873 East Asian ancestry cases, up to 17,642 East Asian ancestry controls	up to 3,775 European ancestry cases, up to 5,801 European ancestry controls, up to 6,871 East Asian ancestry cases, up to 6,392 East Asian ancestry controls	3p14.3	3	58317208	ABHD6, PXK, DNASE1L3	RPP14			11102			rs73081554-T	rs73081554	0	73081554	intron_variant	0	0.07	5E-8	7.301029995663981	(EA)	1.18	[1.11-1.25]	Affymetrix, Illumina [up to 9739303] (imputed)	N
2014-08-05	24390342	Okada Y	2013-12-25	Nature	www.ncbi.nlm.nih.gov/pubmed/24390342	Genetics of rheumatoid arthritis contributes to biology and drug discovery.	Rheumatoid arthritis	up to 14,361 European ancestry cases, up to 42,923 European ancestry controls, up to 4,873 East Asian ancestry cases, up to 17,642 East Asian ancestry controls	up to 3,775 European ancestry cases, up to 5,801 European ancestry controls, up to 6,871 East Asian ancestry cases, up to 6,392 East Asian ancestry controls	3p24.1	3	27723132	EOMES	EOMES - LOC105377007	8320	105377007		417	74456	rs3806624-G	rs3806624	0	3806624	upstream_gene_variant	1	0.56	9E-9	8.045757490560675		1.08	[1.05-1.11]	Affymetrix, Illumina [up to 9739303] (imputed)	N
2014-08-05	24390342	Okada Y	2013-12-25	Nature	www.ncbi.nlm.nih.gov/pubmed/24390342	Genetics of rheumatoid arthritis contributes to biology and drug discovery.	Rheumatoid arthritis	up to 14,361 European ancestry cases, up to 42,923 European ancestry controls, up to 4,873 East Asian ancestry cases, up to 17,642 East Asian ancestry controls	up to 3,775 European ancestry cases, up to 5,801 European ancestry controls, up to 6,871 East Asian ancestry cases, up to 6,392 East Asian ancestry controls	3p24.1	3	27723132	EOMES	EOMES - LOC105377007	8320	105377007		417	74456	rs3806624-G	rs3806624	0	3806624	upstream_gene_variant	1	0.46	3E-8	7.522878745280337	(EA)	1.08	[1.05-1.12]	Affymetrix, Illumina [up to 9739303] (imputed)	N
2014-08-05	24390342	Okada Y	2013-12-25	Nature	www.ncbi.nlm.nih.gov/pubmed/24390342	Genetics of rheumatoid arthritis contributes to biology and drug discovery.	Rheumatoid arthritis	up to 14,361 European ancestry cases, up to 42,923 European ancestry controls, up to 4,873 East Asian ancestry cases, up to 17,642 East Asian ancestry controls	up to 3,775 European ancestry cases, up to 5,801 European ancestry controls, up to 6,871 East Asian ancestry cases, up to 6,392 East Asian ancestry controls	11q24.3	11	128627057	ETS1	LOC105369568 - LOC101929538	105369568	101929538		4811	54183	rs73013527-C	rs73013527	0	73013527	downstream_gene_variant	1	0.56	1E-10	10.0		1.09	[1.06-1.12]	Affymetrix, Illumina [up to 9739303] (imputed)	N
2014-08-05	24390342	Okada Y	2013-12-25	Nature	www.ncbi.nlm.nih.gov/pubmed/24390342	Genetics of rheumatoid arthritis contributes to biology and drug discovery.	Rheumatoid arthritis	up to 14,361 European ancestry cases, up to 42,923 European ancestry controls, up to 4,873 East Asian ancestry cases, up to 17,642 East Asian ancestry controls	up to 3,775 European ancestry cases, up to 5,801 European ancestry controls, up to 6,871 East Asian ancestry cases, up to 6,392 East Asian ancestry controls	11q24.3	11	128627057	ETS1	LOC105369568 - LOC101929538	105369568	101929538		4811	54183	rs73013527-C	rs73013527	0	73013527	downstream_gene_variant	1	0.5	1E-6	6.0	(EA)	1.08	[1.05-1.11]	Affymetrix, Illumina [up to 9739303] (imputed)	N
2014-08-05	24390342	Okada Y	2013-12-25	Nature	www.ncbi.nlm.nih.gov/pubmed/24390342	Genetics of rheumatoid arthritis contributes to biology and drug discovery.	Rheumatoid arthritis	up to 14,361 European ancestry cases, up to 42,923 European ancestry controls, up to 4,873 East Asian ancestry cases, up to 17,642 East Asian ancestry controls	up to 3,775 European ancestry cases, up to 5,801 European ancestry controls, up to 6,871 East Asian ancestry cases, up to 6,392 East Asian ancestry controls	11q24.3	11	128627057	ETS1	LOC105369568 - LOC101929538	105369568	101929538		4811	54183	rs73013527-C	rs73013527	0	73013527	downstream_gene_variant	1	0.72	4E-6	5.3979400086720375	(East Asian)	1.14	[1.08-1.21]	Affymetrix, Illumina [up to 9739303] (imputed)	N
2014-08-05	24390342	Okada Y	2013-12-25	Nature	www.ncbi.nlm.nih.gov/pubmed/24390342	Genetics of rheumatoid arthritis contributes to biology and drug discovery.	Rheumatoid arthritis	up to 14,361 European ancestry cases, up to 42,923 European ancestry controls, up to 4,873 East Asian ancestry cases, up to 17,642 East Asian ancestry controls	up to 3,775 European ancestry cases, up to 5,801 European ancestry controls, up to 6,871 East Asian ancestry cases, up to 6,392 East Asian ancestry controls	11q12.2	11	61828092	FADS1, FADS2, FADS3	FADS2			9415			rs968567-C	rs968567	0	968567	5_prime_UTR_variant	0	0.83	2E-8	7.698970004336019	(EA)	1.12	[1.07-1.16]	Affymetrix, Illumina [up to 9739303] (imputed)	N
2014-08-05	24390342	Okada Y	2013-12-25	Nature	www.ncbi.nlm.nih.gov/pubmed/24390342	Genetics of rheumatoid arthritis contributes to biology and drug discovery.	Rheumatoid arthritis	up to 14,361 European ancestry cases, up to 42,923 European ancestry controls, up to 4,873 East Asian ancestry cases, up to 17,642 East Asian ancestry controls	up to 3,775 European ancestry cases, up to 5,801 European ancestry controls, up to 6,871 East Asian ancestry cases, up to 6,392 East Asian ancestry controls	1q23.3	1	161435263	FCGR2A	TRN-GTT2-2 - TRG-TCC4-1	100189402	100188997		7113	4908	rs72717009-T	rs72717009	0	72717009	intron_variant	1	0.12	5E-7	6.301029995663981	(EA)	1.12	[1.07-1.18]	Affymetrix, Illumina [up to 9739303] (imputed)	N
2014-08-05	24390342	Okada Y	2013-12-25	Nature	www.ncbi.nlm.nih.gov/pubmed/24390342	Genetics of rheumatoid arthritis contributes to biology and drug discovery.	Rheumatoid arthritis	up to 14,361 European ancestry cases, up to 42,923 European ancestry controls, up to 4,873 East Asian ancestry cases, up to 17,642 East Asian ancestry controls	up to 3,775 European ancestry cases, up to 5,801 European ancestry controls, up to 6,871 East Asian ancestry cases, up to 6,392 East Asian ancestry controls	1q23.1	1	157705207	FCRL3	FCRL3 - SONP1	115352	148300		4222	3789	rs2317230-T	rs2317230	0	2317230	upstream_gene_variant	1	0.42	2E-7	6.698970004336019		1.07	[1.04-1.09]	Affymetrix, Illumina [up to 9739303] (imputed)	N
2014-08-05	24390342	Okada Y	2013-12-25	Nature	www.ncbi.nlm.nih.gov/pubmed/24390342	Genetics of rheumatoid arthritis contributes to biology and drug discovery.	Rheumatoid arthritis	up to 14,361 European ancestry cases, up to 42,923 European ancestry controls, up to 4,873 East Asian ancestry cases, up to 17,642 East Asian ancestry controls	up to 3,775 European ancestry cases, up to 5,801 European ancestry controls, up to 6,871 East Asian ancestry cases, up to 6,392 East Asian ancestry controls	10p14	10	8062759	GATA3	GATA3			2625			rs3824660-C	rs3824660	0	3824660	intron_variant	0	0.39	3E-9	8.522878745280337	(EA)	1.1	[1.06-1.13]	Affymetrix, Illumina [up to 9739303] (imputed)	N
2014-08-05	24390342	Okada Y	2013-12-25	Nature	www.ncbi.nlm.nih.gov/pubmed/24390342	Genetics of rheumatoid arthritis contributes to biology and drug discovery.	Rheumatoid arthritis	up to 14,361 European ancestry cases, up to 42,923 European ancestry controls, up to 4,873 East Asian ancestry cases, up to 17,642 East Asian ancestry controls	up to 3,775 European ancestry cases, up to 5,801 European ancestry controls, up to 6,871 East Asian ancestry cases, up to 6,392 East Asian ancestry controls	10p14	10	8062759	GATA3	GATA3			2625			rs3824660-C	rs3824660	0	3824660	intron_variant	0	0.38	2E-8	7.698970004336019		1.08	[1.05-1.10]	Affymetrix, Illumina [up to 9739303] (imputed)	N
2014-08-05	24390342	Okada Y	2013-12-25	Nature	www.ncbi.nlm.nih.gov/pubmed/24390342	Genetics of rheumatoid arthritis contributes to biology and drug discovery.	Rheumatoid arthritis	up to 14,361 European ancestry cases, up to 42,923 European ancestry controls, up to 4,873 East Asian ancestry cases, up to 17,642 East Asian ancestry controls	up to 3,775 European ancestry cases, up to 5,801 European ancestry controls, up to 6,871 East Asian ancestry cases, up to 6,392 East Asian ancestry controls	8q22.3	8	101451374	GRHL2	LOC107986897 - LOC107986961	107986897	107986961		43139	9584	rs678347-G	rs678347	0	678347	intron_variant	1	0.27	7E-9	8.154901959985743	(EA)	1.1	[1.06-1.13]	Affymetrix, Illumina [up to 9739303] (imputed)	N
2014-08-05	24390342	Okada Y	2013-12-25	Nature	www.ncbi.nlm.nih.gov/pubmed/24390342	Genetics of rheumatoid arthritis contributes to biology and drug discovery.	Rheumatoid arthritis	up to 14,361 European ancestry cases, up to 42,923 European ancestry controls, up to 4,873 East Asian ancestry cases, up to 17,642 East Asian ancestry controls	up to 3,775 European ancestry cases, up to 5,801 European ancestry controls, up to 6,871 East Asian ancestry cases, up to 6,392 East Asian ancestry controls	8q22.3	8	101451374	GRHL2	LOC107986897 - LOC107986961	107986897	107986961		43139	9584	rs678347-G	rs678347	0	678347	intron_variant	1	0.42	2E-8	7.698970004336019		1.08	[1.05-1.11]	Affymetrix, Illumina [up to 9739303] (imputed)	N
2014-08-05	24390342	Okada Y	2013-12-25	Nature	www.ncbi.nlm.nih.gov/pubmed/24390342	Genetics of rheumatoid arthritis contributes to biology and drug discovery.	Rheumatoid arthritis	up to 14,361 European ancestry cases, up to 42,923 European ancestry controls, up to 4,873 East Asian ancestry cases, up to 17,642 East Asian ancestry controls	up to 3,775 European ancestry cases, up to 5,801 European ancestry controls, up to 6,871 East Asian ancestry cases, up to 6,392 East Asian ancestry controls	6p21.32	6	32460995	HLA-DRB1	HLA-DRB9 - HLA-DRB5	3132	3127		906	56348	rs9268839-G	rs9268839	0	9268839	intron_variant	1	0.45	1E-250	250.0	(EA)	2.47	[2.39-2.55]	Affymetrix, Illumina [up to 9739303] (imputed)	N
2014-08-05	24390342	Okada Y	2013-12-25	Nature	www.ncbi.nlm.nih.gov/pubmed/24390342	Genetics of rheumatoid arthritis contributes to biology and drug discovery.	Rheumatoid arthritis	up to 14,361 European ancestry cases, up to 42,923 European ancestry controls, up to 4,873 East Asian ancestry cases, up to 17,642 East Asian ancestry controls	up to 3,775 European ancestry cases, up to 5,801 European ancestry controls, up to 6,871 East Asian ancestry cases, up to 6,392 East Asian ancestry controls	6p21.32	6	32460995	HLA-DRB1	HLA-DRB9 - HLA-DRB5	3132	3127		906	56348	rs9268839-G	rs9268839	0	9268839	intron_variant	1	0.44	2E-145	144.69897000433602	(East Asian)	1.9	[1.81-1.99]	Affymetrix, Illumina [up to 9739303] (imputed)	N
2014-08-05	24390342	Okada Y	2013-12-25	Nature	www.ncbi.nlm.nih.gov/pubmed/24390342	Genetics of rheumatoid arthritis contributes to biology and drug discovery.	Rheumatoid arthritis	up to 14,361 European ancestry cases, up to 42,923 European ancestry controls, up to 4,873 East Asian ancestry cases, up to 17,642 East Asian ancestry controls	up to 3,775 European ancestry cases, up to 5,801 European ancestry controls, up to 6,871 East Asian ancestry cases, up to 6,392 East Asian ancestry controls	21q22.11	21	33391982	IFNGR2	IFNAR1 - IFNGR2	3454	3460		31621	10914	rs73194058-C	rs73194058	0	73194058	intergenic_variant	1	0.87	3E-8	7.522878745280337	(EA)	1.13	[1.08-1.18]	Affymetrix, Illumina [up to 9739303] (imputed)	N
2014-08-05	24390342	Okada Y	2013-12-25	Nature	www.ncbi.nlm.nih.gov/pubmed/24390342	Genetics of rheumatoid arthritis contributes to biology and drug discovery.	Rheumatoid arthritis	up to 14,361 European ancestry cases, up to 42,923 European ancestry controls, up to 4,873 East Asian ancestry cases, up to 17,642 East Asian ancestry controls	up to 3,775 European ancestry cases, up to 5,801 European ancestry controls, up to 6,871 East Asian ancestry cases, up to 6,392 East Asian ancestry controls	21q22.11	21	33391982	IFNGR2	IFNAR1 - IFNGR2	3454	3460		31621	10914	rs73194058-C	rs73194058	0	73194058	intergenic_variant	1	0.76	1E-6	6.0		1.08	[1.05-1.12]	Affymetrix, Illumina [up to 9739303] (imputed)	N
2014-08-05	24390342	Okada Y	2013-12-25	Nature	www.ncbi.nlm.nih.gov/pubmed/24390342	Genetics of rheumatoid arthritis contributes to biology and drug discovery.	Rheumatoid arthritis	up to 14,361 European ancestry cases, up to 42,923 European ancestry controls, up to 4,873 East Asian ancestry cases, up to 17,642 East Asian ancestry controls	up to 3,775 European ancestry cases, up to 5,801 European ancestry controls, up to 6,871 East Asian ancestry cases, up to 6,392 East Asian ancestry controls				CSF3, IKZF3							chr17:38031857-G	chr17:38031857	0			1	0.4	2E-12	11.698970004336019		1.09	[1.07-1.12]	Affymetrix, Illumina [up to 9739303] (imputed)	N
2014-08-05	24390342	Okada Y	2013-12-25	Nature	www.ncbi.nlm.nih.gov/pubmed/24390342	Genetics of rheumatoid arthritis contributes to biology and drug discovery.	Rheumatoid arthritis	up to 14,361 European ancestry cases, up to 42,923 European ancestry controls, up to 4,873 East Asian ancestry cases, up to 17,642 East Asian ancestry controls	up to 3,775 European ancestry cases, up to 5,801 European ancestry controls, up to 6,871 East Asian ancestry cases, up to 6,392 East Asian ancestry controls				CSF3, IKZF3							chr17:38031857-G	chr17:38031857	0			1	0.46	6E-10	9.221848749616356	(EA)	1.09	[1.06-1.12]	Affymetrix, Illumina [up to 9739303] (imputed)	N
2014-08-05	24390342	Okada Y	2013-12-25	Nature	www.ncbi.nlm.nih.gov/pubmed/24390342	Genetics of rheumatoid arthritis contributes to biology and drug discovery.	Rheumatoid arthritis	up to 14,361 European ancestry cases, up to 42,923 European ancestry controls, up to 4,873 East Asian ancestry cases, up to 17,642 East Asian ancestry controls	up to 3,775 European ancestry cases, up to 5,801 European ancestry controls, up to 6,871 East Asian ancestry cases, up to 6,392 East Asian ancestry controls	4q27	4	122478336	IL2, IL21	IL2 - IL21	3558	59067		21841	134292	rs45475795-G	rs45475795	0	45475795	intergenic_variant	1	0.07	4E-6	5.3979400086720375	(EA)	1.14	[1.08-1.20]	Affymetrix, Illumina [up to 9739303] (imputed)	N
2014-08-05	24390342	Okada Y	2013-12-25	Nature	www.ncbi.nlm.nih.gov/pubmed/24390342	Genetics of rheumatoid arthritis contributes to biology and drug discovery.	Rheumatoid arthritis	up to 14,361 European ancestry cases, up to 42,923 European ancestry controls, up to 4,873 East Asian ancestry cases, up to 17,642 East Asian ancestry controls	up to 3,775 European ancestry cases, up to 5,801 European ancestry controls, up to 6,871 East Asian ancestry cases, up to 6,392 East Asian ancestry controls	3q22.3	3	136683218	IL20RB	STAG1			10274			rs9826828-A	rs9826828	0	9826828	intron_variant	0	0.02	9E-10	9.045757490560675	(EA)	1.44	[1.28-1.61]	Affymetrix, Illumina [up to 9739303] (imputed)	N
2014-08-05	24390342	Okada Y	2013-12-25	Nature	www.ncbi.nlm.nih.gov/pubmed/24390342	Genetics of rheumatoid arthritis contributes to biology and drug discovery.	Rheumatoid arthritis	up to 14,361 European ancestry cases, up to 42,923 European ancestry controls, up to 4,873 East Asian ancestry cases, up to 17,642 East Asian ancestry controls	up to 3,775 European ancestry cases, up to 5,801 European ancestry controls, up to 6,871 East Asian ancestry cases, up to 6,392 East Asian ancestry controls	10p15.1	10	6056986	IL2RA	IL2RA			3559			rs706778-T	rs706778	0	706778	intron_variant	0	0.4	5E-15	14.301029995663981	(EA)	1.12	[1.09-1.15]	Affymetrix, Illumina [up to 9739303] (imputed)	N
2014-08-05	24390342	Okada Y	2013-12-25	Nature	www.ncbi.nlm.nih.gov/pubmed/24390342	Genetics of rheumatoid arthritis contributes to biology and drug discovery.	Rheumatoid arthritis	up to 14,361 European ancestry cases, up to 42,923 European ancestry controls, up to 4,873 East Asian ancestry cases, up to 17,642 East Asian ancestry controls	up to 3,775 European ancestry cases, up to 5,801 European ancestry controls, up to 6,871 East Asian ancestry cases, up to 6,392 East Asian ancestry controls	10p15.1	10	6056986	IL2RA	IL2RA			3559			rs706778-T	rs706778	0	706778	intron_variant	0	0.45	5E-14	13.301029995663981		1.1	[1.07-1.12]	Affymetrix, Illumina [up to 9739303] (imputed)	N
2014-08-05	24390342	Okada Y	2013-12-25	Nature	www.ncbi.nlm.nih.gov/pubmed/24390342	Genetics of rheumatoid arthritis contributes to biology and drug discovery.	Rheumatoid arthritis	up to 14,361 European ancestry cases, up to 42,923 European ancestry controls, up to 4,873 East Asian ancestry cases, up to 17,642 East Asian ancestry controls	up to 3,775 European ancestry cases, up to 5,801 European ancestry controls, up to 6,871 East Asian ancestry cases, up to 6,392 East Asian ancestry controls	22q12.3	22	37149465	IL2RB	IL2RB			3560			rs3218251-A	rs3218251	0	3218251	intron_variant	0	0.27	6E-6	5.221848749616356	(EA)	1.08	[1.04-1.11]	Affymetrix, Illumina [up to 9739303] (imputed)	N
2014-08-05	24390342	Okada Y	2013-12-25	Nature	www.ncbi.nlm.nih.gov/pubmed/24390342	Genetics of rheumatoid arthritis contributes to biology and drug discovery.	Rheumatoid arthritis	up to 14,361 European ancestry cases, up to 42,923 European ancestry controls, up to 4,873 East Asian ancestry cases, up to 17,642 East Asian ancestry controls	up to 3,775 European ancestry cases, up to 5,801 European ancestry controls, up to 6,871 East Asian ancestry cases, up to 6,392 East Asian ancestry controls	5q31.1	5	132094425	CSF2, IL3	CSF2 - P4HA2-AS1	1437	100861518		18255	90451	rs657075-A	rs657075	0	657075	intergenic_variant	1	0.35	6E-6	5.221848749616356	(East Asian)	1.12	[1.07-1.18]	Affymetrix, Illumina [up to 9739303] (imputed)	N
2014-08-05	24390342	Okada Y	2013-12-25	Nature	www.ncbi.nlm.nih.gov/pubmed/24390342	Genetics of rheumatoid arthritis contributes to biology and drug discovery.	Rheumatoid arthritis	up to 14,361 European ancestry cases, up to 42,923 European ancestry controls, up to 4,873 East Asian ancestry cases, up to 17,642 East Asian ancestry controls	up to 3,775 European ancestry cases, up to 5,801 European ancestry controls, up to 6,871 East Asian ancestry cases, up to 6,392 East Asian ancestry controls	1q21.3	1	154454494	IL6R	IL6R			3570			rs2228145-A	rs2228145	0	2228145	missense_variant	0	0.6	4E-9	8.397940008672037		1.08	[1.05-1.10]	Affymetrix, Illumina [up to 9739303] (imputed)	N
2014-08-05	24390342	Okada Y	2013-12-25	Nature	www.ncbi.nlm.nih.gov/pubmed/24390342	Genetics of rheumatoid arthritis contributes to biology and drug discovery.	Rheumatoid arthritis	up to 14,361 European ancestry cases, up to 42,923 European ancestry controls, up to 4,873 East Asian ancestry cases, up to 17,642 East Asian ancestry controls	up to 3,775 European ancestry cases, up to 5,801 European ancestry controls, up to 6,871 East Asian ancestry cases, up to 6,392 East Asian ancestry controls	1q21.3	1	154454494	IL6R	IL6R			3570			rs2228145-A	rs2228145	0	2228145	missense_variant	0	0.6	5E-6	5.301029995663981	(EA)	1.07	[1.04-1.10]	Affymetrix, Illumina [up to 9739303] (imputed)	N
2014-08-05	24390342	Okada Y	2013-12-25	Nature	www.ncbi.nlm.nih.gov/pubmed/24390342	Genetics of rheumatoid arthritis contributes to biology and drug discovery.	Rheumatoid arthritis	up to 14,361 European ancestry cases, up to 42,923 European ancestry controls, up to 4,873 East Asian ancestry cases, up to 17,642 East Asian ancestry controls	up to 3,775 European ancestry cases, up to 5,801 European ancestry controls, up to 6,871 East Asian ancestry cases, up to 6,392 East Asian ancestry controls	Xq28	X	154036016	IRAK1	MECP2			4204			rs5987194-C	rs5987194	0	5987194	intron_variant	0	0.36	5E-16	15.301029995663981		1.16	[1.12-1.20]	Affymetrix, Illumina [up to 9739303] (imputed)	N
2014-08-05	24390342	Okada Y	2013-12-25	Nature	www.ncbi.nlm.nih.gov/pubmed/24390342	Genetics of rheumatoid arthritis contributes to biology and drug discovery.	Rheumatoid arthritis	up to 14,361 European ancestry cases, up to 42,923 European ancestry controls, up to 4,873 East Asian ancestry cases, up to 17,642 East Asian ancestry controls	up to 3,775 European ancestry cases, up to 5,801 European ancestry controls, up to 6,871 East Asian ancestry cases, up to 6,392 East Asian ancestry controls	Xq28	X	154036016	IRAK1	MECP2			4204			rs5987194-C	rs5987194	0	5987194	intron_variant	0	0.13	3E-12	11.522878745280337	(EA)	1.16	[1.12-1.21]	Affymetrix, Illumina [up to 9739303] (imputed)	N
2014-08-05	24390342	Okada Y	2013-12-25	Nature	www.ncbi.nlm.nih.gov/pubmed/24390342	Genetics of rheumatoid arthritis contributes to biology and drug discovery.	Rheumatoid arthritis	up to 14,361 European ancestry cases, up to 42,923 European ancestry controls, up to 4,873 East Asian ancestry cases, up to 17,642 East Asian ancestry controls	up to 3,775 European ancestry cases, up to 5,801 European ancestry controls, up to 6,871 East Asian ancestry cases, up to 6,392 East Asian ancestry controls	6p25.3	6	426155	IRF4	IRF4 - LOC105374875	3662	105374875		14712	24858	rs9378815-C	rs9378815	0	9378815	intergenic_variant	1	0.58	2E-10	9.698970004336019		1.09	[1.06-1.12]	Affymetrix, Illumina [up to 9739303] (imputed)	N
2014-08-05	24390342	Okada Y	2013-12-25	Nature	www.ncbi.nlm.nih.gov/pubmed/24390342	Genetics of rheumatoid arthritis contributes to biology and drug discovery.	Rheumatoid arthritis	up to 14,361 European ancestry cases, up to 42,923 European ancestry controls, up to 4,873 East Asian ancestry cases, up to 17,642 East Asian ancestry controls	up to 3,775 European ancestry cases, up to 5,801 European ancestry controls, up to 6,871 East Asian ancestry cases, up to 6,392 East Asian ancestry controls	6p25.3	6	426155	IRF4	IRF4 - LOC105374875	3662	105374875		14712	24858	rs9378815-C	rs9378815	0	9378815	intergenic_variant	1	0.66	1E-7	7.0	(EA)	1.09	[1.05-1.12]	Affymetrix, Illumina [up to 9739303] (imputed)	N
2014-08-05	24390342	Okada Y	2013-12-25	Nature	www.ncbi.nlm.nih.gov/pubmed/24390342	Genetics of rheumatoid arthritis contributes to biology and drug discovery.	Rheumatoid arthritis	up to 14,361 European ancestry cases, up to 42,923 European ancestry controls, up to 4,873 East Asian ancestry cases, up to 17,642 East Asian ancestry controls	up to 3,775 European ancestry cases, up to 5,801 European ancestry controls, up to 6,871 East Asian ancestry cases, up to 6,392 East Asian ancestry controls				IRF5							chr7:128580042-G	chr7:128580042	0			1	0.39	1E-14	14.0		1.12	[1.09-1.15]	Affymetrix, Illumina [up to 9739303] (imputed)	N
2014-08-05	24390342	Okada Y	2013-12-25	Nature	www.ncbi.nlm.nih.gov/pubmed/24390342	Genetics of rheumatoid arthritis contributes to biology and drug discovery.	Rheumatoid arthritis	up to 14,361 European ancestry cases, up to 42,923 European ancestry controls, up to 4,873 East Asian ancestry cases, up to 17,642 East Asian ancestry controls	up to 3,775 European ancestry cases, up to 5,801 European ancestry controls, up to 6,871 East Asian ancestry cases, up to 6,392 East Asian ancestry controls				IRF5							chr7:128580042-G	chr7:128580042	0			1	0.46	4E-12	11.397940008672037	(EA)	1.12	[1.08-1.15]	Affymetrix, Illumina [up to 9739303] (imputed)	N
2014-08-05	24390342	Okada Y	2013-12-25	Nature	www.ncbi.nlm.nih.gov/pubmed/24390342	Genetics of rheumatoid arthritis contributes to biology and drug discovery.	Rheumatoid arthritis	up to 14,361 European ancestry cases, up to 42,923 European ancestry controls, up to 4,873 East Asian ancestry cases, up to 17,642 East Asian ancestry controls	up to 3,775 European ancestry cases, up to 5,801 European ancestry controls, up to 6,871 East Asian ancestry cases, up to 6,392 East Asian ancestry controls	16q24.1	16	85985481	IRF8	LOC105371388 - LOC105371389	105371388	105371389		35846	62347	rs13330176-A	rs13330176	0	13330176	downstream_gene_variant	1	0.23	9E-9	8.045757490560675	(EA)	1.12	[1.08-1.17]	Affymetrix, Illumina [up to 9739303] (imputed)	N
2014-08-05	24390342	Okada Y	2013-12-25	Nature	www.ncbi.nlm.nih.gov/pubmed/24390342	Genetics of rheumatoid arthritis contributes to biology and drug discovery.	Rheumatoid arthritis	up to 14,361 European ancestry cases, up to 42,923 European ancestry controls, up to 4,873 East Asian ancestry cases, up to 17,642 East Asian ancestry controls	up to 3,775 European ancestry cases, up to 5,801 European ancestry controls, up to 6,871 East Asian ancestry cases, up to 6,392 East Asian ancestry controls	7p15.1	7	28135367	JAZF1	JAZF1			221895			rs67250450-T	rs67250450	0	67250450	intron_variant	0	0.79	3E-9	8.522878745280337	(EA)	1.11	[1.07-1.14]	Affymetrix, Illumina [up to 9739303] (imputed)	N
2014-08-05	24390342	Okada Y	2013-12-25	Nature	www.ncbi.nlm.nih.gov/pubmed/24390342	Genetics of rheumatoid arthritis contributes to biology and drug discovery.	Rheumatoid arthritis	up to 14,361 European ancestry cases, up to 42,923 European ancestry controls, up to 4,873 East Asian ancestry cases, up to 17,642 East Asian ancestry controls	up to 3,775 European ancestry cases, up to 5,801 European ancestry controls, up to 6,871 East Asian ancestry cases, up to 6,392 East Asian ancestry controls	7p15.1	7	28135367	JAZF1	JAZF1			221895			rs67250450-T	rs67250450	0	67250450	intron_variant	0	0.58	4E-9	8.397940008672037		1.1	[1.07-1.14]	Affymetrix, Illumina [up to 9739303] (imputed)	N
2014-08-05	24390342	Okada Y	2013-12-25	Nature	www.ncbi.nlm.nih.gov/pubmed/24390342	Genetics of rheumatoid arthritis contributes to biology and drug discovery.	Rheumatoid arthritis	up to 14,361 European ancestry cases, up to 42,923 European ancestry controls, up to 4,873 East Asian ancestry cases, up to 17,642 East Asian ancestry controls	up to 3,775 European ancestry cases, up to 5,801 European ancestry controls, up to 6,871 East Asian ancestry cases, up to 6,392 East Asian ancestry controls	2p23.1	2	30226728	LBH	LOC105374414 - LBH	105374414	81606		35415	4803	rs10175798-A	rs10175798	0	10175798	upstream_gene_variant	1	0.54	1E-9	9.0		1.08	[1.06-1.11]	Affymetrix, Illumina [up to 9739303] (imputed)	N
2014-08-05	24390342	Okada Y	2013-12-25	Nature	www.ncbi.nlm.nih.gov/pubmed/24390342	Genetics of rheumatoid arthritis contributes to biology and drug discovery.	Rheumatoid arthritis	up to 14,361 European ancestry cases, up to 42,923 European ancestry controls, up to 4,873 East Asian ancestry cases, up to 17,642 East Asian ancestry controls	up to 3,775 European ancestry cases, up to 5,801 European ancestry controls, up to 6,871 East Asian ancestry cases, up to 6,392 East Asian ancestry controls	2p23.1	2	30226728	LBH	LOC105374414 - LBH	105374414	81606		35415	4803	rs10175798-A	rs10175798	0	10175798	upstream_gene_variant	1	0.62	4E-8	7.3979400086720375	(EA)	1.09	[1.06-1.12]	Affymetrix, Illumina [up to 9739303] (imputed)	N
2014-08-05	24390342	Okada Y	2013-12-25	Nature	www.ncbi.nlm.nih.gov/pubmed/24390342	Genetics of rheumatoid arthritis contributes to biology and drug discovery.	Rheumatoid arthritis	up to 14,361 European ancestry cases, up to 42,923 European ancestry controls, up to 4,873 East Asian ancestry cases, up to 17,642 East Asian ancestry controls	up to 3,775 European ancestry cases, up to 5,801 European ancestry controls, up to 6,871 East Asian ancestry cases, up to 6,392 East Asian ancestry controls	1q25.1	1	173380586	LOC100506023	LOC100506023, TNFSF4			100506023, 7292			rs2105325-C	rs2105325	0	2105325	intergenic_variant	0	0.79	7E-13	12.154901959985743		1.12	[1.08-1.15]	Affymetrix, Illumina [up to 9739303] (imputed)	N
2014-08-05	24390342	Okada Y	2013-12-25	Nature	www.ncbi.nlm.nih.gov/pubmed/24390342	Genetics of rheumatoid arthritis contributes to biology and drug discovery.	Rheumatoid arthritis	up to 14,361 European ancestry cases, up to 42,923 European ancestry controls, up to 4,873 East Asian ancestry cases, up to 17,642 East Asian ancestry controls	up to 3,775 European ancestry cases, up to 5,801 European ancestry controls, up to 6,871 East Asian ancestry cases, up to 6,392 East Asian ancestry controls	1q25.1	1	173380586	LOC100506023	LOC100506023, TNFSF4			100506023, 7292			rs2105325-C	rs2105325	0	2105325	intergenic_variant	0	0.74	3E-11	10.522878745280337	(EA)	1.12	[1.08-1.15]	Affymetrix, Illumina [up to 9739303] (imputed)	N
2014-08-05	24390342	Okada Y	2013-12-25	Nature	www.ncbi.nlm.nih.gov/pubmed/24390342	Genetics of rheumatoid arthritis contributes to biology and drug discovery.	Rheumatoid arthritis	up to 14,361 European ancestry cases, up to 42,923 European ancestry controls, up to 4,873 East Asian ancestry cases, up to 17,642 East Asian ancestry controls	up to 3,775 European ancestry cases, up to 5,801 European ancestry controls, up to 6,871 East Asian ancestry cases, up to 6,392 East Asian ancestry controls	15q23	15	69699078	LOC145837	PCAT29 - LOC107984788	104472713	107984788		3328	51941	rs8026898-A	rs8026898	0	8026898	downstream_gene_variant	1	0.21	4E-19	18.397940008672037		1.15	[1.11-1.18]	Affymetrix, Illumina [up to 9739303] (imputed)	N
2014-08-05	24390342	Okada Y	2013-12-25	Nature	www.ncbi.nlm.nih.gov/pubmed/24390342	Genetics of rheumatoid arthritis contributes to biology and drug discovery.	Rheumatoid arthritis	up to 14,361 European ancestry cases, up to 42,923 European ancestry controls, up to 4,873 East Asian ancestry cases, up to 17,642 East Asian ancestry controls	up to 3,775 European ancestry cases, up to 5,801 European ancestry controls, up to 6,871 East Asian ancestry cases, up to 6,392 East Asian ancestry controls	15q23	15	69699078	LOC145837	PCAT29 - LOC107984788	104472713	107984788		3328	51941	rs8026898-A	rs8026898	0	8026898	downstream_gene_variant	1	0.27	6E-18	17.221848749616356	(EA)	1.15	[1.11-1.18]	Affymetrix, Illumina [up to 9739303] (imputed)	N
2014-08-05	24390342	Okada Y	2013-12-25	Nature	www.ncbi.nlm.nih.gov/pubmed/24390342	Genetics of rheumatoid arthritis contributes to biology and drug discovery.	Rheumatoid arthritis	up to 14,361 European ancestry cases, up to 42,923 European ancestry controls, up to 4,873 East Asian ancestry cases, up to 17,642 East Asian ancestry controls	up to 3,775 European ancestry cases, up to 5,801 European ancestry controls, up to 6,871 East Asian ancestry cases, up to 6,392 East Asian ancestry controls	1p34.3	1	38168207	LOC339442	LOC105378654			105378654			rs12140275-A	rs12140275	0	12140275	intergenic_variant	0	0.75	4E-9	8.397940008672037	(EA)	1.11	[1.07-1.14]	Affymetrix, Illumina [up to 9739303] (imputed)	N
2014-08-05	24390342	Okada Y	2013-12-25	Nature	www.ncbi.nlm.nih.gov/pubmed/24390342	Genetics of rheumatoid arthritis contributes to biology and drug discovery.	Rheumatoid arthritis	up to 14,361 European ancestry cases, up to 42,923 European ancestry controls, up to 4,873 East Asian ancestry cases, up to 17,642 East Asian ancestry controls	up to 3,775 European ancestry cases, up to 5,801 European ancestry controls, up to 6,871 East Asian ancestry cases, up to 6,392 East Asian ancestry controls	17q12	17	39583908	MED1	LOC105371770 - LOC105371771	105371770	105371771		10768	10823	rs1877030-C	rs1877030	0	1877030	intergenic_variant	1	0.83	2E-8	7.698970004336019		1.09	[1.06-1.12]	Affymetrix, Illumina [up to 9739303] (imputed)	N
2014-08-05	24390342	Okada Y	2013-12-25	Nature	www.ncbi.nlm.nih.gov/pubmed/24390342	Genetics of rheumatoid arthritis contributes to biology and drug discovery.	Rheumatoid arthritis	up to 14,361 European ancestry cases, up to 42,923 European ancestry controls, up to 4,873 East Asian ancestry cases, up to 17,642 East Asian ancestry controls	up to 3,775 European ancestry cases, up to 5,801 European ancestry controls, up to 6,871 East Asian ancestry cases, up to 6,392 East Asian ancestry controls	1p34.3	1	37812907	MTF1, INPP5B	MTF1			4520			rs28411352-T	rs28411352	0	28411352	3_prime_UTR_variant	0	0.25	3E-12	11.522878745280337		1.11	[1.08-1.14]	Affymetrix, Illumina [up to 9739303] (imputed)	N
2014-08-05	24390342	Okada Y	2013-12-25	Nature	www.ncbi.nlm.nih.gov/pubmed/24390342	Genetics of rheumatoid arthritis contributes to biology and drug discovery.	Rheumatoid arthritis	up to 14,361 European ancestry cases, up to 42,923 European ancestry controls, up to 4,873 East Asian ancestry cases, up to 17,642 East Asian ancestry controls	up to 3,775 European ancestry cases, up to 5,801 European ancestry controls, up to 6,871 East Asian ancestry cases, up to 6,392 East Asian ancestry controls	1p34.3	1	37812907	MTF1, INPP5B	MTF1			4520			rs28411352-T	rs28411352	0	28411352	3_prime_UTR_variant	0	0.25	6E-9	8.221848749616356	(EA)	1.1	[1.07-1.14]	Affymetrix, Illumina [up to 9739303] (imputed)	N
2014-08-05	24390342	Okada Y	2013-12-25	Nature	www.ncbi.nlm.nih.gov/pubmed/24390342	Genetics of rheumatoid arthritis contributes to biology and drug discovery.	Rheumatoid arthritis	up to 14,361 European ancestry cases, up to 42,923 European ancestry controls, up to 4,873 East Asian ancestry cases, up to 17,642 East Asian ancestry controls	up to 3,775 European ancestry cases, up to 5,801 European ancestry controls, up to 6,871 East Asian ancestry cases, up to 6,392 East Asian ancestry controls	6p21.1	6	44266184	NFKBIE	NFKBIE - TMEM151B	4794	441151		396	4559	rs2233424-T	rs2233424	0	2233424	upstream_gene_variant	1	0.21	2E-13	12.698970004336019	(East Asian)	1.24	[1.17-1.31]	Affymetrix, Illumina [up to 9739303] (imputed)	N
2014-08-05	24390342	Okada Y	2013-12-25	Nature	www.ncbi.nlm.nih.gov/pubmed/24390342	Genetics of rheumatoid arthritis contributes to biology and drug discovery.	Rheumatoid arthritis	up to 14,361 European ancestry cases, up to 42,923 European ancestry controls, up to 4,873 East Asian ancestry cases, up to 17,642 East Asian ancestry controls	up to 3,775 European ancestry cases, up to 5,801 European ancestry controls, up to 6,871 East Asian ancestry cases, up to 6,392 East Asian ancestry controls	6p21.1	6	44266184	NFKBIE	NFKBIE - TMEM151B	4794	441151		396	4559	rs2233424-T	rs2233424	0	2233424	upstream_gene_variant	1	0.04	3E-8	7.522878745280337	(EA)	1.33	[1.20-1.47]	Affymetrix, Illumina [up to 9739303] (imputed)	N
2014-08-05	24390342	Okada Y	2013-12-25	Nature	www.ncbi.nlm.nih.gov/pubmed/24390342	Genetics of rheumatoid arthritis contributes to biology and drug discovery.	Rheumatoid arthritis	up to 14,361 European ancestry cases, up to 42,923 European ancestry controls, up to 4,873 East Asian ancestry cases, up to 17,642 East Asian ancestry controls	up to 3,775 European ancestry cases, up to 5,801 European ancestry controls, up to 6,871 East Asian ancestry cases, up to 6,392 East Asian ancestry controls				P2RY10							chrX:78464616-A	chrX:78464616	0			1	0.44	4E-8	7.3979400086720375	(East Asian)	1.11	[1.07-1.15]	Affymetrix, Illumina [up to 9739303] (imputed)	N
2014-08-05	24390342	Okada Y	2013-12-25	Nature	www.ncbi.nlm.nih.gov/pubmed/24390342	Genetics of rheumatoid arthritis contributes to biology and drug discovery.	Rheumatoid arthritis	up to 14,361 European ancestry cases, up to 42,923 European ancestry controls, up to 4,873 East Asian ancestry cases, up to 17,642 East Asian ancestry controls	up to 3,775 European ancestry cases, up to 5,801 European ancestry controls, up to 6,871 East Asian ancestry cases, up to 6,392 East Asian ancestry controls	1p36.13	1	17346235	PADI4	PADI4			23569			rs2301888-G	rs2301888	0	2301888	intron_variant	0	0.41	8E-13	12.096910013008056	(East Asian)	1.19	[1.14-1.25]	Affymetrix, Illumina [up to 9739303] (imputed)	N
2014-08-05	24390342	Okada Y	2013-12-25	Nature	www.ncbi.nlm.nih.gov/pubmed/24390342	Genetics of rheumatoid arthritis contributes to biology and drug discovery.	Rheumatoid arthritis	up to 14,361 European ancestry cases, up to 42,923 European ancestry controls, up to 4,873 East Asian ancestry cases, up to 17,642 East Asian ancestry controls	up to 3,775 European ancestry cases, up to 5,801 European ancestry controls, up to 6,871 East Asian ancestry cases, up to 6,392 East Asian ancestry controls	1p36.13	1	17346235	PADI4	PADI4			23569			rs2301888-G	rs2301888	0	2301888	intron_variant	0	0.65	6E-9	8.221848749616356	(EA)	1.11	[1.07-1.14]	Affymetrix, Illumina [up to 9739303] (imputed)	N
2014-08-05	24390342	Okada Y	2013-12-25	Nature	www.ncbi.nlm.nih.gov/pubmed/24390342	Genetics of rheumatoid arthritis contributes to biology and drug discovery.	Rheumatoid arthritis	up to 14,361 European ancestry cases, up to 42,923 European ancestry controls, up to 4,873 East Asian ancestry cases, up to 17,642 East Asian ancestry controls	up to 3,775 European ancestry cases, up to 5,801 European ancestry controls, up to 6,871 East Asian ancestry cases, up to 6,392 East Asian ancestry controls	3p24.3	3	17005540	PLCL2	PLCL2			23228			rs4452313-T	rs4452313	0	4452313	intron_variant	0	0.29	5E-11	10.301029995663981	(EA)	1.11	[1.08-1.15]	Affymetrix, Illumina [up to 9739303] (imputed)	N
2014-08-05	24390342	Okada Y	2013-12-25	Nature	www.ncbi.nlm.nih.gov/pubmed/24390342	Genetics of rheumatoid arthritis contributes to biology and drug discovery.	Rheumatoid arthritis	up to 14,361 European ancestry cases, up to 42,923 European ancestry controls, up to 4,873 East Asian ancestry cases, up to 17,642 East Asian ancestry controls	up to 3,775 European ancestry cases, up to 5,801 European ancestry controls, up to 6,871 East Asian ancestry cases, up to 6,392 East Asian ancestry controls	3p24.3	3	17005540	PLCL2	PLCL2			23228			rs4452313-T	rs4452313	0	4452313	intron_variant	0	0.35	2E-10	9.698970004336019		1.09	[1.06-1.12]	Affymetrix, Illumina [up to 9739303] (imputed)	N
2014-08-05	24390342	Okada Y	2013-12-25	Nature	www.ncbi.nlm.nih.gov/pubmed/24390342	Genetics of rheumatoid arthritis contributes to biology and drug discovery.	Rheumatoid arthritis	up to 14,361 European ancestry cases, up to 42,923 European ancestry controls, up to 4,873 East Asian ancestry cases, up to 17,642 East Asian ancestry controls	up to 3,775 European ancestry cases, up to 5,801 European ancestry controls, up to 6,871 East Asian ancestry cases, up to 6,392 East Asian ancestry controls	14q32.33	14	104926500	AHNAK2, PLD4	PLD4			122618			rs2582532-C	rs2582532	0	2582532	intron_variant	0	0.73	5E-8	7.301029995663981	(East Asian)	1.18	[1.11-1.25]	Affymetrix, Illumina [up to 9739303] (imputed)	N
2014-08-05	24390342	Okada Y	2013-12-25	Nature	www.ncbi.nlm.nih.gov/pubmed/24390342	Genetics of rheumatoid arthritis contributes to biology and drug discovery.	Rheumatoid arthritis	up to 14,361 European ancestry cases, up to 42,923 European ancestry controls, up to 4,873 East Asian ancestry cases, up to 17,642 East Asian ancestry controls	up to 3,775 European ancestry cases, up to 5,801 European ancestry controls, up to 6,871 East Asian ancestry cases, up to 6,392 East Asian ancestry controls	6q25.1	6	149513438	PPIL4	PPIL4			85313			rs9373594-T	rs9373594	0	9373594	intron_variant	0	0.63	3E-9	8.522878745280337		1.09	[1.06-1.12]	Affymetrix, Illumina [up to 9739303] (imputed)	N
2014-08-05	24390342	Okada Y	2013-12-25	Nature	www.ncbi.nlm.nih.gov/pubmed/24390342	Genetics of rheumatoid arthritis contributes to biology and drug discovery.	Rheumatoid arthritis	up to 14,361 European ancestry cases, up to 42,923 European ancestry controls, up to 4,873 East Asian ancestry cases, up to 17,642 East Asian ancestry controls	up to 3,775 European ancestry cases, up to 5,801 European ancestry controls, up to 6,871 East Asian ancestry cases, up to 6,392 East Asian ancestry controls	6q25.1	6	149513438	PPIL4	PPIL4			85313			rs9373594-T	rs9373594	0	9373594	intron_variant	0	0.33	5E-8	7.301029995663981	(East Asian)	1.11	[1.07-1.15]	Affymetrix, Illumina [up to 9739303] (imputed)	N
2014-08-05	24390342	Okada Y	2013-12-25	Nature	www.ncbi.nlm.nih.gov/pubmed/24390342	Genetics of rheumatoid arthritis contributes to biology and drug discovery.	Rheumatoid arthritis	up to 14,361 European ancestry cases, up to 42,923 European ancestry controls, up to 4,873 East Asian ancestry cases, up to 17,642 East Asian ancestry controls	up to 3,775 European ancestry cases, up to 5,801 European ancestry controls, up to 6,871 East Asian ancestry cases, up to 6,392 East Asian ancestry controls	14q23.1	14	61473957	PRKCH	PRKCH			5583			rs3783782-A	rs3783782	0	3783782	intron_variant	0	0.09	2E-9	8.698970004336019		1.14	[1.09-1.18]	Affymetrix, Illumina [up to 9739303] (imputed)	N
2014-08-05	24390342	Okada Y	2013-12-25	Nature	www.ncbi.nlm.nih.gov/pubmed/24390342	Genetics of rheumatoid arthritis contributes to biology and drug discovery.	Rheumatoid arthritis	up to 14,361 European ancestry cases, up to 42,923 European ancestry controls, up to 4,873 East Asian ancestry cases, up to 17,642 East Asian ancestry controls	up to 3,775 European ancestry cases, up to 5,801 European ancestry controls, up to 6,871 East Asian ancestry cases, up to 6,392 East Asian ancestry controls	14q23.1	14	61473957	PRKCH	PRKCH			5583			rs3783782-A	rs3783782	0	3783782	intron_variant	0	0.22	4E-9	8.397940008672037	(East Asian)	1.14	[1.09-1.19]	Affymetrix, Illumina [up to 9739303] (imputed)	N
2014-08-05	24390342	Okada Y	2013-12-25	Nature	www.ncbi.nlm.nih.gov/pubmed/24390342	Genetics of rheumatoid arthritis contributes to biology and drug discovery.	Rheumatoid arthritis	up to 14,361 European ancestry cases, up to 42,923 European ancestry controls, up to 4,873 East Asian ancestry cases, up to 17,642 East Asian ancestry controls	up to 3,775 European ancestry cases, up to 5,801 European ancestry controls, up to 6,871 East Asian ancestry cases, up to 6,392 East Asian ancestry controls	10p15.1	10	6348488	PRKCQ	LOC399716			399716			rs947474-A	rs947474	0	947474	upstream_gene_variant	0	0.81	3E-10	9.522878745280337	(EA)	1.12	[1.08-1.16]	Affymetrix, Illumina [up to 9739303] (imputed)	N
2014-08-05	24390342	Okada Y	2013-12-25	Nature	www.ncbi.nlm.nih.gov/pubmed/24390342	Genetics of rheumatoid arthritis contributes to biology and drug discovery.	Rheumatoid arthritis	up to 14,361 European ancestry cases, up to 42,923 European ancestry controls, up to 4,873 East Asian ancestry cases, up to 17,642 East Asian ancestry controls	up to 3,775 European ancestry cases, up to 5,801 European ancestry controls, up to 6,871 East Asian ancestry cases, up to 6,392 East Asian ancestry controls	10p15.1	10	6348488	PRKCQ	LOC399716			399716			rs947474-A	rs947474	0	947474	upstream_gene_variant	0	0.83	4E-10	9.397940008672037		1.11	[1.07-1.15]	Affymetrix, Illumina [up to 9739303] (imputed)	N
2014-08-05	24390342	Okada Y	2013-12-25	Nature	www.ncbi.nlm.nih.gov/pubmed/24390342	Genetics of rheumatoid arthritis contributes to biology and drug discovery.	Rheumatoid arthritis	up to 14,361 European ancestry cases, up to 42,923 European ancestry controls, up to 4,873 East Asian ancestry cases, up to 17,642 East Asian ancestry controls	up to 3,775 European ancestry cases, up to 5,801 European ancestry controls, up to 6,871 East Asian ancestry cases, up to 6,392 East Asian ancestry controls	18p11.21	18	12881362	PTPN2	PTPN2			5771			rs8083786-G	rs8083786	0	8083786	intron_variant	0	0.21	6E-18	17.221848749616356		1.14	[1.11-1.18]	Affymetrix, Illumina [up to 9739303] (imputed)	N
2014-08-05	24390342	Okada Y	2013-12-25	Nature	www.ncbi.nlm.nih.gov/pubmed/24390342	Genetics of rheumatoid arthritis contributes to biology and drug discovery.	Rheumatoid arthritis	up to 14,361 European ancestry cases, up to 42,923 European ancestry controls, up to 4,873 East Asian ancestry cases, up to 17,642 East Asian ancestry controls	up to 3,775 European ancestry cases, up to 5,801 European ancestry controls, up to 6,871 East Asian ancestry cases, up to 6,392 East Asian ancestry controls	18p11.21	18	12881362	PTPN2	PTPN2			5771			rs8083786-G	rs8083786	0	8083786	intron_variant	0	0.34	2E-11	10.698970004336019	(East Asian)	1.18	[1.13-1.24]	Affymetrix, Illumina [up to 9739303] (imputed)	N
2014-08-05	24390342	Okada Y	2013-12-25	Nature	www.ncbi.nlm.nih.gov/pubmed/24390342	Genetics of rheumatoid arthritis contributes to biology and drug discovery.	Rheumatoid arthritis	up to 14,361 European ancestry cases, up to 42,923 European ancestry controls, up to 4,873 East Asian ancestry cases, up to 17,642 East Asian ancestry controls	up to 3,775 European ancestry cases, up to 5,801 European ancestry controls, up to 6,871 East Asian ancestry cases, up to 6,392 East Asian ancestry controls	18p11.21	18	12881362	PTPN2	PTPN2			5771			rs8083786-G	rs8083786	0	8083786	intron_variant	0	0.16	8E-9	8.096910013008056	(EA)	1.12	[1.08-1.16]	Affymetrix, Illumina [up to 9739303] (imputed)	N
2014-08-05	24390342	Okada Y	2013-12-25	Nature	www.ncbi.nlm.nih.gov/pubmed/24390342	Genetics of rheumatoid arthritis contributes to biology and drug discovery.	Rheumatoid arthritis	up to 14,361 European ancestry cases, up to 42,923 European ancestry controls, up to 4,873 East Asian ancestry cases, up to 17,642 East Asian ancestry controls	up to 3,775 European ancestry cases, up to 5,801 European ancestry controls, up to 6,871 East Asian ancestry cases, up to 6,392 East Asian ancestry controls	1p13.2	1	113834946	PTPN22	PTPN22, AP4B1-AS1			26191, 100287722			rs2476601-A	rs2476601	0	2476601	missense_variant	0	0.09	9E-170	169.04575749056067	(EA)	1.8	[1.73-1.88]	Affymetrix, Illumina [up to 9739303] (imputed)	N
2014-08-05	24390342	Okada Y	2013-12-25	Nature	www.ncbi.nlm.nih.gov/pubmed/24390342	Genetics of rheumatoid arthritis contributes to biology and drug discovery.	Rheumatoid arthritis	up to 14,361 European ancestry cases, up to 42,923 European ancestry controls, up to 4,873 East Asian ancestry cases, up to 17,642 East Asian ancestry controls	up to 3,775 European ancestry cases, up to 5,801 European ancestry controls, up to 6,871 East Asian ancestry cases, up to 6,392 East Asian ancestry controls	8q24.21	8	128529854	PVT1	LINC00824			101927774			rs1516971-T	rs1516971	0	1516971	intron_variant	0	0.87	3E-11	10.522878745280337	(EA)	1.16	[1.11-1.21]	Affymetrix, Illumina [up to 9739303] (imputed)	N
2014-08-05	24390342	Okada Y	2013-12-25	Nature	www.ncbi.nlm.nih.gov/pubmed/24390342	Genetics of rheumatoid arthritis contributes to biology and drug discovery.	Rheumatoid arthritis	up to 14,361 European ancestry cases, up to 42,923 European ancestry controls, up to 4,873 East Asian ancestry cases, up to 17,642 East Asian ancestry controls	up to 3,775 European ancestry cases, up to 5,801 European ancestry controls, up to 6,871 East Asian ancestry cases, up to 6,392 East Asian ancestry controls	14q24.1	14	68293424	RAD51B	RAD51B			5890			rs1950897-T	rs1950897	0	1950897	intron_variant	0	0.76	8E-11	10.096910013008056		1.1	[1.07-1.13]	Affymetrix, Illumina [up to 9739303] (imputed)	N
2014-08-05	24390342	Okada Y	2013-12-25	Nature	www.ncbi.nlm.nih.gov/pubmed/24390342	Genetics of rheumatoid arthritis contributes to biology and drug discovery.	Rheumatoid arthritis	up to 14,361 European ancestry cases, up to 42,923 European ancestry controls, up to 4,873 East Asian ancestry cases, up to 17,642 East Asian ancestry controls	up to 3,775 European ancestry cases, up to 5,801 European ancestry controls, up to 6,871 East Asian ancestry cases, up to 6,392 East Asian ancestry controls	14q24.1	14	68293424	RAD51B	RAD51B			5890			rs1950897-T	rs1950897	0	1950897	intron_variant	0	0.71	5E-8	7.301029995663981	(EA)	1.09	[1.06-1.12]	Affymetrix, Illumina [up to 9739303] (imputed)	N
2014-08-05	24390342	Okada Y	2013-12-25	Nature	www.ncbi.nlm.nih.gov/pubmed/24390342	Genetics of rheumatoid arthritis contributes to biology and drug discovery.	Rheumatoid arthritis	up to 14,361 European ancestry cases, up to 42,923 European ancestry controls, up to 4,873 East Asian ancestry cases, up to 17,642 East Asian ancestry controls	up to 3,775 European ancestry cases, up to 5,801 European ancestry controls, up to 6,871 East Asian ancestry cases, up to 6,392 East Asian ancestry controls	15q14	15	38541832	RASGRP1	RASGRP1			10125			rs8032939-C	rs8032939	0	8032939	intron_variant	0	0.35	2E-18	17.69897000433602		1.13	[1.10-1.16]	Affymetrix, Illumina [up to 9739303] (imputed)	N
2014-08-05	24390342	Okada Y	2013-12-25	Nature	www.ncbi.nlm.nih.gov/pubmed/24390342	Genetics of rheumatoid arthritis contributes to biology and drug discovery.	Rheumatoid arthritis	up to 14,361 European ancestry cases, up to 42,923 European ancestry controls, up to 4,873 East Asian ancestry cases, up to 17,642 East Asian ancestry controls	up to 3,775 European ancestry cases, up to 5,801 European ancestry controls, up to 6,871 East Asian ancestry cases, up to 6,392 East Asian ancestry controls	15q14	15	38541832	RASGRP1	RASGRP1			10125			rs8032939-C	rs8032939	0	8032939	intron_variant	0	0.25	3E-14	13.522878745280337	(EA)	1.13	[1.09-1.17]	Affymetrix, Illumina [up to 9739303] (imputed)	N
2014-08-05	24390342	Okada Y	2013-12-25	Nature	www.ncbi.nlm.nih.gov/pubmed/24390342	Genetics of rheumatoid arthritis contributes to biology and drug discovery.	Rheumatoid arthritis	up to 14,361 European ancestry cases, up to 42,923 European ancestry controls, up to 4,873 East Asian ancestry cases, up to 17,642 East Asian ancestry controls	up to 3,775 European ancestry cases, up to 5,801 European ancestry controls, up to 6,871 East Asian ancestry cases, up to 6,392 East Asian ancestry controls	15q14	15	38541832	RASGRP1	RASGRP1			10125			rs8032939-C	rs8032939	0	8032939	intron_variant	0	0.6	9E-6	5.045757490560675	(East Asian)	1.12	[1.06-1.17]	Affymetrix, Illumina [up to 9739303] (imputed)	N
2014-08-05	24390342	Okada Y	2013-12-25	Nature	www.ncbi.nlm.nih.gov/pubmed/24390342	Genetics of rheumatoid arthritis contributes to biology and drug discovery.	Rheumatoid arthritis	up to 14,361 European ancestry cases, up to 42,923 European ancestry controls, up to 4,873 East Asian ancestry cases, up to 17,642 East Asian ancestry controls	up to 3,775 European ancestry cases, up to 5,801 European ancestry controls, up to 6,871 East Asian ancestry cases, up to 6,392 East Asian ancestry controls				RCAN1							chr21:35928240-C	chr21:35928240	0			1	0.9	3E-7	6.522878745280337		1.11	[1.07-1.16]	Affymetrix, Illumina [up to 9739303] (imputed)	N
2014-08-05	24390342	Okada Y	2013-12-25	Nature	www.ncbi.nlm.nih.gov/pubmed/24390342	Genetics of rheumatoid arthritis contributes to biology and drug discovery.	Rheumatoid arthritis	up to 14,361 European ancestry cases, up to 42,923 European ancestry controls, up to 4,873 East Asian ancestry cases, up to 17,642 East Asian ancestry controls	up to 3,775 European ancestry cases, up to 5,801 European ancestry controls, up to 6,871 East Asian ancestry cases, up to 6,392 East Asian ancestry controls				RCAN1							chr21:35928240-C	chr21:35928240	0			1	0.88	7E-7	6.154901959985743	(EA)	1.12	[1.07-1.17]	Affymetrix, Illumina [up to 9739303] (imputed)	N
2014-08-05	24390342	Okada Y	2013-12-25	Nature	www.ncbi.nlm.nih.gov/pubmed/24390342	Genetics of rheumatoid arthritis contributes to biology and drug discovery.	Rheumatoid arthritis	up to 14,361 European ancestry cases, up to 42,923 European ancestry controls, up to 4,873 East Asian ancestry cases, up to 17,642 East Asian ancestry controls	up to 3,775 European ancestry cases, up to 5,801 European ancestry controls, up to 6,871 East Asian ancestry cases, up to 6,392 East Asian ancestry controls	2p16.1	2	60897715	REL	REL			5966			rs34695944-C	rs34695944	0	34695944	intron_variant	0	0.36	4E-16	15.397940008672037	(EA)	1.13	[1.09-1.16]	Affymetrix, Illumina [up to 9739303] (imputed)	N
2014-08-05	24390342	Okada Y	2013-12-25	Nature	www.ncbi.nlm.nih.gov/pubmed/24390342	Genetics of rheumatoid arthritis contributes to biology and drug discovery.	Rheumatoid arthritis	up to 14,361 European ancestry cases, up to 42,923 European ancestry controls, up to 4,873 East Asian ancestry cases, up to 17,642 East Asian ancestry controls	up to 3,775 European ancestry cases, up to 5,801 European ancestry controls, up to 6,871 East Asian ancestry cases, up to 6,392 East Asian ancestry controls	2p16.1	2	60897715	REL	REL			5966			rs34695944-C	rs34695944	0	34695944	intron_variant	0	0.27	2E-15	14.698970004336019		1.12	[1.09-1.15]	Affymetrix, Illumina [up to 9739303] (imputed)	N
2014-08-05	24390342	Okada Y	2013-12-25	Nature	www.ncbi.nlm.nih.gov/pubmed/24390342	Genetics of rheumatoid arthritis contributes to biology and drug discovery.	Rheumatoid arthritis	up to 14,361 European ancestry cases, up to 42,923 European ancestry controls, up to 4,873 East Asian ancestry cases, up to 17,642 East Asian ancestry controls	up to 3,775 European ancestry cases, up to 5,801 European ancestry controls, up to 6,871 East Asian ancestry cases, up to 6,392 East Asian ancestry controls	10q21.2	10	62277122	RTKN2	RTKN2 - LOC105378325	219790	105378325		8243	12340	rs6479800-C	rs6479800	0	6479800	intergenic_variant	1	0.18	4E-8	7.3979400086720375		1.11	[1.07-1.15]	Affymetrix, Illumina [up to 9739303] (imputed)	N
2014-08-05	24390342	Okada Y	2013-12-25	Nature	www.ncbi.nlm.nih.gov/pubmed/24390342	Genetics of rheumatoid arthritis contributes to biology and drug discovery.	Rheumatoid arthritis	up to 14,361 European ancestry cases, up to 42,923 European ancestry controls, up to 4,873 East Asian ancestry cases, up to 17,642 East Asian ancestry controls	up to 3,775 European ancestry cases, up to 5,801 European ancestry controls, up to 6,871 East Asian ancestry cases, up to 6,392 East Asian ancestry controls	10q21.2	10	62277122	RTKN2	RTKN2 - LOC105378325	219790	105378325		8243	12340	rs6479800-C	rs6479800	0	6479800	intergenic_variant	1	0.1	4E-6	5.3979400086720375	(East Asian)	1.19	[1.11-1.29]	Affymetrix, Illumina [up to 9739303] (imputed)	N
2014-08-05	24390342	Okada Y	2013-12-25	Nature	www.ncbi.nlm.nih.gov/pubmed/24390342	Genetics of rheumatoid arthritis contributes to biology and drug discovery.	Rheumatoid arthritis	up to 14,361 European ancestry cases, up to 42,923 European ancestry controls, up to 4,873 East Asian ancestry cases, up to 17,642 East Asian ancestry controls	up to 3,775 European ancestry cases, up to 5,801 European ancestry controls, up to 6,871 East Asian ancestry cases, up to 6,392 East Asian ancestry controls	21q22.12	21	35365944	RUNX1, LOC100506403	RUNX1 - LOC100506403	861	100506403		316610	6563	rs8133843-A	rs8133843	0	8133843	intron_variant	1	0.59	3E-9	8.522878745280337		1.08	[1.05-1.11]	Affymetrix, Illumina [up to 9739303] (imputed)	N
2014-08-05	24390342	Okada Y	2013-12-25	Nature	www.ncbi.nlm.nih.gov/pubmed/24390342	Genetics of rheumatoid arthritis contributes to biology and drug discovery.	Rheumatoid arthritis	up to 14,361 European ancestry cases, up to 42,923 European ancestry controls, up to 4,873 East Asian ancestry cases, up to 17,642 East Asian ancestry controls	up to 3,775 European ancestry cases, up to 5,801 European ancestry controls, up to 6,871 East Asian ancestry cases, up to 6,392 East Asian ancestry controls	21q22.12	21	35365944	RUNX1, LOC100506403	RUNX1 - LOC100506403	861	100506403		316610	6563	rs8133843-A	rs8133843	0	8133843	intron_variant	1	0.62	2E-8	7.698970004336019	(EA)	1.09	[1.06-1.12]	Affymetrix, Illumina [up to 9739303] (imputed)	N
2014-08-05	24390342	Okada Y	2013-12-25	Nature	www.ncbi.nlm.nih.gov/pubmed/24390342	Genetics of rheumatoid arthritis contributes to biology and drug discovery.	Rheumatoid arthritis	up to 14,361 European ancestry cases, up to 42,923 European ancestry controls, up to 4,873 East Asian ancestry cases, up to 17,642 East Asian ancestry controls	up to 3,775 European ancestry cases, up to 5,801 European ancestry controls, up to 6,871 East Asian ancestry cases, up to 6,392 East Asian ancestry controls	10q22.3	10	79947217	SFTPD	SFTPD			6441			rs726288-T	rs726288	0	726288	intron_variant	0	0.18	9E-9	8.045757490560675	(East Asian)	1.22	[1.14-1.31]	Affymetrix, Illumina [up to 9739303] (imputed)	N
2014-08-05	24390342	Okada Y	2013-12-25	Nature	www.ncbi.nlm.nih.gov/pubmed/24390342	Genetics of rheumatoid arthritis contributes to biology and drug discovery.	Rheumatoid arthritis	up to 14,361 European ancestry cases, up to 42,923 European ancestry controls, up to 4,873 East Asian ancestry cases, up to 17,642 East Asian ancestry controls	up to 3,775 European ancestry cases, up to 5,801 European ancestry controls, up to 6,871 East Asian ancestry cases, up to 6,392 East Asian ancestry controls	12q24.12	12	111395984	SH2B3, PTPN11	HSPA8P14 - LOC105369984	642580	105369984		10304	846	rs10774624-G	rs10774624	0	10774624	intron_variant	1	0.5	7E-9	8.154901959985743	(EA)	1.09	[1.06-1.13]	Affymetrix, Illumina [up to 9739303] (imputed)	N
2014-08-05	24390342	Okada Y	2013-12-25	Nature	www.ncbi.nlm.nih.gov/pubmed/24390342	Genetics of rheumatoid arthritis contributes to biology and drug discovery.	Rheumatoid arthritis	up to 14,361 European ancestry cases, up to 42,923 European ancestry controls, up to 4,873 East Asian ancestry cases, up to 17,642 East Asian ancestry controls	up to 3,775 European ancestry cases, up to 5,801 European ancestry controls, up to 6,871 East Asian ancestry cases, up to 6,392 East Asian ancestry controls	2p14	2	65371166	SPRED2	SPRED2			200734			rs1858037-T	rs1858037	0	1858037	intron_variant	0	0.52	3E-15	14.522878745280337		1.11	[1.08-1.14]	Affymetrix, Illumina [up to 9739303] (imputed)	N
2014-08-05	24390342	Okada Y	2013-12-25	Nature	www.ncbi.nlm.nih.gov/pubmed/24390342	Genetics of rheumatoid arthritis contributes to biology and drug discovery.	Rheumatoid arthritis	up to 14,361 European ancestry cases, up to 42,923 European ancestry controls, up to 4,873 East Asian ancestry cases, up to 17,642 East Asian ancestry controls	up to 3,775 European ancestry cases, up to 5,801 European ancestry controls, up to 6,871 East Asian ancestry cases, up to 6,392 East Asian ancestry controls	2p14	2	65371166	SPRED2	SPRED2			200734			rs1858037-T	rs1858037	0	1858037	intron_variant	0	0.65	2E-9	8.698970004336019	(EA)	1.09	[1.06-1.13]	Affymetrix, Illumina [up to 9739303] (imputed)	N
2014-08-05	24390342	Okada Y	2013-12-25	Nature	www.ncbi.nlm.nih.gov/pubmed/24390342	Genetics of rheumatoid arthritis contributes to biology and drug discovery.	Rheumatoid arthritis	up to 14,361 European ancestry cases, up to 42,923 European ancestry controls, up to 4,873 East Asian ancestry cases, up to 17,642 East Asian ancestry controls	up to 3,775 European ancestry cases, up to 5,801 European ancestry controls, up to 6,871 East Asian ancestry cases, up to 6,392 East Asian ancestry controls	2p14	2	65371166	SPRED2	SPRED2			200734			rs1858037-T	rs1858037	0	1858037	intron_variant	0	0.16	1E-8	8.0	(East Asian)	1.19	[1.12-1.26]	Affymetrix, Illumina [up to 9739303] (imputed)	N
2014-08-05	24390342	Okada Y	2013-12-25	Nature	www.ncbi.nlm.nih.gov/pubmed/24390342	Genetics of rheumatoid arthritis contributes to biology and drug discovery.	Rheumatoid arthritis	up to 14,361 European ancestry cases, up to 42,923 European ancestry controls, up to 4,873 East Asian ancestry cases, up to 17,642 East Asian ancestry controls	up to 3,775 European ancestry cases, up to 5,801 European ancestry controls, up to 6,871 East Asian ancestry cases, up to 6,392 East Asian ancestry controls	2q32.2	2	191079016	STAT4	STAT4			6775			rs11889341-T	rs11889341	0	11889341	intron_variant	0	0.25	4E-19	18.397940008672037		1.13	[1.10-1.17]	Affymetrix, Illumina [up to 9739303] (imputed)	N
2014-08-05	24390342	Okada Y	2013-12-25	Nature	www.ncbi.nlm.nih.gov/pubmed/24390342	Genetics of rheumatoid arthritis contributes to biology and drug discovery.	Rheumatoid arthritis	up to 14,361 European ancestry cases, up to 42,923 European ancestry controls, up to 4,873 East Asian ancestry cases, up to 17,642 East Asian ancestry controls	up to 3,775 European ancestry cases, up to 5,801 European ancestry controls, up to 6,871 East Asian ancestry cases, up to 6,392 East Asian ancestry controls	2q32.2	2	191079016	STAT4	STAT4			6775			rs11889341-T	rs11889341	0	11889341	intron_variant	0	0.23	1E-12	12.0	(EA)	1.12	[1.09-1.16]	Affymetrix, Illumina [up to 9739303] (imputed)	N
2014-08-05	24390342	Okada Y	2013-12-25	Nature	www.ncbi.nlm.nih.gov/pubmed/24390342	Genetics of rheumatoid arthritis contributes to biology and drug discovery.	Rheumatoid arthritis	up to 14,361 European ancestry cases, up to 42,923 European ancestry controls, up to 4,873 East Asian ancestry cases, up to 17,642 East Asian ancestry controls	up to 3,775 European ancestry cases, up to 5,801 European ancestry controls, up to 6,871 East Asian ancestry cases, up to 6,392 East Asian ancestry controls	2q32.2	2	191079016	STAT4	STAT4			6775			rs11889341-T	rs11889341	0	11889341	intron_variant	0	0.3	2E-8	7.698970004336019	(East Asian)	1.16	[1.10-1.22]	Affymetrix, Illumina [up to 9739303] (imputed)	N
2014-08-05	24390342	Okada Y	2013-12-25	Nature	www.ncbi.nlm.nih.gov/pubmed/24390342	Genetics of rheumatoid arthritis contributes to biology and drug discovery.	Rheumatoid arthritis	up to 14,361 European ancestry cases, up to 42,923 European ancestry controls, up to 4,873 East Asian ancestry cases, up to 17,642 East Asian ancestry controls	up to 3,775 European ancestry cases, up to 5,801 European ancestry controls, up to 6,871 East Asian ancestry cases, up to 6,392 East Asian ancestry controls	22q13.1	22	39351666	SYNGR1	SYNGR1			9145			rs909685-A	rs909685	0	909685	intron_variant	0	0.45	1E-16	16.0		1.13	[1.10-1.16]	Affymetrix, Illumina [up to 9739303] (imputed)	N
2014-08-05	24390342	Okada Y	2013-12-25	Nature	www.ncbi.nlm.nih.gov/pubmed/24390342	Genetics of rheumatoid arthritis contributes to biology and drug discovery.	Rheumatoid arthritis	up to 14,361 European ancestry cases, up to 42,923 European ancestry controls, up to 4,873 East Asian ancestry cases, up to 17,642 East Asian ancestry controls	up to 3,775 European ancestry cases, up to 5,801 European ancestry controls, up to 6,871 East Asian ancestry cases, up to 6,392 East Asian ancestry controls	22q13.1	22	39351666	SYNGR1	SYNGR1			9145			rs909685-A	rs909685	0	909685	intron_variant	0	0.3	6E-12	11.221848749616356	(EA)	1.11	[1.08-1.15]	Affymetrix, Illumina [up to 9739303] (imputed)	N
2014-08-05	24390342	Okada Y	2013-12-25	Nature	www.ncbi.nlm.nih.gov/pubmed/24390342	Genetics of rheumatoid arthritis contributes to biology and drug discovery.	Rheumatoid arthritis	up to 14,361 European ancestry cases, up to 42,923 European ancestry controls, up to 4,873 East Asian ancestry cases, up to 17,642 East Asian ancestry controls	up to 3,775 European ancestry cases, up to 5,801 European ancestry controls, up to 6,871 East Asian ancestry cases, up to 6,392 East Asian ancestry controls	22q13.1	22	39351666	SYNGR1	SYNGR1			9145			rs909685-A	rs909685	0	909685	intron_variant	0	0.85	2E-7	6.698970004336019	(East Asian)	1.23	[1.14-1.33]	Affymetrix, Illumina [up to 9739303] (imputed)	N
2014-08-05	24390342	Okada Y	2013-12-25	Nature	www.ncbi.nlm.nih.gov/pubmed/24390342	Genetics of rheumatoid arthritis contributes to biology and drug discovery.	Rheumatoid arthritis	up to 14,361 European ancestry cases, up to 42,923 European ancestry controls, up to 4,873 East Asian ancestry cases, up to 17,642 East Asian ancestry controls	up to 3,775 European ancestry cases, up to 5,801 European ancestry controls, up to 6,871 East Asian ancestry cases, up to 6,392 East Asian ancestry controls	6q25.3	6	159085568	TAGAP	LOC105378083 - LOC101929122	105378083	101929122		15719	80331	rs2451258-T	rs2451258	0	2451258	intergenic_variant	1	0.74	3E-11	10.522878745280337		1.1	[1.07-1.14]	Affymetrix, Illumina [up to 9739303] (imputed)	N
2014-08-05	24390342	Okada Y	2013-12-25	Nature	www.ncbi.nlm.nih.gov/pubmed/24390342	Genetics of rheumatoid arthritis contributes to biology and drug discovery.	Rheumatoid arthritis	up to 14,361 European ancestry cases, up to 42,923 European ancestry controls, up to 4,873 East Asian ancestry cases, up to 17,642 East Asian ancestry controls	up to 3,775 European ancestry cases, up to 5,801 European ancestry controls, up to 6,871 East Asian ancestry cases, up to 6,392 East Asian ancestry controls	6q25.3	6	159085568	TAGAP	LOC105378083 - LOC101929122	105378083	101929122		15719	80331	rs2451258-T	rs2451258	0	2451258	intergenic_variant	1	0.64	2E-10	9.698970004336019	(EA)	1.1	[1.07-1.13]	Affymetrix, Illumina [up to 9739303] (imputed)	N
2014-08-05	24390342	Okada Y	2013-12-25	Nature	www.ncbi.nlm.nih.gov/pubmed/24390342	Genetics of rheumatoid arthritis contributes to biology and drug discovery.	Rheumatoid arthritis	up to 14,361 European ancestry cases, up to 42,923 European ancestry controls, up to 4,873 East Asian ancestry cases, up to 17,642 East Asian ancestry controls	up to 3,775 European ancestry cases, up to 5,801 European ancestry controls, up to 6,871 East Asian ancestry cases, up to 6,392 East Asian ancestry controls	4p11	4	48218822	TEC	TEC			7006			rs2664035-A	rs2664035	0	2664035	intron_variant	0	0.4	3E-8	7.522878745280337	(EA)	1.08	[1.05-1.11]	Affymetrix, Illumina [up to 9739303] (imputed)	N
2014-08-05	24390342	Okada Y	2013-12-25	Nature	www.ncbi.nlm.nih.gov/pubmed/24390342	Genetics of rheumatoid arthritis contributes to biology and drug discovery.	Rheumatoid arthritis	up to 14,361 European ancestry cases, up to 42,923 European ancestry controls, up to 4,873 East Asian ancestry cases, up to 17,642 East Asian ancestry controls	up to 3,775 European ancestry cases, up to 5,801 European ancestry controls, up to 6,871 East Asian ancestry cases, up to 6,392 East Asian ancestry controls	4p11	4	48218822	TEC	TEC			7006			rs2664035-A	rs2664035	0	2664035	intron_variant	0	0.37	1E-7	7.0		1.07	[1.04-1.10]	Affymetrix, Illumina [up to 9739303] (imputed)	N
2014-08-05	24390342	Okada Y	2013-12-25	Nature	www.ncbi.nlm.nih.gov/pubmed/24390342	Genetics of rheumatoid arthritis contributes to biology and drug discovery.	Rheumatoid arthritis	up to 14,361 European ancestry cases, up to 42,923 European ancestry controls, up to 4,873 East Asian ancestry cases, up to 17,642 East Asian ancestry controls	up to 3,775 European ancestry cases, up to 5,801 European ancestry controls, up to 6,871 East Asian ancestry cases, up to 6,392 East Asian ancestry controls	6q23.3	6	137906227	TNFAIP3	TNFAIP3 - LOC105378020	7128	105378020		22913	36848	rs7752903-G	rs7752903	0	7752903	intergenic_variant	1	0.04	2E-29	28.69897000433602		1.38	[1.31-1.46]	Affymetrix, Illumina [up to 9739303] (imputed)	N
2014-08-05	24390342	Okada Y	2013-12-25	Nature	www.ncbi.nlm.nih.gov/pubmed/24390342	Genetics of rheumatoid arthritis contributes to biology and drug discovery.	Rheumatoid arthritis	up to 14,361 European ancestry cases, up to 42,923 European ancestry controls, up to 4,873 East Asian ancestry cases, up to 17,642 East Asian ancestry controls	up to 3,775 European ancestry cases, up to 5,801 European ancestry controls, up to 6,871 East Asian ancestry cases, up to 6,392 East Asian ancestry controls	6q23.3	6	137906227	TNFAIP3	TNFAIP3 - LOC105378020	7128	105378020		22913	36848	rs7752903-G	rs7752903	0	7752903	intergenic_variant	1	0.03	2E-20	19.69897000433602	(EA)	1.41	[1.31-1.52]	Affymetrix, Illumina [up to 9739303] (imputed)	N
2014-08-05	24390342	Okada Y	2013-12-25	Nature	www.ncbi.nlm.nih.gov/pubmed/24390342	Genetics of rheumatoid arthritis contributes to biology and drug discovery.	Rheumatoid arthritis	up to 14,361 European ancestry cases, up to 42,923 European ancestry controls, up to 4,873 East Asian ancestry cases, up to 17,642 East Asian ancestry controls	up to 3,775 European ancestry cases, up to 5,801 European ancestry controls, up to 6,871 East Asian ancestry cases, up to 6,392 East Asian ancestry controls	6q23.3	6	137906227	TNFAIP3	TNFAIP3 - LOC105378020	7128	105378020		22913	36848	rs7752903-G	rs7752903	0	7752903	intergenic_variant	1	0.07	7E-11	10.154901959985743	(East Asian)	1.34	[1.23-1.46]	Affymetrix, Illumina [up to 9739303] (imputed)	N
2014-08-05	24390342	Okada Y	2013-12-25	Nature	www.ncbi.nlm.nih.gov/pubmed/24390342	Genetics of rheumatoid arthritis contributes to biology and drug discovery.	Rheumatoid arthritis	up to 14,361 European ancestry cases, up to 42,923 European ancestry controls, up to 4,873 East Asian ancestry cases, up to 17,642 East Asian ancestry controls	up to 3,775 European ancestry cases, up to 5,801 European ancestry controls, up to 6,871 East Asian ancestry cases, up to 6,392 East Asian ancestry controls				MMEL1, TNFRSF14							chr1:2523811-G	chr1:2523811	0			1	0.67	8E-14	13.096910013008056		1.11	[1.08-1.15]	Affymetrix, Illumina [up to 9739303] (imputed)	N
2014-08-05	24390342	Okada Y	2013-12-25	Nature	www.ncbi.nlm.nih.gov/pubmed/24390342	Genetics of rheumatoid arthritis contributes to biology and drug discovery.	Rheumatoid arthritis	up to 14,361 European ancestry cases, up to 42,923 European ancestry controls, up to 4,873 East Asian ancestry cases, up to 17,642 East Asian ancestry controls	up to 3,775 European ancestry cases, up to 5,801 European ancestry controls, up to 6,871 East Asian ancestry cases, up to 6,392 East Asian ancestry controls				MMEL1, TNFRSF14							chr1:2523811-G	chr1:2523811	0			1	0.7	5E-9	8.301029995663981	(EA)	1.1	[1.07-1.14]	Affymetrix, Illumina [up to 9739303] (imputed)	N
2014-08-05	24390342	Okada Y	2013-12-25	Nature	www.ncbi.nlm.nih.gov/pubmed/24390342	Genetics of rheumatoid arthritis contributes to biology and drug discovery.	Rheumatoid arthritis	up to 14,361 European ancestry cases, up to 42,923 European ancestry controls, up to 4,873 East Asian ancestry cases, up to 17,642 East Asian ancestry controls	up to 3,775 European ancestry cases, up to 5,801 European ancestry controls, up to 6,871 East Asian ancestry cases, up to 6,392 East Asian ancestry controls				MMEL1, TNFRSF14							chr1:2523811-G	chr1:2523811	0			1	0.58	8E-7	6.096910013008056	(East Asian)	1.16	[1.09-1.23]	Affymetrix, Illumina [up to 9739303] (imputed)	N
2014-08-05	24390342	Okada Y	2013-12-25	Nature	www.ncbi.nlm.nih.gov/pubmed/24390342	Genetics of rheumatoid arthritis contributes to biology and drug discovery.	Rheumatoid arthritis	up to 14,361 European ancestry cases, up to 42,923 European ancestry controls, up to 4,873 East Asian ancestry cases, up to 17,642 East Asian ancestry controls	up to 3,775 European ancestry cases, up to 5,801 European ancestry controls, up to 6,871 East Asian ancestry cases, up to 6,392 East Asian ancestry controls	1p36.23	1	7901146	TNFRSF9	UTS2			10911			rs227163-C	rs227163	0	227163	intergenic_variant	0	0.42	3E-9	8.522878745280337	(East Asian)	1.11	[1.08-1.16]	Affymetrix, Illumina [up to 9739303] (imputed)	N
2014-08-05	24390342	Okada Y	2013-12-25	Nature	www.ncbi.nlm.nih.gov/pubmed/24390342	Genetics of rheumatoid arthritis contributes to biology and drug discovery.	Rheumatoid arthritis	up to 14,361 European ancestry cases, up to 42,923 European ancestry controls, up to 4,873 East Asian ancestry cases, up to 17,642 East Asian ancestry controls	up to 3,775 European ancestry cases, up to 5,801 European ancestry controls, up to 6,871 East Asian ancestry cases, up to 6,392 East Asian ancestry controls	8q21.13	8	80183160	TPD52	LOC105375920			105375920			rs998731-T	rs998731	0	998731	intron_variant	0	0.44	7E-9	8.154901959985743	(EA)	1.09	[1.06-1.12]	Affymetrix, Illumina [up to 9739303] (imputed)	N
2014-08-05	24390342	Okada Y	2013-12-25	Nature	www.ncbi.nlm.nih.gov/pubmed/24390342	Genetics of rheumatoid arthritis contributes to biology and drug discovery.	Rheumatoid arthritis	up to 14,361 European ancestry cases, up to 42,923 European ancestry controls, up to 4,873 East Asian ancestry cases, up to 17,642 East Asian ancestry controls	up to 3,775 European ancestry cases, up to 5,801 European ancestry controls, up to 6,871 East Asian ancestry cases, up to 6,392 East Asian ancestry controls	8q21.13	8	80183160	TPD52	LOC105375920			105375920			rs998731-T	rs998731	0	998731	intron_variant	0	0.56	2E-8	7.698970004336019		1.08	[1.05-1.11]	Affymetrix, Illumina [up to 9739303] (imputed)	N
2014-08-05	24390342	Okada Y	2013-12-25	Nature	www.ncbi.nlm.nih.gov/pubmed/24390342	Genetics of rheumatoid arthritis contributes to biology and drug discovery.	Rheumatoid arthritis	up to 14,361 European ancestry cases, up to 42,923 European ancestry controls, up to 4,873 East Asian ancestry cases, up to 17,642 East Asian ancestry controls	up to 3,775 European ancestry cases, up to 5,801 European ancestry controls, up to 6,871 East Asian ancestry cases, up to 6,392 East Asian ancestry controls	9q33.2	9	120873843	TRAF1, C5	PHF19			26147			rs10985070-C	rs10985070	0	10985070	intron_variant	0	0.45	5E-11	10.301029995663981		1.08	[1.06-1.11]	Affymetrix, Illumina [up to 9739303] (imputed)	N
2014-08-05	24390342	Okada Y	2013-12-25	Nature	www.ncbi.nlm.nih.gov/pubmed/24390342	Genetics of rheumatoid arthritis contributes to biology and drug discovery.	Rheumatoid arthritis	up to 14,361 European ancestry cases, up to 42,923 European ancestry controls, up to 4,873 East Asian ancestry cases, up to 17,642 East Asian ancestry controls	up to 3,775 European ancestry cases, up to 5,801 European ancestry controls, up to 6,871 East Asian ancestry cases, up to 6,392 East Asian ancestry controls	9q33.2	9	120873843	TRAF1, C5	PHF19			26147			rs10985070-C	rs10985070	0	10985070	intron_variant	0	0.42	4E-9	8.397940008672037	(EA)	1.09	[1.06-1.12]	Affymetrix, Illumina [up to 9739303] (imputed)	N
2014-08-05	24390342	Okada Y	2013-12-25	Nature	www.ncbi.nlm.nih.gov/pubmed/24390342	Genetics of rheumatoid arthritis contributes to biology and drug discovery.	Rheumatoid arthritis	up to 14,361 European ancestry cases, up to 42,923 European ancestry controls, up to 4,873 East Asian ancestry cases, up to 17,642 East Asian ancestry controls	up to 3,775 European ancestry cases, up to 5,801 European ancestry controls, up to 6,871 East Asian ancestry cases, up to 6,392 East Asian ancestry controls	11p12	11	36480237	TRAF6, RAG1, RAG2	PRR5L - TRAF6	79899	7189		15033	3530	rs331463-T	rs331463	0	331463	intergenic_variant	1	0.85	1E-7	7.0	(EA)	1.12	[1.07-1.16]	Affymetrix, Illumina [up to 9739303] (imputed)	N
2014-08-05	24390342	Okada Y	2013-12-25	Nature	www.ncbi.nlm.nih.gov/pubmed/24390342	Genetics of rheumatoid arthritis contributes to biology and drug discovery.	Rheumatoid arthritis	up to 14,361 European ancestry cases, up to 42,923 European ancestry controls, up to 4,873 East Asian ancestry cases, up to 17,642 East Asian ancestry controls	up to 3,775 European ancestry cases, up to 5,801 European ancestry controls, up to 6,871 East Asian ancestry cases, up to 6,392 East Asian ancestry controls	11p12	11	36480237	TRAF6, RAG1, RAG2	PRR5L - TRAF6	79899	7189		15033	3530	rs331463-T	rs331463	0	331463	intergenic_variant	1	0.87	3E-7	6.522878745280337		1.1	[1.06-1.14]	Affymetrix, Illumina [up to 9739303] (imputed)	N
2014-08-05	24390342	Okada Y	2013-12-25	Nature	www.ncbi.nlm.nih.gov/pubmed/24390342	Genetics of rheumatoid arthritis contributes to biology and drug discovery.	Rheumatoid arthritis	up to 14,361 European ancestry cases, up to 42,923 European ancestry controls, up to 4,873 East Asian ancestry cases, up to 17,642 East Asian ancestry controls	up to 3,775 European ancestry cases, up to 5,801 European ancestry controls, up to 6,871 East Asian ancestry cases, up to 6,392 East Asian ancestry controls	16p13.13	16	11745470	TXNDC11	TXNDC11 - ZC3H7A	51061	29066		2592	5116	rs4780401-T	rs4780401	0	4780401	upstream_gene_variant	1	0.59	9E-9	8.045757490560675	(EA)	1.09	[1.06-1.13]	Affymetrix, Illumina [up to 9739303] (imputed)	N
2014-08-05	24390342	Okada Y	2013-12-25	Nature	www.ncbi.nlm.nih.gov/pubmed/24390342	Genetics of rheumatoid arthritis contributes to biology and drug discovery.	Rheumatoid arthritis	up to 14,361 European ancestry cases, up to 42,923 European ancestry controls, up to 4,873 East Asian ancestry cases, up to 17,642 East Asian ancestry controls	up to 3,775 European ancestry cases, up to 5,801 European ancestry controls, up to 6,871 East Asian ancestry cases, up to 6,392 East Asian ancestry controls	16p13.13	16	11745470	TXNDC11	TXNDC11 - ZC3H7A	51061	29066		2592	5116	rs4780401-T	rs4780401	0	4780401	upstream_gene_variant	1	0.56	4E-8	7.3979400086720375		1.07	[1.05-1.10]	Affymetrix, Illumina [up to 9739303] (imputed)	N
2014-08-05	24390342	Okada Y	2013-12-25	Nature	www.ncbi.nlm.nih.gov/pubmed/24390342	Genetics of rheumatoid arthritis contributes to biology and drug discovery.	Rheumatoid arthritis	up to 14,361 European ancestry cases, up to 42,923 European ancestry controls, up to 4,873 East Asian ancestry cases, up to 17,642 East Asian ancestry controls	up to 3,775 European ancestry cases, up to 5,801 European ancestry controls, up to 6,871 East Asian ancestry cases, up to 6,392 East Asian ancestry controls	19p13.2	19	10352442	TYK2	TYK2			7297			rs34536443-G	rs34536443	0	34536443	missense_variant	0	0.95	5E-16	15.301029995663981	(EA)	1.46	[1.33-1.60]	Affymetrix, Illumina [up to 9739303] (imputed)	N
2014-08-05	24390342	Okada Y	2013-12-25	Nature	www.ncbi.nlm.nih.gov/pubmed/24390342	Genetics of rheumatoid arthritis contributes to biology and drug discovery.	Rheumatoid arthritis	up to 14,361 European ancestry cases, up to 42,923 European ancestry controls, up to 4,873 East Asian ancestry cases, up to 17,642 East Asian ancestry controls	up to 3,775 European ancestry cases, up to 5,801 European ancestry controls, up to 6,871 East Asian ancestry cases, up to 6,392 East Asian ancestry controls	22q11.21	22	21624807	YDJC, UBE2L3	UBE2L3 - YDJC	7332	150223		773	3282	rs11089637-C	rs11089637	0	11089637	downstream_gene_variant	1	0.26	2E-9	8.698970004336019		1.08	[1.05-1.11]	Affymetrix, Illumina [up to 9739303] (imputed)	N
2014-08-05	24390342	Okada Y	2013-12-25	Nature	www.ncbi.nlm.nih.gov/pubmed/24390342	Genetics of rheumatoid arthritis contributes to biology and drug discovery.	Rheumatoid arthritis	up to 14,361 European ancestry cases, up to 42,923 European ancestry controls, up to 4,873 East Asian ancestry cases, up to 17,642 East Asian ancestry controls	up to 3,775 European ancestry cases, up to 5,801 European ancestry controls, up to 6,871 East Asian ancestry cases, up to 6,392 East Asian ancestry controls	22q11.21	22	21624807	YDJC, UBE2L3	UBE2L3 - YDJC	7332	150223		773	3282	rs11089637-C	rs11089637	0	11089637	downstream_gene_variant	1	0.16	2E-7	6.698970004336019	(EA)	1.1	[1.06-1.15]	Affymetrix, Illumina [up to 9739303] (imputed)	N
2014-08-05	24390342	Okada Y	2013-12-25	Nature	www.ncbi.nlm.nih.gov/pubmed/24390342	Genetics of rheumatoid arthritis contributes to biology and drug discovery.	Rheumatoid arthritis	up to 14,361 European ancestry cases, up to 42,923 European ancestry controls, up to 4,873 East Asian ancestry cases, up to 17,642 East Asian ancestry controls	up to 3,775 European ancestry cases, up to 5,801 European ancestry controls, up to 6,871 East Asian ancestry cases, up to 6,392 East Asian ancestry controls	10q11.23	10	48889774	WDFY4	LRRC18, WDFY4			474354, 57705			rs2671692-A	rs2671692	0	2671692	intron_variant	0	0.52	3E-9	8.522878745280337		1.07	[1.05-1.10]	Affymetrix, Illumina [up to 9739303] (imputed)	N
2014-08-05	24390342	Okada Y	2013-12-25	Nature	www.ncbi.nlm.nih.gov/pubmed/24390342	Genetics of rheumatoid arthritis contributes to biology and drug discovery.	Rheumatoid arthritis	up to 14,361 European ancestry cases, up to 42,923 European ancestry controls, up to 4,873 East Asian ancestry cases, up to 17,642 East Asian ancestry controls	up to 3,775 European ancestry cases, up to 5,801 European ancestry controls, up to 6,871 East Asian ancestry cases, up to 6,392 East Asian ancestry controls	10p11.22	10	31126177	ZNF438	LOC105376481			105376481			rs793108-T	rs793108	0	793108	intergenic_variant	0	0.49	1E-9	9.0		1.08	[1.05-1.10]	Affymetrix, Illumina [up to 9739303] (imputed)	N
2014-08-05	24390342	Okada Y	2013-12-25	Nature	www.ncbi.nlm.nih.gov/pubmed/24390342	Genetics of rheumatoid arthritis contributes to biology and drug discovery.	Rheumatoid arthritis	up to 14,361 European ancestry cases, up to 42,923 European ancestry controls, up to 4,873 East Asian ancestry cases, up to 17,642 East Asian ancestry controls	up to 3,775 European ancestry cases, up to 5,801 European ancestry controls, up to 6,871 East Asian ancestry cases, up to 6,392 East Asian ancestry controls	10p11.22	10	31126177	ZNF438	LOC105376481			105376481			rs793108-T	rs793108	0	793108	intergenic_variant	0	0.5	6E-7	6.221848749616356	(EA)	1.07	[1.04-1.10]	Affymetrix, Illumina [up to 9739303] (imputed)	N
2014-08-05	24390342	Okada Y	2013-12-25	Nature	www.ncbi.nlm.nih.gov/pubmed/24390342	Genetics of rheumatoid arthritis contributes to biology and drug discovery.	Rheumatoid arthritis	up to 14,361 European ancestry cases, up to 42,923 European ancestry controls, up to 4,873 East Asian ancestry cases, up to 17,642 East Asian ancestry controls	up to 3,775 European ancestry cases, up to 5,801 European ancestry controls, up to 6,871 East Asian ancestry cases, up to 6,392 East Asian ancestry controls	10p14	10	9007290	intergenic	LOC105755953 - LOC101928272	105755953	101928272		92694	190076	rs12413578-C	rs12413578	0	12413578	intergenic_variant	1	0.9	8E-8	7.096910013008056	(EA)	1.2	[1.12-1.29]	Affymetrix, Illumina [up to 9739303] (imputed)	N
2014-08-05	24390342	Okada Y	2013-12-25	Nature	www.ncbi.nlm.nih.gov/pubmed/24390342	Genetics of rheumatoid arthritis contributes to biology and drug discovery.	Rheumatoid arthritis	up to 14,361 European ancestry cases, up to 42,923 European ancestry controls, up to 4,873 East Asian ancestry cases, up to 17,642 East Asian ancestry controls	up to 3,775 European ancestry cases, up to 5,801 European ancestry controls, up to 6,871 East Asian ancestry cases, up to 6,392 East Asian ancestry controls	1p36.13	1	17346235	PADI4	PADI4			23569			rs2301888-G	rs2301888	0	2301888	intron_variant	0	0.58	1E-18	18.0		1.13	[1.10-1.16]	Affymetrix, Illumina [up to 9739303] (imputed)	N
2014-08-05	24390342	Okada Y	2013-12-25	Nature	www.ncbi.nlm.nih.gov/pubmed/24390342	Genetics of rheumatoid arthritis contributes to biology and drug discovery.	Rheumatoid arthritis	up to 14,361 European ancestry cases, up to 42,923 European ancestry controls, up to 4,873 East Asian ancestry cases, up to 17,642 East Asian ancestry controls	up to 3,775 European ancestry cases, up to 5,801 European ancestry controls, up to 6,871 East Asian ancestry cases, up to 6,392 East Asian ancestry controls	2p15	2	62233985	B3GNT2	B3GNT2 - RN7SL51P	10678	106480936		9254	28402	rs13385025-A	rs13385025	0	13385025	intergenic_variant	1	0.17	9E-7	6.045757490560675		1.11	[1.07-1.16]	Affymetrix, Illumina [up to 9739303] (imputed)	N
2014-08-05	24390342	Okada Y	2013-12-25	Nature	www.ncbi.nlm.nih.gov/pubmed/24390342	Genetics of rheumatoid arthritis contributes to biology and drug discovery.	Rheumatoid arthritis	up to 14,361 European ancestry cases, up to 42,923 European ancestry controls, up to 4,873 East Asian ancestry cases, up to 17,642 East Asian ancestry controls	up to 3,775 European ancestry cases, up to 5,801 European ancestry controls, up to 6,871 East Asian ancestry cases, up to 6,392 East Asian ancestry controls	4p16.1	4	10725733	CLNK	CLNK			116449			rs13142500-C	rs13142500	0	13142500	intergenic_variant	0	0.49	3E-9	8.522878745280337		1.1	[1.07-1.13]	Affymetrix, Illumina [up to 9739303] (imputed)	N
2014-08-05	24390342	Okada Y	2013-12-25	Nature	www.ncbi.nlm.nih.gov/pubmed/24390342	Genetics of rheumatoid arthritis contributes to biology and drug discovery.	Rheumatoid arthritis	up to 14,361 European ancestry cases, up to 42,923 European ancestry controls, up to 4,873 East Asian ancestry cases, up to 17,642 East Asian ancestry controls	up to 3,775 European ancestry cases, up to 5,801 European ancestry controls, up to 6,871 East Asian ancestry cases, up to 6,392 East Asian ancestry controls	5q31.1	5	132094425	CSF2, IL3	CSF2 - P4HA2-AS1	1437	100861518		18255	90451	rs657075-A	rs657075	0	657075	intergenic_variant	1	0.17	8E-7	6.096910013008056		1.09	[1.05-1.13]	Affymetrix, Illumina [up to 9739303] (imputed)	N
2014-08-05	24390342	Okada Y	2013-12-25	Nature	www.ncbi.nlm.nih.gov/pubmed/24390342	Genetics of rheumatoid arthritis contributes to biology and drug discovery.	Rheumatoid arthritis	up to 14,361 European ancestry cases, up to 42,923 European ancestry controls, up to 4,873 East Asian ancestry cases, up to 17,642 East Asian ancestry controls	up to 3,775 European ancestry cases, up to 5,801 European ancestry controls, up to 6,871 East Asian ancestry cases, up to 6,392 East Asian ancestry controls	6p21.32	6	32460995	HLA-DRB1	HLA-DRB9 - HLA-DRB5	3132	3127		906	56348	rs9268839-G	rs9268839	0	9268839	intron_variant	1	0.45	1E-250	250.0		2.28	[2.22-2.34]	Affymetrix, Illumina [up to 9739303] (imputed)	N
2014-08-05	24390342	Okada Y	2013-12-25	Nature	www.ncbi.nlm.nih.gov/pubmed/24390342	Genetics of rheumatoid arthritis contributes to biology and drug discovery.	Rheumatoid arthritis	up to 14,361 European ancestry cases, up to 42,923 European ancestry controls, up to 4,873 East Asian ancestry cases, up to 17,642 East Asian ancestry controls	up to 3,775 European ancestry cases, up to 5,801 European ancestry controls, up to 6,871 East Asian ancestry cases, up to 6,392 East Asian ancestry controls	6p21.1	6	44266184	NFKBIE	NFKBIE - TMEM151B	4794	441151		396	4559	rs2233424-T	rs2233424	0	2233424	upstream_gene_variant	1	0.12	1E-19	19.0		1.26	[1.20-1.32]	Affymetrix, Illumina [up to 9739303] (imputed)	N
2014-08-05	24390342	Okada Y	2013-12-25	Nature	www.ncbi.nlm.nih.gov/pubmed/24390342	Genetics of rheumatoid arthritis contributes to biology and drug discovery.	Rheumatoid arthritis	up to 14,361 European ancestry cases, up to 42,923 European ancestry controls, up to 4,873 East Asian ancestry cases, up to 17,642 East Asian ancestry controls	up to 3,775 European ancestry cases, up to 5,801 European ancestry controls, up to 6,871 East Asian ancestry cases, up to 6,392 East Asian ancestry controls	14q32.33	14	104926500	AHNAK2, PLD4	PLD4			122618			rs2582532-C	rs2582532	0	2582532	intron_variant	0	0.86	3E-7	6.522878745280337		1.17	[1.10-1.24]	Affymetrix, Illumina [up to 9739303] (imputed)	N
2014-08-05	24390342	Okada Y	2013-12-25	Nature	www.ncbi.nlm.nih.gov/pubmed/24390342	Genetics of rheumatoid arthritis contributes to biology and drug discovery.	Rheumatoid arthritis	up to 14,361 European ancestry cases, up to 42,923 European ancestry controls, up to 4,873 East Asian ancestry cases, up to 17,642 East Asian ancestry controls	up to 3,775 European ancestry cases, up to 5,801 European ancestry controls, up to 6,871 East Asian ancestry cases, up to 6,392 East Asian ancestry controls	16q24.1	16	85985481	IRF8	LOC105371388 - LOC105371389	105371388	105371389		35846	62347	rs13330176-A	rs13330176	0	13330176	downstream_gene_variant	1	0.3	1E-12	12.0		1.12	[1.09-1.16]	Affymetrix, Illumina [up to 9739303] (imputed)	N
2014-08-05	24390342	Okada Y	2013-12-25	Nature	www.ncbi.nlm.nih.gov/pubmed/24390342	Genetics of rheumatoid arthritis contributes to biology and drug discovery.	Rheumatoid arthritis	up to 14,361 European ancestry cases, up to 42,923 European ancestry controls, up to 4,873 East Asian ancestry cases, up to 17,642 East Asian ancestry controls	up to 3,775 European ancestry cases, up to 5,801 European ancestry controls, up to 6,871 East Asian ancestry cases, up to 6,392 East Asian ancestry controls	21q22.3	21	42434957	UBASH3A	UBASH3A			53347			rs1893592-A	rs1893592	0	1893592	missense_variant	0	0.73	7E-12	11.154901959985743		1.11	[1.08-1.14]	Affymetrix, Illumina [up to 9739303] (imputed)	N
2014-08-05	24390342	Okada Y	2013-12-25	Nature	www.ncbi.nlm.nih.gov/pubmed/24390342	Genetics of rheumatoid arthritis contributes to biology and drug discovery.	Rheumatoid arthritis	up to 14,361 European ancestry cases, up to 42,923 European ancestry controls, up to 4,873 East Asian ancestry cases, up to 17,642 East Asian ancestry controls	up to 3,775 European ancestry cases, up to 5,801 European ancestry controls, up to 6,871 East Asian ancestry cases, up to 6,392 East Asian ancestry controls				P2RY10							chrX:78464616-A	chrX:78464616	0			1	0.33	4E-8	7.3979400086720375		1.11	[1.07-1.15]	Affymetrix, Illumina [up to 9739303] (imputed)	N
2014-08-05	24390342	Okada Y	2013-12-25	Nature	www.ncbi.nlm.nih.gov/pubmed/24390342	Genetics of rheumatoid arthritis contributes to biology and drug discovery.	Rheumatoid arthritis	up to 14,361 European ancestry cases, up to 42,923 European ancestry controls, up to 4,873 East Asian ancestry cases, up to 17,642 East Asian ancestry controls	up to 3,775 European ancestry cases, up to 5,801 European ancestry controls, up to 6,871 East Asian ancestry cases, up to 6,392 East Asian ancestry controls	1p34.3	1	38168207	LOC339442	LOC105378654			105378654			rs12140275-A	rs12140275	0	12140275	intergenic_variant	0	0.81	2E-9	8.698970004336019		1.11	[1.07-1.14]	Affymetrix, Illumina [up to 9739303] (imputed)	N
2014-08-05	24390342	Okada Y	2013-12-25	Nature	www.ncbi.nlm.nih.gov/pubmed/24390342	Genetics of rheumatoid arthritis contributes to biology and drug discovery.	Rheumatoid arthritis	up to 14,361 European ancestry cases, up to 42,923 European ancestry controls, up to 4,873 East Asian ancestry cases, up to 17,642 East Asian ancestry controls	up to 3,775 European ancestry cases, up to 5,801 European ancestry controls, up to 6,871 East Asian ancestry cases, up to 6,392 East Asian ancestry controls	1q23.3	1	161435263	FCGR2A	TRN-GTT2-2 - TRG-TCC4-1	100189402	100188997		7113	4908	rs72717009-T	rs72717009	0	72717009	intron_variant	1	0.1	1E-7	7.0		1.13	[1.08-1.18]	Affymetrix, Illumina [up to 9739303] (imputed)	N
2014-08-05	24390342	Okada Y	2013-12-25	Nature	www.ncbi.nlm.nih.gov/pubmed/24390342	Genetics of rheumatoid arthritis contributes to biology and drug discovery.	Rheumatoid arthritis	up to 14,361 European ancestry cases, up to 42,923 European ancestry controls, up to 4,873 East Asian ancestry cases, up to 17,642 East Asian ancestry controls	up to 3,775 European ancestry cases, up to 5,801 European ancestry controls, up to 6,871 East Asian ancestry cases, up to 6,392 East Asian ancestry controls	2q33.1	2	201289674	CASP8, CFLAR	ALS2CR12			130540			rs6715284-G	rs6715284	0	6715284	intron_variant	0	0.1	2E-9	8.698970004336019		1.15	[1.10-1.20]	Affymetrix, Illumina [up to 9739303] (imputed)	N
2014-08-05	24390342	Okada Y	2013-12-25	Nature	www.ncbi.nlm.nih.gov/pubmed/24390342	Genetics of rheumatoid arthritis contributes to biology and drug discovery.	Rheumatoid arthritis	up to 14,361 European ancestry cases, up to 42,923 European ancestry controls, up to 4,873 East Asian ancestry cases, up to 17,642 East Asian ancestry controls	up to 3,775 European ancestry cases, up to 5,801 European ancestry controls, up to 6,871 East Asian ancestry cases, up to 6,392 East Asian ancestry controls	19p13.11	19	17323284	ANKRD55	ANO8, DDA1			57719, 79016			rs77331626-G	rs77331626	0	77331626	3_prime_UTR_variant	0	0.71	7E-24	23.154901959985743		1.21	[1.17-1.26]	Affymetrix, Illumina [up to 9739303] (imputed)	N
2014-08-05	24390342	Okada Y	2013-12-25	Nature	www.ncbi.nlm.nih.gov/pubmed/24390342	Genetics of rheumatoid arthritis contributes to biology and drug discovery.	Rheumatoid arthritis	up to 14,361 European ancestry cases, up to 42,923 European ancestry controls, up to 4,873 East Asian ancestry cases, up to 17,642 East Asian ancestry controls	up to 3,775 European ancestry cases, up to 5,801 European ancestry controls, up to 6,871 East Asian ancestry cases, up to 6,392 East Asian ancestry controls	8q24.21	8	128529854	PVT1	LINC00824			101927774			rs1516971-T	rs1516971	0	1516971	intron_variant	0	0.89	1E-10	10.0		1.15	[1.10-1.20]	Affymetrix, Illumina [up to 9739303] (imputed)	N
2014-08-05	24390342	Okada Y	2013-12-25	Nature	www.ncbi.nlm.nih.gov/pubmed/24390342	Genetics of rheumatoid arthritis contributes to biology and drug discovery.	Rheumatoid arthritis	up to 14,361 European ancestry cases, up to 42,923 European ancestry controls, up to 4,873 East Asian ancestry cases, up to 17,642 East Asian ancestry controls	up to 3,775 European ancestry cases, up to 5,801 European ancestry controls, up to 6,871 East Asian ancestry cases, up to 6,392 East Asian ancestry controls	10p14	10	9007290	intergenic	LOC105755953 - LOC101928272	105755953	101928272		92694	190076	rs12413578-C	rs12413578	0	12413578	intergenic_variant	1	0.9	5E-8	7.301029995663981		1.2	[1.13-1.29]	Affymetrix, Illumina [up to 9739303] (imputed)	N
2014-08-05	24390342	Okada Y	2013-12-25	Nature	www.ncbi.nlm.nih.gov/pubmed/24390342	Genetics of rheumatoid arthritis contributes to biology and drug discovery.	Rheumatoid arthritis	up to 14,361 European ancestry cases, up to 42,923 European ancestry controls, up to 4,873 East Asian ancestry cases, up to 17,642 East Asian ancestry controls	up to 3,775 European ancestry cases, up to 5,801 European ancestry controls, up to 6,871 East Asian ancestry cases, up to 6,392 East Asian ancestry controls				ATM							chr11:107967350-A	chr11:107967350	0			1	0.92	1E-8	8.0		1.21	[1.13-1.29]	Affymetrix, Illumina [up to 9739303] (imputed)	N
2014-11-14	24782177	Jiang L	2014-05-01	Arthritis Rheumatol	www.ncbi.nlm.nih.gov/pubmed/24782177	Novel risk loci for rheumatoid arthritis in Han Chinese and congruence with risk variants in Europeans.	Rheumatoid arthritis	433 Han Chinese ancestry ACPA positive cases, 519 Han Chinese ancestry ACPA negative cases, 943 Han Chinese ancestry controls	1,032 Han Chinese ancestry ACPA positive cases, 1,100 Han Chinese ancestry ACPA negative cases, 2,553 Han Chinese ancestry controls	2q24.2	2	161994637	DPP4	DPP4			1803			rs12617656-T	rs12617656	0	12617656	intron_variant	0	0.338	2E-21	20.69897000433602	(ACPA+ cases vs. all controls)	1.557	[NR]	Affymetrix [3441843] (imputed)	N
2014-11-14	24782177	Jiang L	2014-05-01	Arthritis Rheumatol	www.ncbi.nlm.nih.gov/pubmed/24782177	Novel risk loci for rheumatoid arthritis in Han Chinese and congruence with risk variants in Europeans.	Rheumatoid arthritis	433 Han Chinese ancestry ACPA positive cases, 519 Han Chinese ancestry ACPA negative cases, 943 Han Chinese ancestry controls	1,032 Han Chinese ancestry ACPA positive cases, 1,100 Han Chinese ancestry ACPA negative cases, 2,553 Han Chinese ancestry controls	6q27	6	167119574	CCR6	CCR6, LOC105378122			1235, 105378122			rs1854853-A	rs1854853	0	1854853	intron_variant	0	0.468	7E-15	14.154901959985743	(ACPA+ cases vs. all controls)	1.4164	[NR]	Affymetrix [3441843] (imputed)	N
2014-11-14	24782177	Jiang L	2014-05-01	Arthritis Rheumatol	www.ncbi.nlm.nih.gov/pubmed/24782177	Novel risk loci for rheumatoid arthritis in Han Chinese and congruence with risk variants in Europeans.	Rheumatoid arthritis	433 Han Chinese ancestry ACPA positive cases, 519 Han Chinese ancestry ACPA negative cases, 943 Han Chinese ancestry controls	1,032 Han Chinese ancestry ACPA positive cases, 1,100 Han Chinese ancestry ACPA negative cases, 2,553 Han Chinese ancestry controls	9q33.2	9	120400388	CDK5RAP2	CDK5RAP2			55755			rs12379034-C	rs12379034	0	12379034	intron_variant	0	0.25	1E-16	16.0	(ACPA+ cases vs. all controls)	1.489	[NR]	Affymetrix [3441843] (imputed)	N
2014-11-14	24782177	Jiang L	2014-05-01	Arthritis Rheumatol	www.ncbi.nlm.nih.gov/pubmed/24782177	Novel risk loci for rheumatoid arthritis in Han Chinese and congruence with risk variants in Europeans.	Rheumatoid arthritis	433 Han Chinese ancestry ACPA positive cases, 519 Han Chinese ancestry ACPA negative cases, 943 Han Chinese ancestry controls	1,032 Han Chinese ancestry ACPA positive cases, 1,100 Han Chinese ancestry ACPA negative cases, 2,553 Han Chinese ancestry controls	2q24.2	2	161994637	DPP4	DPP4			1803			rs12617656-T	rs12617656	0	12617656	intron_variant	0	0.338	1E-8	8.0	(all cases vs. all controls)	1.243	[NR]	Affymetrix [3441843] (imputed)	N
2014-11-14	24782177	Jiang L	2014-05-01	Arthritis Rheumatol	www.ncbi.nlm.nih.gov/pubmed/24782177	Novel risk loci for rheumatoid arthritis in Han Chinese and congruence with risk variants in Europeans.	Rheumatoid arthritis	433 Han Chinese ancestry ACPA positive cases, 519 Han Chinese ancestry ACPA negative cases, 943 Han Chinese ancestry controls	1,032 Han Chinese ancestry ACPA positive cases, 1,100 Han Chinese ancestry ACPA negative cases, 2,553 Han Chinese ancestry controls	6q27	6	167119574	CCR6	CCR6, LOC105378122			1235, 105378122			rs1854853-A	rs1854853	0	1854853	intron_variant	0	0.468	2E-10	9.698970004336019	(all cases vs. all controls)	1.2642	[NR]	Affymetrix [3441843] (imputed)	N
2014-11-14	24782177	Jiang L	2014-05-01	Arthritis Rheumatol	www.ncbi.nlm.nih.gov/pubmed/24782177	Novel risk loci for rheumatoid arthritis in Han Chinese and congruence with risk variants in Europeans.	Rheumatoid arthritis	433 Han Chinese ancestry ACPA positive cases, 519 Han Chinese ancestry ACPA negative cases, 943 Han Chinese ancestry controls	1,032 Han Chinese ancestry ACPA positive cases, 1,100 Han Chinese ancestry ACPA negative cases, 2,553 Han Chinese ancestry controls	9q33.2	9	120400388	CDK5RAP2	CDK5RAP2			55755			rs12379034-C	rs12379034	0	12379034	intron_variant	0	0.25	1E-12	12.0	(all cases vs. all controls)	1.336	[NR]	Affymetrix [3441843] (imputed)	N
2014-11-14	24782177	Jiang L	2014-05-01	Arthritis Rheumatol	www.ncbi.nlm.nih.gov/pubmed/24782177	Novel risk loci for rheumatoid arthritis in Han Chinese and congruence with risk variants in Europeans.	Rheumatoid arthritis	433 Han Chinese ancestry ACPA positive cases, 519 Han Chinese ancestry ACPA negative cases, 943 Han Chinese ancestry controls	1,032 Han Chinese ancestry ACPA positive cases, 1,100 Han Chinese ancestry ACPA negative cases, 2,553 Han Chinese ancestry controls	6p21.32	6	32480822	MHC	HLA-DRB9 - HLA-DRB5	3132	3127		20733	36521	rs7748270-T	rs7748270	0	7748270	downstream_gene_variant	1	0.525	4E-13	12.397940008672037	(all cases vs. all controls)	1.7361	[NR]	Affymetrix [3441843] (imputed)	N
2014-11-14	24782177	Jiang L	2014-05-01	Arthritis Rheumatol	www.ncbi.nlm.nih.gov/pubmed/24782177	Novel risk loci for rheumatoid arthritis in Han Chinese and congruence with risk variants in Europeans.	Rheumatoid arthritis	433 Han Chinese ancestry ACPA positive cases, 519 Han Chinese ancestry ACPA negative cases, 943 Han Chinese ancestry controls	1,032 Han Chinese ancestry ACPA positive cases, 1,100 Han Chinese ancestry ACPA negative cases, 2,553 Han Chinese ancestry controls	6p21.32	6	32480822	MHC	HLA-DRB9 - HLA-DRB5	3132	3127		20733	36521	rs7748270-T	rs7748270	0	7748270	downstream_gene_variant	1	0.525	1E-16	16.0	(ACPA+ cases vs. all controls)	2.01	[NR]	Affymetrix [3441843] (imputed)	N
2014-11-14	24782177	Jiang L	2014-05-01	Arthritis Rheumatol	www.ncbi.nlm.nih.gov/pubmed/24782177	Novel risk loci for rheumatoid arthritis in Han Chinese and congruence with risk variants in Europeans.	Rheumatoid arthritis	433 Han Chinese ancestry ACPA positive cases, 519 Han Chinese ancestry ACPA negative cases, 943 Han Chinese ancestry controls	1,032 Han Chinese ancestry ACPA positive cases, 1,100 Han Chinese ancestry ACPA negative cases, 2,553 Han Chinese ancestry controls	6p21.32	6	32707693	HLA-DQA2, MHC, HLA-DQB1	MTCO3P1 - LOC102725019	404026	102725019		890	10474	rs12525220-A	rs12525220	0	12525220	upstream_gene_variant	1	0.057	2E-13	12.698970004336019	(ACPA- cases vs. all controls)	2.869	[NR]	Affymetrix [3441843] (imputed)	N
2014-11-14	24782177	Jiang L	2014-05-01	Arthritis Rheumatol	www.ncbi.nlm.nih.gov/pubmed/24782177	Novel risk loci for rheumatoid arthritis in Han Chinese and congruence with risk variants in Europeans.	Rheumatoid arthritis	433 Han Chinese ancestry ACPA positive cases, 519 Han Chinese ancestry ACPA negative cases, 943 Han Chinese ancestry controls	1,032 Han Chinese ancestry ACPA positive cases, 1,100 Han Chinese ancestry ACPA negative cases, 2,553 Han Chinese ancestry controls	6p21.32	6	32707693	HLA-DQA2, MHC, HLA-DQB1	MTCO3P1 - LOC102725019	404026	102725019		890	10474	rs12525220-A	rs12525220	0	12525220	upstream_gene_variant	1	0.057	7E-14	13.154901959985743	(ACPA+ cases vs. all controls)	3.015	[NR]	Affymetrix [3441843] (imputed)	N
2014-11-14	24782177	Jiang L	2014-05-01	Arthritis Rheumatol	www.ncbi.nlm.nih.gov/pubmed/24782177	Novel risk loci for rheumatoid arthritis in Han Chinese and congruence with risk variants in Europeans.	Rheumatoid arthritis	433 Han Chinese ancestry ACPA positive cases, 519 Han Chinese ancestry ACPA negative cases, 943 Han Chinese ancestry controls	1,032 Han Chinese ancestry ACPA positive cases, 1,100 Han Chinese ancestry ACPA negative cases, 2,553 Han Chinese ancestry controls	6p21.32	6	32707693	HLA-DQA2, MHC, HLA-DQB1	MTCO3P1 - LOC102725019	404026	102725019		890	10474	rs12525220-A	rs12525220	0	12525220	upstream_gene_variant	1	0.057	3E-12	11.522878745280337	(all cases vs. all controls)	2.608	[NR]	Affymetrix [3441843] (imputed)	N
2016-11-18	26815016	Julia A	2016-01-27	Arthritis Rheumatol	www.ncbi.nlm.nih.gov/pubmed/26815016	Genome-Wide Association Study Identifies IRX1 as a Risk Locus for Rheumatoid Factor Positivity in Rheumatoid Arthritis.	Rheumatoid factor seropositivity in rheumatoid arthritis	896 Spanish ancestry rheumatoid factor-positive cases, 282 Spanish ancestry rheumatoid factor-negative cases	472 Spanish ancestry rheumatoid factor-positive cases, 190 Spanish ancestry rheumatoid factor-negative cases	5p15.33	5	3670892	IRX1	LOC107986399 - LOC105374625	107986399	105374625		52809	107455	rs1502644-?	rs1502644	0	1502644	intergenic_variant	1	NR	1E-8	8.0		2.33	[1.72-3.13]	Illumina [509374]	N
2016-10-14	26077402	de Rooy DP	2015-06-15	J Rheumatol	www.ncbi.nlm.nih.gov/pubmed/26077402	Genetic Factors for the Severity of ACPA-negative Rheumatoid Arthritis in 2 Cohorts of Early Disease: A Genome-wide Study.	Joint damage progression in ACPA-negative rheumatoid arthritis	262 Western European ancestry cases	253 Western European ancestry cases	21q22.11	21	31807059	HUNK, SCAF4, AP000255.6-001	SCAF4 - TPT1P1	57466	100131268		74941	33189	rs2833522-A	rs2833522	0	2833522	intergenic_variant	1		4E-9	8.397940008672037				Illumina [244624]	N
2016-11-17	26776603	Honne K	2016-01-18	Arthritis Res Ther	www.ncbi.nlm.nih.gov/pubmed/26776603	A longitudinal genome-wide association study of anti-tumor necrosis factor response among Japanese patients with rheumatoid arthritis.	Response to anti-TNF therapy in rheumatoid arthritis	31 Japanese ancestry mild cases, 282 Japanese ancestry moderate cases, 131 Japanese ancestry severe cases	NA	6q15	6	90499109	MAP3K7, BACH2	LOC105377891 - MAP3K7	105377891	6885		141837	14464	rs284515-G	rs284515	0	284515	intergenic_variant	1	0.17	7E-7	6.154901959985743	(GEE model, response at both 3 and 6 months)	0.35	[0.21-0.49] unit increase	Illumina [4253138] (imputed)	N
2016-11-17	26776603	Honne K	2016-01-18	Arthritis Res Ther	www.ncbi.nlm.nih.gov/pubmed/26776603	A longitudinal genome-wide association study of anti-tumor necrosis factor response among Japanese patients with rheumatoid arthritis.	Response to anti-TNF therapy in rheumatoid arthritis	31 Japanese ancestry mild cases, 282 Japanese ancestry moderate cases, 131 Japanese ancestry severe cases	NA	6q27	6	169570527	WDR27	WDR27			253769			rs75908454-C	rs75908454	0	75908454	intron_variant	0	0.1	6E-7	6.221848749616356	(GEE model, response at both 3 and 6 months)	0.42	[0.26-0.59] unit increase	Illumina [4253138] (imputed)	N
2016-11-17	26776603	Honne K	2016-01-18	Arthritis Res Ther	www.ncbi.nlm.nih.gov/pubmed/26776603	A longitudinal genome-wide association study of anti-tumor necrosis factor response among Japanese patients with rheumatoid arthritis.	Response to anti-TNF therapy in rheumatoid arthritis	31 Japanese ancestry mild cases, 282 Japanese ancestry moderate cases, 131 Japanese ancestry severe cases	NA	10q25.3	10	116058040	GFRA1	GFRA1			2674			rs1679568-?	rs1679568	0	1679568	3_prime_UTR_variant	0	0.15	8E-7	6.096910013008056	(GEE model, response at both 3 and 6 months)	0.35	[0.21-0.49] unit increase	Illumina [4253138] (imputed)	N
2016-11-17	26776603	Honne K	2016-01-18	Arthritis Res Ther	www.ncbi.nlm.nih.gov/pubmed/26776603	A longitudinal genome-wide association study of anti-tumor necrosis factor response among Japanese patients with rheumatoid arthritis.	Response to anti-TNF therapy in rheumatoid arthritis	31 Japanese ancestry mild cases, 282 Japanese ancestry moderate cases, 131 Japanese ancestry severe cases	NA	6q15	6	90498823	MAP3K7, BACH2	LOC105377891 - MAP3K7	105377891	6885		141551	14750	rs284511-C	rs284511	0	284511	intergenic_variant	1	0.33	3E-8	7.522878745280337	(response at 6 months)	0.41	[NR] unit increase	Illumina [4253138] (imputed)	N
2016-11-17	26776603	Honne K	2016-01-18	Arthritis Res Ther	www.ncbi.nlm.nih.gov/pubmed/26776603	A longitudinal genome-wide association study of anti-tumor necrosis factor response among Japanese patients with rheumatoid arthritis.	Response to anti-TNF therapy in rheumatoid arthritis	31 Japanese ancestry mild cases, 282 Japanese ancestry moderate cases, 131 Japanese ancestry severe cases	NA	10q25.3	10	116058040	GFRA1	GFRA1			2674			rs1679568-A	rs1679568	0	1679568	3_prime_UTR_variant	0	0.15	5E-6	5.301029995663981	(response at 6 months)	0.44	[NR] unit increase	Illumina [4253138] (imputed)	N
2016-11-17	26776603	Honne K	2016-01-18	Arthritis Res Ther	www.ncbi.nlm.nih.gov/pubmed/26776603	A longitudinal genome-wide association study of anti-tumor necrosis factor response among Japanese patients with rheumatoid arthritis.	Response to anti-TNF therapy in rheumatoid arthritis	31 Japanese ancestry mild cases, 282 Japanese ancestry moderate cases, 131 Japanese ancestry severe cases	NA	1p35.1	1	33522178	CSMD2	CSMD2			114784			rs923880-C	rs923880	0	923880	intron_variant	0	0.43	8E-6	5.096910013008056	(GEE model, both 3 and 6 months)	0.25	[0.14-0.36] unit decrease	Illumina [4253138] (imputed)	N
2016-11-17	26776603	Honne K	2016-01-18	Arthritis Res Ther	www.ncbi.nlm.nih.gov/pubmed/26776603	A longitudinal genome-wide association study of anti-tumor necrosis factor response among Japanese patients with rheumatoid arthritis.	Response to anti-TNF therapy in rheumatoid arthritis	31 Japanese ancestry mild cases, 282 Japanese ancestry moderate cases, 131 Japanese ancestry severe cases	NA	2p25.1	2	7971100	Intergenic	LINC00298			339788			rs41005-T	rs41005	0	41005	intron_variant	0	0.33	4E-6	5.3979400086720375	(GEE model, both 3 and 6 months)	0.27	[0.16, 0.39] unit increase	Illumina [4253138] (imputed)	N
2016-11-17	26776603	Honne K	2016-01-18	Arthritis Res Ther	www.ncbi.nlm.nih.gov/pubmed/26776603	A longitudinal genome-wide association study of anti-tumor necrosis factor response among Japanese patients with rheumatoid arthritis.	Response to anti-TNF therapy in rheumatoid arthritis	31 Japanese ancestry mild cases, 282 Japanese ancestry moderate cases, 131 Japanese ancestry severe cases	NA	2q35	2	216519759	SMARCAL1	LOC101928156			101928156			rs13015080-A	rs13015080	0	13015080	intron_variant	0	0.31	3E-6	5.522878745280337	(GEE model, both 3 and 6 months)	0.28	[0.16-0.40] unit decrease	Illumina [4253138] (imputed)	N
2016-11-17	26776603	Honne K	2016-01-18	Arthritis Res Ther	www.ncbi.nlm.nih.gov/pubmed/26776603	A longitudinal genome-wide association study of anti-tumor necrosis factor response among Japanese patients with rheumatoid arthritis.	Response to anti-TNF therapy in rheumatoid arthritis	31 Japanese ancestry mild cases, 282 Japanese ancestry moderate cases, 131 Japanese ancestry severe cases	NA	11p15.4	11	7948164	NLRP10	OR10A3 - NLRP10	26496	338322		8644	10859	rs1079467-C	rs1079467	0	1079467	intergenic_variant	1	0.26	2E-6	5.698970004336019	(GEE model, both 3 and 6 months)	0.29	[0.17, 0.41] unit increase	Illumina [4253138] (imputed)	N
2016-11-17	26776603	Honne K	2016-01-18	Arthritis Res Ther	www.ncbi.nlm.nih.gov/pubmed/26776603	A longitudinal genome-wide association study of anti-tumor necrosis factor response among Japanese patients with rheumatoid arthritis.	Response to anti-TNF therapy in rheumatoid arthritis	31 Japanese ancestry mild cases, 282 Japanese ancestry moderate cases, 131 Japanese ancestry severe cases	NA	16q22.2	16	71931293	PKD1L3, IST1, ATXN1L	PKD1L3			342372			rs16973500-T	rs16973500	0	16973500	intron_variant	0	0.38	9E-6	5.045757490560675	(GEE model, both 3 and 6 months)	0.24	[0.13, 0.34] unit increase	Illumina [4253138] (imputed)	N
2016-11-17	26776603	Honne K	2016-01-18	Arthritis Res Ther	www.ncbi.nlm.nih.gov/pubmed/26776603	A longitudinal genome-wide association study of anti-tumor necrosis factor response among Japanese patients with rheumatoid arthritis.	Response to anti-TNF therapy in rheumatoid arthritis	31 Japanese ancestry mild cases, 282 Japanese ancestry moderate cases, 131 Japanese ancestry severe cases	NA	2q35	2	216519759	SMARCAL1	LOC101928156			101928156			rs13015080-A	rs13015080	0	13015080	intron_variant	0	0.31	1E-6	6.0	(moderate and severe, GEE model, both 3 and 6 months)	0.3	[0.18-0.43] unit decrease	Illumina [4253138] (imputed)	N
2016-11-17	26776603	Honne K	2016-01-18	Arthritis Res Ther	www.ncbi.nlm.nih.gov/pubmed/26776603	A longitudinal genome-wide association study of anti-tumor necrosis factor response among Japanese patients with rheumatoid arthritis.	Response to anti-TNF therapy in rheumatoid arthritis	31 Japanese ancestry mild cases, 282 Japanese ancestry moderate cases, 131 Japanese ancestry severe cases	NA	5p14.3	5	19839394	CDH18	CDH18			1016			rs1498103-A	rs1498103	0	1498103	intron_variant	0	0.46	6E-6	5.221848749616356	(moderate and severe, GEE model, both 3 and 6 months)	0.26	[0.15, 0.38] unit increase	Illumina [4253138] (imputed)	N
2008-06-16	17554300	WTCCC	2007-06-07	Nature	www.ncbi.nlm.nih.gov/pubmed/17554300	Genome-wide association study of 14,000 cases of seven common diseases and 3,000 shared controls.	Rheumatoid arthritis	1,860 European ancestry cases, 2,938 European ancestry controls	NA	6p21.32	6	32606394	HLA-DRB1	HLA-DRB1 - LOC107986589	3123	107986589		16558	30794	rs615672-?	rs615672	0	615672	intron_variant	1	NR	8E-27	26.096910013008056				Affymetrix [469557]	N
2008-06-16	17554300	WTCCC	2007-06-07	Nature	www.ncbi.nlm.nih.gov/pubmed/17554300	Genome-wide association study of 14,000 cases of seven common diseases and 3,000 shared controls.	Rheumatoid arthritis	1,860 European ancestry cases, 2,938 European ancestry controls	NA	6p21.32	6	32696074	MHC	HLA-DQB1 - MTCO3P1	3119	404026		29385	10070	rs6457617-T	rs6457617	0	6457617	intergenic_variant	1	0.49	5E-75	74.30102999566398		2.36	[1.97-2.84]	Affymetrix [469557]	N
2008-07-11	18576341	Behrens EM	2008-06-24	Arthritis Rheum	www.ncbi.nlm.nih.gov/pubmed/18576341	Association of the TRAF1-C5 locus on chromosome 9 with juvenile idiopathic arthritis.	Arthritis (juvenile idiopathic)	67 European ancestry cases, 1,952 European ancestry controls, 63 cases	NA	6p21.32	6	32353777	HLA-DRB1	C6orf10, LOC101929163			10665, 101929163			rs2395148-?	rs2395148	0	2395148	intron_variant	0	NR	2E-10	9.698970004336019		5.37	[3.02-9.56]	Illumina [524684]	N
2009-02-27	19116933	Hinks A	2009-01-01	Arthritis Rheum	www.ncbi.nlm.nih.gov/pubmed/19116933	Identification of a novel susceptibility locus for juvenile idiopathic arthritis by genome-wide association analysis.	Arthritis (juvenile idiopathic)	279 European ancestry cases, 184 European ancestry controls	up to 654 European ancestry cases, 2,024 European ancestry controls	1p12	1	117208743	VTCN1	VTCN1			79679			rs12046117-?	rs12046117	0	12046117	intron_variant	0	0.09	1E-6	6.0		1.58	[1.29-1.94]	Affymetrix [88862]	N
2016-12-07	27005825	Finkel TH	2016-03-22	BMC Med Genet	www.ncbi.nlm.nih.gov/pubmed/27005825	Variants in CXCR4 associate with juvenile idiopathic arthritis susceptibility.	Arthritis (juvenile idiopathic)	388 European ancestry cases, 2,500 European ancestry controls	778 European ancestry cases, 7,000 European ancestry controls	2q22.1	2	136149600	CXCR4	CXCR4 - HNRNPKP2	7852	389053		31445	49317	rs953387-T	rs953387	0	953387	intergenic_variant	1	0.74	3E-14	13.522878745280337		1.69	[1.45-2.00]	Illumina [at least 518907] (imputed)	N
2012-03-30	22354554	Thompson SD	2012-02-21	Arthritis Rheum	www.ncbi.nlm.nih.gov/pubmed/22354554	Genome-wide association analysis of juvenile idiopathic arthritis identifies a new susceptibility locus at chromosomal region 3q13.	Arthritis (juvenile idiopathic)	814 European ancestry cases, 658 European ancestry controls, 2,400 controls	1,744 European ancestry cases, 7,010 European ancestry controls	3q13.33	3	119508400	C3orf1	TIMMDC1			51300			rs4688011-T	rs4688011	0	4688011	intron_variant	0	0.19	1E-7	7.0		1.23	[1.13-1.33]	Affymetrix [561137]	N
2012-03-30	22354554	Thompson SD	2012-02-21	Arthritis Rheum	www.ncbi.nlm.nih.gov/pubmed/22354554	Genome-wide association analysis of juvenile idiopathic arthritis identifies a new susceptibility locus at chromosomal region 3q13.	Arthritis (juvenile idiopathic)	814 European ancestry cases, 658 European ancestry controls, 2,400 controls	1,744 European ancestry cases, 7,010 European ancestry controls	10q21.3	10	63246696	JMJD1C	JMJD1C			221037			rs6479891-T	rs6479891	0	6479891	intron_variant	0	0.14	2E-7	6.698970004336019		1.19	[1.07-1.32]	Affymetrix [561137]	N
2012-03-30	22354554	Thompson SD	2012-02-21	Arthritis Rheum	www.ncbi.nlm.nih.gov/pubmed/22354554	Genome-wide association analysis of juvenile idiopathic arthritis identifies a new susceptibility locus at chromosomal region 3q13.	Arthritis (juvenile idiopathic)	814 European ancestry cases, 658 European ancestry controls, 2,400 controls	1,744 European ancestry cases, 7,010 European ancestry controls	10q21.3	10	63555637	REEP3	REEP3			221035			rs12411988-C	rs12411988	0	12411988	intron_variant	0	0.13	3E-7	6.522878745280337		1.18	[1.06-1.31]	Affymetrix [561137]	N
2012-03-30	22354554	Thompson SD	2012-02-21	Arthritis Rheum	www.ncbi.nlm.nih.gov/pubmed/22354554	Genome-wide association analysis of juvenile idiopathic arthritis identifies a new susceptibility locus at chromosomal region 3q13.	Arthritis (juvenile idiopathic)	814 European ancestry cases, 658 European ancestry controls, 2,400 controls	1,744 European ancestry cases, 7,010 European ancestry controls	15q26.3	15	98529676	FAM169B, IGF1R	FAM169B - IRAIN	283777	104472848		15294	116187	rs12719740-T	rs12719740	0	12719740	intron_variant	1	0.18	7E-7	6.154901959985743		1.15	[1.06-1.25]	Affymetrix [561137]	N
2014-11-08	24709693	Cobb J	2014-04-08	Pharmacogenomics J	www.ncbi.nlm.nih.gov/pubmed/24709693	Genome-wide data reveal novel genes for methotrexate response in a large cohort of juvenile idiopathic arthritis cases.	Response to methotrexate in juvenile idiopathic arthritis	694 European ancestry child cases	NA	1q23.3	1	165138742	LMX1A, PBX1	LOC107985452 - LMX1A	107985452	4009		956	63125	rs60624478-A	rs60624478	0	60624478	intergenic_variant	1	NR	6E-6	5.221848749616356	(PhysVAS)	1.17	[0.66-1.68] unit increase	Illumina [586062]	N
2014-11-08	24709693	Cobb J	2014-04-08	Pharmacogenomics J	www.ncbi.nlm.nih.gov/pubmed/24709693	Genome-wide data reveal novel genes for methotrexate response in a large cohort of juvenile idiopathic arthritis cases.	Response to methotrexate in juvenile idiopathic arthritis	694 European ancestry child cases	NA	5p13.3	5	30835972	CDH6	HPRT1P2 - RPL19P11	3254	100270950		586491	217551	rs12652364-A	rs12652364	0	12652364	intergenic_variant	1	NR	6E-7	6.221848749616356	(PhysVAS)	1.45	[0.88-2.02] unit decrease	Illumina [586062]	N
2014-11-08	24709693	Cobb J	2014-04-08	Pharmacogenomics J	www.ncbi.nlm.nih.gov/pubmed/24709693	Genome-wide data reveal novel genes for methotrexate response in a large cohort of juvenile idiopathic arthritis cases.	Response to methotrexate in juvenile idiopathic arthritis	694 European ancestry child cases	NA	7q31.31	7	117737591	LSM8, CFTR, CTTNBP2	CTTNBP2			83992			rs757278-T	rs757278	0	757278	intron_variant	0	NR	5E-7	6.301029995663981	(ParVAS)	1.32	[0.81-1.83] unit increase	Illumina [586062]	N
2014-11-08	24709693	Cobb J	2014-04-08	Pharmacogenomics J	www.ncbi.nlm.nih.gov/pubmed/24709693	Genome-wide data reveal novel genes for methotrexate response in a large cohort of juvenile idiopathic arthritis cases.	Response to methotrexate in juvenile idiopathic arthritis	694 European ancestry child cases	NA	7q31.31	7	117818989	LSM8, CFTR, CTTNBP2	CTTNBP2			83992			rs7800668-C	rs7800668	0	7800668	intron_variant	0	NR	6E-6	5.221848749616356	(ACR-pedi)	1.34	[0.75-1.93] unit decrease	Illumina [586062]	N
2014-11-08	24709693	Cobb J	2014-04-08	Pharmacogenomics J	www.ncbi.nlm.nih.gov/pubmed/24709693	Genome-wide data reveal novel genes for methotrexate response in a large cohort of juvenile idiopathic arthritis cases.	Response to methotrexate in juvenile idiopathic arthritis	694 European ancestry child cases	NA	8p23.2	8	4168122	CSMD1	CSMD1			64478			rs4395908-C	rs4395908	0	4395908	intron_variant	0	NR	1E-6	6.0	(CHAQ)	0.27	[0.17-0.37] unit decrease	Illumina [586062]	N
2014-11-08	24709693	Cobb J	2014-04-08	Pharmacogenomics J	www.ncbi.nlm.nih.gov/pubmed/24709693	Genome-wide data reveal novel genes for methotrexate response in a large cohort of juvenile idiopathic arthritis cases.	Response to methotrexate in juvenile idiopathic arthritis	694 European ancestry child cases	NA	8q21.13	8	81976373	SNX16, RALYL	LOC105375928 - LOC105375929	105375928	105375929		126561	132210	rs10113213-T	rs10113213	0	10113213	intergenic_variant	1	NR	3E-6	5.522878745280337	(AJC)	1.99	[1.15-2.83] unit decrease	Illumina [586062]	N
2014-11-08	24709693	Cobb J	2014-04-08	Pharmacogenomics J	www.ncbi.nlm.nih.gov/pubmed/24709693	Genome-wide data reveal novel genes for methotrexate response in a large cohort of juvenile idiopathic arthritis cases.	Response to methotrexate in juvenile idiopathic arthritis	694 European ancestry child cases	NA	8q21.13	8	81982071	SNX16, RALYL	LOC105375928 - LOC105375929	105375928	105375929		132259	126512	rs7839040-G	rs7839040	0	7839040	intergenic_variant	1	NR	2E-6	5.698970004336019	(LJC)	1.81	[1.07-2.55] unit decrease	Illumina [586062]	N
2014-11-08	24709693	Cobb J	2014-04-08	Pharmacogenomics J	www.ncbi.nlm.nih.gov/pubmed/24709693	Genome-wide data reveal novel genes for methotrexate response in a large cohort of juvenile idiopathic arthritis cases.	Response to methotrexate in juvenile idiopathic arthritis	694 European ancestry child cases	NA	8q24.21	8	128761289	ADCY8, PVT1	LINC00824 - LINC00977	101927774	728724		196610	455178	rs144444502-A	rs144444502	1	10110365	intergenic_variant	1	NR	6E-6	5.221848749616356	(LJC)	2.27	[1.29-3.25] unit decrease	Illumina [586062]	N
2014-11-08	24709693	Cobb J	2014-04-08	Pharmacogenomics J	www.ncbi.nlm.nih.gov/pubmed/24709693	Genome-wide data reveal novel genes for methotrexate response in a large cohort of juvenile idiopathic arthritis cases.	Response to methotrexate in juvenile idiopathic arthritis	694 European ancestry child cases	NA	8q24.21	8	128775730	ADCY8, PVT1	LINC00824 - LINC00977	101927774	728724		211051	440737	rs10956445-C	rs10956445	0	10956445	intergenic_variant	1	NR	5E-7	6.301029995663981	(AJC)	2.73	[1.67-3.79] unit decrease	Illumina [586062]	N
2014-11-08	24709693	Cobb J	2014-04-08	Pharmacogenomics J	www.ncbi.nlm.nih.gov/pubmed/24709693	Genome-wide data reveal novel genes for methotrexate response in a large cohort of juvenile idiopathic arthritis cases.	Response to methotrexate in juvenile idiopathic arthritis	694 European ancestry child cases	NA	10q22.3	10	79200216	ZMIZ1	ZMIZ1			57178			rs10128264-C	rs10128264	0	10128264	intron_variant	0	NR	1E-6	6.0	(ParVAS)	1.18	[0.71-1.65] unit decrease	Illumina [586062]	N
2014-11-08	24709693	Cobb J	2014-04-08	Pharmacogenomics J	www.ncbi.nlm.nih.gov/pubmed/24709693	Genome-wide data reveal novel genes for methotrexate response in a large cohort of juvenile idiopathic arthritis cases.	Response to methotrexate in juvenile idiopathic arthritis	694 European ancestry child cases	NA	10q22.3	10	79201071	ZMIZ1	ZMIZ1			57178			rs2802369-C	rs2802369	0	2802369	intron_variant	0	NR	7E-6	5.154901959985743	(ESR)	9.37	[5.33-13.41] unit decrease	Illumina [586062]	N
2014-11-08	24709693	Cobb J	2014-04-08	Pharmacogenomics J	www.ncbi.nlm.nih.gov/pubmed/24709693	Genome-wide data reveal novel genes for methotrexate response in a large cohort of juvenile idiopathic arthritis cases.	Response to methotrexate in juvenile idiopathic arthritis	694 European ancestry child cases	NA	11q22.1	11	101900702	ANGPTL5, KIAA1377	ANGPTL5			253935			rs11225055-C	rs11225055	0	11225055	intron_variant	0	NR	1E-6	6.0	(LJC)	3.49	[2.08-4.90] unit decrease	Illumina [586062]	N
2014-11-08	24709693	Cobb J	2014-04-08	Pharmacogenomics J	www.ncbi.nlm.nih.gov/pubmed/24709693	Genome-wide data reveal novel genes for methotrexate response in a large cohort of juvenile idiopathic arthritis cases.	Response to methotrexate in juvenile idiopathic arthritis	694 European ancestry child cases	NA	12q23.1	12	100990180	ARL1, SPIC, ANO4, ANKS1B	ANO4			121601			rs66861122-G	rs66861122	0	66861122	intron_variant	0	NR	5E-6	5.301029995663981	(ParVAS)	1.82	[1.06-2.58] unit increase	Illumina [586062]	N
2014-11-08	24709693	Cobb J	2014-04-08	Pharmacogenomics J	www.ncbi.nlm.nih.gov/pubmed/24709693	Genome-wide data reveal novel genes for methotrexate response in a large cohort of juvenile idiopathic arthritis cases.	Response to methotrexate in juvenile idiopathic arthritis	694 European ancestry child cases	NA	12q23.3	12	108324152	STAB2, FICD, CHST11, CMKLR1, BTBD11, CORO1C, SSH, C12orf75, POLR3B, RFX4, NUAK1	CMKLR1			1240			rs11113818-T	rs11113818	0	11113818	intron_variant	0	NR	4E-6	5.3979400086720375	(ParVAS)	1.16	[0.67-1.65] unit increase	Illumina [586062]	N
2014-11-08	24709693	Cobb J	2014-04-08	Pharmacogenomics J	www.ncbi.nlm.nih.gov/pubmed/24709693	Genome-wide data reveal novel genes for methotrexate response in a large cohort of juvenile idiopathic arthritis cases.	Response to methotrexate in juvenile idiopathic arthritis	694 European ancestry child cases	NA	15q12	15	26558984	GABRB3, GABRG3	GABRB3			2562			rs61996546-C	rs61996546	0	61996546	intron_variant	0	NR	3E-6	5.522878745280337	(PhysVAS)	0.78	[0.47-1.09] unit decrease	Illumina [586062]	N
2014-11-08	24709693	Cobb J	2014-04-08	Pharmacogenomics J	www.ncbi.nlm.nih.gov/pubmed/24709693	Genome-wide data reveal novel genes for methotrexate response in a large cohort of juvenile idiopathic arthritis cases.	Response to methotrexate in juvenile idiopathic arthritis	694 European ancestry child cases	NA	18p11.31	18	3394451	TGIF1, MYL12B	RPL31P59 - IGLJCOR18	100271480	204777		16204	435	rs6506122-C	rs6506122	0	6506122	upstream_gene_variant	1	NR	5E-6	5.301029995663981	(LJC)	1.82	[1.06-2.58] unit increase	Illumina [586062]	N
2014-11-08	24709693	Cobb J	2014-04-08	Pharmacogenomics J	www.ncbi.nlm.nih.gov/pubmed/24709693	Genome-wide data reveal novel genes for methotrexate response in a large cohort of juvenile idiopathic arthritis cases.	Response to methotrexate in juvenile idiopathic arthritis	694 European ancestry child cases	NA	22q13.1	22	37283446	C1QTNF6, RAC2, CYTH4, ELFN2	CYTH4			27128			rs10084630-G	rs10084630	0	10084630	intron_variant	0	NR	9E-6	5.045757490560675	(ParVAS)	1.13	[0.64-1.62] unit increase	Illumina [586062]	N
2014-11-08	24709693	Cobb J	2014-04-08	Pharmacogenomics J	www.ncbi.nlm.nih.gov/pubmed/24709693	Genome-wide data reveal novel genes for methotrexate response in a large cohort of juvenile idiopathic arthritis cases.	Response to methotrexate in juvenile idiopathic arthritis	694 European ancestry child cases	NA	22q13.1	22	39679395	CACNA1I, APOBEC3B, APOBEC3C, SYNGR1	CACNA1I			8911			rs2294369-A	rs2294369	0	2294369	missense_variant	0	NR	9E-8	7.045757490560675	(AJC)	2.77	[1.77-3.77] unit increase	Illumina [586062]	N
2011-04-06	21383967	Zhernakova A	2011-02-24	PLoS Genet	www.ncbi.nlm.nih.gov/pubmed/21383967	Meta-analysis of genome-wide association studies in celiac disease and rheumatoid arthritis identifies fourteen non-HLA shared loci.	Celiac disease or Rheumatoid arthritis	4,533 European ancestry celiac disease cases, 5,539 European ancestry rheumatoid arthritis cases, 27,981 European ancestry controls	2,169 European ancestry celiac disease cases, 2,845 European ancestry rheumatoid arthritis cases, 7,199 European ancestry controls	12q24.12	12	111569952	SH2B3	ATXN2			6311			rs653178-C	rs653178	0	653178	intron_variant	0	NR	3E-19	18.522878745280337				Illumina [472854]	N
2011-04-06	21383967	Zhernakova A	2011-02-24	PLoS Genet	www.ncbi.nlm.nih.gov/pubmed/21383967	Meta-analysis of genome-wide association studies in celiac disease and rheumatoid arthritis identifies fourteen non-HLA shared loci.	Celiac disease or Rheumatoid arthritis	4,533 European ancestry celiac disease cases, 5,539 European ancestry rheumatoid arthritis cases, 27,981 European ancestry controls	2,169 European ancestry celiac disease cases, 2,845 European ancestry rheumatoid arthritis cases, 7,199 European ancestry controls	8q24.21	8	128303768	intergenic	RN7SKP226 - LINC00824	106480903	101927774		83016	101501	rs975730-?	rs975730	0	975730	intergenic_variant	1	NR	2E-8	7.698970004336019				Illumina [472854]	N
2011-04-06	21383967	Zhernakova A	2011-02-24	PLoS Genet	www.ncbi.nlm.nih.gov/pubmed/21383967	Meta-analysis of genome-wide association studies in celiac disease and rheumatoid arthritis identifies fourteen non-HLA shared loci.	Celiac disease or Rheumatoid arthritis	4,533 European ancestry celiac disease cases, 5,539 European ancestry rheumatoid arthritis cases, 27,981 European ancestry controls	2,169 European ancestry celiac disease cases, 2,845 European ancestry rheumatoid arthritis cases, 7,199 European ancestry controls	18p11.21	18	12809341	PTPN2	PTPN2			5771			rs1893217-G	rs1893217	0	1893217	intron_variant	0	NR	5E-12	11.301029995663981				Illumina [472854]	N
2011-04-06	21383967	Zhernakova A	2011-02-24	PLoS Genet	www.ncbi.nlm.nih.gov/pubmed/21383967	Meta-analysis of genome-wide association studies in celiac disease and rheumatoid arthritis identifies fourteen non-HLA shared loci.	Celiac disease or Rheumatoid arthritis	4,533 European ancestry celiac disease cases, 5,539 European ancestry rheumatoid arthritis cases, 27,981 European ancestry controls	2,169 European ancestry celiac disease cases, 2,845 European ancestry rheumatoid arthritis cases, 7,199 European ancestry controls	9q33.2	9	120878222	TRAF1	PHF19			26147			rs1953126-T	rs1953126	0	1953126	intron_variant	0	NR	4E-11	10.397940008672037				Illumina [472854]	N
2011-04-06	21383967	Zhernakova A	2011-02-24	PLoS Genet	www.ncbi.nlm.nih.gov/pubmed/21383967	Meta-analysis of genome-wide association studies in celiac disease and rheumatoid arthritis identifies fourteen non-HLA shared loci.	Celiac disease or Rheumatoid arthritis	4,533 European ancestry celiac disease cases, 5,539 European ancestry rheumatoid arthritis cases, 27,981 European ancestry controls	2,169 European ancestry celiac disease cases, 2,845 European ancestry rheumatoid arthritis cases, 7,199 European ancestry controls	2q32.2	2	191099907	STAT4	STAT4			6775			rs7574865-T	rs7574865	0	7574865	intron_variant	0	NR	4E-10	9.397940008672037				Illumina [472854]	N
2011-04-06	21383967	Zhernakova A	2011-02-24	PLoS Genet	www.ncbi.nlm.nih.gov/pubmed/21383967	Meta-analysis of genome-wide association studies in celiac disease and rheumatoid arthritis identifies fourteen non-HLA shared loci.	Celiac disease or Rheumatoid arthritis	4,533 European ancestry celiac disease cases, 5,539 European ancestry rheumatoid arthritis cases, 27,981 European ancestry controls	2,169 European ancestry celiac disease cases, 2,845 European ancestry rheumatoid arthritis cases, 7,199 European ancestry controls	5q11.2	5	56264200	ANKRD55	RNA5SP185 - PSMC1P4	100873447	345645		3754	10876	rs1020388-?	rs1020388	0	1020388	upstream_gene_variant	1	NR	3E-7	6.522878745280337				Illumina [472854]	N
2011-04-06	21383967	Zhernakova A	2011-02-24	PLoS Genet	www.ncbi.nlm.nih.gov/pubmed/21383967	Meta-analysis of genome-wide association studies in celiac disease and rheumatoid arthritis identifies fourteen non-HLA shared loci.	Celiac disease or Rheumatoid arthritis	4,533 European ancestry celiac disease cases, 5,539 European ancestry rheumatoid arthritis cases, 27,981 European ancestry controls	2,169 European ancestry celiac disease cases, 2,845 European ancestry rheumatoid arthritis cases, 7,199 European ancestry controls	11q23.3	11	118741072	DDX6	LOC105369519 - DDX6	105369519	1656		31701	6691	rs10892279-?	rs10892279	0	10892279	intron_variant	1	NR	1E-12	12.0				Illumina [472854]	N
2011-04-06	21383967	Zhernakova A	2011-02-24	PLoS Genet	www.ncbi.nlm.nih.gov/pubmed/21383967	Meta-analysis of genome-wide association studies in celiac disease and rheumatoid arthritis identifies fourteen non-HLA shared loci.	Celiac disease or Rheumatoid arthritis	4,533 European ancestry celiac disease cases, 5,539 European ancestry rheumatoid arthritis cases, 27,981 European ancestry controls	2,169 European ancestry celiac disease cases, 2,845 European ancestry rheumatoid arthritis cases, 7,199 European ancestry controls	1q24.2	1	167442147	CD247	CD247			919			rs864537-?	rs864537	0	864537	intron_variant	0	NR	2E-11	10.698970004336019				Illumina [472854]	N
2011-04-06	21383967	Zhernakova A	2011-02-24	PLoS Genet	www.ncbi.nlm.nih.gov/pubmed/21383967	Meta-analysis of genome-wide association studies in celiac disease and rheumatoid arthritis identifies fourteen non-HLA shared loci.	Celiac disease or Rheumatoid arthritis	4,533 European ancestry celiac disease cases, 5,539 European ancestry rheumatoid arthritis cases, 27,981 European ancestry controls	2,169 European ancestry celiac disease cases, 2,845 European ancestry rheumatoid arthritis cases, 7,199 European ancestry controls	22q11.21	22	21628603	UBE2L3	YDJC			150223			rs2298428-T	rs2298428	0	2298428	missense_variant	0	NR	3E-10	9.522878745280337				Illumina [472854]	N
2011-04-06	21383967	Zhernakova A	2011-02-24	PLoS Genet	www.ncbi.nlm.nih.gov/pubmed/21383967	Meta-analysis of genome-wide association studies in celiac disease and rheumatoid arthritis identifies fourteen non-HLA shared loci.	Celiac disease or Rheumatoid arthritis	4,533 European ancestry celiac disease cases, 5,539 European ancestry rheumatoid arthritis cases, 27,981 European ancestry controls	2,169 European ancestry celiac disease cases, 2,845 European ancestry rheumatoid arthritis cases, 7,199 European ancestry controls	21q22.3	21	42416077	UBASH3A	UBASH3A			53347			rs11203203-A	rs11203203	0	11203203	intron_variant	0	NR	1E-8	8.0				Illumina [472854]	N
2011-04-06	21383967	Zhernakova A	2011-02-24	PLoS Genet	www.ncbi.nlm.nih.gov/pubmed/21383967	Meta-analysis of genome-wide association studies in celiac disease and rheumatoid arthritis identifies fourteen non-HLA shared loci.	Celiac disease or Rheumatoid arthritis	4,533 European ancestry celiac disease cases, 5,539 European ancestry rheumatoid arthritis cases, 27,981 European ancestry controls	2,169 European ancestry celiac disease cases, 2,845 European ancestry rheumatoid arthritis cases, 7,199 European ancestry controls	7p14.1	7	37397251	ELMO1	ELMO1			9844			rs11984075-G	rs11984075	0	11984075	intron_variant	0	NR	5E-8	7.301029995663981				Illumina [472854]	N
2011-04-06	21383967	Zhernakova A	2011-02-24	PLoS Genet	www.ncbi.nlm.nih.gov/pubmed/21383967	Meta-analysis of genome-wide association studies in celiac disease and rheumatoid arthritis identifies fourteen non-HLA shared loci.	Celiac disease or Rheumatoid arthritis	4,533 European ancestry celiac disease cases, 5,539 European ancestry rheumatoid arthritis cases, 27,981 European ancestry controls	2,169 European ancestry celiac disease cases, 2,845 European ancestry rheumatoid arthritis cases, 7,199 European ancestry controls	12q13.3	12	57668884	CDK4	B4GALNT1 - RPL13AP23	2583	441641		35645	5781	rs10876993-?	rs10876993	0	10876993	intergenic_variant	1	NR	4E-6	5.3979400086720375				Illumina [472854]	N
2011-04-06	21383967	Zhernakova A	2011-02-24	PLoS Genet	www.ncbi.nlm.nih.gov/pubmed/21383967	Meta-analysis of genome-wide association studies in celiac disease and rheumatoid arthritis identifies fourteen non-HLA shared loci.	Celiac disease or Rheumatoid arthritis	4,533 European ancestry celiac disease cases, 5,539 European ancestry rheumatoid arthritis cases, 27,981 European ancestry controls	2,169 European ancestry celiac disease cases, 2,845 European ancestry rheumatoid arthritis cases, 7,199 European ancestry controls	2p14	2	65381775	SPRED2	SPRED2			200734			rs1876518-?	rs1876518	0	1876518	intron_variant	0	NR	2E-8	7.698970004336019				Illumina [472854]	N
2011-04-06	21383967	Zhernakova A	2011-02-24	PLoS Genet	www.ncbi.nlm.nih.gov/pubmed/21383967	Meta-analysis of genome-wide association studies in celiac disease and rheumatoid arthritis identifies fourteen non-HLA shared loci.	Celiac disease or Rheumatoid arthritis	4,533 European ancestry celiac disease cases, 5,539 European ancestry rheumatoid arthritis cases, 27,981 European ancestry controls	2,169 European ancestry celiac disease cases, 2,845 European ancestry rheumatoid arthritis cases, 7,199 European ancestry controls	2p23.1	2	30222160	LBH	LOC105374414 - LBH	105374414	81606		30847	9371	rs7579944-?	rs7579944	0	7579944	intergenic_variant	1	NR	1E-8	8.0				Illumina [472854]	N
2011-04-06	21383967	Zhernakova A	2011-02-24	PLoS Genet	www.ncbi.nlm.nih.gov/pubmed/21383967	Meta-analysis of genome-wide association studies in celiac disease and rheumatoid arthritis identifies fourteen non-HLA shared loci.	Celiac disease or Rheumatoid arthritis	4,533 European ancestry celiac disease cases, 5,539 European ancestry rheumatoid arthritis cases, 27,981 European ancestry controls	2,169 European ancestry celiac disease cases, 2,845 European ancestry rheumatoid arthritis cases, 7,199 European ancestry controls	1q23.1	1	159035859	IFI16	IFI16			3428			rs1772408-?	rs1772408	0	1772408	intron_variant	0	NR	8E-7	6.096910013008056				Illumina [472854]	N
2013-07-25	23555300	Cui J	2013-03-28	PLoS Genet	www.ncbi.nlm.nih.gov/pubmed/23555300	Genome-wide association study and gene expression analysis identifies CD84 as a predictor of response to etanercept therapy in rheumatoid arthritis.	Response to anti-TNF therapy in rheumatoid arthritis	733 European ancestry cases	139 European ancestry cases, 151 Japanese ancestry cases	1q23.3	1	160546518	CD84	CD84, LOC105371468			8832, 105371468			rs6427528-A	rs6427528	0	6427528	3_prime_UTR_variant	0	0.08	2E-6	5.698970004336019	(Etanercept, EA)			Illumina [~ 2000000] (imputed)	N
2008-08-07	18615156	Liu C	2008-07-10	Mol Med	www.ncbi.nlm.nih.gov/pubmed/18615156	Genome-wide association scan identifies candidate polymorphisms associated with differential response to anti-TNF treatment in rheumatoid arthritis.	Response to TNF antagonist treatment	89 European ancestry cases	NA	20q12	20	40192165	MAFB	LOC105372616 - LOC105372617	105372616	105372617		71088	106575	rs6028945-T	rs6028945	0	6028945	regulatory_region_variant	1	0.12	2E-7	6.698970004336019				Illumina [283348]	N
2008-08-07	18615156	Liu C	2008-07-10	Mol Med	www.ncbi.nlm.nih.gov/pubmed/18615156	Genome-wide association scan identifies candidate polymorphisms associated with differential response to anti-TNF treatment in rheumatoid arthritis.	Response to TNF antagonist treatment	89 European ancestry cases	NA	6q26	6	163765645	QKI	LOC107986666			107986666			rs10945919-G	rs10945919	0	10945919	intergenic_variant	0	0.32	3E-7	6.522878745280337				Illumina [283348]	N
2008-08-07	18615156	Liu C	2008-07-10	Mol Med	www.ncbi.nlm.nih.gov/pubmed/18615156	Genome-wide association scan identifies candidate polymorphisms associated with differential response to anti-TNF treatment in rheumatoid arthritis.	Response to TNF antagonist treatment	89 European ancestry cases	NA	9p21.2	9	27490969	IFNK	MOB3B			79817			rs7046653-A	rs7046653	0	7046653	intron_variant	0	0.26	5E-7	6.301029995663981				Illumina [283348]	N
2008-08-07	18615156	Liu C	2008-07-10	Mol Med	www.ncbi.nlm.nih.gov/pubmed/18615156	Genome-wide association scan identifies candidate polymorphisms associated with differential response to anti-TNF treatment in rheumatoid arthritis.	Response to TNF antagonist treatment	89 European ancestry cases	NA	2q24.3	2	168532581	LASS6	CERS6			253782			rs13393173-A	rs13393173	0	13393173	intron_variant	0	0.12	4E-6	5.3979400086720375				Illumina [283348]	N
2008-08-07	18615156	Liu C	2008-07-10	Mol Med	www.ncbi.nlm.nih.gov/pubmed/18615156	Genome-wide association scan identifies candidate polymorphisms associated with differential response to anti-TNF treatment in rheumatoid arthritis.	Response to TNF antagonist treatment	89 European ancestry cases	NA	20p11.21	20	23866372	CST5	CST2 - CST5	1470	1473		39697	9563	rs6138150-T	rs6138150	0	6138150	intergenic_variant	1	0.84	3E-6	5.522878745280337				Illumina [283348]	N
2008-08-07	18615156	Liu C	2008-07-10	Mol Med	www.ncbi.nlm.nih.gov/pubmed/18615156	Genome-wide association scan identifies candidate polymorphisms associated with differential response to anti-TNF treatment in rheumatoid arthritis.	Response to TNF antagonist treatment	89 European ancestry cases	NA	1p22.3	1	87666697	LMO4	LOC107985518 - LOC107985519	107985518	107985519		36248	231936	rs983332-A	rs983332	0	983332	intergenic_variant	1	0.21	5E-6	5.301029995663981				Illumina [283348]	N
2008-08-07	18615156	Liu C	2008-07-10	Mol Med	www.ncbi.nlm.nih.gov/pubmed/18615156	Genome-wide association scan identifies candidate polymorphisms associated with differential response to anti-TNF treatment in rheumatoid arthritis.	Response to TNF antagonist treatment	89 European ancestry cases	NA	4p15.1	4	35370476	CENTD1	LOC107986272 - SEC63P2	107986272	100420287		449794	117336	rs437943-G	rs437943	0	437943	intergenic_variant	1	0.33	4E-6	5.3979400086720375				Illumina [283348]	N
2008-08-07	18615156	Liu C	2008-07-10	Mol Med	www.ncbi.nlm.nih.gov/pubmed/18615156	Genome-wide association scan identifies candidate polymorphisms associated with differential response to anti-TNF treatment in rheumatoid arthritis.	Response to TNF antagonist treatment	89 European ancestry cases	NA	7q21.3	7	95301079	PON1	PON1			5444			rs854555-A	rs854555	0	854555	intron_variant	0	0.34	2E-6	5.698970004336019				Illumina [283348]	N
2009-03-31	19287509	Cui J	2009-03-14	Mol Med	www.ncbi.nlm.nih.gov/pubmed/19287509	Genome-wide association study of determinants of anti-cyclic citrullinated peptide antibody titer in adults with rheumatoid arthritis.	Anti-cyclic Citrullinated Peptide Antibody	531 European ancestry cases	849 European ancestry cases	6p21.32	6	32395438	HLA-DRA, BTNL2	LOC101929163, BTNL2			101929163, 56244			rs1980493-?	rs1980493	0	1980493	intron_variant	0	0.13	5E-7	6.301029995663981				Affymetrix [97248]	N
2013-01-09	23053960	Lee YH	2012-10-07	Mol Biol Rep	www.ncbi.nlm.nih.gov/pubmed/23053960	Genome-wide pathway analysis of genome-wide association studies on systemic lupus erythematosus and rheumatoid arthritis.	Systemic lupus erythematosus	1,527 European ancestry cases, 3,421 European ancestry controls,	NA	2q32.2	2	191099907	STAT4	STAT4			6775			rs7574865-T	rs7574865	0	7574865	intron_variant	0	NR	4E-14	13.397940008672037		1.477	[1.335-1.634]	Illumina [737984]	N
2013-01-09	23053960	Lee YH	2012-10-07	Mol Biol Rep	www.ncbi.nlm.nih.gov/pubmed/23053960	Genome-wide pathway analysis of genome-wide association studies on systemic lupus erythematosus and rheumatoid arthritis.	Systemic lupus erythematosus	1,527 European ancestry cases, 3,421 European ancestry controls,	NA	7q32.1	7	128977412	TNPO3	TNPO3			23534			rs12531711-A	rs12531711	0	12531711	intron_variant	0	NR	6E-13	12.221848749616356		1.593	[1.403-1.808]	Illumina [737984]	N
2013-01-09	23053960	Lee YH	2012-10-07	Mol Biol Rep	www.ncbi.nlm.nih.gov/pubmed/23053960	Genome-wide pathway analysis of genome-wide association studies on systemic lupus erythematosus and rheumatoid arthritis.	Systemic lupus erythematosus	1,527 European ancestry cases, 3,421 European ancestry controls,	NA	8p23.1	8	11491677	BLK	FAM167A - BLK	83648	640		15773	2314	rs13277113-A	rs13277113	0	13277113	upstream_gene_variant	1	NR	2E-10	9.698970004336019		1.391	[1.256-1.540]	Illumina [737984]	N
2013-01-09	23053960	Lee YH	2012-10-07	Mol Biol Rep	www.ncbi.nlm.nih.gov/pubmed/23053960	Genome-wide pathway analysis of genome-wide association studies on systemic lupus erythematosus and rheumatoid arthritis.	Systemic lupus erythematosus	1,527 European ancestry cases, 3,421 European ancestry controls,	NA	7q32.1	7	128928906	IRF5	LOC392787 - IRF5	392787	3663		5836	8831	rs729302-A	rs729302	0	729302	intergenic_variant	1	NR	4E-8	7.3979400086720375		1.29	[1.41-1.18]	Illumina [737984]	N
2013-01-09	23053960	Lee YH	2012-10-07	Mol Biol Rep	www.ncbi.nlm.nih.gov/pubmed/23053960	Genome-wide pathway analysis of genome-wide association studies on systemic lupus erythematosus and rheumatoid arthritis.	Systemic lupus erythematosus	1,527 European ancestry cases, 3,421 European ancestry controls,	NA	6p21.32	6	32762309	HLA-DQA2	HLA-DQB2			3120			rs2051549-?	rs2051549	0	2051549	intron_variant	0	NR	3E-22	21.522878745280337				Illumina [737984]	N
2016-08-31	26301688	Li YR	2015-08-24	Nat Med	www.ncbi.nlm.nih.gov/pubmed/26301688	Meta-analysis of shared genetic architecture across ten pediatric autoimmune diseases.	Pediatric autoimmune diseases	97 European ancestry thyroiditis cases, 107 European ancestry ankylosing spondylitis cases, 100 European ancestry psoriasis cases, 173 European ancestry celiac disease cases, 254 European ancestry systemic lupus erythematosus cases, 308 European ancestry common variable inmunodeficiency cases, 865 European ancestry ulcerative colitis cases, 1,086 European ancestry Type 1 diabetes cases, 1,123 Eur…	NA	1p31.3	1	67203951	IL23R	IL23R			149233			rs11580078-G	rs11580078	0	11580078	intron_variant	0	0.43	8E-11	10.096910013008056				Illumina [7347414] (imputed)	N
2016-08-31	26301688	Li YR	2015-08-24	Nat Med	www.ncbi.nlm.nih.gov/pubmed/26301688	Meta-analysis of shared genetic architecture across ten pediatric autoimmune diseases.	Pediatric autoimmune diseases	97 European ancestry thyroiditis cases, 107 European ancestry ankylosing spondylitis cases, 100 European ancestry psoriasis cases, 173 European ancestry celiac disease cases, 254 European ancestry systemic lupus erythematosus cases, 308 European ancestry common variable inmunodeficiency cases, 865 European ancestry ulcerative colitis cases, 1,086 European ancestry Type 1 diabetes cases, 1,123 Eur…	NA	1p13.2	1	113761186	PTPN22	PHTF1 - RSBN1	10745	54665		1298	646	rs6679677-A	rs6679677	0	6679677	upstream_gene_variant	1	0.09	8E-11	10.096910013008056				Illumina [7347414] (imputed)	N
2016-08-31	26301688	Li YR	2015-08-24	Nat Med	www.ncbi.nlm.nih.gov/pubmed/26301688	Meta-analysis of shared genetic architecture across ten pediatric autoimmune diseases.	Pediatric autoimmune diseases	97 European ancestry thyroiditis cases, 107 European ancestry ankylosing spondylitis cases, 100 European ancestry psoriasis cases, 173 European ancestry celiac disease cases, 254 European ancestry systemic lupus erythematosus cases, 308 European ancestry common variable inmunodeficiency cases, 865 European ancestry ulcerative colitis cases, 1,086 European ancestry Type 1 diabetes cases, 1,123 Eur…	NA	1q24.3	1	172869708	TNFSF18	LOC105371618 - AIMP1P2	105371618	100873064		31921	16239	rs34884278-C	rs34884278	0	34884278	intron_variant	1	0.3	4E-7	6.3979400086720375				Illumina [7347414] (imputed)	N
2016-08-31	26301688	Li YR	2015-08-24	Nat Med	www.ncbi.nlm.nih.gov/pubmed/26301688	Meta-analysis of shared genetic architecture across ten pediatric autoimmune diseases.	Pediatric autoimmune diseases	97 European ancestry thyroiditis cases, 107 European ancestry ankylosing spondylitis cases, 100 European ancestry psoriasis cases, 173 European ancestry celiac disease cases, 254 European ancestry systemic lupus erythematosus cases, 308 European ancestry common variable inmunodeficiency cases, 865 European ancestry ulcerative colitis cases, 1,086 European ancestry Type 1 diabetes cases, 1,123 Eur…	NA	1q31.3	1	197406337	CRB1	CRB1			23418			rs6689858-C	rs6689858	0	6689858	intron_variant	0	0.29	2E-7	6.698970004336019				Illumina [7347414] (imputed)	N
2016-08-31	26301688	Li YR	2015-08-24	Nat Med	www.ncbi.nlm.nih.gov/pubmed/26301688	Meta-analysis of shared genetic architecture across ten pediatric autoimmune diseases.	Pediatric autoimmune diseases	97 European ancestry thyroiditis cases, 107 European ancestry ankylosing spondylitis cases, 100 European ancestry psoriasis cases, 173 European ancestry celiac disease cases, 254 European ancestry systemic lupus erythematosus cases, 308 European ancestry common variable inmunodeficiency cases, 865 European ancestry ulcerative colitis cases, 1,086 European ancestry Type 1 diabetes cases, 1,123 Eur…	NA	1q32.1	1	206760172	IL10	LOC105372877 - IL10	105372877	3586		7770	7431	rs55705316-G	rs55705316	0	55705316	intergenic_variant	1	0.14	1E-6	6.0				Illumina [7347414] (imputed)	N
2016-08-31	26301688	Li YR	2015-08-24	Nat Med	www.ncbi.nlm.nih.gov/pubmed/26301688	Meta-analysis of shared genetic architecture across ten pediatric autoimmune diseases.	Pediatric autoimmune diseases	97 European ancestry thyroiditis cases, 107 European ancestry ankylosing spondylitis cases, 100 European ancestry psoriasis cases, 173 European ancestry celiac disease cases, 254 European ancestry systemic lupus erythematosus cases, 308 European ancestry common variable inmunodeficiency cases, 865 European ancestry ulcerative colitis cases, 1,086 European ancestry Type 1 diabetes cases, 1,123 Eur…	NA	2q12.1	2	102464132	IL18R1	IL18RAP - SLC9A4	8807	389015		11564	9150	rs2075184-T	rs2075184	0	2075184	intergenic_variant	1	0.23	9E-8	7.045757490560675				Illumina [7347414] (imputed)	N
2016-08-31	26301688	Li YR	2015-08-24	Nat Med	www.ncbi.nlm.nih.gov/pubmed/26301688	Meta-analysis of shared genetic architecture across ten pediatric autoimmune diseases.	Pediatric autoimmune diseases	97 European ancestry thyroiditis cases, 107 European ancestry ankylosing spondylitis cases, 100 European ancestry psoriasis cases, 173 European ancestry celiac disease cases, 254 European ancestry systemic lupus erythematosus cases, 308 European ancestry common variable inmunodeficiency cases, 865 European ancestry ulcerative colitis cases, 1,086 European ancestry Type 1 diabetes cases, 1,123 Eur…	NA	2q37.1	2	233276621	ATG16L1	ATG16L1			55054			rs36001488-C	rs36001488	0	36001488	intron_variant	0	0.48	8E-11	10.096910013008056				Illumina [7347414] (imputed)	N
2016-08-31	26301688	Li YR	2015-08-24	Nat Med	www.ncbi.nlm.nih.gov/pubmed/26301688	Meta-analysis of shared genetic architecture across ten pediatric autoimmune diseases.	Pediatric autoimmune diseases	97 European ancestry thyroiditis cases, 107 European ancestry ankylosing spondylitis cases, 100 European ancestry psoriasis cases, 173 European ancestry celiac disease cases, 254 European ancestry systemic lupus erythematosus cases, 308 European ancestry common variable inmunodeficiency cases, 865 European ancestry ulcerative colitis cases, 1,086 European ancestry Type 1 diabetes cases, 1,123 Eur…	NA	2q37.3	2	240624322	GPR35	GPR35			2859			rs4676410-A	rs4676410	0	4676410	intron_variant	0	0.19	2E-7	6.698970004336019				Illumina [7347414] (imputed)	N
2016-08-31	26301688	Li YR	2015-08-24	Nat Med	www.ncbi.nlm.nih.gov/pubmed/26301688	Meta-analysis of shared genetic architecture across ten pediatric autoimmune diseases.	Pediatric autoimmune diseases	97 European ancestry thyroiditis cases, 107 European ancestry ankylosing spondylitis cases, 100 European ancestry psoriasis cases, 173 European ancestry celiac disease cases, 254 European ancestry systemic lupus erythematosus cases, 308 European ancestry common variable inmunodeficiency cases, 865 European ancestry ulcerative colitis cases, 1,086 European ancestry Type 1 diabetes cases, 1,123 Eur…	NA	3p21.31	3	49534707	DAG1	DAG1			1605			rs4625-G	rs4625	0	4625	3_prime_UTR_variant	0	0.31	8E-11	10.096910013008056				Illumina [7347414] (imputed)	N
2016-08-31	26301688	Li YR	2015-08-24	Nat Med	www.ncbi.nlm.nih.gov/pubmed/26301688	Meta-analysis of shared genetic architecture across ten pediatric autoimmune diseases.	Pediatric autoimmune diseases	97 European ancestry thyroiditis cases, 107 European ancestry ankylosing spondylitis cases, 100 European ancestry psoriasis cases, 173 European ancestry celiac disease cases, 254 European ancestry systemic lupus erythematosus cases, 308 European ancestry common variable inmunodeficiency cases, 865 European ancestry ulcerative colitis cases, 1,086 European ancestry Type 1 diabetes cases, 1,123 Eur…	NA	4q27	4	122639784	IL21	IL21-AS1			100996941			rs62324212-A	rs62324212	0	62324212	intron_variant	0	0.42	3E-8	7.522878745280337				Illumina [7347414] (imputed)	N
2016-08-31	26301688	Li YR	2015-08-24	Nat Med	www.ncbi.nlm.nih.gov/pubmed/26301688	Meta-analysis of shared genetic architecture across ten pediatric autoimmune diseases.	Pediatric autoimmune diseases	97 European ancestry thyroiditis cases, 107 European ancestry ankylosing spondylitis cases, 100 European ancestry psoriasis cases, 173 European ancestry celiac disease cases, 254 European ancestry systemic lupus erythematosus cases, 308 European ancestry common variable inmunodeficiency cases, 865 European ancestry ulcerative colitis cases, 1,086 European ancestry Type 1 diabetes cases, 1,123 Eur…	NA	5p13.1	5	40487168	PTGER4	LOC105374736 - LOC105374737	105374736	105374737		159517	112782	rs7725052-C	rs7725052	0	7725052	regulatory_region_variant	1	0.43	8E-11	10.096910013008056				Illumina [7347414] (imputed)	N
2016-08-31	26301688	Li YR	2015-08-24	Nat Med	www.ncbi.nlm.nih.gov/pubmed/26301688	Meta-analysis of shared genetic architecture across ten pediatric autoimmune diseases.	Pediatric autoimmune diseases	97 European ancestry thyroiditis cases, 107 European ancestry ankylosing spondylitis cases, 100 European ancestry psoriasis cases, 173 European ancestry celiac disease cases, 254 European ancestry systemic lupus erythematosus cases, 308 European ancestry common variable inmunodeficiency cases, 865 European ancestry ulcerative colitis cases, 1,086 European ancestry Type 1 diabetes cases, 1,123 Eur…	NA	5q11.2	5	56148856	ANKRD55	ANKRD55			79722			rs7731626-A	rs7731626	0	7731626	intron_variant	0	0.39	1E-10	10.0				Illumina [7347414] (imputed)	N
2016-08-31	26301688	Li YR	2015-08-24	Nat Med	www.ncbi.nlm.nih.gov/pubmed/26301688	Meta-analysis of shared genetic architecture across ten pediatric autoimmune diseases.	Pediatric autoimmune diseases	97 European ancestry thyroiditis cases, 107 European ancestry ankylosing spondylitis cases, 100 European ancestry psoriasis cases, 173 European ancestry celiac disease cases, 254 European ancestry systemic lupus erythematosus cases, 308 European ancestry common variable inmunodeficiency cases, 865 European ancestry ulcerative colitis cases, 1,086 European ancestry Type 1 diabetes cases, 1,123 Eur…	NA	5q15	5	96888176	ERAP2	ERAP2, ERAP1			64167, 51752			rs4869313-T	rs4869313	0	4869313	intron_variant	0	0.42	9E-8	7.045757490560675				Illumina [7347414] (imputed)	N
2016-08-31	26301688	Li YR	2015-08-24	Nat Med	www.ncbi.nlm.nih.gov/pubmed/26301688	Meta-analysis of shared genetic architecture across ten pediatric autoimmune diseases.	Pediatric autoimmune diseases	97 European ancestry thyroiditis cases, 107 European ancestry ankylosing spondylitis cases, 100 European ancestry psoriasis cases, 173 European ancestry celiac disease cases, 254 European ancestry systemic lupus erythematosus cases, 308 European ancestry common variable inmunodeficiency cases, 865 European ancestry ulcerative colitis cases, 1,086 European ancestry Type 1 diabetes cases, 1,123 Eur…	NA	5q31.1	5	132475490	IL5	C5orf56			441108			rs11741255-A	rs11741255	0	11741255	intron_variant	0	0.42	2E-9	8.698970004336019				Illumina [7347414] (imputed)	N
2016-08-31	26301688	Li YR	2015-08-24	Nat Med	www.ncbi.nlm.nih.gov/pubmed/26301688	Meta-analysis of shared genetic architecture across ten pediatric autoimmune diseases.	Pediatric autoimmune diseases	97 European ancestry thyroiditis cases, 107 European ancestry ankylosing spondylitis cases, 100 European ancestry psoriasis cases, 173 European ancestry celiac disease cases, 254 European ancestry systemic lupus erythematosus cases, 308 European ancestry common variable inmunodeficiency cases, 865 European ancestry ulcerative colitis cases, 1,086 European ancestry Type 1 diabetes cases, 1,123 Eur…	NA	5q33.3	5	159402286	IL12B	LOC285626 - LOC285627	285626	285627		39452	46270	rs755374-T	rs755374	0	755374	intron_variant	1	0.32	2E-10	9.698970004336019				Illumina [7347414] (imputed)	N
2016-08-31	26301688	Li YR	2015-08-24	Nat Med	www.ncbi.nlm.nih.gov/pubmed/26301688	Meta-analysis of shared genetic architecture across ten pediatric autoimmune diseases.	Pediatric autoimmune diseases	97 European ancestry thyroiditis cases, 107 European ancestry ankylosing spondylitis cases, 100 European ancestry psoriasis cases, 173 European ancestry celiac disease cases, 254 European ancestry systemic lupus erythematosus cases, 308 European ancestry common variable inmunodeficiency cases, 865 European ancestry ulcerative colitis cases, 1,086 European ancestry Type 1 diabetes cases, 1,123 Eur…	NA	9p24.1	9	4981866	JAK2	HNRNPA1P41 - JAK2	100128701	3717		35904	3220	rs36051895-T	rs36051895	0	36051895	upstream_gene_variant	1	0.29	9E-8	7.045757490560675				Illumina [7347414] (imputed)	N
2016-08-31	26301688	Li YR	2015-08-24	Nat Med	www.ncbi.nlm.nih.gov/pubmed/26301688	Meta-analysis of shared genetic architecture across ten pediatric autoimmune diseases.	Pediatric autoimmune diseases	97 European ancestry thyroiditis cases, 107 European ancestry ankylosing spondylitis cases, 100 European ancestry psoriasis cases, 173 European ancestry celiac disease cases, 254 European ancestry systemic lupus erythematosus cases, 308 European ancestry common variable inmunodeficiency cases, 865 European ancestry ulcerative colitis cases, 1,086 European ancestry Type 1 diabetes cases, 1,123 Eur…	NA	9q32	9	114790969	TNFSF15	TNFSF15			9966			rs4246905-T	rs4246905	0	4246905	missense_variant	0	0.28	1E-8	8.0				Illumina [7347414] (imputed)	N
2016-08-31	26301688	Li YR	2015-08-24	Nat Med	www.ncbi.nlm.nih.gov/pubmed/26301688	Meta-analysis of shared genetic architecture across ten pediatric autoimmune diseases.	Pediatric autoimmune diseases	97 European ancestry thyroiditis cases, 107 European ancestry ankylosing spondylitis cases, 100 European ancestry psoriasis cases, 173 European ancestry celiac disease cases, 254 European ancestry systemic lupus erythematosus cases, 308 European ancestry common variable inmunodeficiency cases, 865 European ancestry ulcerative colitis cases, 1,086 European ancestry Type 1 diabetes cases, 1,123 Eur…	NA	9q34.3	9	136369144	CARD9	CARD9			64170			rs11145763-C	rs11145763	0	11145763	intron_variant	0	0.4	3E-8	7.522878745280337				Illumina [7347414] (imputed)	N
2016-08-31	26301688	Li YR	2015-08-24	Nat Med	www.ncbi.nlm.nih.gov/pubmed/26301688	Meta-analysis of shared genetic architecture across ten pediatric autoimmune diseases.	Pediatric autoimmune diseases	97 European ancestry thyroiditis cases, 107 European ancestry ankylosing spondylitis cases, 100 European ancestry psoriasis cases, 173 European ancestry celiac disease cases, 254 European ancestry systemic lupus erythematosus cases, 308 European ancestry common variable inmunodeficiency cases, 865 European ancestry ulcerative colitis cases, 1,086 European ancestry Type 1 diabetes cases, 1,123 Eur…	NA	10p15.1	10	6056986	IL2RA	IL2RA			3559			rs706778-T	rs706778	0	706778	intron_variant	0	0.41	6E-9	8.221848749616356				Illumina [7347414] (imputed)	N
2016-08-31	26301688	Li YR	2015-08-24	Nat Med	www.ncbi.nlm.nih.gov/pubmed/26301688	Meta-analysis of shared genetic architecture across ten pediatric autoimmune diseases.	Pediatric autoimmune diseases	97 European ancestry thyroiditis cases, 107 European ancestry ankylosing spondylitis cases, 100 European ancestry psoriasis cases, 173 European ancestry celiac disease cases, 254 European ancestry systemic lupus erythematosus cases, 308 European ancestry common variable inmunodeficiency cases, 865 European ancestry ulcerative colitis cases, 1,086 European ancestry Type 1 diabetes cases, 1,123 Eur…	NA	10q21.2	10	62679011	ZNF365	ZNF365 - ALDH7A1P4	22891	544		7000	61979	rs10822050-C	rs10822050	0	10822050	intergenic_variant	1	0.39	8E-11	10.096910013008056				Illumina [7347414] (imputed)	N
2016-08-31	26301688	Li YR	2015-08-24	Nat Med	www.ncbi.nlm.nih.gov/pubmed/26301688	Meta-analysis of shared genetic architecture across ten pediatric autoimmune diseases.	Pediatric autoimmune diseases	97 European ancestry thyroiditis cases, 107 European ancestry ankylosing spondylitis cases, 100 European ancestry psoriasis cases, 173 European ancestry celiac disease cases, 254 European ancestry systemic lupus erythematosus cases, 308 European ancestry common variable inmunodeficiency cases, 865 European ancestry ulcerative colitis cases, 1,086 European ancestry Type 1 diabetes cases, 1,123 Eur…	NA	10q22.3	10	79287626	ZMIZ1	ZMIZ1			57178			rs1250563-C	rs1250563	0	1250563	intron_variant	0	0.29	1E-8	8.0				Illumina [7347414] (imputed)	N
2016-08-31	26301688	Li YR	2015-08-24	Nat Med	www.ncbi.nlm.nih.gov/pubmed/26301688	Meta-analysis of shared genetic architecture across ten pediatric autoimmune diseases.	Pediatric autoimmune diseases	97 European ancestry thyroiditis cases, 107 European ancestry ankylosing spondylitis cases, 100 European ancestry psoriasis cases, 173 European ancestry celiac disease cases, 254 European ancestry systemic lupus erythematosus cases, 308 European ancestry common variable inmunodeficiency cases, 865 European ancestry ulcerative colitis cases, 1,086 European ancestry Type 1 diabetes cases, 1,123 Eur…	NA	10q24.2	10	99538694	NKX2-3	NKX2-3 - SLC25A28	159296	81894		2170	71824	rs1332099-T	rs1332099	0	1332099	downstream_gene_variant	1	0.46	9E-11	10.045757490560675				Illumina [7347414] (imputed)	N
2016-08-31	26301688	Li YR	2015-08-24	Nat Med	www.ncbi.nlm.nih.gov/pubmed/26301688	Meta-analysis of shared genetic architecture across ten pediatric autoimmune diseases.	Pediatric autoimmune diseases	97 European ancestry thyroiditis cases, 107 European ancestry ankylosing spondylitis cases, 100 European ancestry psoriasis cases, 173 European ancestry celiac disease cases, 254 European ancestry systemic lupus erythematosus cases, 308 European ancestry common variable inmunodeficiency cases, 865 European ancestry ulcerative colitis cases, 1,086 European ancestry Type 1 diabetes cases, 1,123 Eur…	NA	11p15.5	11	2146620	INS	INS-IGF2, IGF2, IGF2-AS			723961, 3481, 51214			rs17885785-T	rs17885785	0	17885785	non_coding_transcript_exon_variant	0	0.2	8E-11	10.096910013008056				Illumina [7347414] (imputed)	N
2016-08-31	26301688	Li YR	2015-08-24	Nat Med	www.ncbi.nlm.nih.gov/pubmed/26301688	Meta-analysis of shared genetic architecture across ten pediatric autoimmune diseases.	Pediatric autoimmune diseases	97 European ancestry thyroiditis cases, 107 European ancestry ankylosing spondylitis cases, 100 European ancestry psoriasis cases, 173 European ancestry celiac disease cases, 254 European ancestry systemic lupus erythematosus cases, 308 European ancestry common variable inmunodeficiency cases, 865 European ancestry ulcerative colitis cases, 1,086 European ancestry Type 1 diabetes cases, 1,123 Eur…	NA	12q12	12	40366829	LRRK2	LRRK2, LOC105369736			120892, 105369736			rs17466626-G	rs17466626	0	17466626	non_coding_transcript_exon_variant	0	0.02	3E-10	9.522878745280337				Illumina [7347414] (imputed)	N
2016-08-31	26301688	Li YR	2015-08-24	Nat Med	www.ncbi.nlm.nih.gov/pubmed/26301688	Meta-analysis of shared genetic architecture across ten pediatric autoimmune diseases.	Pediatric autoimmune diseases	97 European ancestry thyroiditis cases, 107 European ancestry ankylosing spondylitis cases, 100 European ancestry psoriasis cases, 173 European ancestry celiac disease cases, 254 European ancestry systemic lupus erythematosus cases, 308 European ancestry common variable inmunodeficiency cases, 865 European ancestry ulcerative colitis cases, 1,086 European ancestry Type 1 diabetes cases, 1,123 Eur…	NA	12q13.2	12	56002984	SUOX	SUOX			6821			rs1689510-C	rs1689510	0	1689510	non_coding_transcript_exon_variant	0	0.31	4E-9	8.397940008672037				Illumina [7347414] (imputed)	N
2016-08-31	26301688	Li YR	2015-08-24	Nat Med	www.ncbi.nlm.nih.gov/pubmed/26301688	Meta-analysis of shared genetic architecture across ten pediatric autoimmune diseases.	Pediatric autoimmune diseases	97 European ancestry thyroiditis cases, 107 European ancestry ankylosing spondylitis cases, 100 European ancestry psoriasis cases, 173 European ancestry celiac disease cases, 254 European ancestry systemic lupus erythematosus cases, 308 European ancestry common variable inmunodeficiency cases, 865 European ancestry ulcerative colitis cases, 1,086 European ancestry Type 1 diabetes cases, 1,123 Eur…	NA	15q22.33	15	67171953	SMAD3	SMAD3			4088			rs72743477-G	rs72743477	0	72743477	intron_variant	0	0.21	8E-11	10.096910013008056				Illumina [7347414] (imputed)	N
2016-08-31	26301688	Li YR	2015-08-24	Nat Med	www.ncbi.nlm.nih.gov/pubmed/26301688	Meta-analysis of shared genetic architecture across ten pediatric autoimmune diseases.	Pediatric autoimmune diseases	97 European ancestry thyroiditis cases, 107 European ancestry ankylosing spondylitis cases, 100 European ancestry psoriasis cases, 173 European ancestry celiac disease cases, 254 European ancestry systemic lupus erythematosus cases, 308 European ancestry common variable inmunodeficiency cases, 865 European ancestry ulcerative colitis cases, 1,086 European ancestry Type 1 diabetes cases, 1,123 Eur…	NA	16p12.1	16	28329624	SBK1	SBK1 - LOC105369182	388228	105369182		5775	11700	rs12598357-G	rs12598357	0	12598357	intergenic_variant	1	0.39	4E-9	8.397940008672037				Illumina [7347414] (imputed)	N
2016-08-31	26301688	Li YR	2015-08-24	Nat Med	www.ncbi.nlm.nih.gov/pubmed/26301688	Meta-analysis of shared genetic architecture across ten pediatric autoimmune diseases.	Pediatric autoimmune diseases	97 European ancestry thyroiditis cases, 107 European ancestry ankylosing spondylitis cases, 100 European ancestry psoriasis cases, 173 European ancestry celiac disease cases, 254 European ancestry systemic lupus erythematosus cases, 308 European ancestry common variable inmunodeficiency cases, 865 European ancestry ulcerative colitis cases, 1,086 European ancestry Type 1 diabetes cases, 1,123 Eur…	NA	16p11.2	16	28835925	ATXN2L	ATXN2L			11273			rs12928404-C	rs12928404	0	12928404	splice_region_variant	0	0.38	6E-7	6.221848749616356				Illumina [7347414] (imputed)	N
2016-08-31	26301688	Li YR	2015-08-24	Nat Med	www.ncbi.nlm.nih.gov/pubmed/26301688	Meta-analysis of shared genetic architecture across ten pediatric autoimmune diseases.	Pediatric autoimmune diseases	97 European ancestry thyroiditis cases, 107 European ancestry ankylosing spondylitis cases, 100 European ancestry psoriasis cases, 173 European ancestry celiac disease cases, 254 European ancestry systemic lupus erythematosus cases, 308 European ancestry common variable inmunodeficiency cases, 865 European ancestry ulcerative colitis cases, 1,086 European ancestry Type 1 diabetes cases, 1,123 Eur…	NA	16q12.1	16	50634166	NOD2	NKD1			85407			rs117372389-T	rs117372389	0	117372389	3_prime_UTR_variant	0	0.02	8E-11	10.096910013008056				Illumina [7347414] (imputed)	N
2016-08-31	26301688	Li YR	2015-08-24	Nat Med	www.ncbi.nlm.nih.gov/pubmed/26301688	Meta-analysis of shared genetic architecture across ten pediatric autoimmune diseases.	Pediatric autoimmune diseases	97 European ancestry thyroiditis cases, 107 European ancestry ankylosing spondylitis cases, 100 European ancestry psoriasis cases, 173 European ancestry celiac disease cases, 254 European ancestry systemic lupus erythematosus cases, 308 European ancestry common variable inmunodeficiency cases, 865 European ancestry ulcerative colitis cases, 1,086 European ancestry Type 1 diabetes cases, 1,123 Eur…	NA	17q21.1	17	39883866	IKZF3	ZPBP2 - GSDMB	124626	55876		5970	20729	rs12232497-C	rs12232497	0	12232497	intergenic_variant	1	0.45	3E-7	6.522878745280337				Illumina [7347414] (imputed)	N
2016-08-31	26301688	Li YR	2015-08-24	Nat Med	www.ncbi.nlm.nih.gov/pubmed/26301688	Meta-analysis of shared genetic architecture across ten pediatric autoimmune diseases.	Pediatric autoimmune diseases	97 European ancestry thyroiditis cases, 107 European ancestry ankylosing spondylitis cases, 100 European ancestry psoriasis cases, 173 European ancestry celiac disease cases, 254 European ancestry systemic lupus erythematosus cases, 308 European ancestry common variable inmunodeficiency cases, 865 European ancestry ulcerative colitis cases, 1,086 European ancestry Type 1 diabetes cases, 1,123 Eur…	NA	19p13.2	19	10476920	TYK2	PDE4A - KEAP1	5141	9817		7289	9200	rs62131887-T	rs62131887	0	62131887	intergenic_variant	1	0.28	4E-7	6.3979400086720375				Illumina [7347414] (imputed)	N
2016-08-31	26301688	Li YR	2015-08-24	Nat Med	www.ncbi.nlm.nih.gov/pubmed/26301688	Meta-analysis of shared genetic architecture across ten pediatric autoimmune diseases.	Pediatric autoimmune diseases	97 European ancestry thyroiditis cases, 107 European ancestry ankylosing spondylitis cases, 100 European ancestry psoriasis cases, 173 European ancestry celiac disease cases, 254 European ancestry systemic lupus erythematosus cases, 308 European ancestry common variable inmunodeficiency cases, 865 European ancestry ulcerative colitis cases, 1,086 European ancestry Type 1 diabetes cases, 1,123 Eur…	NA	19q13.33	19	48703728	FUT2	FUT2, LOC105447645			2524, 105447645			rs602662-G	rs602662	0	602662	missense_variant	0	0.49	5E-8	7.301029995663981				Illumina [7347414] (imputed)	N
2016-08-31	26301688	Li YR	2015-08-24	Nat Med	www.ncbi.nlm.nih.gov/pubmed/26301688	Meta-analysis of shared genetic architecture across ten pediatric autoimmune diseases.	Pediatric autoimmune diseases	97 European ancestry thyroiditis cases, 107 European ancestry ankylosing spondylitis cases, 100 European ancestry psoriasis cases, 173 European ancestry celiac disease cases, 254 European ancestry systemic lupus erythematosus cases, 308 European ancestry common variable inmunodeficiency cases, 865 European ancestry ulcerative colitis cases, 1,086 European ancestry Type 1 diabetes cases, 1,123 Eur…	NA	20q13.33	20	63637985	TNFRSF6B	LOC100505771 - STMN3	100505771	50861		9161	1720	rs2738774-A	rs2738774	0	2738774	downstream_gene_variant	1	0.32	9E-7	6.045757490560675				Illumina [7347414] (imputed)	N
2016-08-31	26301688	Li YR	2015-08-24	Nat Med	www.ncbi.nlm.nih.gov/pubmed/26301688	Meta-analysis of shared genetic architecture across ten pediatric autoimmune diseases.	Pediatric autoimmune diseases	97 European ancestry thyroiditis cases, 107 European ancestry ankylosing spondylitis cases, 100 European ancestry psoriasis cases, 173 European ancestry celiac disease cases, 254 European ancestry systemic lupus erythematosus cases, 308 European ancestry common variable inmunodeficiency cases, 865 European ancestry ulcerative colitis cases, 1,086 European ancestry Type 1 diabetes cases, 1,123 Eur…	NA	21q22.2	21	39094644	PSMG1	LOC107985484 - RPL23AP12	107985484	391282		10111	32911	rs2836882-A	rs2836882	0	2836882	regulatory_region_variant	1	0.27	5E-8	7.301029995663981				Illumina [7347414] (imputed)	N
2016-08-31	26301688	Li YR	2015-08-24	Nat Med	www.ncbi.nlm.nih.gov/pubmed/26301688	Meta-analysis of shared genetic architecture across ten pediatric autoimmune diseases.	Pediatric autoimmune diseases	97 European ancestry thyroiditis cases, 107 European ancestry ankylosing spondylitis cases, 100 European ancestry psoriasis cases, 173 European ancestry celiac disease cases, 254 European ancestry systemic lupus erythematosus cases, 308 European ancestry common variable inmunodeficiency cases, 865 European ancestry ulcerative colitis cases, 1,086 European ancestry Type 1 diabetes cases, 1,123 Eur…	NA	1p31.1	1	81771892	LPHN2	ADGRL2			23266			rs2066363-C	rs2066363	0	2066363	intron_variant	0	0.34	8E-11	10.096910013008056				Illumina [7347414] (imputed)	N
2016-08-31	26301688	Li YR	2015-08-24	Nat Med	www.ncbi.nlm.nih.gov/pubmed/26301688	Meta-analysis of shared genetic architecture across ten pediatric autoimmune diseases.	Pediatric autoimmune diseases	97 European ancestry thyroiditis cases, 107 European ancestry ankylosing spondylitis cases, 100 European ancestry psoriasis cases, 173 European ancestry celiac disease cases, 254 European ancestry systemic lupus erythematosus cases, 308 European ancestry common variable inmunodeficiency cases, 865 European ancestry ulcerative colitis cases, 1,086 European ancestry Type 1 diabetes cases, 1,123 Eur…	NA	2p25.3	2	2944140	TSSC1	LINC01250			101927554			rs114846446-A	rs114846446	0	114846446	intron_variant	0	0.01	2E-7	6.698970004336019				Illumina [7347414] (imputed)	N
2016-08-31	26301688	Li YR	2015-08-24	Nat Med	www.ncbi.nlm.nih.gov/pubmed/26301688	Meta-analysis of shared genetic architecture across ten pediatric autoimmune diseases.	Pediatric autoimmune diseases	97 European ancestry thyroiditis cases, 107 European ancestry ankylosing spondylitis cases, 100 European ancestry psoriasis cases, 173 European ancestry celiac disease cases, 254 European ancestry systemic lupus erythematosus cases, 308 European ancestry common variable inmunodeficiency cases, 865 European ancestry ulcerative colitis cases, 1,086 European ancestry Type 1 diabetes cases, 1,123 Eur…	NA	4p16.2	4	4990640	CYTL1	LOC101928306 - CYTL1	101928306	54360		1969	23946	rs7672495-C	rs7672495	0	7672495	intergenic_variant	1	0.18	1E-7	7.0				Illumina [7347414] (imputed)	N
2016-08-31	26301688	Li YR	2015-08-24	Nat Med	www.ncbi.nlm.nih.gov/pubmed/26301688	Meta-analysis of shared genetic architecture across ten pediatric autoimmune diseases.	Pediatric autoimmune diseases	97 European ancestry thyroiditis cases, 107 European ancestry ankylosing spondylitis cases, 100 European ancestry psoriasis cases, 173 European ancestry celiac disease cases, 254 European ancestry systemic lupus erythematosus cases, 308 European ancestry common variable inmunodeficiency cases, 865 European ancestry ulcerative colitis cases, 1,086 European ancestry Type 1 diabetes cases, 1,123 Eur…	NA	4q35.1	4	182824168	TNM3	TENM3 - LOC105377576	55714	105377576		21144	46957	rs7660520-A	rs7660520	0	7660520	intergenic_variant	1	0.26	8E-11	10.096910013008056				Illumina [7347414] (imputed)	N
2016-08-31	26301688	Li YR	2015-08-24	Nat Med	www.ncbi.nlm.nih.gov/pubmed/26301688	Meta-analysis of shared genetic architecture across ten pediatric autoimmune diseases.	Pediatric autoimmune diseases	97 European ancestry thyroiditis cases, 107 European ancestry ankylosing spondylitis cases, 100 European ancestry psoriasis cases, 173 European ancestry celiac disease cases, 254 European ancestry systemic lupus erythematosus cases, 308 European ancestry common variable inmunodeficiency cases, 865 European ancestry ulcerative colitis cases, 1,086 European ancestry Type 1 diabetes cases, 1,123 Eur…	NA	8q24.23	8	137124061	intergenic	RNU6-144P - LOC107986905	106481222	107986905		18604	14792	rs7831697-G	rs7831697	0	7831697	intergenic_variant	1	0.25	5E-7	6.301029995663981				Illumina [7347414] (imputed)	N
2016-08-31	26301688	Li YR	2015-08-24	Nat Med	www.ncbi.nlm.nih.gov/pubmed/26301688	Meta-analysis of shared genetic architecture across ten pediatric autoimmune diseases.	Pediatric autoimmune diseases	97 European ancestry thyroiditis cases, 107 European ancestry ankylosing spondylitis cases, 100 European ancestry psoriasis cases, 173 European ancestry celiac disease cases, 254 European ancestry systemic lupus erythematosus cases, 308 European ancestry common variable inmunodeficiency cases, 865 European ancestry ulcerative colitis cases, 1,086 European ancestry Type 1 diabetes cases, 1,123 Eur…	NA	9p23	9	12785074	LURAP1L	LURAP1L-AS1, LURAP1L			101929467, 286343			rs7042370-T	rs7042370	0	7042370	intron_variant	0	0.43	1E-7	7.0				Illumina [7347414] (imputed)	N
2016-08-31	26301688	Li YR	2015-08-24	Nat Med	www.ncbi.nlm.nih.gov/pubmed/26301688	Meta-analysis of shared genetic architecture across ten pediatric autoimmune diseases.	Pediatric autoimmune diseases	97 European ancestry thyroiditis cases, 107 European ancestry ankylosing spondylitis cases, 100 European ancestry psoriasis cases, 173 European ancestry celiac disease cases, 254 European ancestry systemic lupus erythematosus cases, 308 European ancestry common variable inmunodeficiency cases, 865 European ancestry ulcerative colitis cases, 1,086 European ancestry Type 1 diabetes cases, 1,123 Eur…	NA	9q34.11	9	129894985	FNBP1	FNBP1			23048			rs10988542-C	rs10988542	0	10988542	intron_variant	0	0.08	7E-7	6.154901959985743				Illumina [7347414] (imputed)	N
2016-08-31	26301688	Li YR	2015-08-24	Nat Med	www.ncbi.nlm.nih.gov/pubmed/26301688	Meta-analysis of shared genetic architecture across ten pediatric autoimmune diseases.	Pediatric autoimmune diseases	97 European ancestry thyroiditis cases, 107 European ancestry ankylosing spondylitis cases, 100 European ancestry psoriasis cases, 173 European ancestry celiac disease cases, 254 European ancestry systemic lupus erythematosus cases, 308 European ancestry common variable inmunodeficiency cases, 865 European ancestry ulcerative colitis cases, 1,086 European ancestry Type 1 diabetes cases, 1,123 Eur…	NA	10p11.21	10	37303610	ANKRD30A	RN7SL314P - LOC101929498	106481836	101929498		5921	1353	rs7100025-G	rs7100025	0	7100025	intron_variant	1	0.34	8E-11	10.096910013008056				Illumina [7347414] (imputed)	N
2016-08-31	26301688	Li YR	2015-08-24	Nat Med	www.ncbi.nlm.nih.gov/pubmed/26301688	Meta-analysis of shared genetic architecture across ten pediatric autoimmune diseases.	Pediatric autoimmune diseases	97 European ancestry thyroiditis cases, 107 European ancestry ankylosing spondylitis cases, 100 European ancestry psoriasis cases, 173 European ancestry celiac disease cases, 254 European ancestry systemic lupus erythematosus cases, 308 European ancestry common variable inmunodeficiency cases, 865 European ancestry ulcerative colitis cases, 1,086 European ancestry Type 1 diabetes cases, 1,123 Eur…	NA	13q33.3	13	106410694	EFNB2	LINC00460 - RPL35P9	728192	100873796		32902	15063	rs11839053-C	rs11839053	0	11839053	intergenic_variant	1	0.02	1E-6	6.0				Illumina [7347414] (imputed)	N
2016-08-31	26301688	Li YR	2015-08-24	Nat Med	www.ncbi.nlm.nih.gov/pubmed/26301688	Meta-analysis of shared genetic architecture across ten pediatric autoimmune diseases.	Pediatric autoimmune diseases	97 European ancestry thyroiditis cases, 107 European ancestry ankylosing spondylitis cases, 100 European ancestry psoriasis cases, 173 European ancestry celiac disease cases, 254 European ancestry systemic lupus erythematosus cases, 308 European ancestry common variable inmunodeficiency cases, 865 European ancestry ulcerative colitis cases, 1,086 European ancestry Type 1 diabetes cases, 1,123 Eur…	NA	16q12.1	16	50270338	ADCY7	ADCY7			113			rs77150043-T	rs77150043	0	77150043	intron_variant	0	0.23	6E-9	8.221848749616356				Illumina [7347414] (imputed)	N
2016-08-31	26301688	Li YR	2015-08-24	Nat Med	www.ncbi.nlm.nih.gov/pubmed/26301688	Meta-analysis of shared genetic architecture across ten pediatric autoimmune diseases.	Pediatric autoimmune diseases	97 European ancestry thyroiditis cases, 107 European ancestry ankylosing spondylitis cases, 100 European ancestry psoriasis cases, 173 European ancestry celiac disease cases, 254 European ancestry systemic lupus erythematosus cases, 308 European ancestry common variable inmunodeficiency cases, 865 European ancestry ulcerative colitis cases, 1,086 European ancestry Type 1 diabetes cases, 1,123 Eur…	NA	Xq26.3	X	136583619	CD40LG	RNU6-320P - LINC00892	106480570	100128420		274	55924	rs2807264-C	rs2807264	0	2807264	downstream_gene_variant	1	0.21	1E-8	8.0				Illumina [7347414] (imputed)	N
2016-08-31	26301688	Li YR	2015-08-24	Nat Med	www.ncbi.nlm.nih.gov/pubmed/26301688	Meta-analysis of shared genetic architecture across ten pediatric autoimmune diseases.	Pediatric autoimmune diseases	97 European ancestry thyroiditis cases, 107 European ancestry ankylosing spondylitis cases, 100 European ancestry psoriasis cases, 173 European ancestry celiac disease cases, 254 European ancestry systemic lupus erythematosus cases, 308 European ancestry common variable inmunodeficiency cases, 865 European ancestry ulcerative colitis cases, 1,086 European ancestry Type 1 diabetes cases, 1,123 Eur…	NA	Xq26.3	X	136949968	RBMX	LOC100289184 - LOC100420958	100289184	100420958		1835	11949	rs12863738-T	rs12863738	0	12863738	intron_variant	1	0.17	6E-8	7.221848749616356				Illumina [7347414] (imputed)	N
