# Supplementary material for: A machine-compiled database of genome-wide association studies
Source: Nat Commun. 2019 Jul 26;10:3341. doi: 10.1038/s41467-019-11026-x (PMC6659642; doi:10.1038/s41467-019-11026-x)
Supplement: Supplementary file 3 — Source Data [file 41467_2019_11026_MOESM3_ESM.zip › Supplementary Files/notebooks/bio-analysis/enrichment/newbps.txt]

rs10007831	T/C	4	99692292
rs10016872	C/T	4	170880376
rs1002158	T/G	2	23538843
rs10022911	A/G	4	10140551
rs10029715	T/C	4	187222600
rs10033900	T/C	4	110659067	DOWNSTREAM			CFI	ENSG00000205403	complement factor I	3426	complement factor I	HEMOLYTIC UREMIC SYNDROME, ATYPICAL, SUSCEPTIBILITY TO, 3; COMPLEMENT FACTOR I DEFICIENCY; HEMOLYTIC UREMIC SYNDROME, ATYPICAL, SUSCEPTIBILITY TO, 1	hemolytic uremic syndrome	PHARMACOGENOMIC	Hemolytic-Uremic Syndrome | Recurrence
rs10036748	C/T	5	150458146	INTRONIC	Systemic lupus erythematosus		TNIP1	ENSG00000145901	TNFAIP3 interacting protein 1	10318	TNFAIP3 interacting protein 1
rs1004446	G/A	11	2170143	INTRONIC	Type 1 diabetes		IGF2	ENSG00000167244	insulin-like growth factor 2 (somatomedin A)	3481	insulin-like growth factor 2 (somatomedin A)	INSULIN-LIKE GROWTH FACTOR II	liver disease | Longevity | gestational diabetes mellitus | glaucoma, primary open-angle | Beckwith Wiedemann syndrome | oral cancer | hepatitis B liver cancer | triglycerides | body mass, height | obesity | diabetes, type 2 | anorexia nervosa perfectionism | Obesity and insulin response | diabetes, type 1 | body mass | muscle testing | birth weight | birth weight fetal growth | insulin | diabete…	PSYCH | VISION | IMMUNE | CANCER | METABOLIC | REPRODUCTION | NORMALVARIATION | NEUROLOGICAL | AGING | DEVELOPMENTAL | UNKNOWN	Eating Disorders | Genetic Predisposition to Disease | Muscular Diseases | Diabetes Mellitus, Type 1 | Pain | Pregnancy in Diabetics | Alzheimer Disease | Diabetes Mellitus, Type 2 | Glaucoma, Open-Angle | Body Weight | Urinary Calculi | Cardiovascular Diseases | Birth Weight | Anorexia Nervosa | Hepatitis, Toxic | Polycystic Ovary Syndrome | Carcinoma, Hepatocellular | Obesity | Prostatic Neopla…
rs1004446	G/A	11	2170143	INTRONIC	Type 1 diabetes		INS	ENSG00000129965	insulin	723961	INS-IGF2 readthrough transcript	INSULIN; MATURITY-ONSET DIABETES OF THE YOUNG, TYPE 1	insulin response to oral glucose | atherosclerosis | Longevity | Graves disease | fetal growth | diabetes, gestational | hyperandrogenism | diabetes, type 1 thyroid disease, autoimmune | birth weight body mass | type I diabetes | glucose tolerance | insulin sensitivity | breast cancer | Type 2 diabetes Type 1 diabetes | testosterone | colorectal cancer | beta-cell function | hypertension | impair…	PSYCH | IMMUNE | METABOLIC | CANCER | OTHER | NEUROLOGICAL | AGING | DEVELOPMENTAL | CARDIOVASCULAR | UNKNOWN	Colorectal Neoplasms | Hyperlipoproteinemia Type IV | Disease Progression | Genetic Predisposition to Disease | Diabetes Mellitus, Type 1 | Pregnancy in Diabetics | Diabetic Nephropathies | Autoimmune Diseases | Hyperandrogenism | Adenomatous Polyps | Alzheimer Disease | Diabetic Angiopathies | Diabetes Mellitus, Type 2 | Puberty, Precocious | Hirsutism | Body Weight | Hypertension, Renal | Hyper…
rs1004446	G/A	11	2170143	DOWNSTREAM	Type 1 diabetes		IGF2AS	ENSG00000099869	insulin-like growth factor 2 antisense				muscle testing	NORMALVARIATION	Genetic Predisposition to Disease | Muscular Diseases | Pain
rs1004446	G/A	11	2170143	WITHIN_NON_CODING_GENE	Type 1 diabetes		INS	ENSG00000129965	insulin	723961	INS-IGF2 readthrough transcript	INSULIN; MATURITY-ONSET DIABETES OF THE YOUNG, TYPE 1	insulin response to oral glucose | atherosclerosis | Longevity | Graves disease | fetal growth | diabetes, gestational | hyperandrogenism | diabetes, type 1 thyroid disease, autoimmune | birth weight body mass | type I diabetes | glucose tolerance | insulin sensitivity | breast cancer | Type 2 diabetes Type 1 diabetes | testosterone | colorectal cancer | beta-cell function | hypertension | impair…	PSYCH | IMMUNE | METABOLIC | CANCER | OTHER | NEUROLOGICAL | AGING | DEVELOPMENTAL | CARDIOVASCULAR | UNKNOWN	Colorectal Neoplasms | Hyperlipoproteinemia Type IV | Disease Progression | Genetic Predisposition to Disease | Diabetes Mellitus, Type 1 | Pregnancy in Diabetics | Diabetic Nephropathies | Autoimmune Diseases | Hyperandrogenism | Adenomatous Polyps | Alzheimer Disease | Diabetic Angiopathies | Diabetes Mellitus, Type 2 | Puberty, Precocious | Hirsutism | Body Weight | Hypertension, Renal | Hyper…
rs1004446	G/A	11	2170143	DOWNSTREAM	Type 1 diabetes		INS	ENSG00000129965	insulin	723961	INS-IGF2 readthrough transcript	INSULIN; MATURITY-ONSET DIABETES OF THE YOUNG, TYPE 1	insulin response to oral glucose | atherosclerosis | Longevity | Graves disease | fetal growth | diabetes, gestational | hyperandrogenism | diabetes, type 1 thyroid disease, autoimmune | birth weight body mass | type I diabetes | glucose tolerance | insulin sensitivity | breast cancer | Type 2 diabetes Type 1 diabetes | testosterone | colorectal cancer | beta-cell function | hypertension | impair…	PSYCH | IMMUNE | METABOLIC | CANCER | OTHER | NEUROLOGICAL | AGING | DEVELOPMENTAL | CARDIOVASCULAR | UNKNOWN	Colorectal Neoplasms | Hyperlipoproteinemia Type IV | Disease Progression | Genetic Predisposition to Disease | Diabetes Mellitus, Type 1 | Pregnancy in Diabetics | Diabetic Nephropathies | Autoimmune Diseases | Hyperandrogenism | Adenomatous Polyps | Alzheimer Disease | Diabetic Angiopathies | Diabetes Mellitus, Type 2 | Puberty, Precocious | Hirsutism | Body Weight | Hypertension, Renal | Hyper…
rs1004446	G/A	11	2170143	INTRONIC	Type I Diabetes		IGF2	ENSG00000167244	insulin-like growth factor 2 (somatomedin A)	3481	insulin-like growth factor 2 (somatomedin A)	INSULIN-LIKE GROWTH FACTOR II	liver disease | Longevity | gestational diabetes mellitus | glaucoma, primary open-angle | Beckwith Wiedemann syndrome | oral cancer | hepatitis B liver cancer | triglycerides | body mass, height | obesity | diabetes, type 2 | anorexia nervosa perfectionism | Obesity and insulin response | diabetes, type 1 | body mass | muscle testing | birth weight | birth weight fetal growth | insulin | diabete…	PSYCH | VISION | IMMUNE | CANCER | METABOLIC | REPRODUCTION | NORMALVARIATION | NEUROLOGICAL | AGING | DEVELOPMENTAL | UNKNOWN	Eating Disorders | Genetic Predisposition to Disease | Muscular Diseases | Diabetes Mellitus, Type 1 | Pain | Pregnancy in Diabetics | Alzheimer Disease | Diabetes Mellitus, Type 2 | Glaucoma, Open-Angle | Body Weight | Urinary Calculi | Cardiovascular Diseases | Birth Weight | Anorexia Nervosa | Hepatitis, Toxic | Polycystic Ovary Syndrome | Carcinoma, Hepatocellular | Obesity | Prostatic Neopla…
rs1004446	G/A	11	2170143	INTRONIC	Type I Diabetes		INS	ENSG00000129965	insulin	723961	INS-IGF2 readthrough transcript	INSULIN; MATURITY-ONSET DIABETES OF THE YOUNG, TYPE 1	insulin response to oral glucose | atherosclerosis | Longevity | Graves disease | fetal growth | diabetes, gestational | hyperandrogenism | diabetes, type 1 thyroid disease, autoimmune | birth weight body mass | type I diabetes | glucose tolerance | insulin sensitivity | breast cancer | Type 2 diabetes Type 1 diabetes | testosterone | colorectal cancer | beta-cell function | hypertension | impair…	PSYCH | IMMUNE | METABOLIC | CANCER | OTHER | NEUROLOGICAL | AGING | DEVELOPMENTAL | CARDIOVASCULAR | UNKNOWN	Colorectal Neoplasms | Hyperlipoproteinemia Type IV | Disease Progression | Genetic Predisposition to Disease | Diabetes Mellitus, Type 1 | Pregnancy in Diabetics | Diabetic Nephropathies | Autoimmune Diseases | Hyperandrogenism | Adenomatous Polyps | Alzheimer Disease | Diabetic Angiopathies | Diabetes Mellitus, Type 2 | Puberty, Precocious | Hirsutism | Body Weight | Hypertension, Renal | Hyper…
rs1004446	G/A	11	2170143	DOWNSTREAM	Type I Diabetes		IGF2AS	ENSG00000099869	insulin-like growth factor 2 antisense				muscle testing	NORMALVARIATION	Genetic Predisposition to Disease | Muscular Diseases | Pain
rs1004446	G/A	11	2170143	WITHIN_NON_CODING_GENE	Type I Diabetes		INS	ENSG00000129965	insulin	723961	INS-IGF2 readthrough transcript	INSULIN; MATURITY-ONSET DIABETES OF THE YOUNG, TYPE 1	insulin response to oral glucose | atherosclerosis | Longevity | Graves disease | fetal growth | diabetes, gestational | hyperandrogenism | diabetes, type 1 thyroid disease, autoimmune | birth weight body mass | type I diabetes | glucose tolerance | insulin sensitivity | breast cancer | Type 2 diabetes Type 1 diabetes | testosterone | colorectal cancer | beta-cell function | hypertension | impair…	PSYCH | IMMUNE | METABOLIC | CANCER | OTHER | NEUROLOGICAL | AGING | DEVELOPMENTAL | CARDIOVASCULAR | UNKNOWN	Colorectal Neoplasms | Hyperlipoproteinemia Type IV | Disease Progression | Genetic Predisposition to Disease | Diabetes Mellitus, Type 1 | Pregnancy in Diabetics | Diabetic Nephropathies | Autoimmune Diseases | Hyperandrogenism | Adenomatous Polyps | Alzheimer Disease | Diabetic Angiopathies | Diabetes Mellitus, Type 2 | Puberty, Precocious | Hirsutism | Body Weight | Hypertension, Renal | Hyper…
rs1004446	G/A	11	2170143	DOWNSTREAM	Type I Diabetes		INS	ENSG00000129965	insulin	723961	INS-IGF2 readthrough transcript	INSULIN; MATURITY-ONSET DIABETES OF THE YOUNG, TYPE 1	insulin response to oral glucose | atherosclerosis | Longevity | Graves disease | fetal growth | diabetes, gestational | hyperandrogenism | diabetes, type 1 thyroid disease, autoimmune | birth weight body mass | type I diabetes | glucose tolerance | insulin sensitivity | breast cancer | Type 2 diabetes Type 1 diabetes | testosterone | colorectal cancer | beta-cell function | hypertension | impair…	PSYCH | IMMUNE | METABOLIC | CANCER | OTHER | NEUROLOGICAL | AGING | DEVELOPMENTAL | CARDIOVASCULAR | UNKNOWN	Colorectal Neoplasms | Hyperlipoproteinemia Type IV | Disease Progression | Genetic Predisposition to Disease | Diabetes Mellitus, Type 1 | Pregnancy in Diabetics | Diabetic Nephropathies | Autoimmune Diseases | Hyperandrogenism | Adenomatous Polyps | Alzheimer Disease | Diabetic Angiopathies | Diabetes Mellitus, Type 2 | Puberty, Precocious | Hirsutism | Body Weight | Hypertension, Renal | Hyper…
rs10044666	G/T	5	155128570
rs1004565	C/T	11	79377700
rs10047878	T/A	14	22787690	WITHIN_NON_CODING_GENE				ENSG00000247731
rs10047878	T/A	14	22787690	INTRONIC			TRAC	ENSG00000229164	T cell receptor alpha constant
rs10047878	T/A	14	22787690	DOWNSTREAM				ENSG00000211819	Putative uncharacterized protein ENSP00000374974
rs10047878	T/A	14	22787690	UPSTREAM				ENSG00000211820	Putative uncharacterized protein ENSP00000374975
rs1004819	G/A	1	67670213	INTRONIC	Crohn's Disease	SNP rs1004819, in the IL23R gene, is associated with increased risk for Crohn's disease in both Jewish and non-Jewish populations. PMID 17068223 The same risk allele is also reported to increase the risk for developing ankylosing spondylitis, based on a large study of over 1,000 Caucasian patients. The odds ratio is 1.2 (p=8.8x10e-5).PMID 17952073, PMID 18037607 PMID 18047539 significant associat…	IL23R	ENSG00000162594	interleukin 23 receptor	149233	interleukin 23 receptor	INFLAMMATORY BOWEL DISEASE 17; INFLAMMATORY BOWEL DISEASE 1; INFLAMMATORY BOWEL DISEASE 11; PSORIASIS SUSCEPTIBILITY 1	psoriasis | Crohn's disease inflammatory bowel disease ulcerative colitis | Crohn's disease ulcerative colitis | Crohn's disease	IMMUNE	Colitis, Ulcerative | Genetic Predisposition to Disease | Inflammation | Inflammatory Bowel Diseases | Psoriasis | Crohn Disease
rs1004819	G/A	1	67670213	UPSTREAM	Crohn's Disease	SNP rs1004819, in the IL23R gene, is associated with increased risk for Crohn's disease in both Jewish and non-Jewish populations. PMID 17068223 The same risk allele is also reported to increase the risk for developing ankylosing spondylitis, based on a large study of over 1,000 Caucasian patients. The odds ratio is 1.2 (p=8.8x10e-5).PMID 17952073, PMID 18037607 PMID 18047539 significant associat…	IL23R	ENSG00000162594	interleukin 23 receptor	149233	interleukin 23 receptor	INFLAMMATORY BOWEL DISEASE 17; INFLAMMATORY BOWEL DISEASE 1; INFLAMMATORY BOWEL DISEASE 11; PSORIASIS SUSCEPTIBILITY 1	psoriasis | Crohn's disease inflammatory bowel disease ulcerative colitis | Crohn's disease ulcerative colitis | Crohn's disease	IMMUNE	Colitis, Ulcerative | Genetic Predisposition to Disease | Inflammation | Inflammatory Bowel Diseases | Psoriasis | Crohn Disease
rs1004819	G/A	1	67670213	INTRONIC	Crohn's Disease	SNP rs1004819, in the IL23R gene, is associated with increased risk for Crohn's disease in both Jewish and non-Jewish populations. PMID 17068223 The same risk allele is also reported to increase the risk for developing ankylosing spondylitis, based on a large study of over 1,000 Caucasian patients. The odds ratio is 1.2 (p=8.8x10e-5).PMID 17952073, PMID 18037607 PMID 18047539 significant associat…	IL23R	ENSG00000162594	interleukin 23 receptor	149233	interleukin 23 receptor	INFLAMMATORY BOWEL DISEASE 17; INFLAMMATORY BOWEL DISEASE 1; INFLAMMATORY BOWEL DISEASE 11; PSORIASIS SUSCEPTIBILITY 1	psoriasis | Crohn's disease inflammatory bowel disease ulcerative colitis | Crohn's disease ulcerative colitis | Crohn's disease	IMMUNE	Colitis, Ulcerative | Genetic Predisposition to Disease | Inflammation | Inflammatory Bowel Diseases | Psoriasis | Crohn Disease
rs1004819	G/A	1	67670213	UPSTREAM	Crohn's Disease	SNP rs1004819, in the IL23R gene, is associated with increased risk for Crohn's disease in both Jewish and non-Jewish populations. PMID 17068223 The same risk allele is also reported to increase the risk for developing ankylosing spondylitis, based on a large study of over 1,000 Caucasian patients. The odds ratio is 1.2 (p=8.8x10e-5).PMID 17952073, PMID 18037607 PMID 18047539 significant associat…	IL23R	ENSG00000162594	interleukin 23 receptor	149233	interleukin 23 receptor	INFLAMMATORY BOWEL DISEASE 17; INFLAMMATORY BOWEL DISEASE 1; INFLAMMATORY BOWEL DISEASE 11; PSORIASIS SUSCEPTIBILITY 1	psoriasis | Crohn's disease inflammatory bowel disease ulcerative colitis | Crohn's disease ulcerative colitis | Crohn's disease	IMMUNE	Colitis, Ulcerative | Genetic Predisposition to Disease | Inflammation | Inflammatory Bowel Diseases | Psoriasis | Crohn Disease
rs1006368	C/T	10	126346603	WITHIN_NON_CODING_GENE			FAM53B	ENSG00000189319	family with sequence similarity 53, member B	9679	family with sequence similarity 53, member B
rs1006368	C/T	10	126346603	INTRONIC			FAM53B	ENSG00000189319	family with sequence similarity 53, member B	9679	family with sequence similarity 53, member B
rs10064618	G/A	5	153772289	INTRONIC			GALNT10	ENSG00000164574	UDP-N-acetyl-alpha-D-galactosamine:polypeptide N-acetylgalactosaminyltransferase 10 (GalNAc-T10)	55568	UDP-N-acetyl-alpha-D-galactosamine:polypeptide N-acetylgalactosaminyltransferase 10 (GalNAc-T10)
rs1006973	T/C	14	52077089	INTRONIC			FRMD6	ENSG00000139926	FERM domain containing 6	122786	FERM domain containing 6
rs10086929	A/G	8	60090297
rs1009301	T/G	16	49113477
rs1009302	C/T	16	49113335
rs10098073	C/A	8	143309504	INTRONIC			TSNARE1	ENSG00000171045	t-SNARE domain containing 1	203062	t-SNARE domain containing 1
rs1010023	T/C	22	44336098	INTRONIC			PNPLA3	ENSG00000100344	patatin-like phospholipase domain containing 3	80339	patatin-like phospholipase domain containing 3		obesity	METABOLIC	Obesity
rs1010023	T/C	22	44336098	DOWNSTREAM			PNPLA3	ENSG00000100344	patatin-like phospholipase domain containing 3	80339	patatin-like phospholipase domain containing 3		obesity	METABOLIC	Obesity
rs1011685	C/T	8	19830769
rs10119	G/A	19	45406673	3PRIME_UTR			TOMM40	ENSG00000130204	translocase of outer mitochondrial membrane 40 homolog (yeast)	10452	translocase of outer mitochondrial membrane 40 homolog (yeast)
rs10119	G/A	19	45406673	UPSTREAM			APOE	ENSG00000130203	apolipoprotein E	348	apolipoprotein E	LIPOPROTEIN GLOMERULOPATHY; MACULAR DEGENERATION, AGE-RELATED, 1; SEA-BLUE HISTIOCYTE DISEASE; APOLIPOPROTEIN E; ALZHEIMER DISEASE 2	Amyotrophic Lateral Sclerosis | Familial dysbetalipoproteinemia | memory decline | Multiple Sclerosis | cholesterol | diastolic blood pressure | apoB | memory performance | arterial wall thickness | high coronary heart disease risk particularly affects ser | apoE | blood lipids and maximal oxygen uptake | chronic obstructive pulmonary disease/COPD | Plasma Lipid Levels | atherosclerosis | oxidize…	PSYCH | INFECTION | VISION | RENAL | IMMUNE | METABOLIC | CANCER | OTHER | PHARMACOGENOMIC | CHEMDEPENDENCY | REPRODUCTION | NEUROLOGICAL | AGING | CARDIOVASCULAR | UNKNOWN	Amyotrophic Lateral Sclerosis | Arteriosclerosis | Periodontitis | Multiple Sclerosis | Perceptual Disorders | Aortic Valve Stenosis | Cardiovascular Diseases | Cerebral Hemorrhage | Choroidal Neovascularization | Colorectal Neoplasms | Alcoholism | Myositis, Inclusion Body | Diabetic Retinopathy | Hypertrophy | Hyperlipoproteinemia Type II | Phenylketonurias | Uremia | Brain Ischemia | Syndrome …
rs1011970	G/T	9	22062134	WITHIN_NON_CODING_GENE			CDKN2BAS	ENSG00000240498	CDKN2B antisense RNA (non-protein coding)
rs10119795	C/T	9	100637339
rs10120688	G/A	9	22056499	WITHIN_NON_CODING_GENE			CDKN2BAS	ENSG00000240498	CDKN2B antisense RNA (non-protein coding)
rs10141001	G/A	14	52132201	INTRONIC			FRMD6	ENSG00000139926	FERM domain containing 6	122786	FERM domain containing 6
rs1014290	G/A	4	10001861	INTRONIC			SLC2A9	ENSG00000109667	solute carrier family 2 (facilitated glucose transporter), member 9	56606	solute carrier family 2 (facilitated glucose transporter), member 9	HYPOURICEMIA, RENAL, 2
rs10147486	G/T	14	47985019	INTRONIC			MDGA2	ENSG00000139915	MAM domain containing glycosylphosphatidylinositol anchor 2	161357	MAM domain containing glycosylphosphatidylinositol anchor 2
rs10150332	T/C	14	79936964	INTRONIC			NRXN3	ENSG00000021645	neurexin 3	9369	neurexin 3
rs10152629	G/A	15	41103535	UPSTREAM			DNAJC17	ENSG00000104129	DnaJ (Hsp40) homolog, subfamily C, member 17	55192	DnaJ (Hsp40) homolog, subfamily C, member 17
rs10152629	G/A	15	41103535	INTRONIC			ZFYVE19	ENSG00000166140	zinc finger, FYVE domain containing 19	84936	zinc finger, FYVE domain containing 19
rs10152629	G/A	15	41103535	DOWNSTREAM			PPP1R14D	ENSG00000166143	protein phosphatase 1, regulatory (inhibitor) subunit 14D	54866	protein phosphatase 1, regulatory (inhibitor) subunit 14D
rs10155047	C/T	3	113772952	INTRONIC			KIAA1407	ENSG00000163617	KIAA1407	57577	KIAA1407
rs10155047	C/T	3	113772952	WITHIN_NON_CODING_GENE			KIAA1407	ENSG00000163617	KIAA1407	57577	KIAA1407
rs10155047	C/T	3	113772952	INTRONIC			QTRTD1	ENSG00000151576	queuine tRNA-ribosyltransferase domain containing 1	79691	queuine tRNA-ribosyltransferase domain containing 1
rs10155047	C/T	3	113772952	UPSTREAM			QTRTD1	ENSG00000151576	queuine tRNA-ribosyltransferase domain containing 1	79691	queuine tRNA-ribosyltransferase domain containing 1
rs10168155	C/T	2	234596836	INTRONIC			UGT1A8	ENSG00000242366	UDP glucuronosyltransferase 1 family, polypeptide A8	54576	UDP glucuronosyltransferase 1 family, polypeptide A8		pancreatitis | colorectal cancer | mycophenolic acid pharmacokinetics | drug hypersensitivity | bladder cancer | liver cancer	IMMUNE | CANCER | PHARMACOGENOMIC	Colorectal Neoplasms | Genetic Predisposition to Disease | Carcinoma, Hepatocellular | Pancreatitis | Liver Neoplasms | Chronic Disease
rs10168155	C/T	2	234596836	INTRONIC			UGT1A10	ENSG00000242515	UDP glucuronosyltransferase 1 family, polypeptide A10	54575	UDP glucuronosyltransferase 1 family, polypeptide A10		orolaryngeal cancer | irinotecan pharmacokinetics | orolaryngeal carcinoma | liver cancer	CANCER | PHARMACOGENOMIC	Genetic Predisposition to Disease | Carcinoma, Hepatocellular | Neoplasms | Mouth Neoplasms | Laryngeal Neoplasms | Liver Neoplasms | Carcinoma, Squamous Cell
rs10168155	C/T	2	234596836	INTRONIC			UGT1A9	ENSG00000241119	UDP glucuronosyltransferase 1 family, polypeptide A9	54600	UDP glucuronosyltransferase 1 family, polypeptide A9		SN-38 pharmacokinetics | colorectal cancer | kidney transplant complications | phenytoin | mycophenolic acid pharmacokinetics | hyperbilirubinemia | drug hypersensitivity | kawasaki disease | hepatocellular carcinoma | pancreatic cancer | irinotecan pharmacokinetics lung cancer | irinotecan pharmacokinetics | bladder cancer | glucuronidation | liver cancer	IMMUNE | METABOLIC | CANCER | OTHER | PHARMACOGENOMIC | NORMALVARIATION	Colorectal Neoplasms | Genetic Predisposition to Disease | Neoplasm Metastasis | Pancreatic Neoplasms | Diarrhea | Carcinoma, Non-Small-Cell Lung | Lung Neoplasms | Neutropenia | Mucocutaneous Lymph Node Syndrome | Carcinoma, Hepatocellular | Malaria | Neoplasms | Liver Neoplasms
rs10168155	C/T	2	234596836	INTRONIC			UGT1A7	ENSG00000244122	UDP glucuronosyltransferase 1 family, polypeptide A7	54577	UDP glucuronosyltransferase 1 family, polypeptide A7		pancreatitis | lung cancer | colorectal cancer | gastric cancer | mycophenolic acid pharmacokinetics | drug hypersensitivity | cancer | hepatocellular carcinoma | pancreatic cancer | ulcerative colitis | pancreatitis, alcoholic | Gilbert syndrome | Crohn's disease | benzene toxicity | irinotecan pharmacokinetics lung cancer | irinotecan pharmacokinetics | liver cancer	IMMUNE | CANCER | PHARMACOGENOMIC	Colitis, Ulcerative | Colorectal Neoplasms | Occupational Diseases | Esophageal Neoplasms | Genetic Predisposition to Disease | Neoplasm Metastasis | Pancreatic Neoplasms | Diarrhea | Gastrointestinal Neoplasms | Carcinoma, Non-Small-Cell Lung | Lung Neoplasms | Crohn Disease | Neutropenia | Stomach Neoplasms | Carcinoma, Hepatocellular | Pancreatitis | Neoplasms | Mouth Neoplasms | Adenocarcinom…
rs10168155	C/T	2	234596836	UPSTREAM			UGT1A6	ENSG00000167165	UDP glucuronosyltransferase 1 family, polypeptide A6	54578	UDP glucuronosyltransferase 1 family, polypeptide A6		pancreatitis | gastrointestingal health | colorectal cancer | phenytoin | 1-hydroxypyrene, urinary | 2-naphtol | cancer | hepatocellular carcinoma | Gilbert syndrome | benzene toxicity | glucuronidation	IMMUNE | METABOLIC | CANCER | PHARMACOGENOMIC	Colorectal Neoplasms | Occupational Diseases | Genetic Predisposition to Disease | Gilbert Disease | Cardiovascular Diseases | Carcinoma, Hepatocellular | Pancreatitis | Gastrointestinal Diseases | Neoplasms, Glandular and Epithelial | Adenoma | Neoplasm Recurrence, Local | Liver Neoplasms | Chronic Disease | Colonic Neoplasms | Rectal Neoplasms
rs10168266	C/T	2	191935804	INTRONIC			STAT4	ENSG00000138378	signal transducer and activator of transcription 4	6775	signal transducer and activator of transcription 4	SYSTEMIC LUPUS ERYTHEMATOSUS, SUSCEPTIBILITY TO, 11; RHEUMATOID ARTHRITIS; SYSTEMIC LUPUS ERYTHEMATOSUS	asthma	IMMUNE	Genetic Predisposition to Disease | Asthma
rs10168266	C/T	2	191935804	WITHIN_NON_CODING_GENE			STAT4	ENSG00000138378	signal transducer and activator of transcription 4	6775	signal transducer and activator of transcription 4	SYSTEMIC LUPUS ERYTHEMATOSUS, SUSCEPTIBILITY TO, 11; RHEUMATOID ARTHRITIS; SYSTEMIC LUPUS ERYTHEMATOSUS	asthma	IMMUNE	Genetic Predisposition to Disease | Asthma
rs10168266	C/T	2	191935804	DOWNSTREAM			STAT4	ENSG00000138378	signal transducer and activator of transcription 4	6775	signal transducer and activator of transcription 4	SYSTEMIC LUPUS ERYTHEMATOSUS, SUSCEPTIBILITY TO, 11; RHEUMATOID ARTHRITIS; SYSTEMIC LUPUS ERYTHEMATOSUS	asthma	IMMUNE	Genetic Predisposition to Disease | Asthma
rs10168416	C/G	2	234597087	INTRONIC			UGT1A8	ENSG00000242366	UDP glucuronosyltransferase 1 family, polypeptide A8	54576	UDP glucuronosyltransferase 1 family, polypeptide A8		pancreatitis | colorectal cancer | mycophenolic acid pharmacokinetics | drug hypersensitivity | bladder cancer | liver cancer	IMMUNE | CANCER | PHARMACOGENOMIC	Colorectal Neoplasms | Genetic Predisposition to Disease | Carcinoma, Hepatocellular | Pancreatitis | Liver Neoplasms | Chronic Disease
rs10168416	C/G	2	234597087	INTRONIC			UGT1A10	ENSG00000242515	UDP glucuronosyltransferase 1 family, polypeptide A10	54575	UDP glucuronosyltransferase 1 family, polypeptide A10		orolaryngeal cancer | irinotecan pharmacokinetics | orolaryngeal carcinoma | liver cancer	CANCER | PHARMACOGENOMIC	Genetic Predisposition to Disease | Carcinoma, Hepatocellular | Neoplasms | Mouth Neoplasms | Laryngeal Neoplasms | Liver Neoplasms | Carcinoma, Squamous Cell
rs10168416	C/G	2	234597087	INTRONIC			UGT1A9	ENSG00000241119	UDP glucuronosyltransferase 1 family, polypeptide A9	54600	UDP glucuronosyltransferase 1 family, polypeptide A9		SN-38 pharmacokinetics | colorectal cancer | kidney transplant complications | phenytoin | mycophenolic acid pharmacokinetics | hyperbilirubinemia | drug hypersensitivity | kawasaki disease | hepatocellular carcinoma | pancreatic cancer | irinotecan pharmacokinetics lung cancer | irinotecan pharmacokinetics | bladder cancer | glucuronidation | liver cancer	IMMUNE | METABOLIC | CANCER | OTHER | PHARMACOGENOMIC | NORMALVARIATION	Colorectal Neoplasms | Genetic Predisposition to Disease | Neoplasm Metastasis | Pancreatic Neoplasms | Diarrhea | Carcinoma, Non-Small-Cell Lung | Lung Neoplasms | Neutropenia | Mucocutaneous Lymph Node Syndrome | Carcinoma, Hepatocellular | Malaria | Neoplasms | Liver Neoplasms
rs10168416	C/G	2	234597087	INTRONIC			UGT1A7	ENSG00000244122	UDP glucuronosyltransferase 1 family, polypeptide A7	54577	UDP glucuronosyltransferase 1 family, polypeptide A7		pancreatitis | lung cancer | colorectal cancer | gastric cancer | mycophenolic acid pharmacokinetics | drug hypersensitivity | cancer | hepatocellular carcinoma | pancreatic cancer | ulcerative colitis | pancreatitis, alcoholic | Gilbert syndrome | Crohn's disease | benzene toxicity | irinotecan pharmacokinetics lung cancer | irinotecan pharmacokinetics | liver cancer	IMMUNE | CANCER | PHARMACOGENOMIC	Colitis, Ulcerative | Colorectal Neoplasms | Occupational Diseases | Esophageal Neoplasms | Genetic Predisposition to Disease | Neoplasm Metastasis | Pancreatic Neoplasms | Diarrhea | Gastrointestinal Neoplasms | Carcinoma, Non-Small-Cell Lung | Lung Neoplasms | Crohn Disease | Neutropenia | Stomach Neoplasms | Carcinoma, Hepatocellular | Pancreatitis | Neoplasms | Mouth Neoplasms | Adenocarcinom…
rs10168416	C/G	2	234597087	UPSTREAM			UGT1A6	ENSG00000167165	UDP glucuronosyltransferase 1 family, polypeptide A6	54578	UDP glucuronosyltransferase 1 family, polypeptide A6		pancreatitis | gastrointestingal health | colorectal cancer | phenytoin | 1-hydroxypyrene, urinary | 2-naphtol | cancer | hepatocellular carcinoma | Gilbert syndrome | benzene toxicity | glucuronidation	IMMUNE | METABOLIC | CANCER | PHARMACOGENOMIC	Colorectal Neoplasms | Occupational Diseases | Genetic Predisposition to Disease | Gilbert Disease | Cardiovascular Diseases | Carcinoma, Hepatocellular | Pancreatitis | Gastrointestinal Diseases | Neoplasms, Glandular and Epithelial | Adenoma | Neoplasm Recurrence, Local | Liver Neoplasms | Chronic Disease | Colonic Neoplasms | Rectal Neoplasms
rs10168416	C/G	2	234597087	DOWNSTREAM				ENSG00000224814
rs10168722	A/T/AA/CT	2	199002563	INTRONIC			PLCL1	ENSG00000115896	phospholipase C-like 1	5334	phospholipase C-like 1
rs10173081	C/T	2	102957348	INTRONIC			IL1RL1	ENSG00000115602	interleukin 1 receptor-like 1	9173	interleukin 1 receptor-like 1		hepatitis C | cytokine synthesis	INFECTION | IMMUNE	Genetic Predisposition to Disease | Disease Progression | Viremia | Hepatitis C | Yellow Fever
rs10173081	C/T	2	102957348	DOWNSTREAM			IL1RL1	ENSG00000115602	interleukin 1 receptor-like 1	9173	interleukin 1 receptor-like 1		hepatitis C | cytokine synthesis	INFECTION | IMMUNE	Genetic Predisposition to Disease | Disease Progression | Viremia | Hepatitis C | Yellow Fever
rs10173081	C/T	2	102957348	INTRONIC			IL18R1	ENSG00000115604	interleukin 18 receptor 1	8809	interleukin 18 receptor 1		hepatitis C | atherosclerosis, coronary | pulmonary fibrosis	INFECTION | CARDIOVASCULAR	Genetic Predisposition to Disease | Disease Progression | Pneumoconiosis | Coronary Disease | Cardiovascular Diseases | Viremia | Hepatitis C
rs10173081	C/T	2	102957348	WITHIN_NON_CODING_GENE			IL1RL1	ENSG00000115602	interleukin 1 receptor-like 1	9173	interleukin 1 receptor-like 1		hepatitis C | cytokine synthesis	INFECTION | IMMUNE	Genetic Predisposition to Disease | Disease Progression | Viremia | Hepatitis C | Yellow Fever
rs1017444	C/A	2	117775371	UPSTREAM				ENSG00000222239	Small subunit ribosomal RNA, 5` domain
rs1017444	C/A	2	117775371	UPSTREAM				ENSG00000244206
rs1017444	C/A	2	117775371	UPSTREAM				ENSG00000240437
rs10180112	C/G	2	198982858	INTRONIC			PLCL1	ENSG00000115896	phospholipase C-like 1	5334	phospholipase C-like 1
rs10183486	C/T	2	171990971	INTRONIC			TLK1	ENSG00000198586	tousled-like kinase 1	9874	tousled-like kinase 1
rs10183486	C/T	2	171990971	WITHIN_NON_CODING_GENE			TLK1	ENSG00000198586	tousled-like kinase 1	9874	tousled-like kinase 1
rs10183584	T/A	2	199069965
rs10187367	G/A	2	155321634	DOWNSTREAM				ENSG00000238004
rs10189155	C/G	2	104736252
rs10189795	C/T	2	228378861	INTRONIC			AGFG1	ENSG00000173744	ArfGAP with FG repeats 1	3267	ArfGAP with FG repeats 1
rs10189795	C/T	2	228378861	WITHIN_NON_CODING_GENE			AGFG1	ENSG00000173744	ArfGAP with FG repeats 1	3267	ArfGAP with FG repeats 1
rs1019102	A/C	7	43142434
rs10200894	C/G	2	228817132		Parkinson's disease	rs10200894 increases susceptibility to Parkinson's disease 1.84 times for carriers of the C allele PMID 16252231
rs10205350	G/T	2	31146497	INTRONIC			GALNT14	ENSG00000158089	UDP-N-acetyl-alpha-D-galactosamine:polypeptide N-acetylgalactosaminyltransferase 14 (GalNAc-T14)	79623	UDP-N-acetyl-alpha-D-galactosamine:polypeptide N-acetylgalactosaminyltransferase 14 (GalNAc-T14)
rs10205350	G/T	2	31146497	WITHIN_NON_CODING_GENE			GALNT14	ENSG00000158089	UDP-N-acetyl-alpha-D-galactosamine:polypeptide N-acetylgalactosaminyltransferase 14 (GalNAc-T14)	79623	UDP-N-acetyl-alpha-D-galactosamine:polypeptide N-acetylgalactosaminyltransferase 14 (GalNAc-T14)
rs10205350	G/T	2	31146497	DOWNSTREAM			GALNT14	ENSG00000158089	UDP-N-acetyl-alpha-D-galactosamine:polypeptide N-acetylgalactosaminyltransferase 14 (GalNAc-T14)	79623	UDP-N-acetyl-alpha-D-galactosamine:polypeptide N-acetylgalactosaminyltransferase 14 (GalNAc-T14)
rs10208273	A/G	2	6523994
rs1021599	G/A	18	30215056
rs10216243	C/A	7	104513624	INTRONIC			LHFPL3	ENSG00000187416	lipoma HMGIC fusion partner-like 3	375612	lipoma HMGIC fusion partner-like 3
rs10218356	A/G	X	19258312
rs10218843	A/G	1	160626061
rs1022335	T/A	2	146096783	DOWNSTREAM				ENSG00000214064
rs1022442	G/A	21	22355846
rs10224497	A/G	7	2149967	INTRONIC			MAD1L1	ENSG00000002822	MAD1 mitotic arrest deficient-like 1 (yeast)	8379	MAD1 mitotic arrest deficient-like 1 (yeast)	PROSTATE CANCER
rs10224497	A/G	7	2149967	UPSTREAM			MAD1L1	ENSG00000002822	MAD1 mitotic arrest deficient-like 1 (yeast)	8379	MAD1 mitotic arrest deficient-like 1 (yeast)	PROSTATE CANCER
rs10224497	A/G	7	2149967	WITHIN_NON_CODING_GENE			MAD1L1	ENSG00000002822	MAD1 mitotic arrest deficient-like 1 (yeast)	8379	MAD1 mitotic arrest deficient-like 1 (yeast)	PROSTATE CANCER
rs1023252	G/T	1	11899033	INTRONIC			CLCN6	ENSG00000011021	chloride channel 6	1185	chloride channel 6
rs1023252	G/T	1	11899033	NON_SYNONYMOUS_CODING			CLCN6	ENSG00000011021	chloride channel 6	1185	chloride channel 6
rs1023252	G/T	1	11899033	DOWNSTREAM			CLCN6	ENSG00000011021	chloride channel 6	1185	chloride channel 6
rs1023252	G/T	1	11899033	UPSTREAM			NPPAAS	ENSG00000242349	NPPA antisense RNA (non-protein coding)
rs10233386	T/C	7	139515216	INTRONIC			TBXAS1	ENSG00000059377	thromboxane A synthase 1 (platelet)	6916	thromboxane A synthase 1 (platelet)	GHOSAL HEMATODIAPHYSEAL DYSPLASIA
rs10239050	A/G	7	2158390	INTRONIC			MAD1L1	ENSG00000002822	MAD1 mitotic arrest deficient-like 1 (yeast)	8379	MAD1 mitotic arrest deficient-like 1 (yeast)	PROSTATE CANCER
rs10239050	A/G	7	2158390	WITHIN_NON_CODING_GENE			MAD1L1	ENSG00000002822	MAD1 mitotic arrest deficient-like 1 (yeast)	8379	MAD1 mitotic arrest deficient-like 1 (yeast)	PROSTATE CANCER
rs10241703	C/T	7	3919481	INTRONIC			SDK1	ENSG00000146555	sidekick homolog 1, cell adhesion molecule (chicken)	221935	sidekick homolog 1, cell adhesion molecule (chicken)
rs10243770	T/C	7	3915753	INTRONIC			SDK1	ENSG00000146555	sidekick homolog 1, cell adhesion molecule (chicken)	221935	sidekick homolog 1, cell adhesion molecule (chicken)
rs10245389	T/C	7	3941203	INTRONIC			SDK1	ENSG00000146555	sidekick homolog 1, cell adhesion molecule (chicken)	221935	sidekick homolog 1, cell adhesion molecule (chicken)
rs10258739	A/T	7	66062935
rs10260404	T/C	7	154210798	INTRONIC	Amyotrophic lateral sclerosis	rs10260404, a SNP in the region of the DPP6 gene on chromosome 7, has been associated with the sporadic form of ALS (Lou Gehrig's disease) in a study of 1000+ European patients. The overall odds ratio for the risk allele rs10260404(C) is 1.30 (CI: 1.18-1.43, p=0.017). When broken down by genotype, the odds ratios for heterozygotes are 1.20 (CI: 1.06-1.41), and for rs10260404(C;C) homozygotes, 1.6…	DPP6	ENSG00000130226	dipeptidyl-peptidase 6	1804	dipeptidyl-peptidase 6	VENTRICULAR FIBRILLATION, PAROXYSMAL FAMILIAL, 2
rs10260404	T/C	7	154210798	WITHIN_NON_CODING_GENE	Amyotrophic lateral sclerosis	rs10260404, a SNP in the region of the DPP6 gene on chromosome 7, has been associated with the sporadic form of ALS (Lou Gehrig's disease) in a study of 1000+ European patients. The overall odds ratio for the risk allele rs10260404(C) is 1.30 (CI: 1.18-1.43, p=0.017). When broken down by genotype, the odds ratios for heterozygotes are 1.20 (CI: 1.06-1.41), and for rs10260404(C;C) homozygotes, 1.6…	DPP6	ENSG00000130226	dipeptidyl-peptidase 6	1804	dipeptidyl-peptidase 6	VENTRICULAR FIBRILLATION, PAROXYSMAL FAMILIAL, 2
rs10260404	T/C	7	154210798	INTRONIC	Amyotrophic lateral sclerosis	rs10260404, a SNP in the region of the DPP6 gene on chromosome 7, has been associated with the sporadic form of ALS (Lou Gehrig's disease) in a study of 1000+ European patients. The overall odds ratio for the risk allele rs10260404(C) is 1.30 (CI: 1.18-1.43, p=0.017). When broken down by genotype, the odds ratios for heterozygotes are 1.20 (CI: 1.06-1.41), and for rs10260404(C;C) homozygotes, 1.6…	DPP6	ENSG00000130226	dipeptidyl-peptidase 6	1804	dipeptidyl-peptidase 6	VENTRICULAR FIBRILLATION, PAROXYSMAL FAMILIAL, 2
rs10260404	T/C	7	154210798	WITHIN_NON_CODING_GENE	Amyotrophic lateral sclerosis	rs10260404, a SNP in the region of the DPP6 gene on chromosome 7, has been associated with the sporadic form of ALS (Lou Gehrig's disease) in a study of 1000+ European patients. The overall odds ratio for the risk allele rs10260404(C) is 1.30 (CI: 1.18-1.43, p=0.017). When broken down by genotype, the odds ratios for heterozygotes are 1.20 (CI: 1.06-1.41), and for rs10260404(C;C) homozygotes, 1.6…	DPP6	ENSG00000130226	dipeptidyl-peptidase 6	1804	dipeptidyl-peptidase 6	VENTRICULAR FIBRILLATION, PAROXYSMAL FAMILIAL, 2
rs10260404	T/C	7	154210798	INTRONIC	Amyotrophic lateral sclerosis	rs10260404, a SNP in the region of the DPP6 gene on chromosome 7, has been associated with the sporadic form of ALS (Lou Gehrig's disease) in a study of 1000+ European patients. The overall odds ratio for the risk allele rs10260404(C) is 1.30 (CI: 1.18-1.43, p=0.017). When broken down by genotype, the odds ratios for heterozygotes are 1.20 (CI: 1.06-1.41), and for rs10260404(C;C) homozygotes, 1.6…	DPP6	ENSG00000130226	dipeptidyl-peptidase 6	1804	dipeptidyl-peptidase 6	VENTRICULAR FIBRILLATION, PAROXYSMAL FAMILIAL, 2
rs10260404	T/C	7	154210798	WITHIN_NON_CODING_GENE	Amyotrophic lateral sclerosis	rs10260404, a SNP in the region of the DPP6 gene on chromosome 7, has been associated with the sporadic form of ALS (Lou Gehrig's disease) in a study of 1000+ European patients. The overall odds ratio for the risk allele rs10260404(C) is 1.30 (CI: 1.18-1.43, p=0.017). When broken down by genotype, the odds ratios for heterozygotes are 1.20 (CI: 1.06-1.41), and for rs10260404(C;C) homozygotes, 1.6…	DPP6	ENSG00000130226	dipeptidyl-peptidase 6	1804	dipeptidyl-peptidase 6	VENTRICULAR FIBRILLATION, PAROXYSMAL FAMILIAL, 2
rs10260404	T/C	7	154210798	INTRONIC	Amyotrophic Lateral Sclerosis (ALS)	rs10260404, a SNP in the region of the DPP6 gene on chromosome 7, has been associated with the sporadic form of ALS (Lou Gehrig's disease) in a study of 1000+ European patients. The overall odds ratio for the risk allele rs10260404(C) is 1.30 (CI: 1.18-1.43, p=0.017). When broken down by genotype, the odds ratios for heterozygotes are 1.20 (CI: 1.06-1.41), and for rs10260404(C;C) homozygotes, 1.6…	DPP6	ENSG00000130226	dipeptidyl-peptidase 6	1804	dipeptidyl-peptidase 6	VENTRICULAR FIBRILLATION, PAROXYSMAL FAMILIAL, 2
rs10260404	T/C	7	154210798	WITHIN_NON_CODING_GENE	Amyotrophic Lateral Sclerosis (ALS)	rs10260404, a SNP in the region of the DPP6 gene on chromosome 7, has been associated with the sporadic form of ALS (Lou Gehrig's disease) in a study of 1000+ European patients. The overall odds ratio for the risk allele rs10260404(C) is 1.30 (CI: 1.18-1.43, p=0.017). When broken down by genotype, the odds ratios for heterozygotes are 1.20 (CI: 1.06-1.41), and for rs10260404(C;C) homozygotes, 1.6…	DPP6	ENSG00000130226	dipeptidyl-peptidase 6	1804	dipeptidyl-peptidase 6	VENTRICULAR FIBRILLATION, PAROXYSMAL FAMILIAL, 2
rs10260404	T/C	7	154210798	INTRONIC	Amyotrophic Lateral Sclerosis (ALS)	rs10260404, a SNP in the region of the DPP6 gene on chromosome 7, has been associated with the sporadic form of ALS (Lou Gehrig's disease) in a study of 1000+ European patients. The overall odds ratio for the risk allele rs10260404(C) is 1.30 (CI: 1.18-1.43, p=0.017). When broken down by genotype, the odds ratios for heterozygotes are 1.20 (CI: 1.06-1.41), and for rs10260404(C;C) homozygotes, 1.6…	DPP6	ENSG00000130226	dipeptidyl-peptidase 6	1804	dipeptidyl-peptidase 6	VENTRICULAR FIBRILLATION, PAROXYSMAL FAMILIAL, 2
rs10260404	T/C	7	154210798	WITHIN_NON_CODING_GENE	Amyotrophic Lateral Sclerosis (ALS)	rs10260404, a SNP in the region of the DPP6 gene on chromosome 7, has been associated with the sporadic form of ALS (Lou Gehrig's disease) in a study of 1000+ European patients. The overall odds ratio for the risk allele rs10260404(C) is 1.30 (CI: 1.18-1.43, p=0.017). When broken down by genotype, the odds ratios for heterozygotes are 1.20 (CI: 1.06-1.41), and for rs10260404(C;C) homozygotes, 1.6…	DPP6	ENSG00000130226	dipeptidyl-peptidase 6	1804	dipeptidyl-peptidase 6	VENTRICULAR FIBRILLATION, PAROXYSMAL FAMILIAL, 2
rs10260737	G/A	7	17705199
rs1026477	G/A	11	30489027	INTRONIC			MPPED2	ENSG00000066382	metallophosphoesterase domain containing 2	744	metallophosphoesterase domain containing 2
rs10272724	T/C	7	50477213	DOWNSTREAM			IKZF1	ENSG00000185811	IKAROS family zinc finger 1 (Ikaros)	10320	IKAROS family zinc finger 1 (Ikaros)
rs10274324	T/G	7	120899341	INTRONIC			C7orf58	ENSG00000106034	Uncharacterized protein C7orf58 Precursor	79974	chromosome 7 open reading frame 58
rs10274324	T/G	7	120899341	WITHIN_NON_CODING_GENE			C7orf58	ENSG00000106034	Uncharacterized protein C7orf58 Precursor	79974	chromosome 7 open reading frame 58
rs10275045	C/T	7	1920826	INTRONIC			MAD1L1	ENSG00000002822	MAD1 mitotic arrest deficient-like 1 (yeast)	8379	MAD1 mitotic arrest deficient-like 1 (yeast)	PROSTATE CANCER
rs10275320	G/A	7	20182054	UPSTREAM				ENSG00000243004
rs10275320	G/A	7	20182054	UPSTREAM				ENSG00000239588
rs10275320	G/A	7	20182054	INTRONIC			MACC1	ENSG00000183742	metastasis associated in colon cancer 1	346389	metastasis associated in colon cancer 1
rs10275320	G/A	7	20182054	WITHIN_NON_CODING_GENE				ENSG00000228598
rs10276619	G/A	7	50313352	DOWNSTREAM	Hippocampal atrophy			ENSG00000235620
rs1034071	T/C	6	22097375	WITHIN_NON_CODING_GENE				ENSG00000238274
rs1035089	A/G	16	11048350	INTRONIC			CLEC16A	ENSG00000038532	C-type lectin domain family 16, member A	23274	C-type lectin domain family 16, member A	DIABETES MELLITUS, INSULIN-DEPENDENT
rs1038770	G/A	4	119874487	INTRONIC			SYNPO2	ENSG00000172403	synaptopodin 2	171024	synaptopodin 2
rs10402271	T/G	19	45329214	DOWNSTREAM	Alzheimer's Disease		BCAM	ENSG00000187244	basal cell adhesion molecule (Lutheran blood group)	4059	basal cell adhesion molecule (Lutheran blood group)	LUTHERAN NULL; BLOOD GROUP--LUTHERAN SYSTEM
rs10402271	T/G	19	45329214	DOWNSTREAM	Multiple continuous traits in DGI samples-LDL cholesterol		BCAM	ENSG00000187244	basal cell adhesion molecule (Lutheran blood group)	4059	basal cell adhesion molecule (Lutheran blood group)	LUTHERAN NULL; BLOOD GROUP--LUTHERAN SYSTEM
rs10402271	T/G	19	45329214	DOWNSTREAM	Lipid level measurements-LDL cholesterol levels		BCAM	ENSG00000187244	basal cell adhesion molecule (Lutheran blood group)	4059	basal cell adhesion molecule (Lutheran blood group)	LUTHERAN NULL; BLOOD GROUP--LUTHERAN SYSTEM
rs10402271	T/G	19	45329214	DOWNSTREAM	Serum LDL cholesterol levels		BCAM	ENSG00000187244	basal cell adhesion molecule (Lutheran blood group)	4059	basal cell adhesion molecule (Lutheran blood group)	LUTHERAN NULL; BLOOD GROUP--LUTHERAN SYSTEM
rs10405693	C/T	19	45326664	DOWNSTREAM			BCAM	ENSG00000187244	basal cell adhesion molecule (Lutheran blood group)	4059	basal cell adhesion molecule (Lutheran blood group)	LUTHERAN NULL; BLOOD GROUP--LUTHERAN SYSTEM
rs10409243	C/T	19	10332988	3PRIME_UTR			S1PR2	ENSG00000175898	sphingosine-1-phosphate receptor 2	9294	sphingosine-1-phosphate receptor 2
rs10411161	C/T	19	52372976	WITHIN_NON_CODING_GENE			ZNF577	ENSG00000161551	zinc finger protein 577	84765	zinc finger protein 577
rs10411161	C/T	19	52372976	INTRONIC			ZNF577	ENSG00000161551	zinc finger protein 577	84765	zinc finger protein 577
rs10411161	C/T	19	52372976	DOWNSTREAM			ZNF577	ENSG00000161551	zinc finger protein 577	84765	zinc finger protein 577
rs10420008	A/G	19	7234575	INTRONIC			INSR	ENSG00000171105	insulin receptor	3643	insulin receptor	DIABETES MELLITUS, INSULIN-RESISTANT, WITH ACANTHOSIS NIGRICANS; HYPERINSULINEMIC HYPOGLYCEMIA, FAMILIAL, 5; PINEAL HYPERPLASIA, INSULIN-RESISTANT DIABETES MELLITUS, AND SOMATIC; DONOHUE SYNDROME; DIABETES MELLITUS, NONINSULIN-DEPENDENT	liver disease | gestational diabetes mellitus | diabetic pregnancy | glucose intolerance | breast cancer | atherosclerosis, coronary | colorectal cancer | hypertension | myocardial infarct | triglycerides | Insulin-resistant diabetes | diabetes | insulin resistance | obesity | diabetes, type 2 | cholesterol | diastolic blood pressure | diabetes, type 1 | body mass | glucose | polycystic ovarian s…	IMMUNE | CANCER | METABOLIC | OTHER | AGING | CARDIOVASCULAR | UNKNOWN	Colorectal Neoplasms | Developmental Disabilities | Genetic Predisposition to Disease | Diabetes Mellitus, Type 1 | Pregnancy in Diabetics | Adenomatous Polyps | Migraine Disorders | Coronary Disease | Diabetes Mellitus, Type 2 | Cell Transformation, Viral | Hypertriglyceridemia | Hypertension | Hypercholesterolemia | Myocardial Infarction | Birth Weight | Chromosome Deletion | Endocrine System D…
rs10420134	A/G	19	36261928	DOWNSTREAM			C19orf55	ENSG00000167595	Uncharacterized protein C19orf55	148137	chromosome 19 open reading frame 55
rs10420134	A/G	19	36261928	UPSTREAM			SNX26	ENSG00000004777	sorting nexin 26	115703	sorting nexin 26
rs10422797	T/C	19	45726106	INTRONIC			EXOC3L2	ENSG00000130201	exocyst complex component 3-like 2	90332	exocyst complex component 3-like 2
rs1042602	C/A	11	88911696	NON_SYNONYMOUS_CODING	Freckles		TYR	ENSG00000077498	tyrosinase (oculocutaneous albinism IA)	7299	tyrosinase (oculocutaneous albinism IA)	ALBINISM, OCULOCUTANEOUS, TYPE IB; SKIN/HAIR/EYE PIGMENTATION, VARIATION IN, 3; ALBINISM, OCULOCUTANEOUS, TYPE IA; ALBINISM, OCULAR, WITH SENSORINEURAL DEAFNESS	type I-A (tyrosinase-negative) oculocutaneous albinism | type IB (yellow) oculocutaneous albinism | full-length deletion of the tyrosinase gene | temperature-sensitive enzymatic activity | ocular albinism | multiple sclerosis | prostate cancer | Hermansky-Pudlak syndrome	VISION | IMMUNE | CANCER | OTHER | NORMALVARIATION | DEVELOPMENTAL	Multiple Sclerosis | Albinism, Ocular | Genetic Predisposition to Disease | Hermanski-Pudlak Syndrome | Bone Neoplasms | Prostatic Neoplasms | Prostatic Hyperplasia | Albinism, Oculocutaneous | Adenocarcinoma
rs1042602	C/A	11	88911696	NON_SYNONYMOUS_CODING	Skin pigmentation		TYR	ENSG00000077498	tyrosinase (oculocutaneous albinism IA)	7299	tyrosinase (oculocutaneous albinism IA)	ALBINISM, OCULOCUTANEOUS, TYPE IB; SKIN/HAIR/EYE PIGMENTATION, VARIATION IN, 3; ALBINISM, OCULOCUTANEOUS, TYPE IA; ALBINISM, OCULAR, WITH SENSORINEURAL DEAFNESS	type I-A (tyrosinase-negative) oculocutaneous albinism | type IB (yellow) oculocutaneous albinism | full-length deletion of the tyrosinase gene | temperature-sensitive enzymatic activity | ocular albinism | multiple sclerosis | prostate cancer | Hermansky-Pudlak syndrome	VISION | IMMUNE | CANCER | OTHER | NORMALVARIATION | DEVELOPMENTAL	Multiple Sclerosis | Albinism, Ocular | Genetic Predisposition to Disease | Hermanski-Pudlak Syndrome | Bone Neoplasms | Prostatic Neoplasms | Prostatic Hyperplasia | Albinism, Oculocutaneous | Adenocarcinoma
rs1042602	C/A	11	88911696	NON_SYNONYMOUS_CODING	Hair, eye and skin pigmentation-Freckles		TYR	ENSG00000077498	tyrosinase (oculocutaneous albinism IA)	7299	tyrosinase (oculocutaneous albinism IA)	ALBINISM, OCULOCUTANEOUS, TYPE IB; SKIN/HAIR/EYE PIGMENTATION, VARIATION IN, 3; ALBINISM, OCULOCUTANEOUS, TYPE IA; ALBINISM, OCULAR, WITH SENSORINEURAL DEAFNESS	type I-A (tyrosinase-negative) oculocutaneous albinism | type IB (yellow) oculocutaneous albinism | full-length deletion of the tyrosinase gene | temperature-sensitive enzymatic activity | ocular albinism | multiple sclerosis | prostate cancer | Hermansky-Pudlak syndrome	VISION | IMMUNE | CANCER | OTHER | NORMALVARIATION | DEVELOPMENTAL	Multiple Sclerosis | Albinism, Ocular | Genetic Predisposition to Disease | Hermanski-Pudlak Syndrome | Bone Neoplasms | Prostatic Neoplasms | Prostatic Hyperplasia | Albinism, Oculocutaneous | Adenocarcinoma
rs1042725	C/T	12	66358347	3PRIME_UTR	Height	http://www.nature.com/ng/journal/vaop/ncurrent/abs/ng2121.html nature SNP rs1042725 is associated with height (P = 4E-8) in a study involving over 20,000 individuals. The gene harboring this SNP, HMGA2, is a strong biological candidate for having an influence on height, since rare, severe mutations in this gene are known to alter body size in mice and humans. rs1042725 is estimated to explain app…	HMGA2	ENSG00000149948	high mobility group AT-hook 2	8091	high mobility group AT-hook 2	STATURE QUANTITATIVE TRAIT LOCUS 9; LIPOMATOSIS, MULTIPLE; LEIOMYOMA, UTERINE
rs1042725	C/T	12	66358347	3PRIME_UTR	Height	http://www.nature.com/ng/journal/vaop/ncurrent/abs/ng2121.html nature SNP rs1042725 is associated with height (P = 4E-8) in a study involving over 20,000 individuals. The gene harboring this SNP, HMGA2, is a strong biological candidate for having an influence on height, since rare, severe mutations in this gene are known to alter body size in mice and humans. rs1042725 is estimated to explain app…	HMGA2	ENSG00000149948	high mobility group AT-hook 2	8091	high mobility group AT-hook 2	STATURE QUANTITATIVE TRAIT LOCUS 9; LIPOMATOSIS, MULTIPLE; LEIOMYOMA, UTERINE
rs1042725	C/T	12	66358347	3PRIME_UTR	Height	http://www.nature.com/ng/journal/vaop/ncurrent/abs/ng2121.html nature SNP rs1042725 is associated with height (P = 4E-8) in a study involving over 20,000 individuals. The gene harboring this SNP, HMGA2, is a strong biological candidate for having an influence on height, since rare, severe mutations in this gene are known to alter body size in mice and humans. rs1042725 is estimated to explain app…	HMGA2	ENSG00000149948	high mobility group AT-hook 2	8091	high mobility group AT-hook 2	STATURE QUANTITATIVE TRAIT LOCUS 9; LIPOMATOSIS, MULTIPLE; LEIOMYOMA, UTERINE
rs1042725	C/T	12	66358347	3PRIME_UTR	Height	http://www.nature.com/ng/journal/vaop/ncurrent/abs/ng2121.html nature SNP rs1042725 is associated with height (P = 4E-8) in a study involving over 20,000 individuals. The gene harboring this SNP, HMGA2, is a strong biological candidate for having an influence on height, since rare, severe mutations in this gene are known to alter body size in mice and humans. rs1042725 is estimated to explain app…	HMGA2	ENSG00000149948	high mobility group AT-hook 2	8091	high mobility group AT-hook 2	STATURE QUANTITATIVE TRAIT LOCUS 9; LIPOMATOSIS, MULTIPLE; LEIOMYOMA, UTERINE
rs1042725	C/T	12	66358347	3PRIME_UTR	Multiple continuous traits in DGI samples-Weight in Type II Diabetes Mellitus Cases	http://www.nature.com/ng/journal/vaop/ncurrent/abs/ng2121.html nature SNP rs1042725 is associated with height (P = 4E-8) in a study involving over 20,000 individuals. The gene harboring this SNP, HMGA2, is a strong biological candidate for having an influence on height, since rare, severe mutations in this gene are known to alter body size in mice and humans. rs1042725 is estimated to explain app…	HMGA2	ENSG00000149948	high mobility group AT-hook 2	8091	high mobility group AT-hook 2	STATURE QUANTITATIVE TRAIT LOCUS 9; LIPOMATOSIS, MULTIPLE; LEIOMYOMA, UTERINE
rs10429616	A/G	9	118518733
rs10431387	A/G	12	121280839	INTRONIC				ENSG00000157837	Signal peptide peptidase-like 3 (SPP-like 3 protein)(EC 3.4.23.-)(Intramembrane protease 2)(IMP-2)(Presenilin-like protein 4)	121665	signal peptide peptidase 3
rs10431387	A/G	12	121280839	DOWNSTREAM				ENSG00000213137
rs10432029	A/G	17	7390669	UPSTREAM			ZBTB4	ENSG00000174282	zinc finger and BTB domain containing 4	57659	zinc finger and BTB domain containing 4
rs10432029	A/G	17	7390669	DOWNSTREAM			AMAC1L3	ENSG00000231260	acyl-malonyl condensing enzyme 1-like 3	643664	acyl-malonyl condensing enzyme 1-like 3
rs10432029	A/G	17	7390669	INTRONIC			POLR2A	ENSG00000181222	polymerase (RNA) II (DNA directed) polypeptide A, 220kDa	5430	polymerase (RNA) II (DNA directed) polypeptide A, 220kDa	POLYMERASE II, RNA, SUBUNIT A
rs1043424	A/C	1	20977000	NON_SYNONYMOUS_CODING			PINK1	ENSG00000158828	PTEN induced putative kinase 1	65018	PTEN induced putative kinase 1	PARKINSON DISEASE 6, AUTOSOMAL RECESSIVE EARLY-ONSET; PARKINSON DISEASE	Parkinson's disease | Parkinsons disease	NEUROLOGICAL	Disease Progression | Genetic Predisposition to Disease | Parkinsonian Disorders | Parkinson Disease
rs1043424	A/C	1	20977000	WITHIN_NON_CODING_GENE			PINK1	ENSG00000158828	PTEN induced putative kinase 1	65018	PTEN induced putative kinase 1	PARKINSON DISEASE 6, AUTOSOMAL RECESSIVE EARLY-ONSET; PARKINSON DISEASE	Parkinson's disease | Parkinsons disease	NEUROLOGICAL	Disease Progression | Genetic Predisposition to Disease | Parkinsonian Disorders | Parkinson Disease
rs1043424	A/C	1	20977000	WITHIN_NON_CODING_GENE				ENSG00000117242	PINK1
rs1043424	A/C	1	20977000	UPSTREAM				ENSG00000117242	PINK1
rs1043424	A/C	1	20977000	DOWNSTREAM			DDOST	ENSG00000244038	dolichyl-diphosphooligosaccharide-protein glycosyltransferase	1650	dolichyl-diphosphooligosaccharide-protein glycosyltransferase
rs10437838	A/T	12	121211914	INTRONIC				ENSG00000157837	Signal peptide peptidase-like 3 (SPP-like 3 protein)(EC 3.4.23.-)(Intramembrane protease 2)(IMP-2)(Presenilin-like protein 4)	121665	signal peptide peptidase 3
rs10437838	A/T	12	121211914	DOWNSTREAM				ENSG00000246953
rs1044043	C/A	6	32793981	INTRONIC				ENSG00000204267	Antigen peptide transporter 2 (APT2)(ATP-binding cassette sub-family B member 3)(Peptide transporter TAP2)(Peptide supply factor 2)(Peptide transporter PSF2)(PSF-2)(Peptide transporter involved in antigen processing 2)	6891	transporter 2, ATP-binding cassette, sub-family B (MDR/TAP)	BARE LYMPHOCYTE SYNDROME, TYPE I
rs1044043	C/A	6	32793981	3PRIME_UTR				ENSG00000204267	Antigen peptide transporter 2 (APT2)(ATP-binding cassette sub-family B member 3)(Peptide transporter TAP2)(Peptide supply factor 2)(Peptide transporter PSF2)(PSF-2)(Peptide transporter involved in antigen processing 2)	6891	transporter 2, ATP-binding cassette, sub-family B (MDR/TAP)	BARE LYMPHOCYTE SYNDROME, TYPE I
rs1044043	C/A	6	32793981	DOWNSTREAM				ENSG00000204267	Antigen peptide transporter 2 (APT2)(ATP-binding cassette sub-family B member 3)(Peptide transporter TAP2)(Peptide supply factor 2)(Peptide transporter PSF2)(PSF-2)(Peptide transporter involved in antigen processing 2)	6891	transporter 2, ATP-binding cassette, sub-family B (MDR/TAP)	BARE LYMPHOCYTE SYNDROME, TYPE I
rs10447141	C/T	5	39817167
rs10448267	C/T	9	113380893
rs10455097	A/C	6	74493432	NON_SYNONYMOUS_CODING,SPLICE_SITE			CD109	ENSG00000156535	CD109 molecule	135228	CD109 molecule		liver transplant	OTHER
rs10455097	A/C	6	74493432	DOWNSTREAM			CD109	ENSG00000156535	CD109 molecule	135228	CD109 molecule		liver transplant	OTHER
rs10457525	G/T	6	129872966	WITHIN_NON_CODING_GENE				ENSG00000226149
rs10457526	G/T	6	129896501	DOWNSTREAM			ARHGAP18	ENSG00000146376	Rho GTPase activating protein 18	93663	Rho GTPase activating protein 18
rs10457678	A/G	6	139122240	INTRONIC			ECT2L	ENSG00000203734	epithelial cell transforming sequence 2 oncogene-like	345930	epithelial cell transforming sequence 2 oncogene-like
rs1046080	A/C	6	31595882	INTRONIC				ENSG00000204469	HLA-B associated transcript-2	7916	HLA-B associated transcript 2
rs1046080	A/C	6	31595882	SYNONYMOUS_CODING				ENSG00000204469	HLA-B associated transcript-2	7916	HLA-B associated transcript 2
rs1046080	A/C	6	31595882	DOWNSTREAM				ENSG00000204469	HLA-B associated transcript-2	7916	HLA-B associated transcript 2
rs1046080	A/C	6	31595882	DOWNSTREAM			SNORA38	ENSG00000200816	Small nucleolar RNA SNORA38
rs1046080	A/C	6	31595882	UPSTREAM				ENSG00000204469	HLA-B associated transcript-2	7916	HLA-B associated transcript 2
rs1046099	A/G	14	93649501	3PRIME_UTR				ENSG00000165943	Modulator of apoptosis 1 (MAP-1)(MAP1)(Paraneoplastic antigen Ma4)	64112	modulator of apoptosis 1
rs1046099	A/G	14	93649501	UPSTREAM			C14orf109	ENSG00000153485	UPF0694 transmembrane protein C14orf109	26175	chromosome 14 open reading frame 109
rs1046391	G/T	19	5993896	3PRIME_UTR			RFX2	ENSG00000087903	regulatory factor X, 2 (influences HLA class II expression)	5990	regulatory factor X, 2 (influences HLA class II expression)
rs10466455	T/C	11	34780936
rs10468017	C/T	15	58678512		HDL cholesterol
rs10468017	C/T	15	58678512		Lipid level measurements-HDL cholesterol levels
rs1047022	G/A	7	26580249	UPSTREAM			KIAA0087	ENSG00000122548	KIAA0087
rs10476160	A/G	5	174974576
rs10478424	A/T	5	118789020	INTRONIC			HSD17B4	ENSG00000133835	hydroxysteroid (17-beta) dehydrogenase 4	3295	hydroxysteroid (17-beta) dehydrogenase 4	D-BIFUNCTIONAL PROTEIN DEFICIENCY
rs10480300	C/T	7	151406005	INTRONIC			PRKAG2	ENSG00000106617	protein kinase, AMP-activated, gamma 2 non-catalytic subunit	51422	protein kinase, AMP-activated, gamma 2 non-catalytic subunit	CARDIOMYOPATHY, FAMILIAL HYPERTROPHIC, WITH WOLFF-PARKINSON-WHITE; GLYCOGEN STORAGE DISEASE OF HEART, LETHAL CONGENITAL; WOLFF-PARKINSON-WHITE SYNDROME	glucose tolerance | beta-cell function | triglycerides | cholesterol | lipids | insulin	METABOLIC	Insulin Resistance
rs10480300	C/T	7	151406005	WITHIN_NON_CODING_GENE			PRKAG2	ENSG00000106617	protein kinase, AMP-activated, gamma 2 non-catalytic subunit	51422	protein kinase, AMP-activated, gamma 2 non-catalytic subunit	CARDIOMYOPATHY, FAMILIAL HYPERTROPHIC, WITH WOLFF-PARKINSON-WHITE; GLYCOGEN STORAGE DISEASE OF HEART, LETHAL CONGENITAL; WOLFF-PARKINSON-WHITE SYNDROME	glucose tolerance | beta-cell function | triglycerides | cholesterol | lipids | insulin	METABOLIC	Insulin Resistance
rs1048108	G/A	2	215674224	NON_SYNONYMOUS_CODING			BARD1	ENSG00000138376	BRCA1 associated RING domain 1	580	BRCA1 associated RING domain 1	BREAST CANCER	breast cancer | breast cancer breast cancer, male colorectal cancer ovarian cancer prostate cancer | uterine cancers	CANCER	Colorectal Neoplasms | Genetic Predisposition to Disease | Carcinoma, Endometrioid | Ovarian Neoplasms | Breast Neoplasms, Male | Endometrial Neoplasms | Neoplasms, Multiple Primary | Neoplastic Syndromes, Hereditary | Adenocarcinoma, Clear Cell | Carcinoma, Medullary | Carcinoma, Intraductal, Noninfiltrating | Prostatic Neoplasms | Carcinoma in Situ | Sarcoma | Mixed Tumor, Mullerian | Adenocarc…
rs1048108	G/A	2	215674224	5PRIME_UTR			BARD1	ENSG00000138376	BRCA1 associated RING domain 1	580	BRCA1 associated RING domain 1	BREAST CANCER	breast cancer | breast cancer breast cancer, male colorectal cancer ovarian cancer prostate cancer | uterine cancers	CANCER	Colorectal Neoplasms | Genetic Predisposition to Disease | Carcinoma, Endometrioid | Ovarian Neoplasms | Breast Neoplasms, Male | Endometrial Neoplasms | Neoplasms, Multiple Primary | Neoplastic Syndromes, Hereditary | Adenocarcinoma, Clear Cell | Carcinoma, Medullary | Carcinoma, Intraductal, Noninfiltrating | Prostatic Neoplasms | Carcinoma in Situ | Sarcoma | Mixed Tumor, Mullerian | Adenocarc…
rs1048108	G/A	2	215674224	WITHIN_NON_CODING_GENE			BARD1	ENSG00000138376	BRCA1 associated RING domain 1	580	BRCA1 associated RING domain 1	BREAST CANCER	breast cancer | breast cancer breast cancer, male colorectal cancer ovarian cancer prostate cancer | uterine cancers	CANCER	Colorectal Neoplasms | Genetic Predisposition to Disease | Carcinoma, Endometrioid | Ovarian Neoplasms | Breast Neoplasms, Male | Endometrial Neoplasms | Neoplasms, Multiple Primary | Neoplastic Syndromes, Hereditary | Adenocarcinoma, Clear Cell | Carcinoma, Medullary | Carcinoma, Intraductal, Noninfiltrating | Prostatic Neoplasms | Carcinoma in Situ | Sarcoma | Mixed Tumor, Mullerian | Adenocarc…
rs10483813	T/A	14	69031284	INTRONIC			RAD51L1	ENSG00000182185	RAD51-like 1 (S. cerevisiae)	5890	RAD51-like 1 (S. cerevisiae)	LEIOMYOMA, UTERINE
rs10483813	T/A	14	69031284	WITHIN_NON_CODING_GENE			RAD51L1	ENSG00000182185	RAD51-like 1 (S. cerevisiae)	5890	RAD51-like 1 (S. cerevisiae)	LEIOMYOMA, UTERINE
rs10484256	A/G	6	12195150
rs10484561	T/G	6	32665420
rs10484564	G/C	6	32752049		Rheumatoid Arthritis, cyclic citrullinated peptide (CCP) positive
rs10485409	C/T	6	91505411		Kidney function and endocine traits-UAE
rs10485435	G/T	6	69615615	INTRONIC			BAI3	ENSG00000135298	brain-specific angiogenesis inhibitor 3	577	brain-specific angiogenesis inhibitor 3
rs10486744	C/G	7	42894554
rs10487687	C/T	7	153640474	INTRONIC			DPP6	ENSG00000130226	dipeptidyl-peptidase 6	1804	dipeptidyl-peptidase 6	VENTRICULAR FIBRILLATION, PAROXYSMAL FAMILIAL, 2
rs10489216	G/A	1	168602862
rs10490924	G/T	10	124214448	WITHIN_NON_CODING_GENE	Wet neovascular age-related macular degeneration (AMD)	rs10490924 was identified as a risk factor from chromosome 10 related to age related macular degeneration. The risk allele is (T). Odds ratios for heterozygotes and homozygotes are, respectively, 2.69 (CI: 2.22-3.27) and 8.21 (CI: 5.79-11.65).PMID 16174643 Disease risk in combination with the rs1061170 SNP in the CFH gene is dramatically increased. Homozygotes for both the rare/risk alleles at bo…	ARMS2	ENSG00000228258	age-related maculopathy susceptibility 2				macular degeneration | atherosclerosis, coronary	VISION | CARDIOVASCULAR	Disease Progression | Genetic Predisposition to Disease | Choroidal Neovascularization | Macular Degeneration | Coronary Artery Disease
rs10490924	G/T	10	124214448	WITHIN_NON_CODING_GENE	Bone mass and geometry-Hip geometry, femoral neck length, gender differentiated in females	rs10490924 was identified as a risk factor from chromosome 10 related to age related macular degeneration. The risk allele is (T). Odds ratios for heterozygotes and homozygotes are, respectively, 2.69 (CI: 2.22-3.27) and 8.21 (CI: 5.79-11.65).PMID 16174643 Disease risk in combination with the rs1061170 SNP in the CFH gene is dramatically increased. Homozygotes for both the rare/risk alleles at bo…	ARMS2	ENSG00000228258	age-related maculopathy susceptibility 2				macular degeneration | atherosclerosis, coronary	VISION | CARDIOVASCULAR	Disease Progression | Genetic Predisposition to Disease | Choroidal Neovascularization | Macular Degeneration | Coronary Artery Disease
rs10491629	G/T	9	28855155
rs10491633	C/T	9	28943695
rs10492367	G/T	12	28014970
rs10493178	A/G	1	55597067	INTRONIC			USP24	ENSG00000162402	ubiquitin specific peptidase 24	23358	ubiquitin specific peptidase 24		Parkinson's disease	NEUROLOGICAL	Genetic Predisposition to Disease | Parkinson Disease
rs10493178	A/G	1	55597067	DOWNSTREAM				ENSG00000247651
rs10494112	A/G	1	110352477	DOWNSTREAM				ENSG00000224927
rs10495285	C/G	1	229804995
rs1049728	G/C	11	65421117	DOWNSTREAM			SIPA1	ENSG00000213445	signal-induced proliferation-associated 1	6494	signal-induced proliferation-associated 1		breast cancer	CANCER	Abortion, Spontaneous | Breast Neoplasms
rs1049728	G/C	11	65421117	3PRIME_UTR			RELA	ENSG00000173039	v-rel reticuloendotheliosis viral oncogene homolog A (avian)	5970	v-rel reticuloendotheliosis viral oncogene homolog A (avian)		testicular cancer	CANCER	Genetic Predisposition to Disease | Testicular Neoplasms
rs1049728	G/C	11	65421117	WITHIN_NON_CODING_GENE				ENSG00000246459
rs10498337	T/G	14	38577801
rs10498633	G/T	14	92926952	INTRONIC			SLC24A4	ENSG00000140090	solute carrier family 24 (sodium/potassium/calcium exchanger), member 4	123041	solute carrier family 24 (sodium/potassium/calcium exchanger), member 4	SKIN/HAIR/EYE PIGMENTATION, VARIATION IN, 6
rs10498712	A/G	6	22743403		Quantitative traits
rs10500968	T/C	11	23823467
rs10502661	C/T	18	34120155	INTRONIC			FHOD3	ENSG00000134775	formin homology 2 domain containing 3	80206	formin homology 2 domain containing 3
rs10502991	G/A	18	51989289		Brain aging, MRI and cognition phenotypes-Cognitive performance, Wide-Range Achievement Test
rs10503929	T/C	8	32613983	3PRIME_UTR			NRG1	ENSG00000157168	neuregulin 1	3084	neuregulin 1	SCHIZOPHRENIA 6	psychoses schizophrenia | atherosclerosis | Schizophrenia | psychosis | autism | psychoses | Alzheimer's disease | schizotypal personality | bipolar disorder | schizophrenia | cognitive function schizotypy | psychosis, manic schizophrenia	PSYCH | NEUROLOGICAL | CARDIOVASCULAR	Perceptual Disorders | Schizophrenia | Genetic Predisposition to Disease | Alzheimer Disease | Autistic Disorder | Bipolar Disorder | Psychotic Disorders | Schizotypal Personality Disorder
rs10503929	T/C	8	32613983	NON_SYNONYMOUS_CODING			NRG1	ENSG00000157168	neuregulin 1	3084	neuregulin 1	SCHIZOPHRENIA 6	psychoses schizophrenia | atherosclerosis | Schizophrenia | psychosis | autism | psychoses | Alzheimer's disease | schizotypal personality | bipolar disorder | schizophrenia | cognitive function schizotypy | psychosis, manic schizophrenia	PSYCH | NEUROLOGICAL | CARDIOVASCULAR	Perceptual Disorders | Schizophrenia | Genetic Predisposition to Disease | Alzheimer Disease | Autistic Disorder | Bipolar Disorder | Psychotic Disorders | Schizotypal Personality Disorder
rs10504130	G/A	8	52757093	INTRONIC	Type II Diabetes Mellitus		PCMTD1	ENSG00000168300	protein-L-isoaspartate (D-aspartate) O-methyltransferase domain containing 1	100291960	similar to protein-L-isoaspartate (D-aspartate) O-methyltransferase domain containing 1
rs10505477	A/G	8	128407443	WITHIN_NON_CODING_GENE	Colorectal cancer	PMID 18056436 associated with risk of colorectal cancer rs719725 and (AA versus CC: odds ratios, 1.46; 95% confidence interval, 1.06-2.02; AC versus CC: odds ratios, 1.50; 95% confidence interval, 1.14-1.98; P = 0.011 on 2 df) rs10505477 (P = 0.005) and rs6983267 (P = 0.002)		ENSG00000246228
rs10505477	A/G	8	128407443	WITHIN_NON_CODING_GENE	Colorectal cancer	PMID 18056436 associated with risk of colorectal cancer rs719725 and (AA versus CC: odds ratios, 1.46; 95% confidence interval, 1.06-2.02; AC versus CC: odds ratios, 1.50; 95% confidence interval, 1.14-1.98; P = 0.011 on 2 df) rs10505477 (P = 0.005) and rs6983267 (P = 0.002)		ENSG00000246228
rs10507246	G/T	12	114796284	INTRONIC			TBX5	ENSG00000089225	T-box 5	6910	T-box 5	HOLT-ORAM SYNDROME	Heart-Hand Syndrome, Holt-Oram Syndrome | Holt-Oram syndrome | Holt-Oram Syndrome	DEVELOPMENTAL | CARDIOVASCULAR	Abnormalities, Multiple | Upper Extremity Deformities, Congenital | Syndrome | Hand Deformities, Congenital | Heart Defects, Congenital | Limb Deformities, Congenital
rs10508253	T/G	10	3430951		Rheumatoid Arthritis, cyclic citrullinated peptide (CCP) positive
rs10508303	C/A	10	6356784	INTRONIC				ENSG00000215244	cDNA FLJ46311 fis, clone TESTI4040197	399715	FLJ46311 protein
rs10508503	C/T	10	16299951		Obesity
rs10508517	G/A	10	16997891	INTRONIC	Quantitative traits		CUBN	ENSG00000107611	cubilin (intrinsic factor-cobalamin receptor)	8029	cubilin (intrinsic factor-cobalamin receptor)	MEGALOBLASTIC ANEMIA 1
rs10508773	C/T	10	32575444	INTRONIC			EPC1	ENSG00000120616	enhancer of polycomb homolog 1 (Drosophila)	80314	enhancer of polycomb homolog 1 (Drosophila)
rs10508773	C/T	10	32575444	WITHIN_NON_CODING_GENE			EPC1	ENSG00000120616	enhancer of polycomb homolog 1 (Drosophila)	80314	enhancer of polycomb homolog 1 (Drosophila)
rs10508773	C/T	10	32575444	DOWNSTREAM				ENSG00000226842
rs10509540	T/C	10	90023033		Type 1 diabetes
rs10510102	T/C	10	123625190	INTRONIC			ATE1	ENSG00000107669	arginyltransferase 1	11101	arginyltransferase 1
rs10510102	T/C	10	123625190	WITHIN_NON_CODING_GENE			ATE1	ENSG00000107669	arginyltransferase 1	11101	arginyltransferase 1
rs10510741	G/A	3	44264194
rs10511701	T/C	9	22112599	WITHIN_NON_CODING_GENE	Subclinical atherosclerosis-Coronary artery calcification		CDKN2BAS	ENSG00000240498	CDKN2B antisense RNA (non-protein coding)
rs10511701	T/C	9	22112599	UPSTREAM	Subclinical atherosclerosis-Coronary artery calcification		CDKN2BAS	ENSG00000240498	CDKN2B antisense RNA (non-protein coding)
rs10511701	T/C	9	22112599	WITHIN_NON_CODING_GENE	CVD outcomes-Cardiovascular Disease including Myocardial Infarction, Coronary Insufficiency, CHD death, Atherothrombotic stroke		CDKN2BAS	ENSG00000240498	CDKN2B antisense RNA (non-protein coding)
rs10511701	T/C	9	22112599	UPSTREAM	CVD outcomes-Cardiovascular Disease including Myocardial Infarction, Coronary Insufficiency, CHD death, Atherothrombotic stroke		CDKN2BAS	ENSG00000240498	CDKN2B antisense RNA (non-protein coding)
rs10513026	C/A	5	9624106
rs10513684	C/T	3	170724210	INTRONIC			SLC2A2	ENSG00000163581	solute carrier family 2 (facilitated glucose transporter), member 2	6514	solute carrier family 2 (facilitated glucose transporter), member 2	FANCONI-BICKEL SYNDROME	diabetes, type 2 | nephropathy, diabetic	RENAL | METABOLIC	Genetic Predisposition to Disease | Disease Progression | Diabetes Mellitus, Type 1 | Diabetic Nephropathies | Coronary Disease | Glucose Intolerance | Diabetes Mellitus, Type 2 | Obesity | Disease Susceptibility
rs10513684	C/T	3	170724210	WITHIN_NON_CODING_GENE			SLC2A2	ENSG00000163581	solute carrier family 2 (facilitated glucose transporter), member 2	6514	solute carrier family 2 (facilitated glucose transporter), member 2	FANCONI-BICKEL SYNDROME	diabetes, type 2 | nephropathy, diabetic	RENAL | METABOLIC	Genetic Predisposition to Disease | Disease Progression | Diabetes Mellitus, Type 1 | Diabetic Nephropathies | Coronary Disease | Glucose Intolerance | Diabetes Mellitus, Type 2 | Obesity | Disease Susceptibility
rs10513968	A/G	18	67283141	INTRONIC			DOK6	ENSG00000206052	docking protein 6	220164	docking protein 6
rs10516089	T/C	5	171151231
rs1051730	G/A	15	78894339	SYNONYMOUS_CODING	Lung cancer	rs1051730, also known as D398N, is a SNP in the nicotinic acetylcholine receptor alpha 3 subunit CHRNA3 gene. In two recent (2008) studies, together comprising over 6,000 lung cancer patients of European ancestry, the rs1051730(T) allele was very significiantly associated with increased risk. Having one copy (i.e. being a rs1051730(C;T) genotype) increased risk for lung cancer about 1.3x, and hav…	CHRNA3	ENSG00000080644	cholinergic receptor, nicotinic, alpha 3	1136	cholinergic receptor, nicotinic, alpha 3	LUNG CANCER SUSCEPTIBILITY 2	bipolar disorder | Alzheimer's Disease	PSYCH | NEUROLOGICAL	Genetic Predisposition to Disease | Alzheimer Disease | Bipolar Disorder
rs1051730	G/A	15	78894339	SYNONYMOUS_CODING	Nicotine dependence	rs1051730, also known as D398N, is a SNP in the nicotinic acetylcholine receptor alpha 3 subunit CHRNA3 gene. In two recent (2008) studies, together comprising over 6,000 lung cancer patients of European ancestry, the rs1051730(T) allele was very significiantly associated with increased risk. Having one copy (i.e. being a rs1051730(C;T) genotype) increased risk for lung cancer about 1.3x, and hav…	CHRNA3	ENSG00000080644	cholinergic receptor, nicotinic, alpha 3	1136	cholinergic receptor, nicotinic, alpha 3	LUNG CANCER SUSCEPTIBILITY 2	bipolar disorder | Alzheimer's Disease	PSYCH | NEUROLOGICAL	Genetic Predisposition to Disease | Alzheimer Disease | Bipolar Disorder
rs1051730	G/A	15	78894339	SYNONYMOUS_CODING	Lung adenocarcinoma	rs1051730, also known as D398N, is a SNP in the nicotinic acetylcholine receptor alpha 3 subunit CHRNA3 gene. In two recent (2008) studies, together comprising over 6,000 lung cancer patients of European ancestry, the rs1051730(T) allele was very significiantly associated with increased risk. Having one copy (i.e. being a rs1051730(C;T) genotype) increased risk for lung cancer about 1.3x, and hav…	CHRNA3	ENSG00000080644	cholinergic receptor, nicotinic, alpha 3	1136	cholinergic receptor, nicotinic, alpha 3	LUNG CANCER SUSCEPTIBILITY 2	bipolar disorder | Alzheimer's Disease	PSYCH | NEUROLOGICAL	Genetic Predisposition to Disease | Alzheimer Disease | Bipolar Disorder
rs10518224	G/A	4	80564508		Quantitative traits
rs10518590	C/T	1	79354088	DOWNSTREAM			ELTD1	ENSG00000162618	EGF, latrophilin and seven transmembrane domain containing 1	64123	EGF, latrophilin and seven transmembrane domain containing 1
rs10521175	C/A	16	49115962
rs1061170	C/T	1	196659237	NON_SYNONYMOUS_CODING		rs1061170 is a SNP in the complement factor H CFH gene; it is also known as Tyr402His. This SNP may influence the likelihood of age related macular degeneration. This http://jama.ama-assn.org/cgi/content/short/296/3/301 research paper shows that CFH Y402H is the relevant mutation. PMID 16849663 rs1061170 (aka Y402H 1277 T>C) was not associated with exudative AMD. A haplotype of rs1061170 rs375339…	CFH	ENSG00000000971	complement factor H	3075	complement factor H	MACULAR DEGENERATION, AGE-RELATED, 4; COMPLEMENT FACTOR H DEFICIENCY; HEMOLYTIC UREMIC SYNDROME, ATYPICAL, SUSCEPTIBILITY TO, 1; BASAL LAMINAR DRUSEN	blood pressure, arterial hypertension | glomerular filtration rate macular degeneration | macular degeneration | atherosclerosis, coronary | macular degeneration, age-related | choroidal neovascularization geographic atrophy macular degeneration | myocardial infarct | glomerulonephritis | diabetes, type 1 | retinal venular dilatation | C-reactive protein | age-related maculopathy | atherosclerosi…	VISION | RENAL | IMMUNE | METABOLIC | OTHER | PHARMACOGENOMIC | CARDIOVASCULAR	Disease Progression | Genetic Predisposition to Disease | Diabetes Mellitus, Type 1 | Venous Thrombosis | Atrophy | Coronary Disease | Hypertension | Myocardial Infarction | Hemolytic-Uremic Syndrome | Cardiovascular Diseases | Choroidal Neovascularization | Brain Ischemia | Glomerulonephritis, Membranoproliferative | Kidney Failure, Chronic | Obesity | Purpura, Thrombotic Thrombocytopenic | Macu…
rs1061170	C/T	1	196659237	WITHIN_NON_CODING_GENE		rs1061170 is a SNP in the complement factor H CFH gene; it is also known as Tyr402His. This SNP may influence the likelihood of age related macular degeneration. This http://jama.ama-assn.org/cgi/content/short/296/3/301 research paper shows that CFH Y402H is the relevant mutation. PMID 16849663 rs1061170 (aka Y402H 1277 T>C) was not associated with exudative AMD. A haplotype of rs1061170 rs375339…	CFH	ENSG00000000971	complement factor H	3075	complement factor H	MACULAR DEGENERATION, AGE-RELATED, 4; COMPLEMENT FACTOR H DEFICIENCY; HEMOLYTIC UREMIC SYNDROME, ATYPICAL, SUSCEPTIBILITY TO, 1; BASAL LAMINAR DRUSEN	blood pressure, arterial hypertension | glomerular filtration rate macular degeneration | macular degeneration | atherosclerosis, coronary | macular degeneration, age-related | choroidal neovascularization geographic atrophy macular degeneration | myocardial infarct | glomerulonephritis | diabetes, type 1 | retinal venular dilatation | C-reactive protein | age-related maculopathy | atherosclerosi…	VISION | RENAL | IMMUNE | METABOLIC | OTHER | PHARMACOGENOMIC | CARDIOVASCULAR	Disease Progression | Genetic Predisposition to Disease | Diabetes Mellitus, Type 1 | Venous Thrombosis | Atrophy | Coronary Disease | Hypertension | Myocardial Infarction | Hemolytic-Uremic Syndrome | Cardiovascular Diseases | Choroidal Neovascularization | Brain Ischemia | Glomerulonephritis, Membranoproliferative | Kidney Failure, Chronic | Obesity | Purpura, Thrombotic Thrombocytopenic | Macu…
rs1061808	G/T	6	32136547	DOWNSTREAM				ENSG00000221988	palmitoyl-protein thioesterase 2 (PPT2), transcript variant 2, mRNA
rs1061808	G/T	6	32136547	INTRONIC				ENSG00000221988	palmitoyl-protein thioesterase 2 (PPT2), transcript variant 2, mRNA
rs1061808	G/T	6	32136547	DOWNSTREAM				ENSG00000241404	EGF-like domain-containing protein 8 Precursor (Epidermal growth factor-like protein 8)(Multiple EGF-like domain protein 8)(Vascular endothelial-statin 2)(VE-statin-2)	80864	EGF-like-domain, multiple 8
rs1061808	G/T	6	32136547	3PRIME_UTR				ENSG00000204310	1-acyl-sn-glycerol-3-phosphate acyltransferase alpha (EC 2.3.1.51)(1-acylglycerol-3-phosphate O-acyltransferase 1)(1-AGP acyltransferase 1)(1-AGPAT 1)(Lysophosphatidic acid acyltransferase alpha)(LPAAT-alpha)(Protein G15)	10554	1-acylglycerol-3-phosphate O-acyltransferase 1 (lysophosphatidic acid acyltransferase, alpha)
rs1061808	G/T	6	32136547	WITHIN_NON_CODING_GENE				ENSG00000204310	1-acyl-sn-glycerol-3-phosphate acyltransferase alpha (EC 2.3.1.51)(1-acylglycerol-3-phosphate O-acyltransferase 1)(1-AGP acyltransferase 1)(1-AGPAT 1)(Lysophosphatidic acid acyltransferase alpha)(LPAAT-alpha)(Protein G15)	10554	1-acylglycerol-3-phosphate O-acyltransferase 1 (lysophosphatidic acid acyltransferase, alpha)
rs1061808	G/T	6	32136547	DOWNSTREAM				ENSG00000204310	1-acyl-sn-glycerol-3-phosphate acyltransferase alpha (EC 2.3.1.51)(1-acylglycerol-3-phosphate O-acyltransferase 1)(1-AGP acyltransferase 1)(1-AGPAT 1)(Lysophosphatidic acid acyltransferase alpha)(LPAAT-alpha)(Protein G15)	10554	1-acylglycerol-3-phosphate O-acyltransferase 1 (lysophosphatidic acid acyltransferase, alpha)
rs1063192	G/A	9	22003367	INTRONIC			MTAP	ENSG00000099810	methylthioadenosine phosphorylase	4507	methylthioadenosine phosphorylase		diabetes, type 2	METABOLIC	Neoplasms
rs1063192	G/A	9	22003367	WITHIN_NON_CODING_GENE			CDKN2BAS	ENSG00000240498	CDKN2B antisense RNA (non-protein coding)
rs1063192	G/A	9	22003367	WITHIN_NON_CODING_GENE			MTAP	ENSG00000099810	methylthioadenosine phosphorylase	4507	methylthioadenosine phosphorylase		diabetes, type 2	METABOLIC	Neoplasms
rs1063192	G/A	9	22003367	3PRIME_UTR			CDKN2B	ENSG00000147883	cyclin-dependent kinase inhibitor 2B (p15, inhibits CDK4)	1030	cyclin-dependent kinase inhibitor 2B (p15, inhibits CDK4)	MELANOMA, UVEAL	ovarian cancer | uveal melanoma | diabetes, type 2 triglycerides | colorectal cancer | myocardial infarct | melanoma | diabetes, type 2 | melanoma, sporadic primary | physical function | leukemia | Posttransplantation diabetes mellitus (PTDM) | Glioma | Coronary Heart Disease	METABOLIC | CANCER | AGING | CARDIOVASCULAR	Colorectal Neoplasms | Genetic Predisposition to Disease | Ovarian Neoplasms | Melanoma | Coronary Disease | Diabetes Mellitus, Type 2 | Brain Neoplasms | Myocardial Infarction | Posttransplantation diabetes mellitus | Insulin Resistance | Glioma | Coronary Artery Disease | Skin Neoplasms | Uveal Neoplasms
rs1063192	G/A	9	22003367	DOWNSTREAM			CDKN2B	ENSG00000147883	cyclin-dependent kinase inhibitor 2B (p15, inhibits CDK4)	1030	cyclin-dependent kinase inhibitor 2B (p15, inhibits CDK4)	MELANOMA, UVEAL	ovarian cancer | uveal melanoma | diabetes, type 2 triglycerides | colorectal cancer | myocardial infarct | melanoma | diabetes, type 2 | melanoma, sporadic primary | physical function | leukemia | Posttransplantation diabetes mellitus (PTDM) | Glioma | Coronary Heart Disease	METABOLIC | CANCER | AGING | CARDIOVASCULAR	Colorectal Neoplasms | Genetic Predisposition to Disease | Ovarian Neoplasms | Melanoma | Coronary Disease | Diabetes Mellitus, Type 2 | Brain Neoplasms | Myocardial Infarction | Posttransplantation diabetes mellitus | Insulin Resistance | Glioma | Coronary Artery Disease | Skin Neoplasms | Uveal Neoplasms
rs10733843	A/G	10	70064509	INTRONIC			PBLD	ENSG00000108187	phenazine biosynthesis-like protein domain containing	64081	phenazine biosynthesis-like protein domain containing
rs10733843	A/G	10	70064509	WITHIN_NON_CODING_GENE			PBLD	ENSG00000108187	phenazine biosynthesis-like protein domain containing	64081	phenazine biosynthesis-like protein domain containing
rs10735496	C/T	1	219723406
rs10736303	G/A	10	123334457	INTRONIC	Breast Cancer		FGFR2	ENSG00000066468	fibroblast growth factor receptor 2	2263	fibroblast growth factor receptor 2	SCAPHOCEPHALY, MAXILLARY RETRUSION, AND MENTAL RETARDATION; ANTLEY-BIXLER SYNDROME; LACRIMOAURICULODENTODIGITAL SYNDROME; GASTRIC CANCER; CUTIS GYRATA SYNDROME OF BEARE AND STEVENSON; CROUZON SYNDROME; JACKSON-WEISS SYNDROME; PFEIFFER SYNDROME; APERT SYNDROME; SAETHRE-CHOTZEN SYNDROME	Pfeiffer syndrome | breast cancer | Chiari type I malformation and syringomyelia | craniosynostosis | hypospadias	CANCER | METABOLIC | OTHER	Arnold-Chiari Malformation | Craniosynostoses | Genetic Predisposition to Disease | Hypospadias | Acrocephalosyndactylia | Breast Neoplasms | Syringomyelia | Craniofacial Dysostosis
rs10736303	G/A	10	123334457	WITHIN_NON_CODING_GENE	Breast Cancer		FGFR2	ENSG00000066468	fibroblast growth factor receptor 2	2263	fibroblast growth factor receptor 2	SCAPHOCEPHALY, MAXILLARY RETRUSION, AND MENTAL RETARDATION; ANTLEY-BIXLER SYNDROME; LACRIMOAURICULODENTODIGITAL SYNDROME; GASTRIC CANCER; CUTIS GYRATA SYNDROME OF BEARE AND STEVENSON; CROUZON SYNDROME; JACKSON-WEISS SYNDROME; PFEIFFER SYNDROME; APERT SYNDROME; SAETHRE-CHOTZEN SYNDROME	Pfeiffer syndrome | breast cancer | Chiari type I malformation and syringomyelia | craniosynostosis | hypospadias	CANCER | METABOLIC | OTHER	Arnold-Chiari Malformation | Craniosynostoses | Genetic Predisposition to Disease | Hypospadias | Acrocephalosyndactylia | Breast Neoplasms | Syringomyelia | Craniofacial Dysostosis
rs10737170	C/A	1	156063880	INTRONIC			LMNA	ENSG00000160789	lamin A/C	4000	lamin A/C	HEART-HAND SYNDROME, SLOVENIAN TYPE; CHARCOT-MARIE-TOOTH DISEASE, AXONAL, TYPE 2B1; WERNER SYNDROME; RESTRICTIVE DERMOPATHY, LETHAL; MANDIBULOACRAL DYSPLASIA WITH TYPE A LIPODYSTROPHY; EMERY-DREIFUSS MUSCULAR DYSTROPHY, AUTOSOMAL DOMINANT; HUTCHINSON-GILFORD PROGERIA SYNDROME; MUSCULAR DYSTROPHY, LIMB-GIRDLE, TYPE 1B; LIPODYSTROPHY, FAMILIAL PARTIAL, TYPE 2; CARDIOMYOPATHY, DILATED, 1A	metabolism disorders | Charcot-Marie-Tooth disease | heart failure | cerebrovascular disease | congenital generalized lipodystrophy | insulin sensitivity | atherosclerosis, coronary | familial partial lipodystrophy | insulin secretion | adipocyte size, large subcutaneous abdominal | triglycerides | insulin resistance | obesity | diabetes, type 2 | cholesterol diabetes, type 2 height obesity | cho…	RENAL | METABOLIC | OTHER | NEUROLOGICAL | CARDIOVASCULAR	Hyperglycemia | Disease Progression | Genetic Predisposition to Disease | Diabetes Mellitus, Lipoatrophic | Diabetic Nephropathies | Lipodystrophy | Diabetes Mellitus, Type 2 | Ventricular Dysfunction, Left | Charcot-Marie-Tooth Disease | Heart Failure | Hypertriglyceridemia | Death, Sudden | Syndrome | Hyperinsulinism | Cerebrovascular Disorders | Metabolic Syndrome X | Cardiomyopathy, Dilated |…
rs10737170	C/A	1	156063880	WITHIN_NON_CODING_GENE			LMNA	ENSG00000160789	lamin A/C	4000	lamin A/C	HEART-HAND SYNDROME, SLOVENIAN TYPE; CHARCOT-MARIE-TOOTH DISEASE, AXONAL, TYPE 2B1; WERNER SYNDROME; RESTRICTIVE DERMOPATHY, LETHAL; MANDIBULOACRAL DYSPLASIA WITH TYPE A LIPODYSTROPHY; EMERY-DREIFUSS MUSCULAR DYSTROPHY, AUTOSOMAL DOMINANT; HUTCHINSON-GILFORD PROGERIA SYNDROME; MUSCULAR DYSTROPHY, LIMB-GIRDLE, TYPE 1B; LIPODYSTROPHY, FAMILIAL PARTIAL, TYPE 2; CARDIOMYOPATHY, DILATED, 1A	metabolism disorders | Charcot-Marie-Tooth disease | heart failure | cerebrovascular disease | congenital generalized lipodystrophy | insulin sensitivity | atherosclerosis, coronary | familial partial lipodystrophy | insulin secretion | adipocyte size, large subcutaneous abdominal | triglycerides | insulin resistance | obesity | diabetes, type 2 | cholesterol diabetes, type 2 height obesity | cho…	RENAL | METABOLIC | OTHER | NEUROLOGICAL | CARDIOVASCULAR	Hyperglycemia | Disease Progression | Genetic Predisposition to Disease | Diabetes Mellitus, Lipoatrophic | Diabetic Nephropathies | Lipodystrophy | Diabetes Mellitus, Type 2 | Ventricular Dysfunction, Left | Charcot-Marie-Tooth Disease | Heart Failure | Hypertriglyceridemia | Death, Sudden | Syndrome | Hyperinsulinism | Cerebrovascular Disorders | Metabolic Syndrome X | Cardiomyopathy, Dilated |…
rs10737170	C/A	1	156063880	DOWNSTREAM			LMNA	ENSG00000160789	lamin A/C	4000	lamin A/C	HEART-HAND SYNDROME, SLOVENIAN TYPE; CHARCOT-MARIE-TOOTH DISEASE, AXONAL, TYPE 2B1; WERNER SYNDROME; RESTRICTIVE DERMOPATHY, LETHAL; MANDIBULOACRAL DYSPLASIA WITH TYPE A LIPODYSTROPHY; EMERY-DREIFUSS MUSCULAR DYSTROPHY, AUTOSOMAL DOMINANT; HUTCHINSON-GILFORD PROGERIA SYNDROME; MUSCULAR DYSTROPHY, LIMB-GIRDLE, TYPE 1B; LIPODYSTROPHY, FAMILIAL PARTIAL, TYPE 2; CARDIOMYOPATHY, DILATED, 1A	metabolism disorders | Charcot-Marie-Tooth disease | heart failure | cerebrovascular disease | congenital generalized lipodystrophy | insulin sensitivity | atherosclerosis, coronary | familial partial lipodystrophy | insulin secretion | adipocyte size, large subcutaneous abdominal | triglycerides | insulin resistance | obesity | diabetes, type 2 | cholesterol diabetes, type 2 height obesity | cho…	RENAL | METABOLIC | OTHER | NEUROLOGICAL | CARDIOVASCULAR	Hyperglycemia | Disease Progression | Genetic Predisposition to Disease | Diabetes Mellitus, Lipoatrophic | Diabetic Nephropathies | Lipodystrophy | Diabetes Mellitus, Type 2 | Ventricular Dysfunction, Left | Charcot-Marie-Tooth Disease | Heart Failure | Hypertriglyceridemia | Death, Sudden | Syndrome | Hyperinsulinism | Cerebrovascular Disorders | Metabolic Syndrome X | Cardiomyopathy, Dilated |…
rs10737680	A/C	1	196679455	INTRONIC			CFH	ENSG00000000971	complement factor H	3075	complement factor H	MACULAR DEGENERATION, AGE-RELATED, 4; COMPLEMENT FACTOR H DEFICIENCY; HEMOLYTIC UREMIC SYNDROME, ATYPICAL, SUSCEPTIBILITY TO, 1; BASAL LAMINAR DRUSEN	blood pressure, arterial hypertension | glomerular filtration rate macular degeneration | macular degeneration | atherosclerosis, coronary | macular degeneration, age-related | choroidal neovascularization geographic atrophy macular degeneration | myocardial infarct | glomerulonephritis | diabetes, type 1 | retinal venular dilatation | C-reactive protein | age-related maculopathy | atherosclerosi…	VISION | RENAL | IMMUNE | METABOLIC | OTHER | PHARMACOGENOMIC | CARDIOVASCULAR	Disease Progression | Genetic Predisposition to Disease | Diabetes Mellitus, Type 1 | Venous Thrombosis | Atrophy | Coronary Disease | Hypertension | Myocardial Infarction | Hemolytic-Uremic Syndrome | Cardiovascular Diseases | Choroidal Neovascularization | Brain Ischemia | Glomerulonephritis, Membranoproliferative | Kidney Failure, Chronic | Obesity | Purpura, Thrombotic Thrombocytopenic | Macu…
rs10737680	A/C	1	196679455	WITHIN_NON_CODING_GENE			CFH	ENSG00000000971	complement factor H	3075	complement factor H	MACULAR DEGENERATION, AGE-RELATED, 4; COMPLEMENT FACTOR H DEFICIENCY; HEMOLYTIC UREMIC SYNDROME, ATYPICAL, SUSCEPTIBILITY TO, 1; BASAL LAMINAR DRUSEN	blood pressure, arterial hypertension | glomerular filtration rate macular degeneration | macular degeneration | atherosclerosis, coronary | macular degeneration, age-related | choroidal neovascularization geographic atrophy macular degeneration | myocardial infarct | glomerulonephritis | diabetes, type 1 | retinal venular dilatation | C-reactive protein | age-related maculopathy | atherosclerosi…	VISION | RENAL | IMMUNE | METABOLIC | OTHER | PHARMACOGENOMIC | CARDIOVASCULAR	Disease Progression | Genetic Predisposition to Disease | Diabetes Mellitus, Type 1 | Venous Thrombosis | Atrophy | Coronary Disease | Hypertension | Myocardial Infarction | Hemolytic-Uremic Syndrome | Cardiovascular Diseases | Choroidal Neovascularization | Brain Ischemia | Glomerulonephritis, Membranoproliferative | Kidney Failure, Chronic | Obesity | Purpura, Thrombotic Thrombocytopenic | Macu…
rs10743937	C/T	12	11173455	INTRONIC			TAS2R14	ENSG00000212127	taste receptor, type 2, member 14	50840	taste receptor, type 2, member 14
rs10743937	C/T	12	11173455	DOWNSTREAM			TAS2R19	ENSG00000212124	taste receptor, type 2, member 19	259294	taste receptor, type 2, member 19
rs10753575	C/T	1	20163868
rs10753804	C/T	1	170316408
rs10758593	G/A	9	4292083	INTRONIC	Type 1 diabetes		GLIS3	ENSG00000107249	GLIS family zinc finger 3	169792	GLIS family zinc finger 3	DIABETES MELLITUS, NEONATAL, WITH CONGENITAL HYPOTHYROIDISM
rs10758593	G/A	9	4292083	WITHIN_NON_CODING_GENE	Type 1 diabetes		GLIS3	ENSG00000107249	GLIS family zinc finger 3	169792	GLIS family zinc finger 3	DIABETES MELLITUS, NEONATAL, WITH CONGENITAL HYPOTHYROIDISM
rs10761659	A/G	10	64445564		Crohn's Disease	rs10761659 has been reported in a large study to be associated with Crohn's disease. The risk allele (oriented to the dbSNP entry) is (G); the odds ratio associated with heterozygotes is 1.23 (CI 1.05-1.45), and for homozygotes, 1.55 (CI 1.3-1.84). PMID 17554300
rs10761659	A/G	10	64445564		Crohn's Disease	rs10761659 has been reported in a large study to be associated with Crohn's disease. The risk allele (oriented to the dbSNP entry) is (G); the odds ratio associated with heterozygotes is 1.23 (CI 1.05-1.45), and for homozygotes, 1.55 (CI 1.3-1.84). PMID 17554300
rs10761659	A/G	10	64445564		Multiple complex diseases-Crohn's disease, combined control dataset	rs10761659 has been reported in a large study to be associated with Crohn's disease. The risk allele (oriented to the dbSNP entry) is (G); the odds ratio associated with heterozygotes is 1.23 (CI 1.05-1.45), and for homozygotes, 1.55 (CI 1.3-1.84). PMID 17554300
rs10761659	A/G	10	64445564		Multiple complex diseases-Crohn's disease	rs10761659 has been reported in a large study to be associated with Crohn's disease. The risk allele (oriented to the dbSNP entry) is (G); the odds ratio associated with heterozygotes is 1.23 (CI 1.05-1.45), and for homozygotes, 1.55 (CI 1.3-1.84). PMID 17554300
rs10761741	G/T	10	65066186	INTRONIC			JMJD1C	ENSG00000171988	jumonji domain containing 1C	221037	jumonji domain containing 1C
rs10761779	A/G	10	65274927		Plasma levels of liver enzymes
rs10761779	A/G	10	65274927		Multiple continuous traits in DGI samples-Fat mass
rs10762217	C/T	10	70068797	INTRONIC			PBLD	ENSG00000108187	phenazine biosynthesis-like protein domain containing	64081	phenazine biosynthesis-like protein domain containing
rs10762217	C/T	10	70068797	WITHIN_NON_CODING_GENE			PBLD	ENSG00000108187	phenazine biosynthesis-like protein domain containing	64081	phenazine biosynthesis-like protein domain containing
rs10762217	C/T	10	70068797	UPSTREAM			PBLD	ENSG00000108187	phenazine biosynthesis-like protein domain containing	64081	phenazine biosynthesis-like protein domain containing
rs10763625	C/T	10	19034951	UPSTREAM				ENSG00000234244
rs10767664	T/A	11	27725986	UPSTREAM			BDNF	ENSG00000176697	brain-derived neurotrophic factor	627	brain-derived neurotrophic factor	WILMS TUMOR, ANIRIDIA, GENITOURINARY ANOMALIES, MENTAL RETARDATION,; BULIMIA NERVOSA, SUSCEPTIBILITY TO, 2; BULIMIA NERVOSA, SUSCEPTIBILITY TO, 1; ANOREXIA NERVOSA, SUSCEPTIBILITY TO, 1; AUTONOMIC CONTROL, CONGENITAL FAILURE OF; OBSESSIVE-COMPULSIVE DISORDER	memory impairment | alcohol abuse | Schizophrenia | epilepsy | amphetamine response | Alzheimer's disease Parkinson's disease | panic disorder | bipolar disorder schizophrenia | motor function | multiple system atrophy | autism | substance abuse | depression | psychoses | Alzheimer's disease | affective disorder Alzheimer's disease post-traumatic stress disorder schizophrenia substance abuse | ob…	PSYCH | IMMUNE | METABOLIC | OTHER | PHARMACOGENOMIC | CHEMDEPENDENCY | NORMALVARIATION | NEUROLOGICAL	Multiple Sclerosis | Eating Disorders | Sciatica | Seizures, Febrile | Schizophrenia | Disease Progression | Genetic Predisposition to Disease | Parkinsonian Disorders | Amphetamine-Related Disorders | Pain | Bulimia Nervosa | Substance-Related Disorders | Depressive Disorder, Major | Mitral Valve Prolapse | Atrophy | Parkinson Disease | Attention Deficit Disorder with Hyperactivity | Alzheimer D…
rs10767664	T/A	11	27725986	INTRONIC			BDNF	ENSG00000176697	brain-derived neurotrophic factor	627	brain-derived neurotrophic factor	WILMS TUMOR, ANIRIDIA, GENITOURINARY ANOMALIES, MENTAL RETARDATION,; BULIMIA NERVOSA, SUSCEPTIBILITY TO, 2; BULIMIA NERVOSA, SUSCEPTIBILITY TO, 1; ANOREXIA NERVOSA, SUSCEPTIBILITY TO, 1; AUTONOMIC CONTROL, CONGENITAL FAILURE OF; OBSESSIVE-COMPULSIVE DISORDER	memory impairment | alcohol abuse | Schizophrenia | epilepsy | amphetamine response | Alzheimer's disease Parkinson's disease | panic disorder | bipolar disorder schizophrenia | motor function | multiple system atrophy | autism | substance abuse | depression | psychoses | Alzheimer's disease | affective disorder Alzheimer's disease post-traumatic stress disorder schizophrenia substance abuse | ob…	PSYCH | IMMUNE | METABOLIC | OTHER | PHARMACOGENOMIC | CHEMDEPENDENCY | NORMALVARIATION | NEUROLOGICAL	Multiple Sclerosis | Eating Disorders | Sciatica | Seizures, Febrile | Schizophrenia | Disease Progression | Genetic Predisposition to Disease | Parkinsonian Disorders | Amphetamine-Related Disorders | Pain | Bulimia Nervosa | Substance-Related Disorders | Depressive Disorder, Major | Mitral Valve Prolapse | Atrophy | Parkinson Disease | Attention Deficit Disorder with Hyperactivity | Alzheimer D…
rs10770359	A/G	12	18572602	INTRONIC			PIK3C2G	ENSG00000139144	phosphoinositide-3-kinase, class 2, gamma polypeptide	5288	phosphoinositide-3-kinase, class 2, gamma polypeptide
rs10770612	A/G	12	20230639		Aortic root size
rs10771022	T/G	12	23898340	INTRONIC			SOX5	ENSG00000134532	SRY (sex determining region Y)-box 5	6660	SRY (sex determining region Y)-box 5
rs10771093	G/A	12	24696495
rs10771427	G/A	12	28605426	NON_SYNONYMOUS_CODING			CCDC91	ENSG00000123106	coiled-coil domain containing 91	55297	coiled-coil domain containing 91
rs10772420	G/A	12	11174276	INTRONIC			TAS2R14	ENSG00000212127	taste receptor, type 2, member 14	50840	taste receptor, type 2, member 14
rs10772420	G/A	12	11174276	NON_SYNONYMOUS_CODING			TAS2R19	ENSG00000212124	taste receptor, type 2, member 19	259294	taste receptor, type 2, member 19
rs10773917	T/G	12	132006831
rs10778213	T/C	12	103495151		C-reactive protein
rs10778511	A/T	12	107225331	INTRONIC			RIC8B	ENSG00000111785	resistance to inhibitors of cholinesterase 8 homolog B (C. elegans)	55188	resistance to inhibitors of cholinesterase 8 homolog B (C. elegans)
rs10778511	A/T	12	107225331	WITHIN_NON_CODING_GENE			RIC8B	ENSG00000111785	resistance to inhibitors of cholinesterase 8 homolog B (C. elegans)	55188	resistance to inhibitors of cholinesterase 8 homolog B (C. elegans)
rs10779363	C/T	1	219786890	UPSTREAM			ZC3H11B	ENSG00000215817	zinc finger CCCH-type containing 11B pseudogene
rs10784496	A/G	12	66160971	WITHIN_NON_CODING_GENE			RPSAP52	ENSG00000241749	ribosomal protein SA pseudogene 52
rs10788817	C/G	1	151882856	UPSTREAM			THEM4	ENSG00000159445	thioesterase superfamily member 4	117145	thioesterase superfamily member 4
rs10792832	A/G	11	85867875	DOWNSTREAM				ENSG00000200877	U6 spliceosomal RNA
rs10795668	G/A	10	8701219	UPSTREAM	Colorectal cancer			ENSG00000212505	5S ribosomal RNA
rs1079597	C/T	11	113296286	INTRONIC			DRD2	ENSG00000149295	dopamine receptor D2	1813	dopamine receptor D2	MAJOR DEPRESSIVE DISORDER; MYOCLONIC DYSTONIA; ALCOHOL DEPENDENCE	substance use | alcohol abuse | Schizophrenia | cognitive impairment | neuroleptic malignant syndrome | antipsychotic agent-induced weight gain | short-term response to haloperidol treatment | general cognitive ability | panic disorder | brain receptor-binding characteristics | heroin abuse | substance abuse | impulse control disorder | unipolar affective disorder | depression | psychoses | schiz…	PSYCH | METABOLIC | CANCER | OTHER | PHARMACOGENOMIC | CHEMDEPENDENCY | REPRODUCTION | NORMALVARIATION | NEUROLOGICAL | UNKNOWN	Alcohol-Related Disorders | Migraine without Aura | Schizophrenia | Genetic Predisposition to Disease | Amphetamine-Related Disorders | Disorders of Excessive Somnolence | Epilepsy, Post-Traumatic | Alcohol Withdrawal Seizures | Psychoses, Substance-Induced | Substance-Related Disorders | Depressive Disorder, Major | Schizophrenia, Disorganized | Atrophy | Migraine Disorders | Anovulation | Parki…
rs10796045	G/T	10	6402741
rs10801805	G/A	1	90820257
rs10805050	A/G	4	73393283	INTRONIC			ADAMTS3	ENSG00000156140	ADAM metallopeptidase with thrombospondin type 1 motif, 3	9508	ADAM metallopeptidase with thrombospondin type 1 motif, 3		osteoarthritis	METABOLIC	Genetic Predisposition to Disease | Osteoarthritis, Hip
rs10805364	A/G	4	10275518
rs10806425	C/A	6	90926612	INTRONIC			BACH2	ENSG00000112182	BTB and CNC homology 1, basic leucine zipper transcription factor 2	60468	BTB and CNC homology 1, basic leucine zipper transcription factor 2
rs10806425	C/A	6	90926612	WITHIN_NON_CODING_GENE			BACH2	ENSG00000112182	BTB and CNC homology 1, basic leucine zipper transcription factor 2	60468	BTB and CNC homology 1, basic leucine zipper transcription factor 2
rs10807344	C/T	6	46625635	INTRONIC				ENSG00000223468	Putative uncharacterized protein ENSP00000410419 Fragment
rs10807344	C/T	6	46625635	INTRONIC			SLC25A27	ENSG00000153291	solute carrier family 25, member 27	9481	solute carrier family 25, member 27		migraine | schizophrenia	PSYCH | NEUROLOGICAL	Schizophrenia | Chromosome Aberrations | Genetic Predisposition to Disease | Migraine Disorders
rs10807344	C/T	6	46625635	UPSTREAM			SLC25A27	ENSG00000153291	solute carrier family 25, member 27	9481	solute carrier family 25, member 27		migraine | schizophrenia	PSYCH | NEUROLOGICAL	Schizophrenia | Chromosome Aberrations | Genetic Predisposition to Disease | Migraine Disorders
rs10808508	C/T	8	121227068	WITHIN_NON_CODING_GENE			COL14A1	ENSG00000187955	collagen, type XIV, alpha 1	7373	collagen, type XIV, alpha 1
rs10808508	C/T	8	121227068	INTRONIC			COL14A1	ENSG00000187955	collagen, type XIV, alpha 1	7373	collagen, type XIV, alpha 1
rs10811661	T/C	9	22134094		Type 2 diabetes	PMID 18477659 rs10811661 replicated as significant for type-2 diabetes risk in 1,900 Japanese patients, with odds ratio of 1.27 (CI: 1.15-1.40, p = 1.9 x 10e-6) rs10811661 is mentioned in http://suicyte.wordpress.com/2007/05/28/soul-searching-ii/ part 2 of a series PMID 18162508 significantly associated with type-2 diabetes p = 0.0024; in 1,630 Japanese subjects with type-2 diabetes and in 1,064 …
rs10811661	T/C	9	22134094		Type 2 diabetes	PMID 18477659 rs10811661 replicated as significant for type-2 diabetes risk in 1,900 Japanese patients, with odds ratio of 1.27 (CI: 1.15-1.40, p = 1.9 x 10e-6) rs10811661 is mentioned in http://suicyte.wordpress.com/2007/05/28/soul-searching-ii/ part 2 of a series PMID 18162508 significantly associated with type-2 diabetes p = 0.0024; in 1,630 Japanese subjects with type-2 diabetes and in 1,064 …
rs10811661	T/C	9	22134094		Type 2 diabetes	PMID 18477659 rs10811661 replicated as significant for type-2 diabetes risk in 1,900 Japanese patients, with odds ratio of 1.27 (CI: 1.15-1.40, p = 1.9 x 10e-6) rs10811661 is mentioned in http://suicyte.wordpress.com/2007/05/28/soul-searching-ii/ part 2 of a series PMID 18162508 significantly associated with type-2 diabetes p = 0.0024; in 1,630 Japanese subjects with type-2 diabetes and in 1,064 …
rs10811661	T/C	9	22134094		Type 2 diabetes	PMID 18477659 rs10811661 replicated as significant for type-2 diabetes risk in 1,900 Japanese patients, with odds ratio of 1.27 (CI: 1.15-1.40, p = 1.9 x 10e-6) rs10811661 is mentioned in http://suicyte.wordpress.com/2007/05/28/soul-searching-ii/ part 2 of a series PMID 18162508 significantly associated with type-2 diabetes p = 0.0024; in 1,630 Japanese subjects with type-2 diabetes and in 1,064 …
rs10811661	T/C	9	22134094		Type II Diabetes Mellitus	PMID 18477659 rs10811661 replicated as significant for type-2 diabetes risk in 1,900 Japanese patients, with odds ratio of 1.27 (CI: 1.15-1.40, p = 1.9 x 10e-6) rs10811661 is mentioned in http://suicyte.wordpress.com/2007/05/28/soul-searching-ii/ part 2 of a series PMID 18162508 significantly associated with type-2 diabetes p = 0.0024; in 1,630 Japanese subjects with type-2 diabetes and in 1,064 …
rs10811661	T/C	9	22134094		Type II Diabetes Mellitus	PMID 18477659 rs10811661 replicated as significant for type-2 diabetes risk in 1,900 Japanese patients, with odds ratio of 1.27 (CI: 1.15-1.40, p = 1.9 x 10e-6) rs10811661 is mentioned in http://suicyte.wordpress.com/2007/05/28/soul-searching-ii/ part 2 of a series PMID 18162508 significantly associated with type-2 diabetes p = 0.0024; in 1,630 Japanese subjects with type-2 diabetes and in 1,064 …
rs10811661	T/C	9	22134094		Type II Diabetes Mellitus	PMID 18477659 rs10811661 replicated as significant for type-2 diabetes risk in 1,900 Japanese patients, with odds ratio of 1.27 (CI: 1.15-1.40, p = 1.9 x 10e-6) rs10811661 is mentioned in http://suicyte.wordpress.com/2007/05/28/soul-searching-ii/ part 2 of a series PMID 18162508 significantly associated with type-2 diabetes p = 0.0024; in 1,630 Japanese subjects with type-2 diabetes and in 1,064 …
rs10811661	T/C	9	22134094		Multiple complex diseases-Type II Diabetes Mellitus, combined control dataset	PMID 18477659 rs10811661 replicated as significant for type-2 diabetes risk in 1,900 Japanese patients, with odds ratio of 1.27 (CI: 1.15-1.40, p = 1.9 x 10e-6) rs10811661 is mentioned in http://suicyte.wordpress.com/2007/05/28/soul-searching-ii/ part 2 of a series PMID 18162508 significantly associated with type-2 diabetes p = 0.0024; in 1,630 Japanese subjects with type-2 diabetes and in 1,064 …
rs10817049	A/C	9	113371681	DOWNSTREAM				ENSG00000232896
rs10817052	G/A	9	113373423
rs10819937	C/G	9	104223233
rs10821905	G/A	10	52646093	UPSTREAM			A1CF	ENSG00000148584	APOBEC1 complementation factor	29974	APOBEC1 complementation factor
rs10821936	C/T	10	63723577	INTRONIC	Acute lymphoblastic leukemia (childhood)		ARID5B	ENSG00000150347	AT rich interactive domain 5B (MRF1-like)	84159	AT rich interactive domain 5B (MRF1-like)
rs10821937	C/T	10	63723909	INTRONIC			ARID5B	ENSG00000150347	AT rich interactive domain 5B (MRF1-like)	84159	AT rich interactive domain 5B (MRF1-like)
rs10822013	C/T	10	64251977	INTRONIC			ZNF365	ENSG00000138311	zinc finger protein 365	22891	zinc finger protein 365	NEPHROLITHIASIS, URIC ACID, SUSCEPTIBILITY TO
rs10828151	A/C	10	21211755	INTRONIC			NEBL	ENSG00000078114	nebulette	10529	nebulette		nonfamilial idiopathic dilated cardiomyopathy	CARDIOVASCULAR	Cardiomyopathy, Dilated
rs10836312	T/C	11	34810443
rs10838725	T/C	11	47557871	INTRONIC			CUGBP1	ENSG00000149187	CUG triplet repeat, RNA binding protein 1	10658	CUG triplet repeat, RNA binding protein 1
rs10844779	G/A	12	34186008	DOWNSTREAM			ALG10	ENSG00000139133	asparagine-linked glycosylation 10, alpha-1,2-glucosyltransferase homolog (S. pombe)	84920	asparagine-linked glycosylation 10, alpha-1,2-glucosyltransferase homolog (S. pombe)	POTASSIUM CHANNEL, VOLTAGE-GATED, SUBFAMILY H, MEMBER 2
rs10844779	G/A	12	34186008	WITHIN_NON_CODING_GENE				ENSG00000245482
rs10844823	G/C	12	34266867	WITHIN_NON_CODING_GENE				ENSG00000245482
rs10845158	C/G	12	10688754
rs10846917	C/T	12	126043123	INTRONIC	Multiple complex diseases-Coronary Artery Disease, combined control dataset, gender differentiated		TMEM132B	ENSG00000139364	transmembrane protein 132B	114795	transmembrane protein 132B
rs10847864	G/T	12	123326598	INTRONIC			HIP1R	ENSG00000130787	huntingtin interacting protein 1 related	100294412	huntingtin interacting protein 1 related
rs10849788	G/A	12	121211841	INTRONIC				ENSG00000157837	Signal peptide peptidase-like 3 (SPP-like 3 protein)(EC 3.4.23.-)(Intramembrane protease 2)(IMP-2)(Presenilin-like protein 4)	121665	signal peptide peptidase 3
rs10849788	G/A	12	121211841	DOWNSTREAM				ENSG00000246953
rs10850411	T/C	12	115387796
rs10852521	T/C	16	53804965	INTRONIC			FTO	ENSG00000140718	fat mass and obesity associated	79068	fat mass and obesity associated	GROWTH RETARDATION, DEVELOPMENTAL DELAY, COARSE FACIES, AND EARLY; OBESITY	obesity | diabetes, type 2 | Posttransplantation diabetes mellitus (PTDM)	METABOLIC	Genetic Predisposition to Disease | Diabetes Mellitus, Type 2 | Overweight | Birth Weight | Posttransplantation diabetes mellitus | Obesity
rs10857650	G/A	10	50030023	INTRONIC			WDFY4	ENSG00000128815	WDFY family member 4	57705	WDFY family member 4
rs10859032	G/A	12	91097225
rs10861741	C/T	12	107851180	INTRONIC			BTBD11	ENSG00000151136	BTB (POZ) domain containing 11	121551	BTB (POZ) domain containing 11
rs10861741	C/T	12	107851180	WITHIN_NON_CODING_GENE			BTBD11	ENSG00000151136	BTB (POZ) domain containing 11	121551	BTB (POZ) domain containing 11
rs10864721	G/C	1	232274132
rs10865864	A/G	3	3628981	WITHIN_NON_CODING_GENE				ENSG00000223727
rs10865879	A/C	3	38577362	INTRONIC			EXOG	ENSG00000157036	endo/exonuclease (5'-3'), endonuclease G-like	9941	endo/exonuclease (5'-3'), endonuclease G-like
rs10865879	A/C	3	38577362	WITHIN_NON_CODING_GENE			EXOG	ENSG00000157036	endo/exonuclease (5'-3'), endonuclease G-like	9941	endo/exonuclease (5'-3'), endonuclease G-like
rs10876864	G/A	12	56401085	DOWNSTREAM			SUOX	ENSG00000139531	sulfite oxidase	6821	sulfite oxidase	SULFOCYSTEINURIA	leukemia	CANCER	Leukemia, Lymphocytic, Acute
rs10878630	G/A	12	67958700
rs10879509	A/G	12	73242131
rs10884387	C/T	10	108692152	INTRONIC			SORCS1	ENSG00000108018	sortilin-related VPS10 domain containing receptor 1	114815	sortilin-related VPS10 domain containing receptor 1
rs10885	C/T	6	31604591	DOWNSTREAM				ENSG00000204469	HLA-B associated transcript-2	7916	HLA-B associated transcript 2
rs10885	C/T	6	31604591	NON_SYNONYMOUS_CODING				ENSG00000204469	HLA-B associated transcript-2	7916	HLA-B associated transcript 2
rs10885	C/T	6	31604591	WITHIN_NON_CODING_GENE				ENSG00000204469	HLA-B associated transcript-2	7916	HLA-B associated transcript 2
rs10885	C/T	6	31604591	UPSTREAM				ENSG00000204469	HLA-B associated transcript-2	7916	HLA-B associated transcript 2
rs10885	C/T	6	31604591	DOWNSTREAM				ENSG00000204463	Large proline-rich protein BAT3 (HLA-B-associated transcript 3)(Protein G3)	7917	HLA-B associated transcript 3
rs10891096	G/T	11	110262743
rs10893365	T/C	11	125176437	INTRONIC			PKNOX2	ENSG00000165495	PBX/knotted 1 homeobox 2	63876	PBX/knotted 1 homeobox 2
rs10893366	C/T	11	125178403	INTRONIC			PKNOX2	ENSG00000165495	PBX/knotted 1 homeobox 2	63876	PBX/knotted 1 homeobox 2
rs10893872	T/C	11	128325553	DOWNSTREAM			ETS1	ENSG00000134954	v-ets erythroblastosis virus E26 oncogene homolog 1 (avian)	2113	v-ets erythroblastosis virus E26 oncogene homolog 1 (avian)		diabetes, type 1 | systemic lupus erythematosus	IMMUNE | OTHER	Diabetes Mellitus, Type 1 | Lupus Erythematosus, Systemic
rs10894267	C/T	11	130714861
rs10895656	T/C	11	104217481
rs10898417	A/G	11	85547503
rs10898723	C/T	11	87226744
rs10900126	G/T	10	45386322	WITHIN_NON_CODING_GENE				ENSG00000224812
rs10903129	A/G	1	25768937	INTRONIC	Cholesterol, total		TMEM57	ENSG00000204178	transmembrane protein 57	55219	transmembrane protein 57
rs10903129	A/G	1	25768937	INTRONIC	Multiple complex diseases-Type I Diabetes, Rheumatoid Arthritis, combined case analysis		TMEM57	ENSG00000204178	transmembrane protein 57	55219	transmembrane protein 57
rs10911736	G/A	1	185422604
rs10926984	T/G	1	243462153	INTRONIC			SDCCAG8	ENSG00000054282	serologically defined colon cancer antigen 8	10806	serologically defined colon cancer antigen 8
rs10926984	T/G	1	243462153	WITHIN_NON_CODING_GENE			SDCCAG8	ENSG00000054282	serologically defined colon cancer antigen 8	10806	serologically defined colon cancer antigen 8
rs10927013	G/T	1	243589156	INTRONIC			SDCCAG8	ENSG00000054282	serologically defined colon cancer antigen 8	10806	serologically defined colon cancer antigen 8
rs10927013	G/T	1	243589156	WITHIN_NON_CODING_GENE			SDCCAG8	ENSG00000054282	serologically defined colon cancer antigen 8	10806	serologically defined colon cancer antigen 8
rs10927698	T/G	1	15504403	INTRONIC			TMEM51	ENSG00000171729	transmembrane protein 51	55092	transmembrane protein 51
rs10928979	A/G	2	127420228	INTRONIC			GYPC	ENSG00000136732	glycophorin C (Gerbich blood group)	2995	glycophorin C (Gerbich blood group)	MALARIA, SUSCEPTIBILITY TO; BLOOD GROUP--GERBICH; Ge	malaria | ovalocytosis and malaria susceptibility	INFECTION	Elliptocytosis, Hereditary | Genetic Predisposition to Disease | Malaria
rs10928979	A/G	2	127420228	DOWNSTREAM			GYPC	ENSG00000136732	glycophorin C (Gerbich blood group)	2995	glycophorin C (Gerbich blood group)	MALARIA, SUSCEPTIBILITY TO; BLOOD GROUP--GERBICH; Ge	malaria | ovalocytosis and malaria susceptibility	INFECTION	Elliptocytosis, Hereditary | Genetic Predisposition to Disease | Malaria
rs10928979	A/G	2	127420228	WITHIN_NON_CODING_GENE			GYPC	ENSG00000136732	glycophorin C (Gerbich blood group)	2995	glycophorin C (Gerbich blood group)	MALARIA, SUSCEPTIBILITY TO; BLOOD GROUP--GERBICH; Ge	malaria | ovalocytosis and malaria susceptibility	INFECTION	Elliptocytosis, Hereditary | Genetic Predisposition to Disease | Malaria
rs1092913	G/A	5	10467702	DOWNSTREAM			ROPN1L	ENSG00000145491	ropporin 1-like	83853	ropporin 1-like
rs10938397	A/G	4	45182527		Body mass index
rs10940113	T/C	5	66814842
rs10946659	T/G	6	24042393
rs10947261	G/T	6	32373232	INTRONIC	Multiple complex diseases-Type I Diabetes			ENSG00000204290	Butyrophilin-like protein 2 (BTL-II)	56244	butyrophilin-like 2 (MHC class II associated)	SARCOIDOSIS, SUSCEPTIBILITY TO, 2; SARCOIDOSIS, SUSCEPTIBILITY TO, 1
rs10947262	C/T	6	32373312	INTRONIC				ENSG00000204290	Butyrophilin-like protein 2 (BTL-II)	56244	butyrophilin-like 2 (MHC class II associated)	SARCOIDOSIS, SUSCEPTIBILITY TO, 2; SARCOIDOSIS, SUSCEPTIBILITY TO, 1
rs10948301	C/T	6	46704467	INTRONIC				ENSG00000223468	Putative uncharacterized protein ENSP00000410419 Fragment
rs10948301	C/T	6	46704467	UPSTREAM			PLA2G7	ENSG00000146070	phospholipase A2, group VII (platelet-activating factor acetylhydrolase, plasma)	7941	phospholipase A2, group VII (platelet-activating factor acetylhydrolase, plasma)	PHOSPHOLIPASE A2, GROUP VII; ASTHMA, SUSCEPTIBILITY TO; IgE RESPONSIVENESS, ATOPIC	aneurysm, abdominal aortic | atherosclerosis, generalized | coronary artery spasm | atherosclerosis, coronary | angina | cardiovascular disease | myocardial infarct | cholesterol | body mass | ulcerative colitis | schizophrenia | cardiomyopathy, nonfamilial hypertrophic | carotid atherosclerosis | inflammation oxidative stress | coronary artery disease	PSYCH | IMMUNE | METABOLIC | CARDIOVASCULAR	Colitis, Ulcerative | Schizophrenia | Genetic Predisposition to Disease | Aortic Aneurysm, Abdominal | Inflammation | Microvascular Angina | Coronary Disease | Diabetes Mellitus, Type 2 | Hypertension | Hypercholesterolemia | Myocardial Infarction | Arteriosclerosis | Cardiovascular Diseases | Obesity | Disease Susceptibility | Diabetes Complications | Coronary Vasospasm | Coronary Artery Disease…
rs10948363	A/G	6	47487762	INTRONIC			CD2AP	ENSG00000198087	CD2-associated protein	23607	CD2-associated protein	FOCAL SEGMENTAL GLOMERULOSCLEROSIS 3, SUSCEPTIBILITY TO
rs10955962	A/T	8	121219597	WITHIN_NON_CODING_GENE			COL14A1	ENSG00000187955	collagen, type XIV, alpha 1	7373	collagen, type XIV, alpha 1
rs10955962	A/T	8	121219597	INTRONIC			COL14A1	ENSG00000187955	collagen, type XIV, alpha 1	7373	collagen, type XIV, alpha 1
rs10958409	G/A	8	55327091		Intracranial aneurysm
rs10960751	T/C	9	12675264
rs10968576	A/G	9	28414339	INTRONIC			LINGO2	ENSG00000174482	leucine rich repeat and Ig domain containing 2	158038	leucine rich repeat and Ig domain containing 2
rs10980495	T/C	9	113383998
rs10983893	T/C	9	100596165
rs10983932	A/T	9	100604431
rs10984516	C/T	9	100718775
rs10986432	T/C	9	127570640	DOWNSTREAM			OLFML2A	ENSG00000185585	olfactomedin-like 2A	169611	olfactomedin-like 2A
rs10986432	T/C	9	127570640	INTRONIC			OLFML2A	ENSG00000185585	olfactomedin-like 2A	169611	olfactomedin-like 2A
rs10987417	G/T	9	129462501	DOWNSTREAM			LMX1B	ENSG00000136944	LIM homeobox transcription factor 1, beta	4010	LIM homeobox transcription factor 1, beta	NAIL-PATELLA SYNDROME; GLAUCOMA 1, OPEN ANGLE, A
rs10987417	G/T	9	129462501	3PRIME_UTR			LMX1B	ENSG00000136944	LIM homeobox transcription factor 1, beta	4010	LIM homeobox transcription factor 1, beta	NAIL-PATELLA SYNDROME; GLAUCOMA 1, OPEN ANGLE, A
rs10995190	G/A	10	64278682	INTRONIC			ZNF365	ENSG00000138311	zinc finger protein 365	22891	zinc finger protein 365	NEPHROLITHIASIS, URIC ACID, SUSCEPTIBILITY TO
rs10995190	G/A	10	64278682	UPSTREAM			ZNF365	ENSG00000138311	zinc finger protein 365	22891	zinc finger protein 365	NEPHROLITHIASIS, URIC ACID, SUSCEPTIBILITY TO
rs11008865	C/T	10	32574842	INTRONIC			EPC1	ENSG00000120616	enhancer of polycomb homolog 1 (Drosophila)	80314	enhancer of polycomb homolog 1 (Drosophila)
rs11008865	C/T	10	32574842	WITHIN_NON_CODING_GENE			EPC1	ENSG00000120616	enhancer of polycomb homolog 1 (Drosophila)	80314	enhancer of polycomb homolog 1 (Drosophila)
rs11008865	C/T	10	32574842	DOWNSTREAM				ENSG00000226842
rs11011581	T/C	10	20100819	UPSTREAM			PLXDC2	ENSG00000120594	plexin domain containing 2	84898	plexin domain containing 2
rs11015839	G/A	10	19002887
rs11015860	T/G	10	19005039
rs11015939	G/A	10	19017942
rs11018528	A/G	11	88930377	INTRONIC			TYR	ENSG00000077498	tyrosinase (oculocutaneous albinism IA)	7299	tyrosinase (oculocutaneous albinism IA)	ALBINISM, OCULOCUTANEOUS, TYPE IB; SKIN/HAIR/EYE PIGMENTATION, VARIATION IN, 3; ALBINISM, OCULOCUTANEOUS, TYPE IA; ALBINISM, OCULAR, WITH SENSORINEURAL DEAFNESS	type I-A (tyrosinase-negative) oculocutaneous albinism | type IB (yellow) oculocutaneous albinism | full-length deletion of the tyrosinase gene | temperature-sensitive enzymatic activity | ocular albinism | multiple sclerosis | prostate cancer | Hermansky-Pudlak syndrome	VISION | IMMUNE | CANCER | OTHER | NORMALVARIATION | DEVELOPMENTAL	Multiple Sclerosis | Albinism, Ocular | Genetic Predisposition to Disease | Hermanski-Pudlak Syndrome | Bone Neoplasms | Prostatic Neoplasms | Prostatic Hyperplasia | Albinism, Oculocutaneous | Adenocarcinoma
rs1102000	G/A	1	158932907	INTRONIC			PYHIN1	ENSG00000163564	pyrin and HIN domain family, member 1	149628	pyrin and HIN domain family, member 1
rs11020998	C/T	11	94721534	INTRONIC			KDM4D	ENSG00000186280	lysine (K)-specific demethylase 4D	55693	lysine (K)-specific demethylase 4D
rs11021232	T/C	11	95320808
rs11030104	A/G	11	27684517	WITHIN_NON_CODING_GENE		PMID 17293537 Alzheimer's disease risk for non ApoE4 carriers is affected by the heterozygous form of rs6265, as well as the diplotypes of rs6265, rs11030104, and rs2049045.	BDNFOS	ENSG00000245573	BDNF opposite strand (non-protein coding)
rs11030104	A/G	11	27684517	UPSTREAM		PMID 17293537 Alzheimer's disease risk for non ApoE4 carriers is affected by the heterozygous form of rs6265, as well as the diplotypes of rs6265, rs11030104, and rs2049045.	BDNF	ENSG00000176697	brain-derived neurotrophic factor	627	brain-derived neurotrophic factor	WILMS TUMOR, ANIRIDIA, GENITOURINARY ANOMALIES, MENTAL RETARDATION,; BULIMIA NERVOSA, SUSCEPTIBILITY TO, 2; BULIMIA NERVOSA, SUSCEPTIBILITY TO, 1; ANOREXIA NERVOSA, SUSCEPTIBILITY TO, 1; AUTONOMIC CONTROL, CONGENITAL FAILURE OF; OBSESSIVE-COMPULSIVE DISORDER	memory impairment | alcohol abuse | Schizophrenia | epilepsy | amphetamine response | Alzheimer's disease Parkinson's disease | panic disorder | bipolar disorder schizophrenia | motor function | multiple system atrophy | autism | substance abuse | depression | psychoses | Alzheimer's disease | affective disorder Alzheimer's disease post-traumatic stress disorder schizophrenia substance abuse | ob…	PSYCH | IMMUNE | METABOLIC | OTHER | PHARMACOGENOMIC | CHEMDEPENDENCY | NORMALVARIATION | NEUROLOGICAL	Multiple Sclerosis | Eating Disorders | Sciatica | Seizures, Febrile | Schizophrenia | Disease Progression | Genetic Predisposition to Disease | Parkinsonian Disorders | Amphetamine-Related Disorders | Pain | Bulimia Nervosa | Substance-Related Disorders | Depressive Disorder, Major | Mitral Valve Prolapse | Atrophy | Parkinson Disease | Attention Deficit Disorder with Hyperactivity | Alzheimer D…
rs11030104	A/G	11	27684517	INTRONIC		PMID 17293537 Alzheimer's disease risk for non ApoE4 carriers is affected by the heterozygous form of rs6265, as well as the diplotypes of rs6265, rs11030104, and rs2049045.	BDNF	ENSG00000176697	brain-derived neurotrophic factor	627	brain-derived neurotrophic factor	WILMS TUMOR, ANIRIDIA, GENITOURINARY ANOMALIES, MENTAL RETARDATION,; BULIMIA NERVOSA, SUSCEPTIBILITY TO, 2; BULIMIA NERVOSA, SUSCEPTIBILITY TO, 1; ANOREXIA NERVOSA, SUSCEPTIBILITY TO, 1; AUTONOMIC CONTROL, CONGENITAL FAILURE OF; OBSESSIVE-COMPULSIVE DISORDER	memory impairment | alcohol abuse | Schizophrenia | epilepsy | amphetamine response | Alzheimer's disease Parkinson's disease | panic disorder | bipolar disorder schizophrenia | motor function | multiple system atrophy | autism | substance abuse | depression | psychoses | Alzheimer's disease | affective disorder Alzheimer's disease post-traumatic stress disorder schizophrenia substance abuse | ob…	PSYCH | IMMUNE | METABOLIC | OTHER | PHARMACOGENOMIC | CHEMDEPENDENCY | NORMALVARIATION | NEUROLOGICAL	Multiple Sclerosis | Eating Disorders | Sciatica | Seizures, Febrile | Schizophrenia | Disease Progression | Genetic Predisposition to Disease | Parkinsonian Disorders | Amphetamine-Related Disorders | Pain | Bulimia Nervosa | Substance-Related Disorders | Depressive Disorder, Major | Mitral Valve Prolapse | Atrophy | Parkinson Disease | Attention Deficit Disorder with Hyperactivity | Alzheimer D…
rs11032829	T/C	11	34748502
rs11034952	T/C	11	38788615
rs11043097	T/C	11	11135795
rs11044026	T/C	12	18473729	INTRONIC			PIK3C2G	ENSG00000139144	phosphoinositide-3-kinase, class 2, gamma polypeptide	5288	phosphoinositide-3-kinase, class 2, gamma polypeptide
rs11044106	T/G	12	18584676	INTRONIC			PIK3C2G	ENSG00000139144	phosphoinositide-3-kinase, class 2, gamma polypeptide	5288	phosphoinositide-3-kinase, class 2, gamma polypeptide
rs11053045	A/T	12	34158221
rs11053068	T/C	12	34194210	WITHIN_NON_CODING_GENE				ENSG00000245482
rs1105879	A/C	2	234602202	INTRONIC			UGT1A8	ENSG00000242366	UDP glucuronosyltransferase 1 family, polypeptide A8	54576	UDP glucuronosyltransferase 1 family, polypeptide A8		pancreatitis | colorectal cancer | mycophenolic acid pharmacokinetics | drug hypersensitivity | bladder cancer | liver cancer	IMMUNE | CANCER | PHARMACOGENOMIC	Colorectal Neoplasms | Genetic Predisposition to Disease | Carcinoma, Hepatocellular | Pancreatitis | Liver Neoplasms | Chronic Disease
rs1105879	A/C	2	234602202	INTRONIC			UGT1A10	ENSG00000242515	UDP glucuronosyltransferase 1 family, polypeptide A10	54575	UDP glucuronosyltransferase 1 family, polypeptide A10		orolaryngeal cancer | irinotecan pharmacokinetics | orolaryngeal carcinoma | liver cancer	CANCER | PHARMACOGENOMIC	Genetic Predisposition to Disease | Carcinoma, Hepatocellular | Neoplasms | Mouth Neoplasms | Laryngeal Neoplasms | Liver Neoplasms | Carcinoma, Squamous Cell
rs1105879	A/C	2	234602202	INTRONIC			UGT1A9	ENSG00000241119	UDP glucuronosyltransferase 1 family, polypeptide A9	54600	UDP glucuronosyltransferase 1 family, polypeptide A9		SN-38 pharmacokinetics | colorectal cancer | kidney transplant complications | phenytoin | mycophenolic acid pharmacokinetics | hyperbilirubinemia | drug hypersensitivity | kawasaki disease | hepatocellular carcinoma | pancreatic cancer | irinotecan pharmacokinetics lung cancer | irinotecan pharmacokinetics | bladder cancer | glucuronidation | liver cancer	IMMUNE | METABOLIC | CANCER | OTHER | PHARMACOGENOMIC | NORMALVARIATION	Colorectal Neoplasms | Genetic Predisposition to Disease | Neoplasm Metastasis | Pancreatic Neoplasms | Diarrhea | Carcinoma, Non-Small-Cell Lung | Lung Neoplasms | Neutropenia | Mucocutaneous Lymph Node Syndrome | Carcinoma, Hepatocellular | Malaria | Neoplasms | Liver Neoplasms
rs1105879	A/C	2	234602202	INTRONIC			UGT1A7	ENSG00000244122	UDP glucuronosyltransferase 1 family, polypeptide A7	54577	UDP glucuronosyltransferase 1 family, polypeptide A7		pancreatitis | lung cancer | colorectal cancer | gastric cancer | mycophenolic acid pharmacokinetics | drug hypersensitivity | cancer | hepatocellular carcinoma | pancreatic cancer | ulcerative colitis | pancreatitis, alcoholic | Gilbert syndrome | Crohn's disease | benzene toxicity | irinotecan pharmacokinetics lung cancer | irinotecan pharmacokinetics | liver cancer	IMMUNE | CANCER | PHARMACOGENOMIC	Colitis, Ulcerative | Colorectal Neoplasms | Occupational Diseases | Esophageal Neoplasms | Genetic Predisposition to Disease | Neoplasm Metastasis | Pancreatic Neoplasms | Diarrhea | Gastrointestinal Neoplasms | Carcinoma, Non-Small-Cell Lung | Lung Neoplasms | Crohn Disease | Neutropenia | Stomach Neoplasms | Carcinoma, Hepatocellular | Pancreatitis | Neoplasms | Mouth Neoplasms | Adenocarcinom…
rs1105879	A/C	2	234602202	DOWNSTREAM			UGT1A7	ENSG00000244122	UDP glucuronosyltransferase 1 family, polypeptide A7	54577	UDP glucuronosyltransferase 1 family, polypeptide A7		pancreatitis | lung cancer | colorectal cancer | gastric cancer | mycophenolic acid pharmacokinetics | drug hypersensitivity | cancer | hepatocellular carcinoma | pancreatic cancer | ulcerative colitis | pancreatitis, alcoholic | Gilbert syndrome | Crohn's disease | benzene toxicity | irinotecan pharmacokinetics lung cancer | irinotecan pharmacokinetics | liver cancer	IMMUNE | CANCER | PHARMACOGENOMIC	Colitis, Ulcerative | Colorectal Neoplasms | Occupational Diseases | Esophageal Neoplasms | Genetic Predisposition to Disease | Neoplasm Metastasis | Pancreatic Neoplasms | Diarrhea | Gastrointestinal Neoplasms | Carcinoma, Non-Small-Cell Lung | Lung Neoplasms | Crohn Disease | Neutropenia | Stomach Neoplasms | Carcinoma, Hepatocellular | Pancreatitis | Neoplasms | Mouth Neoplasms | Adenocarcinom…
rs1105879	A/C	2	234602202	INTRONIC			UGT1A6	ENSG00000167165	UDP glucuronosyltransferase 1 family, polypeptide A6	54578	UDP glucuronosyltransferase 1 family, polypeptide A6		pancreatitis | gastrointestingal health | colorectal cancer | phenytoin | 1-hydroxypyrene, urinary | 2-naphtol | cancer | hepatocellular carcinoma | Gilbert syndrome | benzene toxicity | glucuronidation	IMMUNE | METABOLIC | CANCER | PHARMACOGENOMIC	Colorectal Neoplasms | Occupational Diseases | Genetic Predisposition to Disease | Gilbert Disease | Cardiovascular Diseases | Carcinoma, Hepatocellular | Pancreatitis | Gastrointestinal Diseases | Neoplasms, Glandular and Epithelial | Adenoma | Neoplasm Recurrence, Local | Liver Neoplasms | Chronic Disease | Colonic Neoplasms | Rectal Neoplasms
rs1105879	A/C	2	234602202	NON_SYNONYMOUS_CODING			UGT1A6	ENSG00000167165	UDP glucuronosyltransferase 1 family, polypeptide A6	54578	UDP glucuronosyltransferase 1 family, polypeptide A6		pancreatitis | gastrointestingal health | colorectal cancer | phenytoin | 1-hydroxypyrene, urinary | 2-naphtol | cancer | hepatocellular carcinoma | Gilbert syndrome | benzene toxicity | glucuronidation	IMMUNE | METABOLIC | CANCER | PHARMACOGENOMIC	Colorectal Neoplasms | Occupational Diseases | Genetic Predisposition to Disease | Gilbert Disease | Cardiovascular Diseases | Carcinoma, Hepatocellular | Pancreatitis | Gastrointestinal Diseases | Neoplasms, Glandular and Epithelial | Adenoma | Neoplasm Recurrence, Local | Liver Neoplasms | Chronic Disease | Colonic Neoplasms | Rectal Neoplasms
rs1105879	A/C	2	234602202	WITHIN_NON_CODING_GENE			UGT1A6	ENSG00000167165	UDP glucuronosyltransferase 1 family, polypeptide A6	54578	UDP glucuronosyltransferase 1 family, polypeptide A6		pancreatitis | gastrointestingal health | colorectal cancer | phenytoin | 1-hydroxypyrene, urinary | 2-naphtol | cancer | hepatocellular carcinoma | Gilbert syndrome | benzene toxicity | glucuronidation	IMMUNE | METABOLIC | CANCER | PHARMACOGENOMIC	Colorectal Neoplasms | Occupational Diseases | Genetic Predisposition to Disease | Gilbert Disease | Cardiovascular Diseases | Carcinoma, Hepatocellular | Pancreatitis | Gastrointestinal Diseases | Neoplasms, Glandular and Epithelial | Adenoma | Neoplasm Recurrence, Local | Liver Neoplasms | Chronic Disease | Colonic Neoplasms | Rectal Neoplasms
rs1105879	A/C	2	234602202	WITHIN_NON_CODING_GENE				ENSG00000224814
rs1105879	A/C	2	234602202	UPSTREAM			UGT1A6	ENSG00000167165	UDP glucuronosyltransferase 1 family, polypeptide A6	54578	UDP glucuronosyltransferase 1 family, polypeptide A6		pancreatitis | gastrointestingal health | colorectal cancer | phenytoin | 1-hydroxypyrene, urinary | 2-naphtol | cancer | hepatocellular carcinoma | Gilbert syndrome | benzene toxicity | glucuronidation	IMMUNE | METABOLIC | CANCER | PHARMACOGENOMIC	Colorectal Neoplasms | Occupational Diseases | Genetic Predisposition to Disease | Gilbert Disease | Cardiovascular Diseases | Carcinoma, Hepatocellular | Pancreatitis | Gastrointestinal Diseases | Neoplasms, Glandular and Epithelial | Adenoma | Neoplasm Recurrence, Local | Liver Neoplasms | Chronic Disease | Colonic Neoplasms | Rectal Neoplasms
rs1105880	A/G	2	234601965	INTRONIC			UGT1A8	ENSG00000242366	UDP glucuronosyltransferase 1 family, polypeptide A8	54576	UDP glucuronosyltransferase 1 family, polypeptide A8		pancreatitis | colorectal cancer | mycophenolic acid pharmacokinetics | drug hypersensitivity | bladder cancer | liver cancer	IMMUNE | CANCER | PHARMACOGENOMIC	Colorectal Neoplasms | Genetic Predisposition to Disease | Carcinoma, Hepatocellular | Pancreatitis | Liver Neoplasms | Chronic Disease
rs1105880	A/G	2	234601965	INTRONIC			UGT1A10	ENSG00000242515	UDP glucuronosyltransferase 1 family, polypeptide A10	54575	UDP glucuronosyltransferase 1 family, polypeptide A10		orolaryngeal cancer | irinotecan pharmacokinetics | orolaryngeal carcinoma | liver cancer	CANCER | PHARMACOGENOMIC	Genetic Predisposition to Disease | Carcinoma, Hepatocellular | Neoplasms | Mouth Neoplasms | Laryngeal Neoplasms | Liver Neoplasms | Carcinoma, Squamous Cell
rs1105880	A/G	2	234601965	INTRONIC			UGT1A9	ENSG00000241119	UDP glucuronosyltransferase 1 family, polypeptide A9	54600	UDP glucuronosyltransferase 1 family, polypeptide A9		SN-38 pharmacokinetics | colorectal cancer | kidney transplant complications | phenytoin | mycophenolic acid pharmacokinetics | hyperbilirubinemia | drug hypersensitivity | kawasaki disease | hepatocellular carcinoma | pancreatic cancer | irinotecan pharmacokinetics lung cancer | irinotecan pharmacokinetics | bladder cancer | glucuronidation | liver cancer	IMMUNE | METABOLIC | CANCER | OTHER | PHARMACOGENOMIC | NORMALVARIATION	Colorectal Neoplasms | Genetic Predisposition to Disease | Neoplasm Metastasis | Pancreatic Neoplasms | Diarrhea | Carcinoma, Non-Small-Cell Lung | Lung Neoplasms | Neutropenia | Mucocutaneous Lymph Node Syndrome | Carcinoma, Hepatocellular | Malaria | Neoplasms | Liver Neoplasms
rs1105880	A/G	2	234601965	INTRONIC			UGT1A7	ENSG00000244122	UDP glucuronosyltransferase 1 family, polypeptide A7	54577	UDP glucuronosyltransferase 1 family, polypeptide A7		pancreatitis | lung cancer | colorectal cancer | gastric cancer | mycophenolic acid pharmacokinetics | drug hypersensitivity | cancer | hepatocellular carcinoma | pancreatic cancer | ulcerative colitis | pancreatitis, alcoholic | Gilbert syndrome | Crohn's disease | benzene toxicity | irinotecan pharmacokinetics lung cancer | irinotecan pharmacokinetics | liver cancer	IMMUNE | CANCER | PHARMACOGENOMIC	Colitis, Ulcerative | Colorectal Neoplasms | Occupational Diseases | Esophageal Neoplasms | Genetic Predisposition to Disease | Neoplasm Metastasis | Pancreatic Neoplasms | Diarrhea | Gastrointestinal Neoplasms | Carcinoma, Non-Small-Cell Lung | Lung Neoplasms | Crohn Disease | Neutropenia | Stomach Neoplasms | Carcinoma, Hepatocellular | Pancreatitis | Neoplasms | Mouth Neoplasms | Adenocarcinom…
rs1105880	A/G	2	234601965	DOWNSTREAM			UGT1A7	ENSG00000244122	UDP glucuronosyltransferase 1 family, polypeptide A7	54577	UDP glucuronosyltransferase 1 family, polypeptide A7		pancreatitis | lung cancer | colorectal cancer | gastric cancer | mycophenolic acid pharmacokinetics | drug hypersensitivity | cancer | hepatocellular carcinoma | pancreatic cancer | ulcerative colitis | pancreatitis, alcoholic | Gilbert syndrome | Crohn's disease | benzene toxicity | irinotecan pharmacokinetics lung cancer | irinotecan pharmacokinetics | liver cancer	IMMUNE | CANCER | PHARMACOGENOMIC	Colitis, Ulcerative | Colorectal Neoplasms | Occupational Diseases | Esophageal Neoplasms | Genetic Predisposition to Disease | Neoplasm Metastasis | Pancreatic Neoplasms | Diarrhea | Gastrointestinal Neoplasms | Carcinoma, Non-Small-Cell Lung | Lung Neoplasms | Crohn Disease | Neutropenia | Stomach Neoplasms | Carcinoma, Hepatocellular | Pancreatitis | Neoplasms | Mouth Neoplasms | Adenocarcinom…
rs1105880	A/G	2	234601965	INTRONIC			UGT1A6	ENSG00000167165	UDP glucuronosyltransferase 1 family, polypeptide A6	54578	UDP glucuronosyltransferase 1 family, polypeptide A6		pancreatitis | gastrointestingal health | colorectal cancer | phenytoin | 1-hydroxypyrene, urinary | 2-naphtol | cancer | hepatocellular carcinoma | Gilbert syndrome | benzene toxicity | glucuronidation	IMMUNE | METABOLIC | CANCER | PHARMACOGENOMIC	Colorectal Neoplasms | Occupational Diseases | Genetic Predisposition to Disease | Gilbert Disease | Cardiovascular Diseases | Carcinoma, Hepatocellular | Pancreatitis | Gastrointestinal Diseases | Neoplasms, Glandular and Epithelial | Adenoma | Neoplasm Recurrence, Local | Liver Neoplasms | Chronic Disease | Colonic Neoplasms | Rectal Neoplasms
rs1105880	A/G	2	234601965	SYNONYMOUS_CODING			UGT1A6	ENSG00000167165	UDP glucuronosyltransferase 1 family, polypeptide A6	54578	UDP glucuronosyltransferase 1 family, polypeptide A6		pancreatitis | gastrointestingal health | colorectal cancer | phenytoin | 1-hydroxypyrene, urinary | 2-naphtol | cancer | hepatocellular carcinoma | Gilbert syndrome | benzene toxicity | glucuronidation	IMMUNE | METABOLIC | CANCER | PHARMACOGENOMIC	Colorectal Neoplasms | Occupational Diseases | Genetic Predisposition to Disease | Gilbert Disease | Cardiovascular Diseases | Carcinoma, Hepatocellular | Pancreatitis | Gastrointestinal Diseases | Neoplasms, Glandular and Epithelial | Adenoma | Neoplasm Recurrence, Local | Liver Neoplasms | Chronic Disease | Colonic Neoplasms | Rectal Neoplasms
rs1105880	A/G	2	234601965	WITHIN_NON_CODING_GENE			UGT1A6	ENSG00000167165	UDP glucuronosyltransferase 1 family, polypeptide A6	54578	UDP glucuronosyltransferase 1 family, polypeptide A6		pancreatitis | gastrointestingal health | colorectal cancer | phenytoin | 1-hydroxypyrene, urinary | 2-naphtol | cancer | hepatocellular carcinoma | Gilbert syndrome | benzene toxicity | glucuronidation	IMMUNE | METABOLIC | CANCER | PHARMACOGENOMIC	Colorectal Neoplasms | Occupational Diseases | Genetic Predisposition to Disease | Gilbert Disease | Cardiovascular Diseases | Carcinoma, Hepatocellular | Pancreatitis | Gastrointestinal Diseases | Neoplasms, Glandular and Epithelial | Adenoma | Neoplasm Recurrence, Local | Liver Neoplasms | Chronic Disease | Colonic Neoplasms | Rectal Neoplasms
rs1105880	A/G	2	234601965	DOWNSTREAM				ENSG00000224814
rs1105880	A/G	2	234601965	UPSTREAM			UGT1A6	ENSG00000167165	UDP glucuronosyltransferase 1 family, polypeptide A6	54578	UDP glucuronosyltransferase 1 family, polypeptide A6		pancreatitis | gastrointestingal health | colorectal cancer | phenytoin | 1-hydroxypyrene, urinary | 2-naphtol | cancer | hepatocellular carcinoma | Gilbert syndrome | benzene toxicity | glucuronidation	IMMUNE | METABOLIC | CANCER | PHARMACOGENOMIC	Colorectal Neoplasms | Occupational Diseases | Genetic Predisposition to Disease | Gilbert Disease | Cardiovascular Diseases | Carcinoma, Hepatocellular | Pancreatitis | Gastrointestinal Diseases | Neoplasms, Glandular and Epithelial | Adenoma | Neoplasm Recurrence, Local | Liver Neoplasms | Chronic Disease | Colonic Neoplasms | Rectal Neoplasms
rs1106419	G/A	11	126609087
rs11066188	G/A	12	112610714	INTRONIC			C12orf51	ENSG00000173064	Probable E3 ubiquitin-protein ligase KIAA0614 (EC 6.3.2.-)	283450	chromosome 12 open reading frame 51
rs11066320	A/G	12	112906415	INTRONIC			PTPN11	ENSG00000179295	protein tyrosine phosphatase, non-receptor type 11	5781	protein tyrosine phosphatase, non-receptor type 11	JUVENILE MYELOMONOCYTIC LEUKEMIA; NOONAN SYNDROME 1; NOONAN-LIKE/MULTIPLE GIANT CELL LESION SYNDROME; LEOPARD SYNDROME 1	heart anomalies, congenital | stomach atrophy | neurofibromatosis1 | leukemia, lymphoid | Noonan syndrome | stomach cancer | leukemia | gastric atrophy H. pylori infection | Noonan syndrome Noonan-like syndrome | gastric atrophy	INFECTION | CANCER | OTHER | CARDIOVASCULAR | DEVELOPMENTAL	Myeloproliferative Disorders | Genetic Predisposition to Disease | Noonan Syndrome | Gastritis, Atrophic | Neurofibromatosis 1 | LEOPARD Syndrome | Burkitt Lymphoma | Atrophy | Helicobacter Infections | Cardiovascular Diseases | Heart Septal Defects, Atrial | Stomach Neoplasms | Down Syndrome | Hematologic Diseases | Neurofibromatoses | Leukemia, Lymphocytic, Acute, L1 | Metaplasia | Leukemia, My…
rs11066595	C/G	12	113982522
rs11067362	T/C	12	115438082
rs11069178	A/C	12	119367827
rs11071021	G/T	15	54356291	INTRONIC			UNC13C	ENSG00000137766	unc-13 homolog C (C. elegans)	440279	unc-13 homolog C (C. elegans)
rs11071559	C/T	15	61069988	INTRONIC			RORA	ENSG00000069667	RAR-related orphan receptor A	6095	RAR-related orphan receptor A
rs1107267	G/A	15	27971639
rs11072930	C/T	15	80910857
rs11074583	G/A	16	23866913	INTRONIC			PRKCB	ENSG00000166501	protein kinase C, beta	5579	protein kinase C, beta
rs11074583	G/A	16	23866913	WITHIN_NON_CODING_GENE			PRKCB	ENSG00000166501	protein kinase C, beta	5579	protein kinase C, beta
rs1107592	A/G	7	2041432	INTRONIC			MAD1L1	ENSG00000002822	MAD1 mitotic arrest deficient-like 1 (yeast)	8379	MAD1 mitotic arrest deficient-like 1 (yeast)	PROSTATE CANCER
rs11078903	G/A	17	37631924	INTRONIC			CDK12	ENSG00000167258	cyclin-dependent kinase 12	51755	cyclin-dependent kinase 12
rs1107952	C/T	7	139518205	INTRONIC			TBXAS1	ENSG00000059377	thromboxane A synthase 1 (platelet)	6916	thromboxane A synthase 1 (platelet)	GHOSAL HEMATODIAPHYSEAL DYSPLASIA
rs11088655	C/T	21	19206489	INTRONIC			CHODL	ENSG00000154645	chondrolectin	140578	chondrolectin
rs11088655	C/T	21	19206489	DOWNSTREAM			NCRNA00157	ENSG00000231755	non-protein coding RNA 157
rs11099681	C/T	4	149103454	INTRONIC			NR3C2	ENSG00000151623	nuclear receptor subfamily 3, group C, member 2	4306	nuclear receptor subfamily 3, group C, member 2	HYPERTENSION, EARLY-ONSET, AUTOSOMAL DOMINANT, WITH SEVERE EXACERBATION; PSEUDOHYPOALDOSTERONISM, TYPE I, AUTOSOMAL DOMINANT	hypertension | preeclampsia | hypertension, pregnancy induced | aldosterone cortisol heart rate sodium, urinary stress | aldosterone | cognitive function depression	PSYCH | METABOLIC | REPRODUCTION | CARDIOVASCULAR	Genetic Predisposition to Disease | Pseudohypoaldosteronism | Hypertension, Renal | Hypertension | Pregnancy Complications, Cardiovascular | Pre-Eclampsia
rs11100860	A/G	4	145479139
rs1111875	C/T	10	94462882		Type 2 diabetes	rs1111875 is a SNP of the HHEX homeobox gene. In several studies, it has been associated with risk for type-2 diabetes (T2D). In a study of 500 unrelated Caucasian T2D patients, the rs1111875(G) allele was overrepresented; the odds ratio was 1.68 (CI: 1.19-2.35, p=0.003). In this population, the population attributable risk for this allele was estimated to be 36%.PMID 18231124 In a study of ~400 …
rs1111875	C/T	10	94462882		Type 2 diabetes	rs1111875 is a SNP of the HHEX homeobox gene. In several studies, it has been associated with risk for type-2 diabetes (T2D). In a study of 500 unrelated Caucasian T2D patients, the rs1111875(G) allele was overrepresented; the odds ratio was 1.68 (CI: 1.19-2.35, p=0.003). In this population, the population attributable risk for this allele was estimated to be 36%.PMID 18231124 In a study of ~400 …
rs1111875	C/T	10	94462882		Type 2 diabetes	rs1111875 is a SNP of the HHEX homeobox gene. In several studies, it has been associated with risk for type-2 diabetes (T2D). In a study of 500 unrelated Caucasian T2D patients, the rs1111875(G) allele was overrepresented; the odds ratio was 1.68 (CI: 1.19-2.35, p=0.003). In this population, the population attributable risk for this allele was estimated to be 36%.PMID 18231124 In a study of ~400 …
rs1111875	C/T	10	94462882		Type 2 diabetes	rs1111875 is a SNP of the HHEX homeobox gene. In several studies, it has been associated with risk for type-2 diabetes (T2D). In a study of 500 unrelated Caucasian T2D patients, the rs1111875(G) allele was overrepresented; the odds ratio was 1.68 (CI: 1.19-2.35, p=0.003). In this population, the population attributable risk for this allele was estimated to be 36%.PMID 18231124 In a study of ~400 …
rs1111875	C/T	10	94462882		Type II Diabetes Mellitus	rs1111875 is a SNP of the HHEX homeobox gene. In several studies, it has been associated with risk for type-2 diabetes (T2D). In a study of 500 unrelated Caucasian T2D patients, the rs1111875(G) allele was overrepresented; the odds ratio was 1.68 (CI: 1.19-2.35, p=0.003). In this population, the population attributable risk for this allele was estimated to be 36%.PMID 18231124 In a study of ~400 …
rs1111875	C/T	10	94462882		Type II Diabetes Mellitus	rs1111875 is a SNP of the HHEX homeobox gene. In several studies, it has been associated with risk for type-2 diabetes (T2D). In a study of 500 unrelated Caucasian T2D patients, the rs1111875(G) allele was overrepresented; the odds ratio was 1.68 (CI: 1.19-2.35, p=0.003). In this population, the population attributable risk for this allele was estimated to be 36%.PMID 18231124 In a study of ~400 …
rs1111875	C/T	10	94462882		Type II Diabetes Mellitus	rs1111875 is a SNP of the HHEX homeobox gene. In several studies, it has been associated with risk for type-2 diabetes (T2D). In a study of 500 unrelated Caucasian T2D patients, the rs1111875(G) allele was overrepresented; the odds ratio was 1.68 (CI: 1.19-2.35, p=0.003). In this population, the population attributable risk for this allele was estimated to be 36%.PMID 18231124 In a study of ~400 …
rs1111875	C/T	10	94462882		Type II Diabetes Mellitus	rs1111875 is a SNP of the HHEX homeobox gene. In several studies, it has been associated with risk for type-2 diabetes (T2D). In a study of 500 unrelated Caucasian T2D patients, the rs1111875(G) allele was overrepresented; the odds ratio was 1.68 (CI: 1.19-2.35, p=0.003). In this population, the population attributable risk for this allele was estimated to be 36%.PMID 18231124 In a study of ~400 …
rs1111875	C/T	10	94462882		Type II Diabetes Mellitus	rs1111875 is a SNP of the HHEX homeobox gene. In several studies, it has been associated with risk for type-2 diabetes (T2D). In a study of 500 unrelated Caucasian T2D patients, the rs1111875(G) allele was overrepresented; the odds ratio was 1.68 (CI: 1.19-2.35, p=0.003). In this population, the population attributable risk for this allele was estimated to be 36%.PMID 18231124 In a study of ~400 …
rs11118968	G/A	1	206698249	INTRONIC			RASSF5	ENSG00000136653	Ras association (RalGDS/AF-6) domain family member 5	83593	Ras association (RalGDS/AF-6) domain family member 5
rs11118968	G/A	1	206698249	UPSTREAM				ENSG00000234981
rs11122319	A/G	1	231808282	INTRONIC			DISC1	ENSG00000162946	disrupted in schizophrenia 1	27185	disrupted in schizophrenia 1	SCHIZOPHRENIA 9; SCHIZOPHRENIA	schizoaffective disorder | cognitive function | bipolar disorder | brain morphology depressive disorder, major | schizophrenia sustained attention | schizophrenia | bipolar disorder schizoaffective disorder schizophrenia | Asperger syndrome	PSYCH	Schizophrenia | Genetic Predisposition to Disease | Depressive Disorder, Major | Diseases in Twins | Atrophy | Bipolar Disorder | Psychotic Disorders | Memory Disorders
rs11122319	A/G	1	231808282	WITHIN_NON_CODING_GENE			DISC1	ENSG00000162946	disrupted in schizophrenia 1	27185	disrupted in schizophrenia 1	SCHIZOPHRENIA 9; SCHIZOPHRENIA	schizoaffective disorder | cognitive function | bipolar disorder | brain morphology depressive disorder, major | schizophrenia sustained attention | schizophrenia | bipolar disorder schizoaffective disorder schizophrenia | Asperger syndrome	PSYCH	Schizophrenia | Genetic Predisposition to Disease | Depressive Disorder, Major | Diseases in Twins | Atrophy | Bipolar Disorder | Psychotic Disorders | Memory Disorders
rs11122319	A/G	1	231808282	DOWNSTREAM				ENSG00000222986	U5 spliceosomal RNA
rs11122322	T/G	1	231843962	INTRONIC			DISC1	ENSG00000162946	disrupted in schizophrenia 1	27185	disrupted in schizophrenia 1	SCHIZOPHRENIA 9; SCHIZOPHRENIA	schizoaffective disorder | cognitive function | bipolar disorder | brain morphology depressive disorder, major | schizophrenia sustained attention | schizophrenia | bipolar disorder schizoaffective disorder schizophrenia | Asperger syndrome	PSYCH	Schizophrenia | Genetic Predisposition to Disease | Depressive Disorder, Major | Diseases in Twins | Atrophy | Bipolar Disorder | Psychotic Disorders | Memory Disorders
rs11122324	G/A	1	231859181	INTRONIC	Multiple complex diseases-Crohn's disease, combined control dataset, gender differentiated		DISC1	ENSG00000162946	disrupted in schizophrenia 1	27185	disrupted in schizophrenia 1	SCHIZOPHRENIA 9; SCHIZOPHRENIA	schizoaffective disorder | cognitive function | bipolar disorder | brain morphology depressive disorder, major | schizophrenia sustained attention | schizophrenia | bipolar disorder schizoaffective disorder schizophrenia | Asperger syndrome	PSYCH	Schizophrenia | Genetic Predisposition to Disease | Depressive Disorder, Major | Diseases in Twins | Atrophy | Bipolar Disorder | Psychotic Disorders | Memory Disorders
rs11122324	G/A	1	231859181	3PRIME_UTR	Multiple complex diseases-Crohn's disease, combined control dataset, gender differentiated		DISC1	ENSG00000162946	disrupted in schizophrenia 1	27185	disrupted in schizophrenia 1	SCHIZOPHRENIA 9; SCHIZOPHRENIA	schizoaffective disorder | cognitive function | bipolar disorder | brain morphology depressive disorder, major | schizophrenia sustained attention | schizophrenia | bipolar disorder schizoaffective disorder schizophrenia | Asperger syndrome	PSYCH	Schizophrenia | Genetic Predisposition to Disease | Depressive Disorder, Major | Diseases in Twins | Atrophy | Bipolar Disorder | Psychotic Disorders | Memory Disorders
rs11133315	G/A	4	55082158
rs11153730	T/C	6	118667522		QT interval
rs11156429	T/G	6	105364421
rs11158519	G/A	14	64364585	INTRONIC			SYNE2	ENSG00000054654	spectrin repeat containing, nuclear envelope 2	23224	spectrin repeat containing, nuclear envelope 2	EMERY-DREIFUSS MUSCULAR DYSTROPHY 5
rs11158632	T/G	14	24769663	UPSTREAM	Multiple complex diseases-Hypertension		DHRS1	ENSG00000157379	dehydrogenase/reductase (SDR family) member 1	115817	dehydrogenase/reductase (SDR family) member 1
rs11158632	T/G	14	24769663	SYNONYMOUS_CODING	Multiple complex diseases-Hypertension		C14orf21	ENSG00000196943	Pumilio domain-containing protein C14orf21	161424	chromosome 14 open reading frame 21
rs11158632	T/G	14	24769663	DOWNSTREAM	Multiple complex diseases-Hypertension		CIDEB	ENSG00000136305	cell death-inducing DFFA-like effector b	27141	cell death-inducing DFFA-like effector b
rs11171710	G/A	12	56368078	DOWNSTREAM			CDK2	ENSG00000123374	cyclin-dependent kinase 2	1017	cyclin-dependent kinase 2		ovarian cancer	CANCER	Genetic Predisposition to Disease | Ovarian Neoplasms
rs11171710	G/A	12	56368078	INTRONIC			RAB5B	ENSG00000111540	RAB5B, member RAS oncogene family	5869	RAB5B, member RAS oncogene family
rs11186734	C/T	10	93657256
rs11187	A/G	7	99055819	INTRONIC			PTCD1	ENSG00000106246	pentatricopeptide repeat domain 1	26024	pentatricopeptide repeat domain 1
rs11187	A/G	7	99055819	DOWNSTREAM			CPSF4	ENSG00000160917	cleavage and polyadenylation specific factor 4, 30kDa	10898	cleavage and polyadenylation specific factor 4, 30kDa
rs11187	A/G	7	99055819	WITHIN_NON_CODING_GENE			ATP5J2	ENSG00000241468	ATP synthase, H+ transporting, mitochondrial F0 complex, subunit F2	9551	ATP synthase, H+ transporting, mitochondrial F0 complex, subunit F2
rs11187	A/G	7	99055819	ESSENTIAL_SPLICE_SITE,INTRONIC			ATP5J2	ENSG00000241468	ATP synthase, H+ transporting, mitochondrial F0 complex, subunit F2	9551	ATP synthase, H+ transporting, mitochondrial F0 complex, subunit F2
rs11187	A/G	7	99055819	3PRIME_UTR			ATP5J2	ENSG00000241468	ATP synthase, H+ transporting, mitochondrial F0 complex, subunit F2	9551	ATP synthase, H+ transporting, mitochondrial F0 complex, subunit F2
rs11187	A/G	7	99055819	SPLICE_SITE,3PRIME_UTR			ATP5J2	ENSG00000241468	ATP synthase, H+ transporting, mitochondrial F0 complex, subunit F2	9551	ATP synthase, H+ transporting, mitochondrial F0 complex, subunit F2
rs11187	A/G	7	99055819	DOWNSTREAM			ATP5J2	ENSG00000241468	ATP synthase, H+ transporting, mitochondrial F0 complex, subunit F2	9551	ATP synthase, H+ transporting, mitochondrial F0 complex, subunit F2
rs11187842	C/T	10	96052511	INTRONIC			PLCE1	ENSG00000138193	phospholipase C, epsilon 1	51196	phospholipase C, epsilon 1	NEPHROTIC SYNDROME, TYPE 3	Alzheimer's disease	NEUROLOGICAL	Alzheimer Disease
rs11190870	T/C	10	102979207
rs11193120	G/A	10	108688778	INTRONIC			SORCS1	ENSG00000108018	sortilin-related VPS10 domain containing receptor 1	114815	sortilin-related VPS10 domain containing receptor 1
rs11196175	T/C	10	114736614	INTRONIC			TCF7L2	ENSG00000148737	transcription factor 7-like 2 (T-cell specific, HMG-box)	6934	transcription factor 7-like 2 (T-cell specific, HMG-box)	DIABETES MELLITUS, NONINSULIN-DEPENDENT	birth weight glucose small for gestational age | diabetes, gestational | diabetes, type 2 | Posttransplantation diabetes mellitus (PTDM) | insulin | body mass insulin | diabetes, type 2 glucose insulin | body mass cholesterol, HDL diabetes, type 2 glucose insulin metabolic syndrome triglycerides | clinicopathological characteristics of hepatocellular carcinoma	CANCER | METABOLIC	Genetic Predisposition to Disease | Disease Progression | Diabetic Nephropathies | Diabetes Mellitus, Type 2 | Birth Weight | Posttransplantation diabetes mellitus | Carcinoma, Hepatocellular | Obesity | Insulin Resistance | Diabetes, Gestational | Diabetes Mellitus | Liver Neoplasms | Glucose Metabolism Disorders
rs11197515	C/T	10	117817683	3PRIME_UTR			GFRA1	ENSG00000151892	GDNF family receptor alpha 1	2674	GDNF family receptor alpha 1		thyroid cancer | hepatitis C | Hirschsprung's disease | liver cancer	CANCER | OTHER	Genetic Predisposition to Disease | Hirschsprung Disease | Hepatitis C, Chronic | Carcinoma, Medullary | Carcinoma, Hepatocellular | Thyroid Neoplasms | Liver Neoplasms
rs11206801	C/A	1	56850686
rs11211996	T/C	11	106858675	INTRONIC			GUCY1A2	ENSG00000152402	guanylate cyclase 1, soluble, alpha 2	2977	guanylate cyclase 1, soluble, alpha 2
rs11215406	T/C	11	115065082	INTRONIC			CADM1	ENSG00000182985	cell adhesion molecule 1	23705	cell adhesion molecule 1
rs11215416	A/G	11	115077327	INTRONIC			CADM1	ENSG00000182985	cell adhesion molecule 1	23705	cell adhesion molecule 1
rs11218343	T/C	11	121435587	INTRONIC	Multiple complex diseases-Type II Diabetes Mellitus, combined control dataset		SORL1	ENSG00000137642	sortilin-related receptor, L(DLR class) A repeats-containing	6653	sortilin-related receptor, L(DLR class) A repeats-containing	ALZHEIMER DISEASE	Alzheimer's disease	NEUROLOGICAL	Alzheimer Disease
rs11218544	T/G	11	122039052
rs11219732	C/T	11	99257825
rs1121980	G/A	16	53809247	INTRONIC	Body mass index	rs1121980, a SNP in the FTO gene, showed the strongest association of several SNPs in the region with early onset obesity in a study of ~1,000 Caucasians. The odds ratio for the rs1121980(T) risk allele was 1.66 (CI: 1.37–2.01); and the odds ratios for heterozygotes and homozygotes (rs1121980(T;T)) were estimated (with a correct p<0.0001) at 1.67 (CI: 1.22–2.27) and 2.76 (CI: 1.88–4.03), respecti…	FTO	ENSG00000140718	fat mass and obesity associated	79068	fat mass and obesity associated	GROWTH RETARDATION, DEVELOPMENTAL DELAY, COARSE FACIES, AND EARLY; OBESITY	obesity | diabetes, type 2 | Posttransplantation diabetes mellitus (PTDM)	METABOLIC	Genetic Predisposition to Disease | Diabetes Mellitus, Type 2 | Overweight | Birth Weight | Posttransplantation diabetes mellitus | Obesity
rs1121980	G/A	16	53809247	INTRONIC	Obesity (early onset extreme)	rs1121980, a SNP in the FTO gene, showed the strongest association of several SNPs in the region with early onset obesity in a study of ~1,000 Caucasians. The odds ratio for the rs1121980(T) risk allele was 1.66 (CI: 1.37–2.01); and the odds ratios for heterozygotes and homozygotes (rs1121980(T;T)) were estimated (with a correct p<0.0001) at 1.67 (CI: 1.22–2.27) and 2.76 (CI: 1.88–4.03), respecti…	FTO	ENSG00000140718	fat mass and obesity associated	79068	fat mass and obesity associated	GROWTH RETARDATION, DEVELOPMENTAL DELAY, COARSE FACIES, AND EARLY; OBESITY	obesity | diabetes, type 2 | Posttransplantation diabetes mellitus (PTDM)	METABOLIC	Genetic Predisposition to Disease | Diabetes Mellitus, Type 2 | Overweight | Birth Weight | Posttransplantation diabetes mellitus | Obesity
rs1121980	G/A	16	53809247	INTRONIC	Multiple complex diseases-Type II Diabetes Mellitus, combined control dataset	rs1121980, a SNP in the FTO gene, showed the strongest association of several SNPs in the region with early onset obesity in a study of ~1,000 Caucasians. The odds ratio for the rs1121980(T) risk allele was 1.66 (CI: 1.37–2.01); and the odds ratios for heterozygotes and homozygotes (rs1121980(T;T)) were estimated (with a correct p<0.0001) at 1.67 (CI: 1.22–2.27) and 2.76 (CI: 1.88–4.03), respecti…	FTO	ENSG00000140718	fat mass and obesity associated	79068	fat mass and obesity associated	GROWTH RETARDATION, DEVELOPMENTAL DELAY, COARSE FACIES, AND EARLY; OBESITY	obesity | diabetes, type 2 | Posttransplantation diabetes mellitus (PTDM)	METABOLIC	Genetic Predisposition to Disease | Diabetes Mellitus, Type 2 | Overweight | Birth Weight | Posttransplantation diabetes mellitus | Obesity
rs1121980	G/A	16	53809247	INTRONIC	Obesity-related traits-Hip circumference	rs1121980, a SNP in the FTO gene, showed the strongest association of several SNPs in the region with early onset obesity in a study of ~1,000 Caucasians. The odds ratio for the rs1121980(T) risk allele was 1.66 (CI: 1.37–2.01); and the odds ratios for heterozygotes and homozygotes (rs1121980(T;T)) were estimated (with a correct p<0.0001) at 1.67 (CI: 1.22–2.27) and 2.76 (CI: 1.88–4.03), respecti…	FTO	ENSG00000140718	fat mass and obesity associated	79068	fat mass and obesity associated	GROWTH RETARDATION, DEVELOPMENTAL DELAY, COARSE FACIES, AND EARLY; OBESITY	obesity | diabetes, type 2 | Posttransplantation diabetes mellitus (PTDM)	METABOLIC	Genetic Predisposition to Disease | Diabetes Mellitus, Type 2 | Overweight | Birth Weight | Posttransplantation diabetes mellitus | Obesity
rs1121980	G/A	16	53809247	INTRONIC	Early onset extreme obesity	rs1121980, a SNP in the FTO gene, showed the strongest association of several SNPs in the region with early onset obesity in a study of ~1,000 Caucasians. The odds ratio for the rs1121980(T) risk allele was 1.66 (CI: 1.37–2.01); and the odds ratios for heterozygotes and homozygotes (rs1121980(T;T)) were estimated (with a correct p<0.0001) at 1.67 (CI: 1.22–2.27) and 2.76 (CI: 1.88–4.03), respecti…	FTO	ENSG00000140718	fat mass and obesity associated	79068	fat mass and obesity associated	GROWTH RETARDATION, DEVELOPMENTAL DELAY, COARSE FACIES, AND EARLY; OBESITY	obesity | diabetes, type 2 | Posttransplantation diabetes mellitus (PTDM)	METABOLIC	Genetic Predisposition to Disease | Diabetes Mellitus, Type 2 | Overweight | Birth Weight | Posttransplantation diabetes mellitus | Obesity
rs11220015	G/A	11	125171374	INTRONIC			PKNOX2	ENSG00000165495	PBX/knotted 1 homeobox 2	63876	PBX/knotted 1 homeobox 2
rs11225434	T/C	11	102691482		Serum Matrix Metalloproteinase
rs11231379	C/G	11	62904935	INTRONIC			SLC22A24	ENSG00000197658	solute carrier family 22, member 24	283238	solute carrier family 22, member 24
rs11240572	C/A	1	205808013	INTRONIC			PM20D1	ENSG00000162877	peptidase M20 domain containing 1	148811	peptidase M20 domain containing 1
rs11240572	C/A	1	205808013	WITHIN_NON_CODING_GENE			PM20D1	ENSG00000162877	peptidase M20 domain containing 1	148811	peptidase M20 domain containing 1
rs11242674	A/G	6	1307846	UPSTREAM			FOXQ1	ENSG00000164379	forkhead box Q1	94234	forkhead box Q1
rs11242679	G/A	6	1337311
rs11245330	G/A	10	126380338	WITHIN_NON_CODING_GENE			FAM53B	ENSG00000189319	family with sequence similarity 53, member B	9679	family with sequence similarity 53, member B
rs11245330	G/A	10	126380338	INTRONIC			FAM53B	ENSG00000189319	family with sequence similarity 53, member B	9679	family with sequence similarity 53, member B
rs11248060	C/T	4	964359	INTRONIC			DGKQ	ENSG00000145214	diacylglycerol kinase, theta 110kDa	1609	diacylglycerol kinase, theta 110kDa
rs11249433	A/G	1	121280613	WITHIN_NON_CODING_GENE	Breast Cancer			ENSG00000231752
rs11249433	A/G	1	121280613	WITHIN_NON_CODING_GENE	Type II Diabetes Mellitus			ENSG00000231752
rs11254363	A/G	10	17130693	INTRONIC	Folate pathway vitamin levels		CUBN	ENSG00000107611	cubilin (intrinsic factor-cobalamin receptor)	8029	cubilin (intrinsic factor-cobalamin receptor)	MEGALOBLASTIC ANEMIA 1
rs11258628	A/T	10	13846956	INTRONIC			FRMD4A	ENSG00000151474	FERM domain containing 4A	55691	FERM domain containing 4A
rs11258628	A/T	10	13846956	WITHIN_NON_CODING_GENE			FRMD4A	ENSG00000151474	FERM domain containing 4A	55691	FERM domain containing 4A
rs11264341	C/T	1	155151493	WITHIN_NON_CODING_GENE			KRTCAP2	ENSG00000163463	keratinocyte associated protein 2	200185	keratinocyte associated protein 2
rs11264341	C/T	1	155151493	INTRONIC			TRIM46	ENSG00000163462	tripartite motif-containing 46	80128	tripartite motif-containing 46
rs11264341	C/T	1	155151493	WITHIN_NON_CODING_GENE			TRIM46	ENSG00000163462	tripartite motif-containing 46	80128	tripartite motif-containing 46
rs11264341	C/T	1	155151493	DOWNSTREAM			TRIM46	ENSG00000163462	tripartite motif-containing 46	80128	tripartite motif-containing 46
rs11264798	C/G	1	157661848	WITHIN_NON_CODING_GENE			FCRL3	ENSG00000160856	Fc receptor-like 3	115352	Fc receptor-like 3	GRAVES DISEASE; RHEUMATOID ARTHRITIS	lupus erythematosus rheumatoid arthritis thyroid disease, autoimmune | rheumatoid arthritis | hepatitis, autoimmune | Crohn's disease ulcerative colitis | rheumatoid arthritis thyroid disease, autoimmune | lupus erythematosus rheumatoid arthritis | diabetes, type 1 | alopecia areata | Addison's disease diabetes, type 1 Graves' disease rheumatoid arthritis | multiple sclerosis | Graves' disease	IMMUNE	Multiple Sclerosis | Genetic Predisposition to Disease | Diabetes Mellitus, Type 1 | Alopecia Areata | Hepatitis, Autoimmune | Autoimmune Diseases | Hashimoto Disease | Lupus Erythematosus, Systemic | Arthritis, Rheumatoid | Thyroid Diseases | Thyroiditis, Autoimmune | Immune System Diseases | Inflammatory Bowel Diseases | Graves Disease
rs11264798	C/G	1	157661848	INTRONIC			FCRL3	ENSG00000160856	Fc receptor-like 3	115352	Fc receptor-like 3	GRAVES DISEASE; RHEUMATOID ARTHRITIS	lupus erythematosus rheumatoid arthritis thyroid disease, autoimmune | rheumatoid arthritis | hepatitis, autoimmune | Crohn's disease ulcerative colitis | rheumatoid arthritis thyroid disease, autoimmune | lupus erythematosus rheumatoid arthritis | diabetes, type 1 | alopecia areata | Addison's disease diabetes, type 1 Graves' disease rheumatoid arthritis | multiple sclerosis | Graves' disease	IMMUNE	Multiple Sclerosis | Genetic Predisposition to Disease | Diabetes Mellitus, Type 1 | Alopecia Areata | Hepatitis, Autoimmune | Autoimmune Diseases | Hashimoto Disease | Lupus Erythematosus, Systemic | Arthritis, Rheumatoid | Thyroid Diseases | Thyroiditis, Autoimmune | Immune System Diseases | Inflammatory Bowel Diseases | Graves Disease
rs11264798	C/G	1	157661848	UPSTREAM			FCRL3	ENSG00000160856	Fc receptor-like 3	115352	Fc receptor-like 3	GRAVES DISEASE; RHEUMATOID ARTHRITIS	lupus erythematosus rheumatoid arthritis thyroid disease, autoimmune | rheumatoid arthritis | hepatitis, autoimmune | Crohn's disease ulcerative colitis | rheumatoid arthritis thyroid disease, autoimmune | lupus erythematosus rheumatoid arthritis | diabetes, type 1 | alopecia areata | Addison's disease diabetes, type 1 Graves' disease rheumatoid arthritis | multiple sclerosis | Graves' disease	IMMUNE	Multiple Sclerosis | Genetic Predisposition to Disease | Diabetes Mellitus, Type 1 | Alopecia Areata | Hepatitis, Autoimmune | Autoimmune Diseases | Hashimoto Disease | Lupus Erythematosus, Systemic | Arthritis, Rheumatoid | Thyroid Diseases | Thyroiditis, Autoimmune | Immune System Diseases | Inflammatory Bowel Diseases | Graves Disease
rs11264798	C/G	1	157661848	WITHIN_NON_CODING_GENE				ENSG00000227217
rs11265260	A/G	1	159700039		C-reactive protein
rs1144036	T/C	11	116584421
rs1146161	A/C	1	115658776
rs1146298	G/A	1	117915907	INTRONIC			MAN1A2	ENSG00000198162	mannosidase, alpha, class 1A, member 2	10905	mannosidase, alpha, class 1A, member 2
rs1146298	G/A	1	117915907	WITHIN_NON_CODING_GENE			MAN1A2	ENSG00000198162	mannosidase, alpha, class 1A, member 2	10905	mannosidase, alpha, class 1A, member 2
rs11465804	T/G	1	67702526	INTRONIC	Crohn's Disease	rs11465804 is one of several SNPs in the IL23R gene that has been shown in a large (over 1,000 Caucasian patients) study to be associated with ankylosing spondylitis. The odds ratio is 0.68 (p=0.0002).PMID 17952073, PMID 18037607	IL23R	ENSG00000162594	interleukin 23 receptor	149233	interleukin 23 receptor	INFLAMMATORY BOWEL DISEASE 17; INFLAMMATORY BOWEL DISEASE 1; INFLAMMATORY BOWEL DISEASE 11; PSORIASIS SUSCEPTIBILITY 1	psoriasis | Crohn's disease inflammatory bowel disease ulcerative colitis | Crohn's disease ulcerative colitis | Crohn's disease	IMMUNE	Colitis, Ulcerative | Genetic Predisposition to Disease | Inflammation | Inflammatory Bowel Diseases | Psoriasis | Crohn Disease
rs11465804	T/G	1	67702526	WITHIN_NON_CODING_GENE	Crohn's Disease	rs11465804 is one of several SNPs in the IL23R gene that has been shown in a large (over 1,000 Caucasian patients) study to be associated with ankylosing spondylitis. The odds ratio is 0.68 (p=0.0002).PMID 17952073, PMID 18037607	IL23R	ENSG00000162594	interleukin 23 receptor	149233	interleukin 23 receptor	INFLAMMATORY BOWEL DISEASE 17; INFLAMMATORY BOWEL DISEASE 1; INFLAMMATORY BOWEL DISEASE 11; PSORIASIS SUSCEPTIBILITY 1	psoriasis | Crohn's disease inflammatory bowel disease ulcerative colitis | Crohn's disease ulcerative colitis | Crohn's disease	IMMUNE	Colitis, Ulcerative | Genetic Predisposition to Disease | Inflammation | Inflammatory Bowel Diseases | Psoriasis | Crohn Disease
rs11465804	T/G	1	67702526	DOWNSTREAM	Crohn's Disease	rs11465804 is one of several SNPs in the IL23R gene that has been shown in a large (over 1,000 Caucasian patients) study to be associated with ankylosing spondylitis. The odds ratio is 0.68 (p=0.0002).PMID 17952073, PMID 18037607		ENSG00000221733
rs11465804	T/G	1	67702526	INTRONIC	Crohn's Disease	rs11465804 is one of several SNPs in the IL23R gene that has been shown in a large (over 1,000 Caucasian patients) study to be associated with ankylosing spondylitis. The odds ratio is 0.68 (p=0.0002).PMID 17952073, PMID 18037607	IL23R	ENSG00000162594	interleukin 23 receptor	149233	interleukin 23 receptor	INFLAMMATORY BOWEL DISEASE 17; INFLAMMATORY BOWEL DISEASE 1; INFLAMMATORY BOWEL DISEASE 11; PSORIASIS SUSCEPTIBILITY 1	psoriasis | Crohn's disease inflammatory bowel disease ulcerative colitis | Crohn's disease ulcerative colitis | Crohn's disease	IMMUNE	Colitis, Ulcerative | Genetic Predisposition to Disease | Inflammation | Inflammatory Bowel Diseases | Psoriasis | Crohn Disease
rs11465804	T/G	1	67702526	WITHIN_NON_CODING_GENE	Crohn's Disease	rs11465804 is one of several SNPs in the IL23R gene that has been shown in a large (over 1,000 Caucasian patients) study to be associated with ankylosing spondylitis. The odds ratio is 0.68 (p=0.0002).PMID 17952073, PMID 18037607	IL23R	ENSG00000162594	interleukin 23 receptor	149233	interleukin 23 receptor	INFLAMMATORY BOWEL DISEASE 17; INFLAMMATORY BOWEL DISEASE 1; INFLAMMATORY BOWEL DISEASE 11; PSORIASIS SUSCEPTIBILITY 1	psoriasis | Crohn's disease inflammatory bowel disease ulcerative colitis | Crohn's disease ulcerative colitis | Crohn's disease	IMMUNE	Colitis, Ulcerative | Genetic Predisposition to Disease | Inflammation | Inflammatory Bowel Diseases | Psoriasis | Crohn Disease
rs11465804	T/G	1	67702526	DOWNSTREAM	Crohn's Disease	rs11465804 is one of several SNPs in the IL23R gene that has been shown in a large (over 1,000 Caucasian patients) study to be associated with ankylosing spondylitis. The odds ratio is 0.68 (p=0.0002).PMID 17952073, PMID 18037607		ENSG00000221733
rs11465804	T/G	1	67702526	INTRONIC	Crohn's Disease	rs11465804 is one of several SNPs in the IL23R gene that has been shown in a large (over 1,000 Caucasian patients) study to be associated with ankylosing spondylitis. The odds ratio is 0.68 (p=0.0002).PMID 17952073, PMID 18037607	IL23R	ENSG00000162594	interleukin 23 receptor	149233	interleukin 23 receptor	INFLAMMATORY BOWEL DISEASE 17; INFLAMMATORY BOWEL DISEASE 1; INFLAMMATORY BOWEL DISEASE 11; PSORIASIS SUSCEPTIBILITY 1	psoriasis | Crohn's disease inflammatory bowel disease ulcerative colitis | Crohn's disease ulcerative colitis | Crohn's disease	IMMUNE	Colitis, Ulcerative | Genetic Predisposition to Disease | Inflammation | Inflammatory Bowel Diseases | Psoriasis | Crohn Disease
rs11465804	T/G	1	67702526	WITHIN_NON_CODING_GENE	Crohn's Disease	rs11465804 is one of several SNPs in the IL23R gene that has been shown in a large (over 1,000 Caucasian patients) study to be associated with ankylosing spondylitis. The odds ratio is 0.68 (p=0.0002).PMID 17952073, PMID 18037607	IL23R	ENSG00000162594	interleukin 23 receptor	149233	interleukin 23 receptor	INFLAMMATORY BOWEL DISEASE 17; INFLAMMATORY BOWEL DISEASE 1; INFLAMMATORY BOWEL DISEASE 11; PSORIASIS SUSCEPTIBILITY 1	psoriasis | Crohn's disease inflammatory bowel disease ulcerative colitis | Crohn's disease ulcerative colitis | Crohn's disease	IMMUNE	Colitis, Ulcerative | Genetic Predisposition to Disease | Inflammation | Inflammatory Bowel Diseases | Psoriasis | Crohn Disease
rs11465804	T/G	1	67702526	DOWNSTREAM	Crohn's Disease	rs11465804 is one of several SNPs in the IL23R gene that has been shown in a large (over 1,000 Caucasian patients) study to be associated with ankylosing spondylitis. The odds ratio is 0.68 (p=0.0002).PMID 17952073, PMID 18037607		ENSG00000221733
rs11465804	T/G	1	67702526	INTRONIC	Crohn's Disease	rs11465804 is one of several SNPs in the IL23R gene that has been shown in a large (over 1,000 Caucasian patients) study to be associated with ankylosing spondylitis. The odds ratio is 0.68 (p=0.0002).PMID 17952073, PMID 18037607	IL23R	ENSG00000162594	interleukin 23 receptor	149233	interleukin 23 receptor	INFLAMMATORY BOWEL DISEASE 17; INFLAMMATORY BOWEL DISEASE 1; INFLAMMATORY BOWEL DISEASE 11; PSORIASIS SUSCEPTIBILITY 1	psoriasis | Crohn's disease inflammatory bowel disease ulcerative colitis | Crohn's disease ulcerative colitis | Crohn's disease	IMMUNE	Colitis, Ulcerative | Genetic Predisposition to Disease | Inflammation | Inflammatory Bowel Diseases | Psoriasis | Crohn Disease
rs11465804	T/G	1	67702526	WITHIN_NON_CODING_GENE	Crohn's Disease	rs11465804 is one of several SNPs in the IL23R gene that has been shown in a large (over 1,000 Caucasian patients) study to be associated with ankylosing spondylitis. The odds ratio is 0.68 (p=0.0002).PMID 17952073, PMID 18037607	IL23R	ENSG00000162594	interleukin 23 receptor	149233	interleukin 23 receptor	INFLAMMATORY BOWEL DISEASE 17; INFLAMMATORY BOWEL DISEASE 1; INFLAMMATORY BOWEL DISEASE 11; PSORIASIS SUSCEPTIBILITY 1	psoriasis | Crohn's disease inflammatory bowel disease ulcerative colitis | Crohn's disease ulcerative colitis | Crohn's disease	IMMUNE	Colitis, Ulcerative | Genetic Predisposition to Disease | Inflammation | Inflammatory Bowel Diseases | Psoriasis | Crohn Disease
rs11465804	T/G	1	67702526	DOWNSTREAM	Crohn's Disease	rs11465804 is one of several SNPs in the IL23R gene that has been shown in a large (over 1,000 Caucasian patients) study to be associated with ankylosing spondylitis. The odds ratio is 0.68 (p=0.0002).PMID 17952073, PMID 18037607		ENSG00000221733
rs11465804	T/G	1	67702526	INTRONIC	Psoriasis	rs11465804 is one of several SNPs in the IL23R gene that has been shown in a large (over 1,000 Caucasian patients) study to be associated with ankylosing spondylitis. The odds ratio is 0.68 (p=0.0002).PMID 17952073, PMID 18037607	IL23R	ENSG00000162594	interleukin 23 receptor	149233	interleukin 23 receptor	INFLAMMATORY BOWEL DISEASE 17; INFLAMMATORY BOWEL DISEASE 1; INFLAMMATORY BOWEL DISEASE 11; PSORIASIS SUSCEPTIBILITY 1	psoriasis | Crohn's disease inflammatory bowel disease ulcerative colitis | Crohn's disease ulcerative colitis | Crohn's disease	IMMUNE	Colitis, Ulcerative | Genetic Predisposition to Disease | Inflammation | Inflammatory Bowel Diseases | Psoriasis | Crohn Disease
rs11465804	T/G	1	67702526	WITHIN_NON_CODING_GENE	Psoriasis	rs11465804 is one of several SNPs in the IL23R gene that has been shown in a large (over 1,000 Caucasian patients) study to be associated with ankylosing spondylitis. The odds ratio is 0.68 (p=0.0002).PMID 17952073, PMID 18037607	IL23R	ENSG00000162594	interleukin 23 receptor	149233	interleukin 23 receptor	INFLAMMATORY BOWEL DISEASE 17; INFLAMMATORY BOWEL DISEASE 1; INFLAMMATORY BOWEL DISEASE 11; PSORIASIS SUSCEPTIBILITY 1	psoriasis | Crohn's disease inflammatory bowel disease ulcerative colitis | Crohn's disease ulcerative colitis | Crohn's disease	IMMUNE	Colitis, Ulcerative | Genetic Predisposition to Disease | Inflammation | Inflammatory Bowel Diseases | Psoriasis | Crohn Disease
rs11465804	T/G	1	67702526	DOWNSTREAM	Psoriasis	rs11465804 is one of several SNPs in the IL23R gene that has been shown in a large (over 1,000 Caucasian patients) study to be associated with ankylosing spondylitis. The odds ratio is 0.68 (p=0.0002).PMID 17952073, PMID 18037607		ENSG00000221733
rs1149185	C/T	1	111546531	DOWNSTREAM				ENSG00000225672
rs11514766	C/T	7	3940331	INTRONIC			SDK1	ENSG00000146555	sidekick homolog 1, cell adhesion molecule (chicken)	221935	sidekick homolog 1, cell adhesion molecule (chicken)
rs11539216	G/A	6	32917980	INTRONIC	Multiple Sclerosis			ENSG00000242574	major histocompatibility complex, class II, DM beta (HLA-DMB), mRNA
rs11539216	G/A	6	32917980	UPSTREAM	Multiple Sclerosis			ENSG00000204257	HLA class II histocompatibility antigen, DM alpha chain Precursor (MHC class II antigen DMA)	3108	major histocompatibility complex, class II, DM alpha
rs11539216	G/A	6	32917980	WITHIN_NON_CODING_GENE	Multiple Sclerosis			ENSG00000204257	HLA class II histocompatibility antigen, DM alpha chain Precursor (MHC class II antigen DMA)	3108	major histocompatibility complex, class II, DM alpha
rs11539216	G/A	6	32917980	INTRONIC	Multiple Sclerosis			ENSG00000204257	HLA class II histocompatibility antigen, DM alpha chain Precursor (MHC class II antigen DMA)	3108	major histocompatibility complex, class II, DM alpha
rs11539216	G/A	6	32917980	UPSTREAM	Multiple Sclerosis			ENSG00000244894
rs11539216	G/A	6	32917980	INTRONIC	Multiple complex diseases-Type I Diabetes			ENSG00000242574	major histocompatibility complex, class II, DM beta (HLA-DMB), mRNA
rs11539216	G/A	6	32917980	UPSTREAM	Multiple complex diseases-Type I Diabetes			ENSG00000204257	HLA class II histocompatibility antigen, DM alpha chain Precursor (MHC class II antigen DMA)	3108	major histocompatibility complex, class II, DM alpha
rs11539216	G/A	6	32917980	WITHIN_NON_CODING_GENE	Multiple complex diseases-Type I Diabetes			ENSG00000204257	HLA class II histocompatibility antigen, DM alpha chain Precursor (MHC class II antigen DMA)	3108	major histocompatibility complex, class II, DM alpha
rs11539216	G/A	6	32917980	INTRONIC	Multiple complex diseases-Type I Diabetes			ENSG00000204257	HLA class II histocompatibility antigen, DM alpha chain Precursor (MHC class II antigen DMA)	3108	major histocompatibility complex, class II, DM alpha
rs11539216	G/A	6	32917980	UPSTREAM	Multiple complex diseases-Type I Diabetes			ENSG00000244894
rs11547464	G/A	16	89986091	DOWNSTREAM				ENSG00000182289	Putative uncharacterized protein ENSP00000330035
rs11547464	G/A	16	89986091	NON_SYNONYMOUS_CODING			MC1R	ENSG00000198211	melanocortin 1 receptor (alpha melanocyte stimulating hormone receptor)	10381	tubulin, beta 3	INCREASED ANALGESIA FROM KAPPA-OPIOID RECEPTOR AGONIST, FEMALE-SPECIFIC; MELANOMA, CUTANEOUS MALIGNANT, SUSCEPTIBILITY TO, 5; SKIN/HAIR/EYE PIGMENTATION, VARIATION IN, 2; ENTEROPATHY, PROTEIN-LOSING; ALBINISM, OCULOCUTANEOUS, TYPE II; MELANOMA, CUTANEOUS MALIGNANT	Ocular melanoma | vulvar vestibulitis syndrome | pigmentation | carcinoma, basal cell | solar lentigines | melanoma | radiation, UV, sensitivity to | skin color | freckles and solar lentigines | melanoma skin cancer, non-melanoma | hair color | obesity | oculocutaneous albinism type 2 | skin cancer, non-melanoma | melanoma, cutaneous | breast cancer melanoma | cutaneous melanoma which is largely …	IMMUNE | CANCER | METABOLIC | OTHER | NORMALVARIATION | UNKNOWN	Multiple Sclerosis | Genetic Predisposition to Disease | Vitiligo | Pain | Radiation Injuries | Bone Neoplasms | Melanoma | Pigmentation Disorders | Melanosis | Nevus | Carcinoma, Basal Cell | Vulvar Diseases | Obesity | Prostatic Neoplasms | Prostatic Hyperplasia | Erythema | Sunburn | Albinism, Oculocutaneous | Eye Neoplasms | Adenocarcinoma | Breast Neoplasms | Skin Neoplasms | Dysplastic Nevu…
rs11547464	G/A	16	89986091	UPSTREAM			MC1R	ENSG00000198211	melanocortin 1 receptor (alpha melanocyte stimulating hormone receptor)	10381	tubulin, beta 3	INCREASED ANALGESIA FROM KAPPA-OPIOID RECEPTOR AGONIST, FEMALE-SPECIFIC; MELANOMA, CUTANEOUS MALIGNANT, SUSCEPTIBILITY TO, 5; SKIN/HAIR/EYE PIGMENTATION, VARIATION IN, 2; ENTEROPATHY, PROTEIN-LOSING; ALBINISM, OCULOCUTANEOUS, TYPE II; MELANOMA, CUTANEOUS MALIGNANT	Ocular melanoma | vulvar vestibulitis syndrome | pigmentation | carcinoma, basal cell | solar lentigines | melanoma | radiation, UV, sensitivity to | skin color | freckles and solar lentigines | melanoma skin cancer, non-melanoma | hair color | obesity | oculocutaneous albinism type 2 | skin cancer, non-melanoma | melanoma, cutaneous | breast cancer melanoma | cutaneous melanoma which is largely …	IMMUNE | CANCER | METABOLIC | OTHER | NORMALVARIATION | UNKNOWN	Multiple Sclerosis | Genetic Predisposition to Disease | Vitiligo | Pain | Radiation Injuries | Bone Neoplasms | Melanoma | Pigmentation Disorders | Melanosis | Nevus | Carcinoma, Basal Cell | Vulvar Diseases | Obesity | Prostatic Neoplasms | Prostatic Hyperplasia | Erythema | Sunburn | Albinism, Oculocutaneous | Eye Neoplasms | Adenocarcinoma | Breast Neoplasms | Skin Neoplasms | Dysplastic Nevu…
rs11552708	G/A	17	7462555	DOWNSTREAM			TNFSF12-TNFSF13	ENSG00000239697	tumor necrosis factor (ligand) superfamily, member 12	407977	TNFSF12-TNFSF13 readthrough
rs11552708	G/A	17	7462555	INTRONIC			TNFSF12-TNFSF13	ENSG00000239697	tumor necrosis factor (ligand) superfamily, member 12	407977	TNFSF12-TNFSF13 readthrough
rs11552708	G/A	17	7462555	WITHIN_NON_CODING_GENE			TNFSF13	ENSG00000161955	tumor necrosis factor (ligand) superfamily, member 13	8741	tumor necrosis factor (ligand) superfamily, member 13		lupus erythematosus | lupus erythematosus rheumatoid arthritis	IMMUNE	Genetic Predisposition to Disease | Lupus Erythematosus, Systemic
rs11552708	G/A	17	7462555	NON_SYNONYMOUS_CODING			TNFSF13	ENSG00000161955	tumor necrosis factor (ligand) superfamily, member 13	8741	tumor necrosis factor (ligand) superfamily, member 13		lupus erythematosus | lupus erythematosus rheumatoid arthritis	IMMUNE	Genetic Predisposition to Disease | Lupus Erythematosus, Systemic
rs11552708	G/A	17	7462555	UPSTREAM			SENP3	ENSG00000161956	SUMO1/sentrin/SMT3 specific peptidase 3	26168	SUMO1/sentrin/SMT3 specific peptidase 3
rs1155865	G/A	4	67733857		Cognitive test performance
rs1155865	G/A	4	67733857		Brain aging, MRI and cognition phenotypes-Cognitive performance, Boston Naming Test
rs11574428	T/A	3	46446721	WITHIN_NON_CODING_GENE				ENSG00000223552
rs11574428	T/A	3	46446721	UPSTREAM			CCRL2	ENSG00000121797	chemokine (C-C motif) receptor-like 2	9034	chemokine (C-C motif) receptor-like 2
rs11574428	T/A	3	46446721	UPSTREAM				ENSG00000240310
rs11575074	G/A	19	10401120	DOWNSTREAM			ICAM1	ENSG00000090339	intercellular adhesion molecule 1	3383	intercellular adhesion molecule 1	MALARIA, SUSCEPTIBILITY TO; PLASMODIUM FALCIPARUM BLOOD INFECTION LEVEL	gastroschisis | erythema nodosum | cholangitis, sclerosing | coronary heart disease | multiple system atrophy | Q fever | sickle cell anemia | Crohn's disease ulcerative colitis | cerebrovascular disease | periodontitis | Alzheimer's disease | renal scarring urinary tract infection | bone marrow transplantation | malaria | malignant melanoma | vascular dementia | lung cancer | atherosclerosis, co…	PSYCH | VISION | INFECTION | RENAL | HEMATOLOGICAL | IMMUNE | CANCER | METABOLIC | OTHER | PHARMACOGENOMIC | REPRODUCTION | NORMALVARIATION | NEUROLOGICAL | DEVELOPMENTAL | CARDIOVASCULAR | UNKNOWN	Multiple Sclerosis | Colitis, Ulcerative | Colorectal Neoplasms | Polymyalgia Rheumatica | Common Cold | Esophageal Neoplasms | Schizophrenia | Disease Progression | Genetic Predisposition to Disease | Dementia, Vascular | Diabetes Mellitus, Type 1 | Diabetic Nephropathies | Autoimmune Diseases | Q Fever | Malaria, Falciparum | Melanoma | Inflammation | Venous Thrombosis | Infection | Constrictio…
rs11575074	G/A	19	10401120	DOWNSTREAM			ICAM4	ENSG00000105371	intercellular adhesion molecule 4 (Landsteiner-Wiener blood group)	3386	intercellular adhesion molecule 4 (Landsteiner-Wiener blood group)	LANDSTEINER-WIENER BLOOD GROUP
rs11575074	G/A	19	10401120	INTRONIC			ICAM5	ENSG00000105376	intercellular adhesion molecule 5, telencephalin	7087	intercellular adhesion molecule 5, telencephalin		breast cancer | prostate cancer	CANCER	Genetic Predisposition to Disease | Prostatic Neoplasms | Breast Neoplasms
rs11575089	G/A	6	167557199	DOWNSTREAM			CCR6	ENSG00000112486	chemokine (C-C motif) receptor 6	1235	chemokine (C-C motif) receptor 6
rs11575821	G/A	3	46422355	WITHIN_NON_CODING_GENE	Multiple complex diseases-Type I Diabetes, combined control dataset			ENSG00000223552
rs11575821	G/A	3	46422355	DOWNSTREAM	Multiple complex diseases-Type I Diabetes, combined control dataset		CCR5	ENSG00000160791	chemokine (C-C motif) receptor 5	1234	chemokine (C-C motif) receptor 5	DIABETES MELLITUS, INSULIN-DEPENDENT, 22; WEST NILE VIRUS, SUSCEPTIBILITY TO; HEPATITIS C VIRUS, SUSCEPTIBILITY TO; HUMAN IMMUNODEFICIENCY VIRUS TYPE 1, SUSCEPTIBILITY TO	Normal distribution | altered CCR5 expression or coreceptor function | left ventricular hypertrophy | HIV Infected Long- Term Nonprogressors | uveitis | lupus erythematosus | rheumatoid arthritis | aortic stenosis | coronary heart disease | Rheumatoid Arthritis | Physician diagnosed asthma | HIV infection | chronic hepatitis C | sickle cell anemia | hepatitis C | Inflammatory Bowel Disease | peri…	VISION | INFECTION | HEMATOLOGICAL | RENAL | IMMUNE | CANCER | METABOLIC | OTHER | REPRODUCTION | NEUROLOGICAL | AGING | CARDIOVASCULAR	Cystic Fibrosis | Multiple Sclerosis | Developmental Disabilities | Polymyalgia Rheumatica | Disease Progression | Genetic Predisposition to Disease | Pancreatic Neoplasms | Diabetes Mellitus, Type 1 | Substance Abuse, Intravenous | Diabetic Nephropathies | Respiratory Tract Infections | Uveitis, Posterior | Pneumoconiosis | Substance-Related Disorders | Inflammation | Hepatitis C, Chronic | AIDS…
rs11578336	T/G	1	166958710	NON_SYNONYMOUS_CODING			MAEL	ENSG00000143194	maelstrom homolog (Drosophila)	84944	maelstrom homolog (Drosophila)
rs11578336	T/G	1	166958710	UPSTREAM			MAEL	ENSG00000143194	maelstrom homolog (Drosophila)	84944	maelstrom homolog (Drosophila)
rs11594656	T/A	10	6122009			rs11594656 increases susceptibility to Type I Diabetes 1.19 times for heterozygotes (AT) and 1.38 times for homozygotes (TT) PMID 17676041
rs11594963	G/A	10	32625736	INTRONIC			EPC1	ENSG00000120616	enhancer of polycomb homolog 1 (Drosophila)	80314	enhancer of polycomb homolog 1 (Drosophila)
rs11594963	G/A	10	32625736	WITHIN_NON_CODING_GENE			EPC1	ENSG00000120616	enhancer of polycomb homolog 1 (Drosophila)	80314	enhancer of polycomb homolog 1 (Drosophila)
rs11598564	G/A	10	102964604
rs11599044	A/G	10	32615445	INTRONIC			EPC1	ENSG00000120616	enhancer of polycomb homolog 1 (Drosophila)	80314	enhancer of polycomb homolog 1 (Drosophila)
rs11599044	A/G	10	32615445	WITHIN_NON_CODING_GENE			EPC1	ENSG00000120616	enhancer of polycomb homolog 1 (Drosophila)	80314	enhancer of polycomb homolog 1 (Drosophila)
rs11599917	G/A	10	762288
rs11602925	A/G	11	125171431	INTRONIC			PKNOX2	ENSG00000165495	PBX/knotted 1 homeobox 2	63876	PBX/knotted 1 homeobox 2
rs1160985	C/T	19	45403412	INTRONIC			TOMM40	ENSG00000130204	translocase of outer mitochondrial membrane 40 homolog (yeast)	10452	translocase of outer mitochondrial membrane 40 homolog (yeast)
rs11621843	A/G	14	93116124	INTRONIC			RIN3	ENSG00000100599	Ras and Rab interactor 3	79890	Ras and Rab interactor 3
rs11625667	G/A	14	74870518	DOWNSTREAM			TMEM90A	ENSG00000183379	transmembrane protein 90A	646658	transmembrane protein 90A
rs11626637	A/G	14	46722662
rs11632715	G/A	15	33004247
rs11634319	T/C	15	86423908
rs11636232	C/T	15	28386626	SYNONYMOUS_CODING			HERC2	ENSG00000128731	hect domain and RLD 2	8924	hect domain and RLD 2	SKIN/HAIR/EYE PIGMENTATION, VARIATION IN, 1
rs11636687	T/C	15	55605152	DOWNSTREAM				ENSG00000225973
rs11640535	A/G	16	7814051
rs11640537	G/A	16	52622112
rs11648785	C/T	16	90084561	INTRONIC	Tanning		DBNDD1	ENSG00000003249	dysbindin (dystrobrevin binding protein 1) domain containing 1	79007	dysbindin (dystrobrevin binding protein 1) domain containing 1
rs11648785	C/T	16	90084561	UPSTREAM	Tanning		GAS8	ENSG00000141013	growth arrest-specific 8	2622	growth arrest-specific 8
rs11648785	C/T	16	90084561	INTRONIC	Hair, eye and skin pigmentation-Freckles		DBNDD1	ENSG00000003249	dysbindin (dystrobrevin binding protein 1) domain containing 1	79007	dysbindin (dystrobrevin binding protein 1) domain containing 1
rs11648785	C/T	16	90084561	UPSTREAM	Hair, eye and skin pigmentation-Freckles		GAS8	ENSG00000141013	growth arrest-specific 8	2622	growth arrest-specific 8
rs11650719	G/A	17	41651885
rs1165205	T/A	6	25870542	INTRONIC	Serum urate		SLC17A3	ENSG00000124564	solute carrier family 17 (sodium phosphate), member 3	10786	solute carrier family 17 (sodium phosphate), member 3
rs1165205	T/A	6	25870542	INTRONIC	Multiple complex diseases-Type I Diabetes, combined control dataset		SLC17A3	ENSG00000124564	solute carrier family 17 (sodium phosphate), member 3	10786	solute carrier family 17 (sodium phosphate), member 3
rs11664087	G/A	18	25608335	INTRONIC			CDH2	ENSG00000170558	cadherin 2, type 1, N-cadherin (neuronal)	1000	cadherin 2, type 1, N-cadherin (neuronal)
rs11664910	A/G	18	59028063
rs11666805	C/T	19	1425448	INTRONIC			DAZAP1	ENSG00000071626	DAZ associated protein 1	26528	DAZ associated protein 1
rs11666866	G/A	19	8285607	INTRONIC			LASS4	ENSG00000090661	LAG1 homolog, ceramide synthase 4	79603	LAG1 homolog, ceramide synthase 4
rs11666971	T/C	19	8308312	INTRONIC			LASS4	ENSG00000090661	LAG1 homolog, ceramide synthase 4	79603	LAG1 homolog, ceramide synthase 4
rs11674314	C/T	2	228442208
rs11683662	G/A	2	228448028
rs11688631	G/A	2	119580435
rs11690252	G/T	2	50036683
rs11690625	A/C	2	50054611
rs11690786	C/T	2	234692617	DOWNSTREAM			HEATR7B1	ENSG00000185038	HEAT repeat containing 7B1	339766	HEAT repeat containing 7B1
rs11690786	C/T	2	234692617	WITHIN_NON_CODING_GENE			HEATR7B1	ENSG00000185038	HEAT repeat containing 7B1	339766	HEAT repeat containing 7B1
rs11690786	C/T	2	234692617	INTRONIC			HEATR7B1	ENSG00000185038	HEAT repeat containing 7B1	339766	HEAT repeat containing 7B1
rs11692675	T/C	2	166926428	INTRONIC			SCN1A	ENSG00000144285	sodium channel, voltage-gated, type I, alpha subunit	6323	sodium channel, voltage-gated, type I, alpha subunit	MIGRAINE, FAMILIAL HEMIPLEGIC, 3; SEVERE MYOCLONIC EPILEPSY OF INFANCY; FEBRILE CONVULSIONS, FAMILIAL, 3A; GENERALIZED EPILEPSY WITH FEBRILE SEIZURES PLUS; GEFS+	seizures | severe myoclonic epilepsy of infancy | epilepsy | generalized epilepsy | phenytoin	OTHER | PHARMACOGENOMIC | NEUROLOGICAL	Epilepsy, Generalized | Epilepsy | Seizures, Febrile | Syndrome | Genetic Predisposition to Disease | Myoclonic Epilepsy, Juvenile | Fever | Neurodegenerative Diseases | Mental Retardation | Epilepsy, Absence | Epilepsies, Partial | Epilepsies, Myoclonic | Seizures
rs1169310	G/A	12	121439433	3PRIME_UTR	C-reactive protein		HNF1A	ENSG00000135100	HNF1 homeobox A	6927	HNF1 homeobox A	MATURITY-ONSET DIABETES OF THE YOUNG; MATURITY-ONSET DIABETES OF THE YOUNG, TYPE 3; DIABETES MELLITUS, INSULIN-DEPENDENT; RENAL CELL CARCINOMA 1; HEPATIC ADENOMAS, FAMILIAL; DIABETES MELLITUS, NONINSULIN-DEPENDENT	MODY3 (Mature Onset Diabetes of the young | diabetes, type 2 | high-density lipoprotein cholesterol level.	METABOLIC	Genetic Predisposition to Disease | Diabetes Mellitus, Type 2
rs1169310	G/A	12	121439433	DOWNSTREAM	C-reactive protein		HNF1A	ENSG00000135100	HNF1 homeobox A	6927	HNF1 homeobox A	MATURITY-ONSET DIABETES OF THE YOUNG; MATURITY-ONSET DIABETES OF THE YOUNG, TYPE 3; DIABETES MELLITUS, INSULIN-DEPENDENT; RENAL CELL CARCINOMA 1; HEPATIC ADENOMAS, FAMILIAL; DIABETES MELLITUS, NONINSULIN-DEPENDENT	MODY3 (Mature Onset Diabetes of the young | diabetes, type 2 | high-density lipoprotein cholesterol level.	METABOLIC	Genetic Predisposition to Disease | Diabetes Mellitus, Type 2
rs1169310	G/A	12	121439433	DOWNSTREAM	C-reactive protein		C12orf43	ENSG00000157895	Uncharacterized protein C12orf43	64897	chromosome 12 open reading frame 43
rs11696364	C/A	20	1012026
rs11699457	G/A	20	24615239	INTRONIC			TMEM90B	ENSG00000101463	transmembrane protein 90B	79953	transmembrane protein 90B
rs11710109	C/T	3	66753674
rs11711054	G/A	3	46345611
rs11711441	G/A	3	182821275	UPSTREAM			MCCC1	ENSG00000078070	methylcrotonoyl-Coenzyme A carboxylase 1 (alpha)	56922	methylcrotonoyl-Coenzyme A carboxylase 1 (alpha)	3-@METHYLCROTONYL-CoA CARBOXYLASE 1 DEFICIENCY
rs11711441	G/A	3	182821275	INTRONIC			MCCC1	ENSG00000078070	methylcrotonoyl-Coenzyme A carboxylase 1 (alpha)	56922	methylcrotonoyl-Coenzyme A carboxylase 1 (alpha)	3-@METHYLCROTONYL-CoA CARBOXYLASE 1 DEFICIENCY
rs11713199	C/G	3	31975321	INTRONIC			OSBPL10	ENSG00000144645	oxysterol binding protein-like 10	114884	oxysterol binding protein-like 10
rs11713199	C/G	3	31975321	WITHIN_NON_CODING_GENE			OSBPL10	ENSG00000144645	oxysterol binding protein-like 10	114884	oxysterol binding protein-like 10
rs1171614	T/C	10	61469538	INTRONIC			SLC16A9	ENSG00000165449	solute carrier family 16, member 9 (monocarboxylic acid transporter 9)	220963	solute carrier family 16, member 9 (monocarboxylic acid transporter 9)
rs1171614	T/C	10	61469538	5PRIME_UTR			SLC16A9	ENSG00000165449	solute carrier family 16, member 9 (monocarboxylic acid transporter 9)	220963	solute carrier family 16, member 9 (monocarboxylic acid transporter 9)
rs1171614	T/C	10	61469538	UPSTREAM			SLC16A9	ENSG00000165449	solute carrier family 16, member 9 (monocarboxylic acid transporter 9)	220963	solute carrier family 16, member 9 (monocarboxylic acid transporter 9)
rs1171614	T/C	10	61469538	DOWNSTREAM				ENSG00000245935
rs11722719	A/G	4	34895450
rs11723068	G/A	4	7797435	INTRONIC			AFAP1	ENSG00000196526	actin filament associated protein 1	60312	actin filament associated protein 1
rs11723970	T/C	4	9980462	INTRONIC			SLC2A9	ENSG00000109667	solute carrier family 2 (facilitated glucose transporter), member 9	56606	solute carrier family 2 (facilitated glucose transporter), member 9	HYPOURICEMIA, RENAL, 2
rs11724635	C/A	4	15737101	DOWNSTREAM			BST1	ENSG00000109743	bone marrow stromal cell antigen 1	683	bone marrow stromal cell antigen 1
rs11724635	C/A	4	15737101	UPSTREAM				ENSG00000214846
rs11725988	A/G	4	132718462
rs11734090	T/C	4	123228113	INTRONIC	Celiac disease		KIAA1109	ENSG00000138688	KIAA1109	84162	KIAA1109
rs11734090	T/C	4	123228113	UPSTREAM	Celiac disease		KIAA1109	ENSG00000138688	KIAA1109	84162	KIAA1109
rs11735820	T/G	4	66499016	INTRONIC			EPHA5	ENSG00000145242	EPH receptor A5	2044	EPH receptor A5
rs11755527	C/G	6	90958231	INTRONIC	Type 1 diabetes		BACH2	ENSG00000112182	BTB and CNC homology 1, basic leucine zipper transcription factor 2	60468	BTB and CNC homology 1, basic leucine zipper transcription factor 2
rs11755527	C/G	6	90958231	WITHIN_NON_CODING_GENE	Type 1 diabetes		BACH2	ENSG00000112182	BTB and CNC homology 1, basic leucine zipper transcription factor 2	60468	BTB and CNC homology 1, basic leucine zipper transcription factor 2
rs11755527	C/G	6	90958231	INTRONIC	Type 1 diabetes		BACH2	ENSG00000112182	BTB and CNC homology 1, basic leucine zipper transcription factor 2	60468	BTB and CNC homology 1, basic leucine zipper transcription factor 2
rs11755527	C/G	6	90958231	WITHIN_NON_CODING_GENE	Type 1 diabetes		BACH2	ENSG00000112182	BTB and CNC homology 1, basic leucine zipper transcription factor 2	60468	BTB and CNC homology 1, basic leucine zipper transcription factor 2
rs11755527	C/G	6	90958231	INTRONIC	Multiple complex diseases-Type I Diabetes, combined control dataset		BACH2	ENSG00000112182	BTB and CNC homology 1, basic leucine zipper transcription factor 2	60468	BTB and CNC homology 1, basic leucine zipper transcription factor 2
rs11755527	C/G	6	90958231	WITHIN_NON_CODING_GENE	Multiple complex diseases-Type I Diabetes, combined control dataset		BACH2	ENSG00000112182	BTB and CNC homology 1, basic leucine zipper transcription factor 2	60468	BTB and CNC homology 1, basic leucine zipper transcription factor 2
rs11755845	C/T	6	43904780
rs11767557	T/C	7	143109139	UPSTREAM			EPHA1	ENSG00000146904	EPH receptor A1	2041	EPH receptor A1
rs11767557	T/C	7	143109139	WITHIN_NON_CODING_GENE				ENSG00000229153
rs11771145	G/A	7	143110762	UPSTREAM			EPHA1	ENSG00000146904	EPH receptor A1	2041	EPH receptor A1
rs11771145	G/A	7	143110762	WITHIN_NON_CODING_GENE				ENSG00000229153
rs11772451	G/C	7	15106494	WITHIN_NON_CODING_GENE				ENSG00000227489
rs1178977	A/G	7	72857049	SPLICE_SITE,INTRONIC			BAZ1B	ENSG00000009954	bromodomain adjacent to zinc finger domain, 1B	9031	bromodomain adjacent to zinc finger domain, 1B	WILLIAMS-BEUREN SYNDROME
rs1178977	A/G	7	72857049	WITHIN_NON_CODING_GENE				ENSG00000246750
rs11820589	G/A	11	116633862	NON_SYNONYMOUS_CODING			BUD13	ENSG00000137656	BUD13 homolog (S. cerevisiae)	84811	BUD13 homolog (S. cerevisiae)
rs11820589	G/A	11	116633862	UPSTREAM			BUD13	ENSG00000137656	BUD13 homolog (S. cerevisiae)	84811	BUD13 homolog (S. cerevisiae)
rs11820589	G/A	11	116633862	DOWNSTREAM				ENSG00000244913
rs1182179	A/G	7	2873648	INTRONIC			GNA12	ENSG00000146535	guanine nucleotide binding protein (G protein) alpha 12	2768	guanine nucleotide binding protein (G protein) alpha 12		depressive disorder, major	PSYCH	Genetic Predisposition to Disease
rs1182179	A/G	7	2873648	UPSTREAM				ENSG00000231357
rs11822822	A/G	11	123243942
rs11829037	C/T	12	121151093	SYNONYMOUS_CODING			UNC119B	ENSG00000175970	unc-119 homolog B (C. elegans)	84747	unc-119 homolog B (C. elegans)
rs1183201	A/T	6	25823444	INTRONIC	Serum uric acid		SLC17A1	ENSG00000124568	solute carrier family 17 (sodium phosphate), member 1	6568	solute carrier family 17 (sodium phosphate), member 1
rs11834614	T/C	12	68911077
rs11836636	A/G	12	75063110
rs11839053	T/C	13	107063042
rs11847697	C/T	14	30515112
rs11850320	T/G	14	54920423
rs11854769	C/T	15	38502243
rs11856995	T/C	15	96325643	UPSTREAM				ENSG00000241630
rs11857639	C/T	15	73637772	INTRONIC			HCN4	ENSG00000138622	hyperpolarization activated cyclic nucleotide-gated potassium channel 4	10021	hyperpolarization activated cyclic nucleotide-gated potassium channel 4	BRUGADA SYNDROME 8; SICK SINUS SYNDROME 2, AUTOSOMAL DOMINANT
rs11858836	G/A	15	78783277	INTRONIC			IREB2	ENSG00000136381	iron-responsive element binding protein 2	3658	iron-responsive element binding protein 2		Alzheimer's disease | Parkinson's disease	NEUROLOGICAL	Parkinson Disease | Alzheimer Disease
rs11859884	A/G	16	49113163
rs11860027	C/T	16	49122315
rs11861084	A/C	16	89875710	INTRONIC	Hair, eye and skin pigmentation-Red hair pigmentation		FANCA	ENSG00000187741	Fanconi anemia, complementation group A	2175	Fanconi anemia, complementation group A	FANCONI ANEMIA	ovarian cancer | breast cancer | Fanconi Anemia	HEMATOLOGICAL | CANCER	Genetic Predisposition to Disease | Ovarian Neoplasms | Fanconi Anemia | Breast Neoplasms
rs11875173	T/C	18	64855949
rs11878602	A/C	19	16555153	INTRONIC			EPS15L1	ENSG00000127527	epidermal growth factor receptor pathway substrate 15-like 1	58513	epidermal growth factor receptor pathway substrate 15-like 1
rs11891311	G/A	2	234639310	INTRONIC			UGT1A8	ENSG00000242366	UDP glucuronosyltransferase 1 family, polypeptide A8	54576	UDP glucuronosyltransferase 1 family, polypeptide A8		pancreatitis | colorectal cancer | mycophenolic acid pharmacokinetics | drug hypersensitivity | bladder cancer | liver cancer	IMMUNE | CANCER | PHARMACOGENOMIC	Colorectal Neoplasms | Genetic Predisposition to Disease | Carcinoma, Hepatocellular | Pancreatitis | Liver Neoplasms | Chronic Disease
rs11891311	G/A	2	234639310	INTRONIC			UGT1A10	ENSG00000242515	UDP glucuronosyltransferase 1 family, polypeptide A10	54575	UDP glucuronosyltransferase 1 family, polypeptide A10		orolaryngeal cancer | irinotecan pharmacokinetics | orolaryngeal carcinoma | liver cancer	CANCER | PHARMACOGENOMIC	Genetic Predisposition to Disease | Carcinoma, Hepatocellular | Neoplasms | Mouth Neoplasms | Laryngeal Neoplasms | Liver Neoplasms | Carcinoma, Squamous Cell
rs11891311	G/A	2	234639310	INTRONIC			UGT1A9	ENSG00000241119	UDP glucuronosyltransferase 1 family, polypeptide A9	54600	UDP glucuronosyltransferase 1 family, polypeptide A9		SN-38 pharmacokinetics | colorectal cancer | kidney transplant complications | phenytoin | mycophenolic acid pharmacokinetics | hyperbilirubinemia | drug hypersensitivity | kawasaki disease | hepatocellular carcinoma | pancreatic cancer | irinotecan pharmacokinetics lung cancer | irinotecan pharmacokinetics | bladder cancer | glucuronidation | liver cancer	IMMUNE | METABOLIC | CANCER | OTHER | PHARMACOGENOMIC | NORMALVARIATION	Colorectal Neoplasms | Genetic Predisposition to Disease | Neoplasm Metastasis | Pancreatic Neoplasms | Diarrhea | Carcinoma, Non-Small-Cell Lung | Lung Neoplasms | Neutropenia | Mucocutaneous Lymph Node Syndrome | Carcinoma, Hepatocellular | Malaria | Neoplasms | Liver Neoplasms
rs11891311	G/A	2	234639310	INTRONIC			UGT1A7	ENSG00000244122	UDP glucuronosyltransferase 1 family, polypeptide A7	54577	UDP glucuronosyltransferase 1 family, polypeptide A7		pancreatitis | lung cancer | colorectal cancer | gastric cancer | mycophenolic acid pharmacokinetics | drug hypersensitivity | cancer | hepatocellular carcinoma | pancreatic cancer | ulcerative colitis | pancreatitis, alcoholic | Gilbert syndrome | Crohn's disease | benzene toxicity | irinotecan pharmacokinetics lung cancer | irinotecan pharmacokinetics | liver cancer	IMMUNE | CANCER | PHARMACOGENOMIC	Colitis, Ulcerative | Colorectal Neoplasms | Occupational Diseases | Esophageal Neoplasms | Genetic Predisposition to Disease | Neoplasm Metastasis | Pancreatic Neoplasms | Diarrhea | Gastrointestinal Neoplasms | Carcinoma, Non-Small-Cell Lung | Lung Neoplasms | Crohn Disease | Neutropenia | Stomach Neoplasms | Carcinoma, Hepatocellular | Pancreatitis | Neoplasms | Mouth Neoplasms | Adenocarcinom…
rs11891311	G/A	2	234639310	INTRONIC			UGT1A6	ENSG00000167165	UDP glucuronosyltransferase 1 family, polypeptide A6	54578	UDP glucuronosyltransferase 1 family, polypeptide A6		pancreatitis | gastrointestingal health | colorectal cancer | phenytoin | 1-hydroxypyrene, urinary | 2-naphtol | cancer | hepatocellular carcinoma | Gilbert syndrome | benzene toxicity | glucuronidation	IMMUNE | METABOLIC | CANCER | PHARMACOGENOMIC	Colorectal Neoplasms | Occupational Diseases | Genetic Predisposition to Disease | Gilbert Disease | Cardiovascular Diseases | Carcinoma, Hepatocellular | Pancreatitis | Gastrointestinal Diseases | Neoplasms, Glandular and Epithelial | Adenoma | Neoplasm Recurrence, Local | Liver Neoplasms | Chronic Disease | Colonic Neoplasms | Rectal Neoplasms
rs11891311	G/A	2	234639310	WITHIN_NON_CODING_GENE			UGT1A6	ENSG00000167165	UDP glucuronosyltransferase 1 family, polypeptide A6	54578	UDP glucuronosyltransferase 1 family, polypeptide A6		pancreatitis | gastrointestingal health | colorectal cancer | phenytoin | 1-hydroxypyrene, urinary | 2-naphtol | cancer | hepatocellular carcinoma | Gilbert syndrome | benzene toxicity | glucuronidation	IMMUNE | METABOLIC | CANCER | PHARMACOGENOMIC	Colorectal Neoplasms | Occupational Diseases | Genetic Predisposition to Disease | Gilbert Disease | Cardiovascular Diseases | Carcinoma, Hepatocellular | Pancreatitis | Gastrointestinal Diseases | Neoplasms, Glandular and Epithelial | Adenoma | Neoplasm Recurrence, Local | Liver Neoplasms | Chronic Disease | Colonic Neoplasms | Rectal Neoplasms
rs11891311	G/A	2	234639310	INTRONIC			UGT1A5	ENSG00000240224	UDP glucuronosyltransferase 1 family, polypeptide A5	54579	UDP glucuronosyltransferase 1 family, polypeptide A5
rs11891311	G/A	2	234639310	INTRONIC			UGT1A4	ENSG00000244474	UDP glucuronosyltransferase 1 family, polypeptide A4	54657	UDP glucuronosyltransferase 1 family, polypeptide A4	CRIGLER-NAJJAR SYNDROME, TYPE II; CRIGLER-NAJJAR SYNDROME; GILBERT SYNDROME	phenytoin | clozapine pharmacokinetics | NNAL-glucuronidating activities | liver cancer	CANCER | OTHER | PHARMACOGENOMIC	Genetic Predisposition to Disease | Carcinoma, Hepatocellular | Neoplasms | Liver Neoplasms | Arrhythmias, Cardiac
rs11891311	G/A	2	234639310	INTRONIC			UGT1A3	ENSG00000243135	UDP glucuronosyltransferase 1 family, polypeptide A3	54659	UDP glucuronosyltransferase 1 family, polypeptide A3		substrate activity of UDP-glucuronosyltransferase | liver cancer	CANCER | NORMALVARIATION	Genetic Predisposition to Disease | Carcinoma, Hepatocellular | Liver Neoplasms
rs11899121	G/C	2	20367973
rs11906160	G/A	20	33565755	NON_SYNONYMOUS_CODING			MYH7B	ENSG00000078814	myosin, heavy chain 7B, cardiac muscle, beta	57644	myosin, heavy chain 7B, cardiac muscle, beta
rs11906160	G/A	20	33565755	5PRIME_UTR			MYH7B	ENSG00000078814	myosin, heavy chain 7B, cardiac muscle, beta	57644	myosin, heavy chain 7B, cardiac muscle, beta
rs11906160	G/A	20	33565755	WITHIN_NON_CODING_GENE			MYH7B	ENSG00000078814	myosin, heavy chain 7B, cardiac muscle, beta	57644	myosin, heavy chain 7B, cardiac muscle, beta
rs11906160	G/A	20	33565755	UPSTREAM			MYH7B	ENSG00000078814	myosin, heavy chain 7B, cardiac muscle, beta	57644	myosin, heavy chain 7B, cardiac muscle, beta
rs1191005	C/T	14	100465700	INTRONIC			EVL	ENSG00000196405	Enah/Vasp-like	51466	Enah/Vasp-like
rs11919628	G/T	3	110330282
rs11922594	T/C	3	119125822	INTRONIC				ENSG00000031081	Cdc42 GTPase-activating protein	57514	Cdc42 GTPase-activating protein
rs1192404	A/G	1	92068967	DOWNSTREAM				ENSG00000229067
rs11925054	G/T	3	55390886	DOWNSTREAM				ENSG00000242775
rs11931074	G/T	4	90639515		Parkinson's disease
rs11938795	T/C	4	123073009	UPSTREAM	Celiac disease		KIAA1109	ENSG00000138688	KIAA1109	84162	KIAA1109
rs11940117	C/T	4	10726707
rs11951568	C/T	5	79459101	INTRONIC			SERINC5	ENSG00000164300	serine incorporator 5	256987	serine incorporator 5
rs11952677	A/G	5	77787934	INTRONIC			LHFPL2	ENSG00000145685	lipoma HMGIC fusion partner-like 2	10184	lipoma HMGIC fusion partner-like 2
rs11954386	A/G	5	49985652	INTRONIC			PARP8	ENSG00000151883	poly (ADP-ribose) polymerase family, member 8	79668	poly (ADP-ribose) polymerase family, member 8
rs11954387	A/G	5	90302117	INTRONIC	Multiple complex diseases-Type II Diabetes Mellitus, combined control dataset		GPR98	ENSG00000164199	G protein-coupled receptor 98	84059	G protein-coupled receptor 98	USHER SYNDROME, TYPE IIC; FEBRILE CONVULSIONS, FAMILIAL, 4
rs11961438	G/A	6	154646581	INTRONIC			IPCEF1	ENSG00000074706	interaction protein for cytohesin exchange factors 1	26034	interaction protein for cytohesin exchange factors 1
rs11970286	C/T	6	118680374		QT interval
rs11977641	G/C	7	36795424	WITHIN_NON_CODING_GENE				ENSG00000229424
rs11978267	A/G	7	50466304	INTRONIC	Acute lymphoblastic leukemia (childhood)		IKZF1	ENSG00000185811	IKAROS family zinc finger 1 (Ikaros)	10320	IKAROS family zinc finger 1 (Ikaros)
rs11978267	A/G	7	50466304	WITHIN_NON_CODING_GENE	Acute lymphoblastic leukemia (childhood)		IKZF1	ENSG00000185811	IKAROS family zinc finger 1 (Ikaros)	10320	IKAROS family zinc finger 1 (Ikaros)
rs11987193	T/C	8	29336008
rs11996339	C/T	8	29330180
rs11998784	A/G	9	28875332
rs12005658	A/G	9	28868243	UPSTREAM			MIR876	ENSG00000215966	hsa-mir-876
rs12029644	C/T	1	114536780
rs12030517	T/C	1	231808385	INTRONIC			DISC1	ENSG00000162946	disrupted in schizophrenia 1	27185	disrupted in schizophrenia 1	SCHIZOPHRENIA 9; SCHIZOPHRENIA	schizoaffective disorder | cognitive function | bipolar disorder | brain morphology depressive disorder, major | schizophrenia sustained attention | schizophrenia | bipolar disorder schizoaffective disorder schizophrenia | Asperger syndrome	PSYCH	Schizophrenia | Genetic Predisposition to Disease | Depressive Disorder, Major | Diseases in Twins | Atrophy | Bipolar Disorder | Psychotic Disorders | Memory Disorders
rs12030517	T/C	1	231808385	WITHIN_NON_CODING_GENE			DISC1	ENSG00000162946	disrupted in schizophrenia 1	27185	disrupted in schizophrenia 1	SCHIZOPHRENIA 9; SCHIZOPHRENIA	schizoaffective disorder | cognitive function | bipolar disorder | brain morphology depressive disorder, major | schizophrenia sustained attention | schizophrenia | bipolar disorder schizoaffective disorder schizophrenia | Asperger syndrome	PSYCH	Schizophrenia | Genetic Predisposition to Disease | Depressive Disorder, Major | Diseases in Twins | Atrophy | Bipolar Disorder | Psychotic Disorders | Memory Disorders
rs12030517	T/C	1	231808385	DOWNSTREAM				ENSG00000222986	U5 spliceosomal RNA
rs1204660	A/G	20	33993091	INTRONIC			UQCC	ENSG00000101019	ubiquinol-cytochrome c reductase complex chaperone	55245	ubiquinol-cytochrome c reductase complex chaperone	STATURE QUANTITATIVE TRAIT LOCUS 14
rs1204660	A/G	20	33993091	WITHIN_NON_CODING_GENE			UQCC	ENSG00000101019	ubiquinol-cytochrome c reductase complex chaperone	55245	ubiquinol-cytochrome c reductase complex chaperone	STATURE QUANTITATIVE TRAIT LOCUS 14
rs12050587	A/G	15	55627528	INTRONIC			PIGB	ENSG00000069943	phosphatidylinositol glycan anchor biosynthesis, class B	9488	phosphatidylinositol glycan anchor biosynthesis, class B
rs12055210	A/G	5	49989701	INTRONIC			PARP8	ENSG00000151883	poly (ADP-ribose) polymerase family, member 8	79668	poly (ADP-ribose) polymerase family, member 8
rs12063142	C/T	1	19139517
rs12069004	C/T	1	208701665
rs1208134	C/T	1	169428944	WITHIN_NON_CODING_GENE				ENSG00000234437
rs1208134	C/T	1	169428944	DOWNSTREAM			SLC19A2	ENSG00000117479	solute carrier family 19 (thiamine transporter), member 2	10560	solute carrier family 19 (thiamine transporter), member 2	THIAMINE-RESPONSIVE MEGALOBLASTIC ANEMIA SYNDROME	diabetes, type 2	METABOLIC	Genetic Predisposition to Disease | Diabetes Mellitus, Type 2 | Anemia, Megaloblastic | Disease Susceptibility
rs12086738	T/C	1	65807412	WITHIN_NON_CODING_GENE			DNAJC6	ENSG00000116675	DnaJ (Hsp40) homolog, subfamily C, member 6	9829	DnaJ (Hsp40) homolog, subfamily C, member 6
rs12086738	T/C	1	65807412	INTRONIC			DNAJC6	ENSG00000116675	DnaJ (Hsp40) homolog, subfamily C, member 6	9829	DnaJ (Hsp40) homolog, subfamily C, member 6
rs12098712	C/T	10	5611911
rs12107036	A/G	3	189600160	INTRONIC			TP63	ENSG00000073282	tumor protein p63	8626	tumor protein p63	SPLIT-HAND/FOOT MALFORMATION 4; ECTRODACTYLY, ECTODERMAL DYSPLASIA, AND CLEFT LIP/PALATE SYNDROME; LIMB-MAMMARY SYNDROME; RAPP-HODGKIN SYNDROME; ANKYLOBLEPHARON-ECTODERMAL DEFECTS-CLEFT LIP/PALATE; ADULT SYNDROME
rs12107036	A/G	3	189600160	DOWNSTREAM			TP63	ENSG00000073282	tumor protein p63	8626	tumor protein p63	SPLIT-HAND/FOOT MALFORMATION 4; ECTRODACTYLY, ECTODERMAL DYSPLASIA, AND CLEFT LIP/PALATE SYNDROME; LIMB-MAMMARY SYNDROME; RAPP-HODGKIN SYNDROME; ANKYLOBLEPHARON-ECTODERMAL DEFECTS-CLEFT LIP/PALATE; ADULT SYNDROME
rs12115663	C/A	9	16517953	INTRONIC			BNC2	ENSG00000173068	basonuclin 2	54796	basonuclin 2
rs12115663	C/A	9	16517953	WITHIN_NON_CODING_GENE			BNC2	ENSG00000173068	basonuclin 2	54796	basonuclin 2
rs12122737	C/A	1	8616404	INTRONIC			RERE	ENSG00000142599	arginine-glutamic acid dipeptide (RE) repeats	473	arginine-glutamic acid dipeptide (RE) repeats
rs12122737	C/A	1	8616404	WITHIN_NON_CODING_GENE			RERE	ENSG00000142599	arginine-glutamic acid dipeptide (RE) repeats	473	arginine-glutamic acid dipeptide (RE) repeats
rs12124078	A/G	1	15869899	WITHIN_NON_CODING_GENE			DNAJC16	ENSG00000116138	DnaJ (Hsp40) homolog, subfamily C, member 16	23341	DnaJ (Hsp40) homolog, subfamily C, member 16
rs12124078	A/G	1	15869899	INTRONIC			DNAJC16	ENSG00000116138	DnaJ (Hsp40) homolog, subfamily C, member 16	23341	DnaJ (Hsp40) homolog, subfamily C, member 16
rs12124078	A/G	1	15869899	DOWNSTREAM				ENSG00000221765	Small Cajal body specific RNA 21
rs12129861	G/A	1	145725689	UPSTREAM	Serum uric acid		PDZK1	ENSG00000174827	PDZ domain containing 1	5174	PDZ domain containing 1
rs12130333	C/T	1	63191777		Triglycerides
rs12130333	C/T	1	63191777		Multiple continuous traits in DGI samples-Triglycerides
rs12130333	C/T	1	63191777		Lipid measurements-Triglycerides
rs12142165	T/C	1	228383202
rs12143842	C/T	1	162033890		QT interval
rs12143842	C/T	1	162033890		QT interval
rs12143842	C/T	1	162033890		QT interval
rs12144971	C/T	1	222032485
rs12145833	T/G	1	243483754	INTRONIC			SDCCAG8	ENSG00000054282	serologically defined colon cancer antigen 8	10806	serologically defined colon cancer antigen 8
rs12145833	T/G	1	243483754	DOWNSTREAM			SDCCAG8	ENSG00000054282	serologically defined colon cancer antigen 8	10806	serologically defined colon cancer antigen 8
rs12146626	G/A	11	87229524
rs12149261	C/A	16	70998145	INTRONIC			HYDIN	ENSG00000157423	hydrocephalus inducing homolog (mouse)	54768	hydrocephalus inducing homolog (mouse)
rs12156272	C/A	8	131972500	INTRONIC			ADCY8	ENSG00000155897	adenylate cyclase 8 (brain)	114	adenylate cyclase 8 (brain)
rs121724	G/T	7	29241445	INTRONIC			CHN2	ENSG00000106069	chimerin (chimaerin) 2	1124	chimerin (chimaerin) 2
rs121724	G/T	7	29241445	WITHIN_NON_CODING_GENE			CHN2	ENSG00000106069	chimerin (chimaerin) 2	1124	chimerin (chimaerin) 2
rs121724	G/T	7	29241445	WITHIN_NON_CODING_GENE				ENSG00000235669
rs121724	G/T	7	29241445	UPSTREAM			CHN2	ENSG00000106069	chimerin (chimaerin) 2	1124	chimerin (chimaerin) 2
rs12173787	G/C	6	33735471	DOWNSTREAM			LEMD2	ENSG00000161904	LEM domain containing 2	221496	LEM domain containing 2
rs1217407	A/G	1	114393748	INTRONIC	Rheumatoid Arthritis		PTPN22	ENSG00000134242	protein tyrosine phosphatase, non-receptor type 22 (lymphoid)	26191	protein tyrosine phosphatase, non-receptor type 22 (lymphoid)	DIABETES MELLITUS, INSULIN-DEPENDENT; RHEUMATOID ARTHRITIS; SYSTEMIC LUPUS ERYTHEMATOSUS	Crohn's disease | Multiple Sclerosis | diabetes, type 1 thyroid autoimmunity | sclerosis, systemic | diabetes, type 2 rheumatoid arthritis | alopecia areata | psoriasis vulgaris | cardiomyopathy Trypanosoma cruzi | multiple sclerosis | Addison's disease | Rheumatoid arthritis | tuberculosis | Juvenile Idiopathic arthritis | Graves' disease | Wegener's granulomatosis | hypoparathyroidism | lupus e…	INFECTION | IMMUNE | METABOLIC | OTHER | PHARMACOGENOMIC | CARDIOVASCULAR	Wegener Granulomatosis | Nephritis | Multiple Sclerosis | Colitis, Ulcerative | Tuberculosis, Pulmonary | Hypoparathyroidism | Asthma | Hashimoto Disease | Hypersensitivity, Immediate | Cholangitis, Sclerosing | Inflammatory Bowel Diseases | Graves Disease | Disease Progression | Genetic Predisposition to Disease | Lupus Erythematosus, Systemic | Arthritis, Rheumatoid | Myasthenia Gravis | Vitili…
rs1217407	A/G	1	114393748	WITHIN_NON_CODING_GENE	Rheumatoid Arthritis		PTPN22	ENSG00000134242	protein tyrosine phosphatase, non-receptor type 22 (lymphoid)	26191	protein tyrosine phosphatase, non-receptor type 22 (lymphoid)	DIABETES MELLITUS, INSULIN-DEPENDENT; RHEUMATOID ARTHRITIS; SYSTEMIC LUPUS ERYTHEMATOSUS	Crohn's disease | Multiple Sclerosis | diabetes, type 1 thyroid autoimmunity | sclerosis, systemic | diabetes, type 2 rheumatoid arthritis | alopecia areata | psoriasis vulgaris | cardiomyopathy Trypanosoma cruzi | multiple sclerosis | Addison's disease | Rheumatoid arthritis | tuberculosis | Juvenile Idiopathic arthritis | Graves' disease | Wegener's granulomatosis | hypoparathyroidism | lupus e…	INFECTION | IMMUNE | METABOLIC | OTHER | PHARMACOGENOMIC | CARDIOVASCULAR	Wegener Granulomatosis | Nephritis | Multiple Sclerosis | Colitis, Ulcerative | Tuberculosis, Pulmonary | Hypoparathyroidism | Asthma | Hashimoto Disease | Hypersensitivity, Immediate | Cholangitis, Sclerosing | Inflammatory Bowel Diseases | Graves Disease | Disease Progression | Genetic Predisposition to Disease | Lupus Erythematosus, Systemic | Arthritis, Rheumatoid | Myasthenia Gravis | Vitili…
rs1217407	A/G	1	114393748	INTRONIC	Rheumatoid Arthritis		PTPN22	ENSG00000134242	protein tyrosine phosphatase, non-receptor type 22 (lymphoid)	26191	protein tyrosine phosphatase, non-receptor type 22 (lymphoid)	DIABETES MELLITUS, INSULIN-DEPENDENT; RHEUMATOID ARTHRITIS; SYSTEMIC LUPUS ERYTHEMATOSUS	Crohn's disease | Multiple Sclerosis | diabetes, type 1 thyroid autoimmunity | sclerosis, systemic | diabetes, type 2 rheumatoid arthritis | alopecia areata | psoriasis vulgaris | cardiomyopathy Trypanosoma cruzi | multiple sclerosis | Addison's disease | Rheumatoid arthritis | tuberculosis | Juvenile Idiopathic arthritis | Graves' disease | Wegener's granulomatosis | hypoparathyroidism | lupus e…	INFECTION | IMMUNE | METABOLIC | OTHER | PHARMACOGENOMIC | CARDIOVASCULAR	Wegener Granulomatosis | Nephritis | Multiple Sclerosis | Colitis, Ulcerative | Tuberculosis, Pulmonary | Hypoparathyroidism | Asthma | Hashimoto Disease | Hypersensitivity, Immediate | Cholangitis, Sclerosing | Inflammatory Bowel Diseases | Graves Disease | Disease Progression | Genetic Predisposition to Disease | Lupus Erythematosus, Systemic | Arthritis, Rheumatoid | Myasthenia Gravis | Vitili…
rs1217407	A/G	1	114393748	WITHIN_NON_CODING_GENE	Rheumatoid Arthritis		PTPN22	ENSG00000134242	protein tyrosine phosphatase, non-receptor type 22 (lymphoid)	26191	protein tyrosine phosphatase, non-receptor type 22 (lymphoid)	DIABETES MELLITUS, INSULIN-DEPENDENT; RHEUMATOID ARTHRITIS; SYSTEMIC LUPUS ERYTHEMATOSUS	Crohn's disease | Multiple Sclerosis | diabetes, type 1 thyroid autoimmunity | sclerosis, systemic | diabetes, type 2 rheumatoid arthritis | alopecia areata | psoriasis vulgaris | cardiomyopathy Trypanosoma cruzi | multiple sclerosis | Addison's disease | Rheumatoid arthritis | tuberculosis | Juvenile Idiopathic arthritis | Graves' disease | Wegener's granulomatosis | hypoparathyroidism | lupus e…	INFECTION | IMMUNE | METABOLIC | OTHER | PHARMACOGENOMIC | CARDIOVASCULAR	Wegener Granulomatosis | Nephritis | Multiple Sclerosis | Colitis, Ulcerative | Tuberculosis, Pulmonary | Hypoparathyroidism | Asthma | Hashimoto Disease | Hypersensitivity, Immediate | Cholangitis, Sclerosing | Inflammatory Bowel Diseases | Graves Disease | Disease Progression | Genetic Predisposition to Disease | Lupus Erythematosus, Systemic | Arthritis, Rheumatoid | Myasthenia Gravis | Vitili…
rs1217745	C/T	5	71245964
rs12188464	A/G	5	67963949
rs12189801	T/C	6	142641606	INTRONIC			GPR126	ENSG00000112414	G protein-coupled receptor 126	57211	G protein-coupled receptor 126	STATURE AS A QUANTITATIVE TRAIT
rs12189801	T/C	6	142641606	WITHIN_NON_CODING_GENE				ENSG00000244035
rs12192544	C/G	6	46620252	REGULATORY_REGION			SLC25A27	ENSG00000153291	solute carrier family 25, member 27	9481	solute carrier family 25, member 27		migraine | schizophrenia	PSYCH | NEUROLOGICAL	Schizophrenia | Chromosome Aberrations | Genetic Predisposition to Disease | Migraine Disorders
rs12192544	C/G	6	46620252	NON_SYNONYMOUS_CODING			CYP39A1	ENSG00000146233	cytochrome P450, family 39, subfamily A, polypeptide 1	51302	cytochrome P450, family 39, subfamily A, polypeptide 1
rs12192544	C/G	6	46620252	INTRONIC				ENSG00000223468	Putative uncharacterized protein ENSP00000410419 Fragment
rs12192544	C/G	6	46620252	UPSTREAM			SLC25A27	ENSG00000153291	solute carrier family 25, member 27	9481	solute carrier family 25, member 27		migraine | schizophrenia	PSYCH | NEUROLOGICAL	Schizophrenia | Chromosome Aberrations | Genetic Predisposition to Disease | Migraine Disorders
rs1219648	A/G	10	123346190	INTRONIC	Breast Cancer	Based on a study of ~2500 female patients of European ancestry with sporadic postmenopausal breast cancer, this SNP in the FGFR2 showed the greatest risk. The risk allele is rs1219648(G), with a pooled odds ratio of 1.64 (CI:1.42-1.90) for rs1219648(G;G) homozygotes, and an odds ratio of 1.20 (CI: 1.07-1.42) for rs1219648(A;G) heterozygotes, compared with rs1219648(A;A) homozygotes.PMID 17529973 …	FGFR2	ENSG00000066468	fibroblast growth factor receptor 2	2263	fibroblast growth factor receptor 2	SCAPHOCEPHALY, MAXILLARY RETRUSION, AND MENTAL RETARDATION; ANTLEY-BIXLER SYNDROME; LACRIMOAURICULODENTODIGITAL SYNDROME; GASTRIC CANCER; CUTIS GYRATA SYNDROME OF BEARE AND STEVENSON; CROUZON SYNDROME; JACKSON-WEISS SYNDROME; PFEIFFER SYNDROME; APERT SYNDROME; SAETHRE-CHOTZEN SYNDROME	Pfeiffer syndrome | breast cancer | Chiari type I malformation and syringomyelia | craniosynostosis | hypospadias	CANCER | METABOLIC | OTHER	Arnold-Chiari Malformation | Craniosynostoses | Genetic Predisposition to Disease | Hypospadias | Acrocephalosyndactylia | Breast Neoplasms | Syringomyelia | Craniofacial Dysostosis
rs1219648	A/G	10	123346190	WITHIN_NON_CODING_GENE	Breast Cancer	Based on a study of ~2500 female patients of European ancestry with sporadic postmenopausal breast cancer, this SNP in the FGFR2 showed the greatest risk. The risk allele is rs1219648(G), with a pooled odds ratio of 1.64 (CI:1.42-1.90) for rs1219648(G;G) homozygotes, and an odds ratio of 1.20 (CI: 1.07-1.42) for rs1219648(A;G) heterozygotes, compared with rs1219648(A;A) homozygotes.PMID 17529973 …	FGFR2	ENSG00000066468	fibroblast growth factor receptor 2	2263	fibroblast growth factor receptor 2	SCAPHOCEPHALY, MAXILLARY RETRUSION, AND MENTAL RETARDATION; ANTLEY-BIXLER SYNDROME; LACRIMOAURICULODENTODIGITAL SYNDROME; GASTRIC CANCER; CUTIS GYRATA SYNDROME OF BEARE AND STEVENSON; CROUZON SYNDROME; JACKSON-WEISS SYNDROME; PFEIFFER SYNDROME; APERT SYNDROME; SAETHRE-CHOTZEN SYNDROME	Pfeiffer syndrome | breast cancer | Chiari type I malformation and syringomyelia | craniosynostosis | hypospadias	CANCER | METABOLIC | OTHER	Arnold-Chiari Malformation | Craniosynostoses | Genetic Predisposition to Disease | Hypospadias | Acrocephalosyndactylia | Breast Neoplasms | Syringomyelia | Craniofacial Dysostosis
rs1219648	A/G	10	123346190	INTRONIC	Sporadic post-menopausal breast cancer	Based on a study of ~2500 female patients of European ancestry with sporadic postmenopausal breast cancer, this SNP in the FGFR2 showed the greatest risk. The risk allele is rs1219648(G), with a pooled odds ratio of 1.64 (CI:1.42-1.90) for rs1219648(G;G) homozygotes, and an odds ratio of 1.20 (CI: 1.07-1.42) for rs1219648(A;G) heterozygotes, compared with rs1219648(A;A) homozygotes.PMID 17529973 …	FGFR2	ENSG00000066468	fibroblast growth factor receptor 2	2263	fibroblast growth factor receptor 2	SCAPHOCEPHALY, MAXILLARY RETRUSION, AND MENTAL RETARDATION; ANTLEY-BIXLER SYNDROME; LACRIMOAURICULODENTODIGITAL SYNDROME; GASTRIC CANCER; CUTIS GYRATA SYNDROME OF BEARE AND STEVENSON; CROUZON SYNDROME; JACKSON-WEISS SYNDROME; PFEIFFER SYNDROME; APERT SYNDROME; SAETHRE-CHOTZEN SYNDROME	Pfeiffer syndrome | breast cancer | Chiari type I malformation and syringomyelia | craniosynostosis | hypospadias	CANCER | METABOLIC | OTHER	Arnold-Chiari Malformation | Craniosynostoses | Genetic Predisposition to Disease | Hypospadias | Acrocephalosyndactylia | Breast Neoplasms | Syringomyelia | Craniofacial Dysostosis
rs1219648	A/G	10	123346190	WITHIN_NON_CODING_GENE	Sporadic post-menopausal breast cancer	Based on a study of ~2500 female patients of European ancestry with sporadic postmenopausal breast cancer, this SNP in the FGFR2 showed the greatest risk. The risk allele is rs1219648(G), with a pooled odds ratio of 1.64 (CI:1.42-1.90) for rs1219648(G;G) homozygotes, and an odds ratio of 1.20 (CI: 1.07-1.42) for rs1219648(A;G) heterozygotes, compared with rs1219648(A;A) homozygotes.PMID 17529973 …	FGFR2	ENSG00000066468	fibroblast growth factor receptor 2	2263	fibroblast growth factor receptor 2	SCAPHOCEPHALY, MAXILLARY RETRUSION, AND MENTAL RETARDATION; ANTLEY-BIXLER SYNDROME; LACRIMOAURICULODENTODIGITAL SYNDROME; GASTRIC CANCER; CUTIS GYRATA SYNDROME OF BEARE AND STEVENSON; CROUZON SYNDROME; JACKSON-WEISS SYNDROME; PFEIFFER SYNDROME; APERT SYNDROME; SAETHRE-CHOTZEN SYNDROME	Pfeiffer syndrome | breast cancer | Chiari type I malformation and syringomyelia | craniosynostosis | hypospadias	CANCER | METABOLIC | OTHER	Arnold-Chiari Malformation | Craniosynostoses | Genetic Predisposition to Disease | Hypospadias | Acrocephalosyndactylia | Breast Neoplasms | Syringomyelia | Craniofacial Dysostosis
rs12198173	A/G	6	32026808	INTRONIC	Rheumatoid Arthritis			ENSG00000168477	Putative tenascin-XA (TN-XA)	7148	tenascin XB	EHLERS-DANLOS-LIKE SYNDROME DUE TO TENASCIN-X DEFICIENCY; EHLERS-DANLOS SYNDROME, TYPE III
rs12198173	A/G	6	32026808	UPSTREAM	Rheumatoid Arthritis			ENSG00000168477	Putative tenascin-XA (TN-XA)	7148	tenascin XB	EHLERS-DANLOS-LIKE SYNDROME DUE TO TENASCIN-X DEFICIENCY; EHLERS-DANLOS SYNDROME, TYPE III
rs12198173	A/G	6	32026808	INTRONIC	Type I Diabetes			ENSG00000168477	Putative tenascin-XA (TN-XA)	7148	tenascin XB	EHLERS-DANLOS-LIKE SYNDROME DUE TO TENASCIN-X DEFICIENCY; EHLERS-DANLOS SYNDROME, TYPE III
rs12198173	A/G	6	32026808	UPSTREAM	Type I Diabetes			ENSG00000168477	Putative tenascin-XA (TN-XA)	7148	tenascin XB	EHLERS-DANLOS-LIKE SYNDROME DUE TO TENASCIN-X DEFICIENCY; EHLERS-DANLOS SYNDROME, TYPE III
rs12198173	A/G	6	32026808	INTRONIC	HIV-1 disease progression-HIV-1 viral load at set point			ENSG00000168477	Putative tenascin-XA (TN-XA)	7148	tenascin XB	EHLERS-DANLOS-LIKE SYNDROME DUE TO TENASCIN-X DEFICIENCY; EHLERS-DANLOS SYNDROME, TYPE III
rs12198173	A/G	6	32026808	UPSTREAM	HIV-1 disease progression-HIV-1 viral load at set point			ENSG00000168477	Putative tenascin-XA (TN-XA)	7148	tenascin XB	EHLERS-DANLOS-LIKE SYNDROME DUE TO TENASCIN-X DEFICIENCY; EHLERS-DANLOS SYNDROME, TYPE III
rs12198173	A/G	6	32026808	INTRONIC	HIV-1 control			ENSG00000168477	Putative tenascin-XA (TN-XA)	7148	tenascin XB	EHLERS-DANLOS-LIKE SYNDROME DUE TO TENASCIN-X DEFICIENCY; EHLERS-DANLOS SYNDROME, TYPE III
rs12198173	A/G	6	32026808	UPSTREAM	HIV-1 control			ENSG00000168477	Putative tenascin-XA (TN-XA)	7148	tenascin XB	EHLERS-DANLOS-LIKE SYNDROME DUE TO TENASCIN-X DEFICIENCY; EHLERS-DANLOS SYNDROME, TYPE III
rs1219862	A/G	10	56190305	INTRONIC			PCDH15	ENSG00000150275	protocadherin 15	65217	protocadherin 15	DEAFNESS, AUTOSOMAL RECESSIVE 23; USHER SYNDROME, TYPE IF; USHER SYNDROME, TYPE ID; USHER SYNDROME, TYPE I	Usher syndrome | hearing loss, sensorineural nonsyndromic	VISION | OTHER	Abnormalities, Multiple | Retinitis Pigmentosa | Syndrome | Hearing Loss
rs1219862	A/G	10	56190305	WITHIN_NON_CODING_GENE			PCDH15	ENSG00000150275	protocadherin 15	65217	protocadherin 15	DEAFNESS, AUTOSOMAL RECESSIVE 23; USHER SYNDROME, TYPE IF; USHER SYNDROME, TYPE ID; USHER SYNDROME, TYPE I	Usher syndrome | hearing loss, sensorineural nonsyndromic	VISION | OTHER	Abnormalities, Multiple | Retinitis Pigmentosa | Syndrome | Hearing Loss
rs12200251	G/A	6	105382415
rs12203592	C/T	6	396321	INTRONIC	Black vs. blond hair color	http://www.plosgenetics.org/article/info%3Adoi%2F10.1371%2Fjournal.pgen.0040004 plos rs12203592 showed the largest allele frequency difference between the Irish individuals and those individuals of Northern, Central European and Eastern European descent PMID 18483556 associated with hair color rs12896399 rs12203592		ENSG00000237960	Putative uncharacterized protein ENSP00000390371 Fragment
rs12203592	C/T	6	396321	INTRONIC	Black vs. blond hair color	http://www.plosgenetics.org/article/info%3Adoi%2F10.1371%2Fjournal.pgen.0040004 plos rs12203592 showed the largest allele frequency difference between the Irish individuals and those individuals of Northern, Central European and Eastern European descent PMID 18483556 associated with hair color rs12896399 rs12203592	IRF4	ENSG00000137265	interferon regulatory factor 4	3662	interferon regulatory factor 4	MYELOMA, MULTIPLE	HIV	INFECTION	Genetic Predisposition to Disease | HIV Infections | HIV Seropositivity
rs12203592	C/T	6	396321	DOWNSTREAM	Black vs. blond hair color	http://www.plosgenetics.org/article/info%3Adoi%2F10.1371%2Fjournal.pgen.0040004 plos rs12203592 showed the largest allele frequency difference between the Irish individuals and those individuals of Northern, Central European and Eastern European descent PMID 18483556 associated with hair color rs12896399 rs12203592	IRF4	ENSG00000137265	interferon regulatory factor 4	3662	interferon regulatory factor 4	MYELOMA, MULTIPLE	HIV	INFECTION	Genetic Predisposition to Disease | HIV Infections | HIV Seropositivity
rs12203592	C/T	6	396321	WITHIN_NON_CODING_GENE	Black vs. blond hair color	http://www.plosgenetics.org/article/info%3Adoi%2F10.1371%2Fjournal.pgen.0040004 plos rs12203592 showed the largest allele frequency difference between the Irish individuals and those individuals of Northern, Central European and Eastern European descent PMID 18483556 associated with hair color rs12896399 rs12203592	IRF4	ENSG00000137265	interferon regulatory factor 4	3662	interferon regulatory factor 4	MYELOMA, MULTIPLE	HIV	INFECTION	Genetic Predisposition to Disease | HIV Infections | HIV Seropositivity
rs12203592	C/T	6	396321	INTRONIC	Black vs. red hair color	http://www.plosgenetics.org/article/info%3Adoi%2F10.1371%2Fjournal.pgen.0040004 plos rs12203592 showed the largest allele frequency difference between the Irish individuals and those individuals of Northern, Central European and Eastern European descent PMID 18483556 associated with hair color rs12896399 rs12203592		ENSG00000237960	Putative uncharacterized protein ENSP00000390371 Fragment
rs12203592	C/T	6	396321	INTRONIC	Black vs. red hair color	http://www.plosgenetics.org/article/info%3Adoi%2F10.1371%2Fjournal.pgen.0040004 plos rs12203592 showed the largest allele frequency difference between the Irish individuals and those individuals of Northern, Central European and Eastern European descent PMID 18483556 associated with hair color rs12896399 rs12203592	IRF4	ENSG00000137265	interferon regulatory factor 4	3662	interferon regulatory factor 4	MYELOMA, MULTIPLE	HIV	INFECTION	Genetic Predisposition to Disease | HIV Infections | HIV Seropositivity
rs12203592	C/T	6	396321	DOWNSTREAM	Black vs. red hair color	http://www.plosgenetics.org/article/info%3Adoi%2F10.1371%2Fjournal.pgen.0040004 plos rs12203592 showed the largest allele frequency difference between the Irish individuals and those individuals of Northern, Central European and Eastern European descent PMID 18483556 associated with hair color rs12896399 rs12203592	IRF4	ENSG00000137265	interferon regulatory factor 4	3662	interferon regulatory factor 4	MYELOMA, MULTIPLE	HIV	INFECTION	Genetic Predisposition to Disease | HIV Infections | HIV Seropositivity
rs12203592	C/T	6	396321	WITHIN_NON_CODING_GENE	Black vs. red hair color	http://www.plosgenetics.org/article/info%3Adoi%2F10.1371%2Fjournal.pgen.0040004 plos rs12203592 showed the largest allele frequency difference between the Irish individuals and those individuals of Northern, Central European and Eastern European descent PMID 18483556 associated with hair color rs12896399 rs12203592	IRF4	ENSG00000137265	interferon regulatory factor 4	3662	interferon regulatory factor 4	MYELOMA, MULTIPLE	HIV	INFECTION	Genetic Predisposition to Disease | HIV Infections | HIV Seropositivity
rs12203791	T/C	6	67721488
rs12206204	C/T	6	26116982	INTRONIC	Serum bilirubin levels		HIST1H2BC	ENSG00000180596	histone cluster 1, H2bc	8347	histone cluster 1, H2bc
rs12211410	C/T	6	32049423	NON_SYNONYMOUS_CODING				ENSG00000168477	Putative tenascin-XA (TN-XA)	7148	tenascin XB	EHLERS-DANLOS-LIKE SYNDROME DUE TO TENASCIN-X DEFICIENCY; EHLERS-DANLOS SYNDROME, TYPE III
rs12211410	C/T	6	32049423	UPSTREAM				ENSG00000168477	Putative tenascin-XA (TN-XA)	7148	tenascin XB	EHLERS-DANLOS-LIKE SYNDROME DUE TO TENASCIN-X DEFICIENCY; EHLERS-DANLOS SYNDROME, TYPE III
rs12211410	C/T	6	32049423	NON_SYNONYMOUS_CODING			TNXA	ENSG00000243722	tenascin XA pseudogene				smoking behavior	CHEMDEPENDENCY	Genetic Predisposition to Disease | Coronary Artery Disease
rs12211537	C/G	6	46711024	INTRONIC				ENSG00000223468	Putative uncharacterized protein ENSP00000410419 Fragment
rs12211537	C/G	6	46711024	UPSTREAM				ENSG00000230062	similar to ankyrin repeat domain 2 (LOC100287718), mRNA
rs12212193	A/G	6	90996769	INTRONIC			BACH2	ENSG00000112182	BTB and CNC homology 1, basic leucine zipper transcription factor 2	60468	BTB and CNC homology 1, basic leucine zipper transcription factor 2
rs12212193	A/G	6	90996769	WITHIN_NON_CODING_GENE			BACH2	ENSG00000112182	BTB and CNC homology 1, basic leucine zipper transcription factor 2	60468	BTB and CNC homology 1, basic leucine zipper transcription factor 2
rs1223271	G/A	20	13296912		Parkinson's disease
rs1223271	G/A	20	13296912		Type II Diabetes Mellitus
rs1223271	G/A	20	13296912		Type II Diabetes Mellitus-Early onset Type II Diabetes Mellitus
rs1225101	T/A	2	190605421	INTRONIC			ANKAR	ENSG00000151687	ankyrin and armadillo repeat containing	150709	ankyrin and armadillo repeat containing
rs1225101	T/A	2	190605421	WITHIN_NON_CODING_GENE			ANKAR	ENSG00000151687	ankyrin and armadillo repeat containing	150709	ankyrin and armadillo repeat containing
rs12251307	C/T	10	6123495		Type 1 diabetes
rs12251307	C/T	10	6123495		Type 1 diabetes
rs12251307	C/T	10	6123495		Multiple complex diseases-Type I Diabetes, combined control dataset
rs12259	A/G	15	41871492	3PRIME_UTR			TYRO3	ENSG00000092445	TYRO3 protein tyrosine kinase	7301	TYRO3 protein tyrosine kinase
rs12260727	G/A	10	10338329
rs12261736	C/T	10	53068604	INTRONIC			PRKG1	ENSG00000185532	protein kinase, cGMP-dependent, type I	5592	protein kinase, cGMP-dependent, type I		obesity	METABOLIC	Obesity
rs12261736	C/T	10	53068604	DOWNSTREAM				ENSG00000235279
rs12261764	G/T	10	122522381	WITHIN_NON_CODING_GENE				ENSG00000227165
rs12261764	G/T	10	122522381	DOWNSTREAM				ENSG00000227165
rs12263	T/G	17	75212913	3PRIME_UTR			SEC14L1	ENSG00000129657	SEC14-like 1 (S. cerevisiae)	6397	SEC14-like 1 (S. cerevisiae)
rs12263	T/G	17	75212913	DOWNSTREAM			SEC14L1	ENSG00000129657	SEC14-like 1 (S. cerevisiae)	6397	SEC14-like 1 (S. cerevisiae)
rs12273605	C/T	11	125175481	INTRONIC			PKNOX2	ENSG00000165495	PBX/knotted 1 homeobox 2	63876	PBX/knotted 1 homeobox 2
rs12282107	T/C	11	124539273	NON_SYNONYMOUS_CODING			SIAE	ENSG00000110013	sialic acid acetylesterase	54414	sialic acid acetylesterase
rs12282107	T/C	11	124539273	UPSTREAM			SPA17	ENSG00000064199	sperm autoantigenic protein 17	53340	sperm autoantigenic protein 17
rs12288023	T/C	11	67421341	UPSTREAM			ACY3	ENSG00000132744	aspartoacylase (aminocyclase) 3	91703	aspartoacylase (aminocyclase) 3
rs12288023	T/C	11	67421341	UPSTREAM				ENSG00000227834
rs12293188	G/A	11	22819374	INTRONIC			GAS2	ENSG00000148935	growth arrest-specific 2	2620	growth arrest-specific 2
rs12294104	C/T	11	30382899
rs12296050	C/T	11	2489342	INTRONIC	QT interval		KCNQ1	ENSG00000053918	potassium voltage-gated channel, KQT-like subfamily, member 1	3784	potassium voltage-gated channel, KQT-like subfamily, member 1	SHORT QT SYNDROME 2; ATRIAL FIBRILLATION, FAMILIAL, 3; JERVELL AND LANGE-NIELSEN SYNDROME 1; LONG QT SYNDROME 1	long-QT syndrome | Brugada syndrome | atrial fibrillation | Long QT syndrome | hearing loss, noise-induced | normal and arrhythmia | long QT syndrome | Posttransplantation diabetes mellitus (PTDM) | SIDS/sudden infant death syndrome | Jervell and Lange-Nielsen syndrome | EKG, abnormal | antisense paternal transcript and loss of imprinting	METABOLIC | OTHER | CHEMDEPENDENCY | CARDIOVASCULAR	Disease Progression | Genetic Predisposition to Disease | Bradycardia | Heart Arrest | Death, Sudden, Cardiac | Syncope | Atrial Fibrillation | Posttransplantation diabetes mellitus | Syndrome | Hearing Loss, Noise-Induced | Long QT Syndrome | Drowning | Beckwith-Wiedemann Syndrome | Romano-Ward Syndrome | Torsades de Pointes | Heart Defects, Congenital | Sudden Infant Death | Arrhythmias, Cardiac
rs12296050	C/T	11	2489342	WITHIN_NON_CODING_GENE	QT interval		KCNQ1	ENSG00000053918	potassium voltage-gated channel, KQT-like subfamily, member 1	3784	potassium voltage-gated channel, KQT-like subfamily, member 1	SHORT QT SYNDROME 2; ATRIAL FIBRILLATION, FAMILIAL, 3; JERVELL AND LANGE-NIELSEN SYNDROME 1; LONG QT SYNDROME 1	long-QT syndrome | Brugada syndrome | atrial fibrillation | Long QT syndrome | hearing loss, noise-induced | normal and arrhythmia | long QT syndrome | Posttransplantation diabetes mellitus (PTDM) | SIDS/sudden infant death syndrome | Jervell and Lange-Nielsen syndrome | EKG, abnormal | antisense paternal transcript and loss of imprinting	METABOLIC | OTHER | CHEMDEPENDENCY | CARDIOVASCULAR	Disease Progression | Genetic Predisposition to Disease | Bradycardia | Heart Arrest | Death, Sudden, Cardiac | Syncope | Atrial Fibrillation | Posttransplantation diabetes mellitus | Syndrome | Hearing Loss, Noise-Induced | Long QT Syndrome | Drowning | Beckwith-Wiedemann Syndrome | Romano-Ward Syndrome | Torsades de Pointes | Heart Defects, Congenital | Sudden Infant Death | Arrhythmias, Cardiac
rs1230661	A/G	1	114185590	INTRONIC			MAGI3	ENSG00000081026	membrane associated guanylate kinase, WW and PDZ domain containing 3	260425	membrane associated guanylate kinase, WW and PDZ domain containing 3
rs12313946	C/A	12	68961584
rs12325114	T/C	16	74303891
rs12325866	G/A	17	61755974	INTRONIC			KCNH6	ENSG00000173826	potassium voltage-gated channel, subfamily H (eag-related), member 6	81033	potassium voltage-gated channel, subfamily H (eag-related), member 6
rs12325866	G/A	17	61755974	INTRONIC			MAP3K3	ENSG00000198909	mitogen-activated protein kinase kinase kinase 3	4215	mitogen-activated protein kinase kinase kinase 3
rs12327672	G/C	19	39050479	INTRONIC			RYR1	ENSG00000196218	ryanodine receptor 1 (skeletal)	6261	ryanodine receptor 1 (skeletal)	MINICORE MYOPATHY WITH EXTERNAL OPHTHALMOPLEGIA; MALIGNANT HYPERTHERMIA, SUSCEPTIBILITY TO, 1; CENTRAL CORE DISEASE OF MUSCLE	central core disease | hyperthermia, malignant | neuroleptic malignant syndrome | Adult onset multi/minicore myopathy | fetal akinesia | malignant hyperthermia | cores and rods is associated	OTHER	Fetal Diseases | Malignant Hyperthermia | Abnormalities, Multiple | Syndrome | Genetic Predisposition to Disease | Muscular Diseases | Myopathy, Central Core | Myopathies, Nemaline | Movement Disorders | Neuroleptic Malignant Syndrome | Cardiomyopathy, Hypertrophic
rs12330441	T/G	3	136805599
rs12331851	G/A	4	146849295	INTRONIC			ZNF827	ENSG00000151612	zinc finger protein 827	152485	zinc finger protein 827
rs12355784	C/A	10	65121565	INTRONIC	Plasma levels of liver enzymes		JMJD1C	ENSG00000171988	jumonji domain containing 1C	221037	jumonji domain containing 1C
rs12355784	C/A	10	65121565	INTRONIC	Multiple continuous traits in DGI samples-Fat mass		JMJD1C	ENSG00000171988	jumonji domain containing 1C	221037	jumonji domain containing 1C
rs12356048	G/A	10	21210283	INTRONIC			NEBL	ENSG00000078114	nebulette	10529	nebulette		nonfamilial idiopathic dilated cardiomyopathy	CARDIOVASCULAR	Cardiomyopathy, Dilated
rs12356193	A/G	10	61413353	INTRONIC	Serum uric acid		SLC16A9	ENSG00000165449	solute carrier family 16, member 9 (monocarboxylic acid transporter 9)	220963	solute carrier family 16, member 9 (monocarboxylic acid transporter 9)
rs12368672	C/G	12	57512470		Multiple continuous traits in DGI samples-Diastolic Blood Pressure
rs12378245	T/C	9	113390943
rs12416668	T/C	10	83655048	INTRONIC			NRG3	ENSG00000185737	neuregulin 3	10718	neuregulin 3		schizophrenia	PSYCH
rs12431733	T/C	14	54290830	WITHIN_NON_CODING_GENE	Parkinson's disease			ENSG00000235269
rs12443973	A/C	16	80403296
rs12444979	C/T	16	19933600
rs12452184	C/T	17	79664426	INTRONIC			HGS	ENSG00000185359	hepatocyte growth factor-regulated tyrosine kinase substrate	9146	hepatocyte growth factor-regulated tyrosine kinase substrate
rs1245577	G/C	10	73810914
rs12462886	G/T	19	29263690
rs12465811	T/G	2	34623796	WITHIN_NON_CODING_GENE				ENSG00000226785
rs12465811	T/G	2	34623796	UPSTREAM				ENSG00000212025
rs12466517	C/A	2	118830391
rs12471007	G/C	2	134273472	INTRONIC			NCKAP5	ENSG00000176771	NCK-associated protein 5	344148	NCK-associated protein 5
rs12476075	C/T	2	199034949
rs1247697	C/A	10	29861341	INTRONIC			SVIL	ENSG00000197321	supervillin	6840	supervillin
rs1247697	C/A	10	29861341	WITHIN_NON_CODING_GENE			SVIL	ENSG00000197321	supervillin	6840	supervillin
rs1247697	C/A	10	29861341	UPSTREAM				ENSG00000212411	Small nucleolar RNA SNORD115
rs12482528	C/T	21	15710293	WITHIN_NON_CODING_GENE			ABCC13	ENSG00000243064	ATP-binding cassette, sub-family C (CFTR/MRP), member 13
rs12486452	G/A	3	44324565	INTRONIC			C3orf77	ENSG00000173769	Uncharacterized protein C3orf77	375337	chromosome 3 open reading frame 77
rs12498956	C/A	4	9950705	INTRONIC			SLC2A9	ENSG00000109667	solute carrier family 2 (facilitated glucose transporter), member 9	56606	solute carrier family 2 (facilitated glucose transporter), member 9	HYPOURICEMIA, RENAL, 2
rs12499857	G/A	4	9995376	INTRONIC			SLC2A9	ENSG00000109667	solute carrier family 2 (facilitated glucose transporter), member 9	56606	solute carrier family 2 (facilitated glucose transporter), member 9	HYPOURICEMIA, RENAL, 2
rs12508991	C/T	4	10041104	INTRONIC			SLC2A9	ENSG00000109667	solute carrier family 2 (facilitated glucose transporter), member 9	56606	solute carrier family 2 (facilitated glucose transporter), member 9	HYPOURICEMIA, RENAL, 2
rs12508991	C/T	4	10041104	WITHIN_NON_CODING_GENE			SLC2A9	ENSG00000109667	solute carrier family 2 (facilitated glucose transporter), member 9	56606	solute carrier family 2 (facilitated glucose transporter), member 9	HYPOURICEMIA, RENAL, 2
rs12515498	T/C	5	76539972	INTRONIC			PDE8B	ENSG00000113231	phosphodiesterase 8B	8622	phosphodiesterase 8B
rs12517578	C/G	5	105980831
rs12526133	C/T	6	14282023	WITHIN_NON_CODING_GENE				ENSG00000226673
rs12528857	C/A	6	46669936	INTRONIC				ENSG00000223468	Putative uncharacterized protein ENSP00000410419 Fragment
rs12528857	C/A	6	46669936	3PRIME_UTR			TDRD6	ENSG00000180113	tudor domain containing 6	221400	tudor domain containing 6
rs12528857	C/A	6	46669936	DOWNSTREAM			TDRD6	ENSG00000180113	tudor domain containing 6	221400	tudor domain containing 6
rs12528857	C/A	6	46669936	DOWNSTREAM			PLA2G7	ENSG00000146070	phospholipase A2, group VII (platelet-activating factor acetylhydrolase, plasma)	7941	phospholipase A2, group VII (platelet-activating factor acetylhydrolase, plasma)	PHOSPHOLIPASE A2, GROUP VII; ASTHMA, SUSCEPTIBILITY TO; IgE RESPONSIVENESS, ATOPIC	aneurysm, abdominal aortic | atherosclerosis, generalized | coronary artery spasm | atherosclerosis, coronary | angina | cardiovascular disease | myocardial infarct | cholesterol | body mass | ulcerative colitis | schizophrenia | cardiomyopathy, nonfamilial hypertrophic | carotid atherosclerosis | inflammation oxidative stress | coronary artery disease	PSYCH | IMMUNE | METABOLIC | CARDIOVASCULAR	Colitis, Ulcerative | Schizophrenia | Genetic Predisposition to Disease | Aortic Aneurysm, Abdominal | Inflammation | Microvascular Angina | Coronary Disease | Diabetes Mellitus, Type 2 | Hypertension | Hypercholesterolemia | Myocardial Infarction | Arteriosclerosis | Cardiovascular Diseases | Obesity | Disease Susceptibility | Diabetes Complications | Coronary Vasospasm | Coronary Artery Disease…
rs12531984	A/G	7	3862977	INTRONIC			SDK1	ENSG00000146555	sidekick homolog 1, cell adhesion molecule (chicken)	221935	sidekick homolog 1, cell adhesion molecule (chicken)
rs12534221	C/A	7	131287990
rs12537284	G/A	7	128717906		Systemic lupus erythematosus
rs12537284	G/A	7	128717906		Systemic Lupus Erythematosus (SLE), gender differentiated in women
rs12537914	C/T	7	1948359	INTRONIC			MAD1L1	ENSG00000002822	MAD1 mitotic arrest deficient-like 1 (yeast)	8379	MAD1 mitotic arrest deficient-like 1 (yeast)	PROSTATE CANCER
rs12539695	C/G	7	3863092	INTRONIC			SDK1	ENSG00000146555	sidekick homolog 1, cell adhesion molecule (chicken)	221935	sidekick homolog 1, cell adhesion molecule (chicken)
rs12541254	G/A	8	12979400	INTRONIC			DLC1	ENSG00000164741	deleted in liver cancer 1	10395	deleted in liver cancer 1		prostate cancer	CANCER	Genetic Predisposition to Disease | Prostatic Neoplasms
rs12548494	C/G	8	135938492
rs12551314	C/A	9	96379797	INTRONIC			PHF2	ENSG00000197724	PHD finger protein 2	5253	PHD finger protein 2
rs12551906	G/A	9	102119090
rs12556591	A/G	X	13050626	DOWNSTREAM			FAM9C	ENSG00000187268	family with sequence similarity 9, member C	171484	family with sequence similarity 9, member C
rs1256335	G/A	1	21890386	INTRONIC			ALPL	ENSG00000162551	alkaline phosphatase, liver/bone/kidney	249	alkaline phosphatase, liver/bone/kidney	HYPOPHOSPHATASIA, CHILDHOOD; HYPOPHOSPHATASIA, INFANTILE; HYPOPHOSPHATASIA, ADULT	osteoporosis, postmenopausal | infantile hypophosphatasia | hypophosphatasia | chondrocalcinosis | ankylosing spondylitis | bone density | arthropathy, peripheral	IMMUNE | METABOLIC | OTHER | CARDIOVASCULAR	Hypercalcemia | Genetic Predisposition to Disease | Respiratory Insufficiency | Osteoporosis, Postmenopausal | Chondrocalcinosis | Osteoporosis | Hypophosphatasia | Spondylitis, Ankylosing
rs1256335	G/A	1	21890386	WITHIN_NON_CODING_GENE			ALPL	ENSG00000162551	alkaline phosphatase, liver/bone/kidney	249	alkaline phosphatase, liver/bone/kidney	HYPOPHOSPHATASIA, CHILDHOOD; HYPOPHOSPHATASIA, INFANTILE; HYPOPHOSPHATASIA, ADULT	osteoporosis, postmenopausal | infantile hypophosphatasia | hypophosphatasia | chondrocalcinosis | ankylosing spondylitis | bone density | arthropathy, peripheral	IMMUNE | METABOLIC | OTHER | CARDIOVASCULAR	Hypercalcemia | Genetic Predisposition to Disease | Respiratory Insufficiency | Osteoporosis, Postmenopausal | Chondrocalcinosis | Osteoporosis | Hypophosphatasia | Spondylitis, Ankylosing
rs1256531	A/G	14	65747759
rs12566340	C/T	1	114420328	WITHIN_NON_CODING_GENE	Rheumatoid Arthritis			ENSG00000226167
rs12566340	C/T	1	114420328	DOWNSTREAM	Rheumatoid Arthritis		BCL2L15	ENSG00000188761	BCL2-like 15	440603	BCL2-like 15
rs12580062	A/G	12	18488064	INTRONIC			PIK3C2G	ENSG00000139144	phosphoinositide-3-kinase, class 2, gamma polypeptide	5288	phosphoinositide-3-kinase, class 2, gamma polypeptide
rs12581163	T/C	12	18575554	INTRONIC	Multiple complex diseases-Type II Diabetes Mellitus		PIK3C2G	ENSG00000139144	phosphoinositide-3-kinase, class 2, gamma polypeptide	5288	phosphoinositide-3-kinase, class 2, gamma polypeptide
rs12582717	C/G	12	21296806	INTRONIC			SLCO1B1	ENSG00000134538	solute carrier organic anion transporter family, member 1B1	10599	solute carrier organic anion transporter family, member 1B1		pravastatin kinetics | pitavastatin pharmacokinetics | pravastatin pharmcokinetics | atorvastatin pharmacokinetics rosuvastatin pharmacokinetics | simvastatin pharmacokinetics talinol pharmacokinetics | lathosterol | rosuvastatin pharmacokinetics | hypertension | nateglinide pharmacokinetics | atrasentan phamacokinetics | cholesterol, LDL | hyperbilirubinemia | cholesterol | cholesterol, LDL prav…	METABOLIC | OTHER | PHARMACOGENOMIC | NORMALVARIATION | CARDIOVASCULAR	Hyperlipoproteinemia Type II | Coronary Disease | Hypertension | Hypercholesterolemia | Neoplasms | Diabetes Mellitus
rs12587781	T/G	14	22999617	INTRONIC			TRAC	ENSG00000229164	T cell receptor alpha constant
rs12587781	T/G	14	22999617	DOWNSTREAM				ENSG00000211871
rs12587781	T/G	14	22999617	DOWNSTREAM				ENSG00000211872
rs12587781	T/G	14	22999617	DOWNSTREAM				ENSG00000211873
rs12587781	T/G	14	22999617	DOWNSTREAM				ENSG00000211874
rs12587781	T/G	14	22999617	DOWNSTREAM				ENSG00000211875
rs12587781	T/G	14	22999617	UPSTREAM				ENSG00000211876
rs12587781	T/G	14	22999617	UPSTREAM				ENSG00000211877
rs12587781	T/G	14	22999617	UPSTREAM				ENSG00000211878
rs12587781	T/G	14	22999617	UPSTREAM				ENSG00000211879
rs12587781	T/G	14	22999617	UPSTREAM				ENSG00000211880
rs12601622	G/A	17	76049375	INTRONIC				ENSG00000078687	Trinucleotide repeat-containing gene 6C protein	57690	trinucleotide repeat containing 6C
rs1260326	T/C	2	27730940	SPLICE_SITE,3PRIME_UTR	Triglycerides		GCKR	ENSG00000084734	glucokinase (hexokinase 4) regulator	2646	glucokinase (hexokinase 4) regulator		obesity | glucose insulin	METABOLIC	Diabetes Mellitus, Type 2 | Obesity
rs1260326	T/C	2	27730940	NON_SYNONYMOUS_CODING,SPLICE_SITE	Triglycerides		GCKR	ENSG00000084734	glucokinase (hexokinase 4) regulator	2646	glucokinase (hexokinase 4) regulator		obesity | glucose insulin	METABOLIC	Diabetes Mellitus, Type 2 | Obesity
rs1260326	T/C	2	27730940	DOWNSTREAM	Triglycerides		GCKR	ENSG00000084734	glucokinase (hexokinase 4) regulator	2646	glucokinase (hexokinase 4) regulator		obesity | glucose insulin	METABOLIC	Diabetes Mellitus, Type 2 | Obesity
rs1260326	T/C	2	27730940	WITHIN_NON_CODING_GENE	Triglycerides		GCKR	ENSG00000084734	glucokinase (hexokinase 4) regulator	2646	glucokinase (hexokinase 4) regulator		obesity | glucose insulin	METABOLIC	Diabetes Mellitus, Type 2 | Obesity
rs1260326	T/C	2	27730940	SPLICE_SITE,3PRIME_UTR	Other metabolic traits		GCKR	ENSG00000084734	glucokinase (hexokinase 4) regulator	2646	glucokinase (hexokinase 4) regulator		obesity | glucose insulin	METABOLIC	Diabetes Mellitus, Type 2 | Obesity
rs1260326	T/C	2	27730940	NON_SYNONYMOUS_CODING,SPLICE_SITE	Other metabolic traits		GCKR	ENSG00000084734	glucokinase (hexokinase 4) regulator	2646	glucokinase (hexokinase 4) regulator		obesity | glucose insulin	METABOLIC	Diabetes Mellitus, Type 2 | Obesity
rs1260326	T/C	2	27730940	DOWNSTREAM	Other metabolic traits		GCKR	ENSG00000084734	glucokinase (hexokinase 4) regulator	2646	glucokinase (hexokinase 4) regulator		obesity | glucose insulin	METABOLIC	Diabetes Mellitus, Type 2 | Obesity
rs1260326	T/C	2	27730940	WITHIN_NON_CODING_GENE	Other metabolic traits		GCKR	ENSG00000084734	glucokinase (hexokinase 4) regulator	2646	glucokinase (hexokinase 4) regulator		obesity | glucose insulin	METABOLIC	Diabetes Mellitus, Type 2 | Obesity
rs1260326	T/C	2	27730940	SPLICE_SITE,3PRIME_UTR	Waist circumference and related phenotypes		GCKR	ENSG00000084734	glucokinase (hexokinase 4) regulator	2646	glucokinase (hexokinase 4) regulator		obesity | glucose insulin	METABOLIC	Diabetes Mellitus, Type 2 | Obesity
rs1260326	T/C	2	27730940	NON_SYNONYMOUS_CODING,SPLICE_SITE	Waist circumference and related phenotypes		GCKR	ENSG00000084734	glucokinase (hexokinase 4) regulator	2646	glucokinase (hexokinase 4) regulator		obesity | glucose insulin	METABOLIC	Diabetes Mellitus, Type 2 | Obesity
rs1260326	T/C	2	27730940	DOWNSTREAM	Waist circumference and related phenotypes		GCKR	ENSG00000084734	glucokinase (hexokinase 4) regulator	2646	glucokinase (hexokinase 4) regulator		obesity | glucose insulin	METABOLIC	Diabetes Mellitus, Type 2 | Obesity
rs1260326	T/C	2	27730940	WITHIN_NON_CODING_GENE	Waist circumference and related phenotypes		GCKR	ENSG00000084734	glucokinase (hexokinase 4) regulator	2646	glucokinase (hexokinase 4) regulator		obesity | glucose insulin	METABOLIC	Diabetes Mellitus, Type 2 | Obesity
rs1260326	T/C	2	27730940	SPLICE_SITE,3PRIME_UTR	Lipid level measurements-Triglyceride levels		GCKR	ENSG00000084734	glucokinase (hexokinase 4) regulator	2646	glucokinase (hexokinase 4) regulator		obesity | glucose insulin	METABOLIC	Diabetes Mellitus, Type 2 | Obesity
rs1260326	T/C	2	27730940	NON_SYNONYMOUS_CODING,SPLICE_SITE	Lipid level measurements-Triglyceride levels		GCKR	ENSG00000084734	glucokinase (hexokinase 4) regulator	2646	glucokinase (hexokinase 4) regulator		obesity | glucose insulin	METABOLIC	Diabetes Mellitus, Type 2 | Obesity
rs1260326	T/C	2	27730940	DOWNSTREAM	Lipid level measurements-Triglyceride levels		GCKR	ENSG00000084734	glucokinase (hexokinase 4) regulator	2646	glucokinase (hexokinase 4) regulator		obesity | glucose insulin	METABOLIC	Diabetes Mellitus, Type 2 | Obesity
rs1260326	T/C	2	27730940	WITHIN_NON_CODING_GENE	Lipid level measurements-Triglyceride levels		GCKR	ENSG00000084734	glucokinase (hexokinase 4) regulator	2646	glucokinase (hexokinase 4) regulator		obesity | glucose insulin	METABOLIC	Diabetes Mellitus, Type 2 | Obesity
rs12607243	A/G	18	27975230
rs12608932	A/C	19	17752689	INTRONIC	Amyotrophic lateral sclerosis		UNC13A	ENSG00000130477	unc-13 homolog A (C. elegans)	23025	unc-13 homolog A (C. elegans)
rs12608932	A/C	19	17752689	INTRONIC	Amyotrophic Lateral Sclerosis (ALS)		UNC13A	ENSG00000130477	unc-13 homolog A (C. elegans)	23025	unc-13 homolog A (C. elegans)
rs12611091	T/C	19	55800329	INTRONIC			BRSK1	ENSG00000160469	BR serine/threonine kinase 1	84446	BR serine/threonine kinase 1
rs12619285	A/G	2	213824045	WITHIN_NON_CODING_GENE	Plasma eosinophil count			ENSG00000225332
rs12630254	T/C	3	31981227	INTRONIC			OSBPL10	ENSG00000144645	oxysterol binding protein-like 10	114884	oxysterol binding protein-like 10
rs12630254	T/C	3	31981227	WITHIN_NON_CODING_GENE			OSBPL10	ENSG00000144645	oxysterol binding protein-like 10	114884	oxysterol binding protein-like 10
rs12631341	A/G	3	44309268	INTRONIC			C3orf77	ENSG00000173769	Uncharacterized protein C3orf77	375337	chromosome 3 open reading frame 77
rs1263646	T/G	14	23017530	DOWNSTREAM	Multiple complex diseases-Type II Diabetes Mellitus		TRAC	ENSG00000229164	T cell receptor alpha constant
rs1263646	T/G	14	23017530	INTRONIC	Multiple complex diseases-Type II Diabetes Mellitus		TRAC	ENSG00000229164	T cell receptor alpha constant
rs1263646	T/G	14	23017530	DOWNSTREAM	Multiple complex diseases-Type II Diabetes Mellitus			ENSG00000211887
rs1263646	T/G	14	23017530	DOWNSTREAM	Multiple complex diseases-Type II Diabetes Mellitus			ENSG00000211888
rs1263646	T/G	14	23017530	WITHIN_NON_CODING_GENE	Multiple complex diseases-Type II Diabetes Mellitus		TRAC	ENSG00000229164	T cell receptor alpha constant
rs1263646	T/G	14	23017530	INTRONIC	Multiple complex diseases-Type II Diabetes Mellitus			ENSG00000211889	Putative uncharacterized protein ENSP00000374979 Fragment
rs12654264	A/T	5	74648603	INTRONIC	Multiple continuous traits in DGI samples-Total cholesterol		HMGCR	ENSG00000113161	3-hydroxy-3-methylglutaryl-Coenzyme A reductase	3156	3-hydroxy-3-methylglutaryl-Coenzyme A reductase	3-@HYDROXY-3-METHYLGLUTARYL-CoA REDUCTASE	atherosclerosis | Alzheimer's disease cognitive function | Alzheimer's disease | atherosclerosis, coronary | cholesterol | lipids	METABOLIC | NEUROLOGICAL | CARDIOVASCULAR	Disease Progression | Genetic Predisposition to Disease | Coronary Disease | Alzheimer Disease | Hypercholesterolemia | Carcinoma, Hepatocellular | Cognition Disorders | Liver Neoplasms
rs12654264	A/T	5	74648603	INTRONIC	Multiple continuous traits in DGI samples-LDL cholesterol		HMGCR	ENSG00000113161	3-hydroxy-3-methylglutaryl-Coenzyme A reductase	3156	3-hydroxy-3-methylglutaryl-Coenzyme A reductase	3-@HYDROXY-3-METHYLGLUTARYL-CoA REDUCTASE	atherosclerosis | Alzheimer's disease cognitive function | Alzheimer's disease | atherosclerosis, coronary | cholesterol | lipids	METABOLIC | NEUROLOGICAL | CARDIOVASCULAR	Disease Progression | Genetic Predisposition to Disease | Coronary Disease | Alzheimer Disease | Hypercholesterolemia | Carcinoma, Hepatocellular | Cognition Disorders | Liver Neoplasms
rs12654264	A/T	5	74648603	INTRONIC	LDL cholesterol		HMGCR	ENSG00000113161	3-hydroxy-3-methylglutaryl-Coenzyme A reductase	3156	3-hydroxy-3-methylglutaryl-Coenzyme A reductase	3-@HYDROXY-3-METHYLGLUTARYL-CoA REDUCTASE	atherosclerosis | Alzheimer's disease cognitive function | Alzheimer's disease | atherosclerosis, coronary | cholesterol | lipids	METABOLIC | NEUROLOGICAL | CARDIOVASCULAR	Disease Progression | Genetic Predisposition to Disease | Coronary Disease | Alzheimer Disease | Hypercholesterolemia | Carcinoma, Hepatocellular | Cognition Disorders | Liver Neoplasms
rs12654264	A/T	5	74648603	INTRONIC	Lipid measurements-LDL cholesterol		HMGCR	ENSG00000113161	3-hydroxy-3-methylglutaryl-Coenzyme A reductase	3156	3-hydroxy-3-methylglutaryl-Coenzyme A reductase	3-@HYDROXY-3-METHYLGLUTARYL-CoA REDUCTASE	atherosclerosis | Alzheimer's disease cognitive function | Alzheimer's disease | atherosclerosis, coronary | cholesterol | lipids	METABOLIC | NEUROLOGICAL | CARDIOVASCULAR	Disease Progression | Genetic Predisposition to Disease | Coronary Disease | Alzheimer Disease | Hypercholesterolemia | Carcinoma, Hepatocellular | Cognition Disorders | Liver Neoplasms
rs12654281	C/T	5	107040442
rs12657273	T/C	5	107046698
rs12664598	A/G	6	40801731
rs12666575	C/T	7	2004421	INTRONIC			MAD1L1	ENSG00000002822	MAD1 mitotic arrest deficient-like 1 (yeast)	8379	MAD1 mitotic arrest deficient-like 1 (yeast)	PROSTATE CANCER
rs12669187	G/A	7	30915478	INTRONIC			INMT	ENSG00000241644	indolethylamine N-methyltransferase	11185	indolethylamine N-methyltransferase
rs12669187	G/A	7	30915478	INTRONIC			FAM188B	ENSG00000106125	family with sequence similarity 188, member B	84182	family with sequence similarity 188, member B
rs12674503	C/A	8	424466	DOWNSTREAM			FBXO25	ENSG00000147364	F-box protein 25	26260	F-box protein 25
rs12675886	C/T	8	60147089
rs12681349	C/T	8	4277990
rs12684013	C/T	9	108998114
rs1269486	A/G	10	8096199	UPSTREAM				ENSG00000197308
rs1269486	A/G	10	8096199	DOWNSTREAM				ENSG00000232638
rs1269486	A/G	10	8096199	UPSTREAM				ENSG00000243350
rs1269486	A/G	10	8096199	WITHIN_NON_CODING_GENE			GATA3	ENSG00000107485	GATA binding protein 3	2625	GATA binding protein 3	HYPOPARATHYROIDISM, SENSORINEURAL DEAFNESS, AND RENAL DISEASE	asthma	IMMUNE	Asthma
rs1269486	A/G	10	8096199	UPSTREAM			GATA3	ENSG00000107485	GATA binding protein 3	2625	GATA binding protein 3	HYPOPARATHYROIDISM, SENSORINEURAL DEAFNESS, AND RENAL DISEASE	asthma	IMMUNE	Asthma
rs12699477	T/C	7	1968953	INTRONIC			MAD1L1	ENSG00000002822	MAD1 mitotic arrest deficient-like 1 (yeast)	8379	MAD1 mitotic arrest deficient-like 1 (yeast)	PROSTATE CANCER
rs12703165	C/T	7	151566756	INTRONIC			PRKAG2	ENSG00000106617	protein kinase, AMP-activated, gamma 2 non-catalytic subunit	51422	protein kinase, AMP-activated, gamma 2 non-catalytic subunit	CARDIOMYOPATHY, FAMILIAL HYPERTROPHIC, WITH WOLFF-PARKINSON-WHITE; GLYCOGEN STORAGE DISEASE OF HEART, LETHAL CONGENITAL; WOLFF-PARKINSON-WHITE SYNDROME	glucose tolerance | beta-cell function | triglycerides | cholesterol | lipids | insulin	METABOLIC	Insulin Resistance
rs12703165	C/T	7	151566756	WITHIN_NON_CODING_GENE			PRKAG2	ENSG00000106617	protein kinase, AMP-activated, gamma 2 non-catalytic subunit	51422	protein kinase, AMP-activated, gamma 2 non-catalytic subunit	CARDIOMYOPATHY, FAMILIAL HYPERTROPHIC, WITH WOLFF-PARKINSON-WHITE; GLYCOGEN STORAGE DISEASE OF HEART, LETHAL CONGENITAL; WOLFF-PARKINSON-WHITE SYNDROME	glucose tolerance | beta-cell function | triglycerides | cholesterol | lipids | insulin	METABOLIC	Insulin Resistance
rs12714207	C/T	2	88315793	DOWNSTREAM	Serum bilirubin levels			ENSG00000241314
rs12714207	C/T	2	88315793	DOWNSTREAM	Serum bilirubin levels			ENSG00000222724	U2 spliceosomal RNA
rs12718379	G/A	8	16860077	UPSTREAM			FGF20	ENSG00000078579	fibroblast growth factor 20	26281	fibroblast growth factor 20	PARKINSON DISEASE	Parkinson's disease	NEUROLOGICAL	Parkinson Disease
rs12718597	C/A	7	50428428	INTRONIC	Mean corpuscular volume		IKZF1	ENSG00000185811	IKAROS family zinc finger 1 (Ikaros)	10320	IKAROS family zinc finger 1 (Ikaros)
rs12718597	C/A	7	50428428	WITHIN_NON_CODING_GENE	Mean corpuscular volume		IKZF1	ENSG00000185811	IKAROS family zinc finger 1 (Ikaros)	10320	IKAROS family zinc finger 1 (Ikaros)
rs12720356	A/C	19	10469975	NON_SYNONYMOUS_CODING			TYK2	ENSG00000105397	tyrosine kinase 2	7297	tyrosine kinase 2	TYROSINE KINASE 2 DEFICIENCY	lupus erythematosus | rheumatoid arthritis	IMMUNE	Genetic Predisposition to Disease | Lupus Erythematosus, Systemic | Arthritis, Rheumatoid
rs12722489	C/T	10	6102012	INTRONIC	Multiple Sclerosis	The (G) allele of rs12722489, located in the first intron of the IL2RA gene, is associated with a slight increase (25%) in risk of developing multiple sclerosis. PMID tbd; NEJM 357, 29 July 2007, DA Hafler et al. Note that the (G) allele is the most common at this position in all known populations. http://thegenesherpa.blogspot.com/2007/07/ms-genes-and-gwas.html blog post giving perspective on th…	IL2RA	ENSG00000134460	interleukin 2 receptor, alpha	3559	interleukin 2 receptor, alpha	INTERLEUKIN 2 RECEPTOR, ALPHA, DEFICIENCY OF; DIABETES MELLITUS, INSULIN-DEPENDENT, 10	measles vaccine immunity | IgE levels | HIV | diabetes, type 1 | Graves' disease	INFECTION | IMMUNE	Disease Progression | Genetic Predisposition to Disease | Diabetes Mellitus, Type 1 | Hypersensitivity, Immediate | Acquired Immunodeficiency Syndrome | Graves Disease
rs12722489	C/T	10	6102012	WITHIN_NON_CODING_GENE	Multiple Sclerosis	The (G) allele of rs12722489, located in the first intron of the IL2RA gene, is associated with a slight increase (25%) in risk of developing multiple sclerosis. PMID tbd; NEJM 357, 29 July 2007, DA Hafler et al. Note that the (G) allele is the most common at this position in all known populations. http://thegenesherpa.blogspot.com/2007/07/ms-genes-and-gwas.html blog post giving perspective on th…	IL2RA	ENSG00000134460	interleukin 2 receptor, alpha	3559	interleukin 2 receptor, alpha	INTERLEUKIN 2 RECEPTOR, ALPHA, DEFICIENCY OF; DIABETES MELLITUS, INSULIN-DEPENDENT, 10	measles vaccine immunity | IgE levels | HIV | diabetes, type 1 | Graves' disease	INFECTION | IMMUNE	Disease Progression | Genetic Predisposition to Disease | Diabetes Mellitus, Type 1 | Hypersensitivity, Immediate | Acquired Immunodeficiency Syndrome | Graves Disease
rs12722489	C/T	10	6102012	INTRONIC	Multiple complex diseases-Rheumatoid Arthritis	The (G) allele of rs12722489, located in the first intron of the IL2RA gene, is associated with a slight increase (25%) in risk of developing multiple sclerosis. PMID tbd; NEJM 357, 29 July 2007, DA Hafler et al. Note that the (G) allele is the most common at this position in all known populations. http://thegenesherpa.blogspot.com/2007/07/ms-genes-and-gwas.html blog post giving perspective on th…	IL2RA	ENSG00000134460	interleukin 2 receptor, alpha	3559	interleukin 2 receptor, alpha	INTERLEUKIN 2 RECEPTOR, ALPHA, DEFICIENCY OF; DIABETES MELLITUS, INSULIN-DEPENDENT, 10	measles vaccine immunity | IgE levels | HIV | diabetes, type 1 | Graves' disease	INFECTION | IMMUNE	Disease Progression | Genetic Predisposition to Disease | Diabetes Mellitus, Type 1 | Hypersensitivity, Immediate | Acquired Immunodeficiency Syndrome | Graves Disease
rs12722489	C/T	10	6102012	WITHIN_NON_CODING_GENE	Multiple complex diseases-Rheumatoid Arthritis	The (G) allele of rs12722489, located in the first intron of the IL2RA gene, is associated with a slight increase (25%) in risk of developing multiple sclerosis. PMID tbd; NEJM 357, 29 July 2007, DA Hafler et al. Note that the (G) allele is the most common at this position in all known populations. http://thegenesherpa.blogspot.com/2007/07/ms-genes-and-gwas.html blog post giving perspective on th…	IL2RA	ENSG00000134460	interleukin 2 receptor, alpha	3559	interleukin 2 receptor, alpha	INTERLEUKIN 2 RECEPTOR, ALPHA, DEFICIENCY OF; DIABETES MELLITUS, INSULIN-DEPENDENT, 10	measles vaccine immunity | IgE levels | HIV | diabetes, type 1 | Graves' disease	INFECTION | IMMUNE	Disease Progression | Genetic Predisposition to Disease | Diabetes Mellitus, Type 1 | Hypersensitivity, Immediate | Acquired Immunodeficiency Syndrome | Graves Disease
rs12726299	G/A	1	116525672	INTRONIC			SLC22A15	ENSG00000163393	solute carrier family 22, member 15	55356	solute carrier family 22, member 15
rs1273007	C/T	10	8967522
rs12740374	G/T	1	109817590	3PRIME_UTR	LDL cholesterol		CELSR2	ENSG00000143126	cadherin, EGF LAG seven-pass G-type receptor 2 (flamingo homolog, Drosophila)	1952	cadherin, EGF LAG seven-pass G-type receptor 2 (flamingo homolog, Drosophila)
rs12740374	G/T	1	109817590	WITHIN_NON_CODING_GENE	LDL cholesterol		CELSR2	ENSG00000143126	cadherin, EGF LAG seven-pass G-type receptor 2 (flamingo homolog, Drosophila)	1952	cadherin, EGF LAG seven-pass G-type receptor 2 (flamingo homolog, Drosophila)
rs12740374	G/T	1	109817590	DOWNSTREAM	LDL cholesterol		CELSR2	ENSG00000143126	cadherin, EGF LAG seven-pass G-type receptor 2 (flamingo homolog, Drosophila)	1952	cadherin, EGF LAG seven-pass G-type receptor 2 (flamingo homolog, Drosophila)
rs12740374	G/T	1	109817590	DOWNSTREAM	LDL cholesterol		PSRC1	ENSG00000134222	proline/serine-rich coiled-coil 1	84722	proline/serine-rich coiled-coil 1
rs12740374	G/T	1	109817590	3PRIME_UTR	Serum LDL cholesterol levels		CELSR2	ENSG00000143126	cadherin, EGF LAG seven-pass G-type receptor 2 (flamingo homolog, Drosophila)	1952	cadherin, EGF LAG seven-pass G-type receptor 2 (flamingo homolog, Drosophila)
rs12740374	G/T	1	109817590	WITHIN_NON_CODING_GENE	Serum LDL cholesterol levels		CELSR2	ENSG00000143126	cadherin, EGF LAG seven-pass G-type receptor 2 (flamingo homolog, Drosophila)	1952	cadherin, EGF LAG seven-pass G-type receptor 2 (flamingo homolog, Drosophila)
rs12740374	G/T	1	109817590	DOWNSTREAM	Serum LDL cholesterol levels		CELSR2	ENSG00000143126	cadherin, EGF LAG seven-pass G-type receptor 2 (flamingo homolog, Drosophila)	1952	cadherin, EGF LAG seven-pass G-type receptor 2 (flamingo homolog, Drosophila)
rs12740374	G/T	1	109817590	DOWNSTREAM	Serum LDL cholesterol levels		PSRC1	ENSG00000134222	proline/serine-rich coiled-coil 1	84722	proline/serine-rich coiled-coil 1
rs12768534	G/A	10	65340897	INTRONIC			REEP3	ENSG00000165476	receptor accessory protein 3	221035	receptor accessory protein 3
rs12777819	C/T	10	87893788	INTRONIC			GRID1	ENSG00000182771	glutamate receptor, ionotropic, delta 1	2894	glutamate receptor, ionotropic, delta 1		schizoaffective disorder | bipolar disorder | schizophrenia	PSYCH	Schizophrenia | Genetic Predisposition to Disease | Bipolar Disorder
rs12777819	C/T	10	87893788	WITHIN_NON_CODING_GENE			GRID1	ENSG00000182771	glutamate receptor, ionotropic, delta 1	2894	glutamate receptor, ionotropic, delta 1		schizoaffective disorder | bipolar disorder | schizophrenia	PSYCH	Schizophrenia | Genetic Predisposition to Disease | Bipolar Disorder
rs12801214	C/T	11	44492917
rs12807555	G/T	11	75969633
rs12816270	A/G	12	18770577	INTRONIC			PIK3C2G	ENSG00000139144	phosphoinositide-3-kinase, class 2, gamma polypeptide	5288	phosphoinositide-3-kinase, class 2, gamma polypeptide
rs12817488	G/A	12	123296294	INTRONIC			CCDC62	ENSG00000130783	coiled-coil domain containing 62	84660	coiled-coil domain containing 62
rs12829697	A/G	12	30175956
rs12880735	G/A	14	27924185
rs12881815	G/A	14	64604595	NON_SYNONYMOUS_CODING			SYNE2	ENSG00000054654	spectrin repeat containing, nuclear envelope 2	23224	spectrin repeat containing, nuclear envelope 2	EMERY-DREIFUSS MUSCULAR DYSTROPHY 5
rs12881815	G/A	14	64604595	5PRIME_UTR			SYNE2	ENSG00000054654	spectrin repeat containing, nuclear envelope 2	23224	spectrin repeat containing, nuclear envelope 2	EMERY-DREIFUSS MUSCULAR DYSTROPHY 5
rs12883458	T/C	14	51279379	WITHIN_NON_CODING_GENE				ENSG00000247448
rs12883458	T/C	14	51279379	INTRONIC			NIN	ENSG00000100503	ninein (GSK3B interacting protein)	51199	ninein (GSK3B interacting protein)
rs12883458	T/C	14	51279379	WITHIN_NON_CODING_GENE			NIN	ENSG00000100503	ninein (GSK3B interacting protein)	51199	ninein (GSK3B interacting protein)
rs12889954	T/C	14	64387468	INTRONIC			SYNE2	ENSG00000054654	spectrin repeat containing, nuclear envelope 2	23224	spectrin repeat containing, nuclear envelope 2	EMERY-DREIFUSS MUSCULAR DYSTROPHY 5
rs12909130	T/C	15	85590501	INTRONIC			PDE8A	ENSG00000073417	phosphodiesterase 8A	5151	phosphodiesterase 8A
rs12909130	T/C	15	85590501	WITHIN_NON_CODING_GENE			PDE8A	ENSG00000073417	phosphodiesterase 8A	5151	phosphodiesterase 8A
rs12912584	G/A	15	26610244
rs12913832	A/G	15	28365618	UPSTREAM	Black vs. blond hair color	rs12913832 is a SNP near the OCA2 gene that may be functionally linked to blue or brown eye color, due to a lowering of promoter activity of the OCA2 gene. Blue eye color is associated with the rs12913832(G;G) genotype.PMID 18172690, PMID 18252222 rs12913832 is also part of a haplotype spanning 166kB on chromosome 15, defined by 13 SNPs listed below, that is found in 97% of all Caucasians with bl…	HERC2	ENSG00000128731	hect domain and RLD 2	8924	hect domain and RLD 2	SKIN/HAIR/EYE PIGMENTATION, VARIATION IN, 1
rs12913832	A/G	15	28365618	INTRONIC	Black vs. blond hair color	rs12913832 is a SNP near the OCA2 gene that may be functionally linked to blue or brown eye color, due to a lowering of promoter activity of the OCA2 gene. Blue eye color is associated with the rs12913832(G;G) genotype.PMID 18172690, PMID 18252222 rs12913832 is also part of a haplotype spanning 166kB on chromosome 15, defined by 13 SNPs listed below, that is found in 97% of all Caucasians with bl…	HERC2	ENSG00000128731	hect domain and RLD 2	8924	hect domain and RLD 2	SKIN/HAIR/EYE PIGMENTATION, VARIATION IN, 1
rs12913832	A/G	15	28365618	UPSTREAM	Black vs. red hair color	rs12913832 is a SNP near the OCA2 gene that may be functionally linked to blue or brown eye color, due to a lowering of promoter activity of the OCA2 gene. Blue eye color is associated with the rs12913832(G;G) genotype.PMID 18172690, PMID 18252222 rs12913832 is also part of a haplotype spanning 166kB on chromosome 15, defined by 13 SNPs listed below, that is found in 97% of all Caucasians with bl…	HERC2	ENSG00000128731	hect domain and RLD 2	8924	hect domain and RLD 2	SKIN/HAIR/EYE PIGMENTATION, VARIATION IN, 1
rs12913832	A/G	15	28365618	INTRONIC	Black vs. red hair color	rs12913832 is a SNP near the OCA2 gene that may be functionally linked to blue or brown eye color, due to a lowering of promoter activity of the OCA2 gene. Blue eye color is associated with the rs12913832(G;G) genotype.PMID 18172690, PMID 18252222 rs12913832 is also part of a haplotype spanning 166kB on chromosome 15, defined by 13 SNPs listed below, that is found in 97% of all Caucasians with bl…	HERC2	ENSG00000128731	hect domain and RLD 2	8924	hect domain and RLD 2	SKIN/HAIR/EYE PIGMENTATION, VARIATION IN, 1
rs12922394	C/T	16	82672327
rs12924903	A/G	16	30928970
rs12929572	A/G	16	62052582	INTRONIC			CDH8	ENSG00000150394	cadherin 8, type 2	1006	cadherin 8, type 2
rs12931878	A/G	16	11042194	INTRONIC	Type I Diabetes		CLEC16A	ENSG00000038532	C-type lectin domain family 16, member A	23274	C-type lectin domain family 16, member A	DIABETES MELLITUS, INSULIN-DEPENDENT
rs12932445	T/C	16	73069888	INTRONIC			ZFHX3	ENSG00000140836	zinc finger homeobox 3	463	zinc finger homeobox 3	PROSTATE CANCER
rs12940887	C/T	17	47402807	INTRONIC			ZNF652	ENSG00000198740	zinc finger protein 652	22834	zinc finger protein 652
rs12956327	G/T	18	72061594	UPSTREAM				ENSG00000235297
rs1295685	A/G	5	131996445	UPSTREAM				ENSG00000223442
rs1295685	A/G	5	131996445	WITHIN_NON_CODING_GENE				ENSG00000223442
rs1295685	A/G	5	131996445	DOWNSTREAM			IL13	ENSG00000169194	interleukin 13	3596	interleukin 13	ALLERGIC RHINITIS; ASTHMA, SUSCEPTIBILITY TO	atopy beta-lactam allergy | Atopy (IgE) | herpesvirus, Kaposi sarcoma-associated | H. pylori infection | chronic obstructive pulmonary disease/COPD | dermatitis and eczema | Graves disease | latex allergy | Total Serum IgE level | IgE levels | Asthma. total IgE. SPT | Atopic asthma | malaria, plasmodium falciparum | vaccine response | Atopy (total & specific IgE) | Crohn's disease ulcerative coli…	VISION | INFECTION | RENAL | IMMUNE | CANCER | OTHER | PHARMACOGENOMIC | UNKNOWN	Colitis, Ulcerative | Occupational Diseases | Genetic Predisposition to Disease | Disease Progression | Arthritis, Psoriatic | Diabetes Mellitus, Type 1 | Gastritis, Atrophic | Malaria, Falciparum | Inflammation | Onchocerciasis | Rhinitis, Allergic, Perennial | Glioblastoma | Food Hypersensitivity | Eye Diseases | Periodontal Attachment Loss | Helicobacter Infections | Fibrosis | Hypersensitivit…
rs1295685	A/G	5	131996445	3PRIME_UTR			IL13	ENSG00000169194	interleukin 13	3596	interleukin 13	ALLERGIC RHINITIS; ASTHMA, SUSCEPTIBILITY TO	atopy beta-lactam allergy | Atopy (IgE) | herpesvirus, Kaposi sarcoma-associated | H. pylori infection | chronic obstructive pulmonary disease/COPD | dermatitis and eczema | Graves disease | latex allergy | Total Serum IgE level | IgE levels | Asthma. total IgE. SPT | Atopic asthma | malaria, plasmodium falciparum | vaccine response | Atopy (total & specific IgE) | Crohn's disease ulcerative coli…	VISION | INFECTION | RENAL | IMMUNE | CANCER | OTHER | PHARMACOGENOMIC | UNKNOWN	Colitis, Ulcerative | Occupational Diseases | Genetic Predisposition to Disease | Disease Progression | Arthritis, Psoriatic | Diabetes Mellitus, Type 1 | Gastritis, Atrophic | Malaria, Falciparum | Inflammation | Onchocerciasis | Rhinitis, Allergic, Perennial | Glioblastoma | Food Hypersensitivity | Eye Diseases | Periodontal Attachment Loss | Helicobacter Infections | Fibrosis | Hypersensitivit…
rs1295686	T/C	5	131995843	UPSTREAM				ENSG00000223442
rs1295686	T/C	5	131995843	WITHIN_NON_CODING_GENE				ENSG00000223442
rs1295686	T/C	5	131995843	WITHIN_NON_CODING_GENE			IL13	ENSG00000169194	interleukin 13	3596	interleukin 13	ALLERGIC RHINITIS; ASTHMA, SUSCEPTIBILITY TO	atopy beta-lactam allergy | Atopy (IgE) | herpesvirus, Kaposi sarcoma-associated | H. pylori infection | chronic obstructive pulmonary disease/COPD | dermatitis and eczema | Graves disease | latex allergy | Total Serum IgE level | IgE levels | Asthma. total IgE. SPT | Atopic asthma | malaria, plasmodium falciparum | vaccine response | Atopy (total & specific IgE) | Crohn's disease ulcerative coli…	VISION | INFECTION | RENAL | IMMUNE | CANCER | OTHER | PHARMACOGENOMIC | UNKNOWN	Colitis, Ulcerative | Occupational Diseases | Genetic Predisposition to Disease | Disease Progression | Arthritis, Psoriatic | Diabetes Mellitus, Type 1 | Gastritis, Atrophic | Malaria, Falciparum | Inflammation | Onchocerciasis | Rhinitis, Allergic, Perennial | Glioblastoma | Food Hypersensitivity | Eye Diseases | Periodontal Attachment Loss | Helicobacter Infections | Fibrosis | Hypersensitivit…
rs1295686	T/C	5	131995843	INTRONIC			IL13	ENSG00000169194	interleukin 13	3596	interleukin 13	ALLERGIC RHINITIS; ASTHMA, SUSCEPTIBILITY TO	atopy beta-lactam allergy | Atopy (IgE) | herpesvirus, Kaposi sarcoma-associated | H. pylori infection | chronic obstructive pulmonary disease/COPD | dermatitis and eczema | Graves disease | latex allergy | Total Serum IgE level | IgE levels | Asthma. total IgE. SPT | Atopic asthma | malaria, plasmodium falciparum | vaccine response | Atopy (total & specific IgE) | Crohn's disease ulcerative coli…	VISION | INFECTION | RENAL | IMMUNE | CANCER | OTHER | PHARMACOGENOMIC | UNKNOWN	Colitis, Ulcerative | Occupational Diseases | Genetic Predisposition to Disease | Disease Progression | Arthritis, Psoriatic | Diabetes Mellitus, Type 1 | Gastritis, Atrophic | Malaria, Falciparum | Inflammation | Onchocerciasis | Rhinitis, Allergic, Perennial | Glioblastoma | Food Hypersensitivity | Eye Diseases | Periodontal Attachment Loss | Helicobacter Infections | Fibrosis | Hypersensitivit…
rs12978414	C/G	19	35616562	DOWNSTREAM			FXYD3	ENSG00000089356	FXYD domain containing ion transport regulator 3	5349	FXYD domain containing ion transport regulator 3
rs12978414	C/G	19	35616562	INTRONIC			LGI4	ENSG00000153902	leucine-rich repeat LGI family, member 4	163175	leucine-rich repeat LGI family, member 4		epilepsy	NEUROLOGICAL	Epilepsy, Absence
rs12978414	C/G	19	35616562	WITHIN_NON_CODING_GENE			LGI4	ENSG00000153902	leucine-rich repeat LGI family, member 4	163175	leucine-rich repeat LGI family, member 4		epilepsy	NEUROLOGICAL	Epilepsy, Absence
rs1299288	T/C	4	132386957
rs13006511	T/C	2	109039090
rs13031237	G/T	2	61136129	INTRONIC			REL	ENSG00000162924	v-rel reticuloendotheliosis viral oncogene homolog (avian)	5966	v-rel reticuloendotheliosis viral oncogene homolog (avian)
rs13031237	G/T	2	61136129	UPSTREAM				ENSG00000201076	U4 spliceosomal RNA
rs13050454	G/A	21	27706323		Amyotrophic Lateral Sclerosis (ALS)
rs13063502	C/T	3	109224312
rs13069589	G/A	3	167680850	DOWNSTREAM				ENSG00000241203
rs13078807	A/G	3	85884150	INTRONIC			CADM2	ENSG00000175161	cell adhesion molecule 2	253559	cell adhesion molecule 2
rs13107325	C/T	4	103188709	NON_SYNONYMOUS_CODING			SLC39A8	ENSG00000138821	solute carrier family 39 (zinc transporter), member 8	64116	solute carrier family 39 (zinc transporter), member 8
rs13107325	C/T	4	103188709	DOWNSTREAM				ENSG00000247135
rs13114426	C/T	4	120723085
rs13118928	A/G	4	145486389
rs13129697	T/G	4	9926967	INTRONIC	Biochemical measures		SLC2A9	ENSG00000109667	solute carrier family 2 (facilitated glucose transporter), member 9	56606	solute carrier family 2 (facilitated glucose transporter), member 9	HYPOURICEMIA, RENAL, 2
rs13130255	T/G	4	43537600
rs13130484	C/T	4	45175691
rs13131257	T/C	4	9981889	INTRONIC			SLC2A9	ENSG00000109667	solute carrier family 2 (facilitated glucose transporter), member 9	56606	solute carrier family 2 (facilitated glucose transporter), member 9	HYPOURICEMIA, RENAL, 2
rs13132933	T/C	4	123010587	UPSTREAM				ENSG00000241037
rs13134954	C/A	4	100713621
rs1317082	A/G	3	169497585	INTRONIC			MYNN	ENSG00000085274	myoneurin	55892	myoneurin
rs13171512	C/T	5	67965031
rs13190932	G/A	6	111913070	NON_SYNONYMOUS_CODING			TRAF3IP2	ENSG00000056972	TRAF3 interacting protein 2	10758	TRAF3 interacting protein 2
rs13194781	A/G	6	27815639
rs13196377	G/A	6	111901838	DOWNSTREAM				ENSG00000231889
rs13196377	G/A	6	111901838	INTRONIC			TRAF3IP2	ENSG00000056972	TRAF3 interacting protein 2	10758	TRAF3 interacting protein 2
rs1319836	T/C	10	56088627	INTRONIC			PCDH15	ENSG00000150275	protocadherin 15	65217	protocadherin 15	DEAFNESS, AUTOSOMAL RECESSIVE 23; USHER SYNDROME, TYPE IF; USHER SYNDROME, TYPE ID; USHER SYNDROME, TYPE I	Usher syndrome | hearing loss, sensorineural nonsyndromic	VISION | OTHER	Abnormalities, Multiple | Retinitis Pigmentosa | Syndrome | Hearing Loss
rs1319836	T/C	10	56088627	WITHIN_NON_CODING_GENE			PCDH15	ENSG00000150275	protocadherin 15	65217	protocadherin 15	DEAFNESS, AUTOSOMAL RECESSIVE 23; USHER SYNDROME, TYPE IF; USHER SYNDROME, TYPE ID; USHER SYNDROME, TYPE I	Usher syndrome | hearing loss, sensorineural nonsyndromic	VISION | OTHER	Abnormalities, Multiple | Retinitis Pigmentosa | Syndrome | Hearing Loss
rs13199524	T/C	6	32066765	INTRONIC	Rheumatoid Arthritis			ENSG00000168477	Putative tenascin-XA (TN-XA)	7148	tenascin XB	EHLERS-DANLOS-LIKE SYNDROME DUE TO TENASCIN-X DEFICIENCY; EHLERS-DANLOS SYNDROME, TYPE III
rs13199524	T/C	6	32066765	WITHIN_NON_CODING_GENE	Rheumatoid Arthritis			ENSG00000168477	Putative tenascin-XA (TN-XA)	7148	tenascin XB	EHLERS-DANLOS-LIKE SYNDROME DUE TO TENASCIN-X DEFICIENCY; EHLERS-DANLOS SYNDROME, TYPE III
rs13199524	T/C	6	32066765	WITHIN_NON_CODING_GENE	Rheumatoid Arthritis		ATF6B	ENSG00000213676	activating transcription factor 6 beta	1388	activating transcription factor 6 beta
rs13199524	T/C	6	32066765	INTRONIC	Type I Diabetes			ENSG00000168477	Putative tenascin-XA (TN-XA)	7148	tenascin XB	EHLERS-DANLOS-LIKE SYNDROME DUE TO TENASCIN-X DEFICIENCY; EHLERS-DANLOS SYNDROME, TYPE III
rs13199524	T/C	6	32066765	WITHIN_NON_CODING_GENE	Type I Diabetes			ENSG00000168477	Putative tenascin-XA (TN-XA)	7148	tenascin XB	EHLERS-DANLOS-LIKE SYNDROME DUE TO TENASCIN-X DEFICIENCY; EHLERS-DANLOS SYNDROME, TYPE III
rs13199524	T/C	6	32066765	WITHIN_NON_CODING_GENE	Type I Diabetes		ATF6B	ENSG00000213676	activating transcription factor 6 beta	1388	activating transcription factor 6 beta
rs13199524	T/C	6	32066765	INTRONIC	HIV-1 disease progression-HIV-1 viral load at set point			ENSG00000168477	Putative tenascin-XA (TN-XA)	7148	tenascin XB	EHLERS-DANLOS-LIKE SYNDROME DUE TO TENASCIN-X DEFICIENCY; EHLERS-DANLOS SYNDROME, TYPE III
rs13199524	T/C	6	32066765	WITHIN_NON_CODING_GENE	HIV-1 disease progression-HIV-1 viral load at set point			ENSG00000168477	Putative tenascin-XA (TN-XA)	7148	tenascin XB	EHLERS-DANLOS-LIKE SYNDROME DUE TO TENASCIN-X DEFICIENCY; EHLERS-DANLOS SYNDROME, TYPE III
rs13199524	T/C	6	32066765	WITHIN_NON_CODING_GENE	HIV-1 disease progression-HIV-1 viral load at set point		ATF6B	ENSG00000213676	activating transcription factor 6 beta	1388	activating transcription factor 6 beta
rs13199772	A/G	6	27834085	UPSTREAM			HIST1H2BPS2	ENSG00000217646	histone cluster 1, H2b, pseudogene 2
rs13199772	A/G	6	27834085	DOWNSTREAM			HIST1H2AL	ENSG00000198374	histone cluster 1, H2al	85235	histone cluster 1, H2ag
rs13199772	A/G	6	27834085	DOWNSTREAM			HIST1H1B	ENSG00000184357	histone cluster 1, H1b	3009	histone cluster 1, H1b
rs13203335	C/T	6	166224027
rs13208321	A/G	6	96860354	WITHIN_NON_CODING_GENE				ENSG00000233797
rs13209281	A/C	6	87144649	DOWNSTREAM				ENSG00000219500
rs13209281	A/C	6	87144649	UPSTREAM				ENSG00000243124
rs13210247	A/G	6	111922720	INTRONIC			TRAF3IP2	ENSG00000056972	TRAF3 interacting protein 2	10758	TRAF3 interacting protein 2
rs13210247	A/G	6	111922720	UPSTREAM			TRAF3IP2	ENSG00000056972	TRAF3 interacting protein 2	10758	TRAF3 interacting protein 2
rs13212651	A/G	6	27806985	3PRIME_UTR			HIST1H2BN	ENSG00000233822	histone cluster 1, H2bn	8341	histone cluster 1, H2bn
rs13212651	A/G	6	27806985	UPSTREAM			HIST1H2AK	ENSG00000184348	histone cluster 1, H2ak	85235	histone cluster 1, H2ag
rs13230047	C/T	7	36961320	INTRONIC			ELMO1	ENSG00000155849	engulfment and cell motility 1	9844	engulfment and cell motility 1
rs13230047	C/T	7	36961320	WITHIN_NON_CODING_GENE			ELMO1	ENSG00000155849	engulfment and cell motility 1	9844	engulfment and cell motility 1
rs13230047	C/T	7	36961320	UPSTREAM			MIR1200	ENSG00000221325	hsa-mir-1200
rs13230316	C/G	7	107991567	INTRONIC			NRCAM	ENSG00000091129	neuronal cell adhesion molecule	4897	neuronal cell adhesion molecule		autism obsessive compulsive disorder	PSYCH	Obsessive-Compulsive Disorder | Autistic Disorder
rs13230316	C/G	7	107991567	WITHIN_NON_CODING_GENE				ENSG00000224720
rs13247600	G/C	7	120950910
rs13266634	C/T	8	118184783	NON_SYNONYMOUS_CODING	Type 2 diabetes	rs13266634 is a SNP in the zinc transporter protein member 8 SLC30A8 gene that has primarily been associated with type-2 diabetes in several studies. This SNP is also known as the Arg325Trp or R325W variant; the (C) allele encodes the arginine (R), and the (T) allele encodes the tryptophan (W). PMID 18162508 significantly associated p = 0.0073; in 1,630 Japanese subjects with type-2 diabetes and …	SLC30A8	ENSG00000164756	solute carrier family 30 (zinc transporter), member 8	169026	solute carrier family 30 (zinc transporter), member 8	DIABETES MELLITUS, NONINSULIN-DEPENDENT	diabetes, type 2 triglycerides | diabetes, type 2 | Posttransplantation diabetes mellitus (PTDM)	METABOLIC	Genetic Predisposition to Disease | Diabetes Mellitus, Type 2 | Posttransplantation diabetes mellitus | Insulin Resistance
rs13266634	C/T	8	118184783	NON_SYNONYMOUS_CODING	Type 2 diabetes	rs13266634 is a SNP in the zinc transporter protein member 8 SLC30A8 gene that has primarily been associated with type-2 diabetes in several studies. This SNP is also known as the Arg325Trp or R325W variant; the (C) allele encodes the arginine (R), and the (T) allele encodes the tryptophan (W). PMID 18162508 significantly associated p = 0.0073; in 1,630 Japanese subjects with type-2 diabetes and …	SLC30A8	ENSG00000164756	solute carrier family 30 (zinc transporter), member 8	169026	solute carrier family 30 (zinc transporter), member 8	DIABETES MELLITUS, NONINSULIN-DEPENDENT	diabetes, type 2 triglycerides | diabetes, type 2 | Posttransplantation diabetes mellitus (PTDM)	METABOLIC	Genetic Predisposition to Disease | Diabetes Mellitus, Type 2 | Posttransplantation diabetes mellitus | Insulin Resistance
rs13266634	C/T	8	118184783	NON_SYNONYMOUS_CODING	Type 2 diabetes	rs13266634 is a SNP in the zinc transporter protein member 8 SLC30A8 gene that has primarily been associated with type-2 diabetes in several studies. This SNP is also known as the Arg325Trp or R325W variant; the (C) allele encodes the arginine (R), and the (T) allele encodes the tryptophan (W). PMID 18162508 significantly associated p = 0.0073; in 1,630 Japanese subjects with type-2 diabetes and …	SLC30A8	ENSG00000164756	solute carrier family 30 (zinc transporter), member 8	169026	solute carrier family 30 (zinc transporter), member 8	DIABETES MELLITUS, NONINSULIN-DEPENDENT	diabetes, type 2 triglycerides | diabetes, type 2 | Posttransplantation diabetes mellitus (PTDM)	METABOLIC	Genetic Predisposition to Disease | Diabetes Mellitus, Type 2 | Posttransplantation diabetes mellitus | Insulin Resistance
rs13266634	C/T	8	118184783	NON_SYNONYMOUS_CODING	Type 2 diabetes	rs13266634 is a SNP in the zinc transporter protein member 8 SLC30A8 gene that has primarily been associated with type-2 diabetes in several studies. This SNP is also known as the Arg325Trp or R325W variant; the (C) allele encodes the arginine (R), and the (T) allele encodes the tryptophan (W). PMID 18162508 significantly associated p = 0.0073; in 1,630 Japanese subjects with type-2 diabetes and …	SLC30A8	ENSG00000164756	solute carrier family 30 (zinc transporter), member 8	169026	solute carrier family 30 (zinc transporter), member 8	DIABETES MELLITUS, NONINSULIN-DEPENDENT	diabetes, type 2 triglycerides | diabetes, type 2 | Posttransplantation diabetes mellitus (PTDM)	METABOLIC	Genetic Predisposition to Disease | Diabetes Mellitus, Type 2 | Posttransplantation diabetes mellitus | Insulin Resistance
rs13266634	C/T	8	118184783	NON_SYNONYMOUS_CODING	Type 2 diabetes	rs13266634 is a SNP in the zinc transporter protein member 8 SLC30A8 gene that has primarily been associated with type-2 diabetes in several studies. This SNP is also known as the Arg325Trp or R325W variant; the (C) allele encodes the arginine (R), and the (T) allele encodes the tryptophan (W). PMID 18162508 significantly associated p = 0.0073; in 1,630 Japanese subjects with type-2 diabetes and …	SLC30A8	ENSG00000164756	solute carrier family 30 (zinc transporter), member 8	169026	solute carrier family 30 (zinc transporter), member 8	DIABETES MELLITUS, NONINSULIN-DEPENDENT	diabetes, type 2 triglycerides | diabetes, type 2 | Posttransplantation diabetes mellitus (PTDM)	METABOLIC	Genetic Predisposition to Disease | Diabetes Mellitus, Type 2 | Posttransplantation diabetes mellitus | Insulin Resistance
rs13266634	C/T	8	118184783	NON_SYNONYMOUS_CODING	Type 2 diabetes	rs13266634 is a SNP in the zinc transporter protein member 8 SLC30A8 gene that has primarily been associated with type-2 diabetes in several studies. This SNP is also known as the Arg325Trp or R325W variant; the (C) allele encodes the arginine (R), and the (T) allele encodes the tryptophan (W). PMID 18162508 significantly associated p = 0.0073; in 1,630 Japanese subjects with type-2 diabetes and …	SLC30A8	ENSG00000164756	solute carrier family 30 (zinc transporter), member 8	169026	solute carrier family 30 (zinc transporter), member 8	DIABETES MELLITUS, NONINSULIN-DEPENDENT	diabetes, type 2 triglycerides | diabetes, type 2 | Posttransplantation diabetes mellitus (PTDM)	METABOLIC	Genetic Predisposition to Disease | Diabetes Mellitus, Type 2 | Posttransplantation diabetes mellitus | Insulin Resistance
rs13266634	C/T	8	118184783	NON_SYNONYMOUS_CODING	Type 2 diabetes	rs13266634 is a SNP in the zinc transporter protein member 8 SLC30A8 gene that has primarily been associated with type-2 diabetes in several studies. This SNP is also known as the Arg325Trp or R325W variant; the (C) allele encodes the arginine (R), and the (T) allele encodes the tryptophan (W). PMID 18162508 significantly associated p = 0.0073; in 1,630 Japanese subjects with type-2 diabetes and …	SLC30A8	ENSG00000164756	solute carrier family 30 (zinc transporter), member 8	169026	solute carrier family 30 (zinc transporter), member 8	DIABETES MELLITUS, NONINSULIN-DEPENDENT	diabetes, type 2 triglycerides | diabetes, type 2 | Posttransplantation diabetes mellitus (PTDM)	METABOLIC	Genetic Predisposition to Disease | Diabetes Mellitus, Type 2 | Posttransplantation diabetes mellitus | Insulin Resistance
rs13266634	C/T	8	118184783	NON_SYNONYMOUS_CODING	Type 2 diabetes and other traits	rs13266634 is a SNP in the zinc transporter protein member 8 SLC30A8 gene that has primarily been associated with type-2 diabetes in several studies. This SNP is also known as the Arg325Trp or R325W variant; the (C) allele encodes the arginine (R), and the (T) allele encodes the tryptophan (W). PMID 18162508 significantly associated p = 0.0073; in 1,630 Japanese subjects with type-2 diabetes and …	SLC30A8	ENSG00000164756	solute carrier family 30 (zinc transporter), member 8	169026	solute carrier family 30 (zinc transporter), member 8	DIABETES MELLITUS, NONINSULIN-DEPENDENT	diabetes, type 2 triglycerides | diabetes, type 2 | Posttransplantation diabetes mellitus (PTDM)	METABOLIC	Genetic Predisposition to Disease | Diabetes Mellitus, Type 2 | Posttransplantation diabetes mellitus | Insulin Resistance
rs13266634	C/T	8	118184783	NON_SYNONYMOUS_CODING	Glycated hemoglobin levels	rs13266634 is a SNP in the zinc transporter protein member 8 SLC30A8 gene that has primarily been associated with type-2 diabetes in several studies. This SNP is also known as the Arg325Trp or R325W variant; the (C) allele encodes the arginine (R), and the (T) allele encodes the tryptophan (W). PMID 18162508 significantly associated p = 0.0073; in 1,630 Japanese subjects with type-2 diabetes and …	SLC30A8	ENSG00000164756	solute carrier family 30 (zinc transporter), member 8	169026	solute carrier family 30 (zinc transporter), member 8	DIABETES MELLITUS, NONINSULIN-DEPENDENT	diabetes, type 2 triglycerides | diabetes, type 2 | Posttransplantation diabetes mellitus (PTDM)	METABOLIC	Genetic Predisposition to Disease | Diabetes Mellitus, Type 2 | Posttransplantation diabetes mellitus | Insulin Resistance
rs13266634	C/T	8	118184783	NON_SYNONYMOUS_CODING	Type II Diabetes Mellitus	rs13266634 is a SNP in the zinc transporter protein member 8 SLC30A8 gene that has primarily been associated with type-2 diabetes in several studies. This SNP is also known as the Arg325Trp or R325W variant; the (C) allele encodes the arginine (R), and the (T) allele encodes the tryptophan (W). PMID 18162508 significantly associated p = 0.0073; in 1,630 Japanese subjects with type-2 diabetes and …	SLC30A8	ENSG00000164756	solute carrier family 30 (zinc transporter), member 8	169026	solute carrier family 30 (zinc transporter), member 8	DIABETES MELLITUS, NONINSULIN-DEPENDENT	diabetes, type 2 triglycerides | diabetes, type 2 | Posttransplantation diabetes mellitus (PTDM)	METABOLIC	Genetic Predisposition to Disease | Diabetes Mellitus, Type 2 | Posttransplantation diabetes mellitus | Insulin Resistance
rs13266634	C/T	8	118184783	NON_SYNONYMOUS_CODING	Type II Diabetes Mellitus	rs13266634 is a SNP in the zinc transporter protein member 8 SLC30A8 gene that has primarily been associated with type-2 diabetes in several studies. This SNP is also known as the Arg325Trp or R325W variant; the (C) allele encodes the arginine (R), and the (T) allele encodes the tryptophan (W). PMID 18162508 significantly associated p = 0.0073; in 1,630 Japanese subjects with type-2 diabetes and …	SLC30A8	ENSG00000164756	solute carrier family 30 (zinc transporter), member 8	169026	solute carrier family 30 (zinc transporter), member 8	DIABETES MELLITUS, NONINSULIN-DEPENDENT	diabetes, type 2 triglycerides | diabetes, type 2 | Posttransplantation diabetes mellitus (PTDM)	METABOLIC	Genetic Predisposition to Disease | Diabetes Mellitus, Type 2 | Posttransplantation diabetes mellitus | Insulin Resistance
rs13266634	C/T	8	118184783	NON_SYNONYMOUS_CODING	Type II Diabetes Mellitus	rs13266634 is a SNP in the zinc transporter protein member 8 SLC30A8 gene that has primarily been associated with type-2 diabetes in several studies. This SNP is also known as the Arg325Trp or R325W variant; the (C) allele encodes the arginine (R), and the (T) allele encodes the tryptophan (W). PMID 18162508 significantly associated p = 0.0073; in 1,630 Japanese subjects with type-2 diabetes and …	SLC30A8	ENSG00000164756	solute carrier family 30 (zinc transporter), member 8	169026	solute carrier family 30 (zinc transporter), member 8	DIABETES MELLITUS, NONINSULIN-DEPENDENT	diabetes, type 2 triglycerides | diabetes, type 2 | Posttransplantation diabetes mellitus (PTDM)	METABOLIC	Genetic Predisposition to Disease | Diabetes Mellitus, Type 2 | Posttransplantation diabetes mellitus | Insulin Resistance
rs13266634	C/T	8	118184783	NON_SYNONYMOUS_CODING	Type II Diabetes Mellitus	rs13266634 is a SNP in the zinc transporter protein member 8 SLC30A8 gene that has primarily been associated with type-2 diabetes in several studies. This SNP is also known as the Arg325Trp or R325W variant; the (C) allele encodes the arginine (R), and the (T) allele encodes the tryptophan (W). PMID 18162508 significantly associated p = 0.0073; in 1,630 Japanese subjects with type-2 diabetes and …	SLC30A8	ENSG00000164756	solute carrier family 30 (zinc transporter), member 8	169026	solute carrier family 30 (zinc transporter), member 8	DIABETES MELLITUS, NONINSULIN-DEPENDENT	diabetes, type 2 triglycerides | diabetes, type 2 | Posttransplantation diabetes mellitus (PTDM)	METABOLIC	Genetic Predisposition to Disease | Diabetes Mellitus, Type 2 | Posttransplantation diabetes mellitus | Insulin Resistance
rs13266634	C/T	8	118184783	NON_SYNONYMOUS_CODING	Type II Diabetes Mellitus	rs13266634 is a SNP in the zinc transporter protein member 8 SLC30A8 gene that has primarily been associated with type-2 diabetes in several studies. This SNP is also known as the Arg325Trp or R325W variant; the (C) allele encodes the arginine (R), and the (T) allele encodes the tryptophan (W). PMID 18162508 significantly associated p = 0.0073; in 1,630 Japanese subjects with type-2 diabetes and …	SLC30A8	ENSG00000164756	solute carrier family 30 (zinc transporter), member 8	169026	solute carrier family 30 (zinc transporter), member 8	DIABETES MELLITUS, NONINSULIN-DEPENDENT	diabetes, type 2 triglycerides | diabetes, type 2 | Posttransplantation diabetes mellitus (PTDM)	METABOLIC	Genetic Predisposition to Disease | Diabetes Mellitus, Type 2 | Posttransplantation diabetes mellitus | Insulin Resistance
rs1327328	A/G	13	90402833
rs13273924	T/G	8	33126999
rs13278062	G/T/-	8	23082971	UPSTREAM			TNFRSF10A	ENSG00000104689	tumor necrosis factor receptor superfamily, member 10a	8797	tumor necrosis factor receptor superfamily, member 10a		Asthma | stomach cancer | ovarian cancer | leukemia, chronic lymphocytic | breast cancer | colorectal cancer	IMMUNE | CANCER | NORMALVARIATION	Colorectal Neoplasms | Stomach Neoplasms | Asthma | Neoplasm Invasiveness | Genetic Predisposition to Disease | Ovarian Neoplasms | Neoplasms | Adenocarcinoma | Breast Neoplasms | Lymphatic Metastasis
rs13278062	G/T/-	8	23082971	WITHIN_NON_CODING_GENE				ENSG00000246582
rs1327866	A/G	1	166952910
rs13278851	G/A	8	9750872
rs13281615	A/G	8	128355618	WITHIN_NON_CODING_GENE	Breast Cancer	breast cancer *rs13281615 in 8q24 was stronger for ER-positive, PR-positive, and low grade tumors (P = 0.001, 0.011 and 10(-4), respectively) and improvement in survival after diagnosis (per-allele HR = 0.90 (0.83-0.97).		ENSG00000246228
rs1328244	G/A	13	110083898
rs13290397	C/G	9	81383454
rs1329428	C/T	1	196702810	INTRONIC	Age-related macular degeneration	linked to blindness in age related macular degeneration rs3753394, rs800292, rs1061147, rs1061170, rs380390, and rs1329428 Significant associations were detected for AMD with rs3753394 rs800292 rs1329428 A haplotype of rs1061170 rs3753394 rs800292 rs1329428 (TGTC) was found to confer a significantly increased likelihood of exudative AMD CFH variations appear to contribute to ARMD in Caucasians, b…	CFH	ENSG00000000971	complement factor H	3075	complement factor H	MACULAR DEGENERATION, AGE-RELATED, 4; COMPLEMENT FACTOR H DEFICIENCY; HEMOLYTIC UREMIC SYNDROME, ATYPICAL, SUSCEPTIBILITY TO, 1; BASAL LAMINAR DRUSEN	blood pressure, arterial hypertension | glomerular filtration rate macular degeneration | macular degeneration | atherosclerosis, coronary | macular degeneration, age-related | choroidal neovascularization geographic atrophy macular degeneration | myocardial infarct | glomerulonephritis | diabetes, type 1 | retinal venular dilatation | C-reactive protein | age-related maculopathy | atherosclerosi…	VISION | RENAL | IMMUNE | METABOLIC | OTHER | PHARMACOGENOMIC | CARDIOVASCULAR	Disease Progression | Genetic Predisposition to Disease | Diabetes Mellitus, Type 1 | Venous Thrombosis | Atrophy | Coronary Disease | Hypertension | Myocardial Infarction | Hemolytic-Uremic Syndrome | Cardiovascular Diseases | Choroidal Neovascularization | Brain Ischemia | Glomerulonephritis, Membranoproliferative | Kidney Failure, Chronic | Obesity | Purpura, Thrombotic Thrombocytopenic | Macu…
rs1329428	C/T	1	196702810	WITHIN_NON_CODING_GENE	Age-related macular degeneration	linked to blindness in age related macular degeneration rs3753394, rs800292, rs1061147, rs1061170, rs380390, and rs1329428 Significant associations were detected for AMD with rs3753394 rs800292 rs1329428 A haplotype of rs1061170 rs3753394 rs800292 rs1329428 (TGTC) was found to confer a significantly increased likelihood of exudative AMD CFH variations appear to contribute to ARMD in Caucasians, b…	CFH	ENSG00000000971	complement factor H	3075	complement factor H	MACULAR DEGENERATION, AGE-RELATED, 4; COMPLEMENT FACTOR H DEFICIENCY; HEMOLYTIC UREMIC SYNDROME, ATYPICAL, SUSCEPTIBILITY TO, 1; BASAL LAMINAR DRUSEN	blood pressure, arterial hypertension | glomerular filtration rate macular degeneration | macular degeneration | atherosclerosis, coronary | macular degeneration, age-related | choroidal neovascularization geographic atrophy macular degeneration | myocardial infarct | glomerulonephritis | diabetes, type 1 | retinal venular dilatation | C-reactive protein | age-related maculopathy | atherosclerosi…	VISION | RENAL | IMMUNE | METABOLIC | OTHER | PHARMACOGENOMIC | CARDIOVASCULAR	Disease Progression | Genetic Predisposition to Disease | Diabetes Mellitus, Type 1 | Venous Thrombosis | Atrophy | Coronary Disease | Hypertension | Myocardial Infarction | Hemolytic-Uremic Syndrome | Cardiovascular Diseases | Choroidal Neovascularization | Brain Ischemia | Glomerulonephritis, Membranoproliferative | Kidney Failure, Chronic | Obesity | Purpura, Thrombotic Thrombocytopenic | Macu…
rs1329428	C/T	1	196702810	UPSTREAM	Age-related macular degeneration	linked to blindness in age related macular degeneration rs3753394, rs800292, rs1061147, rs1061170, rs380390, and rs1329428 Significant associations were detected for AMD with rs3753394 rs800292 rs1329428 A haplotype of rs1061170 rs3753394 rs800292 rs1329428 (TGTC) was found to confer a significantly increased likelihood of exudative AMD CFH variations appear to contribute to ARMD in Caucasians, b…	CFH	ENSG00000000971	complement factor H	3075	complement factor H	MACULAR DEGENERATION, AGE-RELATED, 4; COMPLEMENT FACTOR H DEFICIENCY; HEMOLYTIC UREMIC SYNDROME, ATYPICAL, SUSCEPTIBILITY TO, 1; BASAL LAMINAR DRUSEN	blood pressure, arterial hypertension | glomerular filtration rate macular degeneration | macular degeneration | atherosclerosis, coronary | macular degeneration, age-related | choroidal neovascularization geographic atrophy macular degeneration | myocardial infarct | glomerulonephritis | diabetes, type 1 | retinal venular dilatation | C-reactive protein | age-related maculopathy | atherosclerosi…	VISION | RENAL | IMMUNE | METABOLIC | OTHER | PHARMACOGENOMIC | CARDIOVASCULAR	Disease Progression | Genetic Predisposition to Disease | Diabetes Mellitus, Type 1 | Venous Thrombosis | Atrophy | Coronary Disease | Hypertension | Myocardial Infarction | Hemolytic-Uremic Syndrome | Cardiovascular Diseases | Choroidal Neovascularization | Brain Ischemia | Glomerulonephritis, Membranoproliferative | Kidney Failure, Chronic | Obesity | Purpura, Thrombotic Thrombocytopenic | Macu…
rs13299777	T/C	9	28939554
rs13312	G/C	1	55532742	DOWNSTREAM			PCSK9	ENSG00000169174	proprotein convertase subtilisin/kexin type 9	255738	proprotein convertase subtilisin/kexin type 9	HYPERCHOLESTEROLEMIA, AUTOSOMAL DOMINANT, 3	heart disease, ischemic hypercholesterolemia | atherosclerosis, coronary cholesterol, LDL | cholesterol heart disease, ischemic | atherosclerosis, coronary | hypercholesterolemia | cholesterol, LDL | cholesterol | atherosclerosis, coronary cholesterol | cholesterol, HDL cholesterol, LDL	METABOLIC | PHARMACOGENOMIC | CARDIOVASCULAR	Hyperlipoproteinemia Type II | Chromosome Aberrations | Genetic Predisposition to Disease | Coronary Disease | Hypobetalipoproteinemias | Hypercholesterolemia | Myocardial Infarction | Hypolipoproteinemias | Coronary Artery Disease
rs13312	G/C	1	55532742	WITHIN_NON_CODING_GENE				ENSG00000245063
rs13312	G/C	1	55532742	3PRIME_UTR			USP24	ENSG00000162402	ubiquitin specific peptidase 24	23358	ubiquitin specific peptidase 24		Parkinson's disease	NEUROLOGICAL	Genetic Predisposition to Disease | Parkinson Disease
rs13312	G/C	1	55532742	DOWNSTREAM			USP24	ENSG00000162402	ubiquitin specific peptidase 24	23358	ubiquitin specific peptidase 24		Parkinson's disease	NEUROLOGICAL	Genetic Predisposition to Disease | Parkinson Disease
rs13314266	A/G	3	113797117	INTRONIC			QTRTD1	ENSG00000151576	queuine tRNA-ribosyltransferase domain containing 1	79691	queuine tRNA-ribosyltransferase domain containing 1
rs13314266	A/G	3	113797117	DOWNSTREAM			QTRTD1	ENSG00000151576	queuine tRNA-ribosyltransferase domain containing 1	79691	queuine tRNA-ribosyltransferase domain containing 1
rs13314266	A/G	3	113797117	WITHIN_NON_CODING_GENE			QTRTD1	ENSG00000151576	queuine tRNA-ribosyltransferase domain containing 1	79691	queuine tRNA-ribosyltransferase domain containing 1
rs13314266	A/G	3	113797117	UPSTREAM			QTRTD1	ENSG00000151576	queuine tRNA-ribosyltransferase domain containing 1	79691	queuine tRNA-ribosyltransferase domain containing 1
rs13318232	A/G	3	113811688	DOWNSTREAM			QTRTD1	ENSG00000151576	queuine tRNA-ribosyltransferase domain containing 1	79691	queuine tRNA-ribosyltransferase domain containing 1
rs13330041	G/A	16	11088808	INTRONIC	Type I Diabetes		CLEC16A	ENSG00000038532	C-type lectin domain family 16, member A	23274	C-type lectin domain family 16, member A	DIABETES MELLITUS, INSULIN-DEPENDENT
rs13330041	G/A	16	11088808	WITHIN_NON_CODING_GENE	Type I Diabetes		CLEC16A	ENSG00000038532	C-type lectin domain family 16, member A	23274	C-type lectin domain family 16, member A	DIABETES MELLITUS, INSULIN-DEPENDENT
rs1333040	C/T	9	22083404	WITHIN_NON_CODING_GENE	Intracranial aneurysm	A common variant on chromosome 9p21 affects the risk of myocardial infarction, and is further discussed in this http://suicyte.wordpress.com/2007/05/26/soul-searching-i/ blog post	CDKN2BAS	ENSG00000240498	CDKN2B antisense RNA (non-protein coding)
rs1333040	C/T	9	22083404	WITHIN_NON_CODING_GENE	Myocardial infarction	A common variant on chromosome 9p21 affects the risk of myocardial infarction, and is further discussed in this http://suicyte.wordpress.com/2007/05/26/soul-searching-i/ blog post	CDKN2BAS	ENSG00000240498	CDKN2B antisense RNA (non-protein coding)
rs1333042	A/G	9	22103813	WITHIN_NON_CODING_GENE	Coronary Artery Disease	rs1333042 increases susceptibility to Coronary artery disease 1.29 times for heterozygotes (AG) and 1.66 times for homozygotes (GG) PMID 17478679 rs1333042 increases susceptibility to Coronary artery disease 1.30 times for heterozygotes (AG) and 1.54 times for homozygotes (GG) PMID 17478681 rs1333042 increases susceptibility to Myocardial Infarction 1.36 times for heterozygotes (AG) and 1.84 time…	CDKN2BAS	ENSG00000240498	CDKN2B antisense RNA (non-protein coding)
rs1333042	A/G	9	22103813	WITHIN_NON_CODING_GENE	Multiple complex diseases-Coronary Artery Disease	rs1333042 increases susceptibility to Coronary artery disease 1.29 times for heterozygotes (AG) and 1.66 times for homozygotes (GG) PMID 17478679 rs1333042 increases susceptibility to Coronary artery disease 1.30 times for heterozygotes (AG) and 1.54 times for homozygotes (GG) PMID 17478681 rs1333042 increases susceptibility to Myocardial Infarction 1.36 times for heterozygotes (AG) and 1.84 time…	CDKN2BAS	ENSG00000240498	CDKN2B antisense RNA (non-protein coding)
rs1336472	G/A	1	65695930	DOWNSTREAM			AK3L1	ENSG00000162433	adenylate kinase 3-like 1	205	adenylate kinase 3-like 1
rs1336472	G/A	1	65695930	3PRIME_UTR			AK3L1	ENSG00000162433	adenylate kinase 3-like 1	205	adenylate kinase 3-like 1
rs1336708	A/G	13	102965003	INTRONIC			FGF14	ENSG00000102466	fibroblast growth factor 14	2259	fibroblast growth factor 14	SPINOCEREBELLAR ATAXIA 27	spinocerebellar ataxia | ataxia (SCA)	NEUROLOGICAL	Genetic Predisposition to Disease | Ataxia | Spinocerebellar Ataxias
rs1336708	A/G	13	102965003	WITHIN_NON_CODING_GENE				ENSG00000243319
rs13381416	A/G	18	3251833	INTRONIC			MYL12A	ENSG00000101608	myosin, light chain 12A, regulatory, non-sarcomeric	10627	myosin, light chain 12A, regulatory, non-sarcomeric
rs13382948	A/G	2	228418957	INTRONIC			AGFG1	ENSG00000173744	ArfGAP with FG repeats 1	3267	ArfGAP with FG repeats 1
rs13387042	A/G	2	217905832		Breast Cancer	PMID 17529974 rs13387042(A;A) on has an estimated 1.44-fold greater risk than noncarriers,
rs13387042	A/G	2	217905832		Breast Cancer	PMID 17529974 rs13387042(A;A) on has an estimated 1.44-fold greater risk than noncarriers,
rs13397414	A/G	2	154231414	DOWNSTREAM				ENSG00000214024
rs13414916	C/T	2	159954420	INTRONIC	Multiple continuous traits in DGI samples-Insulinogenic index		TANC1	ENSG00000115183	tetratricopeptide repeat, ankyrin repeat and coiled-coil containing 1	85461	tetratricopeptide repeat, ankyrin repeat and coiled-coil containing 1
rs1342326	A/C	9	6190076
rs13423450	T/C	2	201652453	WITHIN_NON_CODING_GENE			AOX2P	ENSG00000243478	aldehyde oxidase 2 pseudogene
rs13423450	T/C	2	201652453	WITHIN_NON_CODING_GENE				ENSG00000230408
rs1345404	A/G	16	49124169
rs1345405	A/G	16	49124128
rs1345406	A/C	16	49124038
rs1347857	G/T	9	87173097
rs1348582	T/C	12	20531756	INTRONIC	QT interval		PDE3A	ENSG00000172572	phosphodiesterase 3A, cGMP-inhibited	5139	phosphodiesterase 3A, cGMP-inhibited
rs1350036	C/T	4	140831781
rs13538	A/G	2	73868328	NON_SYNONYMOUS_CODING			NAT8B	ENSG00000144035	N-acetyltransferase 8B (GCN5-related, putative, gene/pseudogene)	9027	N-acetyltransferase 8 (GCN5-related, putative)
rs13538	A/G	2	73868328	WITHIN_NON_CODING_GENE				ENSG00000244120
rs13538	A/G	2	73868328	UPSTREAM			ALMS1P	ENSG00000163016	Alstrom syndrome 1 pseudogene
rs1355187	A/G	4	131342779
rs1355637	C/T	1	150582438	WITHIN_NON_CODING_GENE				ENSG00000248003
rs1355637	C/T	1	150582438	INTRONIC			ENSA	ENSG00000143420	endosulfine alpha	2029	endosulfine alpha
rs1355637	C/T	1	150582438	UPSTREAM				ENSG00000241686
rs1355637	C/T	1	150582438	DOWNSTREAM				ENSG00000246674
rs1362594	C/G	16	49125344
rs1364505	G/A	7	132030011	INTRONIC			PLXNA4	ENSG00000221866	plexin A4	91584	plexin A4
rs1367228	C/A	2	56112440	INTRONIC			EFEMP1	ENSG00000115380	EGF-containing fibulin-like extracellular matrix protein 1	2202	EGF-containing fibulin-like extracellular matrix protein 1	DOYNE HONEYCOMB RETINAL DYSTROPHY	familial age-related macular degeneration | macular degeneration | early onset drusen	VISION | OTHER	Retinal Degeneration | Macular Degeneration | Retinal Drusen
rs1368998	C/A	9	28879953
rs1371661	C/T	2	198979391	INTRONIC			PLCL1	ENSG00000115896	phospholipase C-like 1	5334	phospholipase C-like 1
rs1378321	A/G	2	138764314	INTRONIC			HNMT	ENSG00000150540	histamine N-methyltransferase	3176	histamine N-methyltransferase	ASTHMA, SUSCEPTIBILITY TO	methylprednisolone pharmacokinetics | erythrocyte histamine N-methyltransferase activity | bronchial hyperresponsiveness | Asthma | asthma | urticaria/angioedema | histamine N-methyltransferase | alcoholism | gastric ulcer | cortisol histamine | histamine N-methyltransferase activity | ulcerative colitis | diabetes, type 2	HEMATOLOGICAL | IMMUNE | METABOLIC | OTHER | PHARMACOGENOMIC | CHEMDEPENDENCY | NORMALVARIATION	Colitis, Ulcerative | Asthma | Alcoholism | Hypersensitivity, Immediate | Genetic Predisposition to Disease | Urticaria | Bronchial Hyperreactivity | Angioedema | Stomach Ulcer
rs1378321	A/G	2	138764314	DOWNSTREAM			HNMT	ENSG00000150540	histamine N-methyltransferase	3176	histamine N-methyltransferase	ASTHMA, SUSCEPTIBILITY TO	methylprednisolone pharmacokinetics | erythrocyte histamine N-methyltransferase activity | bronchial hyperresponsiveness | Asthma | asthma | urticaria/angioedema | histamine N-methyltransferase | alcoholism | gastric ulcer | cortisol histamine | histamine N-methyltransferase activity | ulcerative colitis | diabetes, type 2	HEMATOLOGICAL | IMMUNE | METABOLIC | OTHER | PHARMACOGENOMIC | CHEMDEPENDENCY | NORMALVARIATION	Colitis, Ulcerative | Asthma | Alcoholism | Hypersensitivity, Immediate | Genetic Predisposition to Disease | Urticaria | Bronchial Hyperreactivity | Angioedema | Stomach Ulcer
rs1378321	A/G	2	138764314	WITHIN_NON_CODING_GENE			HNMT	ENSG00000150540	histamine N-methyltransferase	3176	histamine N-methyltransferase	ASTHMA, SUSCEPTIBILITY TO	methylprednisolone pharmacokinetics | erythrocyte histamine N-methyltransferase activity | bronchial hyperresponsiveness | Asthma | asthma | urticaria/angioedema | histamine N-methyltransferase | alcoholism | gastric ulcer | cortisol histamine | histamine N-methyltransferase activity | ulcerative colitis | diabetes, type 2	HEMATOLOGICAL | IMMUNE | METABOLIC | OTHER | PHARMACOGENOMIC | CHEMDEPENDENCY | NORMALVARIATION	Colitis, Ulcerative | Asthma | Alcoholism | Hypersensitivity, Immediate | Genetic Predisposition to Disease | Urticaria | Bronchial Hyperreactivity | Angioedema | Stomach Ulcer
rs1383023	C/A	2	32018541	DOWNSTREAM				ENSG00000223647
rs1383043	G/A	4	123342616	INTRONIC			ADAD1	ENSG00000164113	adenosine deaminase domain containing 1 (testis-specific)	132612	adenosine deaminase domain containing 1 (testis-specific)
rs1387153	C/T	11	92673828		Fasting plasma glucose
rs1387153	C/T	11	92673828		Type II Diabetes Mellitus-mFPG
rs1389728	T/C	9	28817957
rs1393901	T/C	8	68425334	INTRONIC			CPA6	ENSG00000165078	carboxypeptidase A6	57094	carboxypeptidase A6	DUANE RETRACTION SYNDROME 1
rs1394125	G/A	15	76158983	INTRONIC			UBE2Q2	ENSG00000140367	ubiquitin-conjugating enzyme E2Q family member 2	92912	ubiquitin-conjugating enzyme E2Q family member 2
rs1394220	A/C	6	91019304
rs1399315	C/G	13	61678349
rs1399428	T/C	9	120660568	UPSTREAM				ENSG00000231901
rs1400363	A/C	4	104250722
rs1401543	T/C	3	135587811
rs1402078	A/G	X	92517661
rs1410996	G/A	1	196696933	INTRONIC			CFH	ENSG00000000971	complement factor H	3075	complement factor H	MACULAR DEGENERATION, AGE-RELATED, 4; COMPLEMENT FACTOR H DEFICIENCY; HEMOLYTIC UREMIC SYNDROME, ATYPICAL, SUSCEPTIBILITY TO, 1; BASAL LAMINAR DRUSEN	blood pressure, arterial hypertension | glomerular filtration rate macular degeneration | macular degeneration | atherosclerosis, coronary | macular degeneration, age-related | choroidal neovascularization geographic atrophy macular degeneration | myocardial infarct | glomerulonephritis | diabetes, type 1 | retinal venular dilatation | C-reactive protein | age-related maculopathy | atherosclerosi…	VISION | RENAL | IMMUNE | METABOLIC | OTHER | PHARMACOGENOMIC | CARDIOVASCULAR	Disease Progression | Genetic Predisposition to Disease | Diabetes Mellitus, Type 1 | Venous Thrombosis | Atrophy | Coronary Disease | Hypertension | Myocardial Infarction | Hemolytic-Uremic Syndrome | Cardiovascular Diseases | Choroidal Neovascularization | Brain Ischemia | Glomerulonephritis, Membranoproliferative | Kidney Failure, Chronic | Obesity | Purpura, Thrombotic Thrombocytopenic | Macu…
rs1410996	G/A	1	196696933	WITHIN_NON_CODING_GENE			CFH	ENSG00000000971	complement factor H	3075	complement factor H	MACULAR DEGENERATION, AGE-RELATED, 4; COMPLEMENT FACTOR H DEFICIENCY; HEMOLYTIC UREMIC SYNDROME, ATYPICAL, SUSCEPTIBILITY TO, 1; BASAL LAMINAR DRUSEN	blood pressure, arterial hypertension | glomerular filtration rate macular degeneration | macular degeneration | atherosclerosis, coronary | macular degeneration, age-related | choroidal neovascularization geographic atrophy macular degeneration | myocardial infarct | glomerulonephritis | diabetes, type 1 | retinal venular dilatation | C-reactive protein | age-related maculopathy | atherosclerosi…	VISION | RENAL | IMMUNE | METABOLIC | OTHER | PHARMACOGENOMIC | CARDIOVASCULAR	Disease Progression | Genetic Predisposition to Disease | Diabetes Mellitus, Type 1 | Venous Thrombosis | Atrophy | Coronary Disease | Hypertension | Myocardial Infarction | Hemolytic-Uremic Syndrome | Cardiovascular Diseases | Choroidal Neovascularization | Brain Ischemia | Glomerulonephritis, Membranoproliferative | Kidney Failure, Chronic | Obesity | Purpura, Thrombotic Thrombocytopenic | Macu…
rs1412829	A/G	9	22043926	WITHIN_NON_CODING_GENE	Glioma (high-grade)		CDKN2BAS	ENSG00000240498	CDKN2B antisense RNA (non-protein coding)
rs1412829	A/G	9	22043926	UPSTREAM	Glioma (high-grade)		CDKN2BAS	ENSG00000240498	CDKN2B antisense RNA (non-protein coding)
rs1412832	C/T	9	22077543	WITHIN_NON_CODING_GENE			CDKN2BAS	ENSG00000240498	CDKN2B antisense RNA (non-protein coding)
rs14135	T/C	20	14865156	INTRONIC			MACROD2	ENSG00000172264	MACRO domain containing 2	140733	MACRO domain containing 2
rs14135	T/C	20	14865156	WITHIN_NON_CODING_GENE			MACROD2	ENSG00000172264	MACRO domain containing 2	140733	MACRO domain containing 2
rs14135	T/C	20	14865156	WITHIN_NON_CODING_GENE			NCRNA00186	ENSG00000235914	non-protein coding RNA 186
rs1413885	C/T	1	65815659	WITHIN_NON_CODING_GENE			DNAJC6	ENSG00000116675	DnaJ (Hsp40) homolog, subfamily C, member 6	9829	DnaJ (Hsp40) homolog, subfamily C, member 6
rs1413885	C/T	1	65815659	INTRONIC			DNAJC6	ENSG00000116675	DnaJ (Hsp40) homolog, subfamily C, member 6	9829	DnaJ (Hsp40) homolog, subfamily C, member 6
rs1413885	C/T	1	65815659	DOWNSTREAM				ENSG00000242909
rs1417584	T/C	1	231819050	INTRONIC			DISC1	ENSG00000162946	disrupted in schizophrenia 1	27185	disrupted in schizophrenia 1	SCHIZOPHRENIA 9; SCHIZOPHRENIA	schizoaffective disorder | cognitive function | bipolar disorder | brain morphology depressive disorder, major | schizophrenia sustained attention | schizophrenia | bipolar disorder schizoaffective disorder schizophrenia | Asperger syndrome	PSYCH	Schizophrenia | Genetic Predisposition to Disease | Depressive Disorder, Major | Diseases in Twins | Atrophy | Bipolar Disorder | Psychotic Disorders | Memory Disorders
rs1417584	T/C	1	231819050	WITHIN_NON_CODING_GENE			DISC1	ENSG00000162946	disrupted in schizophrenia 1	27185	disrupted in schizophrenia 1	SCHIZOPHRENIA 9; SCHIZOPHRENIA	schizoaffective disorder | cognitive function | bipolar disorder | brain morphology depressive disorder, major | schizophrenia sustained attention | schizophrenia | bipolar disorder schizoaffective disorder schizophrenia | Asperger syndrome	PSYCH	Schizophrenia | Genetic Predisposition to Disease | Depressive Disorder, Major | Diseases in Twins | Atrophy | Bipolar Disorder | Psychotic Disorders | Memory Disorders
rs1417584	T/C	1	231819050	UPSTREAM			DISC1	ENSG00000162946	disrupted in schizophrenia 1	27185	disrupted in schizophrenia 1	SCHIZOPHRENIA 9; SCHIZOPHRENIA	schizoaffective disorder | cognitive function | bipolar disorder | brain morphology depressive disorder, major | schizophrenia sustained attention | schizophrenia | bipolar disorder schizoaffective disorder schizophrenia | Asperger syndrome	PSYCH	Schizophrenia | Genetic Predisposition to Disease | Depressive Disorder, Major | Diseases in Twins | Atrophy | Bipolar Disorder | Psychotic Disorders | Memory Disorders
rs1420101	C/T	2	102957716	INTRONIC	Plasma eosinophil count		IL1RL1	ENSG00000115602	interleukin 1 receptor-like 1	9173	interleukin 1 receptor-like 1		hepatitis C | cytokine synthesis	INFECTION | IMMUNE	Genetic Predisposition to Disease | Disease Progression | Viremia | Hepatitis C | Yellow Fever
rs1420101	C/T	2	102957716	DOWNSTREAM	Plasma eosinophil count		IL1RL1	ENSG00000115602	interleukin 1 receptor-like 1	9173	interleukin 1 receptor-like 1		hepatitis C | cytokine synthesis	INFECTION | IMMUNE	Genetic Predisposition to Disease | Disease Progression | Viremia | Hepatitis C | Yellow Fever
rs1420101	C/T	2	102957716	INTRONIC	Plasma eosinophil count		IL18R1	ENSG00000115604	interleukin 18 receptor 1	8809	interleukin 18 receptor 1		hepatitis C | atherosclerosis, coronary | pulmonary fibrosis	INFECTION | CARDIOVASCULAR	Genetic Predisposition to Disease | Disease Progression | Pneumoconiosis | Coronary Disease | Cardiovascular Diseases | Viremia | Hepatitis C
rs1420101	C/T	2	102957716	SYNONYMOUS_CODING	Plasma eosinophil count		IL1RL1	ENSG00000115602	interleukin 1 receptor-like 1	9173	interleukin 1 receptor-like 1		hepatitis C | cytokine synthesis	INFECTION | IMMUNE	Genetic Predisposition to Disease | Disease Progression | Viremia | Hepatitis C | Yellow Fever
rs1420101	C/T	2	102957716	WITHIN_NON_CODING_GENE	Plasma eosinophil count		IL1RL1	ENSG00000115602	interleukin 1 receptor-like 1	9173	interleukin 1 receptor-like 1		hepatitis C | cytokine synthesis	INFECTION | IMMUNE	Genetic Predisposition to Disease | Disease Progression | Viremia | Hepatitis C | Yellow Fever
rs1420143	T/C	7	29548324	INTRONIC			CHN2	ENSG00000106069	chimerin (chimaerin) 2	1124	chimerin (chimaerin) 2
rs1420143	T/C	7	29548324	DOWNSTREAM			CHN2	ENSG00000106069	chimerin (chimaerin) 2	1124	chimerin (chimaerin) 2
rs1420612	G/T	16	49115353
rs1421085	T/C	16	53800954	INTRONIC	Obesity	Within the FTO gene, many SNPs appear to be co-inherited. The SNP showing the strongest association with body weight (i.e. body mass index, BMI) is not rs1421085, although this SNP is one of co-inherited SNPs in the FTO gene region. For more information, refer to the FTO gene or the most studied of FTO SNPs, rs9930506. PMID 17658951 However, in one study of 583 extremely obese women with several …	FTO	ENSG00000140718	fat mass and obesity associated	79068	fat mass and obesity associated	GROWTH RETARDATION, DEVELOPMENTAL DELAY, COARSE FACIES, AND EARLY; OBESITY	obesity | diabetes, type 2 | Posttransplantation diabetes mellitus (PTDM)	METABOLIC	Genetic Predisposition to Disease | Diabetes Mellitus, Type 2 | Overweight | Birth Weight | Posttransplantation diabetes mellitus | Obesity
rs1421085	T/C	16	53800954	INTRONIC	Obesity-related traits-Hip circumference	Within the FTO gene, many SNPs appear to be co-inherited. The SNP showing the strongest association with body weight (i.e. body mass index, BMI) is not rs1421085, although this SNP is one of co-inherited SNPs in the FTO gene region. For more information, refer to the FTO gene or the most studied of FTO SNPs, rs9930506. PMID 17658951 However, in one study of 583 extremely obese women with several …	FTO	ENSG00000140718	fat mass and obesity associated	79068	fat mass and obesity associated	GROWTH RETARDATION, DEVELOPMENTAL DELAY, COARSE FACIES, AND EARLY; OBESITY	obesity | diabetes, type 2 | Posttransplantation diabetes mellitus (PTDM)	METABOLIC	Genetic Predisposition to Disease | Diabetes Mellitus, Type 2 | Overweight | Birth Weight | Posttransplantation diabetes mellitus | Obesity
rs1421378	A/G	6	46703513	INTRONIC				ENSG00000223468	Putative uncharacterized protein ENSP00000410419 Fragment
rs1421378	A/G	6	46703513	UPSTREAM			PLA2G7	ENSG00000146070	phospholipase A2, group VII (platelet-activating factor acetylhydrolase, plasma)	7941	phospholipase A2, group VII (platelet-activating factor acetylhydrolase, plasma)	PHOSPHOLIPASE A2, GROUP VII; ASTHMA, SUSCEPTIBILITY TO; IgE RESPONSIVENESS, ATOPIC	aneurysm, abdominal aortic | atherosclerosis, generalized | coronary artery spasm | atherosclerosis, coronary | angina | cardiovascular disease | myocardial infarct | cholesterol | body mass | ulcerative colitis | schizophrenia | cardiomyopathy, nonfamilial hypertrophic | carotid atherosclerosis | inflammation oxidative stress | coronary artery disease	PSYCH | IMMUNE | METABOLIC | CARDIOVASCULAR	Colitis, Ulcerative | Schizophrenia | Genetic Predisposition to Disease | Aortic Aneurysm, Abdominal | Inflammation | Microvascular Angina | Coronary Disease | Diabetes Mellitus, Type 2 | Hypertension | Hypercholesterolemia | Myocardial Infarction | Arteriosclerosis | Cardiovascular Diseases | Obesity | Disease Susceptibility | Diabetes Complications | Coronary Vasospasm | Coronary Artery Disease…
rs1423386	A/G	5	61984853
rs1424233	T/C	16	79682751		Obesity
rs1425419	C/T	4	124565964
rs1426153	A/G	11	125170639	INTRONIC			PKNOX2	ENSG00000165495	PBX/knotted 1 homeobox 2	63876	PBX/knotted 1 homeobox 2
rs1426810	G/A	3	186503435	DOWNSTREAM			MIR1248	ENSG00000156976	microRNA 1248	1974	eukaryotic translation initiation factor 4A, isoform 2
rs1426810	G/A	3	186503435	INTRONIC			MIR1248	ENSG00000156976	microRNA 1248	1974	eukaryotic translation initiation factor 4A, isoform 2
rs1426810	G/A	3	186503435	WITHIN_NON_CODING_GENE			MIR1248	ENSG00000156976	microRNA 1248	1974	eukaryotic translation initiation factor 4A, isoform 2
rs1426810	G/A	3	186503435	DOWNSTREAM				ENSG00000238942	Small nucleolar RNA snR39B
rs1426810	G/A	3	186503435	UPSTREAM			MIR1248	ENSG00000156976	microRNA 1248	1974	eukaryotic translation initiation factor 4A, isoform 2
rs1426810	G/A	3	186503435	UPSTREAM				ENSG00000200418	Small nucleolar RNA SNORA63
rs1426810	G/A	3	186503435	UPSTREAM			SNORA81	ENSG00000221420	Small nucleolar RNA SNORA81
rs1426810	G/A	3	186503435	UPSTREAM				ENSG00000200320	Small nucleolar RNA SNORA63
rs1426810	G/A	3	186503435	DOWNSTREAM			RFC4	ENSG00000163918	replication factor C (activator 1) 4, 37kDa	5984	replication factor C (activator 1) 4, 37kDa
rs1431918	G/A	8	62885853
rs1433527	C/A	2	118534387	WITHIN_NON_CODING_GENE	Brain aging, MRI and cognition phenotypes-Brain MRI, Temporal Brain Volume			ENSG00000238207
rs1445093	G/A	18	49770823
rs1449460	A/G	12	78835947
rs1450679	C/T	9	107026812
rs1451375	C/A	7	50622712	INTRONIC	Malaria		DDC	ENSG00000132437	dopa decarboxylase (aromatic L-amino acid decarboxylase)	1644	dopa decarboxylase (aromatic L-amino acid decarboxylase)	AROMATIC L-AMINO ACID DECARBOXYLASE DEFICIENCY	nicotine | unipolar affective disorder | ADHD | bipolar affective disorder. | bipolar disorder | schizophrenia | bipolar affective disorder | nicotine dependence smoking behavior	PSYCH | CHEMDEPENDENCY	Genetic Predisposition to Disease | Attention Deficit Disorder with Hyperactivity | Schizophrenia, Paranoid | Bipolar Disorder | Tobacco Use Disorder | Depressive Disorder
rs1455158	C/T	2	138773638	DOWNSTREAM			HNMT	ENSG00000150540	histamine N-methyltransferase	3176	histamine N-methyltransferase	ASTHMA, SUSCEPTIBILITY TO	methylprednisolone pharmacokinetics | erythrocyte histamine N-methyltransferase activity | bronchial hyperresponsiveness | Asthma | asthma | urticaria/angioedema | histamine N-methyltransferase | alcoholism | gastric ulcer | cortisol histamine | histamine N-methyltransferase activity | ulcerative colitis | diabetes, type 2	HEMATOLOGICAL | IMMUNE | METABOLIC | OTHER | PHARMACOGENOMIC | CHEMDEPENDENCY | NORMALVARIATION	Colitis, Ulcerative | Asthma | Alcoholism | Hypersensitivity, Immediate | Genetic Predisposition to Disease | Urticaria | Bronchial Hyperreactivity | Angioedema | Stomach Ulcer
rs1455158	C/T	2	138773638	3PRIME_UTR			HNMT	ENSG00000150540	histamine N-methyltransferase	3176	histamine N-methyltransferase	ASTHMA, SUSCEPTIBILITY TO	methylprednisolone pharmacokinetics | erythrocyte histamine N-methyltransferase activity | bronchial hyperresponsiveness | Asthma | asthma | urticaria/angioedema | histamine N-methyltransferase | alcoholism | gastric ulcer | cortisol histamine | histamine N-methyltransferase activity | ulcerative colitis | diabetes, type 2	HEMATOLOGICAL | IMMUNE | METABOLIC | OTHER | PHARMACOGENOMIC | CHEMDEPENDENCY | NORMALVARIATION	Colitis, Ulcerative | Asthma | Alcoholism | Hypersensitivity, Immediate | Genetic Predisposition to Disease | Urticaria | Bronchial Hyperreactivity | Angioedema | Stomach Ulcer
rs1456139	G/A	3	150641304	INTRONIC			CLRN1OS	ENSG00000239265	clarin 1 opposite strand
rs1456139	G/A	3	150641304	WITHIN_NON_CODING_GENE				ENSG00000243273
rs1456139	G/A	3	150641304	DOWNSTREAM			CLRN1	ENSG00000163646	clarin 1	7401	clarin 1	USHER SYNDROME, TYPE III
rs1456893	G/A	7	50269672		Crohn's Disease
rs1456893	G/A	7	50269672		Multiple complex diseases-Crohn's disease, combined control dataset
rs1465788	T/C	14	69263599	UPSTREAM	Type 1 diabetes		ZFP36L1	ENSG00000185650	zinc finger protein 36, C3H type-like 1	677	zinc finger protein 36, C3H type-like 1
rs1465788	T/C	14	69263599	UPSTREAM	Type 1 diabetes		C14orf181	ENSG00000221899	Putative uncharacterized protein C14orf181	400223	chromosome 14 open reading frame 181
rs1465788	T/C	14	69263599	DOWNSTREAM	Type 1 diabetes			ENSG00000247161
rs1465788	T/C	14	69263599	UPSTREAM	Multiple complex diseases-Type I Diabetes, Rheumatoid Arthritis, combined case analysis		ZFP36L1	ENSG00000185650	zinc finger protein 36, C3H type-like 1	677	zinc finger protein 36, C3H type-like 1
rs1465788	T/C	14	69263599	UPSTREAM	Multiple complex diseases-Type I Diabetes, Rheumatoid Arthritis, combined case analysis		C14orf181	ENSG00000221899	Putative uncharacterized protein C14orf181	400223	chromosome 14 open reading frame 181
rs1465788	T/C	14	69263599	DOWNSTREAM	Multiple complex diseases-Type I Diabetes, Rheumatoid Arthritis, combined case analysis			ENSG00000247161
rs1466448	C/A	19	8289519	INTRONIC			LASS4	ENSG00000090661	LAG1 homolog, ceramide synthase 4	79603	LAG1 homolog, ceramide synthase 4
rs1470379	C/T	10	17258799	WITHIN_NON_CODING_GENE				ENSG00000229124
rs1470579	A/C	3	185529080	INTRONIC	Type II Diabetes Mellitus	PMID 18477659 rs1470579 replicated as significant for type-2 diabetes risk in 1,900 Japanese patients, with odds ratio of 1.18 (CI: 1.07-1.31, p = 8.3 x 10e-4) T2D and normal glucose tolerant (NGT) individuals. (3,295 T2D and 3,595 NGT), strong associations with T2D were found for *CDKAL1 (OR(rs7756992) = 1.301.19-1.42, P = 2.3x10(-9)) *CDKN2A/2B (OR(rs10811661) = 0.740.66-0.82, P = 3.5x10(-8)) *…	IGF2BP2	ENSG00000073792	insulin-like growth factor 2 mRNA binding protein 2	10644	insulin-like growth factor 2 mRNA binding protein 2	DIABETES MELLITUS, NONINSULIN-DEPENDENT	diabetes, type 2 triglycerides | diabetes, type 2 | Posttransplantation diabetes mellitus (PTDM)	METABOLIC	Genetic Predisposition to Disease | Diabetes Mellitus, Type 2 | Posttransplantation diabetes mellitus | Insulin Resistance
rs1470579	A/C	3	185529080	WITHIN_NON_CODING_GENE	Type II Diabetes Mellitus	PMID 18477659 rs1470579 replicated as significant for type-2 diabetes risk in 1,900 Japanese patients, with odds ratio of 1.18 (CI: 1.07-1.31, p = 8.3 x 10e-4) T2D and normal glucose tolerant (NGT) individuals. (3,295 T2D and 3,595 NGT), strong associations with T2D were found for *CDKAL1 (OR(rs7756992) = 1.301.19-1.42, P = 2.3x10(-9)) *CDKN2A/2B (OR(rs10811661) = 0.740.66-0.82, P = 3.5x10(-8)) *…	IGF2BP2	ENSG00000073792	insulin-like growth factor 2 mRNA binding protein 2	10644	insulin-like growth factor 2 mRNA binding protein 2	DIABETES MELLITUS, NONINSULIN-DEPENDENT	diabetes, type 2 triglycerides | diabetes, type 2 | Posttransplantation diabetes mellitus (PTDM)	METABOLIC	Genetic Predisposition to Disease | Diabetes Mellitus, Type 2 | Posttransplantation diabetes mellitus | Insulin Resistance
rs1470579	A/C	3	185529080	DOWNSTREAM	Type II Diabetes Mellitus	PMID 18477659 rs1470579 replicated as significant for type-2 diabetes risk in 1,900 Japanese patients, with odds ratio of 1.18 (CI: 1.07-1.31, p = 8.3 x 10e-4) T2D and normal glucose tolerant (NGT) individuals. (3,295 T2D and 3,595 NGT), strong associations with T2D were found for *CDKAL1 (OR(rs7756992) = 1.301.19-1.42, P = 2.3x10(-9)) *CDKN2A/2B (OR(rs10811661) = 0.740.66-0.82, P = 3.5x10(-8)) *…	IGF2BP2	ENSG00000073792	insulin-like growth factor 2 mRNA binding protein 2	10644	insulin-like growth factor 2 mRNA binding protein 2	DIABETES MELLITUS, NONINSULIN-DEPENDENT	diabetes, type 2 triglycerides | diabetes, type 2 | Posttransplantation diabetes mellitus (PTDM)	METABOLIC	Genetic Predisposition to Disease | Diabetes Mellitus, Type 2 | Posttransplantation diabetes mellitus | Insulin Resistance
rs1470579	A/C	3	185529080	INTRONIC	Multiple complex diseases-Type II Diabetes Mellitus, combined control dataset	PMID 18477659 rs1470579 replicated as significant for type-2 diabetes risk in 1,900 Japanese patients, with odds ratio of 1.18 (CI: 1.07-1.31, p = 8.3 x 10e-4) T2D and normal glucose tolerant (NGT) individuals. (3,295 T2D and 3,595 NGT), strong associations with T2D were found for *CDKAL1 (OR(rs7756992) = 1.301.19-1.42, P = 2.3x10(-9)) *CDKN2A/2B (OR(rs10811661) = 0.740.66-0.82, P = 3.5x10(-8)) *…	IGF2BP2	ENSG00000073792	insulin-like growth factor 2 mRNA binding protein 2	10644	insulin-like growth factor 2 mRNA binding protein 2	DIABETES MELLITUS, NONINSULIN-DEPENDENT	diabetes, type 2 triglycerides | diabetes, type 2 | Posttransplantation diabetes mellitus (PTDM)	METABOLIC	Genetic Predisposition to Disease | Diabetes Mellitus, Type 2 | Posttransplantation diabetes mellitus | Insulin Resistance
rs1470579	A/C	3	185529080	WITHIN_NON_CODING_GENE	Multiple complex diseases-Type II Diabetes Mellitus, combined control dataset	PMID 18477659 rs1470579 replicated as significant for type-2 diabetes risk in 1,900 Japanese patients, with odds ratio of 1.18 (CI: 1.07-1.31, p = 8.3 x 10e-4) T2D and normal glucose tolerant (NGT) individuals. (3,295 T2D and 3,595 NGT), strong associations with T2D were found for *CDKAL1 (OR(rs7756992) = 1.301.19-1.42, P = 2.3x10(-9)) *CDKN2A/2B (OR(rs10811661) = 0.740.66-0.82, P = 3.5x10(-8)) *…	IGF2BP2	ENSG00000073792	insulin-like growth factor 2 mRNA binding protein 2	10644	insulin-like growth factor 2 mRNA binding protein 2	DIABETES MELLITUS, NONINSULIN-DEPENDENT	diabetes, type 2 triglycerides | diabetes, type 2 | Posttransplantation diabetes mellitus (PTDM)	METABOLIC	Genetic Predisposition to Disease | Diabetes Mellitus, Type 2 | Posttransplantation diabetes mellitus | Insulin Resistance
rs1470579	A/C	3	185529080	DOWNSTREAM	Multiple complex diseases-Type II Diabetes Mellitus, combined control dataset	PMID 18477659 rs1470579 replicated as significant for type-2 diabetes risk in 1,900 Japanese patients, with odds ratio of 1.18 (CI: 1.07-1.31, p = 8.3 x 10e-4) T2D and normal glucose tolerant (NGT) individuals. (3,295 T2D and 3,595 NGT), strong associations with T2D were found for *CDKAL1 (OR(rs7756992) = 1.301.19-1.42, P = 2.3x10(-9)) *CDKN2A/2B (OR(rs10811661) = 0.740.66-0.82, P = 3.5x10(-8)) *…	IGF2BP2	ENSG00000073792	insulin-like growth factor 2 mRNA binding protein 2	10644	insulin-like growth factor 2 mRNA binding protein 2	DIABETES MELLITUS, NONINSULIN-DEPENDENT	diabetes, type 2 triglycerides | diabetes, type 2 | Posttransplantation diabetes mellitus (PTDM)	METABOLIC	Genetic Predisposition to Disease | Diabetes Mellitus, Type 2 | Posttransplantation diabetes mellitus | Insulin Resistance
rs1470608	G/T	15	28288121	INTRONIC			OCA2	ENSG00000104044	oculocutaneous albinism II	4948	oculocutaneous albinism II	SKIN/HAIR/EYE PIGMENTATION, VARIATION IN, 1; ALBINISM, OCULOCUTANEOUS, TYPE II	melanoma | skin cancer risk factors | Prader-Willi and Angelman syndromes | Hermansky-Pudlak syndrome	CANCER | OTHER | NORMALVARIATION | DEVELOPMENTAL	Genetic Predisposition to Disease | Hermanski-Pudlak Syndrome | Melanoma | Prader-Willi Syndrome | Hypopigmentation | Melanosis | Angelman Syndrome | Albinism, Oculocutaneous | Nevus, Pigmented | Skin Neoplasms
rs1471633	A/C	1	145723739	UPSTREAM			PDZK1	ENSG00000174827	PDZ domain containing 1	5174	PDZ domain containing 1
rs1474976	C/A	20	34732372	INTRONIC			EPB41L1	ENSG00000088367	erythrocyte membrane protein band 4.1-like 1	2036	erythrocyte membrane protein band 4.1-like 1
rs1475531	G/T	20	14867422	INTRONIC			MACROD2	ENSG00000172264	MACRO domain containing 2	140733	MACRO domain containing 2
rs1475531	G/T	20	14867422	WITHIN_NON_CODING_GENE			MACROD2	ENSG00000172264	MACRO domain containing 2	140733	MACRO domain containing 2
rs1475531	G/T	20	14867422	WITHIN_NON_CODING_GENE			NCRNA00186	ENSG00000235914	non-protein coding RNA 186
rs1476679	C/T	7	100004446	UPSTREAM			ZCWPW1	ENSG00000078487	zinc finger, CW type with PWWP domain 1	55063	zinc finger, CW type with PWWP domain 1
rs1476679	C/T	7	100004446	INTRONIC			ZCWPW1	ENSG00000078487	zinc finger, CW type with PWWP domain 1	55063	zinc finger, CW type with PWWP domain 1
rs1476679	C/T	7	100004446	WITHIN_NON_CODING_GENE			ZCWPW1	ENSG00000078487	zinc finger, CW type with PWWP domain 1	55063	zinc finger, CW type with PWWP domain 1
rs1477196	A/G	16	53808258	INTRONIC			FTO	ENSG00000140718	fat mass and obesity associated	79068	fat mass and obesity associated	GROWTH RETARDATION, DEVELOPMENTAL DELAY, COARSE FACIES, AND EARLY; OBESITY	obesity | diabetes, type 2 | Posttransplantation diabetes mellitus (PTDM)	METABOLIC	Genetic Predisposition to Disease | Diabetes Mellitus, Type 2 | Overweight | Birth Weight | Posttransplantation diabetes mellitus | Obesity
rs1480474	A/G	12	66326943	INTRONIC			HMGA2	ENSG00000149948	high mobility group AT-hook 2	8091	high mobility group AT-hook 2	STATURE QUANTITATIVE TRAIT LOCUS 9; LIPOMATOSIS, MULTIPLE; LEIOMYOMA, UTERINE
rs1485993	A/G	11	69362414
rs1486307	G/A	4	60440722
rs1491942	C/G	12	40620808	UPSTREAM				ENSG00000225342
rs1491942	C/G	12	40620808	INTRONIC			LRRK2	ENSG00000188906	leucine-rich repeat kinase 2	120892	leucine-rich repeat kinase 2	PARKINSON DISEASE 8; PARKINSON DISEASE	dementia Parkinson's disease | essential tremor | Parkinsons disease | dementia, frontotemporal | Parkinson's disease | multiple system atrophy | Alzheimer's disease | dementia | Alzheimer's Disease | corticobasal ganglionic degeneration multiple system atrophy Parkinson's disease parkinsonism, atypical progressive supranuclear palsy | essential tremor Parkinson's disease | multiple system atropy…	OTHER | PHARMACOGENOMIC | NEUROLOGICAL	Tremor | Essential Tremor | Dementia | Chromosome Aberrations | Genetic Predisposition to Disease | Parkinsonian Disorders | Spinocerebellar Degenerations | Muscle Rigidity | Recurrence | Parkinson Disease | Neurodegenerative Diseases | Alzheimer Disease | Movement Disorders | Multiple System Atrophy | Mood Disorders | Supranuclear Palsy, Progressive
rs1491942	C/G	12	40620808	WITHIN_NON_CODING_GENE			LRRK2	ENSG00000188906	leucine-rich repeat kinase 2	120892	leucine-rich repeat kinase 2	PARKINSON DISEASE 8; PARKINSON DISEASE	dementia Parkinson's disease | essential tremor | Parkinsons disease | dementia, frontotemporal | Parkinson's disease | multiple system atrophy | Alzheimer's disease | dementia | Alzheimer's Disease | corticobasal ganglionic degeneration multiple system atrophy Parkinson's disease parkinsonism, atypical progressive supranuclear palsy | essential tremor Parkinson's disease | multiple system atropy…	OTHER | PHARMACOGENOMIC | NEUROLOGICAL	Tremor | Essential Tremor | Dementia | Chromosome Aberrations | Genetic Predisposition to Disease | Parkinsonian Disorders | Spinocerebellar Degenerations | Muscle Rigidity | Recurrence | Parkinson Disease | Neurodegenerative Diseases | Alzheimer Disease | Movement Disorders | Multiple System Atrophy | Mood Disorders | Supranuclear Palsy, Progressive
rs1497042	C/T	8	11660614	INTRONIC			FDFT1	ENSG00000079459	farnesyl-diphosphate farnesyltransferase 1	2222	farnesyl-diphosphate farnesyltransferase 1
rs1503363	G/A	8	68406704	DOWNSTREAM				ENSG00000245424
rs1503363	G/A	8	68406704	INTRONIC			CPA6	ENSG00000165078	carboxypeptidase A6	57094	carboxypeptidase A6	DUANE RETRACTION SYNDROME 1
rs1503369	T/C	8	68421998	INTRONIC			CPA6	ENSG00000165078	carboxypeptidase A6	57094	carboxypeptidase A6	DUANE RETRACTION SYNDROME 1
rs1506807	A/G	4	178317692
rs1510107	C/G	2	53160137		Blood Phenotypes-Hgb
rs1512285	A/G	4	145450959
rs1514175	A/G	1	74991644	INTRONIC			FPGT	ENSG00000116783	TNNI3 interacting kinase	51086	TNNI3 interacting kinase
rs1517605	T/C	3	106624294	WITHIN_NON_CODING_GENE				ENSG00000242759
rs1517605	T/C	3	106624294	DOWNSTREAM			MT-ND5	ENSG00000243658	mitochondrially encoded NADH dehydrogenase 5				ALS/amyotrophic lateral sclerosis | hearing loss, sensorineural | oxidative phosphorylation disease | diabetes, type 2 | Parkinson's disease | Leigh syndrome	METABOLIC | OTHER | NEUROLOGICAL	Amyotrophic Lateral Sclerosis | MELAS Syndrome | Leigh Disease | Parkinson Disease | Wolff-Parkinson-White Syndrome | Hearing Loss, Sensorineural | Mitochondrial Diseases | Optic Atrophy | Diseases in Twins
rs1517605	T/C	3	106624294	UPSTREAM			MT-CO1	ENSG00000240034	mitochondrially encoded NADH dehydrogenase 6				myelodysplastic syndrome | colorectal cancer | Alzheimer's Disease | hearing loss, sensorineural nonsyndromic	CANCER | OTHER | NEUROLOGICAL	Nerve Degeneration | Genetic Predisposition to Disease | Disease Progression | Alzheimer Disease | Hearing Loss | Myelodysplastic Syndromes | Colonic Neoplasms
rs1517605	T/C	3	106624294	DOWNSTREAM			MT-ND1	ENSG00000239586	mitochondrially encoded NADH dehydrogenase 1				left ventricular hypertrophy | glaucoma, primary open-angle | neuropathy | triglycerides | neuropathy, non-arteritic ischaemic optic | obesity | diabetes, type 2 | endometrial cancer | Leber hereditary optic neuropathy | bipolar disorder | Parkinson's disease | dementia in other conditions | SIDS/sudden infant death syndrome | diabetes, type 2 insulin | Alzheimer's Disease | multiple sclerosis	PSYCH | VISION | IMMUNE | CANCER | METABOLIC | OTHER | NEUROLOGICAL | CARDIOVASCULAR	Multiple Sclerosis | Genetic Predisposition to Disease | Hypertrophy, Left Ventricular | Parkinson Disease | Alzheimer Disease | Endometrial Neoplasms | Diabetes Mellitus, Type 2 | Glaucoma, Open-Angle | Bipolar Disorder | Dementia | Obesity | Insulin Resistance | Long QT Syndrome | Optic Atrophy, Hereditary, Leber | Sudden Infant Death
rs1517605	T/C	3	106624294	UPSTREAM				ENSG00000239747
rs1517605	T/C	3	106624294	DOWNSTREAM				ENSG00000239496
rs1517605	T/C	3	106624294	DOWNSTREAM			MT-ND2	ENSG00000240796	mitochondrially encoded NADH dehydrogenase 2				sodium | atherosclerosis | apoB levels | uric acid | hematology indices | bipolar disorder | chloride | personality traits | Parkinson's disease | breast cancer breast disease, benign | protein fraction levels | lipids | glucose tolerance | cerebrovascular disease | globulin | lung cancer | atherosclerosis, coronary | intraocular pressure | hypertension | cardiovascular disease | myocardial infar…	PSYCH | VISION | HEMATOLOGICAL | CANCER | METABOLIC | OTHER | REPRODUCTION | NEUROLOGICAL | AGING | CARDIOVASCULAR	Genetic Predisposition to Disease | Cerebrovascular Disorders | Diabetes Complications | Parkinson Disease | Coronary Disease | Hyperuricemia | Diabetes Mellitus, Type 2 | Adenocarcinoma | Coronary Artery Disease | Lung Neoplasms | Bipolar Disorder | Infertility, Male | Hypertension | Hypercholesterolemia | Myocardial Infarction | Carcinoma, Squamous Cell | Osteoporosis
rs1517605	T/C	3	106624294	UPSTREAM				ENSG00000241264
rs151997	T/C	5	50233199		Multiple continuous traits in DGI samples-Weight in Type II Diabetes Mellitus Cases
rs1521774	G/A	8	105978990
rs1523351	C/T	3	20577473
rs1523632	G/A	7	17069968	DOWNSTREAM				ENSG00000232841
rs1524962	C/T	3	65584681	UPSTREAM			MAGI1	ENSG00000151276	membrane associated guanylate kinase, WW and PDZ domain containing 1	9223	membrane associated guanylate kinase, WW and PDZ domain containing 1
rs1524962	C/T	3	65584681	INTRONIC			MAGI1	ENSG00000151276	membrane associated guanylate kinase, WW and PDZ domain containing 1	9223	membrane associated guanylate kinase, WW and PDZ domain containing 1
rs1524962	C/T	3	65584681	WITHIN_NON_CODING_GENE			MAGI1	ENSG00000151276	membrane associated guanylate kinase, WW and PDZ domain containing 1	9223	membrane associated guanylate kinase, WW and PDZ domain containing 1
rs1530357	C/T	17	13691693	WITHIN_NON_CODING_GENE				ENSG00000236088
rs1530361	G/A	17	13691052	WITHIN_NON_CODING_GENE				ENSG00000236088
rs1535	A/G	11	61597972	UPSTREAM		PMID 17984066 4+ IQ points for breastfeeding with the AA or AG genotypes	FADS1	ENSG00000149485	fatty acid desaturase 1	3992	fatty acid desaturase 1		attention deficit hyperactivity disorder | allergic rhinitis dermatitis and eczema fatty acid	PSYCH | IMMUNE	Attention Deficit Disorder with Hyperactivity | Genetic Predisposition to Disease | Rhinitis | Dermatitis, Atopic | Hypersensitivity
rs1535	A/G	11	61597972	INTRONIC		PMID 17984066 4+ IQ points for breastfeeding with the AA or AG genotypes	FADS2	ENSG00000134824	fatty acid desaturase 2	9415	fatty acid desaturase 2		myocardial infarct | attention deficit hyperactivity disorder | allergic rhinitis dermatitis and eczema fatty acid	PSYCH | IMMUNE | CARDIOVASCULAR	Genetic Predisposition to Disease | Attention Deficit Disorder with Hyperactivity | Rhinitis | Myocardial Infarction | Dermatitis, Atopic | Hypersensitivity
rs1537375	T/C	9	22116071	WITHIN_NON_CODING_GENE			CDKN2BAS	ENSG00000240498	CDKN2B antisense RNA (non-protein coding)
rs1537424	C/T	14	36574018
rs1540771	C/T	6	466033	INTRONIC	Freckles	http://www.plosgenetics.org/article/info%3Adoi%2F10.1371%2Fjournal.pgen.1000074 plos the association between rs12203592 and hair color was independent of rs1540771, a SNP between the IRF4 and EXOC2 genes previously found to be associated with hair color.		ENSG00000237960	Putative uncharacterized protein ENSP00000390371 Fragment
rs1540771	C/T	6	466033	INTRONIC	Hair, eye and skin pigmentation-Freckles	http://www.plosgenetics.org/article/info%3Adoi%2F10.1371%2Fjournal.pgen.1000074 plos the association between rs12203592 and hair color was independent of rs1540771, a SNP between the IRF4 and EXOC2 genes previously found to be associated with hair color.		ENSG00000237960	Putative uncharacterized protein ENSP00000390371 Fragment
rs1542608	A/G	7	23554613	INTRONIC			TRA2A	ENSG00000164548	transformer 2 alpha homolog (Drosophila)	29896	transformer 2 alpha homolog (Drosophila)
rs1542608	A/G	7	23554613	WITHIN_NON_CODING_GENE			TRA2A	ENSG00000164548	transformer 2 alpha homolog (Drosophila)	29896	transformer 2 alpha homolog (Drosophila)
rs1542608	A/G	7	23554613	DOWNSTREAM			TRA2A	ENSG00000164548	transformer 2 alpha homolog (Drosophila)	29896	transformer 2 alpha homolog (Drosophila)
rs1543002	C/T	13	108503356	INTRONIC			FAM155A	ENSG00000204442	family with sequence similarity 155, member A	728215	family with sequence similarity 155, member A
rs154659	T/C	16	89667337	DOWNSTREAM	Tanning		CPNE7	ENSG00000178773	copine VII	27132	copine VII
rs1548513	A/G	6	30387687	DOWNSTREAM	Multiple complex diseases-Rheumatoid Arthritis, combined control dataset			ENSG00000226577
rs1548515	T/G	6	30387403	DOWNSTREAM	Multiple complex diseases-Rheumatoid Arthritis, combined control dataset			ENSG00000226577
rs1549309	G/A	5	167226979
rs1550388	C/T	2	190603780	INTRONIC			ANKAR	ENSG00000151687	ankyrin and armadillo repeat containing	150709	ankyrin and armadillo repeat containing
rs1550388	C/T	2	190603780	WITHIN_NON_CODING_GENE			ANKAR	ENSG00000151687	ankyrin and armadillo repeat containing	150709	ankyrin and armadillo repeat containing
rs1550532	C/G	2	234264848	INTRONIC			DGKD	ENSG00000077044	diacylglycerol kinase, delta 130kDa	8527	diacylglycerol kinase, delta 130kDa
rs1550532	C/G	2	234264848	WITHIN_NON_CODING_GENE				ENSG00000243637
rs1551562	A/G	19	55814881	INTRONIC	Parkinson's disease		BRSK1	ENSG00000160469	BR serine/threonine kinase 1	84446	BR serine/threonine kinase 1
rs1552257	T/C	12	27145797	INTRONIC			TM7SF3	ENSG00000064115	transmembrane 7 superfamily member 3	51768	transmembrane 7 superfamily member 3
rs1554267	T/A	2	22430946	WITHIN_NON_CODING_GENE				ENSG00000231200
rs1555543	A/C	1	96944797
rs1556547	G/A	6	10270377
rs1558902	T/A	16	53803574	INTRONIC	Waist circumference		FTO	ENSG00000140718	fat mass and obesity associated	79068	fat mass and obesity associated	GROWTH RETARDATION, DEVELOPMENTAL DELAY, COARSE FACIES, AND EARLY; OBESITY	obesity | diabetes, type 2 | Posttransplantation diabetes mellitus (PTDM)	METABOLIC	Genetic Predisposition to Disease | Diabetes Mellitus, Type 2 | Overweight | Birth Weight | Posttransplantation diabetes mellitus | Obesity
rs1562430	T/C	8	128387852	WITHIN_NON_CODING_GENE				ENSG00000246228
rs1565214	C/A	3	44334299	INTRONIC			C3orf77	ENSG00000173769	Uncharacterized protein C3orf77	375337	chromosome 3 open reading frame 77
rs1565215	T/C	3	44334099	INTRONIC			C3orf77	ENSG00000173769	Uncharacterized protein C3orf77	375337	chromosome 3 open reading frame 77
rs1567010	A/G	5	40050301
rs1570868	T/C	1	65830608	WITHIN_NON_CODING_GENE			DNAJC6	ENSG00000116675	DnaJ (Hsp40) homolog, subfamily C, member 6	9829	DnaJ (Hsp40) homolog, subfamily C, member 6
rs1570868	T/C	1	65830608	INTRONIC			DNAJC6	ENSG00000116675	DnaJ (Hsp40) homolog, subfamily C, member 6	9829	DnaJ (Hsp40) homolog, subfamily C, member 6
rs1570868	T/C	1	65830608	DOWNSTREAM			DNAJC6	ENSG00000116675	DnaJ (Hsp40) homolog, subfamily C, member 6	9829	DnaJ (Hsp40) homolog, subfamily C, member 6
rs1570868	T/C	1	65830608	UPSTREAM			DNAJC6	ENSG00000116675	DnaJ (Hsp40) homolog, subfamily C, member 6	9829	DnaJ (Hsp40) homolog, subfamily C, member 6
rs1571218	T/G	20	6370053
rs1571583	A/G	9	4267209	INTRONIC			GLIS3	ENSG00000107249	GLIS family zinc finger 3	169792	GLIS family zinc finger 3	DIABETES MELLITUS, NEONATAL, WITH CONGENITAL HYPOTHYROIDISM
rs1571583	A/G	9	4267209	WITHIN_NON_CODING_GENE			GLIS3	ENSG00000107249	GLIS family zinc finger 3	169792	GLIS family zinc finger 3	DIABETES MELLITUS, NEONATAL, WITH CONGENITAL HYPOTHYROIDISM
rs1572662	A/G	6	154811597	INTRONIC			CNKSR3	ENSG00000153721	CNKSR family member 3	154043	CNKSR family member 3
rs1573496	C/G	4	100349669	NON_SYNONYMOUS_CODING		rs1573496 is a SNP in the ADH7 alcohol dehydrogenase 7 gene. A study of over 3,800 cases of "upper aerodigestive" cancers (mouth/throat, voice box, and esophageal cancers) concluded that the rs1573496(G) allele has a protective effect. Carriers of this allele had a 0.68x (decreased; p=10<sup>-9</sup>) risk of having one of these cancer types.PMID 18500343	ADH7	ENSG00000196344	alcohol dehydrogenase 7 (class IV), mu or sigma polypeptide	131	alcohol dehydrogenase 7 (class IV), mu or sigma polypeptide		atherosclerosis, coronary blood pressure, arterial cholesterol, HDL | multiple system atrophy | triglycerides | drug dependence | blood pressure, arterial | antioxidant activity | alcohol dependence	METABOLIC | OTHER | CHEMDEPENDENCY | CARDIOVASCULAR	Esophageal Neoplasms | Genetic Predisposition to Disease | Substance-Related Disorders | Multiple System Atrophy | Alcoholism | Coronary Artery Disease
rs157580	G/A	19	45395266	DOWNSTREAM	Alzheimer's Disease		PVRL2	ENSG00000130202	poliovirus receptor-related 2 (herpesvirus entry mediator B)	5819	poliovirus receptor-related 2 (herpesvirus entry mediator B)		coronary heart disease | multiple sclerosis	IMMUNE | CARDIOVASCULAR	Multiple Sclerosis | Disease Progression | Coronary Disease
rs157580	G/A	19	45395266	INTRONIC	Alzheimer's Disease		TOMM40	ENSG00000130204	translocase of outer mitochondrial membrane 40 homolog (yeast)	10452	translocase of outer mitochondrial membrane 40 homolog (yeast)
rs157580	G/A	19	45395266	DOWNSTREAM	LDL cholesterol		PVRL2	ENSG00000130202	poliovirus receptor-related 2 (herpesvirus entry mediator B)	5819	poliovirus receptor-related 2 (herpesvirus entry mediator B)		coronary heart disease | multiple sclerosis	IMMUNE | CARDIOVASCULAR	Multiple Sclerosis | Disease Progression | Coronary Disease
rs157580	G/A	19	45395266	INTRONIC	LDL cholesterol		TOMM40	ENSG00000130204	translocase of outer mitochondrial membrane 40 homolog (yeast)	10452	translocase of outer mitochondrial membrane 40 homolog (yeast)
rs157580	G/A	19	45395266	DOWNSTREAM	LDL cholesterol		PVRL2	ENSG00000130202	poliovirus receptor-related 2 (herpesvirus entry mediator B)	5819	poliovirus receptor-related 2 (herpesvirus entry mediator B)		coronary heart disease | multiple sclerosis	IMMUNE | CARDIOVASCULAR	Multiple Sclerosis | Disease Progression | Coronary Disease
rs157580	G/A	19	45395266	INTRONIC	LDL cholesterol		TOMM40	ENSG00000130204	translocase of outer mitochondrial membrane 40 homolog (yeast)	10452	translocase of outer mitochondrial membrane 40 homolog (yeast)
rs157580	G/A	19	45395266	DOWNSTREAM	HDL cholesterol		PVRL2	ENSG00000130202	poliovirus receptor-related 2 (herpesvirus entry mediator B)	5819	poliovirus receptor-related 2 (herpesvirus entry mediator B)		coronary heart disease | multiple sclerosis	IMMUNE | CARDIOVASCULAR	Multiple Sclerosis | Disease Progression | Coronary Disease
rs157580	G/A	19	45395266	INTRONIC	HDL cholesterol		TOMM40	ENSG00000130204	translocase of outer mitochondrial membrane 40 homolog (yeast)	10452	translocase of outer mitochondrial membrane 40 homolog (yeast)
rs1577792	A/G	6	79886077
rs1588265	A/G	5	59369794		Asthma
rs1588635	A/C	9	100537802
rs1597196	G/T	15	28294922	INTRONIC	Iris color		OCA2	ENSG00000104044	oculocutaneous albinism II	4948	oculocutaneous albinism II	SKIN/HAIR/EYE PIGMENTATION, VARIATION IN, 1; ALBINISM, OCULOCUTANEOUS, TYPE II	melanoma | skin cancer risk factors | Prader-Willi and Angelman syndromes | Hermansky-Pudlak syndrome	CANCER | OTHER | NORMALVARIATION | DEVELOPMENTAL	Genetic Predisposition to Disease | Hermanski-Pudlak Syndrome | Melanoma | Prader-Willi Syndrome | Hypopigmentation | Melanosis | Angelman Syndrome | Albinism, Oculocutaneous | Nevus, Pigmented | Skin Neoplasms
rs1597466	G/T	3	150055561
rs1602517	T/C	3	191805160
rs1607504	G/A	3	135594236
rs1612028	C/G	10	73805290
rs1613695	A/G	18	3328779
rs1619785	C/A	12	34170605	UPSTREAM			ALG10	ENSG00000139133	asparagine-linked glycosylation 10, alpha-1,2-glucosyltransferase homolog (S. pombe)	84920	asparagine-linked glycosylation 10, alpha-1,2-glucosyltransferase homolog (S. pombe)	POTASSIUM CHANNEL, VOLTAGE-GATED, SUBFAMILY H, MEMBER 2
rs1619785	C/A	12	34170605	DOWNSTREAM				ENSG00000245482
rs1625040	A/G	1	237146379	DOWNSTREAM				ENSG00000237991
rs1627770	G/T	12	34149433
rs163035	A/G	5	76780042	INTRONIC			WDR41	ENSG00000164253	WD repeat domain 41	55255	WD repeat domain 41
rs1635168	A/C	15	28535266	INTRONIC	Iris color		HERC2	ENSG00000128731	hect domain and RLD 2	8924	hect domain and RLD 2	SKIN/HAIR/EYE PIGMENTATION, VARIATION IN, 1
rs1635168	A/C	15	28535266	DOWNSTREAM	Iris color			ENSG00000247364
rs1635168	A/C	15	28535266	INTRONIC	Hair, eye and skin pigmentation-Blue versus brown eye pigmentation		HERC2	ENSG00000128731	hect domain and RLD 2	8924	hect domain and RLD 2	SKIN/HAIR/EYE PIGMENTATION, VARIATION IN, 1
rs1635168	A/C	15	28535266	DOWNSTREAM	Hair, eye and skin pigmentation-Blue versus brown eye pigmentation			ENSG00000247364
rs1635501	C/T	1	242040775	INTRONIC			EXO1	ENSG00000174371	exonuclease 1	9156	exonuclease 1		lung cancer | colorectal cancer	CANCER	Colorectal Neoplasms | Genetic Predisposition to Disease | Colorectal Neoplasms, Hereditary Nonpolyposis | Carcinoma, Non-Small-Cell Lung | Lung Neoplasms | DNA Damage
rs164741	A/G	16	89692298	INTRONIC	Hair, eye and skin pigmentation-Red hair pigmentation		DPEP1	ENSG00000015413	dipeptidase 1 (renal)	1800	dipeptidase 1 (renal)
rs164741	A/G	16	89692298	UPSTREAM	Hair, eye and skin pigmentation-Red hair pigmentation		DPEP1	ENSG00000015413	dipeptidase 1 (renal)	1800	dipeptidase 1 (renal)
rs1667320	G/T	2	232418314
rs167539	C/A	6	105410048	INTRONIC			LIN28B	ENSG00000187772	lin-28 homolog B (C. elegans)	389421	lin-28 homolog B (C. elegans)
rs1676235	G/A	14	77018566
rs16827695	G/A	1	41287054	INTRONIC			KCNQ4	ENSG00000117013	potassium voltage-gated channel, KQT-like subfamily, member 4	9132	potassium voltage-gated channel, KQT-like subfamily, member 4	DEAFNESS, AUTOSOMAL DOMINANT 2A	hearing loss, age-related | hearing loss, noise-induced | hearing loss, sensorineural nonsyndromic	OTHER	Genetic Predisposition to Disease | Deafness | Hearing Loss, Noise-Induced | Hearing Loss
rs16834756	A/G	2	154745009	INTRONIC			GALNT13	ENSG00000144278	UDP-N-acetyl-alpha-D-galactosamine:polypeptide N-acetylgalactosaminyltransferase 13 (GalNAc-T13)	114805	UDP-N-acetyl-alpha-D-galactosamine:polypeptide N-acetylgalactosaminyltransferase 13 (GalNAc-T13)
rs16835979	C/A	4	4635276	WITHIN_NON_CODING_GENE				ENSG00000247708
rs16837730	C/T	1	29180014	INTRONIC			OPRD1	ENSG00000116329	opioid receptor, delta 1	4985	opioid receptor, delta 1		alcohol abuse | methamphetamine dependence methamphetamine psychosis | heroin abuse | alcohol dependence drug dependence | anorexia nervosa	PSYCH | CHEMDEPENDENCY	Genetic Predisposition to Disease | Psychoses, Substance-Induced | Alcoholism | Anorexia Nervosa | Heroin Dependence
rs16847897	G/C	3	169568116	INTRONIC			LRRC31	ENSG00000114248	leucine rich repeat containing 31	79782	leucine rich repeat containing 31
rs16847897	G/C	3	169568116	DOWNSTREAM			LRRC31	ENSG00000114248	leucine rich repeat containing 31	79782	leucine rich repeat containing 31
rs16856332	T/G	2	169840574	INTRONIC			ABCB11	ENSG00000073734	ATP-binding cassette, sub-family B (MDR/TAP), member 11	8647	ATP-binding cassette, sub-family B (MDR/TAP), member 11	CHOLESTASIS, BENIGN RECURRENT INTRAHEPATIC, 2; CHOLESTASIS, PROGRESSIVE FAMILIAL INTRAHEPATIC, 2	cholangitis, sclerosing | cholelithiasis | cholestasis, drug-induced hepatotoxicity | cholestasis | cirrhosis, biliary primary	METABOLIC | OTHER | PHARMACOGENOMIC	Genetic Predisposition to Disease | Liver Diseases | Cholestasis, Intrahepatic | Carcinoma, Hepatocellular | Liver Cirrhosis, Biliary | Cholestasis | Cholangitis, Sclerosing | Liver Neoplasms | Pregnancy Complications | Gallstones
rs16861329	C/T	3	186666461	INTRONIC			ST6GAL1	ENSG00000073849	ST6 beta-galactosamide alpha-2,6-sialyltranferase 1	6480	ST6 beta-galactosamide alpha-2,6-sialyltranferase 1
rs16861329	C/T	3	186666461	WITHIN_NON_CODING_GENE			ST6GAL1	ENSG00000073849	ST6 beta-galactosamide alpha-2,6-sialyltranferase 1	6480	ST6 beta-galactosamide alpha-2,6-sialyltranferase 1
rs16861467	T/C	3	113752500	INTRONIC			KIAA1407	ENSG00000163617	KIAA1407	57577	KIAA1407
rs16861467	T/C	3	113752500	WITHIN_NON_CODING_GENE			KIAA1407	ENSG00000163617	KIAA1407	57577	KIAA1407
rs16861467	T/C	3	113752500	INTRONIC			QTRTD1	ENSG00000151576	queuine tRNA-ribosyltransferase domain containing 1	79691	queuine tRNA-ribosyltransferase domain containing 1
rs16861467	T/C	3	113752500	DOWNSTREAM			KIAA1407	ENSG00000163617	KIAA1407	57577	KIAA1407
rs16861476	T/G	3	113783883	INTRONIC			QTRTD1	ENSG00000151576	queuine tRNA-ribosyltransferase domain containing 1	79691	queuine tRNA-ribosyltransferase domain containing 1
rs16861476	T/G	3	113783883	WITHIN_NON_CODING_GENE			QTRTD1	ENSG00000151576	queuine tRNA-ribosyltransferase domain containing 1	79691	queuine tRNA-ribosyltransferase domain containing 1
rs16861476	T/G	3	113783883	UPSTREAM			QTRTD1	ENSG00000151576	queuine tRNA-ribosyltransferase domain containing 1	79691	queuine tRNA-ribosyltransferase domain containing 1
rs16861990	A/C	1	169135127	INTRONIC			NME7	ENSG00000143156	non-metastatic cells 7, protein expressed in (nucleoside-diphosphate kinase)	29922	non-metastatic cells 7, protein expressed in (nucleoside-diphosphate kinase)
rs16861990	A/C	1	169135127	WITHIN_NON_CODING_GENE			NME7	ENSG00000143156	non-metastatic cells 7, protein expressed in (nucleoside-diphosphate kinase)	29922	non-metastatic cells 7, protein expressed in (nucleoside-diphosphate kinase)
rs16861990	A/C	1	169135127	DOWNSTREAM			NME7	ENSG00000143156	non-metastatic cells 7, protein expressed in (nucleoside-diphosphate kinase)	29922	non-metastatic cells 7, protein expressed in (nucleoside-diphosphate kinase)
rs168622	T/G	20	12966089
rs16865717	T/C	2	7032618	INTRONIC				ENSG00000234428	Putative uncharacterized protein ENSP00000389077 Fragment
rs16865717	T/C	2	7032618	INTRONIC			RSAD2	ENSG00000134321	radical S-adenosyl methionine domain containing 2	91543	radical S-adenosyl methionine domain containing 2
rs16868941	G/A	8	103052377	INTRONIC			NCALD	ENSG00000104490	neurocalcin delta	83988	neurocalcin delta
rs16874905	C/T	7	8999081
rs16877095	C/T	8	109054668	INTRONIC			RSPO2	ENSG00000147655	R-spondin 2 homolog (Xenopus laevis)	340419	R-spondin 2 homolog (Xenopus laevis)
rs16880395	C/T	4	28239663
rs16886165	T/G	5	56023083		Breast Cancer
rs16890979	C/T	4	9922167	NON_SYNONYMOUS_CODING	Serum uric acid		SLC2A9	ENSG00000109667	solute carrier family 2 (facilitated glucose transporter), member 9	56606	solute carrier family 2 (facilitated glucose transporter), member 9	HYPOURICEMIA, RENAL, 2
rs16890979	C/T	4	9922167	NON_SYNONYMOUS_CODING	Serum urate		SLC2A9	ENSG00000109667	solute carrier family 2 (facilitated glucose transporter), member 9	56606	solute carrier family 2 (facilitated glucose transporter), member 9	HYPOURICEMIA, RENAL, 2
rs16890979	C/T	4	9922167	NON_SYNONYMOUS_CODING	Serum uric acid levels		SLC2A9	ENSG00000109667	solute carrier family 2 (facilitated glucose transporter), member 9	56606	solute carrier family 2 (facilitated glucose transporter), member 9	HYPOURICEMIA, RENAL, 2
rs16891982	C/G	5	33951693	NON_SYNONYMOUS_CODING	Skin pigmentation	This snp influences skin pigmentation. The allele p.L374F indicates light-skinned european ancestry PMID 16847698 c.1122C>G, p.Phe374Leu (NCBI dbSNP rs16891982) in SLC45A2 was associated with protection from malignant melanoma (OR, 0.41; 95% CI, 0.24-0.70; P=0.008 after adjustment for multiple testing)	SLC45A2	ENSG00000164175	solute carrier family 45, member 2	51151	solute carrier family 45, member 2	OCULOCUTANEOUS ALBINISM, TYPE IV; SKIN/HAIR/EYE PIGMENTATION, VARIATION IN, 5	breast cancer | pigmentation | skin color variation | oculocutaneous albinism type 4	CANCER | OTHER | NORMALVARIATION | DEVELOPMENTAL	Chromosome Deletion | Albinism, Oculocutaneous
rs16892328	C/T	6	81583270
rs16894980	C/T	8	122264777
rs16895513	C/T	8	98326973
rs16896390	C/T	6	34982599	INTRONIC			ANKS1A	ENSG00000064999	ankyrin repeat and sterile alpha motif domain containing 1A	23294	ankyrin repeat and sterile alpha motif domain containing 1A
rs16896944	T/C	6	30026146	WITHIN_NON_CODING_GENE				ENSG00000204623	non-protein coding RNA 171 (NCRNA00171), non-coding RNA
rs16896944	T/C	6	30026146	UPSTREAM				ENSG00000066379	DNA-directed RNA polymerase I subunit RPA12 (Zinc ribbon domain-containing protein 1)	30834	zinc ribbon domain containing 1
rs16902429	T/G	5	86151620		Multiple complex diseases-Bipolar disorder
rs16902486	C/G	8	128955065	UPSTREAM				ENSG00000184090
rs16908658	A/G	8	139244798	INTRONIC			FAM135B	ENSG00000147724	family with sequence similarity 135, member B	51059	family with sequence similarity 135, member B
rs16908658	A/G	8	139244798	WITHIN_NON_CODING_GENE			FAM135B	ENSG00000147724	family with sequence similarity 135, member B	51059	family with sequence similarity 135, member B
rs16910194	G/A	11	22828912	INTRONIC			GAS2	ENSG00000148935	growth arrest-specific 2	2620	growth arrest-specific 2
rs16911551	C/T	9	124950477	INTRONIC			MORN5	ENSG00000185681	MORN repeat containing 5	254956	MORN repeat containing 5
rs16911551	C/T	9	124950477	WITHIN_NON_CODING_GENE			MORN5	ENSG00000185681	MORN repeat containing 5	254956	MORN repeat containing 5
rs16913751	C/T	9	28853125
rs16913782	C/T	9	28876158
rs16916856	T/C	8	52739150	INTRONIC			PCMTD1	ENSG00000168300	protein-L-isoaspartate (D-aspartate) O-methyltransferase domain containing 1	100291960	similar to protein-L-isoaspartate (D-aspartate) O-methyltransferase domain containing 1
rs169201	A/G	17	44790203	INTRONIC			NSF	ENSG00000073969	N-ethylmaleimide-sensitive factor	4905	N-ethylmaleimide-sensitive factor		progressive supranuclear palsy	NEUROLOGICAL	Genetic Predisposition to Disease | Neurodegenerative Diseases | Supranuclear Palsy, Progressive
rs16928809	G/A	11	2936952	INTRONIC	Serum bilirubin levels		SLC22A18	ENSG00000110628	solute carrier family 22, member 18	5002	solute carrier family 22, member 18	RHABDOMYOSARCOMA 1; LUNG CANCER; BREAST CANCER
rs16928809	G/A	11	2936952	WITHIN_NON_CODING_GENE	Serum bilirubin levels		SLC22A18	ENSG00000110628	solute carrier family 22, member 18	5002	solute carrier family 22, member 18	RHABDOMYOSARCOMA 1; LUNG CANCER; BREAST CANCER
rs16928809	G/A	11	2936952	UPSTREAM	Serum bilirubin levels		SLC22A18	ENSG00000110628	solute carrier family 22, member 18	5002	solute carrier family 22, member 18	RHABDOMYOSARCOMA 1; LUNG CANCER; BREAST CANCER
rs16929496	T/C	12	25993804
rs16933243	T/C	10	32615135	INTRONIC			EPC1	ENSG00000120616	enhancer of polycomb homolog 1 (Drosophila)	80314	enhancer of polycomb homolog 1 (Drosophila)
rs16933243	T/C	10	32615135	WITHIN_NON_CODING_GENE			EPC1	ENSG00000120616	enhancer of polycomb homolog 1 (Drosophila)	80314	enhancer of polycomb homolog 1 (Drosophila)
rs16939895	G/A	18	12821903	INTRONIC	Multiple Sclerosis		PTPN2	ENSG00000175354	protein tyrosine phosphatase, non-receptor type 2	5771	protein tyrosine phosphatase, non-receptor type 2		Type 1 diabetes | Crohn's disease	IMMUNE	Genetic Predisposition to Disease | Crohn Disease
rs16939895	G/A	18	12821903	INTRONIC	Multiple complex diseases-Crohn's disease, combined control dataset		PTPN2	ENSG00000175354	protein tyrosine phosphatase, non-receptor type 2	5771	protein tyrosine phosphatase, non-receptor type 2		Type 1 diabetes | Crohn's disease	IMMUNE	Genetic Predisposition to Disease | Crohn Disease
rs16946876	T/C	16	49118099
rs16946880	C/T	16	49119449
rs16946881	C/T	16	49119787
rs16950987	G/A	15	28526228	INTRONIC	Iris color		HERC2	ENSG00000128731	hect domain and RLD 2	8924	hect domain and RLD 2	SKIN/HAIR/EYE PIGMENTATION, VARIATION IN, 1
rs16950987	G/A	15	28526228	INTRONIC	Hair, eye and skin pigmentation-Blue versus brown eye pigmentation		HERC2	ENSG00000128731	hect domain and RLD 2	8924	hect domain and RLD 2	SKIN/HAIR/EYE PIGMENTATION, VARIATION IN, 1
rs16982414	T/G	21	29789540
rs169858	T/C	6	159484776	DOWNSTREAM				ENSG00000226032
rs16993715	C/T	21	37303698	WITHIN_NON_CODING_GENE			RUNX1	ENSG00000159216	runt-related transcription factor 1	861	runt-related transcription factor 1	LEUKEMIA, ACUTE MYELOID; PLATELET DISORDER, FAMILIAL, WITH ASSOCIATED MYELOID MALIGNANCY; RHEUMATOID ARTHRITIS	psoriasis | myeloblastic leukemias | lupus erythematosus | rheumatoid arthritis | diabetes, type 1 | leukemia | asthma	IMMUNE | CANCER | OTHER	Genetic Predisposition to Disease | Diabetes Mellitus, Type 1 | Arthritis, Psoriatic | Leukemia, Myeloid | Leukemia, Myelocytic, Acute | Lupus Erythematosus, Systemic | Psoriasis | Asthma | Arthritis, Rheumatoid | Leukemia, Myelogenous, Chronic, BCR-ABL Positive | Disease Susceptibility | Immune System Diseases | Myelodysplastic Syndromes | Leukemia, Myeloid, Acute
rs16996148	G/T	19	19658472	DOWNSTREAM	LDL cholesterol		CILP2	ENSG00000160161	cartilage intermediate layer protein 2	148113	cartilage intermediate layer protein 2
rs16996148	G/T	19	19658472	DOWNSTREAM	LDL cholesterol		CILP2	ENSG00000160161	cartilage intermediate layer protein 2	148113	cartilage intermediate layer protein 2
rs16996148	G/T	19	19658472	DOWNSTREAM	Triglycerides		CILP2	ENSG00000160161	cartilage intermediate layer protein 2	148113	cartilage intermediate layer protein 2
rs16996148	G/T	19	19658472	DOWNSTREAM	Triglycerides		CILP2	ENSG00000160161	cartilage intermediate layer protein 2	148113	cartilage intermediate layer protein 2
rs16996148	G/T	19	19658472	DOWNSTREAM	Lipid level measurements-Triglyceride levels		CILP2	ENSG00000160161	cartilage intermediate layer protein 2	148113	cartilage intermediate layer protein 2
rs16996148	G/T	19	19658472	DOWNSTREAM	Lipid measurements-Triglycerides		CILP2	ENSG00000160161	cartilage intermediate layer protein 2	148113	cartilage intermediate layer protein 2
rs17005914	C/T	2	70810171
rs17008958	G/A	3	71755488	INTRONIC			EIF4E3	ENSG00000163412	eukaryotic translation initiation factor 4E family member 3	317649	eukaryotic translation initiation factor 4E family member 3
rs17008958	G/A	3	71755488	WITHIN_NON_CODING_GENE			EIF4E3	ENSG00000163412	eukaryotic translation initiation factor 4E family member 3	317649	eukaryotic translation initiation factor 4E family member 3
rs1701704	T/G	12	56412487	UPSTREAM	Type 1 diabetes		IKZF4	ENSG00000123411	IKAROS family zinc finger 4 (Eos)	64375	IKAROS family zinc finger 4 (Eos)
rs17028615	A/G	4	100071924	WITHIN_NON_CODING_GENE				ENSG00000246090
rs17029173	T/G	4	100509321	INTRONIC			MTTP	ENSG00000138823	microsomal triglyceride transfer protein	4547	microsomal triglyceride transfer protein	ABDOMINAL OBESITY-METABOLIC SYNDROME; ABETALIPOPROTEINEMIA	apoB | cholesterol, HDL cholesterol, LDL insulin lipoprotein liver disease, nonalcoholic fatty | obesity, visceral | atherosclerosis, coronary | triglycerides | steatohepatitis, non-alcoholic | cholesterol, LDL | lipoprotein profiles | obesity | diabetes, type 2 | lipoprotein | liver steatosis | cholesterol | ApoB-48 | apoE | blood pressure | blood pressure, arterial diabetes, type 2 glucose insu…	METABOLIC | OTHER | AGING | CARDIOVASCULAR | UNKNOWN	Hepatitis, Chronic | Hyperlipoproteinemia Type II | Genetic Predisposition to Disease | Hepatitis C, Chronic | Coronary Disease | Lipid Metabolism, Inborn Errors | Diabetes Mellitus, Type 2 | Fatty Liver | Hypertriglyceridemia | Hypertension | Myocardial Infarction | Cardiovascular Diseases | Syndrome | Abetalipoproteinemia | Metabolic Syndrome X | Atherosclerosis | Obesity | Hyperlipidemias | Di…
rs17029173	T/G	4	100509321	DOWNSTREAM			MTTP	ENSG00000138823	microsomal triglyceride transfer protein	4547	microsomal triglyceride transfer protein	ABDOMINAL OBESITY-METABOLIC SYNDROME; ABETALIPOPROTEINEMIA	apoB | cholesterol, HDL cholesterol, LDL insulin lipoprotein liver disease, nonalcoholic fatty | obesity, visceral | atherosclerosis, coronary | triglycerides | steatohepatitis, non-alcoholic | cholesterol, LDL | lipoprotein profiles | obesity | diabetes, type 2 | lipoprotein | liver steatosis | cholesterol | ApoB-48 | apoE | blood pressure | blood pressure, arterial diabetes, type 2 glucose insu…	METABOLIC | OTHER | AGING | CARDIOVASCULAR | UNKNOWN	Hepatitis, Chronic | Hyperlipoproteinemia Type II | Genetic Predisposition to Disease | Hepatitis C, Chronic | Coronary Disease | Lipid Metabolism, Inborn Errors | Diabetes Mellitus, Type 2 | Fatty Liver | Hypertriglyceridemia | Hypertension | Myocardial Infarction | Cardiovascular Diseases | Syndrome | Abetalipoproteinemia | Metabolic Syndrome X | Atherosclerosis | Obesity | Hyperlipidemias | Di…
rs17037864	G/A	4	159894391	NON_SYNONYMOUS_CODING			C4orf45	ENSG00000164123	Uncharacterized protein C4orf45	152940	chromosome 4 open reading frame 45
rs17039365	T/C	2	2197239	INTRONIC			MYT1L	ENSG00000186487	myelin transcription factor 1-like	23040	myelin transcription factor 1-like
rs17039365	T/C	2	2197239	WITHIN_NON_CODING_GENE			MYT1L	ENSG00000186487	myelin transcription factor 1-like	23040	myelin transcription factor 1-like
rs17050272	G/A	2	121306440	UPSTREAM				ENSG00000237614
rs17050272	G/A	2	121306440	DOWNSTREAM				ENSG00000232140
rs17064262	T/C	6	135465474
rs17066364	G/C	13	45515989	INTRONIC			NUFIP1	ENSG00000083635	nuclear fragile X mental retardation protein interacting protein 1	26747	nuclear fragile X mental retardation protein interacting protein 1
rs1707420	T/C	8	5607663
rs17077540	A/G	18	65285279	WITHIN_NON_CODING_GENE				ENSG00000246923
rs17083037	T/G	18	68380241
rs17086172	T/C	18	70227021
rs17088254	C/G	4	68191194
rs17100506	C/T	5	143005388
rs17103033	T/C	14	35556480	DOWNSTREAM			FAM177A1	ENSG00000151327	family with sequence similarity 177, member A1	283635	family with sequence similarity 177, member A1
rs17103033	T/C	14	35556480	INTRONIC			PPP2R3C	ENSG00000092020	protein phosphatase 2 (formerly 2A), regulatory subunit B'', gamma	55012	protein phosphatase 2 (formerly 2A), regulatory subunit B'', gamma
rs17103033	T/C	14	35556480	WITHIN_NON_CODING_GENE				ENSG00000246310
rs17103805	A/G	10	86428477		Multiple continuous traits in DGI samples-Waist circumference in Type II Diabetes Mellitus Controls
rs17104665	A/G	5	145842469	INTRONIC			TCERG1	ENSG00000113649	transcription elongation regulator 1	10915	transcription elongation regulator 1
rs17104804	G/A	14	77164555
rs17105964	T/C	11	106569583	INTRONIC			GUCY1A2	ENSG00000152402	guanylate cyclase 1, soluble, alpha 2	2977	guanylate cyclase 1, soluble, alpha 2
rs17111435	A/G	11	110445651	DOWNSTREAM			ARHGAP20	ENSG00000137727	Rho GTPase activating protein 20	57569	Rho GTPase activating protein 20
rs17115100	G/T	10	104591393	INTRONIC	Parkinson's disease		CYP17A1	ENSG00000148795	cytochrome P450, family 17, subfamily A, polypeptide 1	1586	cytochrome P450, family 17, subfamily A, polypeptide 1	ADRENAL HYPERPLASIA, CONGENITAL, DUE TO 17-ALPHA-HYDROXYLASE DEFICIENCY	menarche menopause | hot flashes | 17-{beta} estradiol levels | osteoporosis, postmenopausal | androstenedione | liver disease | stature | alcohol abuse | estradiol | lymphoma | uterine fibroids | ovarian cancer | spondyloarthropathies | androgens endometrial cancer estrogens progesterone | liver function | rheumatoid arthritis | puberty onset | urinary estrogen metabolites | osteoporosis | menop…	INFECTION | IMMUNE | METABOLIC | CANCER | OTHER | PHARMACOGENOMIC | CHEMDEPENDENCY | REPRODUCTION | NORMALVARIATION | NEUROLOGICAL | CARDIOVASCULAR | UNKNOWN	Colorectal Neoplasms | Leiomyoma | Neoplasms, Hormone-Dependent | Hypertrophy | Schizophrenia | Genetic Predisposition to Disease | Lymphoma, Non-Hodgkin | Ovarian Neoplasms | Acne Vulgaris | Alopecia | Osteoporosis, Postmenopausal | Spondylarthropathies | Colorectal Neoplasms, Hereditary Nonpolyposis | Breast Neoplasms, Male | Alzheimer Disease | Endometrial Neoplasms | Fatty Liver | Lupus Eryth…
rs17115100	G/T	10	104591393	WITHIN_NON_CODING_GENE	Parkinson's disease		CYP17A1	ENSG00000148795	cytochrome P450, family 17, subfamily A, polypeptide 1	1586	cytochrome P450, family 17, subfamily A, polypeptide 1	ADRENAL HYPERPLASIA, CONGENITAL, DUE TO 17-ALPHA-HYDROXYLASE DEFICIENCY	menarche menopause | hot flashes | 17-{beta} estradiol levels | osteoporosis, postmenopausal | androstenedione | liver disease | stature | alcohol abuse | estradiol | lymphoma | uterine fibroids | ovarian cancer | spondyloarthropathies | androgens endometrial cancer estrogens progesterone | liver function | rheumatoid arthritis | puberty onset | urinary estrogen metabolites | osteoporosis | menop…	INFECTION | IMMUNE | METABOLIC | CANCER | OTHER | PHARMACOGENOMIC | CHEMDEPENDENCY | REPRODUCTION | NORMALVARIATION | NEUROLOGICAL | CARDIOVASCULAR | UNKNOWN	Colorectal Neoplasms | Leiomyoma | Neoplasms, Hormone-Dependent | Hypertrophy | Schizophrenia | Genetic Predisposition to Disease | Lymphoma, Non-Hodgkin | Ovarian Neoplasms | Acne Vulgaris | Alopecia | Osteoporosis, Postmenopausal | Spondylarthropathies | Colorectal Neoplasms, Hereditary Nonpolyposis | Breast Neoplasms, Male | Alzheimer Disease | Endometrial Neoplasms | Fatty Liver | Lupus Eryth…
rs17115100	G/T	10	104591393	UPSTREAM	Parkinson's disease		CYP17A1OS	ENSG00000203886	cytochrome P450, family 17, subfamily A, polypeptide 1 opposite strand
rs17115100	G/T	10	104591393	DOWNSTREAM	Parkinson's disease		CYP17A1	ENSG00000148795	cytochrome P450, family 17, subfamily A, polypeptide 1	1586	cytochrome P450, family 17, subfamily A, polypeptide 1	ADRENAL HYPERPLASIA, CONGENITAL, DUE TO 17-ALPHA-HYDROXYLASE DEFICIENCY	menarche menopause | hot flashes | 17-{beta} estradiol levels | osteoporosis, postmenopausal | androstenedione | liver disease | stature | alcohol abuse | estradiol | lymphoma | uterine fibroids | ovarian cancer | spondyloarthropathies | androgens endometrial cancer estrogens progesterone | liver function | rheumatoid arthritis | puberty onset | urinary estrogen metabolites | osteoporosis | menop…	INFECTION | IMMUNE | METABOLIC | CANCER | OTHER | PHARMACOGENOMIC | CHEMDEPENDENCY | REPRODUCTION | NORMALVARIATION | NEUROLOGICAL | CARDIOVASCULAR | UNKNOWN	Colorectal Neoplasms | Leiomyoma | Neoplasms, Hormone-Dependent | Hypertrophy | Schizophrenia | Genetic Predisposition to Disease | Lymphoma, Non-Hodgkin | Ovarian Neoplasms | Acne Vulgaris | Alopecia | Osteoporosis, Postmenopausal | Spondylarthropathies | Colorectal Neoplasms, Hereditary Nonpolyposis | Breast Neoplasms, Male | Alzheimer Disease | Endometrial Neoplasms | Fatty Liver | Lupus Eryth…
rs17120351	T/C	8	14686997	INTRONIC			SGCZ	ENSG00000185053	sarcoglycan zeta	137868	sarcoglycan zeta
rs17125523	A/G	11	121474239	INTRONIC			SORL1	ENSG00000137642	sortilin-related receptor, L(DLR class) A repeats-containing	6653	sortilin-related receptor, L(DLR class) A repeats-containing	ALZHEIMER DISEASE	Alzheimer's disease	NEUROLOGICAL	Alzheimer Disease
rs17125944	T/C	14	53400629	INTRONIC			FERMT2	ENSG00000073712	fermitin family homolog 2 (Drosophila)	10979	fermitin family homolog 2 (Drosophila)
rs17126237	C/T	8	17981089
rs17132175	G/C	10	3150814	INTRONIC			PFKP	ENSG00000067057	phosphofructokinase, platelet	5214	phosphofructokinase, platelet
rs17132175	G/C	10	3150814	DOWNSTREAM			PFKP	ENSG00000067057	phosphofructokinase, platelet	5214	phosphofructokinase, platelet
rs17132175	G/C	10	3150814	WITHIN_NON_CODING_GENE			PFKP	ENSG00000067057	phosphofructokinase, platelet	5214	phosphofructokinase, platelet
rs17132175	G/C	10	3150814	UPSTREAM			PFKP	ENSG00000067057	phosphofructokinase, platelet	5214	phosphofructokinase, platelet
rs17133807	G/A	7	50477687	DOWNSTREAM			IKZF1	ENSG00000185811	IKAROS family zinc finger 1 (Ikaros)	10320	IKAROS family zinc finger 1 (Ikaros)
rs17133921	G/A	11	75034986	INTRONIC			ARRB1	ENSG00000137486	arrestin, beta 1	408	arrestin, beta 1		nicotine dependence	CHEMDEPENDENCY
rs17134146	C/G	7	4040129	INTRONIC			SDK1	ENSG00000146555	sidekick homolog 1, cell adhesion molecule (chicken)	221935	sidekick homolog 1, cell adhesion molecule (chicken)
rs1713985	G/T	4	57786450	INTRONIC			REST	ENSG00000084093	RE1-silencing transcription factor	5978	RE1-silencing transcription factor
rs17145184	T/C	7	67641115	WITHIN_NON_CODING_GENE				ENSG00000226829
rs17145738	C/T	7	72982874	DOWNSTREAM	Triglycerides	rs17145738 influences severe hypertriglyceridemia. 132 patients of European ancestry with severe HTG (fasting plasma TG>10 mmol/L), and 351 matched normolipidemic controls	TBL2	ENSG00000106638	transducin (beta)-like 2	26608	transducin (beta)-like 2	WILLIAMS-BEUREN SYNDROME
rs17145738	C/T	7	72982874	DOWNSTREAM	Triglycerides	rs17145738 influences severe hypertriglyceridemia. 132 patients of European ancestry with severe HTG (fasting plasma TG>10 mmol/L), and 351 matched normolipidemic controls	TBL2	ENSG00000106638	transducin (beta)-like 2	26608	transducin (beta)-like 2	WILLIAMS-BEUREN SYNDROME
rs17145738	C/T	7	72982874	DOWNSTREAM	Multiple complex diseases-Bipolar disorder, combined control dataset	rs17145738 influences severe hypertriglyceridemia. 132 patients of European ancestry with severe HTG (fasting plasma TG>10 mmol/L), and 351 matched normolipidemic controls	TBL2	ENSG00000106638	transducin (beta)-like 2	26608	transducin (beta)-like 2	WILLIAMS-BEUREN SYNDROME
rs17145738	C/T	7	72982874	DOWNSTREAM	Lipid level measurements-Triglyceride levels	rs17145738 influences severe hypertriglyceridemia. 132 patients of European ancestry with severe HTG (fasting plasma TG>10 mmol/L), and 351 matched normolipidemic controls	TBL2	ENSG00000106638	transducin (beta)-like 2	26608	transducin (beta)-like 2	WILLIAMS-BEUREN SYNDROME
rs17145738	C/T	7	72982874	DOWNSTREAM	Lipid measurements-Triglycerides	rs17145738 influences severe hypertriglyceridemia. 132 patients of European ancestry with severe HTG (fasting plasma TG>10 mmol/L), and 351 matched normolipidemic controls	TBL2	ENSG00000106638	transducin (beta)-like 2	26608	transducin (beta)-like 2	WILLIAMS-BEUREN SYNDROME
rs17150703	G/A	8	9745798
rs171511	C/T	17	53273910
rs17157663	G/A	7	8998976		Quantitative traits
rs1718101	T/C	7	146122788	INTRONIC			CNTNAP2	ENSG00000174469	contactin associated protein-like 2	26047	contactin associated protein-like 2	AUTISM, SUSCEPTIBILITY TO, 15; CORTICAL DYSPLASIA-FOCAL EPILEPSY SYNDROME
rs17184313	C/T	14	93102251	INTRONIC			RIN3	ENSG00000100599	Ras and Rab interactor 3	79890	Ras and Rab interactor 3
rs17187075	G/C	4	9990328	INTRONIC			SLC2A9	ENSG00000109667	solute carrier family 2 (facilitated glucose transporter), member 9	56606	solute carrier family 2 (facilitated glucose transporter), member 9	HYPOURICEMIA, RENAL, 2
rs17194068	A/G	5	39821317
rs17201113	T/A	16	52107811
rs17201502	C/T	12	50285562	INTRONIC			FAIM2	ENSG00000135472	Fas apoptotic inhibitory molecule 2	23017	Fas apoptotic inhibitory molecule 2
rs1721359	G/A	2	228751874	INTRONIC	Blood Pressure and Arterial Stiffness-Systolic Blood Pressure		WDR69	ENSG00000123977	WD repeat domain 69	164781	WD repeat domain 69
rs1721359	G/A	2	228751874	UPSTREAM	Blood Pressure and Arterial Stiffness-Systolic Blood Pressure		WDR69	ENSG00000123977	WD repeat domain 69	164781	WD repeat domain 69
rs17223788	T/C	15	80689387
rs17226852	T/C	20	13973760	UPSTREAM			SEL1L2	ENSG00000101251	sel-1 suppressor of lin-12-like 2 (C. elegans)	80343	sel-1 suppressor of lin-12-like 2 (C. elegans)
rs17226852	T/C	20	13973760	WITHIN_NON_CODING_GENE			SEL1L2	ENSG00000101251	sel-1 suppressor of lin-12-like 2 (C. elegans)	80343	sel-1 suppressor of lin-12-like 2 (C. elegans)
rs17226852	T/C	20	13973760	INTRONIC			SEL1L2	ENSG00000101251	sel-1 suppressor of lin-12-like 2 (C. elegans)	80343	sel-1 suppressor of lin-12-like 2 (C. elegans)
rs17226852	T/C	20	13973760	UPSTREAM				ENSG00000241110
rs17226852	T/C	20	13973760	UPSTREAM			MACROD2	ENSG00000172264	MACRO domain containing 2	140733	MACRO domain containing 2
rs17231602	G/A	10	70012289
rs17249754	G/A	12	90060586		Biomedical quantitative traits
rs17251221	A/G	3	121993247	INTRONIC			CASR	ENSG00000036828	calcium-sensing receptor	846	calcium-sensing receptor	EPILEPSY, IDIOPATHIC GENERALIZED, SUSCEPTIBILITY TO, 8; CALCIUM-SENSING RECEPTOR; HYPERPARATHYROIDISM, NEONATAL SEVERE PRIMARY; HYPOPARATHYROIDISM, FAMILIAL ISOLATED; HYPOCALCIURIC HYPERCALCEMIA, FAMILIAL, TYPE I	kidney stone disease | Familial hypocalciuric hypercalcemia | osteoporosis | total serum calcium | calcium excretion hyperparathyroidism nephrolithiasis | bone mass calcium deoxypyridinoline magnesium osteocalcin phosphorus vitamin D | hormone disturbance | colorectal cancer | hypertension | calcium | calcium cardiac death heart disease, ischemic myocardial infarct phosphate | bone mineral densit…	RENAL | CANCER | METABOLIC | OTHER | NORMALVARIATION | CARDIOVASCULAR	Colorectal Neoplasms | Fractures, Spontaneous | Hypercalcemia | Genetic Predisposition to Disease | Osteoporosis, Postmenopausal | Kidney Calculi | Coronary Disease | Hypoparathyroidism | Hypercalciuria | Body Weight | Hyperparathyroidism | Hypertension | Myocardial Infarction | Osteoporosis | Birth Weight | Hypocalcemia | Kidney Failure, Chronic | Nephrolithiasis | Hyperparathyroidism, Primary |…
rs17263670	A/C	13	19264827
rs1727638	G/A	6	72139572
rs17293632	C/T	15	67442596	INTRONIC			SMAD3	ENSG00000166949	SMAD family member 3	4088	SMAD family member 3	COLORECTAL CANCER	bacteremia | pregnancy loss, recurrent | colorectal cancer | cleft palate | cleft lip without cleft palate | Tourette syndrome | bone density | juvenile polyposis	INFECTION | METABOLIC | CANCER	Genetic Predisposition to Disease | Bacteremia | Osteoporosis | Anemia, Sickle Cell
rs17300741	A/G	11	64331462	INTRONIC	Serum uric acid		SLC22A11	ENSG00000168065	solute carrier family 22 (organic anion/urate transporter), member 11	55867	solute carrier family 22 (organic anion/urate transporter), member 11
rs17300741	A/G	11	64331462	WITHIN_NON_CODING_GENE	Serum uric acid		SLC22A11	ENSG00000168065	solute carrier family 22 (organic anion/urate transporter), member 11	55867	solute carrier family 22 (organic anion/urate transporter), member 11
rs17300741	A/G	11	64331462	UPSTREAM	Serum uric acid		SLC22A11	ENSG00000168065	solute carrier family 22 (organic anion/urate transporter), member 11	55867	solute carrier family 22 (organic anion/urate transporter), member 11
rs17305657	T/C	20	31806588	UPSTREAM				ENSG00000224876
rs17305657	T/C	20	31806588	WITHIN_NON_CODING_GENE			C20orf71	ENSG00000131059	Short palate, lung and nasal epithelium carcinoma-associated protein 3 Precursor	128861	chromosome 20 open reading frame 71
rs17305657	T/C	20	31806588	INTRONIC			C20orf71	ENSG00000131059	Short palate, lung and nasal epithelium carcinoma-associated protein 3 Precursor	128861	chromosome 20 open reading frame 71
rs17321515	A/G	8	126486409		Triglycerides	rs17321515 influences severe hypertriglyceridemia. 132 patients of European ancestry with severe HTG (fasting plasma TG>10 mmol/L), and 351 matched normolipidemic controls
rs17321515	A/G	8	126486409		Triglycerides	rs17321515 influences severe hypertriglyceridemia. 132 patients of European ancestry with severe HTG (fasting plasma TG>10 mmol/L), and 351 matched normolipidemic controls
rs17321515	A/G	8	126486409		Multiple continuous traits in DGI samples-Triglycerides	rs17321515 influences severe hypertriglyceridemia. 132 patients of European ancestry with severe HTG (fasting plasma TG>10 mmol/L), and 351 matched normolipidemic controls
rs17321515	A/G	8	126486409		Multiple continuous traits in DGI samples-ApoB	rs17321515 influences severe hypertriglyceridemia. 132 patients of European ancestry with severe HTG (fasting plasma TG>10 mmol/L), and 351 matched normolipidemic controls
rs17321515	A/G	8	126486409		Lipid level measurements-Triglyceride levels	rs17321515 influences severe hypertriglyceridemia. 132 patients of European ancestry with severe HTG (fasting plasma TG>10 mmol/L), and 351 matched normolipidemic controls
rs17321515	A/G	8	126486409		Lipid measurements-Triglycerides	rs17321515 influences severe hypertriglyceridemia. 132 patients of European ancestry with severe HTG (fasting plasma TG>10 mmol/L), and 351 matched normolipidemic controls
rs17329669	A/G	7	36851929		Parkinson's disease	rs17329669 increases susceptibility to Parkinson's disease 1.71 times for carriers of the G allele PMID 16252231
rs17338512	G/T	2	2173328	INTRONIC			MYT1L	ENSG00000186487	myelin transcription factor 1-like	23040	myelin transcription factor 1-like
rs17338512	G/T	2	2173328	WITHIN_NON_CODING_GENE			MYT1L	ENSG00000186487	myelin transcription factor 1-like	23040	myelin transcription factor 1-like
rs17367504	A/G	1	11862778	INTRONIC	Systolic blood pressure		MTHFR	ENSG00000177000	5,10-methylenetetrahydrofolate reductase (NADPH)	4524	5,10-methylenetetrahydrofolate reductase (NADPH)	HOMOCYSTEINEMIA; NEURAL TUBE DEFECTS, FOLATE-SENSITIVE; STROKE, ISCHEMIC; HOMOCYSTINURIA DUE TO DEFICIENCY OF N(5,10)-METHYLENETETRAHYDROFOLATE; THROMBOPHILIA; SCHIZOPHRENIA; OROFACIAL CLEFT 1	cytogenetic studies | pregnancy loss | folate homocysteine vitamin B12 | cleft lip with or without cleft palate | intima-media thickness | chronic obstructive pulmonary disease/COPD | thrombosis, arterial | atherosclerosis | reduced risk of osteoporotic fractures case control study | breast cancer ovarian cancer | left ventricular hypertrophy | brain infarction | Budd-Chiari syndrome liver transp…	PSYCH | INFECTION | HEMATOLOGICAL | RENAL | IMMUNE | CANCER | METABOLIC | OTHER | CHEMDEPENDENCY | PHARMACOGENOMIC | REPRODUCTION | NORMALVARIATION | NEUROLOGICAL | AGING | DEVELOPMENTAL | CARDIOVASCULAR	Graft vs Host Disease | Colitis, Ulcerative | Colorectal Neoplasms | Cleft Lip | Embryo Loss | Fractures, Bone | Hyperlipoproteinemia Type II | Retinal Artery Occlusion | Abortion, Spontaneous | Esophageal Neoplasms | Skin Diseases | Pulmonary Embolism | Schizophrenia | Chromosome Aberrations | Disease Progression | Genetic Predisposition to Disease | Neoplasms, Squamous Cell | Antiphospholipid S…
rs17367504	A/G	1	11862778	DOWNSTREAM	Systolic blood pressure		MTHFR	ENSG00000177000	5,10-methylenetetrahydrofolate reductase (NADPH)	4524	5,10-methylenetetrahydrofolate reductase (NADPH)	HOMOCYSTEINEMIA; NEURAL TUBE DEFECTS, FOLATE-SENSITIVE; STROKE, ISCHEMIC; HOMOCYSTINURIA DUE TO DEFICIENCY OF N(5,10)-METHYLENETETRAHYDROFOLATE; THROMBOPHILIA; SCHIZOPHRENIA; OROFACIAL CLEFT 1	cytogenetic studies | pregnancy loss | folate homocysteine vitamin B12 | cleft lip with or without cleft palate | intima-media thickness | chronic obstructive pulmonary disease/COPD | thrombosis, arterial | atherosclerosis | reduced risk of osteoporotic fractures case control study | breast cancer ovarian cancer | left ventricular hypertrophy | brain infarction | Budd-Chiari syndrome liver transp…	PSYCH | INFECTION | HEMATOLOGICAL | RENAL | IMMUNE | CANCER | METABOLIC | OTHER | CHEMDEPENDENCY | PHARMACOGENOMIC | REPRODUCTION | NORMALVARIATION | NEUROLOGICAL | AGING | DEVELOPMENTAL | CARDIOVASCULAR	Graft vs Host Disease | Colitis, Ulcerative | Colorectal Neoplasms | Cleft Lip | Embryo Loss | Fractures, Bone | Hyperlipoproteinemia Type II | Retinal Artery Occlusion | Abortion, Spontaneous | Esophageal Neoplasms | Skin Diseases | Pulmonary Embolism | Schizophrenia | Chromosome Aberrations | Disease Progression | Genetic Predisposition to Disease | Neoplasms, Squamous Cell | Antiphospholipid S…
rs17367504	A/G	1	11862778	UPSTREAM	Systolic blood pressure		CLCN6	ENSG00000011021	chloride channel 6	1185	chloride channel 6
rs1736916	T/C	6	29704083	WITHIN_NON_CODING_GENE	Multiple Sclerosis			ENSG00000204642	major histocompatibility complex, class I, F isoform 2 precursor	3134	major histocompatibility complex, class I, F
rs1736916	T/C	6	29704083	WITHIN_NON_CODING_GENE	Multiple Sclerosis			ENSG00000214922
rs1736916	T/C	6	29704083	DOWNSTREAM	Multiple Sclerosis			ENSG00000214922
rs1736916	T/C	6	29704083	WITHIN_NON_CODING_GENE	Multiple complex diseases-Type I Diabetes, combined control dataset			ENSG00000204642	major histocompatibility complex, class I, F isoform 2 precursor	3134	major histocompatibility complex, class I, F
rs1736916	T/C	6	29704083	WITHIN_NON_CODING_GENE	Multiple complex diseases-Type I Diabetes, combined control dataset			ENSG00000214922
rs1736916	T/C	6	29704083	DOWNSTREAM	Multiple complex diseases-Type I Diabetes, combined control dataset			ENSG00000214922
rs1737947	A/G	17	18831432	INTRONIC			PRPSAP2	ENSG00000141127	phosphoribosyl pyrophosphate synthetase-associated protein 2	5636	phosphoribosyl pyrophosphate synthetase-associated protein 2
rs1737947	A/G	17	18831432	WITHIN_NON_CODING_GENE			PRPSAP2	ENSG00000141127	phosphoribosyl pyrophosphate synthetase-associated protein 2	5636	phosphoribosyl pyrophosphate synthetase-associated protein 2
rs1737947	A/G	17	18831432	DOWNSTREAM			PRPSAP2	ENSG00000141127	phosphoribosyl pyrophosphate synthetase-associated protein 2	5636	phosphoribosyl pyrophosphate synthetase-associated protein 2
rs1737947	A/G	17	18831432	UPSTREAM			PRPSAP2	ENSG00000141127	phosphoribosyl pyrophosphate synthetase-associated protein 2	5636	phosphoribosyl pyrophosphate synthetase-associated protein 2
rs1738074	T/C	6	159465977	5PRIME_UTR	Celiac disease		TAGAP	ENSG00000164691	T-cell activation RhoGTPase activating protein	117289	T-cell activation RhoGTPase activating protein
rs1738074	T/C	6	159465977	DOWNSTREAM	Celiac disease			ENSG00000246620
rs1738074	T/C	6	159465977	WITHIN_NON_CODING_GENE	Celiac disease			ENSG00000245892
rs17411480	C/G	6	30423117		Multiple complex diseases-Rheumatoid Arthritis, combined control dataset
rs17420080	C/T	4	10345548
rs17421624	T/C	6	32066177	INTRONIC	Multiple Sclerosis			ENSG00000168477	Putative tenascin-XA (TN-XA)	7148	tenascin XB	EHLERS-DANLOS-LIKE SYNDROME DUE TO TENASCIN-X DEFICIENCY; EHLERS-DANLOS SYNDROME, TYPE III
rs17421624	T/C	6	32066177	WITHIN_NON_CODING_GENE	Multiple Sclerosis			ENSG00000168477	Putative tenascin-XA (TN-XA)	7148	tenascin XB	EHLERS-DANLOS-LIKE SYNDROME DUE TO TENASCIN-X DEFICIENCY; EHLERS-DANLOS SYNDROME, TYPE III
rs17421624	T/C	6	32066177	WITHIN_NON_CODING_GENE	Multiple Sclerosis		ATF6B	ENSG00000213676	activating transcription factor 6 beta	1388	activating transcription factor 6 beta
rs17421624	T/C	6	32066177	INTRONIC	Multiple complex diseases-Rheumatoid Arthritis, combined control dataset			ENSG00000168477	Putative tenascin-XA (TN-XA)	7148	tenascin XB	EHLERS-DANLOS-LIKE SYNDROME DUE TO TENASCIN-X DEFICIENCY; EHLERS-DANLOS SYNDROME, TYPE III
rs17421624	T/C	6	32066177	WITHIN_NON_CODING_GENE	Multiple complex diseases-Rheumatoid Arthritis, combined control dataset			ENSG00000168477	Putative tenascin-XA (TN-XA)	7148	tenascin XB	EHLERS-DANLOS-LIKE SYNDROME DUE TO TENASCIN-X DEFICIENCY; EHLERS-DANLOS SYNDROME, TYPE III
rs17421624	T/C	6	32066177	WITHIN_NON_CODING_GENE	Multiple complex diseases-Rheumatoid Arthritis, combined control dataset		ATF6B	ENSG00000213676	activating transcription factor 6 beta	1388	activating transcription factor 6 beta
rs174230	T/C	2	160175310	DOWNSTREAM			BAZ2B	ENSG00000123636	bromodomain adjacent to zinc finger domain, 2B	29994	bromodomain adjacent to zinc finger domain, 2B
rs17441606	C/A	2	19568435
rs1744206	G/C	6	105423931	INTRONIC			LIN28B	ENSG00000187772	lin-28 homolog B (C. elegans)	389421	lin-28 homolog B (C. elegans)
rs174547	T/C	11	61570783	INTRONIC	Multiple continuous traits in DGI samples-Total cholesterol		FADS1	ENSG00000149485	fatty acid desaturase 1	3992	fatty acid desaturase 1		attention deficit hyperactivity disorder | allergic rhinitis dermatitis and eczema fatty acid	PSYCH | IMMUNE	Attention Deficit Disorder with Hyperactivity | Genetic Predisposition to Disease | Rhinitis | Dermatitis, Atopic | Hypersensitivity
rs174547	T/C	11	61570783	WITHIN_NON_CODING_GENE	Multiple continuous traits in DGI samples-Total cholesterol		FADS1	ENSG00000149485	fatty acid desaturase 1	3992	fatty acid desaturase 1		attention deficit hyperactivity disorder | allergic rhinitis dermatitis and eczema fatty acid	PSYCH | IMMUNE	Attention Deficit Disorder with Hyperactivity | Genetic Predisposition to Disease | Rhinitis | Dermatitis, Atopic | Hypersensitivity
rs174547	T/C	11	61570783	INTRONIC	Multiple continuous traits in DGI samples-LDL cholesterol		FADS1	ENSG00000149485	fatty acid desaturase 1	3992	fatty acid desaturase 1		attention deficit hyperactivity disorder | allergic rhinitis dermatitis and eczema fatty acid	PSYCH | IMMUNE	Attention Deficit Disorder with Hyperactivity | Genetic Predisposition to Disease | Rhinitis | Dermatitis, Atopic | Hypersensitivity
rs174547	T/C	11	61570783	WITHIN_NON_CODING_GENE	Multiple continuous traits in DGI samples-LDL cholesterol		FADS1	ENSG00000149485	fatty acid desaturase 1	3992	fatty acid desaturase 1		attention deficit hyperactivity disorder | allergic rhinitis dermatitis and eczema fatty acid	PSYCH | IMMUNE	Attention Deficit Disorder with Hyperactivity | Genetic Predisposition to Disease | Rhinitis | Dermatitis, Atopic | Hypersensitivity
rs174547	T/C	11	61570783	INTRONIC	Triglycerides		FADS1	ENSG00000149485	fatty acid desaturase 1	3992	fatty acid desaturase 1		attention deficit hyperactivity disorder | allergic rhinitis dermatitis and eczema fatty acid	PSYCH | IMMUNE	Attention Deficit Disorder with Hyperactivity | Genetic Predisposition to Disease | Rhinitis | Dermatitis, Atopic | Hypersensitivity
rs174547	T/C	11	61570783	WITHIN_NON_CODING_GENE	Triglycerides		FADS1	ENSG00000149485	fatty acid desaturase 1	3992	fatty acid desaturase 1		attention deficit hyperactivity disorder | allergic rhinitis dermatitis and eczema fatty acid	PSYCH | IMMUNE	Attention Deficit Disorder with Hyperactivity | Genetic Predisposition to Disease | Rhinitis | Dermatitis, Atopic | Hypersensitivity
rs174547	T/C	11	61570783	INTRONIC	HDL cholesterol		FADS1	ENSG00000149485	fatty acid desaturase 1	3992	fatty acid desaturase 1		attention deficit hyperactivity disorder | allergic rhinitis dermatitis and eczema fatty acid	PSYCH | IMMUNE	Attention Deficit Disorder with Hyperactivity | Genetic Predisposition to Disease | Rhinitis | Dermatitis, Atopic | Hypersensitivity
rs174547	T/C	11	61570783	WITHIN_NON_CODING_GENE	HDL cholesterol		FADS1	ENSG00000149485	fatty acid desaturase 1	3992	fatty acid desaturase 1		attention deficit hyperactivity disorder | allergic rhinitis dermatitis and eczema fatty acid	PSYCH | IMMUNE	Attention Deficit Disorder with Hyperactivity | Genetic Predisposition to Disease | Rhinitis | Dermatitis, Atopic | Hypersensitivity
rs174547	T/C	11	61570783	INTRONIC	Serum metabolites		FADS1	ENSG00000149485	fatty acid desaturase 1	3992	fatty acid desaturase 1		attention deficit hyperactivity disorder | allergic rhinitis dermatitis and eczema fatty acid	PSYCH | IMMUNE	Attention Deficit Disorder with Hyperactivity | Genetic Predisposition to Disease | Rhinitis | Dermatitis, Atopic | Hypersensitivity
rs174547	T/C	11	61570783	WITHIN_NON_CODING_GENE	Serum metabolites		FADS1	ENSG00000149485	fatty acid desaturase 1	3992	fatty acid desaturase 1		attention deficit hyperactivity disorder | allergic rhinitis dermatitis and eczema fatty acid	PSYCH | IMMUNE	Attention Deficit Disorder with Hyperactivity | Genetic Predisposition to Disease | Rhinitis | Dermatitis, Atopic | Hypersensitivity
rs174550	T/C	11	61571478	INTRONIC			FADS1	ENSG00000149485	fatty acid desaturase 1	3992	fatty acid desaturase 1		attention deficit hyperactivity disorder | allergic rhinitis dermatitis and eczema fatty acid	PSYCH | IMMUNE	Attention Deficit Disorder with Hyperactivity | Genetic Predisposition to Disease | Rhinitis | Dermatitis, Atopic | Hypersensitivity
rs174550	T/C	11	61571478	WITHIN_NON_CODING_GENE			FADS1	ENSG00000149485	fatty acid desaturase 1	3992	fatty acid desaturase 1		attention deficit hyperactivity disorder | allergic rhinitis dermatitis and eczema fatty acid	PSYCH | IMMUNE	Attention Deficit Disorder with Hyperactivity | Genetic Predisposition to Disease | Rhinitis | Dermatitis, Atopic | Hypersensitivity
rs174601	C/T	11	61623140	INTRONIC			FADS2	ENSG00000134824	fatty acid desaturase 2	9415	fatty acid desaturase 2		myocardial infarct | attention deficit hyperactivity disorder | allergic rhinitis dermatitis and eczema fatty acid	PSYCH | IMMUNE | CARDIOVASCULAR	Genetic Predisposition to Disease | Attention Deficit Disorder with Hyperactivity | Rhinitis | Myocardial Infarction | Dermatitis, Atopic | Hypersensitivity
rs17463551	C/T	11	16431197	INTRONIC			SOX6	ENSG00000110693	SRY (sex determining region Y)-box 6	55553	SRY (sex determining region Y)-box 6
rs17476669	G/A	2	50726471	INTRONIC			NRXN1	ENSG00000179915	neurexin 1	9378	neurexin 1	AUTISM	nicotine dependence	CHEMDEPENDENCY	Genetic Predisposition to Disease | Tobacco Use Disorder
rs17476669	G/A	2	50726471	UPSTREAM			NRXN1	ENSG00000179915	neurexin 1	9378	neurexin 1	AUTISM	nicotine dependence	CHEMDEPENDENCY	Genetic Predisposition to Disease | Tobacco Use Disorder
rs17476669	G/A	2	50726471	WITHIN_NON_CODING_GENE			NRXN1	ENSG00000179915	neurexin 1	9378	neurexin 1	AUTISM	nicotine dependence	CHEMDEPENDENCY	Genetic Predisposition to Disease | Tobacco Use Disorder
rs17487792	C/T	2	215643500	INTRONIC			BARD1	ENSG00000138376	BRCA1 associated RING domain 1	580	BRCA1 associated RING domain 1	BREAST CANCER	breast cancer | breast cancer breast cancer, male colorectal cancer ovarian cancer prostate cancer | uterine cancers	CANCER	Colorectal Neoplasms | Genetic Predisposition to Disease | Carcinoma, Endometrioid | Ovarian Neoplasms | Breast Neoplasms, Male | Endometrial Neoplasms | Neoplasms, Multiple Primary | Neoplastic Syndromes, Hereditary | Adenocarcinoma, Clear Cell | Carcinoma, Medullary | Carcinoma, Intraductal, Noninfiltrating | Prostatic Neoplasms | Carcinoma in Situ | Sarcoma | Mixed Tumor, Mullerian | Adenocarc…
rs17487792	C/T	2	215643500	DOWNSTREAM			BARD1	ENSG00000138376	BRCA1 associated RING domain 1	580	BRCA1 associated RING domain 1	BREAST CANCER	breast cancer | breast cancer breast cancer, male colorectal cancer ovarian cancer prostate cancer | uterine cancers	CANCER	Colorectal Neoplasms | Genetic Predisposition to Disease | Carcinoma, Endometrioid | Ovarian Neoplasms | Breast Neoplasms, Male | Endometrial Neoplasms | Neoplasms, Multiple Primary | Neoplastic Syndromes, Hereditary | Adenocarcinoma, Clear Cell | Carcinoma, Medullary | Carcinoma, Intraductal, Noninfiltrating | Prostatic Neoplasms | Carcinoma in Situ | Sarcoma | Mixed Tumor, Mullerian | Adenocarc…
rs17504169	G/A	3	190102869	WITHIN_NON_CODING_GENE			CLDN16	ENSG00000113946	claudin 16	10686	claudin 16	HYPOMAGNESEMIA 3, RENAL
rs17504169	G/A	3	190102869	UPSTREAM			CLDN16	ENSG00000113946	claudin 16	10686	claudin 16	HYPOMAGNESEMIA 3, RENAL
rs17509082	C/A	7	120927706	INTRONIC			C7orf58	ENSG00000106034	Uncharacterized protein C7orf58 Precursor	79974	chromosome 7 open reading frame 58
rs17513926	C/T	7	146243404	INTRONIC			CNTNAP2	ENSG00000174469	contactin associated protein-like 2	26047	contactin associated protein-like 2	AUTISM, SUSCEPTIBILITY TO, 15; CORTICAL DYSPLASIA-FOCAL EPILEPSY SYNDROME
rs17535407	C/G	3	103899073
rs17537900	T/C	13	43695449
rs17563605	T/C	6	127164572
rs17563986	A/G	17	43991272	INTRONIC			MAPT	ENSG00000186868	microtubule-associated protein tau	4137	microtubule-associated protein tau	SUPRANUCLEAR PALSY, PROGRESSIVE, 1; FRONTOTEMPORAL DEMENTIA; PARKINSON-DEMENTIA SYNDROME; PICK DISEASE OF BRAIN; PARKINSON DISEASE; MICROTUBULE-ASSOCIATED PROTEIN TAU	attention deficit disorder | ALS/amyotrophic lateral sclerosis | Frontotemporal dementia | posterior cortical atrophy | progressive supranuclear palsy Richardson's syndrome | neuropathy | primary progressive aphasia | Familial atypical progressive supranuclear palsy | Alzheimer's disease | Jakob-Creutzfeldt disease | frontotemporal dementia | frontotemporal dementia and Pick-like 3R and 4R tauopa…	PSYCH | OTHER | NEUROLOGICAL | DEVELOPMENTAL | UNKNOWN	Amyotrophic Lateral Sclerosis | Perceptual Disorders | Cleft Lip | Nerve Degeneration | Genetic Predisposition to Disease | Prion Diseases | Mouth Abnormalities | Atrophy | Parkinson Disease | Aphasia, Primary Progressive | Alzheimer Disease | Craniofacial Abnormalities | Tauopathies | Huntington Disease | Cleft Palate | Syndrome | Dementia | Disease Susceptibility | Neurodegenerative Diseases | …
rs17564430	T/G	11	115043574	DOWNSTREAM			CADM1	ENSG00000182985	cell adhesion molecule 1	23705	cell adhesion molecule 1
rs17565953	G/T	15	28018655	INTRONIC			OCA2	ENSG00000104044	oculocutaneous albinism II	4948	oculocutaneous albinism II	SKIN/HAIR/EYE PIGMENTATION, VARIATION IN, 1; ALBINISM, OCULOCUTANEOUS, TYPE II	melanoma | skin cancer risk factors | Prader-Willi and Angelman syndromes | Hermansky-Pudlak syndrome	CANCER | OTHER | NORMALVARIATION | DEVELOPMENTAL	Genetic Predisposition to Disease | Hermanski-Pudlak Syndrome | Melanoma | Prader-Willi Syndrome | Hypopigmentation | Melanosis | Angelman Syndrome | Albinism, Oculocutaneous | Nevus, Pigmented | Skin Neoplasms
rs17565953	G/T	15	28018655	UPSTREAM				ENSG00000232394
rs17568778	C/A	10	101128362	INTRONIC			CNNM1	ENSG00000119946	cyclin M1	26507	cyclin M1
rs17568778	C/A	10	101128362	WITHIN_NON_CODING_GENE			CNNM1	ENSG00000119946	cyclin M1	26507	cyclin M1
rs1757939	T/C	4	130146176
rs17586876	A/G	3	2964182	INTRONIC			CNTN4	ENSG00000144619	contactin 4	152330	contactin 4
rs17586876	A/G	3	2964182	WITHIN_NON_CODING_GENE			CNTN4	ENSG00000144619	contactin 4	152330	contactin 4
rs17609240	T/G	17	38110689		Hematological parameters
rs17615250	A/G	6	32678973	UPSTREAM				ENSG00000235040
rs17632159	G/C	5	72431482	DOWNSTREAM			TMEM171	ENSG00000157111	transmembrane protein 171	134285	transmembrane protein 171
rs1763510	T/C	6	134557207	INTRONIC			SGK1	ENSG00000118515	serum/glucocorticoid regulated kinase 1	6446	serum/glucocorticoid regulated kinase 1
rs1763510	T/C	6	134557207	WITHIN_NON_CODING_GENE			SGK1	ENSG00000118515	serum/glucocorticoid regulated kinase 1	6446	serum/glucocorticoid regulated kinase 1
rs17646919	A/G	22	30400861	INTRONIC			MTMR3	ENSG00000100330	myotubularin related protein 3	8897	myotubularin related protein 3
rs17646919	A/G	22	30400861	WITHIN_NON_CODING_GENE			MTMR3	ENSG00000100330	myotubularin related protein 3	8897	myotubularin related protein 3
rs17646919	A/G	22	30400861	DOWNSTREAM				ENSG00000227117
rs17658562	C/T	6	18957829
rs17663983	C/T	7	76405241
rs17664713	C/T	15	95318586
rs17666460	A/G	6	149256439	INTRONIC			UST	ENSG00000111962	uronyl-2-sulfotransferase	10090	uronyl-2-sulfotransferase
rs17673553	A/G	16	11241906	INTRONIC	Type I Diabetes		CLEC16A	ENSG00000038532	C-type lectin domain family 16, member A	23274	C-type lectin domain family 16, member A	DIABETES MELLITUS, INSULIN-DEPENDENT
rs17673553	A/G	16	11241906	WITHIN_NON_CODING_GENE	Type I Diabetes		CLEC16A	ENSG00000038532	C-type lectin domain family 16, member A	23274	C-type lectin domain family 16, member A	DIABETES MELLITUS, INSULIN-DEPENDENT
rs1769242	T/C	10	787896	UPSTREAM				ENSG00000231601
rs17696736	A/G	12	112486818	INTRONIC	Type 1 diabetes	rs17696736 has been reported in a large study to be associated with type-1 diabetes. The risk allele (oriented to the dbSNP entry) is (G); the odds ratio associated with heterozygotes is 1.34 (CI 1.16-1.53), and for homozygotes, 1.94 (CI 1.65-2.29). PMID 17554300 In an expanded follow-up study of >6,000 controls and 6,000 patients, the heterozygote odds ratio for this SNP was recalculated to be 1…	NAA25	ENSG00000111300	N(alpha)-acetyltransferase 25, NatB auxiliary subunit	80018	chromosome 12 open reading frame 30
rs17696736	A/G	12	112486818	INTRONIC	Type 1 diabetes	rs17696736 has been reported in a large study to be associated with type-1 diabetes. The risk allele (oriented to the dbSNP entry) is (G); the odds ratio associated with heterozygotes is 1.34 (CI 1.16-1.53), and for homozygotes, 1.94 (CI 1.65-2.29). PMID 17554300 In an expanded follow-up study of >6,000 controls and 6,000 patients, the heterozygote odds ratio for this SNP was recalculated to be 1…	NAA25	ENSG00000111300	N(alpha)-acetyltransferase 25, NatB auxiliary subunit	80018	chromosome 12 open reading frame 30
rs17696736	A/G	12	112486818	INTRONIC	Type 1 diabetes	rs17696736 has been reported in a large study to be associated with type-1 diabetes. The risk allele (oriented to the dbSNP entry) is (G); the odds ratio associated with heterozygotes is 1.34 (CI 1.16-1.53), and for homozygotes, 1.94 (CI 1.65-2.29). PMID 17554300 In an expanded follow-up study of >6,000 controls and 6,000 patients, the heterozygote odds ratio for this SNP was recalculated to be 1…	NAA25	ENSG00000111300	N(alpha)-acetyltransferase 25, NatB auxiliary subunit	80018	chromosome 12 open reading frame 30
rs17696736	A/G	12	112486818	INTRONIC	Type 1 diabetes	rs17696736 has been reported in a large study to be associated with type-1 diabetes. The risk allele (oriented to the dbSNP entry) is (G); the odds ratio associated with heterozygotes is 1.34 (CI 1.16-1.53), and for homozygotes, 1.94 (CI 1.65-2.29). PMID 17554300 In an expanded follow-up study of >6,000 controls and 6,000 patients, the heterozygote odds ratio for this SNP was recalculated to be 1…	NAA25	ENSG00000111300	N(alpha)-acetyltransferase 25, NatB auxiliary subunit	80018	chromosome 12 open reading frame 30
rs17696736	A/G	12	112486818	INTRONIC	Multiple complex diseases-Type I Diabetes	rs17696736 has been reported in a large study to be associated with type-1 diabetes. The risk allele (oriented to the dbSNP entry) is (G); the odds ratio associated with heterozygotes is 1.34 (CI 1.16-1.53), and for homozygotes, 1.94 (CI 1.65-2.29). PMID 17554300 In an expanded follow-up study of >6,000 controls and 6,000 patients, the heterozygote odds ratio for this SNP was recalculated to be 1…	NAA25	ENSG00000111300	N(alpha)-acetyltransferase 25, NatB auxiliary subunit	80018	chromosome 12 open reading frame 30
rs17696736	A/G	12	112486818	INTRONIC	Multiple complex diseases-Type I Diabetes, Rheumatoid Arthritis, combined case analysis	rs17696736 has been reported in a large study to be associated with type-1 diabetes. The risk allele (oriented to the dbSNP entry) is (G); the odds ratio associated with heterozygotes is 1.34 (CI 1.16-1.53), and for homozygotes, 1.94 (CI 1.65-2.29). PMID 17554300 In an expanded follow-up study of >6,000 controls and 6,000 patients, the heterozygote odds ratio for this SNP was recalculated to be 1…	NAA25	ENSG00000111300	N(alpha)-acetyltransferase 25, NatB auxiliary subunit	80018	chromosome 12 open reading frame 30
rs17711796	C/T	2	24123539	INTRONIC			ATAD2B	ENSG00000119778	ATPase family, AAA domain containing 2B	54454	ATPase family, AAA domain containing 2B
rs17711796	C/T	2	24123539	UPSTREAM				ENSG00000238111
rs1771628	T/C	10	31368479
rs17718077	G/C	7	41481587	INTRONIC				ENSG00000236089	Putative uncharacterized protein ENSP00000399321 Fragment
rs17750424	T/C	6	27701122	DOWNSTREAM				ENSG00000216915
rs17760362	T/A	17	61418667	INTRONIC			TANC2	ENSG00000170921	tetratricopeptide repeat, ankyrin repeat and coiled-coil containing 2	26115	tetratricopeptide repeat, ankyrin repeat and coiled-coil containing 2
rs17775170	G/A	2	103251927	INTRONIC			SLC9A2	ENSG00000115616	solute carrier family 9 (sodium/hydrogen exchanger), member 2	6549	solute carrier family 9 (sodium/hydrogen exchanger), member 2		hypertension	CARDIOVASCULAR	Hypertension
rs17782313	T/C	18	57851097		Obesity	A study of 60,000 adults indicates that rs17782313(C) alleles are associated with higher body mass index (BMI), with even greater effect in children. The average increase in BMI is 0.22 BMI units (p = 2.8 x 10<sup>-15</sup>).PMID 18454148 Note that rs10871777 is considered an equivalent SNP in Caucasian and Asian populations. The rs17782313(C) allele is equivalent to the rs10871777(G) allele.http…
rs17782313	T/C	18	57851097		Body mass index	A study of 60,000 adults indicates that rs17782313(C) alleles are associated with higher body mass index (BMI), with even greater effect in children. The average increase in BMI is 0.22 BMI units (p = 2.8 x 10<sup>-15</sup>).PMID 18454148 Note that rs10871777 is considered an equivalent SNP in Caucasian and Asian populations. The rs17782313(C) allele is equivalent to the rs10871777(G) allele.http…
rs17782313	T/C	18	57851097		Body mass index	A study of 60,000 adults indicates that rs17782313(C) alleles are associated with higher body mass index (BMI), with even greater effect in children. The average increase in BMI is 0.22 BMI units (p = 2.8 x 10<sup>-15</sup>).PMID 18454148 Note that rs10871777 is considered an equivalent SNP in Caucasian and Asian populations. The rs17782313(C) allele is equivalent to the rs10871777(G) allele.http…
rs17786744	A/G	8	23777006
rs17795358	G/A	2	50044424
rs17795388	A/G	2	50046852
rs1780324	A/G	1	21821757		Plasma levels of liver enzymes
rs17809806	C/T	12	10832143
rs17817190	T/G	2	134351648	UPSTREAM				ENSG00000200708	7SK RNA
rs17817449	T/G	16	53813367	INTRONIC		Within the FTO gene, many SNPs appear to be co-inherited. The SNP showing the strongest association with body weight (i.e. body mass index, BMI) is not rs17817449, although this SNP is one of co-inherited SNPs in the FTO gene region. For more information, refer to the FTO gene or the most studied of FTO SNPs, rs9930506. PMID 17658951 PMID 18316358 A study of 900+ Quebec individuals reported that …	FTO	ENSG00000140718	fat mass and obesity associated	79068	fat mass and obesity associated	GROWTH RETARDATION, DEVELOPMENTAL DELAY, COARSE FACIES, AND EARLY; OBESITY	obesity | diabetes, type 2 | Posttransplantation diabetes mellitus (PTDM)	METABOLIC	Genetic Predisposition to Disease | Diabetes Mellitus, Type 2 | Overweight | Birth Weight | Posttransplantation diabetes mellitus | Obesity
rs17829302	G/T	1	234894002
rs17840186	G/A	6	32938199	WITHIN_NON_CODING_GENE	Multiple Sclerosis			ENSG00000204257	HLA class II histocompatibility antigen, DM alpha chain Precursor (MHC class II antigen DMA)	3108	major histocompatibility complex, class II, DM alpha
rs17840186	G/A	6	32938199	UPSTREAM	Multiple Sclerosis			ENSG00000204257	HLA class II histocompatibility antigen, DM alpha chain Precursor (MHC class II antigen DMA)	3108	major histocompatibility complex, class II, DM alpha
rs17840186	G/A	6	32938199	INTRONIC	Multiple Sclerosis			ENSG00000204256	Bromodomain-containing protein 2 (Protein RING3)(O27.1.1)	6046	bromodomain containing 2
rs17840186	G/A	6	32938199	WITHIN_NON_CODING_GENE	Multiple Sclerosis			ENSG00000204256	Bromodomain-containing protein 2 (Protein RING3)(O27.1.1)	6046	bromodomain containing 2
rs17840186	G/A	6	32938199	WITHIN_NON_CODING_GENE	Multiple Sclerosis			ENSG00000223837
rs17840186	G/A	6	32938199	UPSTREAM	Multiple Sclerosis			ENSG00000204256	Bromodomain-containing protein 2 (Protein RING3)(O27.1.1)	6046	bromodomain containing 2
rs17840186	G/A	6	32938199	WITHIN_NON_CODING_GENE	Multiple complex diseases-Type I Diabetes			ENSG00000204257	HLA class II histocompatibility antigen, DM alpha chain Precursor (MHC class II antigen DMA)	3108	major histocompatibility complex, class II, DM alpha
rs17840186	G/A	6	32938199	UPSTREAM	Multiple complex diseases-Type I Diabetes			ENSG00000204257	HLA class II histocompatibility antigen, DM alpha chain Precursor (MHC class II antigen DMA)	3108	major histocompatibility complex, class II, DM alpha
rs17840186	G/A	6	32938199	INTRONIC	Multiple complex diseases-Type I Diabetes			ENSG00000204256	Bromodomain-containing protein 2 (Protein RING3)(O27.1.1)	6046	bromodomain containing 2
rs17840186	G/A	6	32938199	WITHIN_NON_CODING_GENE	Multiple complex diseases-Type I Diabetes			ENSG00000204256	Bromodomain-containing protein 2 (Protein RING3)(O27.1.1)	6046	bromodomain containing 2
rs17840186	G/A	6	32938199	WITHIN_NON_CODING_GENE	Multiple complex diseases-Type I Diabetes			ENSG00000223837
rs17840186	G/A	6	32938199	UPSTREAM	Multiple complex diseases-Type I Diabetes			ENSG00000204256	Bromodomain-containing protein 2 (Protein RING3)(O27.1.1)	6046	bromodomain containing 2
rs17863787	T/G	2	234611094	INTRONIC			UGT1A8	ENSG00000242366	UDP glucuronosyltransferase 1 family, polypeptide A8	54576	UDP glucuronosyltransferase 1 family, polypeptide A8		pancreatitis | colorectal cancer | mycophenolic acid pharmacokinetics | drug hypersensitivity | bladder cancer | liver cancer	IMMUNE | CANCER | PHARMACOGENOMIC	Colorectal Neoplasms | Genetic Predisposition to Disease | Carcinoma, Hepatocellular | Pancreatitis | Liver Neoplasms | Chronic Disease
[truncated: 3,461 more rows]
