# Supplementary material for: A machine-compiled database of genome-wide association studies
Source: Nat Commun. 2019 Jul 26;10:3341. doi: 10.1038/s41467-019-11026-x (PMC6659642; doi:10.1038/s41467-019-11026-x)
Supplement: Supplementary file 3 — Source Data [file 41467_2019_11026_MOESM3_ESM.zip › Supplementary Files/notebooks/bio-analysis/enrichment/associationskk.txt]

Paper ID, Phenotype, Known SNP 1 ID, Known SNP 2 ID, Physical Distance (bp), Genetic Distance (cM)
23738518 Reading|Language  rs1357978 rs13307587 16492 0.0086985867355
21829377 Plasma Phospholipid|Fatty Acids  rs3798713 rs3734398 25649 0.0029549300486
21829377 Plasma Phospholipid|Fatty Acids  rs3798713 rs2236212 13607 0.0013143838886
21829377 Plasma Phospholipid|Fatty Acids  rs174547 rs174538 10702 3.25382394095e-05
21829377 Plasma Phospholipid|Fatty Acids  rs174547 rs174535 19427 7.43074591014e-05
21829377 Plasma Phospholipid|Fatty Acids  rs174538 rs174535 8725 4.17692196919e-05
21829377 Plasma Phospholipid|Fatty Acids  rs3734398 rs2236212 12042 0.00164054616
22544364 Wilms Tumor  rs807624 rs3755132 52651 0.0064417800422
21779181 Systemic Sclerosis  rs9296015 rs443198 28583 0.0986282854948
21779181 Systemic Sclerosis  rs9275390 rs3129763 78231 0.0460168239903
19571809 Schizophrenia  rs17149524 rs17149424 22923 0.003741898941
19571809 Schizophrenia  rs9272535 rs9272219 4487 0.0024196498923
19571809 Schizophrenia  rs6938200 rs3800318 32491 0.010009093697
19571809 Schizophrenia  rs6938200 rs7746199 30174 0.0092171644651
19571809 Schizophrenia  rs6938200 rs13219354 45486 0.00784817294591
19571809 Schizophrenia  rs6938200 rs3800307 45358 0.007827121949
19571809 Schizophrenia  rs6938200 rs16897515 46870 0.0100310351995
19571809 Schizophrenia  rs6938200 rs13219181 94925 0.0204901661546
19571809 Schizophrenia  rs6938200 rs3800316 24952 0.0050293672226
19571809 Schizophrenia  rs6938200 rs13212921 25728 0.0060546548103
19571809 Schizophrenia  rs6938200 rs6932590 17781 0.0023296766044
19571809 Schizophrenia  rs6938200 rs4452638 1885 0.0007684284476
19571809 Schizophrenia  rs6938200 rs13194053 87267 0.0195890783197
19571809 Schizophrenia  rs2072806 rs2072803 7422 0.0027391317684
19571809 Schizophrenia  rs3800318 rs7746199 2317 0.000791929231902
19571809 Schizophrenia  rs3800318 rs13219354 77977 0.0178572666429
19571809 Schizophrenia  rs3800318 rs3800307 77849 0.017836215646
19571809 Schizophrenia  rs3800318 rs16897515 14379 2.19415024958e-05
19571809 Schizophrenia  rs3800318 rs3800316 7539 0.0049797264744
19571809 Schizophrenia  rs3800318 rs13212921 58219 0.0160637485073
19571809 Schizophrenia  rs3800318 rs6932590 14710 0.0076794170926
19571809 Schizophrenia  rs3800318 rs4452638 34376 0.0107775221446
19571809 Schizophrenia  rs13199775 rs9461219 8145 0.000579109682498
19571809 Schizophrenia  rs13199775 rs6939997 7558 0.000600067797507
19571809 Schizophrenia  rs13199775 rs9467626 44964 0.0067284090872
19571809 Schizophrenia  rs9461219 rs6939997 15703 0.00117917748
19571809 Schizophrenia  rs9461219 rs9467626 36819 0.0061492994047
19571809 Schizophrenia  rs7746199 rs13219354 75660 0.017065337411
19571809 Schizophrenia  rs7746199 rs3800307 75532 0.0170442864141
19571809 Schizophrenia  rs7746199 rs16897515 16696 0.000813870734397
19571809 Schizophrenia  rs7746199 rs3800316 5222 0.0041877972425
19571809 Schizophrenia  rs7746199 rs13212921 55902 0.0152718192754
19571809 Schizophrenia  rs7746199 rs6932590 12393 0.0068874878607
19571809 Schizophrenia  rs7746199 rs4452638 32059 0.0099855929127
19571809 Schizophrenia  rs6939997 rs9467626 52522 0.0073284768847
19571809 Schizophrenia  rs13219354 rs6913660 94239 0.0147369351775
19571809 Schizophrenia  rs13219354 rs3800307 128 2.10509969065e-05
19571809 Schizophrenia  rs13219354 rs16897515 92356 0.0178792081454
19571809 Schizophrenia  rs13219354 rs13219181 49439 0.0126419932087
19571809 Schizophrenia  rs13219354 rs3800316 70438 0.0128775401685
19571809 Schizophrenia  rs13219354 rs13212921 19758 0.00179351813561
19571809 Schizophrenia  rs13219354 rs6932590 63267 0.0101778495503
19571809 Schizophrenia  rs13219354 rs4452638 43601 0.00707974449831
19571809 Schizophrenia  rs13219354 rs13194053 41781 0.0117409053738
19571809 Schizophrenia  rs6913660 rs3800307 94367 0.0147579861744
19571809 Schizophrenia  rs6913660 rs13219181 44800 0.0020949419688
19571809 Schizophrenia  rs6913660 rs6904071 44169 0.0030407896515
19571809 Schizophrenia  rs6913660 rs926300 31982 0.000748810573
19571809 Schizophrenia  rs6913660 rs13194053 52458 0.0029960298037
19571809 Schizophrenia  rs3800307 rs16897515 92228 0.0178581571485
19571809 Schizophrenia  rs3800307 rs13219181 49567 0.0126630442056
19571809 Schizophrenia  rs3800307 rs3800316 70310 0.0128564891716
19571809 Schizophrenia  rs3800307 rs13212921 19630 0.0017724671387
19571809 Schizophrenia  rs3800307 rs6932590 63139 0.0101567985534
19571809 Schizophrenia  rs3800307 rs4452638 43473 0.0070586935014
19571809 Schizophrenia  rs3800307 rs13194053 41909 0.0117619563707
19571809 Schizophrenia  rs16897515 rs3800316 21918 0.0050016679769
19571809 Schizophrenia  rs16897515 rs13212921 72598 0.0160856900098
19571809 Schizophrenia  rs16897515 rs6932590 29089 0.0077013585951
19571809 Schizophrenia  rs16897515 rs4452638 48755 0.0107994636471
19571809 Schizophrenia  rs13219181 rs6904071 88969 0.0051357316203
19571809 Schizophrenia  rs13219181 rs13212921 69197 0.0144355113443
19571809 Schizophrenia  rs13219181 rs926300 76782 0.0028437525418
19571809 Schizophrenia  rs13219181 rs4452638 93040 0.019721737707
19571809 Schizophrenia  rs13219181 rs13194053 7658 0.000901087834897
19571809 Schizophrenia  rs6904071 rs926300 12187 0.0022919790785
19571809 Schizophrenia  rs6904071 rs13194053 96627 0.0060368194552
19571809 Schizophrenia  rs3800316 rs13212921 50680 0.0110840220329
19571809 Schizophrenia  rs3800316 rs6932590 7171 0.0026996906182
19571809 Schizophrenia  rs3800316 rs4452638 26837 0.0057977956702
19571809 Schizophrenia  rs13212921 rs6932590 43509 0.0083843314147
19571809 Schizophrenia  rs13212921 rs4452638 23843 0.0052862263627
19571809 Schizophrenia  rs13212921 rs13194053 61539 0.0135344235094
19571809 Schizophrenia  rs926300 rs13194053 84440 0.0037448403767
19571809 Schizophrenia  rs6932590 rs4452638 19666 0.003098105052
19571809 Schizophrenia  rs4452638 rs13194053 85382 0.0188206498721
24094242 Serum Alkaline Phosphatase Levels  rs7025162 rs8176720 33473 0.056586589198
24094242 Serum Alkaline Phosphatase Levels  rs7025162 rs651007 12471 0.032354465859
24094242 Serum Alkaline Phosphatase Levels  rs8176720 rs651007 21002 0.024232123339
20881960 Height  rs3791675 rs1367226 21769 0.0071230213579
20881960 Height  rs750460 rs5742915 95127 0.142169187069
20881960 Height  rs2353398 rs7689420 45594 0.00753694163399
20881960 Height  rs7460090 rs10958476 98355 0.0291748186994
20881960 Height  rs2280470 rs16942341 6721 0.002808660637
20881960 Height  rs6449353 rs2724475 87056 0.014677186509
20881960 Height  rs1173727 rs3792752 61887 0.041835644771
20881960 Height  rs227724 rs1401796 60942 0.411188723329
20881960 Height  rs2070776 rs2665838 41033 0.0202977124105
22144915 Corneal Astigmatism  rs7677751 rs17084051 36879 0.0101826870293
19503597 Uric Acid  rs17300741 rs505802 25610 0.0230130129927
19503597 Uric Acid  rs734553 rs12498742 21048 0.0082082416208
23958962 Cocaine Dependence  rs11944332 rs4129566 7675 0.000247656667995
17684544 Ibd Disease  rs1992662 rs1992660 21215 0.0022669858915
17684544 Ibd Disease  rs1992660 rs1553575 87865 0.0153777466661
17684544 Ibd Disease  rs2066845 rs2066844 10614 0.0017682554021
19305408 Qt Interval Duration  rs4725982 rs2968864 15701 0.00349224302499
19305408 Qt Interval Duration  rs12576239 rs2074238 17516 0.0350219864603
19305408 Qt Interval Duration  rs12029454 rs16857031 20207 0.037862417861
22423221 Platelet Count|Mean Platelet Volume  rs342296 rs342293 684 0.000633024500999
19300499 Cyp2C9|Warfarin  rs1799853 rs1057910 39006 0.003010328999
17903300 Waist Circumference|Body Mass Index Mean waist circumference rs4469448 rs6996971 2618 0.0013198305314
17903300 Waist Circumference|Body Mass Index Mean waist circumference rs4469448 rs4471028 135 3.71739530181e-06
17903300 Waist Circumference|Body Mass Index Mean waist circumference rs4469448 rs10504576 28431 0.00758332539891
17903300 Waist Circumference|Body Mass Index Mean waist circumference rs2206682 rs2223662 182 1.41244800034e-06
17903300 Waist Circumference|Body Mass Index Mean waist circumference rs6996971 rs4471028 2483 0.0013161131361
17903300 Waist Circumference|Body Mass Index Mean waist circumference rs6996971 rs10504576 25813 0.00626349486751
17903300 Waist Circumference|Body Mass Index Mean waist circumference rs4471028 rs10504576 28296 0.00757960800361
21437268 Cancers|Conducted|Upper Aerodigestive Tract  rs1229984 rs1789924 34967 0.0323009808763
21437268 Cancers|Conducted|Upper Aerodigestive Tract  rs1789924 rs971074 67575 0.304251923422
21490707 Caffeine Consumption|Cyp1A2  rs6495122 rs2472304 81407 0.014034212562
21490707 Caffeine Consumption|Cyp1A2  rs2470893 rs2472304 24789 0.023288014446
17903302 Arterial Stiffness|Blood Pressure diastolic rs935334 rs2121070 37086 0.00346444359569
20694148 Metabolic Syndrome “ rs1535 rs174546 28142 0.00626655750069
20195266 Antipsychotic Drugs|Metabolic Side Effects Clozapine - Heart Rate rs399885 rs7570469 22102 0.004309099484
20195266 Antipsychotic Drugs|Metabolic Side Effects Risperidone - Hemoglobin A1c rs11663206 rs8092443 11206 0.0017972213419
24403052 Basal Cell Carcinoma  rs59586681 rs214782 61660 0.244344486617
21076409 Conduction|Qrs Duration  rs9851724 rs11710077 62036 0.115394595191
21076409 Conduction|Qrs Duration  rs9851724 rs11708996 86012 0.154461749734
21076409 Conduction|Qrs Duration  rs9851724 rs6801957 47380 0.169007035053
21076409 Conduction|Qrs Duration  rs11710077 rs11708996 23976 0.0390671545429
19714249 Obesity|Osteoporosis Phenotypes  rs4756846 rs297325 13917 0.0028486068418
21909110 Mean Arterial Pressure|Pulse Pressure  rs1446468 rs13002573 48278 0.03132200394
24143190 Breast Cancer|Breast  rs3803662 rs12922061 48659 0.0195880907003
21873549 Type 2 Diabetes|Proinsulin Levels  rs10838687 rs10501320 19093 0.000434389649698
23028341 Complement C3  rs241428 rs9276606 67375 0.0855389340343
22760553 Global Disease|Depression|Citalopram-Induced Side Effects  rs3810046 rs4398173 554 0.000275273722099
23118916 Serum IgM  rs11078697 rs11552708 6674 0.0033391907695
23118916 Serum IgM  rs11078697 rs11653545 42845 0.009590880059
23118916 Serum IgM  rs11552708 rs11653545 49519 0.0129300708285
23593202 Age Menarche|Femoral Neck Bone Geometry  rs8113142 rs4141232 22635 0.0065233317465
20927387 Cell Traits|Red Blood Cell mean corpuscular hemoglobin rs6569992 rs7775698 33517 0.018457953797
24513273 Serum Uric Acid  rs2231142 rs3114018 12258 0.039359959786
24513273 Serum Uric Acid  rs2231142 rs4148152 8586 0.00162156860799
24513273 Serum Uric Acid  rs3114018 rs4148152 3672 0.037738391178
22832964 Smoking Behaviors CPD rs667282 rs2036527 11857 0.00255455551701
20729852 Esophageal Squamous Cell Carcinoma|Gastric Adenocarcinoma  rs3765524 rs3781264 12077 0.00332119798099
17903307 Pulmonary Function percent predicted fef 25–75 /fvc for latest exam rs1409149 rs3753683 1578 0.001634280253
17903307 Pulmonary Function mean fev 1 /fvc from two exams rs2225434 rs2838815 4556 0.0018227388936
17903307 Pulmonary Function percent predicted fev 1 /fvc for latest exam rs219326 rs219391 41741 0.0071421232671
17903307 Pulmonary Function percent predicted fev 1 /fvc for latest exam rs219326 rs219349 12225 2.24128759641e-06
17903307 Pulmonary Function percent predicted fev 1 /fvc for latest exam rs219391 rs219349 29516 0.0071398819795
23382691 Immunoglobulin G|Human Immunoglobulin|-Glycosylation  rs7159888 rs11847263 17053 0.0075174232337
22993228 Lumbar Disc Degeneration  rs11969002 rs3749982 2859 0.000541540607799
22993228 Lumbar Disc Degeneration  rs11969002 rs7744666 36 5.44781489964e-06
22993228 Lumbar Disc Degeneration  rs11969002 rs2187689 7101 0.0031362030163
22993228 Lumbar Disc Degeneration  rs11969002 rs6936004 2814 0.0019347440519
22993228 Lumbar Disc Degeneration  rs11969002 rs9469300 1004 0.000148929024903
22993228 Lumbar Disc Degeneration  rs11969002 rs6457690 4031 0.0023339483208
22993228 Lumbar Disc Degeneration  rs11969002 rs10214886 2329 0.0017403231324
22993228 Lumbar Disc Degeneration  rs11969002 rs10046257 5051 0.0023609385215
22993228 Lumbar Disc Degeneration  rs11969002 rs1029296 3367 0.0022795889929
22993228 Lumbar Disc Degeneration  rs11969002 rs1029295 3266 0.0022187921203
22993228 Lumbar Disc Degeneration  rs980238 rs1154053 2772 0.0077632423452
22993228 Lumbar Disc Degeneration  rs980238 rs4875102 2074 0.0062440178573
22993228 Lumbar Disc Degeneration  rs3749982 rs7744666 2895 0.000546988422698
22993228 Lumbar Disc Degeneration  rs3749982 rs2187689 9960 0.0036777436241
22993228 Lumbar Disc Degeneration  rs3749982 rs6936004 5673 0.0024762846597
22993228 Lumbar Disc Degeneration  rs3749982 rs9469300 1855 0.000392611582896
22993228 Lumbar Disc Degeneration  rs3749982 rs6457690 6890 0.00287548892859
22993228 Lumbar Disc Degeneration  rs3749982 rs10214886 5188 0.00228186374019
22993228 Lumbar Disc Degeneration  rs3749982 rs10046257 7910 0.0029024791293
22993228 Lumbar Disc Degeneration  rs3749982 rs1029296 6226 0.0028211296007
22993228 Lumbar Disc Degeneration  rs3749982 rs1029295 6125 0.00276033272809
22993228 Lumbar Disc Degeneration  rs12805875 rs7103004 3608 0.00141517212499
22993228 Lumbar Disc Degeneration  rs12805875 rs4554859 734 7.38339900863e-06
22993228 Lumbar Disc Degeneration  rs12805875 rs7118412 3878 0.001615987568
22993228 Lumbar Disc Degeneration  rs7744666 rs2187689 7065 0.0031307552014
22993228 Lumbar Disc Degeneration  rs7744666 rs6936004 2778 0.001929296237
22993228 Lumbar Disc Degeneration  rs7744666 rs9469300 1040 0.000154376839802
22993228 Lumbar Disc Degeneration  rs7744666 rs6457690 3995 0.0023285005059
22993228 Lumbar Disc Degeneration  rs7744666 rs10214886 2293 0.0017348753175
22993228 Lumbar Disc Degeneration  rs7744666 rs10046257 5015 0.0023554907066
22993228 Lumbar Disc Degeneration  rs7744666 rs1029296 3331 0.002274141178
22993228 Lumbar Disc Degeneration  rs7744666 rs1029295 3230 0.0022133443054
22993228 Lumbar Disc Degeneration  rs7103004 rs4554859 4342 0.001422555524
22993228 Lumbar Disc Degeneration  rs7103004 rs7118412 270 0.000200815443009
22993228 Lumbar Disc Degeneration  rs2187689 rs6936004 4287 0.0012014589644
22993228 Lumbar Disc Degeneration  rs2187689 rs9469300 8105 0.0032851320412
22993228 Lumbar Disc Degeneration  rs2187689 rs6457690 3070 0.0008022546955
22993228 Lumbar Disc Degeneration  rs2187689 rs10214886 4772 0.0013958798839
22993228 Lumbar Disc Degeneration  rs2187689 rs10046257 2050 0.000775264494798
22993228 Lumbar Disc Degeneration  rs2187689 rs1029296 3734 0.000856614023398
22993228 Lumbar Disc Degeneration  rs2187689 rs1029295 3835 0.000917410896001
22993228 Lumbar Disc Degeneration  rs1981483 rs2017567 6547 0.000240500143928
22993228 Lumbar Disc Degeneration  rs1981483 rs7204439 30670 0.00691253659663
22993228 Lumbar Disc Degeneration  rs1154053 rs4875102 698 0.0015192244879
22993228 Lumbar Disc Degeneration  rs6936004 rs9469300 3818 0.0020836730768
22993228 Lumbar Disc Degeneration  rs6936004 rs6457690 1217 0.000399204268895
22993228 Lumbar Disc Degeneration  rs6936004 rs10214886 485 0.000194420919506
22993228 Lumbar Disc Degeneration  rs6936004 rs10046257 2237 0.000426194469597
22993228 Lumbar Disc Degeneration  rs6936004 rs1029296 553 0.000344844940997
22993228 Lumbar Disc Degeneration  rs6936004 rs1029295 452 0.000284048068394
22993228 Lumbar Disc Degeneration  rs9469300 rs6457690 5035 0.0024828773457
22993228 Lumbar Disc Degeneration  rs9469300 rs10214886 3333 0.0018892521573
22993228 Lumbar Disc Degeneration  rs9469300 rs10046257 6055 0.0025098675464
22993228 Lumbar Disc Degeneration  rs9469300 rs1029296 4371 0.0024285180178
22993228 Lumbar Disc Degeneration  rs9469300 rs1029295 4270 0.0023677211452
22993228 Lumbar Disc Degeneration  rs1250307 rs2484992 16124 0.0010523406985
22993228 Lumbar Disc Degeneration  rs1250307 rs2484990 19158 0.0010711927511
22993228 Lumbar Disc Degeneration  rs2484992 rs2484990 3034 1.88520525981e-05
22993228 Lumbar Disc Degeneration  rs2017567 rs7204439 24123 0.00667203645271
22993228 Lumbar Disc Degeneration  rs4554859 rs7118412 4612 0.00162337096701
22993228 Lumbar Disc Degeneration  rs6457690 rs10214886 1702 0.000593625188401
22993228 Lumbar Disc Degeneration  rs6457690 rs10046257 1020 2.6990200702e-05
22993228 Lumbar Disc Degeneration  rs6457690 rs1029296 664 5.43593278977e-05
22993228 Lumbar Disc Degeneration  rs6457690 rs1029295 765 0.000115156200501
22993228 Lumbar Disc Degeneration  rs10214886 rs10046257 2722 0.000620615389103
22993228 Lumbar Disc Degeneration  rs10214886 rs1029296 1038 0.000539265860503
22993228 Lumbar Disc Degeneration  rs10214886 rs1029295 937 0.0004784689879
22993228 Lumbar Disc Degeneration  rs10046257 rs1029296 1684 8.13495285996e-05
22993228 Lumbar Disc Degeneration  rs10046257 rs1029295 1785 0.000142146401203
22993228 Lumbar Disc Degeneration  rs1029296 rs1029295 101 6.0796872603e-05
20436471 Paget’s Disease Bone  rs2957128 rs3018362 21358 0.00842793779441
25147783 Ischemic Stroke|Vitamin|Folate Levels  rs2287921 rs492602 21855 0.0178306173703
18262040 LDL-cholesterol  rs4560142 rs4591370 25 1.92030929469e-06
18262040 LDL-cholesterol  rs4560142 rs478442 15499 0.0075892152231
18262040 LDL-cholesterol  rs4560142 rs576203 9906 0.0075862407331
18262040 LDL-cholesterol  rs4560142 rs538928 5302 0.000897036498898
18262040 LDL-cholesterol  rs4560142 rs506585 13465 0.0075881335112
18262040 LDL-cholesterol  rs4560142 rs488507 9972 0.0075862758811
18262040 LDL-cholesterol  rs4560142 rs562338 95396 0.0110701179745
18262040 LDL-cholesterol  rs11668477 rs2228671 15882 0.0462707279105
18262040 LDL-cholesterol  rs4591370 rs478442 15474 0.0075872949138
18262040 LDL-cholesterol  rs4591370 rs576203 9881 0.0075843204238
18262040 LDL-cholesterol  rs4591370 rs538928 5277 0.000895116189604
18262040 LDL-cholesterol  rs4591370 rs506585 13440 0.0075862132019
18262040 LDL-cholesterol  rs4591370 rs488507 9947 0.0075843555718
18262040 LDL-cholesterol  rs4591370 rs562338 95421 0.0110720382838
18262040 LDL-cholesterol  rs10402271 rs4605275 9279 0.0221699952243
18262040 LDL-cholesterol  rs10402271 rs4803750 81587 0.446893668195
18262040 LDL-cholesterol  rs4605275 rs4803750 90866 0.46906366342
18262040 LDL-cholesterol  rs693 rs7575840 41295 0.0342222153771
18262040 LDL-cholesterol  rs693 rs1713222 39128 0.0307491814088
18262040 LDL-cholesterol  rs693 rs562338 56126 0.0424076089027
18262040 LDL-cholesterol  rs478442 rs576203 5593 2.97449000186e-06
18262040 LDL-cholesterol  rs478442 rs538928 10197 0.0066921787242
18262040 LDL-cholesterol  rs478442 rs506585 2034 1.0817119005e-06
18262040 LDL-cholesterol  rs478442 rs488507 5527 2.93934200357e-06
18262040 LDL-cholesterol  rs576203 rs538928 4604 0.0066892042342
18262040 LDL-cholesterol  rs576203 rs506585 3559 1.89277810136e-06
18262040 LDL-cholesterol  rs576203 rs488507 66 3.51479982896e-08
18262040 LDL-cholesterol  rs7575840 rs1713222 2167 0.0034730339683
18262040 LDL-cholesterol  rs7575840 rs562338 14831 0.0081853935256
18262040 LDL-cholesterol  rs629301 rs4970834 3426 0.012689669337
18262040 LDL-cholesterol  rs629301 rs602633 3205 0.00736915482901
18262040 LDL-cholesterol  rs629301 rs611917 3054 0.011645418333
18262040 LDL-cholesterol  rs629301 rs6657811 11023 0.022728560654
18262040 LDL-cholesterol  rs4970834 rs602633 6631 0.020058824166
18262040 LDL-cholesterol  rs4970834 rs611917 372 0.001044251004
18262040 LDL-cholesterol  rs4970834 rs6657811 7597 0.010038891317
18262040 LDL-cholesterol  rs602633 rs611917 6259 0.019014573162
18262040 LDL-cholesterol  rs602633 rs6657811 14228 0.030097715483
18262040 LDL-cholesterol  rs538928 rs506585 8163 0.0066910970123
18262040 LDL-cholesterol  rs538928 rs488507 4670 0.0066892393822
18262040 LDL-cholesterol  rs506585 rs488507 3493 1.85763010307e-06
18262040 LDL-cholesterol  rs611917 rs6657811 7969 0.011083142321
18262040 LDL-cholesterol  rs1713222 rs562338 16998 0.0116584274939
24945404 Bone Mineral Density|Bone  rs2235529 rs3765350 3171 0.000898561518603
24945404 Bone Mineral Density|Bone  rs2235529 rs3920498 42400 0.0651261927661
24945404 Bone Mineral Density|Bone  rs3765350 rs3920498 45571 0.0660247542847
24945404 Bone Mineral Density|Bone  rs798943 rs13223036 11591 0.003889216706
20858683 Hemoglobin A  rs4737009 rs6474359 81211 0.127423207702
21998597 Globulin|Hormone|Steroid Hormone  rs12150660 rs6258 12763 0.002675050751
24025145 Chemotherapy-Induced Alopecia|Breast Cancer  rs16830728 rs3820706 23924 0.016002394465
25233373 Myopia|Hyperopia  rs10113215 rs10089517 46527 0.0344131619082
18604267 Icam-1  rs1799969 rs5498 891 0.0028109940069
24376456 Blood Pressure systolic rs2410182 rs2837253 41180 0.00944591651719
24376456 Blood Pressure systolic rs991427 rs4494364 2692 0.000159236955
21223598 Aortic Root  rs801193 rs10263935 65416 0.00341081138481
20011104 Adiponectin Levels  rs1648707 rs266717 21227 0.026399650778
22170493 Psoriatic Arthritis  rs13017599 rs702873 82789 0.0083981811831
24709693 Methotrexate Response|Juvenile Idiopathic Arthritis  rs7800668 rs757278 81398 0.100738843962
24709693 Methotrexate Response|Juvenile Idiopathic Arthritis  rs7839040 rs10113213 5698 0.000146441825393
24709693 Methotrexate Response|Juvenile Idiopathic Arthritis  rs10128264 rs2802369 855 0.00376970293588
19734902 Alzheimer's Disease  rs157580 rs8106922 6400 0.00553320776959
19734902 Alzheimer's Disease  rs157580 rs405509 13570 0.0127979140343
19734902 Alzheimer's Disease  rs157580 rs6859 13232 0.0351443720433
19734902 Alzheimer's Disease  rs8106922 rs405509 7170 0.00726470626471
19734902 Alzheimer's Disease  rs8106922 rs6859 19632 0.0406775798129
19734902 Alzheimer's Disease  rs676309 rs583791 54321 0.0098492089909
19734902 Alzheimer's Disease  rs676309 rs662196 58816 0.0103795490374
19734902 Alzheimer's Disease  rs405509 rs6859 26802 0.0479422860776
19734902 Alzheimer's Disease  rs583791 rs662196 4495 0.000530340046495
19801982 Bone Mineral Density  rs2062377 rs11995824 5280 0.00835836850899
19801982 Bone Mineral Density  rs2941740 rs2504063 81069 0.038363333423
19801982 Bone Mineral Density  rs2566755 rs1430742 315 0.000212388577012
19801982 Bone Mineral Density  rs7781370 rs4729260 15613 0.004708220909
25742292 Parity  rs1368013 rs1368011 11250 0.003570093487
21124955 Serum Amyloid A|Type 2 Diabetes  rs4638289 rs4353250 37743 0.0189770873187
21124955 Serum Amyloid A|Type 2 Diabetes  rs4638289 rs4150642 85124 0.0215985282189
21124955 Serum Amyloid A|Type 2 Diabetes  rs4353250 rs4150642 47381 0.0026214409002
21124955 Serum Amyloid A|Type 2 Diabetes  rs4353250 rs2896526 96289 0.0696910939875
21124955 Serum Amyloid A|Type 2 Diabetes  rs4150642 rs2896526 48908 0.0670696530873
22479202 Metabolic Traits|Type 2 Diabetes|Adiponectin Levels  rs1108842 rs2590838 97994 0.00143450505419
22479202 Metabolic Traits|Type 2 Diabetes|Adiponectin Levels  rs3001032 rs2791553 51737 0.01506209955
19668339 Hippocampal Atrophy|Quantitative Trait|Alzheimer's Disease  rs8115854 rs6031882 43446 0.00597563365501
21347284 Pr Interval  rs3922844 rs6599222 23809 0.0282519064975
23326239 Antibodies|Epstein-Barr Virus Nuclear Antigen  rs477515 rs2854275 58737 0.0349485097428
24740154 Prostate Cancer|Early-Onset  rs7126629 rs7127900 4622 0.00262870896968
24740154 Prostate Cancer|Early-Onset  rs7931342 rs11228583 14617 0.005439686171
17903303 Atherosclerosis Ankle brachial index rs1502050 rs7715811 9769 0.0033399187426
17903303 Atherosclerosis Ankle brachial index rs1502050 rs2896103 15324 0.00392493074
17903303 Atherosclerosis Ankle brachial index rs7715811 rs2896103 5555 0.000585011997398
21386085 Metabolic Syndrome WC-TG rs13022873 rs1919128 13751 0.0003099108839
21386085 Metabolic Syndrome WC-TG rs13022873 rs3749147 36408 0.0029693027283
21386085 Metabolic Syndrome  rs2075290 rs2266788 7390 0.001408227141
21386085 Metabolic Syndrome TG-GLUC rs12286037 rs11820589 18345 0.004076678041
21386085 Metabolic Syndrome TG-BP rs11825181 rs11823543 22877 0.00538163837599
21386085 Metabolic Syndrome WC-TG rs1919128 rs3749147 50159 0.0032792136122
25390645 Anxiety  rs12120353 rs241257 6174 0.00201405049675
22504420 Bone Mineral Density  rs1566045 rs1564981 35495 0.113959720216
21533024 Icam-1  rs1799969 rs5498 891 0.0028109940069
21665990 Age-Related Macular Degeneration  rs9332739 rs641153 10376 0.0024529129414
22829776 Globulin|Hormone|Steroid Hormone  rs12150660 rs6258 12763 0.002675050751
22829776 Globulin|Hormone|Steroid Hormone  rs12150660 rs1641537 23806 0.0141199021788
22829776 Globulin|Hormone|Steroid Hormone  rs12150660 rs1625895 56200 0.108497522673
22829776 Globulin|Hormone|Steroid Hormone  rs12150660 rs9901675 37103 0.007579682437
22829776 Globulin|Hormone|Steroid Hormone  rs6258 rs1641537 11043 0.0114448514278
22829776 Globulin|Hormone|Steroid Hormone  rs6258 rs1625895 43437 0.105822471922
22829776 Globulin|Hormone|Steroid Hormone  rs6258 rs9901675 49866 0.010254733188
22829776 Globulin|Hormone|Steroid Hormone  rs1641537 rs1625895 32394 0.0943776204938
22829776 Globulin|Hormone|Steroid Hormone  rs1641537 rs9901675 60909 0.0216995846158
22829776 Globulin|Hormone|Steroid Hormone  rs1625895 rs9901675 93303 0.11607720511
17903293 Biomarker Traits CD40 Ligand serum rs4664604 rs9288125 50297 0.00368775295101
17903293 Biomarker Traits Atrial natriuretic peptide exam 6 rs1486140 rs1486139 91 5.99138400048e-06
17903293 Biomarker Traits Monocyte chemoattractant protein-1 rs2494250 rs10489849 81486 0.017956413316
17903293 Biomarker Traits Monocyte chemoattractant protein-1 rs10489849 rs1474747 48252 0.073755822102
25378659 Long-Chain Saturated Fatty Acids  rs2100944 rs11666913 4095 0.0035665578506
25241909 Chronic Obstructive Pulmonary Disease|Chronic Bronchitis  rs2869967 rs4416442 2619 0.000879915474798
17903294 Hematological Phenotypes hemoglobin rs2357013 rs1160297 28809 0.0127630134485
23472185 Multiple Sclerosis|Oligoclonal Band  rs3129871 rs3817963 38255 0.0294934297406
19122664 Ulcerative Colitis  rs2870946 rs1558744 92069 0.154282286977
17903295 Age-Related Phenotypes|Longevity Age at natural menopause‡ rs10496265 rs10496262 82316 0.003683997235
17903295 Age-Related Phenotypes|Longevity Age at death rs10493514 rs10493513 923 6.7531600223e-07
20395239 Optic Disc Size Disc rs6480314 rs12571093 51924 0.0383224748552
