# Supplementary material for: A machine-compiled database of genome-wide association studies
Source: Nat Commun. 2019 Jul 26;10:3341. doi: 10.1038/s41467-019-11026-x (PMC6659642; doi:10.1038/s41467-019-11026-x)
Supplement: Supplementary file 3 — Source Data [file 41467_2019_11026_MOESM3_ESM.zip › Supplementary Files/notebooks/bio-analysis/enrichment/output_gtexbloodgenes.bed]

7	5566779	5570232
17	79476997	79479892
HG271_PATCH	79483771	79486666
10	135075920	135090407
1	154554533	154600492
11	67033891	67054029
19	3052908	3063105
6	31582986	31584802
X	55035488	55057497
16	30064411	30081741
17	26900133	26903981
10	45869614	45941569
13	31287615	31338565
1	21835475	21904905
X	118602363	118605359
X	1505045	1511039
Y	1455045	1461039
5	150480267	150537443
14	20923290	20925931
15	58430368	58478110
1	228270361	228286913
3	49396569	49449530
11	3848208	3862213
17	79825595	79829282
12	15094949	15114704
17	4613789	4624795
22	39915714	39918691
1	116915795	116947396
18	43664110	43684199
12	57031959	57039852
12	54058944	54071330
4	666225	668127
16	2563727	2570224
21	35275757	35288158
15	45003685	45010357
3	187439165	187463513
19	571277	583493
19	17513748	17516457
5	72794250	72801448
12	92534054	92539673
22	43547520	43559248
17	5336099	5342471
19	47813104	47825327
17	43299095	43324689
2	47387221	47404075
19	47104512	47114039
19	13049414	13055304
5	179105632	179158642
1	19665267	19812135
5	140011313	140013286
11	60223282	60238225
19	35820069	35838264
19	49838571	49843865
20	44746881	44758384
1	160648536	160681641
1	111413821	111442558
12	56119227	56123457
17	7482805	7485429
19	6581657	6591163
5	149781200	149792499
HG1350_HG959_PATCH	42383025	42387277
19	42381190	42384527
19	42384527	42385439
19	14491956	14519537
1	20915444	20945401
19	10677138	10679655
1	26644411	26647014
20	48807120	48809227
11	65622282	65625804
9	91926110	91931618
5	115177303	115249778
6	31698358	31705095
19	1026274	1039067
16	85833173	85840609
12	120875893	120878545
19	36139125	36149686
5	85913784	85916583
11	63742079	63744015
1	36931644	36948915
6	31633657	31637847
11	1773982	1785222
15	79214092	79237440
1	150702672	150738433
20	57570242	57582309
16	88709697	88717492
8	145149938	145152430
14	23033807	23035238
14	23035239	23037596
14	23037596	23038170
14	23038170	23038330
14	23038330	23039905
14	23039906	23040211
14	23040212	23040524
14	23040525	23048740
14	23048742	23050493
14	23050494	23050646
14	23050647	23051909
14	23051910	23055104
14	23055105	23058143
1	207494817	207534311
2	120124500	120130127
HG183_PATCH	62575614	62579430
17	62494372	62503156
HG183_PATCH	62615708	62620676
8	6873391	6875858
X	106956451	107020559
5	172195093	172198203
2	96808905	96811207
22	50964181	50968514
1	33789224	33896618
6	74225473	74230755
2	207024318	207027653
11	62327073	62341460
19	3976054	3985461
17	7476024	7482324
3	186501361	186507686
12	53400042	53435993
11	10818593	10830582
17	7210318	7215782
6	2832566	2842283
19	48828629	48833812
1	8921059	8939151
14	69846840	69865021
19	40325093	40337054
17	29630784	29641167
22	29663998	29691523
22	29691524	29696515
4	185676749	185747747
11	64888099	64889672
1	161185087	161189038
19	7753643	7767641
1	161475205	161493838
1	161511549	161520413
1	161592986	161601753
9	137801431	137809806
1	27938800	27962072
20	1349621	1373816
17	27206357	27224746
19	52249023	52255150
11	61731757	61735132
19	49468566	49470136
16	31190765	31206192
1	27992572	27998724
22	42017167	42060052
12	6643571	6647541
3	50264120	50296786
HG325_PATCH	50267584	50294200
HG325_PATCH	50294200	50296786
1	1716724	1822556
7	100271363	100276792
1	84964006	84972262
19	34850497	34893318
19	35938867	35942669
19	2037470	2051243
3	49394609	49395791
17	42422454	42430474
8	145064226	145067583
HG104_HG975_PATCH	145072228	145075585
11	67351066	67354124
2	127413511	127454251
4	100869244	100871512
17	73772515	73776016
16	226650	227521
16	222846	223709
16	215973	216767
11	5246696	5248301
11	5254059	5255858
20	30639991	30689659
3	121350245	121379795
5	130494976	130501041
5	176307870	176326374
6	29910247	29913661
6	31321643	31325022
6	31236526	31239913
6	33032346	33048555
6	33043703	33057473
6	32605180	32622623
6	32407619	32412823
6	32546546	32557613
6	30457183	30461982
4	174252527	174255595
1	26798902	26803133
6	34204577	34214008
7	26229547	26240413
5	177631508	177638184
14	21677295	21737638
10	43881065	43904696
9	86582998	86595697
19	39327018	39342979
6	31783291	31785719
9	127997127	128003666
1	161494330	161496687
11	122928200	122933074
5	137890571	137911318
14	102547075	102606086
6	44213903	44221625
2	198351308	198364998
2	198364721	198368187
19	10444452	10450510
1	158969758	159024945
6	137518621	137541488
4	71521258	71542618
X	70327254	70331481
2	219027568	219031716
2	218990013	219001976
1	153634264	153643504
3	49061758	49067183
8	109213972	109261031
6	391739	411443
16	31366455	31394318
21	46305864	46348788
19	12902310	12904125
3	39448180	39454033
13	46700058	46756459
11	18415936	18429765
12	21788276	21810905
22	38071613	38075809
11	1874200	1913493
6	31528327	31542101
8	144099902	144103827
8	56789864	56925006
12	69742134	69748013
2	70142173	70170077
1	150547027	150552214
20	44637547	44645200
1	158801168	158819270
X	64808262	64832434
X	64832434	64861429
X	64861429	64861997
X	64861998	64871425
X	64871428	64890763
X	64890763	64919609
X	64919610	64961793
19	8585674	8642331
HG729_PATCH	8634914	8642331
21	42792256	42831141
3	38179969	38184513
22	36677323	36705143
22	36705143	36784112
12	56552045	56555366
12	57106211	57120059
12	76439163	76478813
1	183524697	183560056
22	37257030	37274059
2	232319459	232329205
X	119005734	119010629
1	39491967	39500308
6	35436178	35438558
12	54685891	54694821
14	35870716	35873960
19	51874870	51875960
17	49242796	49249105
5	170814652	170837904
11	124609829	124617102
1	43147906	43169474
19	2269485	2273487
2	10580497	10588680
14	23235731	23240998
17	79801034	79818544
12	118573689	118583393
1	45976707	45988562
2	70314585	70316335
12	53845886	53874946
20	5095599	5107268
X	47483612	47489704
12	53689235	53693234
17	4848945	4852383
10	99185882	99193201
1	10459049	10480568
X	77359666	77382324
HG1423_PATCH	77365123	77387781
17	47481410	47492267
12	98987403	98995778
14	94843084	94857029
15	72491370	72523965
2	68592322	68624585
HG1435_PATCH	49031236	49034519
X	49028184	49030790
X	49030792	49031469
10	71962586	71993190
7	44836235	44842722
15	64448014	64455354
10	70817300	70864567
14	93170152	93215047
10	73576040	73611132
14	35747764	35786685
1	151372041	151374412
6	32808494	32812712
6	32821938	32827628
16	67968407	67970780
14	24605367	24608176
14	24612574	24616525
2	232573235	232578251
12	7055739	7070479
HG344_PATCH	7055739	7070479
1	198608098	198614178
1	198614178	198726605
11	67202981	67205153
14	51371935	51411248
22	37621301	37640339
12	131356424	131362223
1	192544857	192549159
1	192778169	192781407
14	21423630	21424594
22	39708887	39715670
15	66791653	66797193
1	93297594	93307481
12	112842985	112856654
8	74202874	74206729
HG79_PATCH	136223749	136226020
9	136215069	136218280
HG79_PATCH	136226020	136226960
8	146015150	146017831
4	39455744	39460568
HG1490_PATCH	153566533	153570807
X	153626406	153630680
1	24018269	24022915
9	130209953	130213711
16	89627065	89633237
3	23958295	23965187
18	47014851	47018935
19	49118584	49122675
19	17970687	17974133
17	37356536	37360980
1	6245080	6259679
17	27047000	27051374
3	101399934	101405563
17	8280834	8286565
17	41150446	41154976
8	99053938	99057818
11	8703995	8711419
19	55897300	55903453
3	52027644	52029958
2	101618691	101636155
3	12876444	12883081
4	109541714	109551640
3	197677052	197682722
14	50085406	50087403
5	40831430	40835387
2	217363520	217366190
17	72199795	72206019
12	56510374	56511616
12	120634503	120639014
15	69745159	69747884
11	809936	812876
16	2012062	2014827
11	75110535	75133346
4	152020725	152025804
X	71492453	71497141
19	58898636	58906171
9	19376254	19380235
2	3622853	3628509
1	45241246	45244412
19	54704425	54711515
6	34385231	34393902
19	49999622	50002969
6	133135708	133138703
11	17095939	17099220
5	149823792	149829373
19	1438363	1440496
16	18794277	18801656
19	39923777	39926660
6	33239852	33244281
HG1350_HG959_PATCH	42365823	42377321
19	42363988	42364996
19	42364996	42366109
19	42366113	42366724
19	42366724	42367934
19	42367934	42369447
19	42369447	42370040
19	42370041	42374918
19	42374918	42375484
8	56980739	56987140
20	60962121	60963576
5	81569139	81574235
10	79793518	79816571
11	118886422	118889057
HG281_PATCH	118886422	118889057
1	153963239	153964631
2	55459039	55462989
14	50043390	50053134
1	153516095	153518282
1	153507075	153508717
1	153362508	153395059
1	153330330	153333503
1	152004982	152009511
1	153346184	153348075
4	6695566	6698897
X	23801275	23804340
16	57391821	57400102
8	59465728	59495419
1	169659806	169680843
12	109015671	109027670
9	131445711	131458675
17	56078280	56084707
17	74730197	74733513
12	8071824	8088892
2	219246489	219261617
17	73163825	73179098
7	5632436	5646287
20	2442281	2451499
19	46190712	46195574
11	47376409	47417191
15	40327891	40331403
2	191833762	191878976
19	7701987	7712760
11	747432	765024
6	32812986	32821748
12	50135293	50158717
3	195776155	195809032
19	41836436	41859838
X	47441690	47446190
3	53258723	53290130
HG957_PATCH	53258723	53290130
4	154605232	154631795
X	12993226	12995346
6	138187454	138204451
1	12227005	12269279
12	6976584	6980110
HG344_PATCH	6976584	6980110
19	16178317	16213815
13	45907606	45915419
12	104324112	104341708
2	220114433	220119330
9	113006092	113018920
18	657604	673499
19	36395303	36399211
19	18674576	18688270
17	16284107	16286059
12	125396191	125399587
19	46010688	46030247
5	133307566	133406678
6	159186773	159240456
10	17269934	17279592
HG1435_PATCH	48543152	48550826
X	48542142	48548108
X	48548109	48548977
X	48548978	48549818
7	73588706	73611431
HG1257_PATCH	73639333	73658262
HG1257_PATCH	73658262	73662058
22	29190548	29196560
2	216974020	217071016
17	1247784	1303669
19	39897487	39900052
3	128886658	128902810
7	143078267	143088204
1	31205315	31230687
1	115259534	115300671
1	203274664	203278730
2	102608267	102645006
2	136871919	136875725
3	128444979	128533641
1	159887897	159895332
15	74701625	74726300
11	313991	315272
20	24929866	24940564
22	36906897	36925478
1	32687185	32697205
12	120899471	120907558
19	3178736	3180330
9	139756566	139760788
6	109687717	109703762
8	22960327	22974950
6	133064642	133084628
5	172410763	172461900
19	46522411	46526556
3	40498783	40503863
16	67471917	67515089
10	96997325	97050905
17	76164626	76169009
2	85132763	85133799
1	207076627	207095378
6	79910962	79944455
17	37006321	37010053
15	75212616	75230495
13	48807274	48836232
1	28199042	28213196
16	11641578	11730233
19	39818997	39826726
1	948847	949920
16	56966002	56977793
12	51632508	51640501
12	120972112	121015397
1	183595328	183605076
3	9834179	9848789
12	110872695	110888216
7	98972298	98992424
2	65454829	65498387
2	219081817	219119071
7	105888731	105926178
19	4229193	4237536
17	39845127	39847898
6	30695486	30710628
11	67806462	67821306
5	150409504	150467221
11	5710817	5732093
12	49521565	49525304
9	140135711	140138159
5	180663928	180670906
5	17216932	17276954
11	319673	320914
5	74061254	74072737
19	18284590	18288934
17	73034955	73043074
1	40505742	40538321
22	38879443	38902345
9	100745489	100778225
2	73460559	73480150
2	62095262	62115806
11	308107	309410
4	57301915	57327534
18	3247480	3256235
21	30428643	30446118
6	42895740	42907025
12	57057125	57083034
9	101984570	101992901
HG1435_PATCH	48772581	48778535
X	48770459	48776413
16	30194731	30200397
9	127620158	127624240
1	8021714	8045342
12	7074515	7079986
HG344_PATCH	7074515	7079986
17	7143738	7145753
9	132649466	132816125
16	28109297	28223239
16	84599202	84651702
19	49990811	49995565
16	2802330	2821413
19	1065922	1087830
17	73841780	73851501
19	18642562	18654887
22	32870669	32894818
2	163175278	163228115
11	64085560	64089295
19	5690272	5691678
8	101715144	101735226
10	85899185	85913311
22	37678424	37711389
3	52739857	52742198
19	48248793	48260323
1	202909953	202927700
7	56169255	56174323
5	138723257	138725605
8	23386308	23432976
12	123464607	123467460
13	29233141	29253094
3	48481686	48482909
3	48482910	48483442
3	48483442	48483688
3	48483688	48484673
3	48484673	48485537
22	38244781	38284789
12	51674822	51718464
17	42396993	42402238
14	52456228	52471420
16	1988234	1993294
X	128913892	128929177
12	53835433	53840427
10	74033677	74035797
7	22852251	22862471
5	177019213	177023108
15	34633917	34635362
20	35234137	35240960
1	151023447	151032125
19	43857811	43865310
19	43865321	43870227
20	24943561	24973610
1	160708847	160724611
17	7833663	7835317
19	9938556	9940797
1	173833039	173837125
3	71820806	71834357
6	32158543	32163300
7	45002260	45018704
10	73507313	73533337
12	57866038	57882597
16	3095964	3110730
1	40839378	40888998
1	32799430	32801840
19	12841454	12845529
19	54677106	54680845
19	54680863	54681612
19	54681617	54685554
19	54685554	54685626
19	54685630	54685706
19	54685874	54685885
19	54685713	54685770
19	54685938	54686395
19	54686396	54686886
19	54686887	54688041
19	54688041	54688084
19	54688085	54688802
19	54688806	54689869
19	54689869	54690820
19	54690820	54691918
19	54691918	54691924
19	54691924	54692898
19	54692898	54693901
20	62152133	62153524
19	54740468	54746301
19	54746301	54746322
19	54746323	54746329
19	54746329	54746456
19	54746456	54746617
1	15736391	15756839
12	14656597	14720791
5	176928905	176937508
11	287760	295688
3	127391771	127399769
19	4445003	4458756
6	7881483	7911047
1	26606213	26608013
6	144416018	144416754
11	63974137	63991363
16	30103635	30107537
19	896503	913225
19	41082757	41097305
18	3262111	3278282
21	26934457	26947480
11	118064442	118095809
17	16342301	16373962
19	2071035	2096501
6	30644166	30655672
5	175815784	175816751
19	7741943	7744719
22	39353527	39359188
6	30687978	30693203
16	57702104	57723290
8	22941868	22961071
19	54818353	54818549
19	54818551	54819638
19	54819638	54820796
19	54820800	54822243
19	54822243	54824409
21	26946292	26946356
9	86584663	86584772
20	47894715	47905797
HG1257_PATCH	74238919	74254333
7	74188309	74190295
7	74190295	74195205
7	74195206	74195591
7	74195591	74196091
7	74196091	74196777
7	74196777	74198761
7	74198764	74200229
7	74200229	74203720
17	74732532	74732630
10	98510023	98510680
2	27293340	27294567
14	50064378	50065876
3	186504461	186504566
2	232578024	232578108
1	228284964	228285042
12	104324203	104324333
1	33797994	33798093
17	73780602	73780688
HG183_PATCH	62578134	62578199
17	62496892	62496957
HG183_PATCH	62578574	62578673
17	62497332	62497431
19	35836416	35836530
19	55899549	55899610
20	1373544	1373605
14	24612698	24612774
1	12227000	12227095
8	146017316	146017376
11	1901275	1901377
8	101715196	101715252
5	85916314	85916392
