# Supplementary material for: A machine-compiled database of genome-wide association studies
Source: Nat Commun. 2019 Jul 26;10:3341. doi: 10.1038/s41467-019-11026-x (PMC6659642; doi:10.1038/s41467-019-11026-x)
Supplement: Supplementary file 3 — Source Data [file 41467_2019_11026_MOESM3_ESM.zip › Supplementary Files/notebooks/bio-analysis/enrichment/associations.new.bps.tsv]

rs10007831 20038947 4 99692292
rs10016872 25390645 4 170880376
rs1002158 21935397 2 23538843
rs10022911 23703922 4 10140551
rs10029715 21980494 4 187222600
rs10033900 23326517 4 110659067
rs10036748 21408207 5 150458146
rs1004446 18840781 11 2170143
rs10044666 20838585 5 155128570
rs1004565 21273288 11 79377700
rs10047878 21935397 14 22787690
rs1004819 19122664 1 67670213
rs1006368 20485516 10 126346603
rs10064618 21804549 5 153772289
rs1006973 22216198 14 52077089
rs10086929 25367360 8 60090297
rs1009301 24133439 16 49113477
rs1009302 24133439 16 49113335
rs10098073 24166486 8 143309504
rs1010023 22719876 22 44336098
rs1011685 20339536 8 19830769
rs10119 20661308 19 45406673
rs1011970 22452962 9 22062134
rs10119795 19197348 9 100637339
rs10120688 22570617 9 22056499
rs10141001 24223155 14 52132201
rs1014290 23703922 4 10001861
rs10147486 19772629 14 47985019
rs10150332 21935397 14 79936964
rs10152629 23636237 15 41103535
rs10155047 22666496 3 113772952
rs10168155 22558097 2 234596836
rs10168266 20169177 2 191935804
rs10168266 22291604 2 191935804
rs10168416 22511988 2 234597087
rs10168416 22558097 2 234597087
rs10168722 18776929 2 199002563
rs10173081 21804549 2 102957348
rs1017444 19300500 2 117775371
rs10180112 18776929 2 198982858
rs10183486 23307926 2 171990971
rs10183584 18776929 2 199069965
rs10187367 20038947 2 155321634
rs10189155 21423239 2 104736252
rs10189795 23984888 2 228378861
rs1019102 24892410 7 43142434
rs10200894 21738487 2 228817132
rs10205350 22843504 2 31146497
rs10208273 23727862 2 6523994
rs1021599 20932310 18 30215056
rs10216243 21552555 7 104513624
rs10218356 21347282 X 19258312
rs10218843 22479419 1 160626061
rs1022335 23593239 2 146096783
rs1022442 20932310 21 22355846
rs10224497 24166486 7 2149967
rs1023252 21273288 1 11899033
rs10233386 24086445 7 139515216
rs10239050 24166486 7 2158390
rs10241703 19197348 7 3919481
rs10243770 19197348 7 3915753
rs10245389 19197348 7 3941203
rs10258739 21223598 7 66062935
rs10260404 20801717 7 154210798
rs10260737 20838585 7 17705199
rs1026477 25008200 11 30489027
rs10272724 23382691 7 50477213
rs10272724 25310577 7 50477213
rs10274324 22792071 7 120899341
rs10275045 24166486 7 1920826
rs10275320 21448238 7 20182054
rs10276619 23382691 7 50313352
rs1034071 25367360 6 22097375
rs1035089 18840781 16 11048350
rs1038770 23967269 4 119874487
rs10402271 21390209 19 45329214
rs10402271 24755620 19 45329214
rs10405693 24755620 19 45326664
rs10409243 18604267 19 10332988
rs10411161 22452962 19 52372976
rs10420008 23408906 19 7234575
rs10420134 19772629 19 36261928
rs10422797 24755620 19 45726106
rs1042602 20585627 11 88911696
rs1042725 19197348 12 66358347
rs10429616 22666496 9 118518733
rs10431387 19197348 12 121280839
rs10432029 22829776 17 7390669
rs1043424 21738487 1 20977000
rs10437838 19197348 12 121211914
rs1044043 23509613 6 32793981
rs10447141 24571439 5 39817167
rs10448267 23386860 9 113380893
rs10455097 20661308 6 74493432
rs10457525 24347629 6 129872966
rs10457526 24347629 6 129896501
rs10457678 25526632 6 139122240
rs1046080 23509613 6 31595882
rs1046099 21364930 14 93649501
rs1046391 20838585 19 5993896
rs10466455 21602797 11 34780936
rs10468017 23326517 15 58678512
rs1047022 24449572 7 26580249
rs10476160 23509962 5 174974576
rs10478424 23754948 5 118789020
rs10480300 24513273 7 151406005
rs1048108 19412175 2 215674224
rs10483813 22452962 14 69031284
rs10484256 19721433 6 12195150
rs10484561 21533074 6 32665420
rs10484564 23509613 6 32752049
rs10485409 17903292 6 91505411
rs10485435 21390209 6 69615615
rs10486744 24376456 7 42894554
rs10487687 20686608 7 153640474
rs10489216 21379329 1 168602862
rs10490924 23326517 10 124214448
rs10491629 22087292 9 28855155
rs10491633 22087292 9 28943695
rs10492367 22763110 12 28014970
rs10493178 21347282 1 55597067
rs10494112 20436471 1 110352477
rs10495285 24483146 1 229804995
rs1049728 21533024 11 65421117
rs10498337 20838585 14 38577801
rs10498633 25188341 14 92926952
rs10498712 19197348 6 22743403
rs10500968 24376456 11 23823467
rs10502661 20195266 18 34120155
rs10502991 17903297 18 51989289
rs10503929 25367360 8 32613983
rs10504130 23509962 8 52757093
rs10505477 24836286 8 128407443
rs10507246 23509962 12 114796284
rs10508253 23738518 10 3430951
rs10508303 23636237 10 6356784
rs10508503 21935397 10 16299951
rs10508517 19197348 10 16997891
rs10508773 22509378 10 32575444
rs10509540 21980299 10 90023033
rs10510102 22452962 10 123625190
rs10510741 24483146 3 44264194
rs10511701 23870195 9 22112599
rs10513026 19812673 5 9624106
rs10513684 20066028 3 170724210
rs10513968 24483146 18 67283141
rs10516089 23509962 5 171151231
rs1051730 19300482 15 78894339
rs10518224 19197348 4 80564508
rs10518590 24376456 1 79354088
rs10521175 24133439 16 49115962
rs1061170 20861866 1 196659237
rs1061170 23326517 1 196659237
rs1061808 23382691 6 32136547
rs1063192 21827660 9 22003367
rs1063192 22570617 9 22003367
rs10733843 20395239 10 70064509
rs10735496 22685421 1 219723406
rs10736303 22452962 10 123334457
rs10737170 21738487 1 156063880
rs10737680 23326517 1 196679455
rs10743937 23966204 12 11173455
rs10753575 19122664 1 20163868
rs10753804 23593239 1 170316408
rs10758593 21980299 9 4292083
rs10761659 21297633 10 64445564
rs10761741 20526338 10 65066186
rs10761779 24094242 10 65274927
rs10762217 20395239 10 70068797
rs10763625 20932310 10 19034951
rs10767664 21935397 11 27725986
rs10770359 24086445 12 18572602
rs10770612 24376456 12 20230639
rs10771022 23509962 12 23898340
rs10771093 25628645 12 24696495
rs10771427 21298027 12 28605426
rs10772420 23966204 12 11174276
rs10773917 19772629 12 132006831
rs10778213 19936222 12 103495151
rs10778511 24133439 12 107225331
rs10779363 22685421 1 219786890
rs10784496 20932310 12 66160971
rs10788817 24625756 1 151882856
rs10792832 25188341 11 85867875
rs10795668 23300701 10 8701219
rs1079597 21738487 11 113296286
rs10796045 24999842 10 6402741
rs10801805 21437268 1 90820257
rs10805050 23259602 4 73393283
rs10805364 23703922 4 10275518
rs10806425 23382691 6 90926612
rs10807344 20442857 6 46625635
rs10808508 24324551 8 121227068
rs10811661 19401414 9 22134094
rs10811661 22693455 9 22134094
rs10817049 23386860 9 113371681
rs10817052 23386860 9 113373423
rs10819937 24094242 9 104223233
rs10821905 24513273 10 52646093
rs10821936 25310577 10 63723577
rs10821937 25310577 10 63723909
rs10822013 22452962 10 64251977
rs10828151 23509962 10 21211755
rs10836312 21602797 11 34810443
rs10838725 25188341 11 47557871
rs10844779 22368281 12 34186008
rs10844823 22368281 12 34266867
rs10845158 21273288 12 10688754
rs10846917 20661308 12 126043123
rs10847864 22438815 12 123326598
rs10849788 19197348 12 121211841
rs10850411 21909115 12 115387796
rs10852521 21552555 16 53804965
rs10857650 20169177 10 50030023
rs10859032 19247474 12 91097225
rs10861741 18483556 12 107851180
rs10864721 21273288 1 232274132
rs10865864 23874384 3 3628981
rs10865879 21076409 3 38577362
rs10876864 18840781 12 56401085
rs10878630 23989986 12 67958700
rs10879509 24714607 12 73242131
rs10884387 23936387 10 108692152
rs10885 23326239 6 31604591
rs10891096 21552555 11 110262743
rs10893365 21298047 11 125176437
rs10893366 21298047 11 125178403
rs10893872 20169177 11 128325553
rs10894267 25364816 11 130714861
rs10895656 20548944 11 104217481
rs10898417 23565137 11 85547503
rs10898723 23593202 11 87226744
rs10900126 20038947 10 45386322
rs10903129 22291609 1 25768937
rs10911736 20932310 1 185422604
rs10926984 20421936 1 243462153
rs10927013 24166486 1 243589156
rs10927698 21273288 1 15504403
rs10928979 22087292 2 127420228
rs1092913 22452962 5 10467702
rs10938397 21935397 4 45182527
rs10940113 22792082 5 66814842
rs10946659 23936387 6 24042393
rs10947261 23326239 6 32373232
rs10947262 23326239 6 32373312
rs10948301 20442857 6 46704467
rs10948363 25188341 6 47487762
rs10955962 24324551 8 121219597
rs10958409 20364137 8 55327091
rs10960751 20585627 9 12675264
rs10968576 21935397 9 28414339
rs10980495 23386860 9 113383998
rs10983893 19197348 9 100596165
rs10983932 19197348 9 100604431
rs10984516 19197348 9 100718775
rs10986432 23509962 9 127570640
rs10987417 21935397 9 129462501
rs10995190 22452962 10 64278682
rs11008865 22509378 10 32574842
rs11011581 20038947 10 20100819
rs11015839 20932310 10 19002887
rs11015860 20932310 10 19005039
rs11015939 20932310 10 19017942
rs11018528 20585627 11 88930377
rs1102000 21804549 1 158932907
rs11020998 25742292 11 94721534
rs11021232 22561518 11 95320808
rs11030104 21738487 11 27684517
rs11032829 21602797 11 34748502
rs11034952 21935397 11 38788615
rs11043097 21383967 11 11135795
rs11044026 24086445 12 18473729
rs11044106 24086445 12 18584676
rs11053045 22368281 12 34158221
rs11053068 22368281 12 34194210
rs1105879 22511988 2 234602202
rs1105879 22558097 2 234602202
rs1105880 22558097 2 234601965
rs1106419 23667675 11 126609087
rs11066188 23297363 12 112610714
rs11066320 23297363 12 112906415
rs11066595 19197348 12 113982522
rs11067362 21437268 12 115438082
rs11069178 20932310 12 119367827
rs11071021 22470424 15 54356291
rs11071559 23028483 15 61069988
rs1107267 20585627 15 27971639
rs11072930 23509962 15 80910857
rs11074583 23118916 16 23866913
rs1107592 24166486 7 2041432
rs11078903 22479191 17 37631924
rs1107952 24086445 7 139518205
rs11088655 21347282 21 19206489
rs11099681 22044751 4 149103454
rs11100860 19300500 4 145479139
rs1111875 22693455 10 94462882
rs11118968 22843504 1 206698249
rs11122319 21483430 1 231808282
rs11122322 21483430 1 231843962
rs11122324 21483430 1 231859181
rs11133315 23401653 4 55082158
rs11153730 19587794 6 118667522
rs11153730 21738491 6 118667522
rs11156429 23667675 6 105364421
rs11158519 21931564 14 64364585
rs11158632 24571439 14 24769663
rs11171710 18840781 12 56368078
rs11186734 22745674 10 93657256
rs11187 22001756 7 99055819
rs11187842 20729852 10 96052511
rs11190870 24023777 10 102979207
rs11193120 23936387 10 108688778
rs11196175 23544013 10 114736614
rs11197515 23966867 10 117817683
rs11206801 20932310 1 56850686
rs11211996 22843504 11 106858675
rs11215406 24483146 11 115065082
rs11215416 24483146 11 115077327
rs11218343 25188341 11 121435587
rs11218544 19779542 11 122039052
rs11219732 19300482 11 99257825
rs1121980 21552555 16 53809247
rs11220015 21298047 11 125171374
rs11225434 25340798 11 102691482
rs11231379 24800985 11 62904935
rs11240572 19915575 1 205808013
rs11242674 20686608 6 1307846
rs11242679 20686608 6 1337311
rs11245330 20485516 10 126380338
rs11248060 21738487 4 964359
rs11249433 22452962 1 121280613
rs11254363 25147783 10 17130693
rs11258628 20838585 10 13846956
rs11264341 24513273 1 155151493
rs11264798 21829393 1 157661848
rs11265260 23844046 1 159700039
rs1144036 20838585 11 116584421
rs1146161 21448238 1 115658776
rs1146298 24740154 1 117915907
rs11465804 19122664 1 67702526
rs1149185 25526632 1 111546531
rs11514766 19197348 7 3940331
rs11539216 23509613 6 32917980
rs11547464 20585627 16 89986091
rs11552708 22558069 17 7462555
rs1155865 23935956 4 67733857
rs11574428 25340798 3 46446721
rs11575074 21533024 19 10401120
rs11575089 24133439 6 167557199
rs11575821 25340798 3 46422355
rs11578336 25367360 1 166958710
rs11594656 21829393 10 6122009
rs11594963 22509378 10 32625736
rs11598564 24023777 10 102964604
rs11599044 22509378 10 32615445
rs11599917 23703922 10 762288
rs11602925 21298047 11 125171431
rs1160985 21347282 19 45403412
rs11621843 23565137 14 93116124
rs11625667 24047820 14 74870518
rs11626637 21738491 14 46722662
rs11632715 24836286 15 33004247
rs11634319 20038947 15 86423908
rs11636232 18483556 15 28386626
rs11636687 24483146 15 55605152
rs11640535 23636237 16 7814051
rs11640537 21935397 16 52622112
rs11648785 20585627 16 90084561
rs11650719 21423239 17 41651885
rs1165205 24513273 6 25870542
rs11664087 20548944 18 25608335
rs11664910 24740154 18 59028063
rs11666805 23738518 19 1425448
rs11666866 19798445 19 8285607
rs11666971 24025145 19 8308312
rs11674314 23984888 2 228442208
rs11683662 23984888 2 228448028
rs11688631 22470424 2 119580435
rs11690252 25367360 2 50036683
rs11690625 25367360 2 50054611
rs11690786 22511988 2 234692617
rs11692675 24014518 2 166926428
rs1169310 23844046 12 121439433
rs11696364 21980494 20 1012026
rs11699457 23636237 20 24615239
rs11710109 20038947 3 66753674
rs11711054 24999842 3 46345611
rs11711441 21738487 3 182821275
rs11711441 22438815 3 182821275
rs11713199 24347629 3 31975321
rs1171614 24376456 10 61469538
rs11722719 19721433 4 34895450
rs11723068 25526632 4 7797435
rs11723970 24516586 4 9980462
rs11724635 22438815 4 15737101
rs11725988 23636237 4 132718462
rs11734090 24999842 4 123228113
rs11735820 21804549 4 66499016
rs11755527 23382691 6 90958231
rs11755845 25436638 6 43904780
rs11767557 21460840 7 143109139
rs11771145 25188341 7 143110762
rs11772451 20038947 7 15106494
rs1178977 24513273 7 72857049
rs11820589 20442857 11 116633862
rs1182179 19343178 7 2873648
rs11822822 20838585 11 123243942
rs11829037 22291609 12 121151093
rs1183201 24513273 6 25823444
rs11834614 24688116 12 68911077
rs11836636 23936387 12 75063110
rs11839053 24740154 13 107063042
rs11847697 21935397 14 30515112
rs11850320 23259602 14 54920423
rs11854769 23646285 15 38502243
rs11856995 20585627 15 96325643
rs11857639 19557197 15 73637772
rs11858836 25241909 15 78783277
rs11859884 24133439 16 49113163
rs11860027 24133439 16 49122315
rs11861084 20585627 16 89875710
rs11875173 21124946 18 64855949
rs11878602 21738480 19 16555153
rs11891311 22085899 2 234639310
rs11899121 19772629 2 20367973
rs11906160 22216198 20 33565755
rs1191005 23636237 14 100465700
rs11919628 23056639 3 110330282
rs11922594 20190752 3 119125822
rs1192404 20395239 1 92068967
rs11925054 23459936 3 55390886
rs11931074 19915575 4 90639515
rs11938795 24999842 4 123073009
rs11940117 22561518 4 10726707
rs11951568 23979607 5 79459101
rs11952677 23936387 5 77787934
rs11954386 22685421 5 49985652
rs11954387 20195266 5 90302117
rs11961438 23966867 6 154646581
rs11970286 21738491 6 118680374
rs11977641 24688116 7 36795424
rs11978267 23382691 7 50466304
rs11987193 23350875 8 29336008
rs11996339 23350875 8 29330180
rs11998784 22087292 9 28875332
rs12005658 22087292 9 28868243
rs12029644 18840781 1 114536780
rs12030517 21483430 1 231808385
rs1204660 23509962 20 33993091
rs12050587 24483146 15 55627528
rs12055210 22685421 5 49989701
rs12063142 21738487 1 19139517
rs12069004 20838585 1 208701665
rs1208134 21980494 1 169428944
rs12086738 22216198 1 65807412
rs12098712 22087292 10 5611911
rs12107036 22763110 3 189600160
rs12115663 24047820 9 16517953
rs12122737 23636237 1 8616404
rs12124078 22479191 1 15869899
rs12129861 24513273 1 145725689
rs12130333 19197348 1 63191777
rs12142165 18483556 1 228383202
rs12143842 21738491 1 162033890
rs12144971 23936387 1 222032485
rs12145833 21935397 1 243483754
rs12146626 23593202 11 87229524
rs12149261 21738479 16 70998145
rs12156272 23636237 8 131972500
rs121724 20932310 7 29241445
rs12173787 24324648 6 33735471
rs1217407 18840781 1 114393748
rs1217745 21390209 5 71245964
rs12188464 24483146 5 67963949
rs12189801 19343178 6 142641606
rs12192544 20442857 6 46620252
rs1219648 24143190 10 123346190
rs12198173 23886662 6 32026808
rs1219862 24025145 10 56190305
rs12200251 23667675 6 105382415
rs12203592 21983787 6 396321
rs12203791 20932310 6 67721488
rs12206204 22085899 6 26116982
rs12211410 23886662 6 32049423
rs12211537 20442857 6 46711024
rs12212193 23382691 6 90996769
rs1223271 21738487 20 13296912
rs1225101 25162662 2 190605421
rs12251307 21980299 10 6123495
rs12259 24871463 15 41871492
rs12260727 23459936 10 10338329
rs12261736 19772629 10 53068604
rs12261764 25140149 10 122522381
rs12263 22001756 17 75212913
rs12273605 21298047 11 125175481
rs12282107 24625756 11 124539273
rs12288023 24625756 11 67421341
rs12293188 19812673 11 22819374
rs12294104 23307926 11 30382899
rs12296050 21738491 11 2489342
rs1230661 18840781 1 114185590
rs12313946 21738479 12 68961584
rs12325114 20661308 16 74303891
rs12325866 19343178 17 61755974
rs12327672 22470424 19 39050479
rs12330441 20838585 3 136805599
rs12331851 22843504 4 146849295
rs12355784 24094242 10 65121565
rs12356048 23636237 10 21210283
rs12356193 24376456 10 61413353
rs12356193 24513273 10 61413353
rs12368672 18846228 12 57512470
rs12378245 23386860 9 113390943
rs12416668 20661308 10 83655048
rs12431733 21738487 14 54290830
rs12443973 23056639 16 80403296
rs12444979 21935397 16 19933600
rs12452184 20463881 17 79664426
rs1245577 22832964 10 73810914
rs12462886 20038947 19 29263690
rs12465811 22116950 2 34623796
rs12466517 22470424 2 118830391
rs12471007 23646285 2 134273472
rs12476075 18776929 2 199034949
rs1247697 23936387 10 29861341
rs12482528 23738518 21 15710293
rs12486452 24483146 3 44324565
rs12498956 23703922 4 9950705
rs12499857 24516586 4 9995376
rs12508991 24516586 4 10041104
rs12515498 25436638 5 76539972
rs12517578 21738491 5 105980831
rs12526133 20038947 6 14282023
rs12528857 20442857 6 46669936
rs12531984 19197348 7 3862977
rs12534221 20932310 7 131287990
rs12537284 21408207 7 128717906
rs12537914 24166486 7 1948359
rs12539695 19197348 7 3863092
rs12541254 23509962 8 12979400
rs12548494 20838585 8 135938492
rs12551314 23989986 9 96379797
rs12551906 23874384 9 102119090
rs12556591 22666496 X 13050626
rs1256335 25147783 1 21890386
rs1256531 23382691 14 65747759
rs12566340 18840781 1 114420328
rs12580062 24086445 12 18488064
rs12581163 24086445 12 18575554
rs12582717 24324551 12 21296806
rs12587781 19412176 14 22999617
rs12601622 21738491 17 76049375
rs1260326 20339536 2 27730940
rs12607243 25367360 18 27975230
rs12608932 20801717 19 17752689
rs12611091 19448621 19 55800329
rs12619285 21738479 2 213824045
rs12630254 24347629 3 31981227
rs12631341 24483146 3 44309268
rs1263646 19412176 14 23017530
rs12654264 19197348 5 74648603
rs12654281 19668339 5 107040442
rs12657273 19668339 5 107046698
rs12664598 21390209 6 40801731
rs12666575 24166486 7 2004421
rs12669187 22396660 7 30915478
rs12674503 23472185 8 424466
rs12675886 25367360 8 60147089
rs12681349 24511991 8 4277990
rs12684013 19448621 9 108998114
rs1269486 24743840 10 8096199
rs12699477 24166486 7 1968953
rs12703165 23041239 7 151566756
rs12714207 22085899 2 88315793
rs12718379 21738487 8 16860077
rs12718597 23382691 7 50428428
rs12720356 21297633 19 10469975
rs12722489 22570697 10 6102012
rs12726299 22843504 1 116525672
rs1273007 23565137 10 8967522
rs12740374 24386095 1 109817590
rs12768534 19936222 10 65340897
rs12777819 23966867 10 87893788
rs12801214 21423239 11 44492917
rs12807555 20838585 11 75969633
rs12816270 25760438 12 18770577
rs12817488 21738487 12 123296294
rs12829697 19772629 12 30175956
rs12880735 23509962 14 27924185
rs12881815 19798445 14 64604595
rs12883458 23459936 14 51279379
rs12889954 19798445 14 64387468
rs12909130 21364930 15 85590501
rs12912584 23636237 15 26610244
rs12913832 22561518 15 28365618
rs12922394 22479202 16 82672327
rs12924903 20953189 16 30928970
rs12929572 22470424 16 62052582
rs12931878 18840781 16 11042194
rs12932445 22306652 16 73069888
rs12940887 21909115 17 47402807
rs12956327 23958962 18 72061594
rs1295685 23886662 5 131996445
rs1295686 23028483 5 131995843
rs12978414 19197348 19 35616562
rs1299288 21502949 4 132386957
rs13006511 22745674 2 109039090
rs13031237 19503088 2 61136129
rs13050454 23509962 21 27706323
rs13063502 22889924 3 109224312
rs13069589 25310821 3 167680850
rs13078807 21935397 3 85884150
rs13107325 21935397 4 103188709
rs13114426 24688116 4 120723085
rs13118928 19300482 4 145486389
rs13118928 25241909 4 145486389
rs13129697 23703922 4 9926967
rs13130255 22216198 4 43537600
rs13130484 21935397 4 45175691
rs13131257 23703922 4 9981889
rs13131257 24379826 4 9981889
rs13132933 24999842 4 123010587
rs13134954 20195266 4 100713621
rs1317082 23001564 3 169497585
rs1317082 23900074 3 169497585
rs13171512 24483146 5 67965031
rs13190932 20953186 6 111913070
rs13194781 24166486 6 27815639
rs13196377 20953186 6 111901838
rs1319836 24025145 10 56088627
rs13199524 23886662 6 32066765
rs13199772 24166486 6 27834085
rs13203335 20661308 6 166224027
rs13208321 23793025 6 96860354
rs13209281 22509378 6 87144649
rs13210247 20953186 6 111922720
rs13212651 24166486 6 27806985
rs13230047 22216198 7 36961320
rs13230316 23593202 7 107991567
rs13247600 22792070 7 120950910
rs13266634 22693455 8 118184783
rs1327328 18941528 13 90402833
rs13273924 19961619 8 33126999
rs13278062 23326517 8 23082971
rs1327866 25367360 1 166952910
rs13278851 20421936 8 9750872
rs13281615 22452962 8 128355618
rs1328244 22843504 13 110083898
rs13290397 20838585 9 81383454
rs1329428 23326517 1 196702810
rs13299777 22087292 9 28939554
rs13312 21738487 1 55532742
rs13314266 22666496 3 113797117
rs13318232 22666496 3 113811688
rs13330041 18840781 16 11088808
rs1333040 22899653 9 22083404
rs1333042 23870195 9 22103813
rs1336472 23509962 1 65695930
rs1336708 23509962 13 102965003
rs13381416 23958962 18 3251833
rs13382948 23984888 2 228418957
rs13387042 22452962 2 217905832
rs13397414 18823527 2 154231414
rs13414916 22044751 2 159954420
rs1342326 23028483 9 6190076
rs13423450 22760553 2 201652453
rs1345404 24133439 16 49124169
rs1345405 24133439 16 49124128
rs1345406 24133439 16 49124038
rs1347857 25760438 9 87173097
rs1348582 24376456 12 20531756
rs1350036 23636237 4 140831781
rs13538 24625756 2 73868328
rs1355187 23966867 4 131342779
rs1355637 19772629 1 150582438
rs1362594 24133439 16 49125344
rs1364505 23509962 7 132030011
rs1367228 23509962 2 56112440
rs1368998 22087292 9 28879953
rs1371661 18776929 2 198979391
rs1378321 23472185 2 138764314
rs1383023 24094242 2 32018541
rs1383043 23593239 4 123342616
rs1387153 19651812 11 92673828
rs1389728 22087292 9 28817957
rs1393901 25060954 8 68425334
rs1394125 24513273 15 76158983
rs1394220 24999842 6 91019304
rs1399315 24324648 13 61678349
rs1399428 23423138 9 120660568
rs1400363 19247474 4 104250722
rs1401543 22216198 3 135587811
rs1402078 19343178 X 92517661
rs1410996 21665990 1 196696933
rs1410996 23326517 1 196696933
rs1412829 21827660 9 22043926
rs1412829 22570617 9 22043926
rs1412832 22570617 9 22077543
rs14135 22843504 20 14865156
rs1413885 22216198 1 65815659
rs1417584 21483430 1 231819050
rs1420101 21738479 2 102957716
rs1420101 23028483 2 102957716
rs1420143 19772629 7 29548324
rs1420612 24133439 16 49115353
rs1421085 23636237 16 53800954
rs1421085 24348519 16 53800954
rs1421378 20442857 6 46703513
rs1423386 23509962 5 61984853
rs1424233 21935397 16 79682751
rs1425419 22470424 4 124565964
rs1426153 21298047 11 125170639
rs1426810 20011104 3 186503435
rs1431918 21437268 8 62885853
rs1433527 17903297 2 118534387
rs1445093 20932310 18 49770823
rs1449460 20838585 12 78835947
rs1450679 24483146 9 107026812
rs1451375 23382691 7 50622712
rs1455158 23472185 2 138773638
rs1456139 20038947 3 150641304
rs1456893 23382691 7 50269672
rs1465788 21980299 14 69263599
rs1466448 19798445 19 8289519
rs1470379 23936387 10 17258799
rs1470579 22693455 3 185529080
rs1470608 20585627 15 28288121
rs1471633 19503597 1 145723739
rs1474976 20585627 20 34732372
rs1475531 22843504 20 14867422
rs1476679 25188341 7 100004446
rs1477196 21552555 16 53808258
rs1480474 19343178 12 66326943
rs1485993 21983787 11 69362414
rs1486307 24740154 4 60440722
rs1491942 21738487 12 40620808
rs1497042 24324551 8 11660614
rs1503363 25060954 8 68406704
rs1503369 25060954 8 68421998
rs1506807 23698163 4 178317692
rs1510107 17903294 2 53160137
rs1512285 19300500 4 145450959
rs1514175 21935397 1 74991644
rs1517605 21298027 3 106624294
rs151997 23874384 5 50233199
rs1521774 22570617 8 105978990
rs1523351 24376456 3 20577473
rs1523632 19343178 7 17069968
rs1524962 22666496 3 65584681
rs1530357 24025145 17 13691693
rs1530361 24025145 17 13691052
rs1535 24836286 11 61597972
rs1537375 23870195 9 22116071
rs1537424 25436638 14 36574018
rs1540771 18483556 6 466033
rs1542608 23636237 7 23554613
rs1543002 21423239 13 108503356
rs154659 20585627 16 89667337
rs1548513 23509613 6 30387687
rs1548515 23509613 6 30387403
rs1549309 23636237 5 167226979
rs1550388 25162662 2 190603780
rs1550532 20661308 2 234264848
rs1551562 19448621 19 55814881
rs1552257 20838585 12 27145797
rs1554267 23350875 2 22430946
rs1555543 21935397 1 96944797
rs1556547 20585627 6 10270377
rs1558902 21935397 16 53803574
rs1558902 22589738 16 53803574
rs1562430 22452962 8 128387852
rs1565214 24483146 3 44334299
rs1565215 24483146 3 44334099
rs1567010 24571439 5 40050301
rs1570868 22216198 1 65830608
rs1571218 23300701 20 6370053
rs1571583 25436638 9 4267209
rs1572662 19772629 6 154811597
rs1573496 21437268 4 100349669
rs157580 18823527 19 45395266
rs157580 21390209 19 45395266
rs157580 24755620 19 45395266
rs1577792 23989986 6 79886077
rs1588265 23028483 5 59369794
rs1588635 19197348 9 100537802
rs1597196 20585627 15 28294922
rs1597466 22479202 3 150055561
rs1602517 21502949 3 191805160
rs1607504 22216198 3 135594236
rs1612028 22832964 10 73805290
rs1613695 20838585 18 3328779
rs1619785 22368281 12 34170605
rs1625040 24688116 1 237146379
rs1627770 22368281 12 34149433
rs163035 21502949 5 76780042
rs1635168 23118974 15 28535266
rs1635501 23307926 1 242040775
rs164741 18483556 16 89692298
rs1667320 23636237 2 232418314
rs167539 23667675 6 105410048
rs1676235 23936387 14 77018566
rs16827695 20661308 1 41287054
rs16834756 20522523 2 154745009
rs16835979 23708191 4 4635276
rs16837730 21437268 1 29180014
rs16847897 21573004 3 169568116
rs16856332 24094242 2 169840574
rs16861329 23382691 3 186666461
rs16861467 22666496 3 113752500
rs16861476 22666496 3 113783883
rs16861990 21980494 1 169135127
rs168622 21931564 20 12966089
rs16865717 23509962 2 7032618
rs16868941 21876539 8 103052377
rs16874905 19197348 7 8999081
rs16877095 21124946 8 109054668
rs16880395 21738491 4 28239663
rs16886165 22452962 5 56023083
rs16890979 24513273 4 9922167
rs16891982 21983787 5 33951693
rs16892328 20838585 6 81583270
rs16894980 20072603 8 122264777
rs16895513 20921969 8 98326973
rs16896390 22693455 6 34982599
rs16896944 22570697 6 30026146
rs16902429 23056639 5 86151620
rs16902486 20661308 8 128955065
rs16908658 24025145 8 139244798
rs16910194 19812673 11 22828912
rs16911551 24740154 9 124950477
rs16913751 22087292 9 28853125
rs16913782 22087292 9 28876158
rs16916856 18823527 8 52739150
rs169201 23544013 17 44790203
rs16928809 22085899 11 2936952
rs16929496 21804549 12 25993804
rs16933243 22509378 10 32615135
rs16939895 21298027 18 12821903
rs16946876 24133439 16 49118099
rs16946880 24133439 16 49119449
rs16946881 24133439 16 49119787
rs16950987 20585627 15 28526228
rs16982414 21347282 21 29789540
rs169858 24999842 6 159484776
rs16993715 23636237 21 37303698
rs16996148 19197348 19 19658472
rs17005914 20661308 2 70810171
rs17008958 19557197 3 71755488
rs1701704 18840781 12 56412487
rs1701704 21980299 12 56412487
rs1701704 22561518 12 56412487
rs17028615 24625756 4 100071924
rs17029173 23936387 4 100509321
rs17037864 22087292 4 159894391
rs17039365 24892410 2 2197239
rs17050272 24513273 2 121306440
rs17064262 20927387 6 135465474
rs17066364 21124946 13 45515989
rs1707420 23509962 8 5607663
rs17077540 20038947 18 65285279
rs17083037 22843504 18 68380241
rs17086172 19300500 18 70227021
rs17088254 19812673 4 68191194
rs17100506 20195266 5 143005388
rs17103033 21383967 14 35556480
rs17103805 22238593 10 86428477
rs17104665 21935397 5 145842469
rs17104804 20838585 14 77164555
rs17105964 25390645 11 106569583
rs17111435 22044751 11 110445651
rs17115100 21738487 10 104591393
rs17120351 20661308 8 14686997
rs17125523 23565137 11 121474239
rs17125944 25188341 14 53400629
rs17126237 21552555 8 17981089
rs17132175 22993228 10 3150814
rs17133807 25310577 7 50477687
rs17133921 20038947 11 75034986
rs17134146 23966867 7 4040129
rs1713985 23326517 4 57786450
rs17145184 22470424 7 67641115
rs17145738 19197348 7 72982874
rs17150703 21935397 8 9745798
rs171511 22170493 17 53273910
rs17157663 19197348 7 8998976
rs1718101 22843504 7 146122788
rs17184313 25241909 14 93102251
rs17187075 24516586 4 9990328
rs17194068 24571439 5 39821317
rs17201113 20548944 16 52107811
rs17201502 19557197 12 50285562
rs1721359 17903302 2 228751874
rs17223788 23056639 15 80689387
rs17226852 21042317 20 13973760
rs17231602 20395239 10 70012289
rs17249754 21909115 12 90060586
rs17251221 20661308 3 121993247
rs17263670 22470424 13 19264827
rs1727638 20932310 6 72139572
rs17293632 21297633 15 67442596
rs17300741 24513273 11 64331462
rs17305657 20585627 20 31806588
rs17321515 19197348 8 126486409
rs17329669 21738487 7 36851929
rs17338512 24892410 2 2173328
rs17367504 21909115 1 11862778
rs1736916 22570697 6 29704083
rs1737947 20686608 17 18831432
rs1738074 24999842 6 159465977
rs17411480 23509613 6 30423117
rs17420080 23703922 4 10345548
rs17421624 22570697 6 32066177
rs174230 21738491 2 160175310
rs17441606 21347282 2 19568435
rs1744206 23667675 6 105423931
rs174547 21931564 11 61570783
rs174550 24836286 11 61571478
rs174601 24094242 11 61623140
rs17463551 20548944 11 16431197
rs17476669 19557197 2 50726471
rs17487792 19412175 2 215643500
rs17504169 21935397 3 190102869
rs17509082 22792070 7 120927706
rs17513926 24892410 7 146243404
rs17535407 24489884 3 103899073
rs17537900 19557197 13 43695449
rs17563605 21533022 6 127164572
rs17563986 19915575 17 43991272
rs17564430 24483146 11 115043574
rs17565953 20585627 15 28018655
rs17568778 20838585 10 101128362
rs1757939 23958962 4 130146176
rs17586876 24379826 3 2964182
rs17609240 21738479 17 38110689
rs17615250 23509613 6 32678973
rs17632159 24513273 5 72431482
rs1763510 23509962 6 134557207
rs17646919 19300500 22 30400861
rs17658562 23056639 6 18957829
rs17663983 19772629 7 76405241
rs17664713 24009623 15 95318586
rs17666460 20661308 6 149256439
rs17673553 18840781 16 11241906
rs1769242 23703922 10 787896
rs17696736 23041239 12 112486818
rs17696736 23297363 12 112486818
rs17711796 19197348 2 24123539
rs1771628 20195266 10 31368479
rs17718077 19197348 7 41481587
rs17750424 24166486 6 27701122
rs17760362 24688116 17 61418667
rs17775170 23056639 2 103251927
rs17782313 19197348 18 57851097
rs17786744 24513273 8 23777006
rs17795358 25367360 2 50044424
rs17795388 25367360 2 50046852
rs1780324 24094242 1 21821757
rs17809806 25742292 12 10832143
rs17817190 19772629 2 134351648
rs17817449 22344219 16 53813367
rs17817449 24348519 16 53813367
rs17829302 22675492 1 234894002
rs17840186 23509613 6 32938199
rs17863787 22511988 2 234611094
rs17863787 22558097 2 234611094
rs17864683 22511988 2 234579209
rs17864701 22511988 2 234652717
rs1789532 24223155 18 33532322
rs1789536 24223155 18 33524398
rs1796991 22470424 9 75317874
rs1799836 21738487 X 43627999
rs1799884 19197348 7 44229068
rs1800404 20585627 15 28235773
rs1800407 20585627 15 28230318
rs1800588 21347282 15 58723675
rs1800775 19197348 16 56995236
rs1800812 23401653 4 55094629
rs1801133 21738487 1 11856378
rs1801582 21738487 6 161807855
rs1801714 21533024 19 10395208
rs1805008 20585627 16 89986144
rs1805009 20585627 16 89986546
rs1805081 21935397 18 21140432
rs1805128 19305408 21 35821680
rs1806319 20585627 11 89037936
rs1808850 18776929 2 198978661
rs1812175 19197348 4 145574844
rs1813353 21909115 10 18707448
rs181359 21297633 22 21928641
rs1818702 19936222 12 103523555
rs1826598 22570627 16 77572955
rs1827430 20585627 11 89018440
rs1827524 25060954 8 68425242
rs1828591 19300500 4 145480780
rs1847472 23382691 6 90973159
rs1855625 20038947 6 114429171
rs1860910 23703922 4 10275470
rs1861572 24133439 16 49126988
rs1861866 21552555 16 53804340
rs1862008 20442857 6 46710279
rs1862326 21738487 5 179793256
rs1863196 21533022 2 166557510
rs1865294 23667675 8 77610042
rs1867612 19714205 16 59899129
rs1871047 24755620 19 45351746
rs1871350 23936387 3 36373765
rs1876525 22509378 6 87152092
rs1876828 21738487 17 43911525
rs1877431 19197348 9 100534147
rs1878856 25367360 2 50024202
rs1880408 24740154 7 42607637
rs1883025 20339536 9 107664301
rs1884158 22993228 6 162161666
rs1887582 23935956 10 8003333
rs1892534 19197348 1 66105944
rs1892534 23844046 1 66105944
rs1893113 23636237 6 162906921
rs1893217 21297633 18 12809340
rs1894307 24714607 12 12005720
rs1895943 20038947 12 108240832
rs1898560 25162662 2 190612327
rs1903003 20173748 4 89886297
rs190982 25188341 5 88223420
rs1910358 23509962 5 23907573
rs1911014 18823527 4 126774098
rs1920116 21827660 3 169579971
rs1930165 22843504 10 56301930
rs1936295 22843504 10 119662092
rs1937920 23509962 10 5161955
rs1954971 17903294 18 28379243
rs1959033 19798445 14 64335586
rs1962785 19197348 7 3919542
rs1964516 25241909 4 89875909
rs1979096 20195266 7 17560749
rs1980057 19300500 4 145485738
rs198198 24133439 16 24128397
rs1985096 22368281 19 45346551
rs1985317 23509962 9 120292334
rs1986655 22085899 4 125993502
rs1989647 20522523 16 23959420
rs1990760 21980299 2 163124051
rs1990760 22561518 2 163124051
rs1991126 20195266 2 21822998
rs1991866 21738480 8 130624105
rs1993116 20418485 11 14910234
rs1994090 21738487 12 40428561
rs199443 23544013 17 44819565
rs1994882 24571439 5 39806164
rs199534 23544013 17 44824213
rs1997179 24999842 4 122984633
rs1998930 23834954 6 156904256
rs1999930 23326517 6 116387134
rs2009579 23509962 20 37881482
rs2010795 21738487 21 45172628
rs201099 21379329 10 11024559
rs201119 21379329 10 11049977
rs201124 21379329 10 11053049
rs2011962 19343178 4 82220324
rs2014355 21931564 12 121175524
rs2017908 21804549 3 187417968
rs201825 18823527 4 155666935
rs2028385 23509962 12 96817422
rs2029395 17903297 2 179680221
rs2033739 23118974 3 58063819
rs2034842 24324551 8 121224037
rs2036417 19874204 11 13617608
rs2038227 23509962 16 539140
rs2039839 24166486 1 243598670
rs204034 23936387 16 13323341
rs2041660 23738518 7 20107623
rs2041670 18840781 16 11174652
rs2043234 23646285 2 134314782
rs2045517 25241909 4 89870964
rs2045797 24489884 4 103353074
rs2046000 23936387 3 36352364
rs2046045 25436638 5 76535811
rs2046210 22452962 6 151948366
rs2046813 21931564 4 185769159
rs2047176 24023777 5 36056800
rs2048672 22452962 7 130653851
rs204999 23326239 6 32109979
rs2051211 21076409 3 38559749
rs20541 23886662 5 131995964
rs2054148 24324551 8 121216510
rs2056480 24166486 7 1954301
rs2059238 24376456 16 78258810
rs2062713 22087292 12 115176552
rs2066865 21980494 4 155525276
rs206936 21935397 6 34302869
rs2069763 21829393 4 123377482
rs2070094 19412175 2 215632255
rs2070959 22558097 2 234602191
rs2071521 19197348 11 116697848
rs2071523 19197348 11 116697344
rs2072910 21738479 20 9365303
rs2073643 23028483 5 131723288
rs2073828 21980494 9 136137140
rs2075650 19668339 19 45395619
rs2075650 20932310 19 45395619
rs2075650 21379329 19 45395619
rs2075741 18604267 19 10401098
rs2076211 22719876 22 44329078
rs2076530 19936222 6 32363816
rs2077606 23544013 17 43529293
rs2078158 24324648 11 123444860
rs2078267 19503597 11 64334114
rs2081106 22087292 5 58478599
rs2081302 19197348 2 23945355
rs2082552 21483430 1 231767890
rs2095812 23667675 6 105383978
rs2108225 23382691 7 107453103
rs2109265 24688116 17 60953269
rs2112347 21935397 5 75015242
rs2115706 21935397 18 10436288
rs2116050 21779176 2 68072763
rs2116941 18604267 19 10334443
rs2117032 22085899 12 21074122
rs211718 21931564 1 76106675
rs2117760 22570627 3 70850461
rs211804 21124946 7 110091460
rs2120576 21700879 12 93230189
rs212388 24999842 6 159490436
rs2124799 19668339 7 50270014
rs2129571 22666496 3 113753571
rs2134333 23646285 15 38488839
rs2137064 19300500 3 73750993
rs2137111 22216198 15 77851535
rs2143461 23509613 6 32335347
rs2144494 24571439 14 24773387
rs214679 23966867 12 47677388
rs2147256 20038947 9 98927127
rs214803 24403052 20 2290333
rs2150333 24740154 14 83170722
rs2151280 22570617 9 22034719
rs2153157 23307926 6 10897488
rs2155219 23886662 11 76299194
rs2156552 19197348 18 47181668
rs2157673 22666496 9 118559109
rs2157719 21827660 9 22033366
rs2158177 23886662 5 131984058
rs2159116 20585627 16 89831510
rs216146 22570627 5 149445921
rs2161829 22470424 2 118856914
rs2165179 23056639 2 166039718
rs2172820 24483146 8 15325668
rs2173035 21156761 7 45901549
rs2174009 23646285 15 38487063
rs2175671 21423239 3 86264283
rs2178490 21738491 5 30839331
rs2180341 22452962 6 127600630
rs2199936 19503597 4 89045331
rs2200733 22306652 4 111710169
rs2203374 20038947 4 128434334
rs2205108 21738487 8 91136078
rs2205960 22291604 1 173191475
rs2213581 23509613 6 32388546
rs2213585 23326239 6 32413150
rs2213586 23326239 6 32413094
rs2216405 21931564 2 211616894
rs2227139 23326239 6 32413459
rs2228145 25340798 1 154426970
rs2228230 22144915 4 55152040
rs2228603 21423719 19 19329924
rs2229238 25340798 1 154437896
rs2229571 19412175 2 215645464
rs2230199 23326517 19 6718387
rs2230926 20169177 6 138196066
rs2230926 22291604 6 138196066
rs2233956 23326239 6 31081205
rs2233971 23326239 6 31080323
rs2234067 24390342 6 36355654
rs2236653 24094242 11 126283785
rs2239803 23326239 6 32411833
rs2240204 20585627 15 28494032
rs2240723 24516586 4 10021151
rs2241039 18483556 16 90088437
rs2241423 21935397 15 68086838
rs2241714 24836286 19 41869392
rs2241970 20395239 10 70031067
rs2242420 24094242 1 21904529
rs2244012 23028483 5 131901225
rs2247572 19714205 8 73633028
rs2248932 21408207 8 11391650
rs2249937 24999842 6 159515309
rs225132 23041239 1 8095500
rs2251396 23886662 6 31364707
rs2252567 24324551 8 11660916
rs2252893 20463881 21 38507572
rs2254546 22291604 8 11343680
rs2254595 22792070 7 121007249
rs2255953 24714607 12 12010736
rs2256711 23703922 10 802272
rs225717 21060863 6 142548099
rs2259816 22291609 12 121435587
rs2266788 23251661 11 116660686
rs2267386 24800985 22 38832112
rs2267633 23209447 6 29570841
rs2274223 20729852 10 96066341
rs2274870 24483146 9 107515214
rs2275552 23382809 1 147131945
rs2275588 24376456 10 99341185
rs2276695 22470424 2 118814868
rs2277339 23307926 12 57146069
rs2278075 24376456 16 78291173
rs2278442 18604267 19 10444826
rs2278493 19448621 5 176314434
rs2280550 24166486 7 1976556
rs2281389 21814517 6 33059796
rs2281472 24571439 14 24775846
rs2281808 21980299 20 1610551
rs2281827 23776548 13 29001721
rs2282015 23509962 10 125222037
rs2282048 21738487 13 98897152
rs2282048 24025145 13 98897152
rs2282978 19197348 7 92264410
rs2284024 22509378 22 37204229
rs2284033 23028483 22 37534034
rs2286963 21931564 2 211060050
rs2287019 21935397 19 46202172
rs2287802 21437268 19 10112688
rs2287921 25629512 19 49228272
rs2288073 23509962 2 24413298
rs2289404 25162662 2 190636014
rs2290344 24483146 15 55619796
rs2292883 20066028 2 238443000
rs2294881 23326239 6 32367604
rs2294882 23326239 6 32367515
rs2294884 23326239 6 32367259
rs229541 21980299 22 37591318
rs2296837 25367360 1 166958601
rs2297778 24347629 6 151645078
rs2298019 25241909 1 161736035
rs2299851 21437268 6 31718602
rs2303369 23307926 2 27715416
rs2304237 18604267 19 10446568
rs2304418 21364930 15 85640983
rs2305198 19096518 10 71128875
rs2305480 23028483 17 38062196
rs2306677 20801717 12 26636386
rs2307049 22144915 4 55130154
rs2307449 23307926 15 89863928
rs2321744 23509962 13 34606186
rs2327620 22745674 6 12907591
rs2330183 19961619 21 46953292
rs2331548 23593239 4 169962604
rs2334659 23583980 11 1357063
rs233716 23297363 12 113039943
rs233722 23297363 12 113031474
rs2342753 18776929 2 199073334
rs234937 21502949 6 2230252
rs2351791 19798445 4 47582387
rs2353033 18483556 16 89385561
rs2353033 20585627 16 89385561
rs2358531 23593239 5 75479786
rs2358994 18840781 1 114429461
rs2363910 20526338 7 155760863
rs2365642 19557197 1 201235086
rs2366293 23382691 7 50227828
rs2380205 22452962 10 5886734
rs238215 24489884 20 47870506
rs2384061 21042317 2 25135620
rs2384687 19448621 19 55831188
rs2390669 22438815 2 169091942
rs2395185 23326239 6 32433167
rs2395357 23509613 6 33101006
rs239713 20932310 21 28696476
rs2401171 19343178 15 84557676
rs2404958 22685421 5 50063035
rs2405829 20038947 X 32454346
rs2409784 23056639 8 11396856
rs2413583 23382691 22 39659773
rs2414409 24483146 15 55631717
rs2417940 22085899 12 21017875
rs2420371 21980494 1 169491555
rs2427837 18846228 1 159258545
rs243323 21383967 16 11361202
rs2433610 24625756 15 45686091
rs2439302 23408906 8 32432369
rs2453580 22479191 17 19438321
rs2453626 21804549 8 101137897
rs2470893 21876539 15 75019449
rs2472297 21876539 15 75027880
rs247616 20339536 16 56989590
rs247617 21347282 16 56990716
rs2476601 21980299 1 114377568
rs247916 21552555 5 87530253
rs2480 19936222 6 16113733
rs2487453 21483430 1 231863204
rs2487999 23900074 10 105659826
rs249166 24755620 12 95328473
rs249167 24755620 12 95330273
rs2492367 22666496 1 231906589
rs2493624 20932310 10 19062256
rs2495832 20932310 10 19074461
rs2499663 22941191 6 105300570
rs2499667 22941191 6 105319125
rs2501618 19961619 1 179958809
rs2502562 21390209 6 70594414
rs2504063 20072603 6 152090707
rs2507997 23326239 6 31314781
rs2511211 18846228 1 159230471
rs2516049 23326239 6 32570400
rs2516516 23509613 6 31443570
rs2517448 23509613 6 31062667
rs2517452 21437268 6 31060162
rs2517524 21738480 6 31025713
rs2517611 23509613 6 30169327
rs2517646 22570697 6 30122575
rs2517713 23209447 6 29918099
rs2518144 22044751 12 8759445
rs2521030 25060954 7 125869316
rs2523674 22216198 6 31436789
rs252546 21390209 5 7478914
rs2527865 19197348 7 157090313
rs2527866 19197348 7 157090296
rs2532348 23544013 17 44340253
rs2536150 22792070 7 120908082
rs2536180 22792070 7 120994673
rs2536182 22792070 7 120990837
rs2536189 22792070 7 120973621
rs2544390 24513273 2 170204846
rs2548774 23966867 5 65048879
rs254893 19197348 5 171076227
rs255052 21347282 16 68024995
rs2554622 19197348 8 3795532
rs2562784 19197348 15 84286492
rs2574730 25352737 12 81530779
rs2588969 21460841 10 63611354
rs2597963 23966204 12 11258011
rs2597972 23966204 12 11253373
rs2609186 23636237 2 6160591
rs261503 20661308 13 82407120
rs262825 23118974 6 158678631
rs263035 22843504 3 183523657
rs26310 23028483 3 10372840
rs2647046 22570697 6 32668336
rs2647089 23509613 6 32681568
rs2650907 21738491 16 77393207
rs2653165 24483146 1 242366282
rs2659915 21223598 7 66153101
rs2668804 19197348 9 100497750
rs2673604 21379329 8 133411607
rs267766 24023777 5 36143392
rs2703029 22470424 3 54903615
rs270584 20038947 5 38074854
rs270592 20038947 5 38066586
rs2706347 18846228 5 131905117
rs2707466 22792070 7 120979089
rs2707520 22792070 7 120951144
rs2710201 23509962 7 152924893
rs2712008 23593239 4 39076001
rs2714357 19343178 6 7225995
rs2718058 25188341 7 37841534
rs2722750 19197348 19 44874455
rs2725466 21750679 11 132779393
rs2727789 19197348 11 116696887
rs272889 21931564 5 131665378
rs2734573 23509613 6 31494738
rs2736100 21827660 5 1286516
rs2736157 23326239 6 31600820
rs2736177 23509613 6 31586094
rs2736340 20169177 8 11343973
rs2736990 21044948 4 90678541
rs2748531 22044751 14 24721901
rs2755237 20485516 13 41109429
rs2768975 20932310 4 49029901
rs2771051 23509962 9 120287708
rs2783963 20421936 1 243501583
rs2786098 23028483 1 197325908
rs2794520 23844046 1 159678816
rs2798311 21935397 9 115399594
rs2805809 19197348 9 100496922
rs2805810 19197348 9 100331738
rs2808629 17903293 1 159676796
rs2808693 19197348 9 100490758
rs281377 24094242 19 49206603
rs281437 21533024 19 10397238
rs281440 18604267 19 10400304
rs2814707 20801717 9 27536397
rs2814778 21738479 1 159174683
rs2814993 19343178 6 34618893
rs2815752 21935397 1 72812440
rs2815752 22589738 1 72812440
rs2822560 23738518 21 15674632
rs2822609 23738518 21 15717794
rs2835621 20463881 21 38510616
rs2835630 20463881 21 38521842
rs28362680 23326239 6 32370816
rs28362683 23326239 6 32372963
rs2836439 22843504 21 39865150
rs2840445 23636237 8 5764942
rs2844509 23886662 6 31510924
rs284495 22570617 8 105965578
rs2847351 23509962 18 10447041
rs2849176 19197348 11 116696921
rs2854008 23326239 6 31312538
rs2857210 23509613 6 32741742
rs2857435 22570697 6 30106024
rs2857439 22570697 6 30106296
rs2857597 23509613 6 31585000
rs2857605 23509613 6 31524851
rs2857891 24483146 11 6962957
rs2858870 23326239 6 32572251
rs2858884 23382691 6 32700083
rs28668016 24483146 15 55611433
rs2867125 21935397 2 622827
rs2867161 22470424 7 67637342
rs2869967 20173748 4 89869332
rs2871434 25367360 4 30322049
rs2873333 22044751 2 236860770
rs2881189 23966867 7 5925156
rs28834970 25188341 8 27195121
rs2883805 24133439 16 49136065
rs288604 22843504 16 62672612
rs2887180 21552555 2 181449305
rs2890652 21935397 2 142959931
rs2894254 23509613 6 32345689
rs2896019 22719876 22 44333694
rs2896905 19915575 12 40493416
rs2897443 23886662 5 131929594
rs2899472 20932310 15 51516055
rs2900478 25350695 12 21368797
rs2903692 21980299 16 11238783
rs2904259 25241909 4 89885714
rs2905 21364930 14 93693422
rs2907512 23966867 12 4051757
rs2908004 22792070 7 120969769
rs2908007 22792070 7 120962164
rs2909207 19936222 17 66439605
rs2921923 25526632 10 55662089
rs29230 23209447 6 29576393
rs2927438 24755620 19 45242107
rs2927488 21390209 19 45231478
rs2928148 22479191 15 41401550
rs2928445 24483146 10 59146776
rs2928826 20932310 8 109614094
rs2937785 24376456 5 6197044
rs2941484 24513273 8 76478768
rs29456 22843504 5 65539847
rs2945741 23382809 8 134646629
rs295114 22792082 2 201195602
rs2952559 22792070 7 120920169
rs2954021 24094242 8 126482077
rs2958759 23966867 8 30127555
rs296282 23984888 5 106135784
rs2965101 21390209 19 45237812
rs2967625 19798445 19 8298411
rs2975500 25367360 8 32605365
rs2977724 23028483 8 4924137
rs2983521 23408906 6 166057203
rs2986971 20932310 10 30096628
rs29941 21935397 19 34309532
rs3019325 20838585 8 111286115
rs3019449 22993228 6 162165093
rs3024505 21980299 1 206939904
rs3027234 23001564 17 8136092
rs305009 23509962 15 70145758
rs3087243 21980299 2 204738919
rs3092960 25340798 3 46400062
rs3093030 18604267 19 10397403
rs3093970 23326239 6 31397877
rs3093978 23509613 6 31498497
rs3094157 22570697 6 29836239
rs3094212 21738479 6 31085770
rs3095330 23509613 6 30693633
rs3097411 25390645 4 74738454
rs3104788 21779176 16 52638503
rs3106598 24324648 13 61678912
rs3111601 24121790 16 86400081
rs3114727 23636237 7 22496723
rs3115663 23326239 6 31601843
rs3116607 19343178 13 51122118
rs3117583 23326239 6 31619576
rs3118470 18840781 10 6101713
rs3118912 19343178 13 51111464
rs3118916 19343178 13 51136808
rs3125945 19343178 X 70258736
rs3128918 23509613 6 33061098
rs3129716 23509613 6 32657436
rs3129868 23509613 6 32404377
rs3129882 19936222 6 32409530
rs3129882 21738487 6 32409530
rs3129900 23509613 6 32305979
rs3129934 23509613 6 32336187
rs3130048 23326239 6 31613739
rs3130070 23326239 6 31591808
rs3130182 23509613 6 33023579
rs3130484 23509613 6 31715882
rs3130501 24509480 6 31136453
rs3130557 23326239 6 31094703
rs3130618 23326239 6 31632134
rs3130623 23326239 6 31597700
rs3130626 23326239 6 31598489
rs3130628 23326239 6 31609272
rs3131296 19343178 6 32172993
rs3131379 23509613 6 31721033
rs3132671 22570697 6 30178287
rs3132671 23509613 6 30178287
rs3132722 23509613 6 29834951
rs3132928 23509613 6 32234015
rs3135021 21779181 6 33045558
rs3135351 24483146 6 32392945
rs3136642 21533024 19 39398416
rs314253 24094242 17 7091650
rs314262 19448621 6 105394621
rs314262 23667675 6 105394621
rs314263 19448621 6 105392745
rs314263 23667675 6 105392745
rs314266 23667675 6 105421317
rs314268 23667675 6 105417978
rs314270 23667675 6 105462876
rs314272 23667675 6 105462004
rs314273 23667675 6 105461882
rs314274 23667675 6 105412932
rs314276 23667675 6 105407999
rs314280 19448621 6 105400837
rs314280 23667675 6 105400837
rs314289 23667675 6 105430934
rs314290 23667675 6 105426994
rs314291 23667675 6 105424901
rs315122 23509962 12 69771073
rs316823 24483146 1 242356028
rs316871 24483146 1 242342884
rs3181384 24571439 14 24786976
rs3184504 21533024 12 111884608
rs3184504 21738479 12 111884608
rs3184504 21980299 12 111884608
rs3184504 22561518 12 111884608
rs318497 23509962 6 2912277
rs3193970 21738491 10 97072008
rs3197999 21297633 3 49721532
rs3212217 20072603 5 158755130
rs3217992 22570617 9 22003223
rs3218020 23870195 9 21997872
rs32396 22685421 5 50106439
rs329640 20038947 11 133821131
rs333 20041166 3 46414947
rs334725 23408906 1 61610049
rs335016 21804549 19 30373392
rs335636 21502949 5 76724599
rs34016896 25064009 3 160992864
rs342070 21750679 2 20685471
rs342286 20526338 7 106364599
rs346101 20038947 4 179604212
rs346763 24755620 19 45729275
rs34706883 24166486 6 27805255
rs34831910 23958962 10 2467734
rs35349669 25188341 2 234068476
rs35705950 23583980 11 1241221
rs362794 21326860 7 103201263
rs365132 23307926 5 176378574
rs3690 22144915 4 55161813
rs369065 19448621 6 105444058
rs369065 23667675 6 105444058
rs3732788 22666496 3 113804859
rs3733402 24625756 4 187158034
rs3733585 23703922 4 10036339
rs3734234 24740154 6 17794494
rs3734805 22452962 6 151939350
rs3737529 23565137 11 121477816
rs3738398 21483430 1 231762340
rs3738401 21483430 1 231830295
rs37403 22001756 19 54014838
rs3740393 20700443 10 104636655
rs3741208 21980299 11 2169774
rs3742467 23593239 14 50639534
rs3750848 20861866 10 124215315
rs3751812 21552555 16 53818460
rs3751813 21552555 16 53818708
rs3752556 19343178 16 789761
rs3754675 18823527 2 101549843
rs3755319 22558097 2 234667582
rs3757247 21980299 6 90957463
rs3757247 23382691 6 90957463
rs3757440 24166486 7 2272936
rs3764261 23326517 16 56993324
rs3764913 24586186 2 211074909
rs37655 22001756 7 110995065
rs3767141 19343178 1 22216279
rs3768056 20463881 1 235907825
rs3768716 19412175 2 215635794
rs3770745 23770605 2 37596089
rs3771166 23028483 2 102986222
rs3771341 22558097 2 234673239
rs3774261 21700879 3 186571559
rs3774372 21909115 3 41877414
rs3775045 22238593 4 96126884
rs377702 24755620 19 45362667
rs3778607 20585627 6 403799
rs3778969 24166486 7 2139990
rs3778991 24166486 7 2172455
rs3778994 24166486 7 2175855
rs3779003 24166486 7 2184902
rs3779381 22792070 7 120966790
rs3779505 21827660 7 20405265
rs3780293 23509962 9 80076247
rs37812 22001756 16 3453882
rs3781834 23565137 11 121445940
rs3782000 22843504 11 114072875
rs3784131 20548944 14 68962504
rs3791767 25162662 2 190639915
rs3791770 25162662 2 190673835
rs3791773 25162662 2 190682632
rs3792783 21750679 5 150455732
rs3793275 20838585 7 29426750
rs3793917 20861866 10 124219275
rs3798135 18846228 5 131965109
rs3799380 24166486 6 26467182
rs3800913 24166486 7 2163237
rs3800917 24166486 7 2167939
rs3801153 25742292 7 139588176
rs3801382 22792070 7 120998277
rs3801387 22792070 7 120974765
rs3803662 22452962 16 52586341
rs380390 23326517 1 196701051
rs3806372 21483430 1 231762144
rs380904 23509962 8 144565905
rs3809314 19197348 12 121330086
rs3810291 21935397 19 47569003
rs3810622 22719876 22 44338134
rs3811448 25340798 1 154516578
rs3811647 19820699 3 133484029
rs3812888 18369459 13 40230294
rs3813570 22832964 15 78832832
rs3816281 20190752 2 68607947
rs3817198 22452962 11 1909006
rs3817334 21935397 11 47650993
rs381815 21909115 11 16902268
rs3821236 21750679 2 191902758
rs382140 21876539 7 107782200
rs3829223 23583980 11 1300406
rs3846663 19197348 5 74655726
rs3847554 19651812 11 92668826
rs3847697 23593239 12 58995990
rs3848198 22247754 15 80639564
rs3848562 21424380 19 52379835
rs3849047 21935397 5 137980476
rs3849874 22087292 9 28869369
rs3849942 20801717 9 27543281
rs3852861 24755620 19 45383061
rs3856637 19936222 3 136391195
rs3857059 19915575 4 90675238
rs3862642 23667675 11 126605034
rs3862645 23667675 11 126608446
rs3865444 21460840 19 51727962
rs3865444 25188341 19 51727962
rs3887942 19772629 20 23977072
rs3889461 23667675 11 126608705
rs3890182 19197348 9 107647655
rs3894194 23028483 17 38121993
rs3894326 25629512 19 5843784
rs389967 20038947 11 16874610
rs3905075 23509962 13 108463219
rs3905495 22570697 6 31265539
rs3912607 21552555 3 162498758
rs3930739 20585627 15 28040342
rs393152 21044948 17 43719143
rs3939286 23028483 9 6210099
rs3950627 24121790 16 86436343
rs395908 22368281 19 45373565
rs395962 23667675 6 105397418
rs402098 24483146 1 242363698
rs402511 19448621 5 176434440
rs40254 21298027 16 84248757
rs40357 23251661 19 54693527
rs405509 18823527 19 45408836
rs405509 22368281 19 45408836
rs405509 24755620 19 45408836
rs4065321 21738479 17 38143548
rs4079063 22941191 6 105266118
rs412658 23001564 19 22359440
rs4129267 22291609 1 154426264
rs4129267 25340798 1 154426264
rs4129585 24166486 8 143312933
rs4129709 23984888 2 228438549
rs4132601 23382691 7 50470604
rs4143244 17903296 3 5410364
rs4143832 21738479 5 131862977
rs4145454 21379329 6 164572036
rs4147929 25188341 19 1063443
rs4148155 24513273 4 89054667
rs4148323 22085899 2 234669144
rs4148324 22511988 2 234672722
rs4148324 22558097 2 234672722
rs4148325 22511988 2 234673309
rs4148325 22558097 2 234673309
rs4148326 22558097 2 234673462
rs4148330 24009623 16 16041768
rs4149056 22085899 12 21331549
rs417162 23209447 6 29916505
rs4236644 22085899 7 80599357
rs4237348 19197348 10 18798203
rs4238833 18483556 16 90050689
rs4238833 20585627 16 90050689
rs4240624 21423719 8 9184231
rs4240931 23936387 1 222039055
rs4244187 20585627 1 248493511
rs4245597 25310577 10 63725942
rs4246215 24836286 11 61564299
rs4246511 23307926 1 39380385
rs4248166 23326239 6 32366421
rs425105 21980299 19 47208481
rs427498 24483146 1 242357455
rs4275659 24509480 12 123447928
rs4280044 21124946 12 77593238
rs4284505 18941528 13 92001472
rs4292018 23966867 18 20702129
rs429358 19668339 19 45411941
rs429608 23326517 6 31930462
rs4309013 20585627 1 248480768
rs4311994 20526338 10 112903090
rs4316 25340798 17 61562309
rs4317904 21298027 10 50294670
rs4328902 22792082 4 25739169
rs4329228 21750679 7 84328077
rs4330287 22561518 3 119288848
rs4338740 23408906 15 49735297
rs4343 24625756 17 61566031
rs4343 25340798 17 61566031
rs4347628 20585627 16 89570635
rs4351827 23056639 11 123139617
rs435206 20038947 11 16903178
rs4353229 22561518 10 115489589
rs4363 24625756 17 61574492
rs4373767 22685421 1 219759682
rs4392391 24483146 3 44272966
rs439401 18823527 19 45414451
rs439401 24755620 19 45414451
rs440277 24755620 19 45361224
rs4407366 19359265 3 38521425
rs4408545 18483556 16 90044028
rs4408545 20585627 16 90044028
rs4415084 22452962 5 44662515
rs4420638 19557197 19 45422946
rs4420638 20339536 19 45422946
rs4420638 22291609 19 45422946
rs4420638 22368281 19 45422946
rs4420638 23844046 19 45422946
rs4426448 23936387 18 67365668
rs4428898 22685421 1 219739966
rs4430796 24740154 17 36098040
rs4431886 20932310 1 56852267
rs4447863 23703922 4 9938969
rs4452682 22792082 6 3415302
rs4452860 19448621 9 108925389
rs445925 22368281 19 45415640
rs4459477 19798445 14 64346190
rs4459609 25340798 17 61548948
rs4460629 20729852 1 155135335
rs4466755 24688116 10 96632253
rs447735 20585627 16 89734349
rs4485561 23984888 2 228373683
rs4497357 21390209 11 26662546
rs4507747 22087292 8 141219125
rs4507975 23509962 1 176684432
rs4510766 23382691 7 107492789
rs4517412 20395239 10 70063536
rs4523270 20694148 8 19856539
rs4531042 25367360 8 60088688
rs4531814 25628645 18 45590277
rs4533267 19197348 15 100786271
rs4537545 23844046 1 154418879
rs4538475 22438815 4 15737937
rs4551716 21390209 11 26694842
rs4559 23793025 12 57489648
rs4590817 21909115 10 63467553
rs4598195 23382691 7 107503441
rs4598682 23565137 11 121375951
rs4607517 19096518 7 44235668
rs461409 22479419 5 97929966
rs4620978 20038947 16 62192704
rs4622999 24516586 4 10003395
rs4626515 21383967 7 139904130
rs4628571 24489884 1 210858403
rs4628581 19197348 10 18799890
rs4643800 23703922 4 10407572
rs4644 23056639 14 55604935
rs4646333 23472185 2 138773229
rs4652 23056639 14 55605036
rs4653433 21804549 1 225974531
rs4654783 23472165 1 22439520
rs4663158 20686608 2 235598952
rs4665609 24740154 2 23774752
rs4666783 25162662 2 190612980
rs4671938 22685421 2 54693204
rs467650 23509962 5 97969453
rs4682949 24483146 3 44245155
rs4683038 23636237 3 45125720
rs4683235 20686608 3 46501931
rs4687410 25742292 3 193077515
rs4687718 21738491 3 53282303
rs4693089 23307926 4 84373622
rs4693331 24688116 4 94541586
rs4695267 19798445 4 47672301
rs4695355 20661308 4 48189710
rs4698036 23703922 4 10331294
rs4698050 23703922 4 10410748
rs4698412 21738487 4 15737348
rs4699030 22479419 4 103503824
rs4704397 19197348 5 76518442
rs4711269 19343178 6 31354819
rs4711314 23509613 6 33085947
rs4712652 25367360 6 22078615
rs4713603 23509613 6 32979609
rs4714586 23028483 6 42244630
rs4715555 23509962 6 55448610
rs4721184 24166486 7 1950784
rs4721190 24166486 7 1954732
rs4721441 24166486 7 2184060
rs4722613 19247474 7 26612333
rs4727924 22792070 7 121031879
rs4728142 22291604 7 128573967
rs4730273 23382691 7 107479519
rs4730276 23382691 7 107484437
rs4731702 19936222 7 130433384
rs4738757 25367360 8 60056229
rs4742323 21448238 9 7286743
rs4742409 19812673 9 7774180
rs4743034 19197348 9 109632353
rs4743136 19197348 9 100608059
rs4752194 21502949 10 120495164
rs4752195 21502949 10 120506684
rs4760506 21602797 12 93333050
rs4760851 24714607 12 73284781
rs4763879 21980299 12 9910164
rs4771006 19772629 13 27282684
rs4771122 21935397 13 28020180
rs4771856 23297363 13 92994509
rs4773330 22085899 13 111818832
rs4774760 24483146 15 55589212
rs4775041 20339536 15 58674695
rs4778138 20585627 15 28335820
rs4778211 18483556 15 28199305
rs4778220 20585627 15 28221138
rs4778232 20585627 15 28281765
rs4779584 24836286 15 32994756
rs4782559 23958962 16 82410856
rs4783595 20838585 16 66490594
rs4784227 22452962 16 52599188
rs4784323 21552555 16 53797565
rs4784379 23509962 16 54453976
rs4785161 24133439 16 49129088
rs4785276 24133439 16 49121379
rs4785587 22561518 16 89772619
rs4785763 18483556 16 90066936
rs478582 21829393 18 12835976
rs4791571 19772629 17 14215076
rs4794665 19197348 17 54850329
rs4794822 21738479 17 38156712
rs4799838 24223155 18 33597530
rs4799863 21437268 18 33873415
rs4800250 23509962 18 23810767
rs4803760 22368281 19 45333834
rs4804416 25436638 19 7223848
rs4804662 22087292 19 7575408
rs4805257 23593202 19 29130465
rs4812405 20585627 20 35276585
rs4813802 24836286 20 6699595
rs4815670 22675492 20 4216864
rs4821535 22509378 22 37208952
rs4821536 22509378 22 37209447
rs4823535 23509962 22 48830958
rs4830819 22666496 X 13044003
rs4836133 21935397 5 124332103
rs4836732 22763110 9 119266695
rs4837521 23423138 9 120654461
rs4837628 21738487 9 122059709
rs4839335 18840781 1 114233871
rs4842007 23936387 9 138474785
rs4844014 23593202 X 148404622
rs4845622 25340798 1 154411419
rs4845624 20174558 1 151827813
rs4846486 21390209 1 218705513
rs4846734 23936387 1 222072998
rs4846914 19197348 1 230295691
rs4850447 18776929 2 199073890
rs4850820 18776929 2 198982211
rs4850823 18776929 2 199019445
rs4850833 18776929 2 199085661
rs4853643 22911880 2 192691770
rs485411 21037568 10 8093185
rs485411 24743840 10 8093185
rs4857855 21738479 3 128260550
rs4861175 23984888 4 42237898
rs4861386 23958962 4 41254954
rs4861775 21448238 4 180316651
rs4864862 23401653 4 55100489
rs4864863 23401653 4 55100831
rs4864872 22144915 4 55152284
rs4866650 25140149 5 2448590
rs4867424 23593239 5 32295574
rs4868644 23509962 5 175947051
rs4869419 21273288 5 92567539
rs4875812 23041239 8 1759466
rs4876386 23056639 8 118782886
rs4880 21738487 6 160113872
rs4881085 22993228 10 3155540
rs4886238 23307926 13 61113739
rs4895441 20927387 6 135426573
rs4895441 21738479 6 135426573
rs4897695 20838585 8 134876365
rs4902242 19798445 14 64230089
rs4904868 20585627 14 92781001
rs4911414 20585627 20 32729444
rs4911442 20585627 20 33355046
rs4911494 19343178 20 33971914
rs4917014 23382691 7 50305863
rs492602 24586186 19 49206417
rs4929949 21935397 11 8604593
rs4929957 23593202 11 2128309
rs493014 23509962 9 136187163
rs493258 23326517 15 58687880
rs4939827 24836286 18 46453463
rs4939879 21448238 18 47145983
rs4946651 19448621 6 105369510
rs4946651 23667675 6 105369510
rs4948492 25310577 10 63719739
rs495366 25340798 11 102695108
rs4954218 21738487 2 135803425
rs495828 21980494 9 136154867
rs4958881 21750679 5 150450236
rs4959093 22570697 6 32313097
rs4959119 23509613 6 32845729
rs4964491 24133439 12 107222515
rs4964926 21935397 12 132316224
rs4970834 20442857 1 109814880
rs4971154 21829393 1 157771880
rs4972983 23984888 2 228393168
rs4973768 22452962 3 27416013
rs4977575 23870195 9 22124744
rs4977756 21827660 9 22068652
rs4977756 22570617 9 22068652
rs499345 20436471 1 110361682
rs5004272 22368281 12 34245756
rs500498 18604267 9 136148647
rs500498 21980494 9 136148647
rs5009448 23209447 6 29940488
rs501700 21827660 1 100520311
rs502055 23509613 6 32579003
rs502281 23834954 6 156868948
rs502771 23509613 6 32578970
rs505299 24892410 13 60184047
rs505802 24513273 11 64357072
rs505922 18604267 9 136149229
rs505982 23259602 6 167175396
rs506044 21827660 1 100611931
rs506338 24513273 11 64440920
rs507080 24625756 11 118549582
rs510579 25742292 6 165713961
rs516175 20421936 8 9769573
rs516246 25147783 19 49206172
rs5174 21738487 1 53712727
rs518394 22428042 9 22019673
rs521326 23593239 6 52819377
rs523096 22428042 9 22019129
rs525202 21602797 11 34821948
rs526934 25147783 11 59633493
rs527485 19197348 9 22628931
rs528823 24755620 11 59837097
rs536477 23509962 1 240045908
rs5400 20066028 3 170732300
rs541503 21931564 1 120208297
rs543874 21935397 1 177889480
rs548234 22291604 6 106568034
rs552976 19096518 2 169791438
rs555044 24625756 12 335922
rs556621 23041239 6 44594159
rs560887 19096518 2 169763148
rs561155 25742292 6 165715875
rs56159702 24324551 8 121231250
rs562338 21347282 2 21288321
rs562487 23593239 5 78406434
rs563694 19096518 2 169774071
rs563694 19197348 2 169774071
rs564053 22470424 6 94817994
rs564398 19056611 9 22029547
rs564398 22428042 9 22029547
rs569406 19557197 9 78029345
rs571312 21935397 18 57839769
rs571879 23936387 3 57347878
rs573687 22570617 9 22011642
rs574367 22344219 1 177873210
rs5750311 22509378 22 37208786
rs5752388 21423239 22 27109475
rs5756504 20927387 22 37467270
rs5762919 22470424 22 29363344
rs58829748 24324551 8 121231299
rs588702 25060954 13 77522925
rs5934507 22504420 X 8917206
rs59623110 24324551 7 20678749
rs5979778 21502949 X 12983303
rs5979903 20838585 X 13535409
rs5980450 23593202 X 148477956
rs59955083 23958962 6 36397939
rs599839 24386095 1 109822166
rs600695 22843504 18 7034946
rs6009824 21273288 22 50086373
rs6018089 19197348 20 45463307
rs6027281 24886709 20 58656151
rs603050 25340798 11 102680229
[truncated: 841 more rows]
