# Supplementary material for: A machine-compiled database of genome-wide association studies
Source: Nat Commun. 2019 Jul 26;10:3341. doi: 10.1038/s41467-019-11026-x (PMC6659642; doi:10.1038/s41467-019-11026-x)
Supplement: Supplementary file 3 — Source Data [file 41467_2019_11026_MOESM3_ESM.zip › Supplementary Files/notebooks/bio-analysis/enrichment/output_gtexbraingenes.bed]

12	9220304	9268558
9	139901686	139923374
17	7120444	7128586
10	90694831	90751154
7	5566779	5570232
17	79476997	79479892
HG271_PATCH	79483771	79486666
4	100227544	100242599
7	44143919	44154164
19	3052908	3063105
1	230838269	230850336
12	112204691	112247789
16	30064411	30081741
17	26900133	26903981
X	1505045	1511039
Y	1455045	1461039
9	75766647	75785309
15	60639350	60690224
4	122589152	122618147
11	6416354	6441060
19	36359347	36370699
11	129939716	130014706
3	195295573	195311076
19	45409006	45412652
21	27252861	27256872
21	27256873	27303880
21	27303881	27306338
21	27306339	27312841
21	27312842	27321138
21	27321138	27336398
21	27336398	27361756
21	27361757	27366446
21	27366447	27392972
21	27392973	27400714
21	27400714	27414690
21	27414691	27463885
21	27463886	27479968
21	27479968	27483227
21	27483228	27508000
21	27508001	27543446
7	30951415	30965131
18	24432002	24445808
1	228270361	228286913
12	49322619	49351309
3	49396569	49449530
2	20646832	20649206
17	79825595	79829282
16	330606	333003
11	64781585	64789657
22	39915714	39918691
1	116915795	116947396
1	160085520	160113381
19	42470734	42498428
HG1350_HG959_PATCH	42472487	42500181
1	169075947	169101960
17	7549945	7561089
18	43664110	43684199
12	57031959	57039852
4	666225	668127
8	20054704	20084363
16	2563727	2570224
22	18074902	18111588
6	31512228	31514625
2	241653181	241760442
20	3063201	3074167
7	99564350	99573735
15	45003685	45010357
2	242498146	242513553
14	69254372	69262960
2	43449541	43453745
19	571277	583493
5	72794250	72801448
12	92534054	92539673
11	57365027	57382326
12	7187513	7189876
12	7239876	7245043
HG344_PATCH	7169839	7180195
12	7167980	7178336
19	6677846	6720693
19	49141199	49149569
19	13317256	13617274
16	71392616	71424341
14	90863327	90874619
2	47387221	47404075
19	47104512	47114039
19	13049414	13055304
5	149599054	149669403
7	116164839	116201239
16	49311828	49315742
3	42299316	42307687
7	80231504	80308593
11	33724556	33758025
12	56119227	56123457
5	149781200	149792499
11	2397407	2418649
11	832952	838835
X	139865425	139866723
8	48649476	48650726
11	65622282	65625804
14	93388934	93401638
20	5891974	5906007
2	175664042	175870107
14	103985995	103989196
19	1269265	1274809
15	43885055	43891604
3	183892634	183901879
8	27454434	27474234
6	31698358	31705095
HG185_PATCH	40122993	40133988
17	40118759	40129754
7	94023873	94060544
21	47401663	47424963
21	47517985	47552763
16	85833173	85840609
2	98262521	98264657
12	120875893	120878545
19	36139125	36149686
5	85913784	85916583
11	63742079	63744015
4	166300094	166419699
11	111779344	111783937
HG388_HG400_PATCH	111779343	111783798
1	201452658	201476387
20	23608534	23618685
6	132269316	132272518
11	1773982	1785222
1	150768684	150780917
12	91537054	91576901
HG183_PATCH	62575614	62579430
17	62494372	62503156
HG183_PATCH	62615708	62620676
19	859659	863569
1	55315300	55352921
22	43013846	43045405
9	130965634	131017527
16	66754796	66785731
1	168664695	168698442
12	7033626	7051484
HG344_PATCH	7033626	7051484
X	106956451	107020559
5	172195093	172198203
9	113635532	113801539
6	74225473	74230755
20	62119365	62130668
2	207024318	207027653
11	62327073	62341460
19	3976054	3985461
17	7476024	7482324
3	186501361	186507686
11	10818593	10830582
1	8921059	8939151
12	7023614	7029175
HG344_PATCH	7023614	7028982
12	7029175	7032859
HG344_PATCH	7029360	7032859
2	46524541	46613842
8	21906466	21940038
9	124101266	124132582
22	29663998	29691523
22	29691524	29696515
8	82390732	82395473
17	80036214	80056179
11	64888099	64889672
5	141971743	142077635
X	135228861	135293518
20	1349621	1373816
HG1490_PATCH	153516997	153543106
X	153576897	153603006
11	61731757	61735132
19	49468566	49470136
16	31190765	31206192
1	159173803	159176290
6	29570005	29600912
5	161112658	161129598
1	1950768	1962192
3	115342151	115440334
12	6643571	6647541
HG1490_PATCH	153605381	153611935
X	153665259	153668022
X	153668023	153671814
17	42982994	42992920
6	121756723	121770890
10	88809959	88854804
1	182347228	182361341
20	57414736	57486251
1	1716724	1822556
11	62474727	62476678
19	2511217	2702746
12	50497602	50505103
19	34850497	34893318
4	176554088	176923842
X	13789041	13956943
5	150399999	150408554
19	1103925	1106788
9	140033544	140063214
8	145064226	145067583
HG104_HG975_PATCH	145072228	145075585
6	33986420	34123399
9	123963360	124095122
11	67351066	67354124
17	73772515	73776016
16	222846	223709
11	5246696	5248301
6	29910247	29913661
6	31321643	31325022
6	31236526	31239913
6	32407619	32412823
6	30457183	30461982
7	26229547	26240413
9	86582998	86595697
1	33351566	33360247
2	220144040	220151622
14	65007186	65009955
11	122928200	122933074
7	75931875	75933614
14	102547075	102606086
6	44213903	44221625
X	148558521	148582700
HG1459_PATCH	148558712	148561038
HG1459_PATCH	148561038	148587076
X	148582700	148586884
7	45951844	45960871
17	38599676	38613982
2	217536828	217560272
12	53491287	53496128
4	57897237	57976551
1	86046444	86049650
1	59246463	59249785
19	12902310	12904125
19	18390504	18392466
12	57943847	57978554
2	149632792	149690582
2	149790582	149883273
14	104095525	104167888
17	39738531	39743147
17	39775692	39780882
17	39679869	39684641
3	39448180	39454033
1	26210677	26233368
11	18415936	18429765
12	21788276	21810905
22	38071613	38075809
14	55595935	55612148
10	116190869	116581402
8	19796582	19824770
8	144239331	144242053
19	35782989	35804710
2	95691400	95719737
15	43803144	43823818
3	47892180	48130769
18	74690789	74845664
2	63815743	63834331
17	19286755	19290532
15	89441914	89456700
12	15034115	15038853
16	55512742	55540603
3	39509064	39570988
6	29624758	29640149
16	56659585	56661024
16	56716382	56718108
16	56642478	56643409
16	56623267	56625000
22	36677323	36705143
22	36705143	36784112
12	56552045	56555366
X	119005734	119010629
7	10971580	10979813
19	14676890	14682889
10	102283486	102289680
1	39491967	39500308
6	35436178	35438558
8	24771274	24776606
2	182540833	182545392
14	35870716	35873960
20	36149608	36152092
17	49242796	49249105
11	114166535	114183238
17	78440633	78450404
11	124609829	124617102
1	43147906	43169474
19	2269485	2273487
20	3049517	3053163
17	79801034	79818544
12	118573689	118583393
1	45976707	45988562
2	70314585	70316335
21	41239347	41257253
21	41257253	41301322
1	205473684	205501921
12	54943177	54973023
7	95212809	95225925
8	120569317	120685644
17	1665259	1680859
8	57353513	57359293
12	53689235	53693234
17	4848945	4852383
3	149682691	149688741
12	98987403	98995778
3	167453123	167543357
10	22823766	23003503
16	2138709	2185899
15	72491370	72523965
15	90207596	90222648
X	103031434	103036979
X	103036980	103045149
X	103045149	103046526
X	103046527	103047548
8	82352561	82359719
17	15133094	15168674
22	19701987	19710845
17	56597611	56618179
10	71962586	71993190
7	44836235	44842722
15	64448014	64455354
2	68405989	68479651
7	588822	767313
20	4666797	4682234
19	51461887	51472929
10	124221041	124274424
10	73576040	73611132
10	104162374	104179921
1	151372041	151374412
9	139871956	139876194
2	232573235	232578251
12	6875305	6880118
7	136912088	137015821
7	137015821	137028611
22	37196745	37215517
4	17488016	17513857
19	18307609	18314874
7	6414126	6443598
1	21922708	21995937
1	192544857	192549159
14	21269515	21271036
22	39708887	39715670
15	66791653	66797193
1	93297594	93307481
12	112842985	112856654
HG79_PATCH	136223749	136226020
9	136215069	136218280
HG79_PATCH	136226020	136226960
8	146015150	146017831
HG1490_PATCH	153566533	153570807
X	153626406	153630680
1	24018269	24022915
9	130209953	130213711
16	89627065	89633237
3	23958295	23965187
18	47014851	47018935
19	49118584	49122675
19	17970687	17974133
17	37356536	37360980
3	101399934	101405563
17	8280834	8286565
17	41150446	41154976
8	99053938	99057818
3	52027644	52029958
2	101618691	101636155
3	12876444	12883081
4	109541714	109551640
3	197677052	197682722
14	50085406	50087403
2	217363520	217366190
17	72199795	72206019
12	56510374	56511616
12	120634503	120639014
15	69745159	69747884
11	809936	812876
16	2012062	2014827
11	75110535	75133346
4	152020725	152025804
X	71492453	71497141
19	58898636	58906171
9	19376254	19380235
2	3622853	3628509
1	45241246	45244412
19	54704425	54711515
6	34385231	34393902
19	49999622	50002969
6	133135708	133138703
11	17095939	17099220
5	149823792	149829373
19	1438363	1440496
19	39923777	39926660
6	33239852	33244281
HG1350_HG959_PATCH	42365823	42377321
19	42363988	42364996
19	42364996	42366109
19	42366113	42366724
19	42366724	42367934
19	42367934	42369447
19	42369447	42370040
19	42370041	42374918
19	42374918	42375484
8	56980739	56987140
20	60962121	60963576
5	81569139	81574235
10	79793518	79816571
11	118886422	118889057
HG281_PATCH	118886422	118889057
1	153963239	153964631
2	55459039	55462989
14	50043390	50053134
14	60062694	60338006
1	153516095	153518282
1	153507075	153508717
1	151955386	151966714
1	152004982	152009511
21	48018531	48025155
11	18287772	18291524
X	23801275	23804340
10	102106772	102124588
19	35521592	35531353
5	42799982	42812024
19	48281842	48287939
14	70233804	70238722
15	32933870	32989298
9	17578952	17797127
11	35272752	35441610
5	36606457	36688436
20	10199342	10288068
5	176047085	176057562
10	88718288	88723017
19	49588397	49611870
21	33031935	33041244
5	151040657	151066615
5	136310987	136835018
4	88896802	88904563
9	131314837	131395944
15	40327891	40331403
3	187386694	187388201
9	130374486	130454995
17	8062465	8066293
X	47431300	47479256
HG1435_PATCH	49047211	49059601
X	49044265	49046950
X	49046955	49046993
X	49046993	49051184
X	49051186	49056661
12	79257773	79845788
18	40847857	40857615
7	97361271	97369784
11	117070040	117075508
16	2821415	2827297
19	12907634	12912724
12	50135293	50158717
3	133380842	133497850
3	30647982	30735634
11	119288651	119295695
21	32490736	32530177
21	32530177	32557463
21	32557463	32650766
21	32650766	32746100
21	32746100	32755125
21	32755125	32932290
17	76849059	76921472
22	33196802	33232691
22	33232692	33259028
19	2997636	3047633
X	38420731	38523036
X	38523037	38548172
X	12993226	12995346
12	6976584	6980110
HG344_PATCH	6976584	6980110
19	16178317	16213815
13	45907606	45915419
12	104324112	104341708
6	116596022	116601280
6	3153900	3157783
19	18674576	18688270
17	16284107	16286059
12	125396191	125399587
4	41258898	41270446
10	17269934	17279592
2	17721807	17837706
7	73588706	73611431
HG1257_PATCH	73639333	73658262
HG1257_PATCH	73658262	73662058
22	29190548	29196560
20	43514240	43537173
17	1247784	1303669
7	75956108	75988342
22	32340479	32342932
22	32342933	32353590
8	101930804	101966296
19	39897487	39900052
3	147127181	147134506
13	100634026	100639019
3	128886658	128902810
7	143078267	143088204
1	115259534	115300671
12	49578578	49583107
2	224461658	224467217
3	128444979	128533641
14	23789397	23795394
17	41177258	41184058
16	11762289	11773015
4	88394482	88450655
1	159887897	159895332
1	202995619	203047864
2	159313392	159537941
5	73923231	73937249
11	313991	315272
17	9813926	10101868
20	52560077	52683135
20	52683412	52687304
3	5021097	5026866
12	120907660	120936298
1	160175109	160185166
1	6521211	6526255
9	139756566	139760788
11	66330934	66336047
19	47990891	48018515
16	318300	323181
16	323182	325943
14	24028772	24038265
15	25200040	25223870
X	134166333	134167576
3	40498783	40503863
10	96997325	97050905
22	39745954	39781593
2	85132763	85133799
16	15029115	15045931
7	128502857	128505903
17	37006321	37010053
3	186560463	186576252
13	48807274	48836232
11	45907047	45928016
5	134906369	134914969
1	173446486	173457946
11	125315641	125366206
2	20232411	20251789
20	3143263	3154243
20	4760669	4804314
8	22077216	22089851
7	29959719	30029905
10	73818792	73848790
17	39845127	39847898
6	30695486	30710628
11	63448787	63527363
12	49521565	49525304
19	6494330	6502859
9	140135711	140138159
8	134249414	134309830
20	35169887	35178226
5	180663928	180670906
5	17216932	17276954
11	319673	320914
9	137967089	138013030
1	244212241	244220778
17	73034955	73043074
22	38879443	38902345
9	100745489	100778225
9	139567595	139581911
11	308107	309410
18	3247480	3256235
5	176784672	176799602
12	121675495	121736111
17	4901243	4931694
3	35680473	35840425
5	175223542	175311024
4	778745	819945
X	118370208	118378429
17	42385927	42396038
2	9724096	9771184
4	77968308	77997166
11	66112843	66115161
10	45471709	45474330
8	80523049	80578410
11	63341934	63384398
3	58549839	58613337
3	52489524	52527088
9	127620158	127624240
17	7143738	7145753
1	9789079	9884584
19	39369195	39390502
12	50260679	50298058
12	49388932	49395555
1	36023393	36032380
16	1756184	1820318
5	132086509	132113908
16	18802989	18813000
22	50497820	50524358
12	53440764	53458163
9	132934857	132999583
HG1502_PATCH	132934857	132999583
19	49990811	49995565
16	2802330	2821413
17	73841780	73851501
19	40854302	40884397
12	10365440	10375727
15	49170290	49172380
19	18642562	18654887
6	36935911	36954327
20	9495005	9511171
19	18723682	18731849
11	64085560	64089295
22	44220387	44258378
19	5690272	5691678
3	42824400	42846027
19	36505562	36523797
9	140342022	140353809
1	11708418	11714888
16	28548662	28550495
11	62457734	62477091
8	101715144	101735226
X	102631251	102633092
10	85899185	85913311
11	11984543	12030917
HG1435_PATCH	48690491	48695037
X	48689502	48693189
X	48693189	48694040
3	111717586	111732735
6	34433838	34504039
19	48248793	48260323
10	103585728	103603677
1	209848670	209849735
10	135138927	135150487
20	62271058	62284963
7	66452690	66460588
7	56169255	56174323
9	131168272	131199630
11	787110	790126
6	5998232	6007838
14	23815513	23824200
12	123464607	123467460
15	90808895	90815443
3	48481686	48482909
3	48482910	48483442
3	48483442	48483688
3	48483688	48484673
3	48484673	48485537
5	173472607	173536182
8	29920528	29940974
16	19870293	19897367
17	48796926	48831630
19	35634154	35638223
19	35638223	35645205
16	75681602	75691340
10	74033677	74035797
7	22852251	22862471
9	93372114	93405387
16	3072621	3074287
14	101292445	101327363
1	20808884	20812728
3	10157333	10168874
X	102317581	102319168
20	44034633	44039250
22	42365459	42394225
X	102470020	102472128
3	98234317	98241910
9	139933909	139940676
19	49932655	49944808
3	51991470	52001482
11	818895	825573
20	24943561	24973610
2	55199323	55364967
7	75508317	75518244
HG1257_PATCH	75343956	75353883
20	35280169	35374541
14	21484922	21539031
3	42734155	42744341
2	158175125	158184225
6	122764493	122793026
11	67183149	67193078
X	153067621	153096022
HG1490_PATCH	152989876	152999039
1	159141377	159172932
11	73357223	73373864
20	33292107	33301243
19	9938556	9940797
1	156571296	156596400
20	23355156	23402156
3	9908394	9921938
X	53111509	53117728
HG1433_PATCH	52825327	52831546
16	333118	337209
1	43829068	43833745
4	109663196	109684336
16	58497549	58549307
1	32799430	32801840
19	12841454	12845529
3	49895414	49907655
11	62201014	62314332
19	6436092	6460232
20	62152133	62153524
1	156213112	156218279
4	83550690	83720010
2	231729313	231743969
7	100064142	100076902
1	1321091	1334718
19	17462257	17488158
9	133971863	133998539
17	37782461	37792878
X	102564274	102565974
11	18749475	18814268
12	53458100	53473204
8	145691629	145699499
19	1009650	1021168
1	160061129	160069232
1	11714432	11723384
4	6641818	6644472
19	38741877	38747231
18	3262111	3278282
16	29823177	29827241
16	31000577	31021959
19	54959897	54961816
19	54961816	54963817
19	54963819	54971772
19	54971773	54973226
6	42981841	42989036
21	34442450	34444728
1	1227764	1243305
12	58117548	58135984
17	16342301	16373962
19	36245467	36247930
20	32399110	32442173
2	39892227	39945103
20	1874763	1920541
16	742500	755825
16	89262164	89268082
7	149570057	149577802
8	9757574	9760839
15	75287876	75313836
6	30687978	30693203
7	30174552	30202381
11	66045672	66051685
15	34651089	34659397
11	65190269	65213011
17	72946837	72968900
17	40554467	40575338
19	42817477	42829214
6	3224495	3227968
19	19639670	19648393
9	34521040	34523037
19	7989381	7991051
8	9760898	9760982
9	86584663	86584772
18	47007548	47013644
14	24895738	24898731
14	74872596	74943783
20	34633540	34638882
1	161228517	161255240
11	65211929	65212028
10	98510023	98510680
19	4502192	4520297
15	42131011	42140346
14	50064378	50065876
3	186504461	186504566
2	232578024	232578108
1	26232853	26232945
1	228284964	228285042
12	104324203	104324333
22	19704743	19712297
17	73780602	73780688
7	44150448	44150511
HG183_PATCH	62578134	62578199
17	62496892	62496957
HG183_PATCH	62578574	62578673
17	62497332	62497431
14	21491473	21491545
16	2156670	2156754
8	27468118	27468268
20	1373544	1373605
8	146017316	146017376
9	140344478	140344538
1	43830319	43830386
8	101715196	101715252
16	75793948	75951807
5	85916314	85916392
