# Supplementary material for: A machine-compiled database of genome-wide association studies
Source: Nat Commun. 2019 Jul 26;10:3341. doi: 10.1038/s41467-019-11026-x (PMC6659642; doi:10.1038/s41467-019-11026-x)
Supplement: Supplementary file 3 — Source Data [file 41467_2019_11026_MOESM3_ESM.zip › Supplementary Files/notebooks/bio-analysis/enrichment/knownbps.txt]

rs10007186	C/T	4	79589045
rs1000778	A/G	11	61655305	INTRONIC	Sphingolipid Concentrations		FADS3	ENSG00000221968	fatty acid desaturase 3	3995	fatty acid desaturase 3
rs10019888	A/G	4	26062990	INTRONIC				ENSG00000223895	Putative uncharacterized protein ENSP00000401104 Fragment
rs10032216	T/C	4	149669506
rs10033900	T/C	4	110659067	DOWNSTREAM			CFI	ENSG00000205403	complement factor I	3426	complement factor I	HEMOLYTIC UREMIC SYNDROME, ATYPICAL, SUSCEPTIBILITY TO, 3; COMPLEMENT FACTOR I DEFICIENCY; HEMOLYTIC UREMIC SYNDROME, ATYPICAL, SUSCEPTIBILITY TO, 1	hemolytic uremic syndrome	PHARMACOGENOMIC	Hemolytic-Uremic Syndrome | Recurrence
rs1003719	A/G	21	38491095	WITHIN_NON_CODING_GENE			TTC3L	ENSG00000182670	tetratricopeptide repeat domain 3-like	7267	tetratricopeptide repeat domain 3
rs1003719	A/G	21	38491095	INTRONIC			TTC3L	ENSG00000182670	tetratricopeptide repeat domain 3-like	7267	tetratricopeptide repeat domain 3
rs10040989	G/A	5	137573725
rs10045497	C/A	5	74636484	INTRONIC			HMGCR	ENSG00000113161	3-hydroxy-3-methylglutaryl-Coenzyme A reductase	3156	3-hydroxy-3-methylglutaryl-Coenzyme A reductase	3-@HYDROXY-3-METHYLGLUTARYL-CoA REDUCTASE	atherosclerosis | Alzheimer's disease cognitive function | Alzheimer's disease | atherosclerosis, coronary | cholesterol | lipids	METABOLIC | NEUROLOGICAL | CARDIOVASCULAR	Disease Progression | Genetic Predisposition to Disease | Coronary Disease | Alzheimer Disease | Hypercholesterolemia | Carcinoma, Hepatocellular | Cognition Disorders | Liver Neoplasms
rs10045497	C/A	5	74636484	UPSTREAM			HMGCR	ENSG00000113161	3-hydroxy-3-methylglutaryl-Coenzyme A reductase	3156	3-hydroxy-3-methylglutaryl-Coenzyme A reductase	3-@HYDROXY-3-METHYLGLUTARYL-CoA REDUCTASE	atherosclerosis | Alzheimer's disease cognitive function | Alzheimer's disease | atherosclerosis, coronary | cholesterol | lipids	METABOLIC | NEUROLOGICAL | CARDIOVASCULAR	Disease Progression | Genetic Predisposition to Disease | Coronary Disease | Alzheimer Disease | Hypercholesterolemia | Carcinoma, Hepatocellular | Cognition Disorders | Liver Neoplasms
rs10046257	G/A	6	32854697
rs10048146	A/G	16	86710660		Bone mineral density (hip)
rs10048146	A/G	16	86710660		Bone mineral density (spine)
rs10057405	A/C	5	127653022	INTRONIC			FBN2	ENSG00000138829	fibrillin 2	2201	fibrillin 2	CONTRACTURAL ARACHNODACTYLY, CONGENITAL	brain aneurysm | congenital contractural arachnodactyly	CARDIOVASCULAR | DEVELOPMENTAL	Connective Tissue Diseases | Syndrome | Contracture | Intracranial Aneurysm
rs10061804	G/A	5	32748637	INTRONIC			NPR3	ENSG00000113389	natriuretic peptide receptor C/guanylate cyclase C (atrionatriuretic peptide receptor C)	4883	natriuretic peptide receptor C/guanylate cyclase C (atrionatriuretic peptide receptor C)		hypertension | cardiovascular disease | stroke, ischemic | Abdominal adiposity and Hypertension	NORMALVARIATION | CARDIOVASCULAR	Genetic Predisposition to Disease | Hypertension | Brain Ischemia | Obesity | Recurrence | Genetic Diseases, Inborn | Cerebrovascular Accident
rs10065637	C/T	5	55438851	INTRONIC			ANKRD55	ENSG00000164512	ankyrin repeat domain 55	79722	ankyrin repeat domain 55
rs10065637	C/T	5	55438851	DOWNSTREAM				ENSG00000223003	5S ribosomal RNA
rs1006737	G/A	12	2345295	INTRONIC	Bipolar Disorder		CACNA1C	ENSG00000151067	calcium channel, voltage-dependent, L type, alpha 1C subunit	775	calcium channel, voltage-dependent, L type, alpha 1C subunit	BRUGADA SYNDROME 3; TIMOTHY SYNDROME	hypertension	PHARMACOGENOMIC	Hypertension
rs1006737	G/A	12	2345295	WITHIN_NON_CODING_GENE	Bipolar Disorder		CACNA1C	ENSG00000151067	calcium channel, voltage-dependent, L type, alpha 1C subunit	775	calcium channel, voltage-dependent, L type, alpha 1C subunit	BRUGADA SYNDROME 3; TIMOTHY SYNDROME	hypertension	PHARMACOGENOMIC	Hypertension
rs1006737	G/A	12	2345295	INTRONIC	Multiple complex diseases-Bipolar disorder, combined control dataset		CACNA1C	ENSG00000151067	calcium channel, voltage-dependent, L type, alpha 1C subunit	775	calcium channel, voltage-dependent, L type, alpha 1C subunit	BRUGADA SYNDROME 3; TIMOTHY SYNDROME	hypertension	PHARMACOGENOMIC	Hypertension
rs1006737	G/A	12	2345295	WITHIN_NON_CODING_GENE	Multiple complex diseases-Bipolar disorder, combined control dataset		CACNA1C	ENSG00000151067	calcium channel, voltage-dependent, L type, alpha 1C subunit	775	calcium channel, voltage-dependent, L type, alpha 1C subunit	BRUGADA SYNDROME 3; TIMOTHY SYNDROME	hypertension	PHARMACOGENOMIC	Hypertension
rs10074258	C/T	5	106982560	INTRONIC	Hippocampal atrophy		EFNA5	ENSG00000184349	ephrin-A5	1946	ephrin-A5
rs10084630	C/G	22	37679487	INTRONIC			CYTH4	ENSG00000100055	cytohesin 4	27128	cytohesin 4
rs10084630	C/G	22	37679487	WITHIN_NON_CODING_GENE			CYTH4	ENSG00000100055	cytohesin 4	27128	cytohesin 4
rs10088262	A/G	8	124765702
rs10089517	C/A	8	60178721
rs1008953	T/C	20	43980726	UPSTREAM			SDC4	ENSG00000124145	syndecan 4	6385	syndecan 4
rs10096633	C/T	8	19830921		Triglycerides
rs10096633	C/T	8	19830921		Other metabolic traits
rs10102164	G/A	8	55421614
rs10113213	T/C	8	82888608
rs10113215	A/G	8	60132194
rs10121009	T/C	9	35269819	INTRONIC			UNC13B	ENSG00000198722	unc-13 homolog B (C. elegans)	10497	unc-13 homolog B (C. elegans)
rs10127775	A/T	1	230295789	WITHIN_NON_CODING_GENE	Multiple continuous traits in DGI samples-HDL cholesterol		GALNT2	ENSG00000143641	UDP-N-acetyl-alpha-D-galactosamine:polypeptide N-acetylgalactosaminyltransferase 2 (GalNAc-T2)	2590	UDP-N-acetyl-alpha-D-galactosamine:polypeptide N-acetylgalactosaminyltransferase 2 (GalNAc-T2)
rs10127775	A/T	1	230295789	INTRONIC	Multiple continuous traits in DGI samples-HDL cholesterol		GALNT2	ENSG00000143641	UDP-N-acetyl-alpha-D-galactosamine:polypeptide N-acetylgalactosaminyltransferase 2 (GalNAc-T2)	2590	UDP-N-acetyl-alpha-D-galactosamine:polypeptide N-acetylgalactosaminyltransferase 2 (GalNAc-T2)
rs10127775	A/T	1	230295789	WITHIN_NON_CODING_GENE	Multiple continuous traits in DGI samples-Triglycerides		GALNT2	ENSG00000143641	UDP-N-acetyl-alpha-D-galactosamine:polypeptide N-acetylgalactosaminyltransferase 2 (GalNAc-T2)	2590	UDP-N-acetyl-alpha-D-galactosamine:polypeptide N-acetylgalactosaminyltransferase 2 (GalNAc-T2)
rs10127775	A/T	1	230295789	INTRONIC	Multiple continuous traits in DGI samples-Triglycerides		GALNT2	ENSG00000143641	UDP-N-acetyl-alpha-D-galactosamine:polypeptide N-acetylgalactosaminyltransferase 2 (GalNAc-T2)	2590	UDP-N-acetyl-alpha-D-galactosamine:polypeptide N-acetylgalactosaminyltransferase 2 (GalNAc-T2)
rs10128264	T/C	10	80959973	INTRONIC			ZMIZ1	ENSG00000108175	zinc finger, MIZ-type containing 1	57178	zinc finger, MIZ-type containing 1
rs10129255	C/T	14	107176213	DOWNSTREAM			IGHV2-70	ENSG00000211974	immunoglobulin heavy variable 2-70
rs10131141	C/T	14	21261733
rs10135446	G/T	14	80409478
rs10140896	C/G	14	89218538	INTRONIC			EML5	ENSG00000165521	echinoderm microtubule associated protein like 5	161436	echinoderm microtubule associated protein like 5
rs10146997	A/G	14	79945162	INTRONIC	Waist circumference		NRXN3	ENSG00000021645	neurexin 3	9369	neurexin 3
rs10147992	A/G	14	25503799	INTRONIC			STXBP6	ENSG00000168952	syntaxin binding protein 6 (amisyn)	29091	syntaxin binding protein 6 (amisyn)
rs10150332	T/C	14	79936964	INTRONIC			NRXN3	ENSG00000021645	neurexin 3	9369	neurexin 3
rs1016883	G/A	2	198881668	INTRONIC			PLCL1	ENSG00000115896	phospholipase C-like 1	5334	phospholipase C-like 1
rs1016883	G/A	2	198881668	WITHIN_NON_CODING_GENE			PLCL1	ENSG00000115896	phospholipase C-like 1	5334	phospholipase C-like 1
rs10172965	C/T	2	195871819	WITHIN_NON_CODING_GENE	Multiple continuous traits in DGI samples-Height in Type II Diabetes Mellitus Controls			ENSG00000235056
rs10174949	G/A	2	8442248	WITHIN_NON_CODING_GENE			C2orf46	ENSG00000236790
rs10175798	G/A	2	30449594	UPSTREAM			LBH	ENSG00000213626	limb bud and heart development homolog (mouse)	81606	limb bud and heart development homolog (mouse)
rs10183486	C/T	2	171990971	INTRONIC			TLK1	ENSG00000198586	tousled-like kinase 1	9874	tousled-like kinase 1
rs10183486	C/T	2	171990971	WITHIN_NON_CODING_GENE			TLK1	ENSG00000198586	tousled-like kinase 1	9874	tousled-like kinase 1
rs10187066	A/G	2	219514759	INTRONIC			ZNF142	ENSG00000115568	zinc finger protein 142	7701	zinc finger protein 142
rs10187066	A/G	2	219514759	DOWNSTREAM			ZNF142	ENSG00000115568	zinc finger protein 142	7701	zinc finger protein 142
rs10188217	T/C	2	61217542	INTRONIC			PUS10	ENSG00000162927	pseudouridylate synthase 10	150962	pseudouridylate synthase 10
rs10189629	C/A	2	102879464
rs10199768	G/T	2	21244000	INTRONIC			APOB	ENSG00000084674	apolipoprotein B (including Ag(x) antigen)	338	apolipoprotein B (including Ag(x) antigen)	HYPERCHOLESTEROLEMIA, AUTOSOMAL DOMINANT, TYPE B; APOLIPOPROTEIN B	heart disease, ischemic hypercholesterolemia | intima-media thickness | atherosclerosis | essential tremor | blood pressure, arterial hypertension | hypercholesterolemia coronary artery disease | coronary heart disease | elevated apo B levels | lipoprotein level | familial defective apolipoprotein B-100 in a Chinese man | Alzheimer's disease | lipid levels | blood lipid parameters | macular degen…	RENAL | IMMUNE | CANCER | METABOLIC | OTHER | PHARMACOGENOMIC | NORMALVARIATION | NEUROLOGICAL | AGING | CARDIOVASCULAR	Essential Tremor | Hyperlipoproteinemia Type II | Phenylketonurias | Genetic Predisposition to Disease | Diabetes Mellitus, Type 1 | Diabetic Nephropathies | Inflammation | Constriction, Pathologic | Gallbladder Neoplasms | Coronary Disease | Postoperative Complications | Vascular Diseases | Cholelithiasis | Diabetic Angiopathies | Diabetes Mellitus, Type 2 | Hypobetalipoproteinemias | Retinal Di…
rs10199768	G/T	2	21244000	UPSTREAM				ENSG00000242084
rs10199768	G/T	2	21244000	DOWNSTREAM			APOB	ENSG00000084674	apolipoprotein B (including Ag(x) antigen)	338	apolipoprotein B (including Ag(x) antigen)	HYPERCHOLESTEROLEMIA, AUTOSOMAL DOMINANT, TYPE B; APOLIPOPROTEIN B	heart disease, ischemic hypercholesterolemia | intima-media thickness | atherosclerosis | essential tremor | blood pressure, arterial hypertension | hypercholesterolemia coronary artery disease | coronary heart disease | elevated apo B levels | lipoprotein level | familial defective apolipoprotein B-100 in a Chinese man | Alzheimer's disease | lipid levels | blood lipid parameters | macular degen…	RENAL | IMMUNE | CANCER | METABOLIC | OTHER | PHARMACOGENOMIC | NORMALVARIATION | NEUROLOGICAL | AGING | CARDIOVASCULAR	Essential Tremor | Hyperlipoproteinemia Type II | Phenylketonurias | Genetic Predisposition to Disease | Diabetes Mellitus, Type 1 | Diabetic Nephropathies | Inflammation | Constriction, Pathologic | Gallbladder Neoplasms | Coronary Disease | Postoperative Complications | Vascular Diseases | Cholelithiasis | Diabetic Angiopathies | Diabetes Mellitus, Type 2 | Hypobetalipoproteinemias | Retinal Di…
rs10202231	T/A	2	60500144
rs1020388	T/G	5	55560027	UPSTREAM				ENSG00000212265	5S ribosomal RNA
rs10211524	G/A	2	65208074
rs1021188	C/T	13	43116133
rs10214886	T/A	6	32857419
rs102275	T/C	11	61557803	DOWNSTREAM			C11orf9	ENSG00000124920	Myelin gene regulatory factor	745	chromosome 11 open reading frame 9
rs102275	T/C	11	61557803	INTRONIC			C11orf10	ENSG00000134825	UPF0197 transmembrane protein C11orf10	746	chromosome 11 open reading frame 10
rs102275	T/C	11	61557803	DOWNSTREAM			MIR611	ENSG00000207601	hsa-mir-611
rs102275	T/C	11	61557803	UPSTREAM			FEN1	ENSG00000168496	flap structure-specific endonuclease 1	2237	flap structure-specific endonuclease 1		Huntington's disease	NEUROLOGICAL	Huntington Disease
rs10229583	G/A	7	127246903	DOWNSTREAM			FSCN3	ENSG00000106328	fascin homolog 3, actin-bundling protein, testicular (Strongylocentrotus purpuratus)	29999	fascin homolog 3, actin-bundling protein, testicular (Strongylocentrotus purpuratus)
rs10229583	G/A	7	127246903	DOWNSTREAM			PAX4	ENSG00000106331	paired box 4	5078	paired box 4	DIABETES MELLITUS, KETOSIS-PRONE; MATURITY-ONSET DIABETES OF THE YOUNG, TYPE 9; DIABETES MELLITUS, NONINSULIN-DEPENDENT; DIABETES MELLITUS, INSULIN-DEPENDENT	diabetes, type 2 | diabetes, type 1	IMMUNE | METABOLIC | UNKNOWN	Genetic Predisposition to Disease | Diabetes Mellitus, Type 1 | Diabetes Mellitus, Type 2 | Diabetes Mellitus
rs10255295	A/G	7	137858766	UPSTREAM				ENSG00000238984	Small nucleolar RNA U13
rs10256972	A/C	7	1039003	INTRONIC			C7orf50	ENSG00000146540	Uncharacterized protein C7orf50	84310	chromosome 7 open reading frame 50
rs10256972	A/C	7	1039003	WITHIN_NON_CODING_GENE			C7orf50	ENSG00000146540	Uncharacterized protein C7orf50	84310	chromosome 7 open reading frame 50
rs1026364	G/T	3	113370010	INTRONIC			KIAA2018	ENSG00000176542	KIAA2018	205717	KIAA2018
rs1026364	G/T	3	113370010	3PRIME_UTR			KIAA2018	ENSG00000176542	KIAA2018	205717	KIAA2018
rs1026364	G/T	3	113370010	WITHIN_NON_CODING_GENE				ENSG00000246784
rs1026364	G/T	3	113370010	DOWNSTREAM			KIAA2018	ENSG00000176542	KIAA2018	205717	KIAA2018
rs10263935	G/A	7	66096028	INTRONIC			KCTD7	ENSG00000243335	potassium channel tetramerisation domain containing 7	154881	potassium channel tetramerisation domain containing 7	EPILEPSY, PROGRESSIVE MYOCLONIC 3
rs10263935	G/A	7	66096028	INTRONIC			RABGEF1	ENSG00000154710	RAB guanine nucleotide exchange factor (GEF) 1	27342	RAB guanine nucleotide exchange factor (GEF) 1
rs10263935	G/A	7	66096028	DOWNSTREAM				ENSG00000238299
rs10265216	T/A	7	130900121	WITHIN_NON_CODING_GENE	Major depressive disorder (broad)			ENSG00000246068
rs10265216	T/A	7	130900121	INTRONIC	Major depressive disorder (broad)		MKLN1	ENSG00000128585	muskelin 1, intracellular mediator containing kelch motifs	4289	muskelin 1, intracellular mediator containing kelch motifs
rs10273639	T/C	7	142456928	WITHIN_NON_CODING_GENE				ENSG00000247419
rs10273639	T/C	7	142456928	WITHIN_NON_CODING_GENE				ENSG00000246032
rs10273639	T/C	7	142456928	INTRONIC			TRBC1	ENSG00000211762	T cell receptor beta constant 1
rs10273639	T/C	7	142456928	UPSTREAM			PRSS2	ENSG00000204983	protease, serine, 2 (trypsin 2)	5644	protease, serine, 1 (trypsin 1)	PROTEASE, SERINE, 1; PANCREATITIS, HEREDITARY	pancreatitis, chronic	IMMUNE	Chronic Disease
rs10275045	C/T	7	1920826	INTRONIC			MAD1L1	ENSG00000002822	MAD1 mitotic arrest deficient-like 1 (yeast)	8379	MAD1 mitotic arrest deficient-like 1 (yeast)	PROSTATE CANCER
rs1027643	C/T	5	91893792
rs10276619	G/A	7	50313352	DOWNSTREAM	Hippocampal atrophy			ENSG00000235620
rs10277664	C/T	7	139506580	INTRONIC			TBXAS1	ENSG00000059377	thromboxane A synthase 1 (platelet)	6916	thromboxane A synthase 1 (platelet)	GHOSAL HEMATODIAPHYSEAL DYSPLASIA
rs1029295	T/C	6	32856482
rs1029296	T/C	6	32856381
rs1031381	G/A	11	134088682	INTRONIC	Cognitive test performance		NCAPD3	ENSG00000151503	non-SMC condensin II complex, subunit D3	23310	non-SMC condensin II complex, subunit D3
rs1031381	G/A	11	134088682	INTRONIC	Multiple complex diseases-Bipolar disorder, combined control dataset, gender differentiated		NCAPD3	ENSG00000151503	non-SMC condensin II complex, subunit D3	23310	non-SMC condensin II complex, subunit D3
rs1031381	G/A	11	134088682	INTRONIC	Brain aging, MRI and cognition phenotypes-Cognitive performance, attention and executive function		NCAPD3	ENSG00000151503	non-SMC condensin II complex, subunit D3	23310	non-SMC condensin II complex, subunit D3
rs1032355	T/C	4	100539896	INTRONIC			MTTP	ENSG00000138823	microsomal triglyceride transfer protein	4547	microsomal triglyceride transfer protein	ABDOMINAL OBESITY-METABOLIC SYNDROME; ABETALIPOPROTEINEMIA	apoB | cholesterol, HDL cholesterol, LDL insulin lipoprotein liver disease, nonalcoholic fatty | obesity, visceral | atherosclerosis, coronary | triglycerides | steatohepatitis, non-alcoholic | cholesterol, LDL | lipoprotein profiles | obesity | diabetes, type 2 | lipoprotein | liver steatosis | cholesterol | ApoB-48 | apoE | blood pressure | blood pressure, arterial diabetes, type 2 glucose insu…	METABOLIC | OTHER | AGING | CARDIOVASCULAR | UNKNOWN	Hepatitis, Chronic | Hyperlipoproteinemia Type II | Genetic Predisposition to Disease | Hepatitis C, Chronic | Coronary Disease | Lipid Metabolism, Inborn Errors | Diabetes Mellitus, Type 2 | Fatty Liver | Hypertriglyceridemia | Hypertension | Myocardial Infarction | Cardiovascular Diseases | Syndrome | Abetalipoproteinemia | Metabolic Syndrome X | Atherosclerosis | Obesity | Hyperlipidemias | Di…
rs1033180	C/T	6	383546	INTRONIC				ENSG00000237960	Putative uncharacterized protein ENSP00000390371 Fragment
rs1036429	T/C	12	96271428	INTRONIC			CCDC38	ENSG00000165972	coiled-coil domain containing 38	120935	coiled-coil domain containing 38
rs1039002	G/A	6	166155457
rs1039302	C/T	12	121236258	INTRONIC	Quantitative traits			ENSG00000157837	Signal peptide peptidase-like 3 (SPP-like 3 protein)(EC 3.4.23.-)(Intramembrane protease 2)(IMP-2)(Presenilin-like protein 4)	121665	signal peptide peptidase 3
rs10402271	T/G	19	45329214	DOWNSTREAM	Alzheimer's Disease		BCAM	ENSG00000187244	basal cell adhesion molecule (Lutheran blood group)	4059	basal cell adhesion molecule (Lutheran blood group)	LUTHERAN NULL; BLOOD GROUP--LUTHERAN SYSTEM
rs10402271	T/G	19	45329214	DOWNSTREAM	Multiple continuous traits in DGI samples-LDL cholesterol		BCAM	ENSG00000187244	basal cell adhesion molecule (Lutheran blood group)	4059	basal cell adhesion molecule (Lutheran blood group)	LUTHERAN NULL; BLOOD GROUP--LUTHERAN SYSTEM
rs10402271	T/G	19	45329214	DOWNSTREAM	Lipid level measurements-LDL cholesterol levels		BCAM	ENSG00000187244	basal cell adhesion molecule (Lutheran blood group)	4059	basal cell adhesion molecule (Lutheran blood group)	LUTHERAN NULL; BLOOD GROUP--LUTHERAN SYSTEM
rs10402271	T/G	19	45329214	DOWNSTREAM	Serum LDL cholesterol levels		BCAM	ENSG00000187244	basal cell adhesion molecule (Lutheran blood group)	4059	basal cell adhesion molecule (Lutheran blood group)	LUTHERAN NULL; BLOOD GROUP--LUTHERAN SYSTEM
rs10404342	C/A	19	57132238	INTRONIC			ZNF71	ENSG00000197951	zinc finger protein 71	58491	zinc finger protein 71
rs10404486	C/T	19	53284135	INTRONIC			ZNF600	ENSG00000189190	zinc finger protein 600	162966	zinc finger protein 600
rs10406174	G/A	19	3944240	DOWNSTREAM			ITGB1BP3	ENSG00000077009	integrin beta 1 binding protein 3	27231	integrin beta 1 binding protein 3
rs1040994	C/A	6	12197213		Response to antipsychotic treatment
rs10411161	C/T	19	52372976	WITHIN_NON_CODING_GENE			ZNF577	ENSG00000161551	zinc finger protein 577	84765	zinc finger protein 577
rs10411161	C/T	19	52372976	INTRONIC			ZNF577	ENSG00000161551	zinc finger protein 577	84765	zinc finger protein 577
rs10411161	C/T	19	52372976	DOWNSTREAM			ZNF577	ENSG00000161551	zinc finger protein 577	84765	zinc finger protein 577
rs10411195	T/C	19	20036176	INTRONIC	Smoking behavior		ZNF253	ENSG00000213988	zinc finger protein 90	7643	zinc finger protein 90
rs10411210	C/T	19	33532300	INTRONIC	Colorectal cancer		RHPN2	ENSG00000131941	rhophilin, Rho GTPase binding protein 2	85415	rhophilin, Rho GTPase binding protein 2
rs10416218	T/C	19	33599127	INTRONIC			GPATCH1	ENSG00000076650	G patch domain containing 1	55094	G patch domain containing 1
rs1042058	T/C	10	30728101	SYNONYMOUS_CODING			MAP3K8	ENSG00000107968	mitogen-activated protein kinase kinase kinase 8	1326	mitogen-activated protein kinase kinase kinase 8	LUNG CANCER
rs1042058	T/C	10	30728101	UPSTREAM			MAP3K8	ENSG00000107968	mitogen-activated protein kinase kinase kinase 8	1326	mitogen-activated protein kinase kinase kinase 8	LUNG CANCER
rs10427255	C/T	2	146125523
rs1043099	C/G	22	30681257	WITHIN_NON_CODING_GENE			MTMR3	ENSG00000100330	myotubularin related protein 3	8897	myotubularin related protein 3
rs1043099	C/G	22	30681257	WITHIN_NON_CODING_GENE			GATSL3	ENSG00000239282	GATS protein-like 3	652968	GATS protein-like 3
rs1043099	C/G	22	30681257	3PRIME_UTR			GATSL3	ENSG00000239282	GATS protein-like 3	652968	GATS protein-like 3
rs1043099	C/G	22	30681257	3PRIME_UTR			TBC1D10A	ENSG00000099992	TBC1 domain family, member 10A	83874	TBC1 domain family, member 10A
rs1043099	C/G	22	30681257	DOWNSTREAM			GATSL3	ENSG00000239282	GATS protein-like 3	652968	GATS protein-like 3
rs10437629	A/G	11	33588210	INTRONIC			C11orf41	ENSG00000110427	UPF0606 protein C11orf41	25758	chromosome 11 open reading frame 41
rs10439884	G/A	21	10971951	INTRONIC			TPTE	ENSG00000166157	transmembrane phosphatase with tensin homology	7179	transmembrane phosphatase with tensin homology
rs10439884	G/A	21	10971951	UPSTREAM			TPTE	ENSG00000166157	transmembrane phosphatase with tensin homology	7179	transmembrane phosphatase with tensin homology
rs10439884	G/A	21	10971951	WITHIN_NON_CODING_GENE			TPTE	ENSG00000166157	transmembrane phosphatase with tensin homology	7179	transmembrane phosphatase with tensin homology
rs1044352	G/T	4	31147874	DOWNSTREAM			PCDH7	ENSG00000169851	protocadherin 7	5099	protocadherin 7
rs10444533	C/T	12	107229705	INTRONIC			RIC8B	ENSG00000111785	resistance to inhibitors of cholinesterase 8 homolog B (C. elegans)	55188	resistance to inhibitors of cholinesterase 8 homolog B (C. elegans)
rs10444533	C/T	12	107229705	WITHIN_NON_CODING_GENE			RIC8B	ENSG00000111785	resistance to inhibitors of cholinesterase 8 homolog B (C. elegans)	55188	resistance to inhibitors of cholinesterase 8 homolog B (C. elegans)
rs10445407	C/A	17	79261809	INTRONIC	Multiple complex diseases-Coronary Artery Disease, combined control dataset, gender differentiated		SLC38A10	ENSG00000157637	solute carrier family 38, member 10	124565	solute carrier family 38, member 10
rs10447248	A/G	5	107915736
rs10454142	T/C	2	48646399
rs10455872	A/G	6	161010118	INTRONIC			LPA	ENSG00000198670	lipoprotein, Lp(a)	4018	lipoprotein, Lp(a)	APOLIPOPROTEIN(a)	coronary heart disease | myocardial infarct | lipoprotein | cholesterol | lipoproteins | myocardial infarction | aneurysm, intracranial | Alzheimer's Disease | heart disease, ischemic | coronary artery disease | atherosclerosis, coronary lipoprotein | restenosis	METABOLIC | NEUROLOGICAL | CARDIOVASCULAR	Genetic Predisposition to Disease | Inflammation | Constriction, Pathologic | Alzheimer Disease | Myocardial Infarction | Cardiovascular Diseases | Kidney Failure, Chronic | Myocardial Ischemia | Recurrence | Intracranial Aneurysm | Coronary Artery Disease
rs10458561	G/A	1	70921173
rs1046089	A/G	6	31602967	DOWNSTREAM	Alzheimer's Disease			ENSG00000204469	HLA-B associated transcript-2	7916	HLA-B associated transcript 2
rs1046089	A/G	6	31602967	SYNONYMOUS_CODING	Alzheimer's Disease			ENSG00000204469	HLA-B associated transcript-2	7916	HLA-B associated transcript 2
rs1046089	A/G	6	31602967	WITHIN_NON_CODING_GENE	Alzheimer's Disease			ENSG00000204469	HLA-B associated transcript-2	7916	HLA-B associated transcript 2
rs1046089	A/G	6	31602967	UPSTREAM	Alzheimer's Disease			ENSG00000204469	HLA-B associated transcript-2	7916	HLA-B associated transcript 2
rs1046089	A/G	6	31602967	DOWNSTREAM	Alzheimer's Disease			ENSG00000204463	Large proline-rich protein BAT3 (HLA-B-associated transcript 3)(Protein G3)	7917	HLA-B associated transcript 3
rs1046089	A/G	6	31602967	DOWNSTREAM	Multiple complex diseases-Type I Diabetes			ENSG00000204469	HLA-B associated transcript-2	7916	HLA-B associated transcript 2
rs1046089	A/G	6	31602967	SYNONYMOUS_CODING	Multiple complex diseases-Type I Diabetes			ENSG00000204469	HLA-B associated transcript-2	7916	HLA-B associated transcript 2
rs1046089	A/G	6	31602967	WITHIN_NON_CODING_GENE	Multiple complex diseases-Type I Diabetes			ENSG00000204469	HLA-B associated transcript-2	7916	HLA-B associated transcript 2
rs1046089	A/G	6	31602967	UPSTREAM	Multiple complex diseases-Type I Diabetes			ENSG00000204469	HLA-B associated transcript-2	7916	HLA-B associated transcript 2
rs1046089	A/G	6	31602967	DOWNSTREAM	Multiple complex diseases-Type I Diabetes			ENSG00000204463	Large proline-rich protein BAT3 (HLA-B-associated transcript 3)(Protein G3)	7917	HLA-B associated transcript 3
rs1046089	A/G	6	31602967	DOWNSTREAM	Early onset extreme obesity			ENSG00000204469	HLA-B associated transcript-2	7916	HLA-B associated transcript 2
rs1046089	A/G	6	31602967	SYNONYMOUS_CODING	Early onset extreme obesity			ENSG00000204469	HLA-B associated transcript-2	7916	HLA-B associated transcript 2
rs1046089	A/G	6	31602967	WITHIN_NON_CODING_GENE	Early onset extreme obesity			ENSG00000204469	HLA-B associated transcript-2	7916	HLA-B associated transcript 2
rs1046089	A/G	6	31602967	UPSTREAM	Early onset extreme obesity			ENSG00000204469	HLA-B associated transcript-2	7916	HLA-B associated transcript 2
rs1046089	A/G	6	31602967	DOWNSTREAM	Early onset extreme obesity			ENSG00000204463	Large proline-rich protein BAT3 (HLA-B-associated transcript 3)(Protein G3)	7917	HLA-B associated transcript 3
rs10466239	C/T	10	43849827
rs10466455	T/C	11	34780936
rs10468017	C/T	15	58678512		HDL cholesterol
rs10468017	C/T	15	58678512		Lipid level measurements-HDL cholesterol levels
rs1046896	C/T	17	80685533	3PRIME_UTR			FN3KRP	ENSG00000141560	fructosamine 3 kinase related protein	79672	fructosamine 3 kinase related protein
rs10472828	C/T	5	32888818		Height
rs10472828	C/T	5	32888818		Height
rs1047891	C/A	2	211540507	NON_SYNONYMOUS_CODING	Fibrinogen		CPS1	ENSG00000021826	carbamoyl-phosphate synthetase 1, mitochondrial	1373	carbamoyl-phosphate synthetase 1, mitochondrial	ALVEOLAR CAPILLARY DYSPLASIA WITH MISALIGNMENT OF PULMONARY VEINS;; CARBAMOYL PHOSPHATE SYNTHETASE I DEFICIENCY, HYPERAMMONEMIA DUE TO	necrotizing enterocolitis | vascular disease | pulmonary hypertension	INFECTION | CARDIOVASCULAR	Genetic Predisposition to Disease | Postoperative Complications | Hypertension, Pulmonary | Enterocolitis, Necrotizing | Down Syndrome | Heart Defects, Congenital
rs1047891	C/A	2	211540507	PARTIAL_CODON	Fibrinogen		CPS1	ENSG00000021826	carbamoyl-phosphate synthetase 1, mitochondrial	1373	carbamoyl-phosphate synthetase 1, mitochondrial	ALVEOLAR CAPILLARY DYSPLASIA WITH MISALIGNMENT OF PULMONARY VEINS;; CARBAMOYL PHOSPHATE SYNTHETASE I DEFICIENCY, HYPERAMMONEMIA DUE TO	necrotizing enterocolitis | vascular disease | pulmonary hypertension	INFECTION | CARDIOVASCULAR	Genetic Predisposition to Disease | Postoperative Complications | Hypertension, Pulmonary | Enterocolitis, Necrotizing | Down Syndrome | Heart Defects, Congenital
rs1047891	C/A	2	211540507	WITHIN_NON_CODING_GENE	Fibrinogen		CPS1	ENSG00000021826	carbamoyl-phosphate synthetase 1, mitochondrial	1373	carbamoyl-phosphate synthetase 1, mitochondrial	ALVEOLAR CAPILLARY DYSPLASIA WITH MISALIGNMENT OF PULMONARY VEINS;; CARBAMOYL PHOSPHATE SYNTHETASE I DEFICIENCY, HYPERAMMONEMIA DUE TO	necrotizing enterocolitis | vascular disease | pulmonary hypertension	INFECTION | CARDIOVASCULAR	Genetic Predisposition to Disease | Postoperative Complications | Hypertension, Pulmonary | Enterocolitis, Necrotizing | Down Syndrome | Heart Defects, Congenital
rs1047964	G/C	11	117156893	DOWNSTREAM			RNF214	ENSG00000167257	ring finger protein 214	257160	ring finger protein 214
rs1047964	G/C	11	117156893	3PRIME_UTR			BACE1	ENSG00000186318	beta-site APP-cleaving enzyme 1	23621	beta-site APP-cleaving enzyme 1		Alzheimer's Disease	NEUROLOGICAL	Genetic Predisposition to Disease | Alzheimer Disease
rs1047964	G/C	11	117156893	DOWNSTREAM			BACE1	ENSG00000186318	beta-site APP-cleaving enzyme 1	23621	beta-site APP-cleaving enzyme 1		Alzheimer's Disease	NEUROLOGICAL	Genetic Predisposition to Disease | Alzheimer Disease
rs10483727	T/C	14	61072875	UPSTREAM				ENSG00000241354
rs10483776	A/G	14	65914867	INTRONIC			FUT8	ENSG00000033170	fucosyltransferase 8 (alpha (1,6) fucosyltransferase)	2530	fucosyltransferase 8 (alpha (1,6) fucosyltransferase)
rs10483853	A/G	14	73756299	INTRONIC	Coronary artery calcification		NUMB	ENSG00000133961	numb homolog (Drosophila)	8650	numb homolog (Drosophila)
rs10483853	A/G	14	73756299	INTRONIC	Subclinical atherosclerosis-Coronary artery calcification		NUMB	ENSG00000133961	numb homolog (Drosophila)	8650	numb homolog (Drosophila)
rs10484128	C/T	14	98642572		Hemostatic factors and hematological phenotypes
rs10484128	C/T	14	98642572		Blood Phenotypes-platelet aggregation (ADP induced)
rs10484246	T/A	6	9451197		Morbidity-free survival
rs10484246	T/A	6	9451197		Longevity and age-related phenotypes-Morbidity-free survival at age 65
rs10484399	A/G	6	27534528		Multiple complex diseases-Type I Diabetes
rs10484545	C/G	6	29234510	WITHIN_NON_CODING_GENE	Crohn's Disease			ENSG00000232505
rs10484545	C/G	6	29234510	UPSTREAM	Crohn's Disease			ENSG00000204697
rs10484545	C/G	6	29234510	DOWNSTREAM	Crohn's Disease			ENSG00000242524
rs10484545	C/G	6	29234510	DOWNSTREAM	Crohn's Disease		OR12D3	ENSG00000112462	olfactory receptor, family 12, subfamily D, member 3	81797	olfactory receptor, family 12, subfamily D, member 3
rs10484554	C/T	6	31274555	DOWNSTREAM	Psoriasis	PMID 18369459 rs10484554 was the most highly significant SNP associated with risk for psoriasis in a large US/UK study.		ENSG00000229836
rs10484554	C/T	6	31274555	DOWNSTREAM	AIDS progression	PMID 18369459 rs10484554 was the most highly significant SNP associated with risk for psoriasis in a large US/UK study.		ENSG00000229836
rs10484554	C/T	6	31274555	DOWNSTREAM	HIV-1 disease progression-HIV-1 viral load at set point	PMID 18369459 rs10484554 was the most highly significant SNP associated with risk for psoriasis in a large US/UK study.		ENSG00000229836
rs10485165	C/T	6	89112817	WITHIN_NON_CODING_GENE	Select biomarker traits			ENSG00000234426
rs10485165	C/T	6	89112817	WITHIN_NON_CODING_GENE	Biomarkers-Plasma Vitamin D			ENSG00000234426
rs10486483	G/A	7	26892440	INTRONIC			SKAP2	ENSG00000005020	src kinase associated phosphoprotein 2	8935	src kinase associated phosphoprotein 2
rs10486483	G/A	7	26892440	WITHIN_NON_CODING_GENE			SKAP2	ENSG00000005020	src kinase associated phosphoprotein 2	8935	src kinase associated phosphoprotein 2
rs10486607	C/T	7	29184489	INTRONIC	Diabetes related insulin traits		CPVL	ENSG00000106066	carboxypeptidase, vitellogenic-like	54504	carboxypeptidase, vitellogenic-like
rs10486607	C/T	7	29184489	WITHIN_NON_CODING_GENE	Diabetes related insulin traits		CPVL	ENSG00000106066	carboxypeptidase, vitellogenic-like	54504	carboxypeptidase, vitellogenic-like
rs10486607	C/T	7	29184489	WITHIN_NON_CODING_GENE	Diabetes related insulin traits			ENSG00000243912
rs10486607	C/T	7	29184489	UPSTREAM	Diabetes related insulin traits		CHN2	ENSG00000106069	chimerin (chimaerin) 2	1124	chimerin (chimaerin) 2
rs10486607	C/T	7	29184489	INTRONIC	Type II Diabetes Mellitus-HbA1c		CPVL	ENSG00000106066	carboxypeptidase, vitellogenic-like	54504	carboxypeptidase, vitellogenic-like
rs10486607	C/T	7	29184489	WITHIN_NON_CODING_GENE	Type II Diabetes Mellitus-HbA1c		CPVL	ENSG00000106066	carboxypeptidase, vitellogenic-like	54504	carboxypeptidase, vitellogenic-like
rs10486607	C/T	7	29184489	WITHIN_NON_CODING_GENE	Type II Diabetes Mellitus-HbA1c			ENSG00000243912
rs10486607	C/T	7	29184489	UPSTREAM	Type II Diabetes Mellitus-HbA1c		CHN2	ENSG00000106069	chimerin (chimaerin) 2	1124	chimerin (chimaerin) 2
rs10486661	T/A	7	35310856		Bone mass and geometry-Combined Bone Mineral Density phenotypes, Femoral Neck Bone Mineral Density, Trochanater Bone Mineral Density, Lumbar Spine Bone Mineral Density, gender differentiated in females
rs10486715	G/A	7	41478608	INTRONIC	Quantitative traits			ENSG00000236089	Putative uncharacterized protein ENSP00000399321 Fragment
rs10488084	A/C	7	30083021	WITHIN_NON_CODING_GENE			PLEKHA8	ENSG00000106086	pleckstrin homology domain containing, family A (phosphoinositide binding specific) member 8	84725	pleckstrin homology domain containing, family A (phosphoinositide binding specific) member 8
rs10488084	A/C	7	30083021	INTRONIC			PLEKHA8	ENSG00000106086	pleckstrin homology domain containing, family A (phosphoinositide binding specific) member 8	84725	pleckstrin homology domain containing, family A (phosphoinositide binding specific) member 8
rs10488084	A/C	7	30083021	UPSTREAM			PLEKHA8	ENSG00000106086	pleckstrin homology domain containing, family A (phosphoinositide binding specific) member 8	84725	pleckstrin homology domain containing, family A (phosphoinositide binding specific) member 8
rs10488165	T/C	7	133137644	INTRONIC	Obesity-related traits-Mean Waist Circumference		EXOC4	ENSG00000131558	exocyst complex component 4	60412	exocyst complex component 4		rheumatoid arthritis | Rheumatoid arthritis	IMMUNE	Arthritis, Rheumatoid
rs10488165	T/C	7	133137644	WITHIN_NON_CODING_GENE	Obesity-related traits-Mean Waist Circumference		EXOC4	ENSG00000131558	exocyst complex component 4	60412	exocyst complex component 4		rheumatoid arthritis | Rheumatoid arthritis	IMMUNE	Arthritis, Rheumatoid
rs10488172	T/G	7	133335176	INTRONIC	Tonometry		EXOC4	ENSG00000131558	exocyst complex component 4	60412	exocyst complex component 4		rheumatoid arthritis | Rheumatoid arthritis	IMMUNE	Arthritis, Rheumatoid
rs10488172	T/G	7	133335176	WITHIN_NON_CODING_GENE	Tonometry		EXOC4	ENSG00000131558	exocyst complex component 4	60412	exocyst complex component 4		rheumatoid arthritis | Rheumatoid arthritis	IMMUNE	Arthritis, Rheumatoid
rs10488172	T/G	7	133335176	INTRONIC	Blood Pressure and Arterial Stiffness-Reflected Wave Amplitude		EXOC4	ENSG00000131558	exocyst complex component 4	60412	exocyst complex component 4		rheumatoid arthritis | Rheumatoid arthritis	IMMUNE	Arthritis, Rheumatoid
rs10488172	T/G	7	133335176	WITHIN_NON_CODING_GENE	Blood Pressure and Arterial Stiffness-Reflected Wave Amplitude		EXOC4	ENSG00000131558	exocyst complex component 4	60412	exocyst complex component 4		rheumatoid arthritis | Rheumatoid arthritis	IMMUNE	Arthritis, Rheumatoid
rs10488360	G/A	7	4411209		Factor VII
rs10488360	G/A	7	4411209		Blood Phenotypes-FVII
rs10488631	T/C	7	128594183	DOWNSTREAM	Primary biliary cirrhosis	rs10488631, a SNP located 3' of the IRF5 gene, has been reported as a possibly causative SNP for systemic lupus erthymatosus (SLE), based on a study of ~700 Swedish patients. The risk allele is rs10488631(C), with a reported odds ratio of 2.07 (CI: 1.63-2.62, p = 9x10e-10).PMID 18063667	IRF5	ENSG00000128604	interferon regulatory factor 5	3663	interferon regulatory factor 5	SYSTEMIC LUPUS ERYTHEMATOSUS, SUSCEPTIBILITY TO, 10; INFLAMMATORY BOWEL DISEASE 14; RHEUMATOID ARTHRITIS	lupus erythematosus | rheumatoid arthritis | diabetes, type 1	IMMUNE	Genetic Predisposition to Disease | Diabetes Mellitus, Type 1 | Inflammation | Lupus Erythematosus, Systemic | Arthritis, Rheumatoid | Diabetes Mellitus
rs10488631	T/C	7	128594183	DOWNSTREAM	Primary biliary cirrhosis	rs10488631, a SNP located 3' of the IRF5 gene, has been reported as a possibly causative SNP for systemic lupus erthymatosus (SLE), based on a study of ~700 Swedish patients. The risk allele is rs10488631(C), with a reported odds ratio of 2.07 (CI: 1.63-2.62, p = 9x10e-10).PMID 18063667	TNPO3	ENSG00000064419	transportin 3	23534	transportin 3
rs10488631	T/C	7	128594183	UPSTREAM	Primary biliary cirrhosis	rs10488631, a SNP located 3' of the IRF5 gene, has been reported as a possibly causative SNP for systemic lupus erthymatosus (SLE), based on a study of ~700 Swedish patients. The risk allele is rs10488631(C), with a reported odds ratio of 2.07 (CI: 1.63-2.62, p = 9x10e-10).PMID 18063667		ENSG00000246968
rs10488631	T/C	7	128594183	DOWNSTREAM	Systemic lupus erythematosus	rs10488631, a SNP located 3' of the IRF5 gene, has been reported as a possibly causative SNP for systemic lupus erthymatosus (SLE), based on a study of ~700 Swedish patients. The risk allele is rs10488631(C), with a reported odds ratio of 2.07 (CI: 1.63-2.62, p = 9x10e-10).PMID 18063667	IRF5	ENSG00000128604	interferon regulatory factor 5	3663	interferon regulatory factor 5	SYSTEMIC LUPUS ERYTHEMATOSUS, SUSCEPTIBILITY TO, 10; INFLAMMATORY BOWEL DISEASE 14; RHEUMATOID ARTHRITIS	lupus erythematosus | rheumatoid arthritis | diabetes, type 1	IMMUNE	Genetic Predisposition to Disease | Diabetes Mellitus, Type 1 | Inflammation | Lupus Erythematosus, Systemic | Arthritis, Rheumatoid | Diabetes Mellitus
rs10488631	T/C	7	128594183	DOWNSTREAM	Systemic lupus erythematosus	rs10488631, a SNP located 3' of the IRF5 gene, has been reported as a possibly causative SNP for systemic lupus erthymatosus (SLE), based on a study of ~700 Swedish patients. The risk allele is rs10488631(C), with a reported odds ratio of 2.07 (CI: 1.63-2.62, p = 9x10e-10).PMID 18063667	TNPO3	ENSG00000064419	transportin 3	23534	transportin 3
rs10488631	T/C	7	128594183	UPSTREAM	Systemic lupus erythematosus	rs10488631, a SNP located 3' of the IRF5 gene, has been reported as a possibly causative SNP for systemic lupus erthymatosus (SLE), based on a study of ~700 Swedish patients. The risk allele is rs10488631(C), with a reported odds ratio of 2.07 (CI: 1.63-2.62, p = 9x10e-10).PMID 18063667		ENSG00000246968
rs1048886	A/G	6	71289189	NON_SYNONYMOUS_CODING	Multiple complex diseases-Type I Diabetes, combined control dataset		C6orf57	ENSG00000154079	UPF0369 protein C6orf57 Precursor	135154	chromosome 6 open reading frame 57
rs10489087	G/A	4	13794416		Hemostatic factors and hematological phenotypes
rs10489087	G/A	4	13794416		Blood Phenotypes-RBCC
rs10489849	C/T	1	159196765		Select biomarker traits
rs10489849	C/T	1	159196765		Biomarkers-MCP1
rs10489896	C/T	1	234583618	INTRONIC	Cognitive test performance		TARBP1	ENSG00000059588	TAR (HIV-1) RNA binding protein 1	6894	TAR (HIV-1) RNA binding protein 1
rs10489896	C/T	1	234583618	INTRONIC	Brain aging, MRI and cognition phenotypes-Cognitive performance, visual memory and organization		TARBP1	ENSG00000059588	TAR (HIV-1) RNA binding protein 1	6894	TAR (HIV-1) RNA binding protein 1
rs10490626	G/A	2	118835841
rs10490924	G/T	10	124214448	WITHIN_NON_CODING_GENE	Wet neovascular age-related macular degeneration (AMD)	rs10490924 was identified as a risk factor from chromosome 10 related to age related macular degeneration. The risk allele is (T). Odds ratios for heterozygotes and homozygotes are, respectively, 2.69 (CI: 2.22-3.27) and 8.21 (CI: 5.79-11.65).PMID 16174643 Disease risk in combination with the rs1061170 SNP in the CFH gene is dramatically increased. Homozygotes for both the rare/risk alleles at bo…	ARMS2	ENSG00000228258	age-related maculopathy susceptibility 2				macular degeneration | atherosclerosis, coronary	VISION | CARDIOVASCULAR	Disease Progression | Genetic Predisposition to Disease | Choroidal Neovascularization | Macular Degeneration | Coronary Artery Disease
rs10490924	G/T	10	124214448	WITHIN_NON_CODING_GENE	Bone mass and geometry-Hip geometry, femoral neck length, gender differentiated in females	rs10490924 was identified as a risk factor from chromosome 10 related to age related macular degeneration. The risk allele is (T). Odds ratios for heterozygotes and homozygotes are, respectively, 2.69 (CI: 2.22-3.27) and 8.21 (CI: 5.79-11.65).PMID 16174643 Disease risk in combination with the rs1061170 SNP in the CFH gene is dramatically increased. Homozygotes for both the rare/risk alleles at bo…	ARMS2	ENSG00000228258	age-related maculopathy susceptibility 2				macular degeneration | atherosclerosis, coronary	VISION | CARDIOVASCULAR	Disease Progression | Genetic Predisposition to Disease | Choroidal Neovascularization | Macular Degeneration | Coronary Artery Disease
rs10491003	C/T	10	9328651	INTRONIC				ENSG00000224998	Putative uncharacterized protein ENSP00000396902 Fragment
rs10491003	C/T	10	9328651	WITHIN_NON_CODING_GENE				ENSG00000230014
rs1049110	C/T	6	32726803	INTRONIC				ENSG00000237541	HLA class II histocompatibility antigen, DQ alpha 2 chain Precursor (HLA class II histocompatibility antigen, DQ(6) alpha chain)(DX alpha chain)(HLA-DQA1)	3118	major histocompatibility complex, class II, DQ alpha 2
rs1049110	C/T	6	32726803	NON_SYNONYMOUS_CODING				ENSG00000232629	major histocompatibility complex, class II, DQ beta 2 (HLA-DQB2), non-coding RNA
rs10491334	C/T	5	110772404	INTRONIC	Blood pressure		CAMK4	ENSG00000152495	calcium/calmodulin-dependent protein kinase IV	814	calcium/calmodulin-dependent protein kinase IV
rs10491334	C/T	5	110772404	INTRONIC	Blood Pressure and Arterial Stiffness-Diastolic Blood Pressure		CAMK4	ENSG00000152495	calcium/calmodulin-dependent protein kinase IV	814	calcium/calmodulin-dependent protein kinase IV
rs10492096	A/G	12	6580582	UPSTREAM	Hip geometry		VAMP1	ENSG00000139190	vesicle-associated membrane protein 1 (synaptobrevin 1)	6843	vesicle-associated membrane protein 1 (synaptobrevin 1)
rs10492096	A/G	12	6580582	UPSTREAM	Bone mass and geometry-Hip geometry, shaft section modulus, gender differentiated in females		VAMP1	ENSG00000139190	vesicle-associated membrane protein 1 (synaptobrevin 1)	6843	vesicle-associated membrane protein 1 (synaptobrevin 1)
rs10492418	A/C	13	109380726	INTRONIC			MYO16	ENSG00000041515	myosin XVI	23026	myosin XVI
rs10492604	T/C	13	58904313		Sleep duration
rs10492604	T/C	13	58904313		Sleep and circadian phenotypes-Usual Sleep Duration (questionnaire)
rs10492681	G/C	13	40807483		Select biomarker traits
rs10492681	G/C	13	40807483		Multiple complex diseases-Type I Diabetes, combined control dataset, gender differentiated
rs10492681	G/C	13	40807483		Biomarkers-Alanine aminotransferase
rs10493340	A/G	1	63591129		Blood pressure
rs10493340	A/G	1	63591129		Blood Pressure and Arterial Stiffness-Systolic Blood Pressure
rs10493485	A/T	1	72071129	INTRONIC	Hemostatic factors and hematological phenotypes		NEGR1	ENSG00000172260	neuronal growth regulator 1	257194	neuronal growth regulator 1
rs10493485	A/T	1	72071129	INTRONIC	Blood Phenotypes-tPA		NEGR1	ENSG00000172260	neuronal growth regulator 1	257194	neuronal growth regulator 1
rs10493513	G/A	1	73379589		Longevity and age-related phenotypes-Age at death
rs10493514	T/C	1	73380512		Longevity and age-related phenotypes-Age at death
rs10495024	T/C	1	216632948
rs10495903	C/T	2	43806918	INTRONIC	Multiple complex diseases-Crohn's disease, combined control dataset		THADA	ENSG00000115970	thyroid adenoma associated	63892	thyroid adenoma associated
rs10495903	C/T	2	43806918	UPSTREAM	Multiple complex diseases-Crohn's disease, combined control dataset		THADA	ENSG00000115970	thyroid adenoma associated	63892	thyroid adenoma associated
rs10495903	C/T	2	43806918	WITHIN_NON_CODING_GENE	Multiple complex diseases-Crohn's disease, combined control dataset		THADA	ENSG00000115970	thyroid adenoma associated	63892	thyroid adenoma associated
rs10495903	C/T	2	43806918	DOWNSTREAM	Multiple complex diseases-Crohn's disease, combined control dataset			ENSG00000244895
rs10496034	G/C	2	55144935	INTRONIC			EML6	ENSG00000214595	echinoderm microtubule associated protein like 6	400954	echinoderm microtubule associated protein like 6
rs10496262	C/A	2	81751124		Aging traits
rs10496262	C/A	2	81751124		Longevity and age-related phenotypes-Age at natural menopause
rs10496265	T/C	2	81668808		Aging traits
rs10496265	T/C	2	81668808		Longevity and age-related phenotypes-Age at natural menopause
rs10497721	C/A	2	192914362	INTRONIC	Diabetes (incident)		TMEFF2	ENSG00000144339	transmembrane protein with EGF-like and two follistatin-like domains 2	23671	transmembrane protein with EGF-like and two follistatin-like domains 2
rs10497721	C/A	2	192914362	INTRONIC	Type II Diabetes Mellitus		TMEFF2	ENSG00000144339	transmembrane protein with EGF-like and two follistatin-like domains 2	23671	transmembrane protein with EGF-like and two follistatin-like domains 2
rs10497813	G/T	2	198914072	INTRONIC			PLCL1	ENSG00000115896	phospholipase C-like 1	5334	phospholipase C-like 1
rs10497813	G/T	2	198914072	WITHIN_NON_CODING_GENE			PLCL1	ENSG00000115896	phospholipase C-like 1	5334	phospholipase C-like 1
rs10499504	A/G	7	17561583	WITHIN_NON_CODING_GENE				ENSG00000226598
rs10499559	G/A	7	22109459		Thyroid stimulating hormone
rs10499559	G/A	7	22109459		Kidney function and endocine traits-TSH
rs10499859	A/G	7	80258810	INTRONIC	Left ventricular mass		CD36	ENSG00000135218	CD36 molecule (thrombospondin receptor)	948	CD36 molecule (thrombospondin receptor)	MALARIA, SUSCEPTIBILITY TO; CORONARY HEART DISEASE, SUSCEPTIBILITY TO, 7; PLATELET GLYCOPROTEIN IV DEFICIENCY; PLASMODIUM FALCIPARUM BLOOD INFECTION LEVEL	Malaria infection | liver disease | cerebral malaria | malaria, plasmodium falciparum | malaria | atherosclerosis, coronary | colorectal cancer | hypertension | triglycerides | insulin resistance | diabetes, type 2 | cholesterol | blood pressure | body mass | diabetes, type 2 insulin | osteoarthritis | cholesterol, HDL	INFECTION | CANCER | METABOLIC | NORMALVARIATION | CARDIOVASCULAR | UNKNOWN	Colorectal Neoplasms | Disease Progression | Genetic Predisposition to Disease | Malaria, Falciparum | Diabetes Mellitus, Type 2 | Hypertension | Hepatitis, Toxic | Osteoarthritis, Knee | Obesity | Insulin Resistance | Coronary Artery Disease | Malaria, Cerebral | Diabetes Mellitus
rs10499859	A/G	7	80258810	WITHIN_NON_CODING_GENE	Left ventricular mass		CD36	ENSG00000135218	CD36 molecule (thrombospondin receptor)	948	CD36 molecule (thrombospondin receptor)	MALARIA, SUSCEPTIBILITY TO; CORONARY HEART DISEASE, SUSCEPTIBILITY TO, 7; PLATELET GLYCOPROTEIN IV DEFICIENCY; PLASMODIUM FALCIPARUM BLOOD INFECTION LEVEL	Malaria infection | liver disease | cerebral malaria | malaria, plasmodium falciparum | malaria | atherosclerosis, coronary | colorectal cancer | hypertension | triglycerides | insulin resistance | diabetes, type 2 | cholesterol | blood pressure | body mass | diabetes, type 2 insulin | osteoarthritis | cholesterol, HDL	INFECTION | CANCER | METABOLIC | NORMALVARIATION | CARDIOVASCULAR | UNKNOWN	Colorectal Neoplasms | Disease Progression | Genetic Predisposition to Disease | Malaria, Falciparum | Diabetes Mellitus, Type 2 | Hypertension | Hepatitis, Toxic | Osteoarthritis, Knee | Obesity | Insulin Resistance | Coronary Artery Disease | Malaria, Cerebral | Diabetes Mellitus
rs10499903	A/G	7	90859617		Subclinical atherosclerosis-Ankle brachial index
rs10500569	G/T	16	72756101
rs10501320	G/C	11	47293799	DOWNSTREAM	Progressive Supranuclear Palsy		NR1H3	ENSG00000025434	nuclear receptor subfamily 1, group H, member 3	10062	nuclear receptor subfamily 1, group H, member 3		cholelithiasis | atherosclerosis, coronary hyperlipidemia | cholesterol cholesterol, LDL	METABOLIC | CARDIOVASCULAR	Genetic Predisposition to Disease | Dyslipidemias | Hypercholesterolemia | Hyperlipidemia, Familial Combined | Coronary Artery Disease | Gallstones
rs10501320	G/C	11	47293799	INTRONIC	Progressive Supranuclear Palsy		MADD	ENSG00000110514	MAP-kinase activating death domain	8567	MAP-kinase activating death domain
rs10501320	G/C	11	47293799	5PRIME_UTR	Progressive Supranuclear Palsy		MADD	ENSG00000110514	MAP-kinase activating death domain	8567	MAP-kinase activating death domain
rs10501320	G/C	11	47293799	UPSTREAM	Progressive Supranuclear Palsy		MADD	ENSG00000110514	MAP-kinase activating death domain	8567	MAP-kinase activating death domain
rs10501568	A/G	11	84247123	INTRONIC			DLG2	ENSG00000150672	discs, large homolog 2 (Drosophila)	1740	discs, large homolog 2 (Drosophila)
rs10501920	C/G	11	99493173		Atrial fibrillation
rs10501920	C/G	11	99493173		CVD outcomes-Atrial Fibrillation
rs10501927	T/G	11	99757729	INTRONIC			CNTN5	ENSG00000149972	contactin 5	53942	contactin 5
rs10502861	C/T	18	42800148		Crohn's Disease
rs10503887	G/T	8	31633447	INTRONIC	Hip geometry		NRG1	ENSG00000157168	neuregulin 1	3084	neuregulin 1	SCHIZOPHRENIA 6	psychoses schizophrenia | atherosclerosis | Schizophrenia | psychosis | autism | psychoses | Alzheimer's disease | schizotypal personality | bipolar disorder | schizophrenia | cognitive function schizotypy | psychosis, manic schizophrenia	PSYCH | NEUROLOGICAL | CARDIOVASCULAR	Perceptual Disorders | Schizophrenia | Genetic Predisposition to Disease | Alzheimer Disease | Autistic Disorder | Bipolar Disorder | Psychotic Disorders | Schizotypal Personality Disorder
rs10503887	G/T	8	31633447	INTRONIC	Bone mass and geometry-Hip geometry, shaft section modulus		NRG1	ENSG00000157168	neuregulin 1	3084	neuregulin 1	SCHIZOPHRENIA 6	psychoses schizophrenia | atherosclerosis | Schizophrenia | psychosis | autism | psychoses | Alzheimer's disease | schizotypal personality | bipolar disorder | schizophrenia | cognitive function schizotypy | psychosis, manic schizophrenia	PSYCH | NEUROLOGICAL | CARDIOVASCULAR	Perceptual Disorders | Schizophrenia | Genetic Predisposition to Disease | Alzheimer Disease | Autistic Disorder | Bipolar Disorder | Psychotic Disorders | Schizotypal Personality Disorder
rs10504576	A/G	8	75266679	INTRONIC	Obesity-related traits-Mean Waist Circumference		GDAP1	ENSG00000104381	ganglioside-induced differentiation-associated protein 1	54332	ganglioside-induced differentiation-associated protein 1	CHARCOT-MARIE-TOOTH DISEASE, RECESSIVE INTERMEDIATE A; CHARCOT-MARIE-TOOTH DISEASE, AXONAL, TYPE 2K; CHARCOT-MARIE-TOOTH DISEASE, AXONAL, WITH VOCAL CORD PARESIS, AUTOSOMAL; CHARCOT-MARIE-TOOTH DISEASE, TYPE 4A	Charcot-Marie-Tooth disease | vocal cord palsy | autosomal recessive Charcot-Marie-Tooth disease | Charcot-Marie-Tooth neuropathy	OTHER | NEUROLOGICAL	Nerve Degeneration | Genetic Predisposition to Disease | Demyelinating Diseases | Charcot-Marie-Tooth Disease | Vocal Cord Paralysis | Respiratory Paralysis
rs10504861	C/T	8	89547932
rs10505477	A/G	8	128407443	WITHIN_NON_CODING_GENE	Colorectal cancer	PMID 18056436 associated with risk of colorectal cancer rs719725 and (AA versus CC: odds ratios, 1.46; 95% confidence interval, 1.06-2.02; AC versus CC: odds ratios, 1.50; 95% confidence interval, 1.14-1.98; P = 0.011 on 2 df) rs10505477 (P = 0.005) and rs6983267 (P = 0.002)		ENSG00000246228
rs10505477	A/G	8	128407443	WITHIN_NON_CODING_GENE	Colorectal cancer	PMID 18056436 associated with risk of colorectal cancer rs719725 and (AA versus CC: odds ratios, 1.46; 95% confidence interval, 1.06-2.02; AC versus CC: odds ratios, 1.50; 95% confidence interval, 1.14-1.98; P = 0.011 on 2 df) rs10505477 (P = 0.005) and rs6983267 (P = 0.002)		ENSG00000246228
rs10506065	C/A	12	30451040		Brain aging, MRI and cognition phenotypes-Cognitive performance, Wide-Range Achievement Test
rs10506458	G/A	12	63445092		Hemostatic factors and hematological phenotypes
rs10506458	G/A	12	63445092		Blood Phenotypes-platelet aggregation (collagen induced)
rs10506525	T/C	12	65783378	INTRONIC			MSRB3	ENSG00000174099	methionine sulfoxide reductase B3	253827	methionine sulfoxide reductase B3
rs10506701	T/G	12	74586210		Bone mineral density
rs10506701	T/G	12	74586210		Bone mass and geometry-Trochanter Bone Mineral Density
rs10506821	C/G	12	80496923	NON_SYNONYMOUS_CODING	Hip geometry			ENSG00000230291
rs10506821	C/G	12	80496923	WITHIN_NON_CODING_GENE	Hip geometry			ENSG00000230291
rs10506821	C/G	12	80496923	NON_SYNONYMOUS_CODING	Bone mass and geometry-Hip geometry, shaft width, gender differentiated in females			ENSG00000230291
rs10506821	C/G	12	80496923	WITHIN_NON_CODING_GENE	Bone mass and geometry-Hip geometry, shaft width, gender differentiated in females			ENSG00000230291
rs10507047	T/C	12	95604290	NON_SYNONYMOUS_CODING			FGD6	ENSG00000180263	FYVE, RhoGEF and PH domain containing 6	55785	FYVE, RhoGEF and PH domain containing 6
rs10507130	G/A	12	101753954	INTRONIC	Coronary artery calcification		UTP20	ENSG00000120800	UTP20, small subunit (SSU) processome component, homolog (yeast)	653877	similar to Down-regulated in metastasis protein (Key-1A6 protein) (Novel nucleolar protein 73) (NNP73)
rs10507130	G/A	12	101753954	UPSTREAM	Coronary artery calcification			ENSG00000238800	Small nucleolar RNA U13
rs10507130	G/A	12	101753954	INTRONIC	Subclinical atherosclerosis-Coronary artery calcification		UTP20	ENSG00000120800	UTP20, small subunit (SSU) processome component, homolog (yeast)	653877	similar to Down-regulated in metastasis protein (Key-1A6 protein) (Novel nucleolar protein 73) (NNP73)
rs10507130	G/A	12	101753954	UPSTREAM	Subclinical atherosclerosis-Coronary artery calcification			ENSG00000238800	Small nucleolar RNA U13
rs10507380	A/G	13	27879526		Electrocardiographic traits
rs10507380	A/G	13	27879526		ECG and HR variability-QT interval length
rs10507577	T/C	13	53968091		Select biomarker traits
rs10507577	T/C	13	53968091		Biomarkers-Plasma Vitamin D
rs10508076	T/C	13	102472252	INTRONIC	Bone mass and geometry-Femoral Neck Bone Mineral Density, gender differentiated in males		FGF14	ENSG00000102466	fibroblast growth factor 14	2259	fibroblast growth factor 14	SPINOCEREBELLAR ATAXIA 27	spinocerebellar ataxia | ataxia (SCA)	NEUROLOGICAL	Genetic Predisposition to Disease | Ataxia | Spinocerebellar Ataxias
rs1050828	C/T	X	153764217	NON_SYNONYMOUS_CODING			G6PD	ENSG00000160211	glucose-6-phosphate dehydrogenase	2539	glucose-6-phosphate dehydrogenase	GLUCOSE-6-PHOSPHATE DEHYDROGENASE	G6PD deficiency | undetectable glucose-6-phosphate dehydrogenase enzyme activity | malaria, plasmodium falciparum | sickle cell anemia | malaria | haemoglobinopathies | anemia | diabetes | hyperbilirubinemia | diabetes, type 2 | chronic non-spherocytic haemolytic anaemia. | chronic nonspherocytic anemia. | diabetes, type 1 | haemolytic anaemia	INFECTION | HEMATOLOGICAL | IMMUNE | METABOLIC | OTHER | NORMALVARIATION	Hyperbilirubinemia | Elliptocytosis, Hereditary | Genetic Predisposition to Disease | Hemoglobinopathies | Diabetes Mellitus, Type 1 | Malaria, Falciparum | Glycogen Storage Disease Type I | Infection | Malaria, Vivax | Diabetes Mellitus, Type 2 | Jaundice, Neonatal | Gilbert Disease | Diabetic Ketoacidosis | Anemia | Granulomatous Disease, Chronic | Wounds and Injuries | Favism | Anemia, Hemolyt…
rs1050828	C/T	X	153764217	UPSTREAM			G6PD	ENSG00000160211	glucose-6-phosphate dehydrogenase	2539	glucose-6-phosphate dehydrogenase	GLUCOSE-6-PHOSPHATE DEHYDROGENASE	G6PD deficiency | undetectable glucose-6-phosphate dehydrogenase enzyme activity | malaria, plasmodium falciparum | sickle cell anemia | malaria | haemoglobinopathies | anemia | diabetes | hyperbilirubinemia | diabetes, type 2 | chronic non-spherocytic haemolytic anaemia. | chronic nonspherocytic anemia. | diabetes, type 1 | haemolytic anaemia	INFECTION | HEMATOLOGICAL | IMMUNE | METABOLIC | OTHER | NORMALVARIATION	Hyperbilirubinemia | Elliptocytosis, Hereditary | Genetic Predisposition to Disease | Hemoglobinopathies | Diabetes Mellitus, Type 1 | Malaria, Falciparum | Glycogen Storage Disease Type I | Infection | Malaria, Vivax | Diabetes Mellitus, Type 2 | Jaundice, Neonatal | Gilbert Disease | Diabetic Ketoacidosis | Anemia | Granulomatous Disease, Chronic | Wounds and Injuries | Favism | Anemia, Hemolyt…
rs1050828	C/T	X	153764217	WITHIN_NON_CODING_GENE			G6PD	ENSG00000160211	glucose-6-phosphate dehydrogenase	2539	glucose-6-phosphate dehydrogenase	GLUCOSE-6-PHOSPHATE DEHYDROGENASE	G6PD deficiency | undetectable glucose-6-phosphate dehydrogenase enzyme activity | malaria, plasmodium falciparum | sickle cell anemia | malaria | haemoglobinopathies | anemia | diabetes | hyperbilirubinemia | diabetes, type 2 | chronic non-spherocytic haemolytic anaemia. | chronic nonspherocytic anemia. | diabetes, type 1 | haemolytic anaemia	INFECTION | HEMATOLOGICAL | IMMUNE | METABOLIC | OTHER | NORMALVARIATION	Hyperbilirubinemia | Elliptocytosis, Hereditary | Genetic Predisposition to Disease | Hemoglobinopathies | Diabetes Mellitus, Type 1 | Malaria, Falciparum | Glycogen Storage Disease Type I | Infection | Malaria, Vivax | Diabetes Mellitus, Type 2 | Jaundice, Neonatal | Gilbert Disease | Diabetic Ketoacidosis | Anemia | Granulomatous Disease, Chronic | Wounds and Injuries | Favism | Anemia, Hemolyt…
rs10509540	T/C	10	90023033		Type 1 diabetes
rs10510452	A/G	3	16625048	DOWNSTREAM			DAZL	ENSG00000092345	deleted in azoospermia-like	1618	deleted in azoospermia-like		azoospermia oligospermia | infertility, male | oligospermia | azoospermia, male infertility, oligozoospermia | azoospermia	REPRODUCTION	Oligospermia | Genetic Predisposition to Disease | Infertility, Male
rs10510628	G/A	3	29853403	WITHIN_NON_CODING_GENE	Bone mineral density		RBMS3	ENSG00000144642	RNA binding motif, single stranded interacting protein	27303	RNA binding motif, single stranded interacting protein
rs10510628	G/A	3	29853403	INTRONIC	Bone mineral density		RBMS3	ENSG00000144642	RNA binding motif, single stranded interacting protein	27303	RNA binding motif, single stranded interacting protein
rs10510628	G/A	3	29853403	WITHIN_NON_CODING_GENE	Bone mass and geometry-Trochanter Bone Mineral Density, gender differentiated in males		RBMS3	ENSG00000144642	RNA binding motif, single stranded interacting protein	27303	RNA binding motif, single stranded interacting protein
rs10510628	G/A	3	29853403	INTRONIC	Bone mass and geometry-Trochanter Bone Mineral Density, gender differentiated in males		RBMS3	ENSG00000144642	RNA binding motif, single stranded interacting protein	27303	RNA binding motif, single stranded interacting protein
rs10510634	A/G	3	30346968	UPSTREAM	Fasting plasma glucose			ENSG00000199927	Small nucleolar RNA U3
rs10510634	A/G	3	30346968	UPSTREAM	Type II Diabetes Mellitus-mFPG			ENSG00000199927	Small nucleolar RNA U3
rs10513025	T/C	5	9623622		Autism
rs10514317	C/T	5	89109750
rs10514345	C/T	5	90424279	INTRONIC	Hip geometry		GPR98	ENSG00000164199	G protein-coupled receptor 98	84059	G protein-coupled receptor 98	USHER SYNDROME, TYPE IIC; FEBRILE CONVULSIONS, FAMILIAL, 4
rs10514345	C/T	5	90424279	INTRONIC	Bone mass and geometry-Hip geometry, neck section modulus		GPR98	ENSG00000164199	G protein-coupled receptor 98	84059	G protein-coupled receptor 98	USHER SYNDROME, TYPE IIC; FEBRILE CONVULSIONS, FAMILIAL, 4
rs10514688	T/C	3	34962669		Tonometry
rs10514688	T/C	3	34962669		Blood Pressure and Arterial Stiffness-Carotid-Brachial Pulse Wave Velocity
rs10515148	C/G	5	71716928		Hip geometry
rs10515148	C/G	5	71716928		Bone mass and geometry-Hip geometry, neck section modulus, gender differentiated in females
rs10516541	G/A	4	108115222		Mean forced vital capacity from 2 exams
rs10516541	G/A	4	108115222		Pulmonary function phenotypes-meanfvc
rs10517086	G/A	4	26085511	INTRONIC	Type 1 diabetes			ENSG00000223895	Putative uncharacterized protein ENSP00000401104 Fragment
rs10517133	G/C	4	45364914
rs10518765	A/C	15	54680632	INTRONIC	Select biomarker traits		UNC13C	ENSG00000137766	unc-13 homolog C (C. elegans)	440279	unc-13 homolog C (C. elegans)
rs10518765	A/C	15	54680632	INTRONIC	Parkinson's disease		UNC13C	ENSG00000137766	unc-13 homolog C (C. elegans)	440279	unc-13 homolog C (C. elegans)
rs10518765	A/C	15	54680632	INTRONIC	Biomarkers-Alkaline phosphatase		UNC13C	ENSG00000137766	unc-13 homolog C (C. elegans)	440279	unc-13 homolog C (C. elegans)
rs10519201	G/T	15	49221591	INTRONIC			SHC4	ENSG00000185634	SHC (Src homology 2 domain containing) family, member 4	399694	SHC (Src homology 2 domain containing) family, member 4
rs10519203	G/A	15	78814046	DOWNSTREAM			AGPHD1	ENSG00000188266	aminoglycoside phosphotransferase domain containing 1	123688	aminoglycoside phosphotransferase domain containing 1
rs10519203	G/A	15	78814046	INTRONIC			AGPHD1	ENSG00000188266	aminoglycoside phosphotransferase domain containing 1	123688	aminoglycoside phosphotransferase domain containing 1
rs10519227	T/A	15	49746364	INTRONIC			C15orf33	ENSG00000166262	Uncharacterized protein C15orf33	196951	chromosome 15 open reading frame 33
rs10519227	T/A	15	49746364	INTRONIC			FGF7	ENSG00000140285	fibroblast growth factor 7 (keratinocyte growth factor)	2252	fibroblast growth factor 7 (keratinocyte growth factor)
rs10521232	T/C	17	13539804		Tonometry
rs10521232	T/C	17	13539804		Blood Pressure and Arterial Stiffness-Carotid-Femoral Pulse Wave Velocity
rs10521318	C/T	16	86011337
rs1052536	C/T	17	33331575	3PRIME_UTR			LIG3	ENSG00000005156	ligase III, DNA, ATP-dependent	3980	ligase III, DNA, ATP-dependent		lung cancer | breast cancer | colorectal cancer | bladder cancer | esophageal cancer	CANCER | PHARMACOGENOMIC	Colorectal Neoplasms | Esophageal Neoplasms | Genetic Predisposition to Disease | Carcinoma, Non-Small-Cell Lung | Lung Neoplasms | DNA Damage | Urinary Bladder Neoplasms | Adenocarcinoma | Breast Neoplasms | Carcinoma, Squamous Cell
rs1052536	C/T	17	33331575	DOWNSTREAM			LIG3	ENSG00000005156	ligase III, DNA, ATP-dependent	3980	ligase III, DNA, ATP-dependent		lung cancer | breast cancer | colorectal cancer | bladder cancer | esophageal cancer	CANCER | PHARMACOGENOMIC	Colorectal Neoplasms | Esophageal Neoplasms | Genetic Predisposition to Disease | Carcinoma, Non-Small-Cell Lung | Lung Neoplasms | DNA Damage | Urinary Bladder Neoplasms | Adenocarcinoma | Breast Neoplasms | Carcinoma, Squamous Cell
rs1052536	C/T	17	33331575	WITHIN_NON_CODING_GENE			LIG3	ENSG00000005156	ligase III, DNA, ATP-dependent	3980	ligase III, DNA, ATP-dependent		lung cancer | breast cancer | colorectal cancer | bladder cancer | esophageal cancer	CANCER | PHARMACOGENOMIC	Colorectal Neoplasms | Esophageal Neoplasms | Genetic Predisposition to Disease | Carcinoma, Non-Small-Cell Lung | Lung Neoplasms | DNA Damage | Urinary Bladder Neoplasms | Adenocarcinoma | Breast Neoplasms | Carcinoma, Squamous Cell
rs1052536	C/T	17	33331575	UPSTREAM				ENSG00000224113	cDNA FLJ52625
rs1052536	C/T	17	33331575	DOWNSTREAM			RFFL	ENSG00000092871	ring finger and FYVE-like domain containing 1	117584	ring finger and FYVE-like domain containing 1
rs1052693	C/T	6	30876152	5PRIME_UTR			GTF2H4	ENSG00000213780	general transcription factor IIH, polypeptide 4, 52kDa	2968	general transcription factor IIH, polypeptide 4, 52kDa
rs1052693	C/T	6	30876152	WITHIN_NON_CODING_GENE			VARS2	ENSG00000137411	valyl-tRNA synthetase 2, mitochondrial (putative)	57176	valyl-tRNA synthetase 2, mitochondrial (putative)
rs1052693	C/T	6	30876152	UPSTREAM			GTF2H4	ENSG00000213780	general transcription factor IIH, polypeptide 4, 52kDa	2968	general transcription factor IIH, polypeptide 4, 52kDa
rs1053051	T/C	12	107367225	3PRIME_UTR			C12orf23	ENSG00000151135	UPF0444 transmembrane protein C12orf23	90488	chromosome 12 open reading frame 23
rs1053051	T/C	12	107367225	DOWNSTREAM			MTERFD3	ENSG00000120832	MTERF domain containing 3	80298	MTERF domain containing 3
rs1054611	G/T	12	10170161	DOWNSTREAM			CLEC12B	ENSG00000172322	C-type lectin domain family 12, member A	160364	C-type lectin domain family 12, member A
rs1054611	G/T	12	10170161	3PRIME_UTR			CLEC12B	ENSG00000172322	C-type lectin domain family 12, member A	160364	C-type lectin domain family 12, member A
rs1054611	G/T	12	10170161	INTRONIC			CLEC12B	ENSG00000172322	C-type lectin domain family 12, member A	160364	C-type lectin domain family 12, member A
rs1054627	G/A	4	88732692	NON_SYNONYMOUS_CODING			IBSP	ENSG00000029559	integrin-binding sialoprotein	3381	integrin-binding sialoprotein
rs1056513	G/A	1	62380298	NON_SYNONYMOUS_CODING			INADL	ENSG00000132849	InaD-like (Drosophila)	10207	InaD-like (Drosophila)
rs1056513	G/A	1	62380298	WITHIN_NON_CODING_GENE			INADL	ENSG00000132849	InaD-like (Drosophila)	10207	InaD-like (Drosophila)
rs1057910	A/C	10	96741053	NON_SYNONYMOUS_CODING	Warfarin maintenance dose	SNP rs1057910(A), located in the cytochrome p450 CYP2C9 gene, most commonly encodes the amino acid isoleucine at position 359, and the resulting allele is also known as CYP2C9*1. rs1057910(C) encodes a leucine at this same position, and the resulting allele is called CYP2C9*3. The effect of CYP2C9 variants on drug metabolism cannot be predicted without considering CYP2C9*2, defined as the common …	CYP2C9	ENSG00000138109	cytochrome P450, family 2, subfamily C, polypeptide 9	1559	cytochrome P450, family 2, subfamily C, polypeptide 9	COUMARIN RESISTANCE	platelet aggregation | tenoxicam concentrations | H. pylori infection | cutaneous adverse drug reaction | endoxifen | liver disease | gastrointestinal bleeding | phenobarbital clearance | coagulation warfarin sensitivity | hypoglycemia | indisulam pharmacokinetics | losartan oxidation | epilepsy | candesartan | acetaldehyde | phenytoin metabolism | trimipramine pharmakokinetics | tumor markers | …	PSYCH | HEMATOLOGICAL | IMMUNE | CANCER | METABOLIC | OTHER | PHARMACOGENOMIC | REPRODUCTION | NORMALVARIATION | NEUROLOGICAL | CARDIOVASCULAR	Colorectal Neoplasms | Genetic Predisposition to Disease | Lymphoma, Non-Hodgkin | Overdose | Depressive Disorder, Major | Lupus Nephritis | Hypertrophy, Left Ventricular | Adenomatous Polyps | Stevens-Johnson Syndrome | Mental Retardation | Diabetes Mellitus, Type 2 | Duodenal Ulcer | Body Weight | Heart Diseases | Ovarian Failure, Premature | Lung Neoplasms | Exanthema | Vision Disorders | Hear…
rs1059513	T/C	12	57489709	DOWNSTREAM			NAB2	ENSG00000166886	NGFI-A binding protein 2 (EGR1 binding protein 2)	4665	NGFI-A binding protein 2 (EGR1 binding protein 2)
rs1059513	T/C	12	57489709	3PRIME_UTR			STAT6	ENSG00000166888	signal transducer and activator of transcription 6, interleukin-4 induced	6778	signal transducer and activator of transcription 6, interleukin-4 induced		atopy beta-lactam allergy | eczema food allergy IgE | dermatitis and eczema | total serum IgE levels | Asthma. DRS. BHR. eosinophilia. total IgE | IgE levels | Graves' disease IgE | Allergic diseases | allergic diseases | nut allergy | ascaris infection | Asthma. DRS. eosinophilia | Allergic diseases (bronchial asthma. atopic dermatitis and/or food-related anaphylaxis) | anaphylaxis, food-related…	INFECTION | RENAL | IMMUNE | PHARMACOGENOMIC | REPRODUCTION	Colitis, Ulcerative | Disease Progression | Genetic Predisposition to Disease | Liver Diseases | Food Hypersensitivity | Hypersensitivity, Immediate | Nut Hypersensitivity | Nephrotic Syndrome | Crohn Disease | Dermatitis, Atopic | Endometriosis | Pain, Intractable | Drug Hypersensitivity | Asthma | Nausea | Arthritis, Rheumatoid | Neoplasms | Recurrence | Hypersensitivity | Confusion | Infertili…
rs1061170	C/T	1	196659237	NON_SYNONYMOUS_CODING		rs1061170 is a SNP in the complement factor H CFH gene; it is also known as Tyr402His. This SNP may influence the likelihood of age related macular degeneration. This http://jama.ama-assn.org/cgi/content/short/296/3/301 research paper shows that CFH Y402H is the relevant mutation. PMID 16849663 rs1061170 (aka Y402H 1277 T>C) was not associated with exudative AMD. A haplotype of rs1061170 rs375339…	CFH	ENSG00000000971	complement factor H	3075	complement factor H	MACULAR DEGENERATION, AGE-RELATED, 4; COMPLEMENT FACTOR H DEFICIENCY; HEMOLYTIC UREMIC SYNDROME, ATYPICAL, SUSCEPTIBILITY TO, 1; BASAL LAMINAR DRUSEN	blood pressure, arterial hypertension | glomerular filtration rate macular degeneration | macular degeneration | atherosclerosis, coronary | macular degeneration, age-related | choroidal neovascularization geographic atrophy macular degeneration | myocardial infarct | glomerulonephritis | diabetes, type 1 | retinal venular dilatation | C-reactive protein | age-related maculopathy | atherosclerosi…	VISION | RENAL | IMMUNE | METABOLIC | OTHER | PHARMACOGENOMIC | CARDIOVASCULAR	Disease Progression | Genetic Predisposition to Disease | Diabetes Mellitus, Type 1 | Venous Thrombosis | Atrophy | Coronary Disease | Hypertension | Myocardial Infarction | Hemolytic-Uremic Syndrome | Cardiovascular Diseases | Choroidal Neovascularization | Brain Ischemia | Glomerulonephritis, Membranoproliferative | Kidney Failure, Chronic | Obesity | Purpura, Thrombotic Thrombocytopenic | Macu…
rs1061170	C/T	1	196659237	WITHIN_NON_CODING_GENE		rs1061170 is a SNP in the complement factor H CFH gene; it is also known as Tyr402His. This SNP may influence the likelihood of age related macular degeneration. This http://jama.ama-assn.org/cgi/content/short/296/3/301 research paper shows that CFH Y402H is the relevant mutation. PMID 16849663 rs1061170 (aka Y402H 1277 T>C) was not associated with exudative AMD. A haplotype of rs1061170 rs375339…	CFH	ENSG00000000971	complement factor H	3075	complement factor H	MACULAR DEGENERATION, AGE-RELATED, 4; COMPLEMENT FACTOR H DEFICIENCY; HEMOLYTIC UREMIC SYNDROME, ATYPICAL, SUSCEPTIBILITY TO, 1; BASAL LAMINAR DRUSEN	blood pressure, arterial hypertension | glomerular filtration rate macular degeneration | macular degeneration | atherosclerosis, coronary | macular degeneration, age-related | choroidal neovascularization geographic atrophy macular degeneration | myocardial infarct | glomerulonephritis | diabetes, type 1 | retinal venular dilatation | C-reactive protein | age-related maculopathy | atherosclerosi…	VISION | RENAL | IMMUNE | METABOLIC | OTHER | PHARMACOGENOMIC | CARDIOVASCULAR	Disease Progression | Genetic Predisposition to Disease | Diabetes Mellitus, Type 1 | Venous Thrombosis | Atrophy | Coronary Disease | Hypertension | Myocardial Infarction | Hemolytic-Uremic Syndrome | Cardiovascular Diseases | Choroidal Neovascularization | Brain Ischemia | Glomerulonephritis, Membranoproliferative | Kidney Failure, Chronic | Obesity | Purpura, Thrombotic Thrombocytopenic | Macu…
rs1061808	G/T	6	32136547	DOWNSTREAM				ENSG00000221988	palmitoyl-protein thioesterase 2 (PPT2), transcript variant 2, mRNA
rs1061808	G/T	6	32136547	INTRONIC				ENSG00000221988	palmitoyl-protein thioesterase 2 (PPT2), transcript variant 2, mRNA
rs1061808	G/T	6	32136547	DOWNSTREAM				ENSG00000241404	EGF-like domain-containing protein 8 Precursor (Epidermal growth factor-like protein 8)(Multiple EGF-like domain protein 8)(Vascular endothelial-statin 2)(VE-statin-2)	80864	EGF-like-domain, multiple 8
rs1061808	G/T	6	32136547	3PRIME_UTR				ENSG00000204310	1-acyl-sn-glycerol-3-phosphate acyltransferase alpha (EC 2.3.1.51)(1-acylglycerol-3-phosphate O-acyltransferase 1)(1-AGP acyltransferase 1)(1-AGPAT 1)(Lysophosphatidic acid acyltransferase alpha)(LPAAT-alpha)(Protein G15)	10554	1-acylglycerol-3-phosphate O-acyltransferase 1 (lysophosphatidic acid acyltransferase, alpha)
rs1061808	G/T	6	32136547	WITHIN_NON_CODING_GENE				ENSG00000204310	1-acyl-sn-glycerol-3-phosphate acyltransferase alpha (EC 2.3.1.51)(1-acylglycerol-3-phosphate O-acyltransferase 1)(1-AGP acyltransferase 1)(1-AGPAT 1)(Lysophosphatidic acid acyltransferase alpha)(LPAAT-alpha)(Protein G15)	10554	1-acylglycerol-3-phosphate O-acyltransferase 1 (lysophosphatidic acid acyltransferase, alpha)
rs1061808	G/T	6	32136547	DOWNSTREAM				ENSG00000204310	1-acyl-sn-glycerol-3-phosphate acyltransferase alpha (EC 2.3.1.51)(1-acylglycerol-3-phosphate O-acyltransferase 1)(1-AGP acyltransferase 1)(1-AGPAT 1)(Lysophosphatidic acid acyltransferase alpha)(LPAAT-alpha)(Protein G15)	10554	1-acylglycerol-3-phosphate O-acyltransferase 1 (lysophosphatidic acid acyltransferase, alpha)
rs1063192	G/A	9	22003367	INTRONIC			MTAP	ENSG00000099810	methylthioadenosine phosphorylase	4507	methylthioadenosine phosphorylase		diabetes, type 2	METABOLIC	Neoplasms
rs1063192	G/A	9	22003367	WITHIN_NON_CODING_GENE			CDKN2BAS	ENSG00000240498	CDKN2B antisense RNA (non-protein coding)
rs1063192	G/A	9	22003367	WITHIN_NON_CODING_GENE			MTAP	ENSG00000099810	methylthioadenosine phosphorylase	4507	methylthioadenosine phosphorylase		diabetes, type 2	METABOLIC	Neoplasms
rs1063192	G/A	9	22003367	3PRIME_UTR			CDKN2B	ENSG00000147883	cyclin-dependent kinase inhibitor 2B (p15, inhibits CDK4)	1030	cyclin-dependent kinase inhibitor 2B (p15, inhibits CDK4)	MELANOMA, UVEAL	ovarian cancer | uveal melanoma | diabetes, type 2 triglycerides | colorectal cancer | myocardial infarct | melanoma | diabetes, type 2 | melanoma, sporadic primary | physical function | leukemia | Posttransplantation diabetes mellitus (PTDM) | Glioma | Coronary Heart Disease	METABOLIC | CANCER | AGING | CARDIOVASCULAR	Colorectal Neoplasms | Genetic Predisposition to Disease | Ovarian Neoplasms | Melanoma | Coronary Disease | Diabetes Mellitus, Type 2 | Brain Neoplasms | Myocardial Infarction | Posttransplantation diabetes mellitus | Insulin Resistance | Glioma | Coronary Artery Disease | Skin Neoplasms | Uveal Neoplasms
rs1063192	G/A	9	22003367	DOWNSTREAM			CDKN2B	ENSG00000147883	cyclin-dependent kinase inhibitor 2B (p15, inhibits CDK4)	1030	cyclin-dependent kinase inhibitor 2B (p15, inhibits CDK4)	MELANOMA, UVEAL	ovarian cancer | uveal melanoma | diabetes, type 2 triglycerides | colorectal cancer | myocardial infarct | melanoma | diabetes, type 2 | melanoma, sporadic primary | physical function | leukemia | Posttransplantation diabetes mellitus (PTDM) | Glioma | Coronary Heart Disease	METABOLIC | CANCER | AGING | CARDIOVASCULAR	Colorectal Neoplasms | Genetic Predisposition to Disease | Ovarian Neoplasms | Melanoma | Coronary Disease | Diabetes Mellitus, Type 2 | Brain Neoplasms | Myocardial Infarction | Posttransplantation diabetes mellitus | Insulin Resistance | Glioma | Coronary Artery Disease | Skin Neoplasms | Uveal Neoplasms
rs10734105	G/A	10	133172119
rs10734234	C/T	11	15465860
rs10737562	A/G	1	189723623
rs10737680	A/C	1	196679455	INTRONIC			CFH	ENSG00000000971	complement factor H	3075	complement factor H	MACULAR DEGENERATION, AGE-RELATED, 4; COMPLEMENT FACTOR H DEFICIENCY; HEMOLYTIC UREMIC SYNDROME, ATYPICAL, SUSCEPTIBILITY TO, 1; BASAL LAMINAR DRUSEN	blood pressure, arterial hypertension | glomerular filtration rate macular degeneration | macular degeneration | atherosclerosis, coronary | macular degeneration, age-related | choroidal neovascularization geographic atrophy macular degeneration | myocardial infarct | glomerulonephritis | diabetes, type 1 | retinal venular dilatation | C-reactive protein | age-related maculopathy | atherosclerosi…	VISION | RENAL | IMMUNE | METABOLIC | OTHER | PHARMACOGENOMIC | CARDIOVASCULAR	Disease Progression | Genetic Predisposition to Disease | Diabetes Mellitus, Type 1 | Venous Thrombosis | Atrophy | Coronary Disease | Hypertension | Myocardial Infarction | Hemolytic-Uremic Syndrome | Cardiovascular Diseases | Choroidal Neovascularization | Brain Ischemia | Glomerulonephritis, Membranoproliferative | Kidney Failure, Chronic | Obesity | Purpura, Thrombotic Thrombocytopenic | Macu…
rs10737680	A/C	1	196679455	WITHIN_NON_CODING_GENE			CFH	ENSG00000000971	complement factor H	3075	complement factor H	MACULAR DEGENERATION, AGE-RELATED, 4; COMPLEMENT FACTOR H DEFICIENCY; HEMOLYTIC UREMIC SYNDROME, ATYPICAL, SUSCEPTIBILITY TO, 1; BASAL LAMINAR DRUSEN	blood pressure, arterial hypertension | glomerular filtration rate macular degeneration | macular degeneration | atherosclerosis, coronary | macular degeneration, age-related | choroidal neovascularization geographic atrophy macular degeneration | myocardial infarct | glomerulonephritis | diabetes, type 1 | retinal venular dilatation | C-reactive protein | age-related maculopathy | atherosclerosi…	VISION | RENAL | IMMUNE | METABOLIC | OTHER | PHARMACOGENOMIC | CARDIOVASCULAR	Disease Progression | Genetic Predisposition to Disease | Diabetes Mellitus, Type 1 | Venous Thrombosis | Atrophy | Coronary Disease | Hypertension | Myocardial Infarction | Hemolytic-Uremic Syndrome | Cardiovascular Diseases | Choroidal Neovascularization | Brain Ischemia | Glomerulonephritis, Membranoproliferative | Kidney Failure, Chronic | Obesity | Purpura, Thrombotic Thrombocytopenic | Macu…
rs10740993	C/T	10	18442482	INTRONIC			CACNB2	ENSG00000165995	calcium channel, voltage-dependent, beta 2 subunit	783	calcium channel, voltage-dependent, beta 2 subunit	BRUGADA SYNDROME 4
rs10740993	C/T	10	18442482	DOWNSTREAM			CACNB2	ENSG00000165995	calcium channel, voltage-dependent, beta 2 subunit	783	calcium channel, voltage-dependent, beta 2 subunit	BRUGADA SYNDROME 4
rs10740993	C/T	10	18442482	WITHIN_NON_CODING_GENE			CACNB2	ENSG00000165995	calcium channel, voltage-dependent, beta 2 subunit	783	calcium channel, voltage-dependent, beta 2 subunit	BRUGADA SYNDROME 4
rs10744391	G/A	12	129324938
rs10758593	G/A	9	4292083	INTRONIC	Type 1 diabetes		GLIS3	ENSG00000107249	GLIS family zinc finger 3	169792	GLIS family zinc finger 3	DIABETES MELLITUS, NEONATAL, WITH CONGENITAL HYPOTHYROIDISM
rs10758593	G/A	9	4292083	WITHIN_NON_CODING_GENE	Type 1 diabetes		GLIS3	ENSG00000107249	GLIS family zinc finger 3	169792	GLIS family zinc finger 3	DIABETES MELLITUS, NEONATAL, WITH CONGENITAL HYPOTHYROIDISM
rs10758669	C/A	9	4981602	UPSTREAM	Crohn's Disease		JAK2	ENSG00000096968	Janus kinase 2	3717	Janus kinase 2	LEUKEMIA, ACUTE MYELOID; BUDD-CHIARI SYNDROME; POLYCYTHEMIA VERA; MYELOFIBROSIS; THROMBOCYTHEMIA, ESSENTIAL	myelofibrosis | essential thrombocythemia myelofibrosis polycythemia vera splenomegaly thrombosis | myelofibrosis myeloproliferative disorder polycythemia vera thrombocythemia | intra-abdominal thromboses | erythrocytosis | fetal loss thrombocythemia | thrombosis | leucocytosis myelofibrosis polycythemia vera splenomegaly thrombocythemia thrombosis | polycythemia vera | cerebral venous thrombosis…	HEMATOLOGICAL | CANCER | OTHER | PHARMACOGENOMIC | REPRODUCTION | DEVELOPMENTAL | CARDIOVASCULAR	Myeloproliferative Disorders | Colorectal Neoplasms | Disease Progression | Fetal Growth Retardation | Venous Thrombosis | Thrombocytosis | Thrombocythemia, Hemorrhagic | Budd-Chiari Syndrome | Leukemia, Myelocytic, Acute | Carcinoma, Non-Small-Cell Lung | Lung Neoplasms | Hypertension | Hematologic Neoplasms | Thrombosis | Cardiovascular Diseases | Carcinoma | Thromboembolism | Polycythemia | Pr…
rs1076160	C/T	9	135776034	INTRONIC	Psoriasis		TSC1	ENSG00000165699	tuberous sclerosis 1	7248	tuberous sclerosis 1	FOCAL CORTICAL DYSPLASIA OF TAYLOR; LYMPHANGIOLEIOMYOMATOSIS; TUBEROUS SCLEROSIS	Tuberous sclerosis 1 | tuberous sclerosis	DEVELOPMENTAL	Genetic Predisposition to Disease | Tuberous Sclerosis | Mental Retardation
rs10761659	A/G	10	64445564		Crohn's Disease	rs10761659 has been reported in a large study to be associated with Crohn's disease. The risk allele (oriented to the dbSNP entry) is (G); the odds ratio associated with heterozygotes is 1.23 (CI 1.05-1.45), and for homozygotes, 1.55 (CI 1.3-1.84). PMID 17554300
rs10761659	A/G	10	64445564		Crohn's Disease	rs10761659 has been reported in a large study to be associated with Crohn's disease. The risk allele (oriented to the dbSNP entry) is (G); the odds ratio associated with heterozygotes is 1.23 (CI 1.05-1.45), and for homozygotes, 1.55 (CI 1.3-1.84). PMID 17554300
rs10761659	A/G	10	64445564		Multiple complex diseases-Crohn's disease, combined control dataset	rs10761659 has been reported in a large study to be associated with Crohn's disease. The risk allele (oriented to the dbSNP entry) is (G); the odds ratio associated with heterozygotes is 1.23 (CI 1.05-1.45), and for homozygotes, 1.55 (CI 1.3-1.84). PMID 17554300
rs10761659	A/G	10	64445564		Multiple complex diseases-Crohn's disease	rs10761659 has been reported in a large study to be associated with Crohn's disease. The risk allele (oriented to the dbSNP entry) is (G); the odds ratio associated with heterozygotes is 1.23 (CI 1.05-1.45), and for homozygotes, 1.55 (CI 1.3-1.84). PMID 17554300
rs10762651	G/A	10	76822117	UPSTREAM			DUPD1	ENSG00000188716	dual specificity phosphatase and pro isomerase domain containing 1	338599	dual specificity phosphatase and pro isomerase domain containing 1
rs10765792	G/C	11	95866700	INTRONIC			MAML2	ENSG00000184384	mastermind-like 2 (Drosophila)	84441	mastermind-like 2 (Drosophila)
rs10767664	T/A	11	27725986	UPSTREAM			BDNF	ENSG00000176697	brain-derived neurotrophic factor	627	brain-derived neurotrophic factor	WILMS TUMOR, ANIRIDIA, GENITOURINARY ANOMALIES, MENTAL RETARDATION,; BULIMIA NERVOSA, SUSCEPTIBILITY TO, 2; BULIMIA NERVOSA, SUSCEPTIBILITY TO, 1; ANOREXIA NERVOSA, SUSCEPTIBILITY TO, 1; AUTONOMIC CONTROL, CONGENITAL FAILURE OF; OBSESSIVE-COMPULSIVE DISORDER	memory impairment | alcohol abuse | Schizophrenia | epilepsy | amphetamine response | Alzheimer's disease Parkinson's disease | panic disorder | bipolar disorder schizophrenia | motor function | multiple system atrophy | autism | substance abuse | depression | psychoses | Alzheimer's disease | affective disorder Alzheimer's disease post-traumatic stress disorder schizophrenia substance abuse | ob…	PSYCH | IMMUNE | METABOLIC | OTHER | PHARMACOGENOMIC | CHEMDEPENDENCY | NORMALVARIATION | NEUROLOGICAL	Multiple Sclerosis | Eating Disorders | Sciatica | Seizures, Febrile | Schizophrenia | Disease Progression | Genetic Predisposition to Disease | Parkinsonian Disorders | Amphetamine-Related Disorders | Pain | Bulimia Nervosa | Substance-Related Disorders | Depressive Disorder, Major | Mitral Valve Prolapse | Atrophy | Parkinson Disease | Attention Deficit Disorder with Hyperactivity | Alzheimer D…
rs10767664	T/A	11	27725986	INTRONIC			BDNF	ENSG00000176697	brain-derived neurotrophic factor	627	brain-derived neurotrophic factor	WILMS TUMOR, ANIRIDIA, GENITOURINARY ANOMALIES, MENTAL RETARDATION,; BULIMIA NERVOSA, SUSCEPTIBILITY TO, 2; BULIMIA NERVOSA, SUSCEPTIBILITY TO, 1; ANOREXIA NERVOSA, SUSCEPTIBILITY TO, 1; AUTONOMIC CONTROL, CONGENITAL FAILURE OF; OBSESSIVE-COMPULSIVE DISORDER	memory impairment | alcohol abuse | Schizophrenia | epilepsy | amphetamine response | Alzheimer's disease Parkinson's disease | panic disorder | bipolar disorder schizophrenia | motor function | multiple system atrophy | autism | substance abuse | depression | psychoses | Alzheimer's disease | affective disorder Alzheimer's disease post-traumatic stress disorder schizophrenia substance abuse | ob…	PSYCH | IMMUNE | METABOLIC | OTHER | PHARMACOGENOMIC | CHEMDEPENDENCY | NORMALVARIATION | NEUROLOGICAL	Multiple Sclerosis | Eating Disorders | Sciatica | Seizures, Febrile | Schizophrenia | Disease Progression | Genetic Predisposition to Disease | Parkinsonian Disorders | Amphetamine-Related Disorders | Pain | Bulimia Nervosa | Substance-Related Disorders | Depressive Disorder, Major | Mitral Valve Prolapse | Atrophy | Parkinson Disease | Attention Deficit Disorder with Hyperactivity | Alzheimer D…
rs10767971	T/C	11	32895664		Parkinson's disease (age of onset)
rs10768122	A/G	11	35280852	3PRIME_UTR			SLC1A2	ENSG00000110436	solute carrier family 1 (glial high affinity glutamate transporter), member 2	6506	solute carrier family 1 (glial high affinity glutamate transporter), member 2		alcohol abuse | schizophrenia | alcohol dependence	PSYCH | CHEMDEPENDENCY	Schizophrenia | Genetic Predisposition to Disease | Postmortem Changes | Alcoholism
rs10768122	A/G	11	35280852	WITHIN_NON_CODING_GENE			SLC1A2	ENSG00000110436	solute carrier family 1 (glial high affinity glutamate transporter), member 2	6506	solute carrier family 1 (glial high affinity glutamate transporter), member 2		alcohol abuse | schizophrenia | alcohol dependence	PSYCH | CHEMDEPENDENCY	Schizophrenia | Genetic Predisposition to Disease | Postmortem Changes | Alcoholism
rs10768122	A/G	11	35280852	DOWNSTREAM			SLC1A2	ENSG00000110436	solute carrier family 1 (glial high affinity glutamate transporter), member 2	6506	solute carrier family 1 (glial high affinity glutamate transporter), member 2		alcohol abuse | schizophrenia | alcohol dependence	PSYCH | CHEMDEPENDENCY	Schizophrenia | Genetic Predisposition to Disease | Postmortem Changes | Alcoholism
rs10769780	T/C	11	7367095	INTRONIC			SYT9	ENSG00000170743	synaptotagmin IX	143425	synaptotagmin IX
rs10769783	A/G	11	7396191	INTRONIC			SYT9	ENSG00000170743	synaptotagmin IX	143425	synaptotagmin IX
rs10773046	A/G	12	124375210	INTRONIC			DNAH10	ENSG00000197653	dynein, axonemal, heavy chain 10	196385	dynein, axonemal, heavy chain 10
rs10774214	T/C	12	4368352
rs10774624	G/A	12	111833788
rs10774625	A/G	12	111910219	INTRONIC			ATXN2	ENSG00000204842	ataxin 2	6311	ataxin 2	SPINOCEREBELLAR ATAXIA 2	spinocerebellar ataxia | Parkinson's disease | multiple sclerosis | restless legs syndrome	IMMUNE | NEUROLOGICAL	Multiple Sclerosis | Genetic Predisposition to Disease | Parkinsonian Disorders | Parkinson Disease | Spinocerebellar Ataxias | Myoclonic Epilepsies, Progressive | Restless Legs Syndrome | Machado-Joseph Disease
rs10774625	A/G	12	111910219	WITHIN_NON_CODING_GENE			ATXN2	ENSG00000204842	ataxin 2	6311	ataxin 2	SPINOCEREBELLAR ATAXIA 2	spinocerebellar ataxia | Parkinson's disease | multiple sclerosis | restless legs syndrome	IMMUNE | NEUROLOGICAL	Multiple Sclerosis | Genetic Predisposition to Disease | Parkinsonian Disorders | Parkinson Disease | Spinocerebellar Ataxias | Myoclonic Epilepsies, Progressive | Restless Legs Syndrome | Machado-Joseph Disease
rs10774625	A/G	12	111910219	UPSTREAM			ATXN2	ENSG00000204842	ataxin 2	6311	ataxin 2	SPINOCEREBELLAR ATAXIA 2	spinocerebellar ataxia | Parkinson's disease | multiple sclerosis | restless legs syndrome	IMMUNE | NEUROLOGICAL	Multiple Sclerosis | Genetic Predisposition to Disease | Parkinsonian Disorders | Parkinson Disease | Spinocerebellar Ataxias | Myoclonic Epilepsies, Progressive | Restless Legs Syndrome | Machado-Joseph Disease
rs1077514	C/T	1	23766233	WITHIN_NON_CODING_GENE	Multiple complex diseases-Crohn's disease, gender differentiated		ASAP3	ENSG00000088280	ArfGAP with SH3 domain, ankyrin repeat and PH domain 3	55616	ArfGAP with SH3 domain, ankyrin repeat and PH domain 3
rs1077514	C/T	1	23766233	INTRONIC	Multiple complex diseases-Crohn's disease, gender differentiated		ASAP3	ENSG00000088280	ArfGAP with SH3 domain, ankyrin repeat and PH domain 3	55616	ArfGAP with SH3 domain, ankyrin repeat and PH domain 3
rs1077514	C/T	1	23766233	UPSTREAM	Multiple complex diseases-Crohn's disease, gender differentiated		ASAP3	ENSG00000088280	ArfGAP with SH3 domain, ankyrin repeat and PH domain 3	55616	ArfGAP with SH3 domain, ankyrin repeat and PH domain 3
rs1077514	C/T	1	23766233	DOWNSTREAM	Multiple complex diseases-Crohn's disease, gender differentiated		ASAP3	ENSG00000088280	ArfGAP with SH3 domain, ankyrin repeat and PH domain 3	55616	ArfGAP with SH3 domain, ankyrin repeat and PH domain 3
rs10776614	T/C	10	49763166	INTRONIC			ARHGAP22	ENSG00000128805	Rho GTPase activating protein 22	58504	Rho GTPase activating protein 22
rs10776614	T/C	10	49763166	WITHIN_NON_CODING_GENE			ARHGAP22	ENSG00000128805	Rho GTPase activating protein 22	58504	Rho GTPase activating protein 22
rs1077989	A/C	14	67975822	INTRONIC			TMEM229B	ENSG00000198133	transmembrane protein 229B	161145	transmembrane protein 229B
rs10781380	T/C	9	79408144	INTRONIC	Hippocampal atrophy		PRUNE2	ENSG00000106772	prune homolog 2 (Drosophila)	158471	prune homolog 2 (Drosophila)
rs10781499	G/A	9	139266405	WITHIN_NON_CODING_GENE			CARD9	ENSG00000187796	caspase recruitment domain family, member 9	64170	caspase recruitment domain family, member 9
rs10781499	G/A	9	139266405	SYNONYMOUS_CODING			CARD9	ENSG00000187796	caspase recruitment domain family, member 9	64170	caspase recruitment domain family, member 9
rs10781499	G/A	9	139266405	UPSTREAM			CARD9	ENSG00000187796	caspase recruitment domain family, member 9	64170	caspase recruitment domain family, member 9
rs10781499	G/A	9	139266405	DOWNSTREAM			SNAPC4	ENSG00000165684	small nuclear RNA activating complex, polypeptide 4, 190kDa	6621	small nuclear RNA activating complex, polypeptide 4, 190kDa
rs10781499	G/A	9	139266405	UPSTREAM				ENSG00000244969
rs10782001	G/A	16	30942625	WITHIN_NON_CODING_GENE			FBXL19	ENSG00000099364	F-box and leucine-rich repeat protein 19	54620	F-box and leucine-rich repeat protein 19
rs10782001	G/A	16	30942625	INTRONIC			FBXL19	ENSG00000099364	F-box and leucine-rich repeat protein 19	54620	F-box and leucine-rich repeat protein 19
rs10789369	A/G	1	73824909	DOWNSTREAM				ENSG00000233973
rs10790162	A/G	11	116639104	INTRONIC			BUD13	ENSG00000137656	BUD13 homolog (S. cerevisiae)	84811	BUD13 homolog (S. cerevisiae)
rs10795130	T/G	10	4151121
rs10795668	G/A	10	8701219	UPSTREAM	Colorectal cancer			ENSG00000212505	5S ribosomal RNA
rs1079596	C/T	11	113296619	INTRONIC	Select biomarker traits		DRD2	ENSG00000149295	dopamine receptor D2	1813	dopamine receptor D2	MAJOR DEPRESSIVE DISORDER; MYOCLONIC DYSTONIA; ALCOHOL DEPENDENCE	substance use | alcohol abuse | Schizophrenia | cognitive impairment | neuroleptic malignant syndrome | antipsychotic agent-induced weight gain | short-term response to haloperidol treatment | general cognitive ability | panic disorder | brain receptor-binding characteristics | heroin abuse | substance abuse | impulse control disorder | unipolar affective disorder | depression | psychoses | schiz…	PSYCH | METABOLIC | CANCER | OTHER | PHARMACOGENOMIC | CHEMDEPENDENCY | REPRODUCTION | NORMALVARIATION | NEUROLOGICAL | UNKNOWN	Alcohol-Related Disorders | Migraine without Aura | Schizophrenia | Genetic Predisposition to Disease | Amphetamine-Related Disorders | Disorders of Excessive Somnolence | Epilepsy, Post-Traumatic | Alcohol Withdrawal Seizures | Psychoses, Substance-Induced | Substance-Related Disorders | Depressive Disorder, Major | Schizophrenia, Disorganized | Atrophy | Migraine Disorders | Anovulation | Parki…
rs1079596	C/T	11	113296619	INTRONIC	Biomarkers-ANP		DRD2	ENSG00000149295	dopamine receptor D2	1813	dopamine receptor D2	MAJOR DEPRESSIVE DISORDER; MYOCLONIC DYSTONIA; ALCOHOL DEPENDENCE	substance use | alcohol abuse | Schizophrenia | cognitive impairment | neuroleptic malignant syndrome | antipsychotic agent-induced weight gain | short-term response to haloperidol treatment | general cognitive ability | panic disorder | brain receptor-binding characteristics | heroin abuse | substance abuse | impulse control disorder | unipolar affective disorder | depression | psychoses | schiz…	PSYCH | METABOLIC | CANCER | OTHER | PHARMACOGENOMIC | CHEMDEPENDENCY | REPRODUCTION | NORMALVARIATION | NEUROLOGICAL | UNKNOWN	Alcohol-Related Disorders | Migraine without Aura | Schizophrenia | Genetic Predisposition to Disease | Amphetamine-Related Disorders | Disorders of Excessive Somnolence | Epilepsy, Post-Traumatic | Alcohol Withdrawal Seizures | Psychoses, Substance-Induced | Substance-Related Disorders | Depressive Disorder, Major | Schizophrenia, Disorganized | Atrophy | Migraine Disorders | Anovulation | Parki…
rs10797432	C/T	1	2501338	DOWNSTREAM			TNFRSF14	ENSG00000157873	tumor necrosis factor receptor superfamily, member 14 (herpesvirus entry mediator)	8764	tumor necrosis factor receptor superfamily, member 14 (herpesvirus entry mediator)			NORMALVARIATION
rs10797432	C/T	1	2501338	WITHIN_NON_CODING_GENE				ENSG00000225931
rs10797576	C/T	1	232664611	INTRONIC			SIPA1L2	ENSG00000116991	signal-induced proliferation-associated 1 like 2	57568	signal-induced proliferation-associated 1 like 2
rs10799824	G/A	1	19841174	DOWNSTREAM				ENSG00000201609	U4 spliceosomal RNA
rs10806425	C/A	6	90926612	INTRONIC			BACH2	ENSG00000112182	BTB and CNC homology 1, basic leucine zipper transcription factor 2	60468	BTB and CNC homology 1, basic leucine zipper transcription factor 2
rs10806425	C/A	6	90926612	WITHIN_NON_CODING_GENE			BACH2	ENSG00000112182	BTB and CNC homology 1, basic leucine zipper transcription factor 2	60468	BTB and CNC homology 1, basic leucine zipper transcription factor 2
rs10811661	T/C	9	22134094		Type 2 diabetes	PMID 18477659 rs10811661 replicated as significant for type-2 diabetes risk in 1,900 Japanese patients, with odds ratio of 1.27 (CI: 1.15-1.40, p = 1.9 x 10e-6) rs10811661 is mentioned in http://suicyte.wordpress.com/2007/05/28/soul-searching-ii/ part 2 of a series PMID 18162508 significantly associated with type-2 diabetes p = 0.0024; in 1,630 Japanese subjects with type-2 diabetes and in 1,064 …
rs10811661	T/C	9	22134094		Type 2 diabetes	PMID 18477659 rs10811661 replicated as significant for type-2 diabetes risk in 1,900 Japanese patients, with odds ratio of 1.27 (CI: 1.15-1.40, p = 1.9 x 10e-6) rs10811661 is mentioned in http://suicyte.wordpress.com/2007/05/28/soul-searching-ii/ part 2 of a series PMID 18162508 significantly associated with type-2 diabetes p = 0.0024; in 1,630 Japanese subjects with type-2 diabetes and in 1,064 …
rs10811661	T/C	9	22134094		Type 2 diabetes	PMID 18477659 rs10811661 replicated as significant for type-2 diabetes risk in 1,900 Japanese patients, with odds ratio of 1.27 (CI: 1.15-1.40, p = 1.9 x 10e-6) rs10811661 is mentioned in http://suicyte.wordpress.com/2007/05/28/soul-searching-ii/ part 2 of a series PMID 18162508 significantly associated with type-2 diabetes p = 0.0024; in 1,630 Japanese subjects with type-2 diabetes and in 1,064 …
rs10811661	T/C	9	22134094		Type 2 diabetes	PMID 18477659 rs10811661 replicated as significant for type-2 diabetes risk in 1,900 Japanese patients, with odds ratio of 1.27 (CI: 1.15-1.40, p = 1.9 x 10e-6) rs10811661 is mentioned in http://suicyte.wordpress.com/2007/05/28/soul-searching-ii/ part 2 of a series PMID 18162508 significantly associated with type-2 diabetes p = 0.0024; in 1,630 Japanese subjects with type-2 diabetes and in 1,064 …
rs10811661	T/C	9	22134094		Type II Diabetes Mellitus	PMID 18477659 rs10811661 replicated as significant for type-2 diabetes risk in 1,900 Japanese patients, with odds ratio of 1.27 (CI: 1.15-1.40, p = 1.9 x 10e-6) rs10811661 is mentioned in http://suicyte.wordpress.com/2007/05/28/soul-searching-ii/ part 2 of a series PMID 18162508 significantly associated with type-2 diabetes p = 0.0024; in 1,630 Japanese subjects with type-2 diabetes and in 1,064 …
rs10811661	T/C	9	22134094		Type II Diabetes Mellitus	PMID 18477659 rs10811661 replicated as significant for type-2 diabetes risk in 1,900 Japanese patients, with odds ratio of 1.27 (CI: 1.15-1.40, p = 1.9 x 10e-6) rs10811661 is mentioned in http://suicyte.wordpress.com/2007/05/28/soul-searching-ii/ part 2 of a series PMID 18162508 significantly associated with type-2 diabetes p = 0.0024; in 1,630 Japanese subjects with type-2 diabetes and in 1,064 …
rs10811661	T/C	9	22134094		Type II Diabetes Mellitus	PMID 18477659 rs10811661 replicated as significant for type-2 diabetes risk in 1,900 Japanese patients, with odds ratio of 1.27 (CI: 1.15-1.40, p = 1.9 x 10e-6) rs10811661 is mentioned in http://suicyte.wordpress.com/2007/05/28/soul-searching-ii/ part 2 of a series PMID 18162508 significantly associated with type-2 diabetes p = 0.0024; in 1,630 Japanese subjects with type-2 diabetes and in 1,064 …
rs10811661	T/C	9	22134094		Multiple complex diseases-Type II Diabetes Mellitus, combined control dataset	PMID 18477659 rs10811661 replicated as significant for type-2 diabetes risk in 1,900 Japanese patients, with odds ratio of 1.27 (CI: 1.15-1.40, p = 1.9 x 10e-6) rs10811661 is mentioned in http://suicyte.wordpress.com/2007/05/28/soul-searching-ii/ part 2 of a series PMID 18162508 significantly associated with type-2 diabetes p = 0.0024; in 1,630 Japanese subjects with type-2 diabetes and in 1,064 …
rs10826334	C/G	10	61380482
rs1082714	C/T	12	67628831		Hippocampal atrophy
rs10830956	C/T	11	92681013
rs10830963	C/G	11	92708710	INTRONIC	Fasting plasma glucose		MTNR1B	ENSG00000134640	melatonin receptor 1B	4544	melatonin receptor 1B		rheumatoid arthritis | scoliosis	IMMUNE | OTHER	Genetic Predisposition to Disease | Arthritis, Rheumatoid | Scoliosis
rs10835187	C/T	11	27505677	DOWNSTREAM				ENSG00000242527
rs10838687	T/G	11	47312892	INTRONIC			MADD	ENSG00000110514	MAP-kinase activating death domain	8567	MAP-kinase activating death domain
rs10841048	T/C	12	18779259	INTRONIC			PIK3C2G	ENSG00000139144	phosphoinositide-3-kinase, class 2, gamma polypeptide	5288	phosphoinositide-3-kinase, class 2, gamma polypeptide
rs10841530	A/G	12	20599112	INTRONIC			PDE3A	ENSG00000172572	phosphodiesterase 3A, cGMP-inhibited	5139	phosphodiesterase 3A, cGMP-inhibited
rs10846744	G/C	12	125312425	INTRONIC			SCARB1	ENSG00000073060	scavenger receptor class B, member 1	949	scavenger receptor class B, member 1		plasma HDL-cholesterol | lathosterol | atherosclerosis, coronary | hypercholesterolemia | peripheral vascular disease | triglycerides | cholesterol, LDL | obesity | lipoprotein | diabetes, type 2 | cholesterol, HDL cholesterol, LDL | plasma lipid levels and body mass index | insulin | Alzheimer's Disease | lipoprotein levels | cholesterol, HDL | coronary artery disease	METABOLIC | NEUROLOGICAL | CARDIOVASCULAR	Hyperlipoproteinemia Type II | Genetic Predisposition to Disease | Coronary Disease | Alzheimer Disease | Diabetes Mellitus, Type 2 | Obesity, Morbid | Atherosclerosis | Insulin Resistance | Peripheral Vascular Diseases | Coronary Artery Disease
rs10848704	C/T	12	2882544		Quantitative traits
rs10849432	C/T	12	6385727
rs10849605	T/C	12	1064438
rs10850409	G/A	12	115381740
rs10852344	C/T	16	12016919	DOWNSTREAM				ENSG00000234719	NPIP-like protein 2	729978	nuclear pore complex interacting protein pseudogene
rs10857712	T/C	10	135225666	WITHIN_NON_CODING_GENE			MTG1	ENSG00000148824	mitochondrial GTPase 1 homolog (S. cerevisiae)	92170	mitochondrial GTPase 1 homolog (S. cerevisiae)
rs10857712	T/C	10	135225666	INTRONIC			MTG1	ENSG00000148824	mitochondrial GTPase 1 homolog (S. cerevisiae)	92170	mitochondrial GTPase 1 homolog (S. cerevisiae)
rs10859563	C/G	12	94120339	INTRONIC			CRADD	ENSG00000169372	CASP2 and RIPK1 domain containing adaptor with death domain	8738	CASP2 and RIPK1 domain containing adaptor with death domain
rs10859871	A/C	12	95711876
rs10865331	A/G	2	62551472		Multiple complex diseases-Type II Diabetes Mellitus, combined control dataset
rs10865355	A/G	2	66764997	INTRONIC			MEIS1	ENSG00000143995	Meis homeobox 1	4211	Meis homeobox 1
rs10865355	A/G	2	66764997	WITHIN_NON_CODING_GENE			MEIS1	ENSG00000143995	Meis homeobox 1	4211	Meis homeobox 1
rs10865802	C/G	3	25064898	WITHIN_NON_CODING_GENE	Multiple complex diseases-Type II Diabetes Mellitus, Hypertension, Coronary Artery Disease, combined case analysis, gender differentiated			ENSG00000237838
rs10865802	C/G	3	25064898	UPSTREAM	Multiple complex diseases-Type II Diabetes Mellitus, Hypertension, Coronary Artery Disease, combined case analysis, gender differentiated			ENSG00000244404
rs10865802	C/G	3	25064898	UPSTREAM	Multiple complex diseases-Type II Diabetes Mellitus, Hypertension, Coronary Artery Disease, combined case analysis, gender differentiated			ENSG00000201713	5S ribosomal RNA
rs10865974	G/T	3	52718280	UPSTREAM	Multiple complex diseases-Bipolar disorder, combined control dataset		PBRM1	ENSG00000163939	polybromo 1	55193	polybromo 1
rs10865974	G/T	3	52718280	INTRONIC	Multiple complex diseases-Bipolar disorder, combined control dataset		PBRM1	ENSG00000163939	polybromo 1	55193	polybromo 1
rs10865974	G/T	3	52718280	INTRONIC	Multiple complex diseases-Bipolar disorder, combined control dataset		SNORD19B	ENSG00000163938	small nucleolar RNA, C/D box 19B	26354	guanine nucleotide binding protein-like 3 (nucleolar)
rs10865974	G/T	3	52718280	UPSTREAM	Multiple complex diseases-Bipolar disorder, combined control dataset		SNORD19B	ENSG00000163938	small nucleolar RNA, C/D box 19B	26354	guanine nucleotide binding protein-like 3 (nucleolar)
rs10865974	G/T	3	52718280	UPSTREAM	Multiple complex diseases-Bipolar disorder, combined control dataset		SNORD19	ENSG00000212493	Small nucleolar RNA SNORD19
rs10867752	C/T	9	84015037		Hippocampal atrophy
rs10876993	C/T	12	58062667	DOWNSTREAM				ENSG00000238436	Small nucleolar RNA U13
rs10885122	T/G	10	113042093
rs10885997	A/G	10	118397971	DOWNSTREAM			PNLIPRP2	ENSG00000165862	pancreatic lipase-related protein 2
rs10885997	A/G	10	118397971	WITHIN_NON_CODING_GENE			PNLIPRP2	ENSG00000165862	pancreatic lipase-related protein 2
rs10886159	T/C	10	119613610
rs10888501	G/A	1	152537954	INTRONIC	Response to antipsychotic treatment		LCE3C	ENSG00000244057	late cornified envelope 3C	353144	late cornified envelope 3C
rs10888501	G/A	1	152537954	DOWNSTREAM	Response to antipsychotic treatment		LCE3E	ENSG00000185966	late cornified envelope 3E	353145	late cornified envelope 3E
rs10889332	C/T	1	62950858	INTRONIC			DOCK7	ENSG00000116641	dedicator of cytokinesis 7	85440	dedicator of cytokinesis 7
rs10889677	C/A	1	67725120	3PRIME_UTR	Crohn's Disease	SNP rs10889677, in the IL23R gene, is associated with increased risk for Crohn's disease in both Jewish and non-Jewish populations. PMID 17068223 The same risk allele for this SNP has been associated with increased risk for ankylosing spondylitis in a large study of over 1,000 Caucasian patients. The odds ratio is 1.3 (p=1.3x10e-6).PMID 17952073, PMID 18037607 In a study of 216 North American pat…	IL23R	ENSG00000162594	interleukin 23 receptor	149233	interleukin 23 receptor	INFLAMMATORY BOWEL DISEASE 17; INFLAMMATORY BOWEL DISEASE 1; INFLAMMATORY BOWEL DISEASE 11; PSORIASIS SUSCEPTIBILITY 1	psoriasis | Crohn's disease inflammatory bowel disease ulcerative colitis | Crohn's disease ulcerative colitis | Crohn's disease	IMMUNE	Colitis, Ulcerative | Genetic Predisposition to Disease | Inflammation | Inflammatory Bowel Diseases | Psoriasis | Crohn Disease
rs10889677	C/A	1	67725120	DOWNSTREAM	Crohn's Disease	SNP rs10889677, in the IL23R gene, is associated with increased risk for Crohn's disease in both Jewish and non-Jewish populations. PMID 17068223 The same risk allele for this SNP has been associated with increased risk for ankylosing spondylitis in a large study of over 1,000 Caucasian patients. The odds ratio is 1.3 (p=1.3x10e-6).PMID 17952073, PMID 18037607 In a study of 216 North American pat…	IL23R	ENSG00000162594	interleukin 23 receptor	149233	interleukin 23 receptor	INFLAMMATORY BOWEL DISEASE 17; INFLAMMATORY BOWEL DISEASE 1; INFLAMMATORY BOWEL DISEASE 11; PSORIASIS SUSCEPTIBILITY 1	psoriasis | Crohn's disease inflammatory bowel disease ulcerative colitis | Crohn's disease ulcerative colitis | Crohn's disease	IMMUNE	Colitis, Ulcerative | Genetic Predisposition to Disease | Inflammation | Inflammatory Bowel Diseases | Psoriasis | Crohn Disease
rs10889677	C/A	1	67725120	WITHIN_NON_CODING_GENE	Crohn's Disease	SNP rs10889677, in the IL23R gene, is associated with increased risk for Crohn's disease in both Jewish and non-Jewish populations. PMID 17068223 The same risk allele for this SNP has been associated with increased risk for ankylosing spondylitis in a large study of over 1,000 Caucasian patients. The odds ratio is 1.3 (p=1.3x10e-6).PMID 17952073, PMID 18037607 In a study of 216 North American pat…	IL23R	ENSG00000162594	interleukin 23 receptor	149233	interleukin 23 receptor	INFLAMMATORY BOWEL DISEASE 17; INFLAMMATORY BOWEL DISEASE 1; INFLAMMATORY BOWEL DISEASE 11; PSORIASIS SUSCEPTIBILITY 1	psoriasis | Crohn's disease inflammatory bowel disease ulcerative colitis | Crohn's disease ulcerative colitis | Crohn's disease	IMMUNE	Colitis, Ulcerative | Genetic Predisposition to Disease | Inflammation | Inflammatory Bowel Diseases | Psoriasis | Crohn Disease
rs10889677	C/A	1	67725120	3PRIME_UTR	Crohn's Disease	SNP rs10889677, in the IL23R gene, is associated with increased risk for Crohn's disease in both Jewish and non-Jewish populations. PMID 17068223 The same risk allele for this SNP has been associated with increased risk for ankylosing spondylitis in a large study of over 1,000 Caucasian patients. The odds ratio is 1.3 (p=1.3x10e-6).PMID 17952073, PMID 18037607 In a study of 216 North American pat…	IL23R	ENSG00000162594	interleukin 23 receptor	149233	interleukin 23 receptor	INFLAMMATORY BOWEL DISEASE 17; INFLAMMATORY BOWEL DISEASE 1; INFLAMMATORY BOWEL DISEASE 11; PSORIASIS SUSCEPTIBILITY 1	psoriasis | Crohn's disease inflammatory bowel disease ulcerative colitis | Crohn's disease ulcerative colitis | Crohn's disease	IMMUNE	Colitis, Ulcerative | Genetic Predisposition to Disease | Inflammation | Inflammatory Bowel Diseases | Psoriasis | Crohn Disease
rs10889677	C/A	1	67725120	DOWNSTREAM	Crohn's Disease	SNP rs10889677, in the IL23R gene, is associated with increased risk for Crohn's disease in both Jewish and non-Jewish populations. PMID 17068223 The same risk allele for this SNP has been associated with increased risk for ankylosing spondylitis in a large study of over 1,000 Caucasian patients. The odds ratio is 1.3 (p=1.3x10e-6).PMID 17952073, PMID 18037607 In a study of 216 North American pat…	IL23R	ENSG00000162594	interleukin 23 receptor	149233	interleukin 23 receptor	INFLAMMATORY BOWEL DISEASE 17; INFLAMMATORY BOWEL DISEASE 1; INFLAMMATORY BOWEL DISEASE 11; PSORIASIS SUSCEPTIBILITY 1	psoriasis | Crohn's disease inflammatory bowel disease ulcerative colitis | Crohn's disease ulcerative colitis | Crohn's disease	IMMUNE	Colitis, Ulcerative | Genetic Predisposition to Disease | Inflammation | Inflammatory Bowel Diseases | Psoriasis | Crohn Disease
rs10889677	C/A	1	67725120	WITHIN_NON_CODING_GENE	Crohn's Disease	SNP rs10889677, in the IL23R gene, is associated with increased risk for Crohn's disease in both Jewish and non-Jewish populations. PMID 17068223 The same risk allele for this SNP has been associated with increased risk for ankylosing spondylitis in a large study of over 1,000 Caucasian patients. The odds ratio is 1.3 (p=1.3x10e-6).PMID 17952073, PMID 18037607 In a study of 216 North American pat…	IL23R	ENSG00000162594	interleukin 23 receptor	149233	interleukin 23 receptor	INFLAMMATORY BOWEL DISEASE 17; INFLAMMATORY BOWEL DISEASE 1; INFLAMMATORY BOWEL DISEASE 11; PSORIASIS SUSCEPTIBILITY 1	psoriasis | Crohn's disease inflammatory bowel disease ulcerative colitis | Crohn's disease ulcerative colitis | Crohn's disease	IMMUNE	Colitis, Ulcerative | Genetic Predisposition to Disease | Inflammation | Inflammatory Bowel Diseases | Psoriasis | Crohn Disease
rs10889677	C/A	1	67725120	3PRIME_UTR	Crohn's Disease	SNP rs10889677, in the IL23R gene, is associated with increased risk for Crohn's disease in both Jewish and non-Jewish populations. PMID 17068223 The same risk allele for this SNP has been associated with increased risk for ankylosing spondylitis in a large study of over 1,000 Caucasian patients. The odds ratio is 1.3 (p=1.3x10e-6).PMID 17952073, PMID 18037607 In a study of 216 North American pat…	IL23R	ENSG00000162594	interleukin 23 receptor	149233	interleukin 23 receptor	INFLAMMATORY BOWEL DISEASE 17; INFLAMMATORY BOWEL DISEASE 1; INFLAMMATORY BOWEL DISEASE 11; PSORIASIS SUSCEPTIBILITY 1	psoriasis | Crohn's disease inflammatory bowel disease ulcerative colitis | Crohn's disease ulcerative colitis | Crohn's disease	IMMUNE	Colitis, Ulcerative | Genetic Predisposition to Disease | Inflammation | Inflammatory Bowel Diseases | Psoriasis | Crohn Disease
rs10889677	C/A	1	67725120	DOWNSTREAM	Crohn's Disease	SNP rs10889677, in the IL23R gene, is associated with increased risk for Crohn's disease in both Jewish and non-Jewish populations. PMID 17068223 The same risk allele for this SNP has been associated with increased risk for ankylosing spondylitis in a large study of over 1,000 Caucasian patients. The odds ratio is 1.3 (p=1.3x10e-6).PMID 17952073, PMID 18037607 In a study of 216 North American pat…	IL23R	ENSG00000162594	interleukin 23 receptor	149233	interleukin 23 receptor	INFLAMMATORY BOWEL DISEASE 17; INFLAMMATORY BOWEL DISEASE 1; INFLAMMATORY BOWEL DISEASE 11; PSORIASIS SUSCEPTIBILITY 1	psoriasis | Crohn's disease inflammatory bowel disease ulcerative colitis | Crohn's disease ulcerative colitis | Crohn's disease	IMMUNE	Colitis, Ulcerative | Genetic Predisposition to Disease | Inflammation | Inflammatory Bowel Diseases | Psoriasis | Crohn Disease
rs10889677	C/A	1	67725120	WITHIN_NON_CODING_GENE	Crohn's Disease	SNP rs10889677, in the IL23R gene, is associated with increased risk for Crohn's disease in both Jewish and non-Jewish populations. PMID 17068223 The same risk allele for this SNP has been associated with increased risk for ankylosing spondylitis in a large study of over 1,000 Caucasian patients. The odds ratio is 1.3 (p=1.3x10e-6).PMID 17952073, PMID 18037607 In a study of 216 North American pat…	IL23R	ENSG00000162594	interleukin 23 receptor	149233	interleukin 23 receptor	INFLAMMATORY BOWEL DISEASE 17; INFLAMMATORY BOWEL DISEASE 1; INFLAMMATORY BOWEL DISEASE 11; PSORIASIS SUSCEPTIBILITY 1	psoriasis | Crohn's disease inflammatory bowel disease ulcerative colitis | Crohn's disease ulcerative colitis | Crohn's disease	IMMUNE	Colitis, Ulcerative | Genetic Predisposition to Disease | Inflammation | Inflammatory Bowel Diseases | Psoriasis | Crohn Disease
rs10889677	C/A	1	67725120	3PRIME_UTR	Ulcerative colitis	SNP rs10889677, in the IL23R gene, is associated with increased risk for Crohn's disease in both Jewish and non-Jewish populations. PMID 17068223 The same risk allele for this SNP has been associated with increased risk for ankylosing spondylitis in a large study of over 1,000 Caucasian patients. The odds ratio is 1.3 (p=1.3x10e-6).PMID 17952073, PMID 18037607 In a study of 216 North American pat…	IL23R	ENSG00000162594	interleukin 23 receptor	149233	interleukin 23 receptor	INFLAMMATORY BOWEL DISEASE 17; INFLAMMATORY BOWEL DISEASE 1; INFLAMMATORY BOWEL DISEASE 11; PSORIASIS SUSCEPTIBILITY 1	psoriasis | Crohn's disease inflammatory bowel disease ulcerative colitis | Crohn's disease ulcerative colitis | Crohn's disease	IMMUNE	Colitis, Ulcerative | Genetic Predisposition to Disease | Inflammation | Inflammatory Bowel Diseases | Psoriasis | Crohn Disease
rs10889677	C/A	1	67725120	DOWNSTREAM	Ulcerative colitis	SNP rs10889677, in the IL23R gene, is associated with increased risk for Crohn's disease in both Jewish and non-Jewish populations. PMID 17068223 The same risk allele for this SNP has been associated with increased risk for ankylosing spondylitis in a large study of over 1,000 Caucasian patients. The odds ratio is 1.3 (p=1.3x10e-6).PMID 17952073, PMID 18037607 In a study of 216 North American pat…	IL23R	ENSG00000162594	interleukin 23 receptor	149233	interleukin 23 receptor	INFLAMMATORY BOWEL DISEASE 17; INFLAMMATORY BOWEL DISEASE 1; INFLAMMATORY BOWEL DISEASE 11; PSORIASIS SUSCEPTIBILITY 1	psoriasis | Crohn's disease inflammatory bowel disease ulcerative colitis | Crohn's disease ulcerative colitis | Crohn's disease	IMMUNE	Colitis, Ulcerative | Genetic Predisposition to Disease | Inflammation | Inflammatory Bowel Diseases | Psoriasis | Crohn Disease
rs10889677	C/A	1	67725120	WITHIN_NON_CODING_GENE	Ulcerative colitis	SNP rs10889677, in the IL23R gene, is associated with increased risk for Crohn's disease in both Jewish and non-Jewish populations. PMID 17068223 The same risk allele for this SNP has been associated with increased risk for ankylosing spondylitis in a large study of over 1,000 Caucasian patients. The odds ratio is 1.3 (p=1.3x10e-6).PMID 17952073, PMID 18037607 In a study of 216 North American pat…	IL23R	ENSG00000162594	interleukin 23 receptor	149233	interleukin 23 receptor	INFLAMMATORY BOWEL DISEASE 17; INFLAMMATORY BOWEL DISEASE 1; INFLAMMATORY BOWEL DISEASE 11; PSORIASIS SUSCEPTIBILITY 1	psoriasis | Crohn's disease inflammatory bowel disease ulcerative colitis | Crohn's disease ulcerative colitis | Crohn's disease	IMMUNE	Colitis, Ulcerative | Genetic Predisposition to Disease | Inflammation | Inflammatory Bowel Diseases | Psoriasis | Crohn Disease
rs10892279	G/A	11	118611781
rs10893268	C/T	11	124438612	UPSTREAM			OR8A1	ENSG00000196119	olfactory receptor, family 8, subfamily A, member 1	390275	olfactory receptor, family 8, subfamily A, member 1
rs10893845	T/G	11	128186882
rs10894604	T/G	11	132641746	INTRONIC				ENSG00000183715	Opioid-binding protein/cell adhesion molecule Precursor (OBCAM)(Opioid-binding cell adhesion molecule)(OPCML)(IgLON family member 1)	4978	opioid binding protein/cell adhesion molecule-like	BREAST-OVARIAN CANCER, FAMILIAL, SUSCEPTIBILITY TO, 1; OVARIAN CANCER
rs10896794	T/C	11	58339124	UPSTREAM			LPXN	ENSG00000110031	leupaxin	9404	leupaxin
rs10896794	T/C	11	58339124	INTRONIC			LPXN	ENSG00000110031	leupaxin	9404	leupaxin
rs10896794	T/C	11	58339124	UPSTREAM				ENSG00000244767
rs10903122	A/G	1	25303576	WITHIN_NON_CODING_GENE				ENSG00000233419
rs10904908	A/G	10	17260290	WITHIN_NON_CODING_GENE				ENSG00000229124
rs10911628	C/A	1	184649503
rs10915437	A/G	1	4183006
rs10918270	G/A	1	161915501	INTRONIC	Parkinson's disease (age of onset)		ATF6	ENSG00000118217	activating transcription factor 6	22926	activating transcription factor 6		diabetes, type 2 glucose tolerance | diabetes, type 2 | diabetes, type 2 insulin	METABOLIC	Genetic Predisposition to Disease | Glucose Intolerance | Diabetes Mellitus, Type 2 | Prediabetic State
rs10919070	A/C	1	169099037	INTRONIC			ATP1B1	ENSG00000143153	ATPase, Na+/K+ transporting, beta 1 polypeptide	481	ATPase, Na+/K+ transporting, beta 1 polypeptide	HYPERTENSION, ESSENTIAL	thyrotoxic periodic paralysis	METABOLIC	Hypokalemic Periodic Paralysis | Graves Disease
rs10919070	A/C	1	169099037	DOWNSTREAM			ATP1B1	ENSG00000143153	ATPase, Na+/K+ transporting, beta 1 polypeptide	481	ATPase, Na+/K+ transporting, beta 1 polypeptide	HYPERTENSION, ESSENTIAL	thyrotoxic periodic paralysis	METABOLIC	Hypokalemic Periodic Paralysis | Graves Disease
rs10919070	A/C	1	169099037	DOWNSTREAM			NME7	ENSG00000143156	non-metastatic cells 7, protein expressed in (nucleoside-diphosphate kinase)	29922	non-metastatic cells 7, protein expressed in (nucleoside-diphosphate kinase)
rs10922530	G/A	1	89427252	INTRONIC	Pulmonary function phenotypes-ppratio		CCBL2	ENSG00000137944	cysteine conjugate-beta lyase 2	56267	cysteine conjugate-beta lyase 2
rs10922530	G/A	1	89427252	WITHIN_NON_CODING_GENE	Pulmonary function phenotypes-ppratio		CCBL2	ENSG00000137944	cysteine conjugate-beta lyase 2	56267	cysteine conjugate-beta lyase 2
rs10928195	C/G	2	144428608	INTRONIC	Quantitative traits		ARHGAP15	ENSG00000075884	Rho GTPase activating protein 15	55843	Rho GTPase activating protein 15
rs1092913	G/A	5	10467702	DOWNSTREAM			ROPN1L	ENSG00000145491	ropporin 1-like	83853	ropporin 1-like
rs10931468	C/A	2	191538562	INTRONIC			NAB1	ENSG00000138386	NGFI-A binding protein 1 (EGR1 binding protein 1)	4664	NGFI-A binding protein 1 (EGR1 binding protein 1)
rs10931468	C/A	2	191538562	WITHIN_NON_CODING_GENE			NAB1	ENSG00000138386	NGFI-A binding protein 1 (EGR1 binding protein 1)	4664	NGFI-A binding protein 1 (EGR1 binding protein 1)
rs10931468	C/A	2	191538562	DOWNSTREAM				ENSG00000228509
rs10932688	C/G	2	217863481	DOWNSTREAM				ENSG00000236886
rs10934753	G/A	3	125906179	WITHIN_NON_CODING_GENE				ENSG00000246022
rs10936599	C/T	3	169492101	UPSTREAM				ENSG00000184378	Actin-related protein M1	84517	actin related protein M1
rs10936599	C/T	3	169492101	SYNONYMOUS_CODING			MYNN	ENSG00000085274	myoneurin	55892	myoneurin
rs10938397	A/G	4	45182527		Body mass index
rs10938494	G/A	4	47563448	INTRONIC	Sphingolipid Concentrations		ATP10D	ENSG00000145246	ATPase, class V, type 10D	57205	ATPase, class V, type 10D
rs10944479	G/A	6	90880393	INTRONIC			BACH2	ENSG00000112182	BTB and CNC homology 1, basic leucine zipper transcription factor 2	60468	BTB and CNC homology 1, basic leucine zipper transcription factor 2
rs10944479	G/A	6	90880393	WITHIN_NON_CODING_GENE			BACH2	ENSG00000112182	BTB and CNC homology 1, basic leucine zipper transcription factor 2	60468	BTB and CNC homology 1, basic leucine zipper transcription factor 2
rs10946398	A/C	6	20661034	INTRONIC	Type 2 diabetes	rs10946398 increases susceptibility to Type II Diabetes 1.14 times for carriers of the C allele PMID 17463249	CDKAL1	ENSG00000145996	CDK5 regulatory subunit associated protein 1-like 1	54901	CDK5 regulatory subunit associated protein 1-like 1	DIABETES MELLITUS, NONINSULIN-DEPENDENT	diabetes, type 2 triglycerides | diabetes, type 2 | Posttransplantation diabetes mellitus (PTDM)	METABOLIC	Genetic Predisposition to Disease | Diabetes Mellitus, Type 2 | Insulin Resistance
rs10946398	A/C	6	20661034	INTRONIC	Type 2 diabetes	rs10946398 increases susceptibility to Type II Diabetes 1.14 times for carriers of the C allele PMID 17463249	CDKAL1	ENSG00000145996	CDK5 regulatory subunit associated protein 1-like 1	54901	CDK5 regulatory subunit associated protein 1-like 1	DIABETES MELLITUS, NONINSULIN-DEPENDENT	diabetes, type 2 triglycerides | diabetes, type 2 | Posttransplantation diabetes mellitus (PTDM)	METABOLIC	Genetic Predisposition to Disease | Diabetes Mellitus, Type 2 | Insulin Resistance
rs10946398	A/C	6	20661034	INTRONIC	Type II Diabetes Mellitus	rs10946398 increases susceptibility to Type II Diabetes 1.14 times for carriers of the C allele PMID 17463249	CDKAL1	ENSG00000145996	CDK5 regulatory subunit associated protein 1-like 1	54901	CDK5 regulatory subunit associated protein 1-like 1	DIABETES MELLITUS, NONINSULIN-DEPENDENT	diabetes, type 2 triglycerides | diabetes, type 2 | Posttransplantation diabetes mellitus (PTDM)	METABOLIC	Genetic Predisposition to Disease | Diabetes Mellitus, Type 2 | Insulin Resistance
rs10946398	A/C	6	20661034	INTRONIC	Type II Diabetes Mellitus	rs10946398 increases susceptibility to Type II Diabetes 1.14 times for carriers of the C allele PMID 17463249	CDKAL1	ENSG00000145996	CDK5 regulatory subunit associated protein 1-like 1	54901	CDK5 regulatory subunit associated protein 1-like 1	DIABETES MELLITUS, NONINSULIN-DEPENDENT	diabetes, type 2 triglycerides | diabetes, type 2 | Posttransplantation diabetes mellitus (PTDM)	METABOLIC	Genetic Predisposition to Disease | Diabetes Mellitus, Type 2 | Insulin Resistance
rs10946398	A/C	6	20661034	INTRONIC	Type II Diabetes Mellitus	rs10946398 increases susceptibility to Type II Diabetes 1.14 times for carriers of the C allele PMID 17463249	CDKAL1	ENSG00000145996	CDK5 regulatory subunit associated protein 1-like 1	54901	CDK5 regulatory subunit associated protein 1-like 1	DIABETES MELLITUS, NONINSULIN-DEPENDENT	diabetes, type 2 triglycerides | diabetes, type 2 | Posttransplantation diabetes mellitus (PTDM)	METABOLIC	Genetic Predisposition to Disease | Diabetes Mellitus, Type 2 | Insulin Resistance
rs10946398	A/C	6	20661034	INTRONIC	Multiple complex diseases-Type II Diabetes Mellitus, combined control dataset	rs10946398 increases susceptibility to Type II Diabetes 1.14 times for carriers of the C allele PMID 17463249	CDKAL1	ENSG00000145996	CDK5 regulatory subunit associated protein 1-like 1	54901	CDK5 regulatory subunit associated protein 1-like 1	DIABETES MELLITUS, NONINSULIN-DEPENDENT	diabetes, type 2 triglycerides | diabetes, type 2 | Posttransplantation diabetes mellitus (PTDM)	METABOLIC	Genetic Predisposition to Disease | Diabetes Mellitus, Type 2 | Insulin Resistance
rs10946808	A/G	6	26233387	WITHIN_NON_CODING_GENE	Height		HIST1H2APS3	ENSG00000218281	histone cluster 1, H2a, pseudogene 3
rs10946808	A/G	6	26233387	DOWNSTREAM	Height		HIST1H1D	ENSG00000124575	histone cluster 1, H1d	3007	histone cluster 1, H1d
rs10946808	A/G	6	26233387	UPSTREAM	Height			ENSG00000245309
rs10946808	A/G	6	26233387	WITHIN_NON_CODING_GENE	Height		HIST1H2APS3	ENSG00000218281	histone cluster 1, H2a, pseudogene 3
rs10946808	A/G	6	26233387	DOWNSTREAM	Height		HIST1H1D	ENSG00000124575	histone cluster 1, H1d	3007	histone cluster 1, H1d
rs10946808	A/G	6	26233387	UPSTREAM	Height			ENSG00000245309
rs10946808	A/G	6	26233387	WITHIN_NON_CODING_GENE	Height		HIST1H2APS3	ENSG00000218281	histone cluster 1, H2a, pseudogene 3
rs10946808	A/G	6	26233387	DOWNSTREAM	Height		HIST1H1D	ENSG00000124575	histone cluster 1, H1d	3007	histone cluster 1, H1d
rs10946808	A/G	6	26233387	UPSTREAM	Height			ENSG00000245309
rs10948172	A/G	6	44777691	WITHIN_NON_CODING_GENE			SUPT3H	ENSG00000196284	suppressor of Ty 3 homolog (S. cerevisiae)	8464	suppressor of Ty 3 homolog (S. cerevisiae)
rs10953454	G/A	7	104503813	INTRONIC			LHFPL3	ENSG00000187416	lipoma HMGIC fusion partner-like 3	375612	lipoma HMGIC fusion partner-like 3
rs10955961	T/C	8	121218601	WITHIN_NON_CODING_GENE			COL14A1	ENSG00000187955	collagen, type XIV, alpha 1	7373	collagen, type XIV, alpha 1
rs10955961	T/C	8	121218601	INTRONIC			COL14A1	ENSG00000187955	collagen, type XIV, alpha 1	7373	collagen, type XIV, alpha 1
rs10956445	T/C	8	129787976
rs10956483	G/C	8	130572110
rs10957550	G/A	8	72294588
rs10958476	T/C	8	57095808	INTRONIC	Height		PLAG1	ENSG00000181690	pleiomorphic adenoma gene 1	5324	pleiomorphic adenoma gene 1	SALIVARY GLAND ADENOMA, PLEOMORPHIC
rs10968576	A/G	9	28414339	INTRONIC			LINGO2	ENSG00000174482	leucine rich repeat and Ig domain containing 2	158038	leucine rich repeat and Ig domain containing 2
rs10980508	A/T	9	113419759
rs10980800	T/C	9	113915905	WITHIN_NON_CODING_GENE				ENSG00000227531
rs10988217	A/G	9	131888116	INTRONIC			PPP2R4	ENSG00000119383	protein phosphatase 2A activator, regulatory subunit 4	5524	protein phosphatase 2A activator, regulatory subunit 4
rs10989661	G/A	9	104622868		Smoking behavior
rs10993994	T/C	10	51549496	REGULATORY_REGION	Prostate cancer	http://cancergenetics.wordpress.com/2008/02/15/prostate-cancer-oldnew-snps-and-decodeprca/ cancer-genetics these snps influence genetic risk for prostate cancer *the haplotype rs6983267 rs1016343 rs4242384 *rs7501939 *rs1859962 *rs2660753 *rs9364554 *rs6465657 *rs10993994 *rs7931342 *rs2735839 *rs5945619	MSMB	ENSG00000138294	microseminoprotein, beta-	4477	microseminoprotein, beta-	PROSTATE CANCER, HEREDITARY, 13
rs10993994	T/C	10	51549496	UPSTREAM	Prostate cancer	http://cancergenetics.wordpress.com/2008/02/15/prostate-cancer-oldnew-snps-and-decodeprca/ cancer-genetics these snps influence genetic risk for prostate cancer *the haplotype rs6983267 rs1016343 rs4242384 *rs7501939 *rs1859962 *rs2660753 *rs9364554 *rs6465657 *rs10993994 *rs7931342 *rs2735839 *rs5945619	MSMB	ENSG00000138294	microseminoprotein, beta-	4477	microseminoprotein, beta-	PROSTATE CANCER, HEREDITARY, 13
rs10993994	T/C	10	51549496	REGULATORY_REGION	Prostate cancer	http://cancergenetics.wordpress.com/2008/02/15/prostate-cancer-oldnew-snps-and-decodeprca/ cancer-genetics these snps influence genetic risk for prostate cancer *the haplotype rs6983267 rs1016343 rs4242384 *rs7501939 *rs1859962 *rs2660753 *rs9364554 *rs6465657 *rs10993994 *rs7931342 *rs2735839 *rs5945619	MSMB	ENSG00000138294	microseminoprotein, beta-	4477	microseminoprotein, beta-	PROSTATE CANCER, HEREDITARY, 13
rs10993994	T/C	10	51549496	UPSTREAM	Prostate cancer	http://cancergenetics.wordpress.com/2008/02/15/prostate-cancer-oldnew-snps-and-decodeprca/ cancer-genetics these snps influence genetic risk for prostate cancer *the haplotype rs6983267 rs1016343 rs4242384 *rs7501939 *rs1859962 *rs2660753 *rs9364554 *rs6465657 *rs10993994 *rs7931342 *rs2735839 *rs5945619	MSMB	ENSG00000138294	microseminoprotein, beta-	4477	microseminoprotein, beta-	PROSTATE CANCER, HEREDITARY, 13
rs10995245	G/A	10	64391375	INTRONIC			ZNF365	ENSG00000138311	zinc finger protein 365	22891	zinc finger protein 365	NEPHROLITHIASIS, URIC ACID, SUSCEPTIBILITY TO
rs10995356	G/A	10	64655913	WITHIN_NON_CODING_GENE			EGR2	ENSG00000122877	early growth response 2	1959	early growth response 2	CHARCOT-MARIE-TOOTH DISEASE, DEMYELINATING, TYPE 1D; NEUROPATHY, CONGENITAL HYPOMYELINATING; HYPERTROPHIC NEUROPATHY OF DEJERINE-SOTTAS	neuropathy, Charcot-Marie-Tooth | Charcot-Marie-Tooth disease | neuropathy | peripheral demyelinating neuropathies | Charcot-Marie-Tooth type 1 disease	NEUROLOGICAL | CARDIOVASCULAR	Deafness | Charcot-Marie-Tooth Disease | Scoliosis | Hereditary Central Nervous System Demyelinating Diseases
rs10998466	A/G	10	70626429	INTRONIC			STOX1	ENSG00000165730	storkhead box 1	219736	storkhead box 1	PREECLAMPSIA/ECLAMPSIA 4; PREECLAMPSIA/ECLAMPSIA 1	preeclampsia	REPRODUCTION	Fetal Growth Retardation | Pre-Eclampsia | Genetic Predisposition to Disease
rs11010067	C/G	10	35295431	DOWNSTREAM	Multiple complex diseases-Crohn's disease		CUL2	ENSG00000108094	cullin 2	8453	cullin 2		pheochromocytoma	CANCER	Pheochromocytoma | Adrenal Gland Neoplasms | Hippel-Lindau Disease
rs11018023	G/A	10	133330026
rs11018874	G/A	11	89875437	INTRONIC			NAALAD2	ENSG00000077616	N-acetylated alpha-linked acidic dipeptidase 2	10003	N-acetylated alpha-linked acidic dipeptidase 2
rs1101999	C/T	1	158932555	INTRONIC			PYHIN1	ENSG00000163564	pyrin and HIN domain family, member 1	149628	pyrin and HIN domain family, member 1
rs11044045	C/T	12	18508252	INTRONIC			PIK3C2G	ENSG00000139144	phosphoinositide-3-kinase, class 2, gamma polypeptide	5288	phosphoinositide-3-kinase, class 2, gamma polypeptide
rs11044045	C/T	12	18508252	DOWNSTREAM				ENSG00000240956
rs11047543	G/A	12	24788339
rs1105228	T/C	6	165706473	INTRONIC			C6orf118	ENSG00000112539	Uncharacterized protein C6orf118	168090	chromosome 6 open reading frame 118
rs11060180	A/G	12	123303586	INTRONIC			CCDC62	ENSG00000130783	coiled-coil domain containing 62	84660	coiled-coil domain containing 62
rs11061935	A/G	12	1813774	INTRONIC			ADIPOR2	ENSG00000006831	adiponectin receptor 2	79602	adiponectin receptor 2		body mass metabolic rate | adiponectin cholesterol, VLDL glucose triglycerides | insulin triglycerides | diabetes, type 2 | insulin | body mass insulin | diabetes, type 2 glucose tolerance insulin	METABOLIC	Genetic Predisposition to Disease | Inflammation | Glucose Intolerance | Diabetes Mellitus, Type 2 | Metabolic Syndrome X | Obesity | Insulin Resistance | Diabetes Mellitus
rs11065987	A/G	12	112072424		Hematocrit
rs11065987	A/G	12	112072424		Hemoglobin
rs1106634	G/A	8	20066049	INTRONIC	Major depressive disorder (broad)		ATP6V1B2	ENSG00000147416	ATPase, H+ transporting, lysosomal 56/58kDa, V1 subunit B2	526	ATPase, H+ transporting, lysosomal 56/58kDa, V1 subunit B2
rs11066587	C/G	12	113979656		Quantitative traits
rs1106683	G/A	7	131453525	WITHIN_NON_CODING_GENE	Body mass index			ENSG00000236238
rs1106683	G/A	7	131453525	WITHIN_NON_CODING_GENE	Multiple complex diseases-Crohn's disease			ENSG00000236238
rs1106683	G/A	7	131453525	WITHIN_NON_CODING_GENE	Obesity-related traits-Mean BMI			ENSG00000236238
rs1106684	C/G	7	131453665	WITHIN_NON_CODING_GENE	Body mass index			ENSG00000236238
rs1106684	C/G	7	131453665	WITHIN_NON_CODING_GENE	Multiple complex diseases-Crohn's disease			ENSG00000236238
rs1106684	C/G	7	131453665	WITHIN_NON_CODING_GENE	Obesity-related traits-Mean BMI			ENSG00000236238
rs11071657	A/G	15	62433962
rs11073328	C/T	15	38764843	INTRONIC	Multiple complex diseases-Type II Diabetes Mellitus, combined control dataset, gender differentiated		FAM98B	ENSG00000171262	family with sequence similarity 98, member B	283742	family with sequence similarity 98, member B
rs11073328	C/T	15	38764843	WITHIN_NON_CODING_GENE	Multiple complex diseases-Type II Diabetes Mellitus, combined control dataset, gender differentiated		FAM98B	ENSG00000171262	family with sequence similarity 98, member B	283742	family with sequence similarity 98, member B
rs11078697	C/T	17	7469229	DOWNSTREAM			TNFSF12-TNFSF13	ENSG00000239697	tumor necrosis factor (ligand) superfamily, member 12	407977	TNFSF12-TNFSF13 readthrough
rs11078697	C/T	17	7469229	DOWNSTREAM			TNFSF13	ENSG00000161955	tumor necrosis factor (ligand) superfamily, member 13	8741	tumor necrosis factor (ligand) superfamily, member 13		lupus erythematosus | lupus erythematosus rheumatoid arthritis	IMMUNE	Genetic Predisposition to Disease | Lupus Erythematosus, Systemic
rs11078697	C/T	17	7469229	INTRONIC			SENP3	ENSG00000161956	SUMO1/sentrin/SMT3 specific peptidase 3	26168	SUMO1/sentrin/SMT3 specific peptidase 3
rs11078927	C/T	17	38064405	UPSTREAM	Multiple complex diseases-Crohn's disease, combined control dataset		GSDMB	ENSG00000073605	gasdermin B	55876	gasdermin B
rs11078927	C/T	17	38064405	INTRONIC	Multiple complex diseases-Crohn's disease, combined control dataset		GSDMB	ENSG00000073605	gasdermin B	55876	gasdermin B
rs11078927	C/T	17	38064405	WITHIN_NON_CODING_GENE	Multiple complex diseases-Crohn's disease, combined control dataset		GSDMB	ENSG00000073605	gasdermin B	55876	gasdermin B
rs11078927	C/T	17	38064405	DOWNSTREAM	Multiple complex diseases-Crohn's disease, combined control dataset		GSDMB	ENSG00000073605	gasdermin B	55876	gasdermin B
rs11082304	G/T	18	20720973	INTRONIC	Smoking behavior		CABLES1	ENSG00000134508	Cdk5 and Abl enzyme substrate 1	91768	Cdk5 and Abl enzyme substrate 1
rs11082304	G/T	18	20720973	UPSTREAM	Smoking behavior			ENSG00000222999
rs1108842	A/C	3	52720080	UPSTREAM			PBRM1	ENSG00000163939	polybromo 1	55193	polybromo 1
rs1108842	A/C	3	52720080	INTRONIC			SNORD19B	ENSG00000163938	small nucleolar RNA, C/D box 19B	26354	guanine nucleotide binding protein-like 3 (nucleolar)
rs1108842	A/C	3	52720080	5PRIME_UTR			SNORD19B	ENSG00000163938	small nucleolar RNA, C/D box 19B	26354	guanine nucleotide binding protein-like 3 (nucleolar)
rs1108842	A/C	3	52720080	WITHIN_NON_CODING_GENE			SNORD19B	ENSG00000163938	small nucleolar RNA, C/D box 19B	26354	guanine nucleotide binding protein-like 3 (nucleolar)
rs1108842	A/C	3	52720080	UPSTREAM			SNORD19B	ENSG00000163938	small nucleolar RNA, C/D box 19B	26354	guanine nucleotide binding protein-like 3 (nucleolar)
rs1108842	A/C	3	52720080	UPSTREAM			SNORD19	ENSG00000212493	Small nucleolar RNA SNORD19
rs1108842	A/C	3	52720080	UPSTREAM				ENSG00000238862	Small nucleolar RNA SNORD19B
rs11088859	G/A	21	22689344	INTRONIC			NCAM2	ENSG00000154654	neural cell adhesion molecule 2	4685	neural cell adhesion molecule 2
rs11088859	G/A	21	22689344	WITHIN_NON_CODING_GENE			NCAM2	ENSG00000154654	neural cell adhesion molecule 2	4685	neural cell adhesion molecule 2
rs11089637	T/C	22	21979096	INTRONIC			TOP3B	ENSG00000100038	topoisomerase (DNA) III beta	8940	topoisomerase (DNA) III beta
rs11089637	T/C	22	21979096	DOWNSTREAM			UBE2L3	ENSG00000185651	ubiquitin-conjugating enzyme E2L 3	7332	ubiquitin-conjugating enzyme E2L 3
rs11089637	T/C	22	21979096	DOWNSTREAM			YDJC	ENSG00000161179	YdjC homolog (bacterial)	150223	YdjC homolog (bacterial)
rs11089637	T/C	22	21979096	UPSTREAM				ENSG00000247941
rs11102001	G/A	1	110299691	WITHIN_NON_CODING_GENE				ENSG00000241720
rs11102001	G/A	1	110299691	NON_SYNONYMOUS_CODING			EPS8L3	ENSG00000198758	EPS8-like 3	79574	EPS8-like 3
rs11102001	G/A	1	110299691	UPSTREAM			EPS8L3	ENSG00000198758	EPS8-like 3	79574	EPS8-like 3
rs11102001	G/A	1	110299691	DOWNSTREAM			EPS8L3	ENSG00000198758	EPS8-like 3	79574	EPS8-like 3
rs1110701	A/G	7	50478627
rs11107116	G/T	12	93978504		Height
rs11113818	C/T	12	108717929	INTRONIC			CMKLR1	ENSG00000174600	chemokine-like receptor 1	1240	chemokine-like receptor 1
rs11113818	C/T	12	108717929	UPSTREAM			CMKLR1	ENSG00000174600	chemokine-like receptor 1	1240	chemokine-like receptor 1
rs11117432	G/A	16	86019271
rs1111875	C/T	10	94462882		Type 2 diabetes	rs1111875 is a SNP of the HHEX homeobox gene. In several studies, it has been associated with risk for type-2 diabetes (T2D). In a study of 500 unrelated Caucasian T2D patients, the rs1111875(G) allele was overrepresented; the odds ratio was 1.68 (CI: 1.19-2.35, p=0.003). In this population, the population attributable risk for this allele was estimated to be 36%.PMID 18231124 In a study of ~400 …
rs1111875	C/T	10	94462882		Type 2 diabetes	rs1111875 is a SNP of the HHEX homeobox gene. In several studies, it has been associated with risk for type-2 diabetes (T2D). In a study of 500 unrelated Caucasian T2D patients, the rs1111875(G) allele was overrepresented; the odds ratio was 1.68 (CI: 1.19-2.35, p=0.003). In this population, the population attributable risk for this allele was estimated to be 36%.PMID 18231124 In a study of ~400 …
rs1111875	C/T	10	94462882		Type 2 diabetes	rs1111875 is a SNP of the HHEX homeobox gene. In several studies, it has been associated with risk for type-2 diabetes (T2D). In a study of 500 unrelated Caucasian T2D patients, the rs1111875(G) allele was overrepresented; the odds ratio was 1.68 (CI: 1.19-2.35, p=0.003). In this population, the population attributable risk for this allele was estimated to be 36%.PMID 18231124 In a study of ~400 …
rs1111875	C/T	10	94462882		Type 2 diabetes	rs1111875 is a SNP of the HHEX homeobox gene. In several studies, it has been associated with risk for type-2 diabetes (T2D). In a study of 500 unrelated Caucasian T2D patients, the rs1111875(G) allele was overrepresented; the odds ratio was 1.68 (CI: 1.19-2.35, p=0.003). In this population, the population attributable risk for this allele was estimated to be 36%.PMID 18231124 In a study of ~400 …
rs1111875	C/T	10	94462882		Type II Diabetes Mellitus	rs1111875 is a SNP of the HHEX homeobox gene. In several studies, it has been associated with risk for type-2 diabetes (T2D). In a study of 500 unrelated Caucasian T2D patients, the rs1111875(G) allele was overrepresented; the odds ratio was 1.68 (CI: 1.19-2.35, p=0.003). In this population, the population attributable risk for this allele was estimated to be 36%.PMID 18231124 In a study of ~400 …
rs1111875	C/T	10	94462882		Type II Diabetes Mellitus	rs1111875 is a SNP of the HHEX homeobox gene. In several studies, it has been associated with risk for type-2 diabetes (T2D). In a study of 500 unrelated Caucasian T2D patients, the rs1111875(G) allele was overrepresented; the odds ratio was 1.68 (CI: 1.19-2.35, p=0.003). In this population, the population attributable risk for this allele was estimated to be 36%.PMID 18231124 In a study of ~400 …
rs1111875	C/T	10	94462882		Type II Diabetes Mellitus	rs1111875 is a SNP of the HHEX homeobox gene. In several studies, it has been associated with risk for type-2 diabetes (T2D). In a study of 500 unrelated Caucasian T2D patients, the rs1111875(G) allele was overrepresented; the odds ratio was 1.68 (CI: 1.19-2.35, p=0.003). In this population, the population attributable risk for this allele was estimated to be 36%.PMID 18231124 In a study of ~400 …
rs1111875	C/T	10	94462882		Type II Diabetes Mellitus	rs1111875 is a SNP of the HHEX homeobox gene. In several studies, it has been associated with risk for type-2 diabetes (T2D). In a study of 500 unrelated Caucasian T2D patients, the rs1111875(G) allele was overrepresented; the odds ratio was 1.68 (CI: 1.19-2.35, p=0.003). In this population, the population attributable risk for this allele was estimated to be 36%.PMID 18231124 In a study of ~400 …
rs1111875	C/T	10	94462882		Type II Diabetes Mellitus	rs1111875 is a SNP of the HHEX homeobox gene. In several studies, it has been associated with risk for type-2 diabetes (T2D). In a study of 500 unrelated Caucasian T2D patients, the rs1111875(G) allele was overrepresented; the odds ratio was 1.68 (CI: 1.19-2.35, p=0.003). In this population, the population attributable risk for this allele was estimated to be 36%.PMID 18231124 In a study of ~400 …
rs11120313	C/A	1	214581206	INTRONIC			PTPN14	ENSG00000152104	protein tyrosine phosphatase, non-receptor type 14	5784	protein tyrosine phosphatase, non-receptor type 14
rs11127485	C/T	2	632028
rs11132733	T/C	4	190641170
rs11136000	T/C	8	27464519	INTRONIC	Alzheimer's Disease		CLU	ENSG00000120885	clusterin	1191	clusterin		hypertension | preeclampsia | cholesterol, LDL | cholesterol | carotid atherosclerosis	METABOLIC | CARDIOVASCULAR	Genetic Predisposition to Disease | Hypertension | Pregnancy Complications, Cardiovascular | Pre-Eclampsia
rs11136000	T/C	8	27464519	INTRONIC	Alzheimer's Disease		CLU	ENSG00000120885	clusterin	1191	clusterin		hypertension | preeclampsia | cholesterol, LDL | cholesterol | carotid atherosclerosis	METABOLIC | CARDIOVASCULAR	Genetic Predisposition to Disease | Hypertension | Pregnancy Complications, Cardiovascular | Pre-Eclampsia
rs11140653	C/T	9	87152509
rs11144134	T/C	9	77499796	INTRONIC			TRPM6	ENSG00000119121	transient receptor potential cation channel, subfamily M, member 6	140803	transient receptor potential cation channel, subfamily M, member 6	HYPOMAGNESEMIA 1, INTESTINAL
rs11150589	T/C	16	30482494	UPSTREAM				ENSG00000222701	Y RNA
rs11150589	T/C	16	30482494	UPSTREAM				ENSG00000240249
rs11150589	T/C	16	30482494	UPSTREAM			ITGAL	ENSG00000005844	integrin, alpha L (antigen CD11A (p180), lymphocyte function-associated antigen 1; alpha polypeptide)	3683	integrin, alpha L (antigen CD11A (p180), lymphocyte function-associated antigen 1; alpha polypeptide)		inflammatory bowel disease | gastric ulcer	IMMUNE | OTHER	Genetic Predisposition to Disease | Helicobacter Infections | Inflammatory Bowel Diseases | Stomach Ulcer
rs11153730	T/C	6	118667522		QT interval
rs11158026	C/T	14	55348869	INTRONIC			GCH1	ENSG00000131979	GTP cyclohydrolase 1	2643	GTP cyclohydrolase 1	HYPERPHENYLALANINEMIA, BH4-DEFICIENT, B; DYSTONIA, DOPA-RESPONSIVE	dystonia, primary | Parkinson's disease | broad range of clinical presentations | dystonia, dopa responsive | pain intensity | tetrahydrobiopterin metabolic disorders	METABOLIC | OTHER | NEUROLOGICAL	Pain | Parkinson Disease | Dystonic Disorders | Dystonia
rs11158026	C/T	14	55348869	WITHIN_NON_CODING_GENE			GCH1	ENSG00000131979	GTP cyclohydrolase 1	2643	GTP cyclohydrolase 1	HYPERPHENYLALANINEMIA, BH4-DEFICIENT, B; DYSTONIA, DOPA-RESPONSIVE	dystonia, primary | Parkinson's disease | broad range of clinical presentations | dystonia, dopa responsive | pain intensity | tetrahydrobiopterin metabolic disorders	METABOLIC | OTHER | NEUROLOGICAL	Pain | Parkinson Disease | Dystonic Disorders | Dystonia
rs11158345	T/C	14	61895045	INTRONIC			PRKCH	ENSG00000027075	protein kinase C, eta	5583	protein kinase C, eta	STROKE, ISCHEMIC	rheumatoid arthritis	IMMUNE	Genetic Predisposition to Disease | Arthritis, Rheumatoid
rs11160059	T/C	14	92807330	INTRONIC			SLC24A4	ENSG00000140090	solute carrier family 24 (sodium/potassium/calcium exchanger), member 4	123041	solute carrier family 24 (sodium/potassium/calcium exchanger), member 4	SKIN/HAIR/EYE PIGMENTATION, VARIATION IN, 6
rs11163372	C/T	1	82247248	INTRONIC			LPHN2	ENSG00000117114	latrophilin 2	23266	latrophilin 2
rs11163372	C/T	1	82247248	WITHIN_NON_CODING_GENE			LPHN2	ENSG00000117114	latrophilin 2	23266	latrophilin 2
rs11163585	C/T	1	83311835
rs11168249	T/C	12	48208368	INTRONIC			HDAC7	ENSG00000061273	histone deacetylase 7	51564	histone deacetylase 7
rs11168249	T/C	12	48208368	UPSTREAM			HDAC7	ENSG00000061273	histone deacetylase 7	51564	histone deacetylase 7
rs11171747	T/G	12	56518408	DOWNSTREAM			ZC3H10	ENSG00000135482	zinc finger CCCH-type containing 10	84872	zinc finger CCCH-type containing 10
rs11171747	T/G	12	56518408	UPSTREAM			ESYT1	ENSG00000139641	extended synaptotagmin-like protein 1	23344	extended synaptotagmin-like protein 1
rs11172113	T/C	12	57527283	INTRONIC				ENSG00000123384	Prolow-density lipoprotein receptor-related protein 1 Precursor (LRP)(Alpha-2-macroglobulin receptor)(A2MR)(Apolipoprotein E receptor)(APOER)(CD91 antigen) [Contains Low-density lipoprotein receptor-related protein 1 85 kDa subunit(LRP-85);Low-densi /.../oprotein receptor-related protein 1 515 kDa subunit(LRP-515);Low-density lipoprotein receptor-related protein 1 intracellular domain(LRPICD)]	4035	low density lipoprotein-related protein 1 (alpha-2-macroglobulin receptor)
rs1117324	C/T	2	21840093	WITHIN_NON_CODING_GENE				ENSG00000233005
rs11176749	A/T	12	67852784
rs11177	G/A	3	52721305	UPSTREAM			PBRM1	ENSG00000163939	polybromo 1	55193	polybromo 1
rs11177	G/A	3	52721305	NON_SYNONYMOUS_CODING			SNORD19B	ENSG00000163938	small nucleolar RNA, C/D box 19B	26354	guanine nucleotide binding protein-like 3 (nucleolar)
rs11177	G/A	3	52721305	WITHIN_NON_CODING_GENE			SNORD19B	ENSG00000163938	small nucleolar RNA, C/D box 19B	26354	guanine nucleotide binding protein-like 3 (nucleolar)
rs11177	G/A	3	52721305	DOWNSTREAM			SNORD19B	ENSG00000163938	small nucleolar RNA, C/D box 19B	26354	guanine nucleotide binding protein-like 3 (nucleolar)
rs11177	G/A	3	52721305	UPSTREAM			SNORD19B	ENSG00000163938	small nucleolar RNA, C/D box 19B	26354	guanine nucleotide binding protein-like 3 (nucleolar)
rs11177	G/A	3	52721305	UPSTREAM			SNORD19	ENSG00000212493	Small nucleolar RNA SNORD19
rs11177	G/A	3	52721305	UPSTREAM				ENSG00000238862	Small nucleolar RNA SNORD19B
rs11177	G/A	3	52721305	UPSTREAM				ENSG00000222345	Small nucleolar RNA SNORD19
rs11190141	C/T	10	101292390	DOWNSTREAM				ENSG00000228778
rs11190141	C/T	10	101292390	UPSTREAM			NKX2-3	ENSG00000119919	NK2 transcription factor related, locus 3 (Drosophila)	159296	NK2 transcription factor related, locus 3 (Drosophila)		Crohn's disease	IMMUNE	Genetic Predisposition to Disease | Crohn Disease
rs11191548	T/C	10	104846178	3PRIME_UTR	Systolic blood pressure		NT5C2	ENSG00000076685	5'-nucleotidase, cytosolic II	22978	5'-nucleotidase, cytosolic II
rs11191548	T/C	10	104846178	DOWNSTREAM	Systolic blood pressure		NT5C2	ENSG00000076685	5'-nucleotidase, cytosolic II	22978	5'-nucleotidase, cytosolic II
rs11191548	T/C	10	104846178	UPSTREAM	Systolic blood pressure			ENSG00000246652
rs11191865	G/A	10	105672842	INTRONIC			OBFC1	ENSG00000107960	oligonucleotide/oligosaccharide-binding fold containing 1	79991	oligonucleotide/oligosaccharide-binding fold containing 1
rs11191865	G/A	10	105672842	WITHIN_NON_CODING_GENE			OBFC1	ENSG00000107960	oligonucleotide/oligosaccharide-binding fold containing 1	79991	oligonucleotide/oligosaccharide-binding fold containing 1
rs11196172	G/A	10	114726843	INTRONIC			TCF7L2	ENSG00000148737	transcription factor 7-like 2 (T-cell specific, HMG-box)	6934	transcription factor 7-like 2 (T-cell specific, HMG-box)	DIABETES MELLITUS, NONINSULIN-DEPENDENT	birth weight glucose small for gestational age | diabetes, gestational | diabetes, type 2 | Posttransplantation diabetes mellitus (PTDM) | insulin | body mass insulin | diabetes, type 2 glucose insulin | body mass cholesterol, HDL diabetes, type 2 glucose insulin metabolic syndrome triglycerides | clinicopathological characteristics of hepatocellular carcinoma	CANCER | METABOLIC	Genetic Predisposition to Disease | Disease Progression | Diabetic Nephropathies | Diabetes Mellitus, Type 2 | Birth Weight | Posttransplantation diabetes mellitus | Carcinoma, Hepatocellular | Obesity | Insulin Resistance | Diabetes, Gestational | Diabetes Mellitus | Liver Neoplasms | Glucose Metabolism Disorders
rs11196174	A/G	10	114734096	INTRONIC			TCF7L2	ENSG00000148737	transcription factor 7-like 2 (T-cell specific, HMG-box)	6934	transcription factor 7-like 2 (T-cell specific, HMG-box)	DIABETES MELLITUS, NONINSULIN-DEPENDENT	birth weight glucose small for gestational age | diabetes, gestational | diabetes, type 2 | Posttransplantation diabetes mellitus (PTDM) | insulin | body mass insulin | diabetes, type 2 glucose insulin | body mass cholesterol, HDL diabetes, type 2 glucose insulin metabolic syndrome triglycerides | clinicopathological characteristics of hepatocellular carcinoma	CANCER | METABOLIC	Genetic Predisposition to Disease | Disease Progression | Diabetic Nephropathies | Diabetes Mellitus, Type 2 | Birth Weight | Posttransplantation diabetes mellitus | Carcinoma, Hepatocellular | Obesity | Insulin Resistance | Diabetes, Gestational | Diabetes Mellitus | Liver Neoplasms | Glucose Metabolism Disorders
rs11203203	G/A	21	43836186	INTRONIC	Type 1 diabetes		UBASH3A	ENSG00000160185	ubiquitin associated and SH3 domain containing, A	53347	ubiquitin associated and SH3 domain containing, A
rs11203203	G/A	21	43836186	WITHIN_NON_CODING_GENE	Type 1 diabetes		UBASH3A	ENSG00000160185	ubiquitin associated and SH3 domain containing, A	53347	ubiquitin associated and SH3 domain containing, A
rs11203203	G/A	21	43836186	DOWNSTREAM	Type 1 diabetes			ENSG00000239914
rs11203203	G/A	21	43836186	INTRONIC	Multiple complex diseases-Coronary Artery Disease, combined control dataset		UBASH3A	ENSG00000160185	ubiquitin associated and SH3 domain containing, A	53347	ubiquitin associated and SH3 domain containing, A
rs11203203	G/A	21	43836186	WITHIN_NON_CODING_GENE	Multiple complex diseases-Coronary Artery Disease, combined control dataset		UBASH3A	ENSG00000160185	ubiquitin associated and SH3 domain containing, A	53347	ubiquitin associated and SH3 domain containing, A
rs11203203	G/A	21	43836186	DOWNSTREAM	Multiple complex diseases-Coronary Artery Disease, combined control dataset			ENSG00000239914
rs11207995	A/C	1	63049551	INTRONIC	Multiple continuous traits in DGI samples-Triglycerides		DOCK7	ENSG00000116641	dedicator of cytokinesis 7	85440	dedicator of cytokinesis 7
rs11207995	A/C	1	63049551	DOWNSTREAM	Multiple continuous traits in DGI samples-Triglycerides		DOCK7	ENSG00000116641	dedicator of cytokinesis 7	85440	dedicator of cytokinesis 7
rs11209026	G/A	1	67705958	NON_SYNONYMOUS_CODING	Crohn's Disease	A relatively rare allele at SNP rs11209026, in the IL23R gene, appears to provide a fairly strong protective effect against the development of Crohn's disease in both Jewish and non-Jewish populations. PMID 17068223 Note that in this study the (A;A) and (A;G) genotypes were combined for statistical reasons (there were too few (A;A) individuals to study by themselves), so the risk is shown as equa…	IL23R	ENSG00000162594	interleukin 23 receptor	149233	interleukin 23 receptor	INFLAMMATORY BOWEL DISEASE 17; INFLAMMATORY BOWEL DISEASE 1; INFLAMMATORY BOWEL DISEASE 11; PSORIASIS SUSCEPTIBILITY 1	psoriasis | Crohn's disease inflammatory bowel disease ulcerative colitis | Crohn's disease ulcerative colitis | Crohn's disease	IMMUNE	Colitis, Ulcerative | Genetic Predisposition to Disease | Inflammation | Inflammatory Bowel Diseases | Psoriasis | Crohn Disease
rs11209026	G/A	1	67705958	3PRIME_UTR	Crohn's Disease	A relatively rare allele at SNP rs11209026, in the IL23R gene, appears to provide a fairly strong protective effect against the development of Crohn's disease in both Jewish and non-Jewish populations. PMID 17068223 Note that in this study the (A;A) and (A;G) genotypes were combined for statistical reasons (there were too few (A;A) individuals to study by themselves), so the risk is shown as equa…	IL23R	ENSG00000162594	interleukin 23 receptor	149233	interleukin 23 receptor	INFLAMMATORY BOWEL DISEASE 17; INFLAMMATORY BOWEL DISEASE 1; INFLAMMATORY BOWEL DISEASE 11; PSORIASIS SUSCEPTIBILITY 1	psoriasis | Crohn's disease inflammatory bowel disease ulcerative colitis | Crohn's disease ulcerative colitis | Crohn's disease	IMMUNE	Colitis, Ulcerative | Genetic Predisposition to Disease | Inflammation | Inflammatory Bowel Diseases | Psoriasis | Crohn Disease
rs11209026	G/A	1	67705958	INTRONIC	Crohn's Disease	A relatively rare allele at SNP rs11209026, in the IL23R gene, appears to provide a fairly strong protective effect against the development of Crohn's disease in both Jewish and non-Jewish populations. PMID 17068223 Note that in this study the (A;A) and (A;G) genotypes were combined for statistical reasons (there were too few (A;A) individuals to study by themselves), so the risk is shown as equa…	IL23R	ENSG00000162594	interleukin 23 receptor	149233	interleukin 23 receptor	INFLAMMATORY BOWEL DISEASE 17; INFLAMMATORY BOWEL DISEASE 1; INFLAMMATORY BOWEL DISEASE 11; PSORIASIS SUSCEPTIBILITY 1	psoriasis | Crohn's disease inflammatory bowel disease ulcerative colitis | Crohn's disease ulcerative colitis | Crohn's disease	IMMUNE	Colitis, Ulcerative | Genetic Predisposition to Disease | Inflammation | Inflammatory Bowel Diseases | Psoriasis | Crohn Disease
rs11209026	G/A	1	67705958	WITHIN_NON_CODING_GENE	Crohn's Disease	A relatively rare allele at SNP rs11209026, in the IL23R gene, appears to provide a fairly strong protective effect against the development of Crohn's disease in both Jewish and non-Jewish populations. PMID 17068223 Note that in this study the (A;A) and (A;G) genotypes were combined for statistical reasons (there were too few (A;A) individuals to study by themselves), so the risk is shown as equa…	IL23R	ENSG00000162594	interleukin 23 receptor	149233	interleukin 23 receptor	INFLAMMATORY BOWEL DISEASE 17; INFLAMMATORY BOWEL DISEASE 1; INFLAMMATORY BOWEL DISEASE 11; PSORIASIS SUSCEPTIBILITY 1	psoriasis | Crohn's disease inflammatory bowel disease ulcerative colitis | Crohn's disease ulcerative colitis | Crohn's disease	IMMUNE	Colitis, Ulcerative | Genetic Predisposition to Disease | Inflammation | Inflammatory Bowel Diseases | Psoriasis | Crohn Disease
rs11209026	G/A	1	67705958	UPSTREAM	Crohn's Disease	A relatively rare allele at SNP rs11209026, in the IL23R gene, appears to provide a fairly strong protective effect against the development of Crohn's disease in both Jewish and non-Jewish populations. PMID 17068223 Note that in this study the (A;A) and (A;G) genotypes were combined for statistical reasons (there were too few (A;A) individuals to study by themselves), so the risk is shown as equa…		ENSG00000221733
rs11209026	G/A	1	67705958	NON_SYNONYMOUS_CODING	Crohn's Disease	A relatively rare allele at SNP rs11209026, in the IL23R gene, appears to provide a fairly strong protective effect against the development of Crohn's disease in both Jewish and non-Jewish populations. PMID 17068223 Note that in this study the (A;A) and (A;G) genotypes were combined for statistical reasons (there were too few (A;A) individuals to study by themselves), so the risk is shown as equa…	IL23R	ENSG00000162594	interleukin 23 receptor	149233	interleukin 23 receptor	INFLAMMATORY BOWEL DISEASE 17; INFLAMMATORY BOWEL DISEASE 1; INFLAMMATORY BOWEL DISEASE 11; PSORIASIS SUSCEPTIBILITY 1	psoriasis | Crohn's disease inflammatory bowel disease ulcerative colitis | Crohn's disease ulcerative colitis | Crohn's disease	IMMUNE	Colitis, Ulcerative | Genetic Predisposition to Disease | Inflammation | Inflammatory Bowel Diseases | Psoriasis | Crohn Disease
rs11209026	G/A	1	67705958	3PRIME_UTR	Crohn's Disease	A relatively rare allele at SNP rs11209026, in the IL23R gene, appears to provide a fairly strong protective effect against the development of Crohn's disease in both Jewish and non-Jewish populations. PMID 17068223 Note that in this study the (A;A) and (A;G) genotypes were combined for statistical reasons (there were too few (A;A) individuals to study by themselves), so the risk is shown as equa…	IL23R	ENSG00000162594	interleukin 23 receptor	149233	interleukin 23 receptor	INFLAMMATORY BOWEL DISEASE 17; INFLAMMATORY BOWEL DISEASE 1; INFLAMMATORY BOWEL DISEASE 11; PSORIASIS SUSCEPTIBILITY 1	psoriasis | Crohn's disease inflammatory bowel disease ulcerative colitis | Crohn's disease ulcerative colitis | Crohn's disease	IMMUNE	Colitis, Ulcerative | Genetic Predisposition to Disease | Inflammation | Inflammatory Bowel Diseases | Psoriasis | Crohn Disease
rs11209026	G/A	1	67705958	INTRONIC	Crohn's Disease	A relatively rare allele at SNP rs11209026, in the IL23R gene, appears to provide a fairly strong protective effect against the development of Crohn's disease in both Jewish and non-Jewish populations. PMID 17068223 Note that in this study the (A;A) and (A;G) genotypes were combined for statistical reasons (there were too few (A;A) individuals to study by themselves), so the risk is shown as equa…	IL23R	ENSG00000162594	interleukin 23 receptor	149233	interleukin 23 receptor	INFLAMMATORY BOWEL DISEASE 17; INFLAMMATORY BOWEL DISEASE 1; INFLAMMATORY BOWEL DISEASE 11; PSORIASIS SUSCEPTIBILITY 1	psoriasis | Crohn's disease inflammatory bowel disease ulcerative colitis | Crohn's disease ulcerative colitis | Crohn's disease	IMMUNE	Colitis, Ulcerative | Genetic Predisposition to Disease | Inflammation | Inflammatory Bowel Diseases | Psoriasis | Crohn Disease
rs11209026	G/A	1	67705958	WITHIN_NON_CODING_GENE	Crohn's Disease	A relatively rare allele at SNP rs11209026, in the IL23R gene, appears to provide a fairly strong protective effect against the development of Crohn's disease in both Jewish and non-Jewish populations. PMID 17068223 Note that in this study the (A;A) and (A;G) genotypes were combined for statistical reasons (there were too few (A;A) individuals to study by themselves), so the risk is shown as equa…	IL23R	ENSG00000162594	interleukin 23 receptor	149233	interleukin 23 receptor	INFLAMMATORY BOWEL DISEASE 17; INFLAMMATORY BOWEL DISEASE 1; INFLAMMATORY BOWEL DISEASE 11; PSORIASIS SUSCEPTIBILITY 1	psoriasis | Crohn's disease inflammatory bowel disease ulcerative colitis | Crohn's disease ulcerative colitis | Crohn's disease	IMMUNE	Colitis, Ulcerative | Genetic Predisposition to Disease | Inflammation | Inflammatory Bowel Diseases | Psoriasis | Crohn Disease
rs11209026	G/A	1	67705958	UPSTREAM	Crohn's Disease	A relatively rare allele at SNP rs11209026, in the IL23R gene, appears to provide a fairly strong protective effect against the development of Crohn's disease in both Jewish and non-Jewish populations. PMID 17068223 Note that in this study the (A;A) and (A;G) genotypes were combined for statistical reasons (there were too few (A;A) individuals to study by themselves), so the risk is shown as equa…		ENSG00000221733
rs11209026	G/A	1	67705958	NON_SYNONYMOUS_CODING	Crohn's Disease	A relatively rare allele at SNP rs11209026, in the IL23R gene, appears to provide a fairly strong protective effect against the development of Crohn's disease in both Jewish and non-Jewish populations. PMID 17068223 Note that in this study the (A;A) and (A;G) genotypes were combined for statistical reasons (there were too few (A;A) individuals to study by themselves), so the risk is shown as equa…	IL23R	ENSG00000162594	interleukin 23 receptor	149233	interleukin 23 receptor	INFLAMMATORY BOWEL DISEASE 17; INFLAMMATORY BOWEL DISEASE 1; INFLAMMATORY BOWEL DISEASE 11; PSORIASIS SUSCEPTIBILITY 1	psoriasis | Crohn's disease inflammatory bowel disease ulcerative colitis | Crohn's disease ulcerative colitis | Crohn's disease	IMMUNE	Colitis, Ulcerative | Genetic Predisposition to Disease | Inflammation | Inflammatory Bowel Diseases | Psoriasis | Crohn Disease
rs11209026	G/A	1	67705958	3PRIME_UTR	Crohn's Disease	A relatively rare allele at SNP rs11209026, in the IL23R gene, appears to provide a fairly strong protective effect against the development of Crohn's disease in both Jewish and non-Jewish populations. PMID 17068223 Note that in this study the (A;A) and (A;G) genotypes were combined for statistical reasons (there were too few (A;A) individuals to study by themselves), so the risk is shown as equa…	IL23R	ENSG00000162594	interleukin 23 receptor	149233	interleukin 23 receptor	INFLAMMATORY BOWEL DISEASE 17; INFLAMMATORY BOWEL DISEASE 1; INFLAMMATORY BOWEL DISEASE 11; PSORIASIS SUSCEPTIBILITY 1	psoriasis | Crohn's disease inflammatory bowel disease ulcerative colitis | Crohn's disease ulcerative colitis | Crohn's disease	IMMUNE	Colitis, Ulcerative | Genetic Predisposition to Disease | Inflammation | Inflammatory Bowel Diseases | Psoriasis | Crohn Disease
rs11209026	G/A	1	67705958	INTRONIC	Crohn's Disease	A relatively rare allele at SNP rs11209026, in the IL23R gene, appears to provide a fairly strong protective effect against the development of Crohn's disease in both Jewish and non-Jewish populations. PMID 17068223 Note that in this study the (A;A) and (A;G) genotypes were combined for statistical reasons (there were too few (A;A) individuals to study by themselves), so the risk is shown as equa…	IL23R	ENSG00000162594	interleukin 23 receptor	149233	interleukin 23 receptor	INFLAMMATORY BOWEL DISEASE 17; INFLAMMATORY BOWEL DISEASE 1; INFLAMMATORY BOWEL DISEASE 11; PSORIASIS SUSCEPTIBILITY 1	psoriasis | Crohn's disease inflammatory bowel disease ulcerative colitis | Crohn's disease ulcerative colitis | Crohn's disease	IMMUNE	Colitis, Ulcerative | Genetic Predisposition to Disease | Inflammation | Inflammatory Bowel Diseases | Psoriasis | Crohn Disease
rs11209026	G/A	1	67705958	WITHIN_NON_CODING_GENE	Crohn's Disease	A relatively rare allele at SNP rs11209026, in the IL23R gene, appears to provide a fairly strong protective effect against the development of Crohn's disease in both Jewish and non-Jewish populations. PMID 17068223 Note that in this study the (A;A) and (A;G) genotypes were combined for statistical reasons (there were too few (A;A) individuals to study by themselves), so the risk is shown as equa…	IL23R	ENSG00000162594	interleukin 23 receptor	149233	interleukin 23 receptor	INFLAMMATORY BOWEL DISEASE 17; INFLAMMATORY BOWEL DISEASE 1; INFLAMMATORY BOWEL DISEASE 11; PSORIASIS SUSCEPTIBILITY 1	psoriasis | Crohn's disease inflammatory bowel disease ulcerative colitis | Crohn's disease ulcerative colitis | Crohn's disease	IMMUNE	Colitis, Ulcerative | Genetic Predisposition to Disease | Inflammation | Inflammatory Bowel Diseases | Psoriasis | Crohn Disease
rs11209026	G/A	1	67705958	UPSTREAM	Crohn's Disease	A relatively rare allele at SNP rs11209026, in the IL23R gene, appears to provide a fairly strong protective effect against the development of Crohn's disease in both Jewish and non-Jewish populations. PMID 17068223 Note that in this study the (A;A) and (A;G) genotypes were combined for statistical reasons (there were too few (A;A) individuals to study by themselves), so the risk is shown as equa…		ENSG00000221733
rs11209026	G/A	1	67705958	NON_SYNONYMOUS_CODING	Crohn's Disease	A relatively rare allele at SNP rs11209026, in the IL23R gene, appears to provide a fairly strong protective effect against the development of Crohn's disease in both Jewish and non-Jewish populations. PMID 17068223 Note that in this study the (A;A) and (A;G) genotypes were combined for statistical reasons (there were too few (A;A) individuals to study by themselves), so the risk is shown as equa…	IL23R	ENSG00000162594	interleukin 23 receptor	149233	interleukin 23 receptor	INFLAMMATORY BOWEL DISEASE 17; INFLAMMATORY BOWEL DISEASE 1; INFLAMMATORY BOWEL DISEASE 11; PSORIASIS SUSCEPTIBILITY 1	psoriasis | Crohn's disease inflammatory bowel disease ulcerative colitis | Crohn's disease ulcerative colitis | Crohn's disease	IMMUNE	Colitis, Ulcerative | Genetic Predisposition to Disease | Inflammation | Inflammatory Bowel Diseases | Psoriasis | Crohn Disease
rs11209026	G/A	1	67705958	3PRIME_UTR	Crohn's Disease	A relatively rare allele at SNP rs11209026, in the IL23R gene, appears to provide a fairly strong protective effect against the development of Crohn's disease in both Jewish and non-Jewish populations. PMID 17068223 Note that in this study the (A;A) and (A;G) genotypes were combined for statistical reasons (there were too few (A;A) individuals to study by themselves), so the risk is shown as equa…	IL23R	ENSG00000162594	interleukin 23 receptor	149233	interleukin 23 receptor	INFLAMMATORY BOWEL DISEASE 17; INFLAMMATORY BOWEL DISEASE 1; INFLAMMATORY BOWEL DISEASE 11; PSORIASIS SUSCEPTIBILITY 1	psoriasis | Crohn's disease inflammatory bowel disease ulcerative colitis | Crohn's disease ulcerative colitis | Crohn's disease	IMMUNE	Colitis, Ulcerative | Genetic Predisposition to Disease | Inflammation | Inflammatory Bowel Diseases | Psoriasis | Crohn Disease
rs11209026	G/A	1	67705958	INTRONIC	Crohn's Disease	A relatively rare allele at SNP rs11209026, in the IL23R gene, appears to provide a fairly strong protective effect against the development of Crohn's disease in both Jewish and non-Jewish populations. PMID 17068223 Note that in this study the (A;A) and (A;G) genotypes were combined for statistical reasons (there were too few (A;A) individuals to study by themselves), so the risk is shown as equa…	IL23R	ENSG00000162594	interleukin 23 receptor	149233	interleukin 23 receptor	INFLAMMATORY BOWEL DISEASE 17; INFLAMMATORY BOWEL DISEASE 1; INFLAMMATORY BOWEL DISEASE 11; PSORIASIS SUSCEPTIBILITY 1	psoriasis | Crohn's disease inflammatory bowel disease ulcerative colitis | Crohn's disease ulcerative colitis | Crohn's disease	IMMUNE	Colitis, Ulcerative | Genetic Predisposition to Disease | Inflammation | Inflammatory Bowel Diseases | Psoriasis | Crohn Disease
rs11209026	G/A	1	67705958	WITHIN_NON_CODING_GENE	Crohn's Disease	A relatively rare allele at SNP rs11209026, in the IL23R gene, appears to provide a fairly strong protective effect against the development of Crohn's disease in both Jewish and non-Jewish populations. PMID 17068223 Note that in this study the (A;A) and (A;G) genotypes were combined for statistical reasons (there were too few (A;A) individuals to study by themselves), so the risk is shown as equa…	IL23R	ENSG00000162594	interleukin 23 receptor	149233	interleukin 23 receptor	INFLAMMATORY BOWEL DISEASE 17; INFLAMMATORY BOWEL DISEASE 1; INFLAMMATORY BOWEL DISEASE 11; PSORIASIS SUSCEPTIBILITY 1	psoriasis | Crohn's disease inflammatory bowel disease ulcerative colitis | Crohn's disease ulcerative colitis | Crohn's disease	IMMUNE	Colitis, Ulcerative | Genetic Predisposition to Disease | Inflammation | Inflammatory Bowel Diseases | Psoriasis | Crohn Disease
rs11209026	G/A	1	67705958	UPSTREAM	Crohn's Disease	A relatively rare allele at SNP rs11209026, in the IL23R gene, appears to provide a fairly strong protective effect against the development of Crohn's disease in both Jewish and non-Jewish populations. PMID 17068223 Note that in this study the (A;A) and (A;G) genotypes were combined for statistical reasons (there were too few (A;A) individuals to study by themselves), so the risk is shown as equa…		ENSG00000221733
rs11209026	G/A	1	67705958	NON_SYNONYMOUS_CODING	Psoriasis	A relatively rare allele at SNP rs11209026, in the IL23R gene, appears to provide a fairly strong protective effect against the development of Crohn's disease in both Jewish and non-Jewish populations. PMID 17068223 Note that in this study the (A;A) and (A;G) genotypes were combined for statistical reasons (there were too few (A;A) individuals to study by themselves), so the risk is shown as equa…	IL23R	ENSG00000162594	interleukin 23 receptor	149233	interleukin 23 receptor	INFLAMMATORY BOWEL DISEASE 17; INFLAMMATORY BOWEL DISEASE 1; INFLAMMATORY BOWEL DISEASE 11; PSORIASIS SUSCEPTIBILITY 1	psoriasis | Crohn's disease inflammatory bowel disease ulcerative colitis | Crohn's disease ulcerative colitis | Crohn's disease	IMMUNE	Colitis, Ulcerative | Genetic Predisposition to Disease | Inflammation | Inflammatory Bowel Diseases | Psoriasis | Crohn Disease
rs11209026	G/A	1	67705958	3PRIME_UTR	Psoriasis	A relatively rare allele at SNP rs11209026, in the IL23R gene, appears to provide a fairly strong protective effect against the development of Crohn's disease in both Jewish and non-Jewish populations. PMID 17068223 Note that in this study the (A;A) and (A;G) genotypes were combined for statistical reasons (there were too few (A;A) individuals to study by themselves), so the risk is shown as equa…	IL23R	ENSG00000162594	interleukin 23 receptor	149233	interleukin 23 receptor	INFLAMMATORY BOWEL DISEASE 17; INFLAMMATORY BOWEL DISEASE 1; INFLAMMATORY BOWEL DISEASE 11; PSORIASIS SUSCEPTIBILITY 1	psoriasis | Crohn's disease inflammatory bowel disease ulcerative colitis | Crohn's disease ulcerative colitis | Crohn's disease	IMMUNE	Colitis, Ulcerative | Genetic Predisposition to Disease | Inflammation | Inflammatory Bowel Diseases | Psoriasis | Crohn Disease
rs11209026	G/A	1	67705958	INTRONIC	Psoriasis	A relatively rare allele at SNP rs11209026, in the IL23R gene, appears to provide a fairly strong protective effect against the development of Crohn's disease in both Jewish and non-Jewish populations. PMID 17068223 Note that in this study the (A;A) and (A;G) genotypes were combined for statistical reasons (there were too few (A;A) individuals to study by themselves), so the risk is shown as equa…	IL23R	ENSG00000162594	interleukin 23 receptor	149233	interleukin 23 receptor	INFLAMMATORY BOWEL DISEASE 17; INFLAMMATORY BOWEL DISEASE 1; INFLAMMATORY BOWEL DISEASE 11; PSORIASIS SUSCEPTIBILITY 1	psoriasis | Crohn's disease inflammatory bowel disease ulcerative colitis | Crohn's disease ulcerative colitis | Crohn's disease	IMMUNE	Colitis, Ulcerative | Genetic Predisposition to Disease | Inflammation | Inflammatory Bowel Diseases | Psoriasis | Crohn Disease
rs11209026	G/A	1	67705958	WITHIN_NON_CODING_GENE	Psoriasis	A relatively rare allele at SNP rs11209026, in the IL23R gene, appears to provide a fairly strong protective effect against the development of Crohn's disease in both Jewish and non-Jewish populations. PMID 17068223 Note that in this study the (A;A) and (A;G) genotypes were combined for statistical reasons (there were too few (A;A) individuals to study by themselves), so the risk is shown as equa…	IL23R	ENSG00000162594	interleukin 23 receptor	149233	interleukin 23 receptor	INFLAMMATORY BOWEL DISEASE 17; INFLAMMATORY BOWEL DISEASE 1; INFLAMMATORY BOWEL DISEASE 11; PSORIASIS SUSCEPTIBILITY 1	psoriasis | Crohn's disease inflammatory bowel disease ulcerative colitis | Crohn's disease ulcerative colitis | Crohn's disease	IMMUNE	Colitis, Ulcerative | Genetic Predisposition to Disease | Inflammation | Inflammatory Bowel Diseases | Psoriasis | Crohn Disease
rs11209026	G/A	1	67705958	UPSTREAM	Psoriasis	A relatively rare allele at SNP rs11209026, in the IL23R gene, appears to provide a fairly strong protective effect against the development of Crohn's disease in both Jewish and non-Jewish populations. PMID 17068223 Note that in this study the (A;A) and (A;G) genotypes were combined for statistical reasons (there were too few (A;A) individuals to study by themselves), so the risk is shown as equa…		ENSG00000221733
rs11209026	G/A	1	67705958	NON_SYNONYMOUS_CODING	Ulcerative colitis	A relatively rare allele at SNP rs11209026, in the IL23R gene, appears to provide a fairly strong protective effect against the development of Crohn's disease in both Jewish and non-Jewish populations. PMID 17068223 Note that in this study the (A;A) and (A;G) genotypes were combined for statistical reasons (there were too few (A;A) individuals to study by themselves), so the risk is shown as equa…	IL23R	ENSG00000162594	interleukin 23 receptor	149233	interleukin 23 receptor	INFLAMMATORY BOWEL DISEASE 17; INFLAMMATORY BOWEL DISEASE 1; INFLAMMATORY BOWEL DISEASE 11; PSORIASIS SUSCEPTIBILITY 1	psoriasis | Crohn's disease inflammatory bowel disease ulcerative colitis | Crohn's disease ulcerative colitis | Crohn's disease	IMMUNE	Colitis, Ulcerative | Genetic Predisposition to Disease | Inflammation | Inflammatory Bowel Diseases | Psoriasis | Crohn Disease
rs11209026	G/A	1	67705958	3PRIME_UTR	Ulcerative colitis	A relatively rare allele at SNP rs11209026, in the IL23R gene, appears to provide a fairly strong protective effect against the development of Crohn's disease in both Jewish and non-Jewish populations. PMID 17068223 Note that in this study the (A;A) and (A;G) genotypes were combined for statistical reasons (there were too few (A;A) individuals to study by themselves), so the risk is shown as equa…	IL23R	ENSG00000162594	interleukin 23 receptor	149233	interleukin 23 receptor	INFLAMMATORY BOWEL DISEASE 17; INFLAMMATORY BOWEL DISEASE 1; INFLAMMATORY BOWEL DISEASE 11; PSORIASIS SUSCEPTIBILITY 1	psoriasis | Crohn's disease inflammatory bowel disease ulcerative colitis | Crohn's disease ulcerative colitis | Crohn's disease	IMMUNE	Colitis, Ulcerative | Genetic Predisposition to Disease | Inflammation | Inflammatory Bowel Diseases | Psoriasis | Crohn Disease
rs11209026	G/A	1	67705958	INTRONIC	Ulcerative colitis	A relatively rare allele at SNP rs11209026, in the IL23R gene, appears to provide a fairly strong protective effect against the development of Crohn's disease in both Jewish and non-Jewish populations. PMID 17068223 Note that in this study the (A;A) and (A;G) genotypes were combined for statistical reasons (there were too few (A;A) individuals to study by themselves), so the risk is shown as equa…	IL23R	ENSG00000162594	interleukin 23 receptor	149233	interleukin 23 receptor	INFLAMMATORY BOWEL DISEASE 17; INFLAMMATORY BOWEL DISEASE 1; INFLAMMATORY BOWEL DISEASE 11; PSORIASIS SUSCEPTIBILITY 1	psoriasis | Crohn's disease inflammatory bowel disease ulcerative colitis | Crohn's disease ulcerative colitis | Crohn's disease	IMMUNE	Colitis, Ulcerative | Genetic Predisposition to Disease | Inflammation | Inflammatory Bowel Diseases | Psoriasis | Crohn Disease
rs11209026	G/A	1	67705958	WITHIN_NON_CODING_GENE	Ulcerative colitis	A relatively rare allele at SNP rs11209026, in the IL23R gene, appears to provide a fairly strong protective effect against the development of Crohn's disease in both Jewish and non-Jewish populations. PMID 17068223 Note that in this study the (A;A) and (A;G) genotypes were combined for statistical reasons (there were too few (A;A) individuals to study by themselves), so the risk is shown as equa…	IL23R	ENSG00000162594	interleukin 23 receptor	149233	interleukin 23 receptor	INFLAMMATORY BOWEL DISEASE 17; INFLAMMATORY BOWEL DISEASE 1; INFLAMMATORY BOWEL DISEASE 11; PSORIASIS SUSCEPTIBILITY 1	psoriasis | Crohn's disease inflammatory bowel disease ulcerative colitis | Crohn's disease ulcerative colitis | Crohn's disease	IMMUNE	Colitis, Ulcerative | Genetic Predisposition to Disease | Inflammation | Inflammatory Bowel Diseases | Psoriasis | Crohn Disease
rs11209026	G/A	1	67705958	UPSTREAM	Ulcerative colitis	A relatively rare allele at SNP rs11209026, in the IL23R gene, appears to provide a fairly strong protective effect against the development of Crohn's disease in both Jewish and non-Jewish populations. PMID 17068223 Note that in this study the (A;A) and (A;G) genotypes were combined for statistical reasons (there were too few (A;A) individuals to study by themselves), so the risk is shown as equa…		ENSG00000221733
rs11209026	G/A	1	67705958	NON_SYNONYMOUS_CODING	Ulcerative colitis	A relatively rare allele at SNP rs11209026, in the IL23R gene, appears to provide a fairly strong protective effect against the development of Crohn's disease in both Jewish and non-Jewish populations. PMID 17068223 Note that in this study the (A;A) and (A;G) genotypes were combined for statistical reasons (there were too few (A;A) individuals to study by themselves), so the risk is shown as equa…	IL23R	ENSG00000162594	interleukin 23 receptor	149233	interleukin 23 receptor	INFLAMMATORY BOWEL DISEASE 17; INFLAMMATORY BOWEL DISEASE 1; INFLAMMATORY BOWEL DISEASE 11; PSORIASIS SUSCEPTIBILITY 1	psoriasis | Crohn's disease inflammatory bowel disease ulcerative colitis | Crohn's disease ulcerative colitis | Crohn's disease	IMMUNE	Colitis, Ulcerative | Genetic Predisposition to Disease | Inflammation | Inflammatory Bowel Diseases | Psoriasis | Crohn Disease
rs11209026	G/A	1	67705958	3PRIME_UTR	Ulcerative colitis	A relatively rare allele at SNP rs11209026, in the IL23R gene, appears to provide a fairly strong protective effect against the development of Crohn's disease in both Jewish and non-Jewish populations. PMID 17068223 Note that in this study the (A;A) and (A;G) genotypes were combined for statistical reasons (there were too few (A;A) individuals to study by themselves), so the risk is shown as equa…	IL23R	ENSG00000162594	interleukin 23 receptor	149233	interleukin 23 receptor	INFLAMMATORY BOWEL DISEASE 17; INFLAMMATORY BOWEL DISEASE 1; INFLAMMATORY BOWEL DISEASE 11; PSORIASIS SUSCEPTIBILITY 1	psoriasis | Crohn's disease inflammatory bowel disease ulcerative colitis | Crohn's disease ulcerative colitis | Crohn's disease	IMMUNE	Colitis, Ulcerative | Genetic Predisposition to Disease | Inflammation | Inflammatory Bowel Diseases | Psoriasis | Crohn Disease
rs11209026	G/A	1	67705958	INTRONIC	Ulcerative colitis	A relatively rare allele at SNP rs11209026, in the IL23R gene, appears to provide a fairly strong protective effect against the development of Crohn's disease in both Jewish and non-Jewish populations. PMID 17068223 Note that in this study the (A;A) and (A;G) genotypes were combined for statistical reasons (there were too few (A;A) individuals to study by themselves), so the risk is shown as equa…	IL23R	ENSG00000162594	interleukin 23 receptor	149233	interleukin 23 receptor	INFLAMMATORY BOWEL DISEASE 17; INFLAMMATORY BOWEL DISEASE 1; INFLAMMATORY BOWEL DISEASE 11; PSORIASIS SUSCEPTIBILITY 1	psoriasis | Crohn's disease inflammatory bowel disease ulcerative colitis | Crohn's disease ulcerative colitis | Crohn's disease	IMMUNE	Colitis, Ulcerative | Genetic Predisposition to Disease | Inflammation | Inflammatory Bowel Diseases | Psoriasis | Crohn Disease
rs11209026	G/A	1	67705958	WITHIN_NON_CODING_GENE	Ulcerative colitis	A relatively rare allele at SNP rs11209026, in the IL23R gene, appears to provide a fairly strong protective effect against the development of Crohn's disease in both Jewish and non-Jewish populations. PMID 17068223 Note that in this study the (A;A) and (A;G) genotypes were combined for statistical reasons (there were too few (A;A) individuals to study by themselves), so the risk is shown as equa…	IL23R	ENSG00000162594	interleukin 23 receptor	149233	interleukin 23 receptor	INFLAMMATORY BOWEL DISEASE 17; INFLAMMATORY BOWEL DISEASE 1; INFLAMMATORY BOWEL DISEASE 11; PSORIASIS SUSCEPTIBILITY 1	psoriasis | Crohn's disease inflammatory bowel disease ulcerative colitis | Crohn's disease ulcerative colitis | Crohn's disease	IMMUNE	Colitis, Ulcerative | Genetic Predisposition to Disease | Inflammation | Inflammatory Bowel Diseases | Psoriasis | Crohn Disease
rs11209026	G/A	1	67705958	UPSTREAM	Ulcerative colitis	A relatively rare allele at SNP rs11209026, in the IL23R gene, appears to provide a fairly strong protective effect against the development of Crohn's disease in both Jewish and non-Jewish populations. PMID 17068223 Note that in this study the (A;A) and (A;G) genotypes were combined for statistical reasons (there were too few (A;A) individuals to study by themselves), so the risk is shown as equa…		ENSG00000221733
rs11209026	G/A	1	67705958	NON_SYNONYMOUS_CODING	Inflammatory bowel disease	A relatively rare allele at SNP rs11209026, in the IL23R gene, appears to provide a fairly strong protective effect against the development of Crohn's disease in both Jewish and non-Jewish populations. PMID 17068223 Note that in this study the (A;A) and (A;G) genotypes were combined for statistical reasons (there were too few (A;A) individuals to study by themselves), so the risk is shown as equa…	IL23R	ENSG00000162594	interleukin 23 receptor	149233	interleukin 23 receptor	INFLAMMATORY BOWEL DISEASE 17; INFLAMMATORY BOWEL DISEASE 1; INFLAMMATORY BOWEL DISEASE 11; PSORIASIS SUSCEPTIBILITY 1	psoriasis | Crohn's disease inflammatory bowel disease ulcerative colitis | Crohn's disease ulcerative colitis | Crohn's disease	IMMUNE	Colitis, Ulcerative | Genetic Predisposition to Disease | Inflammation | Inflammatory Bowel Diseases | Psoriasis | Crohn Disease
rs11209026	G/A	1	67705958	3PRIME_UTR	Inflammatory bowel disease	A relatively rare allele at SNP rs11209026, in the IL23R gene, appears to provide a fairly strong protective effect against the development of Crohn's disease in both Jewish and non-Jewish populations. PMID 17068223 Note that in this study the (A;A) and (A;G) genotypes were combined for statistical reasons (there were too few (A;A) individuals to study by themselves), so the risk is shown as equa…	IL23R	ENSG00000162594	interleukin 23 receptor	149233	interleukin 23 receptor	INFLAMMATORY BOWEL DISEASE 17; INFLAMMATORY BOWEL DISEASE 1; INFLAMMATORY BOWEL DISEASE 11; PSORIASIS SUSCEPTIBILITY 1	psoriasis | Crohn's disease inflammatory bowel disease ulcerative colitis | Crohn's disease ulcerative colitis | Crohn's disease	IMMUNE	Colitis, Ulcerative | Genetic Predisposition to Disease | Inflammation | Inflammatory Bowel Diseases | Psoriasis | Crohn Disease
rs11209026	G/A	1	67705958	INTRONIC	Inflammatory bowel disease	A relatively rare allele at SNP rs11209026, in the IL23R gene, appears to provide a fairly strong protective effect against the development of Crohn's disease in both Jewish and non-Jewish populations. PMID 17068223 Note that in this study the (A;A) and (A;G) genotypes were combined for statistical reasons (there were too few (A;A) individuals to study by themselves), so the risk is shown as equa…	IL23R	ENSG00000162594	interleukin 23 receptor	149233	interleukin 23 receptor	INFLAMMATORY BOWEL DISEASE 17; INFLAMMATORY BOWEL DISEASE 1; INFLAMMATORY BOWEL DISEASE 11; PSORIASIS SUSCEPTIBILITY 1	psoriasis | Crohn's disease inflammatory bowel disease ulcerative colitis | Crohn's disease ulcerative colitis | Crohn's disease	IMMUNE	Colitis, Ulcerative | Genetic Predisposition to Disease | Inflammation | Inflammatory Bowel Diseases | Psoriasis | Crohn Disease
rs11209026	G/A	1	67705958	WITHIN_NON_CODING_GENE	Inflammatory bowel disease	A relatively rare allele at SNP rs11209026, in the IL23R gene, appears to provide a fairly strong protective effect against the development of Crohn's disease in both Jewish and non-Jewish populations. PMID 17068223 Note that in this study the (A;A) and (A;G) genotypes were combined for statistical reasons (there were too few (A;A) individuals to study by themselves), so the risk is shown as equa…	IL23R	ENSG00000162594	interleukin 23 receptor	149233	interleukin 23 receptor	INFLAMMATORY BOWEL DISEASE 17; INFLAMMATORY BOWEL DISEASE 1; INFLAMMATORY BOWEL DISEASE 11; PSORIASIS SUSCEPTIBILITY 1	psoriasis | Crohn's disease inflammatory bowel disease ulcerative colitis | Crohn's disease ulcerative colitis | Crohn's disease	IMMUNE	Colitis, Ulcerative | Genetic Predisposition to Disease | Inflammation | Inflammatory Bowel Diseases | Psoriasis | Crohn Disease
rs11209026	G/A	1	67705958	UPSTREAM	Inflammatory bowel disease	A relatively rare allele at SNP rs11209026, in the IL23R gene, appears to provide a fairly strong protective effect against the development of Crohn's disease in both Jewish and non-Jewish populations. PMID 17068223 Note that in this study the (A;A) and (A;G) genotypes were combined for statistical reasons (there were too few (A;A) individuals to study by themselves), so the risk is shown as equa…		ENSG00000221733
rs11209026	G/A	1	67705958	NON_SYNONYMOUS_CODING	Inflammatory bowel disease	A relatively rare allele at SNP rs11209026, in the IL23R gene, appears to provide a fairly strong protective effect against the development of Crohn's disease in both Jewish and non-Jewish populations. PMID 17068223 Note that in this study the (A;A) and (A;G) genotypes were combined for statistical reasons (there were too few (A;A) individuals to study by themselves), so the risk is shown as equa…	IL23R	ENSG00000162594	interleukin 23 receptor	149233	interleukin 23 receptor	INFLAMMATORY BOWEL DISEASE 17; INFLAMMATORY BOWEL DISEASE 1; INFLAMMATORY BOWEL DISEASE 11; PSORIASIS SUSCEPTIBILITY 1	psoriasis | Crohn's disease inflammatory bowel disease ulcerative colitis | Crohn's disease ulcerative colitis | Crohn's disease	IMMUNE	Colitis, Ulcerative | Genetic Predisposition to Disease | Inflammation | Inflammatory Bowel Diseases | Psoriasis | Crohn Disease
rs11209026	G/A	1	67705958	3PRIME_UTR	Inflammatory bowel disease	A relatively rare allele at SNP rs11209026, in the IL23R gene, appears to provide a fairly strong protective effect against the development of Crohn's disease in both Jewish and non-Jewish populations. PMID 17068223 Note that in this study the (A;A) and (A;G) genotypes were combined for statistical reasons (there were too few (A;A) individuals to study by themselves), so the risk is shown as equa…	IL23R	ENSG00000162594	interleukin 23 receptor	149233	interleukin 23 receptor	INFLAMMATORY BOWEL DISEASE 17; INFLAMMATORY BOWEL DISEASE 1; INFLAMMATORY BOWEL DISEASE 11; PSORIASIS SUSCEPTIBILITY 1	psoriasis | Crohn's disease inflammatory bowel disease ulcerative colitis | Crohn's disease ulcerative colitis | Crohn's disease	IMMUNE	Colitis, Ulcerative | Genetic Predisposition to Disease | Inflammation | Inflammatory Bowel Diseases | Psoriasis | Crohn Disease
rs11209026	G/A	1	67705958	INTRONIC	Inflammatory bowel disease	A relatively rare allele at SNP rs11209026, in the IL23R gene, appears to provide a fairly strong protective effect against the development of Crohn's disease in both Jewish and non-Jewish populations. PMID 17068223 Note that in this study the (A;A) and (A;G) genotypes were combined for statistical reasons (there were too few (A;A) individuals to study by themselves), so the risk is shown as equa…	IL23R	ENSG00000162594	interleukin 23 receptor	149233	interleukin 23 receptor	INFLAMMATORY BOWEL DISEASE 17; INFLAMMATORY BOWEL DISEASE 1; INFLAMMATORY BOWEL DISEASE 11; PSORIASIS SUSCEPTIBILITY 1	psoriasis | Crohn's disease inflammatory bowel disease ulcerative colitis | Crohn's disease ulcerative colitis | Crohn's disease	IMMUNE	Colitis, Ulcerative | Genetic Predisposition to Disease | Inflammation | Inflammatory Bowel Diseases | Psoriasis | Crohn Disease
rs11209026	G/A	1	67705958	WITHIN_NON_CODING_GENE	Inflammatory bowel disease	A relatively rare allele at SNP rs11209026, in the IL23R gene, appears to provide a fairly strong protective effect against the development of Crohn's disease in both Jewish and non-Jewish populations. PMID 17068223 Note that in this study the (A;A) and (A;G) genotypes were combined for statistical reasons (there were too few (A;A) individuals to study by themselves), so the risk is shown as equa…	IL23R	ENSG00000162594	interleukin 23 receptor	149233	interleukin 23 receptor	INFLAMMATORY BOWEL DISEASE 17; INFLAMMATORY BOWEL DISEASE 1; INFLAMMATORY BOWEL DISEASE 11; PSORIASIS SUSCEPTIBILITY 1	psoriasis | Crohn's disease inflammatory bowel disease ulcerative colitis | Crohn's disease ulcerative colitis | Crohn's disease	IMMUNE	Colitis, Ulcerative | Genetic Predisposition to Disease | Inflammation | Inflammatory Bowel Diseases | Psoriasis | Crohn Disease
rs11209026	G/A	1	67705958	UPSTREAM	Inflammatory bowel disease	A relatively rare allele at SNP rs11209026, in the IL23R gene, appears to provide a fairly strong protective effect against the development of Crohn's disease in both Jewish and non-Jewish populations. PMID 17068223 Note that in this study the (A;A) and (A;G) genotypes were combined for statistical reasons (there were too few (A;A) individuals to study by themselves), so the risk is shown as equa…		ENSG00000221733
rs11209026	G/A	1	67705958	NON_SYNONYMOUS_CODING	Multiple complex diseases-Type I Diabetes, Rheumatoid Arthritis, Crohn's disease, combined case analysis	A relatively rare allele at SNP rs11209026, in the IL23R gene, appears to provide a fairly strong protective effect against the development of Crohn's disease in both Jewish and non-Jewish populations. PMID 17068223 Note that in this study the (A;A) and (A;G) genotypes were combined for statistical reasons (there were too few (A;A) individuals to study by themselves), so the risk is shown as equa…	IL23R	ENSG00000162594	interleukin 23 receptor	149233	interleukin 23 receptor	INFLAMMATORY BOWEL DISEASE 17; INFLAMMATORY BOWEL DISEASE 1; INFLAMMATORY BOWEL DISEASE 11; PSORIASIS SUSCEPTIBILITY 1	psoriasis | Crohn's disease inflammatory bowel disease ulcerative colitis | Crohn's disease ulcerative colitis | Crohn's disease	IMMUNE	Colitis, Ulcerative | Genetic Predisposition to Disease | Inflammation | Inflammatory Bowel Diseases | Psoriasis | Crohn Disease
rs11209026	G/A	1	67705958	3PRIME_UTR	Multiple complex diseases-Type I Diabetes, Rheumatoid Arthritis, Crohn's disease, combined case analysis	A relatively rare allele at SNP rs11209026, in the IL23R gene, appears to provide a fairly strong protective effect against the development of Crohn's disease in both Jewish and non-Jewish populations. PMID 17068223 Note that in this study the (A;A) and (A;G) genotypes were combined for statistical reasons (there were too few (A;A) individuals to study by themselves), so the risk is shown as equa…	IL23R	ENSG00000162594	interleukin 23 receptor	149233	interleukin 23 receptor	INFLAMMATORY BOWEL DISEASE 17; INFLAMMATORY BOWEL DISEASE 1; INFLAMMATORY BOWEL DISEASE 11; PSORIASIS SUSCEPTIBILITY 1	psoriasis | Crohn's disease inflammatory bowel disease ulcerative colitis | Crohn's disease ulcerative colitis | Crohn's disease	IMMUNE	Colitis, Ulcerative | Genetic Predisposition to Disease | Inflammation | Inflammatory Bowel Diseases | Psoriasis | Crohn Disease
rs11209026	G/A	1	67705958	INTRONIC	Multiple complex diseases-Type I Diabetes, Rheumatoid Arthritis, Crohn's disease, combined case analysis	A relatively rare allele at SNP rs11209026, in the IL23R gene, appears to provide a fairly strong protective effect against the development of Crohn's disease in both Jewish and non-Jewish populations. PMID 17068223 Note that in this study the (A;A) and (A;G) genotypes were combined for statistical reasons (there were too few (A;A) individuals to study by themselves), so the risk is shown as equa…	IL23R	ENSG00000162594	interleukin 23 receptor	149233	interleukin 23 receptor	INFLAMMATORY BOWEL DISEASE 17; INFLAMMATORY BOWEL DISEASE 1; INFLAMMATORY BOWEL DISEASE 11; PSORIASIS SUSCEPTIBILITY 1	psoriasis | Crohn's disease inflammatory bowel disease ulcerative colitis | Crohn's disease ulcerative colitis | Crohn's disease	IMMUNE	Colitis, Ulcerative | Genetic Predisposition to Disease | Inflammation | Inflammatory Bowel Diseases | Psoriasis | Crohn Disease
rs11209026	G/A	1	67705958	WITHIN_NON_CODING_GENE	Multiple complex diseases-Type I Diabetes, Rheumatoid Arthritis, Crohn's disease, combined case analysis	A relatively rare allele at SNP rs11209026, in the IL23R gene, appears to provide a fairly strong protective effect against the development of Crohn's disease in both Jewish and non-Jewish populations. PMID 17068223 Note that in this study the (A;A) and (A;G) genotypes were combined for statistical reasons (there were too few (A;A) individuals to study by themselves), so the risk is shown as equa…	IL23R	ENSG00000162594	interleukin 23 receptor	149233	interleukin 23 receptor	INFLAMMATORY BOWEL DISEASE 17; INFLAMMATORY BOWEL DISEASE 1; INFLAMMATORY BOWEL DISEASE 11; PSORIASIS SUSCEPTIBILITY 1	psoriasis | Crohn's disease inflammatory bowel disease ulcerative colitis | Crohn's disease ulcerative colitis | Crohn's disease	IMMUNE	Colitis, Ulcerative | Genetic Predisposition to Disease | Inflammation | Inflammatory Bowel Diseases | Psoriasis | Crohn Disease
rs11209026	G/A	1	67705958	UPSTREAM	Multiple complex diseases-Type I Diabetes, Rheumatoid Arthritis, Crohn's disease, combined case analysis	A relatively rare allele at SNP rs11209026, in the IL23R gene, appears to provide a fairly strong protective effect against the development of Crohn's disease in both Jewish and non-Jewish populations. PMID 17068223 Note that in this study the (A;A) and (A;G) genotypes were combined for statistical reasons (there were too few (A;A) individuals to study by themselves), so the risk is shown as equa…		ENSG00000221733
rs11214966	T/C	11	114231255
rs11216230	G/A	11	116884789	INTRONIC			SIK3	ENSG00000160584	SIK family kinase 3	23387	SIK family kinase 3
rs11216230	G/A	11	116884789	WITHIN_NON_CODING_GENE			SIK3	ENSG00000160584	SIK family kinase 3	23387	SIK family kinase 3
rs11216230	G/A	11	116884789	UPSTREAM				ENSG00000200537	Y RNA
rs11218343	T/C	11	121435587	INTRONIC	Multiple complex diseases-Type II Diabetes Mellitus, combined control dataset		SORL1	ENSG00000137642	sortilin-related receptor, L(DLR class) A repeats-containing	6653	sortilin-related receptor, L(DLR class) A repeats-containing	ALZHEIMER DISEASE	Alzheimer's disease	NEUROLOGICAL	Alzheimer Disease
rs1121980	G/A	16	53809247	INTRONIC	Body mass index	rs1121980, a SNP in the FTO gene, showed the strongest association of several SNPs in the region with early onset obesity in a study of ~1,000 Caucasians. The odds ratio for the rs1121980(T) risk allele was 1.66 (CI: 1.37–2.01); and the odds ratios for heterozygotes and homozygotes (rs1121980(T;T)) were estimated (with a correct p<0.0001) at 1.67 (CI: 1.22–2.27) and 2.76 (CI: 1.88–4.03), respecti…	FTO	ENSG00000140718	fat mass and obesity associated	79068	fat mass and obesity associated	GROWTH RETARDATION, DEVELOPMENTAL DELAY, COARSE FACIES, AND EARLY; OBESITY	obesity | diabetes, type 2 | Posttransplantation diabetes mellitus (PTDM)	METABOLIC	Genetic Predisposition to Disease | Diabetes Mellitus, Type 2 | Overweight | Birth Weight | Posttransplantation diabetes mellitus | Obesity
rs1121980	G/A	16	53809247	INTRONIC	Obesity (early onset extreme)	rs1121980, a SNP in the FTO gene, showed the strongest association of several SNPs in the region with early onset obesity in a study of ~1,000 Caucasians. The odds ratio for the rs1121980(T) risk allele was 1.66 (CI: 1.37–2.01); and the odds ratios for heterozygotes and homozygotes (rs1121980(T;T)) were estimated (with a correct p<0.0001) at 1.67 (CI: 1.22–2.27) and 2.76 (CI: 1.88–4.03), respecti…	FTO	ENSG00000140718	fat mass and obesity associated	79068	fat mass and obesity associated	GROWTH RETARDATION, DEVELOPMENTAL DELAY, COARSE FACIES, AND EARLY; OBESITY	obesity | diabetes, type 2 | Posttransplantation diabetes mellitus (PTDM)	METABOLIC	Genetic Predisposition to Disease | Diabetes Mellitus, Type 2 | Overweight | Birth Weight | Posttransplantation diabetes mellitus | Obesity
rs1121980	G/A	16	53809247	INTRONIC	Multiple complex diseases-Type II Diabetes Mellitus, combined control dataset	rs1121980, a SNP in the FTO gene, showed the strongest association of several SNPs in the region with early onset obesity in a study of ~1,000 Caucasians. The odds ratio for the rs1121980(T) risk allele was 1.66 (CI: 1.37–2.01); and the odds ratios for heterozygotes and homozygotes (rs1121980(T;T)) were estimated (with a correct p<0.0001) at 1.67 (CI: 1.22–2.27) and 2.76 (CI: 1.88–4.03), respecti…	FTO	ENSG00000140718	fat mass and obesity associated	79068	fat mass and obesity associated	GROWTH RETARDATION, DEVELOPMENTAL DELAY, COARSE FACIES, AND EARLY; OBESITY	obesity | diabetes, type 2 | Posttransplantation diabetes mellitus (PTDM)	METABOLIC	Genetic Predisposition to Disease | Diabetes Mellitus, Type 2 | Overweight | Birth Weight | Posttransplantation diabetes mellitus | Obesity
rs1121980	G/A	16	53809247	INTRONIC	Obesity-related traits-Hip circumference	rs1121980, a SNP in the FTO gene, showed the strongest association of several SNPs in the region with early onset obesity in a study of ~1,000 Caucasians. The odds ratio for the rs1121980(T) risk allele was 1.66 (CI: 1.37–2.01); and the odds ratios for heterozygotes and homozygotes (rs1121980(T;T)) were estimated (with a correct p<0.0001) at 1.67 (CI: 1.22–2.27) and 2.76 (CI: 1.88–4.03), respecti…	FTO	ENSG00000140718	fat mass and obesity associated	79068	fat mass and obesity associated	GROWTH RETARDATION, DEVELOPMENTAL DELAY, COARSE FACIES, AND EARLY; OBESITY	obesity | diabetes, type 2 | Posttransplantation diabetes mellitus (PTDM)	METABOLIC	Genetic Predisposition to Disease | Diabetes Mellitus, Type 2 | Overweight | Birth Weight | Posttransplantation diabetes mellitus | Obesity
rs1121980	G/A	16	53809247	INTRONIC	Early onset extreme obesity	rs1121980, a SNP in the FTO gene, showed the strongest association of several SNPs in the region with early onset obesity in a study of ~1,000 Caucasians. The odds ratio for the rs1121980(T) risk allele was 1.66 (CI: 1.37–2.01); and the odds ratios for heterozygotes and homozygotes (rs1121980(T;T)) were estimated (with a correct p<0.0001) at 1.67 (CI: 1.22–2.27) and 2.76 (CI: 1.88–4.03), respecti…	FTO	ENSG00000140718	fat mass and obesity associated	79068	fat mass and obesity associated	GROWTH RETARDATION, DEVELOPMENTAL DELAY, COARSE FACIES, AND EARLY; OBESITY	obesity | diabetes, type 2 | Posttransplantation diabetes mellitus (PTDM)	METABOLIC	Genetic Predisposition to Disease | Diabetes Mellitus, Type 2 | Overweight | Birth Weight | Posttransplantation diabetes mellitus | Obesity
rs11221332	C/T	11	128380974	INTRONIC			ETS1	ENSG00000134954	v-ets erythroblastosis virus E26 oncogene homolog 1 (avian)	2113	v-ets erythroblastosis virus E26 oncogene homolog 1 (avian)		diabetes, type 1 | systemic lupus erythematosus	IMMUNE | OTHER	Diabetes Mellitus, Type 1 | Lupus Erythematosus, Systemic
rs11222084	A/T	11	130273230	DOWNSTREAM				ENSG00000175773	cDNA FLJ34521 fis, clone HLUNG2007041
rs11222084	A/T	11	130273230	DOWNSTREAM			ADAMTS8	ENSG00000134917	ADAM metallopeptidase with thrombospondin type 1 motif, 8	11095	ADAM metallopeptidase with thrombospondin type 1 motif, 8
rs11225055	T/C	11	101771433	INTRONIC			ANGPTL5	ENSG00000187151	angiopoietin-like 5	253935	angiopoietin-like 5
rs11228583	G/T	11	69009114
rs11229030	C/T	11	57203009
rs1122979	G/A	7	150915071	INTRONIC			ABCF2	ENSG00000033050	ATP-binding cassette, sub-family F (GCN20), member 2	10061	ATP-binding cassette, sub-family F (GCN20), member 2
rs1122979	G/A	7	150915071	DOWNSTREAM				ENSG00000244903
rs1122979	G/A	7	150915071	DOWNSTREAM			ABCF2	ENSG00000033050	ATP-binding cassette, sub-family F (GCN20), member 2	10061	ATP-binding cassette, sub-family F (GCN20), member 2
rs11230563	C/T	11	60776209	NON_SYNONYMOUS_CODING			CD6	ENSG00000013725	CD6 molecule	923	CD6 molecule
rs11240074	A/C	1	146996480
rs11246602	T/C	11	51512090	UPSTREAM			OR4C46	ENSG00000185926	olfactory receptor, family 4, subfamily C, member 46	119749	olfactory receptor, family 4, subfamily C, member 46
rs11248060	C/T	4	964359	INTRONIC			DGKQ	ENSG00000145214	diacylglycerol kinase, theta 110kDa	1609	diacylglycerol kinase, theta 110kDa
rs11252394	G/A	10	4240870
rs11255291	C/T	10	7736904
rs11258747	G/T	10	6472891	SYNONYMOUS_CODING	Type 1 diabetes		PRKCQ	ENSG00000065675	protein kinase C, theta	5588	protein kinase C, theta
rs1126510	A/G	19	47123783	3PRIME_UTR			PTGIR	ENSG00000160013	prostaglandin I2 (prostacyclin) receptor (IP)	5739	prostaglandin I2 (prostacyclin) receptor (IP)		asthma asthma, aspirin-intolerant	IMMUNE	Asthma
rs11265461	T/C	1	160630143
rs1128334	C/T	11	128328959	3PRIME_UTR			ETS1	ENSG00000134954	v-ets erythroblastosis virus E26 oncogene homolog 1 (avian)	2113	v-ets erythroblastosis virus E26 oncogene homolog 1 (avian)		diabetes, type 1 | systemic lupus erythematosus	IMMUNE | OTHER	Diabetes Mellitus, Type 1 | Lupus Erythematosus, Systemic
rs1129038	C/T	15	28356859	3PRIME_UTR		rs1129038 is part of a haplotype spanning 166kB on chromosome 15, defined by 13 SNPs listed below, found in 97% of all Caucasians with blue eyes. In this haplotype, variations in rs1129038 and rs12913832 are relatively common in Caucasians though rare among other ethnic groups.PMID 18172690 The "h-1" haplotype found in homozygous state in 97% of individuals with blue eye color is composed as foll…	HERC2	ENSG00000128731	hect domain and RLD 2	8924	hect domain and RLD 2	SKIN/HAIR/EYE PIGMENTATION, VARIATION IN, 1
rs1131497	C/G	11	121502745	3PRIME_UTR	Brain aging, MRI and cognition phenotypes-Cognitive performance, Similarities		SORL1	ENSG00000137642	sortilin-related receptor, L(DLR class) A repeats-containing	6653	sortilin-related receptor, L(DLR class) A repeats-containing	ALZHEIMER DISEASE	Alzheimer's disease	NEUROLOGICAL	Alzheimer Disease
rs1137	T/C	2	74939176	WITHIN_NON_CODING_GENE				ENSG00000224646
rs1148259	A/C	10	37508450	SYNONYMOUS_CODING	Serum metabolites		ANKRD30A	ENSG00000148513	ankyrin repeat domain 30A	91074	ankyrin repeat domain 30A
rs1150754	C/T	6	32050758	INTRONIC	Type I Diabetes			ENSG00000168477	Putative tenascin-XA (TN-XA)	7148	tenascin XB	EHLERS-DANLOS-LIKE SYNDROME DUE TO TENASCIN-X DEFICIENCY; EHLERS-DANLOS SYNDROME, TYPE III
rs1150754	C/T	6	32050758	UPSTREAM	Type I Diabetes			ENSG00000168477	Putative tenascin-XA (TN-XA)	7148	tenascin XB	EHLERS-DANLOS-LIKE SYNDROME DUE TO TENASCIN-X DEFICIENCY; EHLERS-DANLOS SYNDROME, TYPE III
rs1150754	C/T	6	32050758	INTRONIC	Type I Diabetes		TNXA	ENSG00000243722	tenascin XA pseudogene				smoking behavior	CHEMDEPENDENCY	Genetic Predisposition to Disease | Coronary Artery Disease
rs1151008	G/T	12	32097360	UPSTREAM				ENSG00000242314
rs11525066	G/A	7	78175977	INTRONIC	Hippocampal atrophy		MAGI2	ENSG00000187391	membrane associated guanylate kinase, WW and PDZ domain containing 2	9863	membrane associated guanylate kinase, WW and PDZ domain containing 2
rs11532322	A/G	12	123731423	INTRONIC			C12orf65	ENSG00000130921	Uncharacterized protein C12orf65	91574	chromosome 12 open reading frame 65
rs1154053	G/C	8	4285390
rs1154155	T/G	14	23002684	INTRONIC	Narcolepsy		TRAC	ENSG00000229164	T cell receptor alpha constant
rs1154155	T/G	14	23002684	DOWNSTREAM	Narcolepsy			ENSG00000211874
rs1154155	T/G	14	23002684	DOWNSTREAM	Narcolepsy			ENSG00000211875
rs1154155	T/G	14	23002684	DOWNSTREAM	Narcolepsy			ENSG00000211876
rs1154155	T/G	14	23002684	DOWNSTREAM	Narcolepsy			ENSG00000211877
rs1154155	T/G	14	23002684	DOWNSTREAM	Narcolepsy			ENSG00000211878
rs1154155	T/G	14	23002684	DOWNSTREAM	Narcolepsy			ENSG00000211879
rs1154155	T/G	14	23002684	UPSTREAM	Narcolepsy			ENSG00000211880
rs1154155	T/G	14	23002684	UPSTREAM	Narcolepsy			ENSG00000211881
rs1154155	T/G	14	23002684	UPSTREAM	Narcolepsy			ENSG00000211882
rs1154155	T/G	14	23002684	INTRONIC	Multiple complex diseases-Crohn's disease		TRAC	ENSG00000229164	T cell receptor alpha constant
rs1154155	T/G	14	23002684	DOWNSTREAM	Multiple complex diseases-Crohn's disease			ENSG00000211874
rs1154155	T/G	14	23002684	DOWNSTREAM	Multiple complex diseases-Crohn's disease			ENSG00000211875
rs1154155	T/G	14	23002684	DOWNSTREAM	Multiple complex diseases-Crohn's disease			ENSG00000211876
rs1154155	T/G	14	23002684	DOWNSTREAM	Multiple complex diseases-Crohn's disease			ENSG00000211877
rs1154155	T/G	14	23002684	DOWNSTREAM	Multiple complex diseases-Crohn's disease			ENSG00000211878
rs1154155	T/G	14	23002684	DOWNSTREAM	Multiple complex diseases-Crohn's disease			ENSG00000211879
rs1154155	T/G	14	23002684	UPSTREAM	Multiple complex diseases-Crohn's disease			ENSG00000211880
rs1154155	T/G	14	23002684	UPSTREAM	Multiple complex diseases-Crohn's disease			ENSG00000211881
rs1154155	T/G	14	23002684	UPSTREAM	Multiple complex diseases-Crohn's disease			ENSG00000211882
rs11552708	G/A	17	7462555	DOWNSTREAM			TNFSF12-TNFSF13	ENSG00000239697	tumor necrosis factor (ligand) superfamily, member 12	407977	TNFSF12-TNFSF13 readthrough
rs11552708	G/A	17	7462555	INTRONIC			TNFSF12-TNFSF13	ENSG00000239697	tumor necrosis factor (ligand) superfamily, member 12	407977	TNFSF12-TNFSF13 readthrough
rs11552708	G/A	17	7462555	WITHIN_NON_CODING_GENE			TNFSF13	ENSG00000161955	tumor necrosis factor (ligand) superfamily, member 13	8741	tumor necrosis factor (ligand) superfamily, member 13		lupus erythematosus | lupus erythematosus rheumatoid arthritis	IMMUNE	Genetic Predisposition to Disease | Lupus Erythematosus, Systemic
rs11552708	G/A	17	7462555	NON_SYNONYMOUS_CODING			TNFSF13	ENSG00000161955	tumor necrosis factor (ligand) superfamily, member 13	8741	tumor necrosis factor (ligand) superfamily, member 13		lupus erythematosus | lupus erythematosus rheumatoid arthritis	IMMUNE	Genetic Predisposition to Disease | Lupus Erythematosus, Systemic
rs11552708	G/A	17	7462555	UPSTREAM			SENP3	ENSG00000161956	SUMO1/sentrin/SMT3 specific peptidase 3	26168	SUMO1/sentrin/SMT3 specific peptidase 3
rs11558471	A/G	8	118185733	3PRIME_UTR			SLC30A8	ENSG00000164756	solute carrier family 30 (zinc transporter), member 8	169026	solute carrier family 30 (zinc transporter), member 8	DIABETES MELLITUS, NONINSULIN-DEPENDENT	diabetes, type 2 triglycerides | diabetes, type 2 | Posttransplantation diabetes mellitus (PTDM)	METABOLIC	Genetic Predisposition to Disease | Diabetes Mellitus, Type 2 | Posttransplantation diabetes mellitus | Insulin Resistance
rs1155865	G/A	4	67733857		Cognitive test performance
rs1155865	G/A	4	67733857		Brain aging, MRI and cognition phenotypes-Cognitive performance, Boston Naming Test
rs11563251	C/T	2	234679384	INTRONIC			UGT1A8	ENSG00000242366	UDP glucuronosyltransferase 1 family, polypeptide A8	54576	UDP glucuronosyltransferase 1 family, polypeptide A8		pancreatitis | colorectal cancer | mycophenolic acid pharmacokinetics | drug hypersensitivity | bladder cancer | liver cancer	IMMUNE | CANCER | PHARMACOGENOMIC	Colorectal Neoplasms | Genetic Predisposition to Disease | Carcinoma, Hepatocellular | Pancreatitis | Liver Neoplasms | Chronic Disease
rs11563251	C/T	2	234679384	INTRONIC			UGT1A10	ENSG00000242515	UDP glucuronosyltransferase 1 family, polypeptide A10	54575	UDP glucuronosyltransferase 1 family, polypeptide A10		orolaryngeal cancer | irinotecan pharmacokinetics | orolaryngeal carcinoma | liver cancer	CANCER | PHARMACOGENOMIC	Genetic Predisposition to Disease | Carcinoma, Hepatocellular | Neoplasms | Mouth Neoplasms | Laryngeal Neoplasms | Liver Neoplasms | Carcinoma, Squamous Cell
rs11563251	C/T	2	234679384	DOWNSTREAM			UGT1A10	ENSG00000242515	UDP glucuronosyltransferase 1 family, polypeptide A10	54575	UDP glucuronosyltransferase 1 family, polypeptide A10		orolaryngeal cancer | irinotecan pharmacokinetics | orolaryngeal carcinoma | liver cancer	CANCER | PHARMACOGENOMIC	Genetic Predisposition to Disease | Carcinoma, Hepatocellular | Neoplasms | Mouth Neoplasms | Laryngeal Neoplasms | Liver Neoplasms | Carcinoma, Squamous Cell
rs11563251	C/T	2	234679384	INTRONIC			UGT1A9	ENSG00000241119	UDP glucuronosyltransferase 1 family, polypeptide A9	54600	UDP glucuronosyltransferase 1 family, polypeptide A9		SN-38 pharmacokinetics | colorectal cancer | kidney transplant complications | phenytoin | mycophenolic acid pharmacokinetics | hyperbilirubinemia | drug hypersensitivity | kawasaki disease | hepatocellular carcinoma | pancreatic cancer | irinotecan pharmacokinetics lung cancer | irinotecan pharmacokinetics | bladder cancer | glucuronidation | liver cancer	IMMUNE | METABOLIC | CANCER | OTHER | PHARMACOGENOMIC | NORMALVARIATION	Colorectal Neoplasms | Genetic Predisposition to Disease | Neoplasm Metastasis | Pancreatic Neoplasms | Diarrhea | Carcinoma, Non-Small-Cell Lung | Lung Neoplasms | Neutropenia | Mucocutaneous Lymph Node Syndrome | Carcinoma, Hepatocellular | Malaria | Neoplasms | Liver Neoplasms
rs11563251	C/T	2	234679384	INTRONIC			UGT1A7	ENSG00000244122	UDP glucuronosyltransferase 1 family, polypeptide A7	54577	UDP glucuronosyltransferase 1 family, polypeptide A7		pancreatitis | lung cancer | colorectal cancer | gastric cancer | mycophenolic acid pharmacokinetics | drug hypersensitivity | cancer | hepatocellular carcinoma | pancreatic cancer | ulcerative colitis | pancreatitis, alcoholic | Gilbert syndrome | Crohn's disease | benzene toxicity | irinotecan pharmacokinetics lung cancer | irinotecan pharmacokinetics | liver cancer	IMMUNE | CANCER | PHARMACOGENOMIC	Colitis, Ulcerative | Colorectal Neoplasms | Occupational Diseases | Esophageal Neoplasms | Genetic Predisposition to Disease | Neoplasm Metastasis | Pancreatic Neoplasms | Diarrhea | Gastrointestinal Neoplasms | Carcinoma, Non-Small-Cell Lung | Lung Neoplasms | Crohn Disease | Neutropenia | Stomach Neoplasms | Carcinoma, Hepatocellular | Pancreatitis | Neoplasms | Mouth Neoplasms | Adenocarcinom…
rs11563251	C/T	2	234679384	INTRONIC			UGT1A6	ENSG00000167165	UDP glucuronosyltransferase 1 family, polypeptide A6	54578	UDP glucuronosyltransferase 1 family, polypeptide A6		pancreatitis | gastrointestingal health | colorectal cancer | phenytoin | 1-hydroxypyrene, urinary | 2-naphtol | cancer | hepatocellular carcinoma | Gilbert syndrome | benzene toxicity | glucuronidation	IMMUNE | METABOLIC | CANCER | PHARMACOGENOMIC	Colorectal Neoplasms | Occupational Diseases | Genetic Predisposition to Disease | Gilbert Disease | Cardiovascular Diseases | Carcinoma, Hepatocellular | Pancreatitis | Gastrointestinal Diseases | Neoplasms, Glandular and Epithelial | Adenoma | Neoplasm Recurrence, Local | Liver Neoplasms | Chronic Disease | Colonic Neoplasms | Rectal Neoplasms
rs11563251	C/T	2	234679384	DOWNSTREAM			UGT1A6	ENSG00000167165	UDP glucuronosyltransferase 1 family, polypeptide A6	54578	UDP glucuronosyltransferase 1 family, polypeptide A6		pancreatitis | gastrointestingal health | colorectal cancer | phenytoin | 1-hydroxypyrene, urinary | 2-naphtol | cancer | hepatocellular carcinoma | Gilbert syndrome | benzene toxicity | glucuronidation	IMMUNE | METABOLIC | CANCER | PHARMACOGENOMIC	Colorectal Neoplasms | Occupational Diseases | Genetic Predisposition to Disease | Gilbert Disease | Cardiovascular Diseases | Carcinoma, Hepatocellular | Pancreatitis | Gastrointestinal Diseases | Neoplasms, Glandular and Epithelial | Adenoma | Neoplasm Recurrence, Local | Liver Neoplasms | Chronic Disease | Colonic Neoplasms | Rectal Neoplasms
rs11563251	C/T	2	234679384	INTRONIC			UGT1A5	ENSG00000240224	UDP glucuronosyltransferase 1 family, polypeptide A5	54579	UDP glucuronosyltransferase 1 family, polypeptide A5
rs11563251	C/T	2	234679384	INTRONIC			UGT1A4	ENSG00000244474	UDP glucuronosyltransferase 1 family, polypeptide A4	54657	UDP glucuronosyltransferase 1 family, polypeptide A4	CRIGLER-NAJJAR SYNDROME, TYPE II; CRIGLER-NAJJAR SYNDROME; GILBERT SYNDROME	phenytoin | clozapine pharmacokinetics | NNAL-glucuronidating activities | liver cancer	CANCER | OTHER | PHARMACOGENOMIC	Genetic Predisposition to Disease | Carcinoma, Hepatocellular | Neoplasms | Liver Neoplasms | Arrhythmias, Cardiac
rs11563251	C/T	2	234679384	INTRONIC			UGT1A3	ENSG00000243135	UDP glucuronosyltransferase 1 family, polypeptide A3	54659	UDP glucuronosyltransferase 1 family, polypeptide A3		substrate activity of UDP-glucuronosyltransferase | liver cancer	CANCER | NORMALVARIATION	Genetic Predisposition to Disease | Carcinoma, Hepatocellular | Liver Neoplasms
rs11563251	C/T	2	234679384	INTRONIC			UGT1A1	ENSG00000241635	UDP glucuronosyltransferase 1 family, polypeptide A1	54658	UDP glucuronosyltransferase 1 family, polypeptide A1	CRIGLER-NAJJAR SYNDROME, TYPE II; HYPERBILIRUBINEMIA, TRANSIENT FAMILIAL NEONATAL; CRIGLER-NAJJAR SYNDROME; GILBERT SYNDROME	global gene expression | irinotecan-related diarrhea | cholesterol | liver disease | G6PD deficiency | bilirubin cholelithiasis | irinotecan pharmacokinetics lung cancer | drug hypersensitivity | bilirubin indinavir oral clearance lamivudine-triphosphate concentration zidovudine-triphosphate concentration | lung cancer | breast cancer | cancer | hemolysis | jaundice | estradiol | pancreatitis | o…	HEMATOLOGICAL | IMMUNE | CANCER | METABOLIC | OTHER | PHARMACOGENOMIC | NORMALVARIATION | CARDIOVASCULAR | UNKNOWN	Cystic Fibrosis | Lymphoma | Hyperbilirubinemia | Colorectal Neoplasms | Stomach Neoplasms | Hemolysis | Cholelithiasis | Anemia, Hemolytic, Congenital Nonspherocytic | Endometrial Neoplasms | Carcinoma | Neoplasm Invasiveness | Nausea | Diabetes Mellitus, Type 2 | HIV Infections | Thrombocytopenia | Hepatitis, Toxic | Hyperbilirubinemia, Hereditary | Jaundice | Breast Neoplasms | alpha-Thalassem…
rs11563251	C/T	2	234679384	UPSTREAM			HEATR7B1	ENSG00000185038	HEAT repeat containing 7B1	339766	HEAT repeat containing 7B1
rs11564258	G/A	12	40792300	INTRONIC			MUC19	ENSG00000205592	mucin 19, oligomeric	283463	mucin 19, oligomeric
rs1157242	C/T	8	37039365
rs11574514	C/T	16	67971380	UPSTREAM			PSMB10	ENSG00000205220	proteasome (prosome, macropain) subunit, beta type, 10	5699	proteasome (prosome, macropain) subunit, beta type, 10
rs11574514	C/T	16	67971380	DOWNSTREAM			LCAT	ENSG00000213398	lecithin-cholesterol acyltransferase	3931	lecithin-cholesterol acyltransferase	LECITHIN:CHOLESTEROL ACYLTRANSFERASE DEFICIENCY; FISH-EYE DISEASE	LCAT deficiency | atherosclerosis, coronary | lipoprotein | cholesterol, HDL cholesterol, LDL | HDL Cholesterol | lipid metabolism disorders | cerebral infarct, atherosclerotic | fish eye disease | dominant effect on HDL-cholesterol | atherosclerosis, carotid | hypoalphalipoproteinemia | atherosclerosis, coronary cholesterol, HDL | cholesterol, HDL	METABOLIC | OTHER | CARDIOVASCULAR	Hyperlipoproteinemia Type II | Genetic Predisposition to Disease | Tangier Disease | Arcus Senilis | Lecithin Acyltransferase Deficiency | Coronary Disease | Corneal Opacity | Diabetes Mellitus, Type 2 | Hypolipoproteinemias | Hyperlipidemias | Coronary Artery Disease | Corneal Dystrophies, Hereditary | Amyloidosis, Familial
rs11575088	C/A	6	167557034	DOWNSTREAM			CCR6	ENSG00000112486	chemokine (C-C motif) receptor 6	1235	chemokine (C-C motif) receptor 6
rs11575839	G/A	6	31557791	DOWNSTREAM				ENSG00000204482	Leukocyte-specific transcript 1 protein (Protein B144)	7940	leukocyte specific transcript 1
rs11575839	G/A	6	31557791	WITHIN_NON_CODING_GENE				ENSG00000204475	Natural cytotoxicity triggering receptor 3 Precursor (Natural killer cell p30-related protein)(NK-p30)(NKp30)(Activating natural killer receptor p30)(CD337 antigen)	259197	natural cytotoxicity triggering receptor 3	MALARIA, MILD, SUSCEPTIBILITY TO
rs11575839	G/A	6	31557791	SYNONYMOUS_CODING				ENSG00000204475	Natural cytotoxicity triggering receptor 3 Precursor (Natural killer cell p30-related protein)(NK-p30)(NKp30)(Activating natural killer receptor p30)(CD337 antigen)	259197	natural cytotoxicity triggering receptor 3	MALARIA, MILD, SUSCEPTIBILITY TO
rs11577628	A/G	1	162319524	INTRONIC			NOS1AP	ENSG00000198929	nitric oxide synthase 1 (neuronal) adaptor protein	9722	nitric oxide synthase 1 (neuronal) adaptor protein	QT INTERVAL, VARIATION IN	cardiac death QT interval | cardiac repolarization	CARDIOVASCULAR	Death, Sudden, Cardiac | Long QT Syndrome
rs1158167	G/A	20	23578189	DOWNSTREAM	Cystatin C		CST9	ENSG00000173335	cystatin 9 (testatin)	128822	cystatin 9 (testatin)
rs1158167	G/A	20	23578189	DOWNSTREAM	Kidney function and endocine traits-CysC		CST9	ENSG00000173335	cystatin 9 (testatin)	128822	cystatin 9 (testatin)
rs1158167	G/A	20	23578189	DOWNSTREAM	Brain aging, MRI and cognition phenotypes-Brain MRI, Occiptal Brain Volume		CST9	ENSG00000173335	cystatin 9 (testatin)	128822	cystatin 9 (testatin)
rs1160297	G/C	2	53237320		Hemostatic factors and hematological phenotypes
rs1160297	G/C	2	53237320		Blood Phenotypes-Hgb
rs11603023	T/C	11	118486067	INTRONIC			PHLDB1	ENSG00000019144	pleckstrin homology-like domain, family B, member 1	23187	pleckstrin homology-like domain, family B, member 1
rs11603334	G/A	11	72432985	WITHIN_NON_CODING_GENE			ARAP1	ENSG00000186635	ArfGAP with RhoGAP domain, ankyrin repeat and PH domain 1	116985	ArfGAP with RhoGAP domain, ankyrin repeat and PH domain 1
rs11603334	G/A	11	72432985	INTRONIC			ARAP1	ENSG00000186635	ArfGAP with RhoGAP domain, ankyrin repeat and PH domain 1	116985	ArfGAP with RhoGAP domain, ankyrin repeat and PH domain 1
rs11603334	G/A	11	72432985	5PRIME_UTR			ARAP1	ENSG00000186635	ArfGAP with RhoGAP domain, ankyrin repeat and PH domain 1	116985	ArfGAP with RhoGAP domain, ankyrin repeat and PH domain 1
rs11605924	A/C	11	45873091	INTRONIC			CRY2	ENSG00000121671	cryptochrome 2 (photolyase-like)	1408	cryptochrome 2 (photolyase-like)		bipolar disorder	PSYCH	Genetic Predisposition to Disease | Bipolar Disorder
rs11605924	A/C	11	45873091	WITHIN_NON_CODING_GENE			CRY2	ENSG00000121671	cryptochrome 2 (photolyase-like)	1408	cryptochrome 2 (photolyase-like)		bipolar disorder	PSYCH	Genetic Predisposition to Disease | Bipolar Disorder
rs1160985	C/T	19	45403412	INTRONIC			TOMM40	ENSG00000130204	translocase of outer mitochondrial membrane 40 homolog (yeast)	10452	translocase of outer mitochondrial membrane 40 homolog (yeast)
rs11612508	A/G	12	12657513	INTRONIC			DUSP16	ENSG00000111266	dual specificity phosphatase 16	80824	dual specificity phosphatase 16
rs11624056	A/T	14	87506248
rs11624704	A/C	14	78786077
rs11624776	A/C	14	93595591
rs11626056	C/T	14	52233276	UPSTREAM	Hippocampal atrophy			ENSG00000168227
rs11636768	G/A	15	87695511
rs1164064	G/A	3	109462400	WITHIN_NON_CODING_GENE				ENSG00000242029
rs11642873	A/C	16	85991705
rs11645366	C/T	16	62377153
rs11653144	C/T	17	27675226
rs11653545	G/A	17	7512074	INTRONIC			FXR2	ENSG00000129245	fragile X mental retardation, autosomal homolog 2	9513	fragile X mental retardation, autosomal homolog 2
rs11654749	G/T	17	69125606
rs11655550	T/C	17	37610123	UPSTREAM	Childhood asthma		MED1	ENSG00000125686	mediator complex subunit 1	5469	mediator complex subunit 1
rs11656696	C/A	17	10033679	INTRONIC			GAS7	ENSG00000007237	growth arrest-specific 7	8522	growth arrest-specific 7
rs11658329	G/C	17	61763031	INTRONIC			KCNH6	ENSG00000173826	potassium voltage-gated channel, subfamily H (eag-related), member 6	81033	potassium voltage-gated channel, subfamily H (eag-related), member 6
rs11658329	G/C	17	61763031	INTRONIC			MAP3K3	ENSG00000198909	mitogen-activated protein kinase kinase kinase 3	4215	mitogen-activated protein kinase kinase kinase 3
rs11659639	T/G	18	58167612
rs11659841	C/T	18	25786880
rs11661542	C/A	18	20223695	UPSTREAM				ENSG00000206827	U6 spliceosomal RNA
rs11662721	C/T	18	19261413	INTRONIC			ABHD3	ENSG00000158201	abhydrolase domain containing 3	171586	abhydrolase domain containing 3
rs11662721	C/T	18	19261413	UPSTREAM			MIR320C1	ENSG00000221493	hsa-mir-320c-1
rs11662721	C/T	18	19261413	UPSTREAM				ENSG00000241004
rs11663206	T/C	18	68153620
rs11664027	T/G	18	807368	INTRONIC			YES1	ENSG00000176105	v-yes-1 Yamaguchi sarcoma viral oncogene homolog 1	7525	v-yes-1 Yamaguchi sarcoma viral oncogene homolog 1
rs11666913	G/C	19	8285730	INTRONIC			LASS4	ENSG00000090661	LAG1 homolog, ceramide synthase 4	79603	LAG1 homolog, ceramide synthase 4
rs11668344	A/G	19	55833664	INTRONIC			TMEM150B	ENSG00000180061	transmembrane protein 150B	284417	transmembrane protein 150B
rs11668477	A/G	19	11195030		LDL cholesterol
rs11668477	A/G	19	11195030		Serum LDL cholesterol levels
rs11671664	G/A	19	46172278	INTRONIC			GIPR	ENSG00000010310	gastric inhibitory polypeptide receptor	2696	gastric inhibitory polypeptide receptor		diabetes, type 2	METABOLIC	Diabetes Mellitus, Type 2
rs11672983	G/A	19	55383051	DOWNSTREAM			KIR3DL1	ENSG00000167633	killer cell immunoglobulin-like receptor, three domains, long cytoplasmic tail, 1	3811	killer cell immunoglobulin-like receptor, three domains, long cytoplasmic tail, 1	HUMAN IMMUNODEFICIENCY VIRUS TYPE 1, SUSCEPTIBILITY TO	psoriasis | rheumatoid arthritis | hepatitis C | graft versus host disease | cervical cancer | preeclampsia | psoriatic arthritis | polyangiitis | graft-versus-host disease | HIV | celiac disease | leukemia | bladder cancer colorectal cancer laryngeal cancer | Wegener's granulomatosis | ankylosing spondylitis | liver cancer	INFECTION | IMMUNE | CANCER | NORMALVARIATION | CARDIOVASCULAR	Graft vs Host Disease | | Colorectal Neoplasms | Genetic Predisposition to Disease | Disease Progression | Cervical Intraepithelial Neoplasia | HIV Infections | Uterine Cervical Neoplasms | Spondylitis, Ankylosing | Acquired Immunodeficiency Syndrome | Urinary Bladder Neoplasms | Carcinoma, Hepatocellular | Leukemia, Myelogenous, Chronic, BCR-ABL Positive | Leukemia | Liver Cirrhosis | Laryngeal …
rs11672983	G/A	19	55383051	DOWNSTREAM			KIR3DL2	ENSG00000240403	killer cell immunoglobulin-like receptor, three domains, long cytoplasmic tail, 2	3812	killer cell immunoglobulin-like receptor, three domains, long cytoplasmic tail, 2		psoriasis | rheumatoid arthritis | graft versus host disease | cervical cancer | preeclampsia | psoriatic arthritis | celiac disease | leukemia | Wegener's granulomatosis	IMMUNE | CANCER | NORMALVARIATION	Genetic Predisposition to Disease | Cervical Intraepithelial Neoplasia | Uterine Cervical Neoplasms | Leukemia, Myelogenous, Chronic, BCR-ABL Positive
rs11672983	G/A	19	55383051	UPSTREAM				ENSG00000199308	U6 spliceosomal RNA
rs11672983	G/A	19	55383051	UPSTREAM			FCAR	ENSG00000186431	Fc fragment of IgA, receptor for	2204	Fc fragment of IgA, receptor for		lupus erythematosus | hepatitis C, chronic | myocardial infarct | nephropathy, IgA | asthma	INFECTION | RENAL | IMMUNE | PHARMACOGENOMIC	Genetic Predisposition to Disease | Hepatitis C, Chronic | Coronary Disease | Lupus Erythematosus, Systemic | Glomerulonephritis, IGA | Myocardial Infarction | Asthma
rs11675434	C/T	2	1407815	WITHIN_NON_CODING_GENE			TPO	ENSG00000115705	thyroid peroxidase	7173	thyroid peroxidase	THYROID DYSHORMONOGENESIS 2A	hepatitis C | hypothyroidism	INFECTION | METABOLIC	Genetic Predisposition to Disease | Thyroid Dysgenesis | Hypothyroidism
rs11676348	C/T	2	219010146
rs11694172	A/G	2	203532304	INTRONIC			FAM117B	ENSG00000138439	family with sequence similarity 117, member B	150864	family with sequence similarity 117, member B
rs11694172	A/G	2	203532304	WITHIN_NON_CODING_GENE			FAM117B	ENSG00000138439	family with sequence similarity 117, member B	150864	family with sequence similarity 117, member B
rs11697848	C/T	20	48575315	DOWNSTREAM			RNF114	ENSG00000124226	ring finger protein 114	55905	ring finger protein 114
rs11697848	C/T	20	48575315	DOWNSTREAM			KRT18P4	ENSG00000229222	keratin 18 pseudogene 4
rs11708067	A/G	3	123065778	INTRONIC			ADCY5	ENSG00000173175	adenylate cyclase 5	111	adenylate cyclase 5		cardiac function	CARDIOVASCULAR	Hypertension | Cardiomegaly | Heart Failure, Congestive | Disease Models, Animal
rs11708996	G/C	3	38633923	INTRONIC			SCN5A	ENSG00000183873	sodium channel, voltage-gated, type V, alpha subunit	6331	sodium channel, voltage-gated, type V, alpha subunit	SICK SINUS SYNDROME 1, AUTOSOMAL RECESSIVE; VENTRICULAR FIBRILLATION, PAROXYSMAL FAMILIAL, 1; LONG QT SYNDROME 3; CARDIOMYOPATHY, DILATED, 1E; BRUGADA SYNDROME 1; SUDDEN INFANT DEATH SYNDROME; PROGRESSIVE FAMILIAL HEART BLOCK, TYPE IA; ATRIAL STANDSTILL	long-QT syndrome | Drug-induced long-QT syndrome | Brugada syndrome | cardiac arrhythmias and sudden death | Congenital sick sinus syndrome | atrial fibrillation | cardiac conduction disturbances and degenerative changes | thyrotoxic periodic paralysis | inherited cardiac arrhythmia long QT syndrome | myocardial infarct | long QT syndrome | early onset of sudden infant death. | cardiac death | SI…	OTHER | CHEMDEPENDENCY | CARDIOVASCULAR	Disease Progression | Genetic Predisposition to Disease | Brugada Syndrome | Sick Sinus Syndrome | Heart Arrest | Death, Sudden, Cardiac | Infant, Newborn, Diseases | Syncope | Death, Sudden | Tachycardia | Atrial Fibrillation | Syndrome | Gastrointestinal Diseases | Long QT Syndrome | Ventricular Fibrillation | Romano-Ward Syndrome | Coronary Artery Disease | Torsades de Pointes | Heart Defects,…
rs11710077	A/T	3	38657899	INTRONIC			SCN5A	ENSG00000183873	sodium channel, voltage-gated, type V, alpha subunit	6331	sodium channel, voltage-gated, type V, alpha subunit	SICK SINUS SYNDROME 1, AUTOSOMAL RECESSIVE; VENTRICULAR FIBRILLATION, PAROXYSMAL FAMILIAL, 1; LONG QT SYNDROME 3; CARDIOMYOPATHY, DILATED, 1E; BRUGADA SYNDROME 1; SUDDEN INFANT DEATH SYNDROME; PROGRESSIVE FAMILIAL HEART BLOCK, TYPE IA; ATRIAL STANDSTILL	long-QT syndrome | Drug-induced long-QT syndrome | Brugada syndrome | cardiac arrhythmias and sudden death | Congenital sick sinus syndrome | atrial fibrillation | cardiac conduction disturbances and degenerative changes | thyrotoxic periodic paralysis | inherited cardiac arrhythmia long QT syndrome | myocardial infarct | long QT syndrome | early onset of sudden infant death. | cardiac death | SI…	OTHER | CHEMDEPENDENCY | CARDIOVASCULAR	Disease Progression | Genetic Predisposition to Disease | Brugada Syndrome | Sick Sinus Syndrome | Heart Arrest | Death, Sudden, Cardiac | Infant, Newborn, Diseases | Syncope | Death, Sudden | Tachycardia | Atrial Fibrillation | Syndrome | Gastrointestinal Diseases | Long QT Syndrome | Ventricular Fibrillation | Romano-Ward Syndrome | Coronary Artery Disease | Torsades de Pointes | Heart Defects,…
rs11710077	A/T	3	38657899	WITHIN_NON_CODING_GENE			SCN5A	ENSG00000183873	sodium channel, voltage-gated, type V, alpha subunit	6331	sodium channel, voltage-gated, type V, alpha subunit	SICK SINUS SYNDROME 1, AUTOSOMAL RECESSIVE; VENTRICULAR FIBRILLATION, PAROXYSMAL FAMILIAL, 1; LONG QT SYNDROME 3; CARDIOMYOPATHY, DILATED, 1E; BRUGADA SYNDROME 1; SUDDEN INFANT DEATH SYNDROME; PROGRESSIVE FAMILIAL HEART BLOCK, TYPE IA; ATRIAL STANDSTILL	long-QT syndrome | Drug-induced long-QT syndrome | Brugada syndrome | cardiac arrhythmias and sudden death | Congenital sick sinus syndrome | atrial fibrillation | cardiac conduction disturbances and degenerative changes | thyrotoxic periodic paralysis | inherited cardiac arrhythmia long QT syndrome | myocardial infarct | long QT syndrome | early onset of sudden infant death. | cardiac death | SI…	OTHER | CHEMDEPENDENCY | CARDIOVASCULAR	Disease Progression | Genetic Predisposition to Disease | Brugada Syndrome | Sick Sinus Syndrome | Heart Arrest | Death, Sudden, Cardiac | Infant, Newborn, Diseases | Syncope | Death, Sudden | Tachycardia | Atrial Fibrillation | Syndrome | Gastrointestinal Diseases | Long QT Syndrome | Ventricular Fibrillation | Romano-Ward Syndrome | Coronary Artery Disease | Torsades de Pointes | Heart Defects,…
rs11710433	C/T	3	5705052
rs11710456	G/A	3	186725887	INTRONIC			ST6GAL1	ENSG00000073849	ST6 beta-galactosamide alpha-2,6-sialyltranferase 1	6480	ST6 beta-galactosamide alpha-2,6-sialyltranferase 1
rs11710456	G/A	3	186725887	DOWNSTREAM			ST6GAL1	ENSG00000073849	ST6 beta-galactosamide alpha-2,6-sialyltranferase 1	6480	ST6 beta-galactosamide alpha-2,6-sialyltranferase 1
rs1171113	C/T	6	84226595	INTRONIC			PRSS35	ENSG00000146250	protease, serine, 23	167681	protease, serine, 35
rs11712165	T/G	3	119118796	INTRONIC				ENSG00000031081	Cdc42 GTPase-activating protein	57514	Cdc42 GTPase-activating protein
rs11722228	C/T	4	9915741	INTRONIC			SLC2A9	ENSG00000109667	solute carrier family 2 (facilitated glucose transporter), member 9	56606	solute carrier family 2 (facilitated glucose transporter), member 9	HYPOURICEMIA, RENAL, 2
rs11724635	C/A	4	15737101	DOWNSTREAM			BST1	ENSG00000109743	bone marrow stromal cell antigen 1	683	bone marrow stromal cell antigen 1
rs11724635	C/A	4	15737101	UPSTREAM				ENSG00000214846
rs11725593	G/A	4	27066038
rs11726248	G/A	4	171053519
rs1172822	C/T	19	55819845	INTRONIC	Menarche and menopause (age at onset)		BRSK1	ENSG00000160469	BR serine/threonine kinase 1	84446	BR serine/threonine kinase 1
rs1172822	C/T	19	55819845	DOWNSTREAM	Menarche and menopause (age at onset)		TMEM150B	ENSG00000180061	transmembrane protein 150B	284417	transmembrane protein 150B
rs1172822	C/T	19	55819845	INTRONIC	Menopause (age at onset)		BRSK1	ENSG00000160469	BR serine/threonine kinase 1	84446	BR serine/threonine kinase 1
rs1172822	C/T	19	55819845	DOWNSTREAM	Menopause (age at onset)		TMEM150B	ENSG00000180061	transmembrane protein 150B	284417	transmembrane protein 150B
rs11735070	G/C	4	100713765
rs1173727	T/C	5	32830521
rs1173771	A/G	5	32815028
rs11738335	T/G	5	60950211
rs11739663	T/C	5	594083
rs11741861	A/G	5	150277909	INTRONIC			ZNF300	ENSG00000145908	zinc finger protein 300	91975	zinc finger protein 300
rs11742570	T/C	5	40410584
rs11743303	A/G	5	55859952	INTRONIC				ENSG00000225940
rs11746443	G/A	5	176798306	INTRONIC			RGS14	ENSG00000169220	regulator of G-protein signaling 14	10636	regulator of G-protein signaling 14
rs11754641	C/G	6	65635923	INTRONIC			EYS	ENSG00000188107	eyes shut homolog (Drosophila)	346007	eyes shut homolog (Drosophila)	RETINITIS PIGMENTOSA 25
rs11755164	T/C	6	44639184
rs11755527	C/G	6	90958231	INTRONIC	Type 1 diabetes		BACH2	ENSG00000112182	BTB and CNC homology 1, basic leucine zipper transcription factor 2	60468	BTB and CNC homology 1, basic leucine zipper transcription factor 2
rs11755527	C/G	6	90958231	WITHIN_NON_CODING_GENE	Type 1 diabetes		BACH2	ENSG00000112182	BTB and CNC homology 1, basic leucine zipper transcription factor 2	60468	BTB and CNC homology 1, basic leucine zipper transcription factor 2
rs11755527	C/G	6	90958231	INTRONIC	Type 1 diabetes		BACH2	ENSG00000112182	BTB and CNC homology 1, basic leucine zipper transcription factor 2	60468	BTB and CNC homology 1, basic leucine zipper transcription factor 2
rs11755527	C/G	6	90958231	WITHIN_NON_CODING_GENE	Type 1 diabetes		BACH2	ENSG00000112182	BTB and CNC homology 1, basic leucine zipper transcription factor 2	60468	BTB and CNC homology 1, basic leucine zipper transcription factor 2
rs11755527	C/G	6	90958231	INTRONIC	Multiple complex diseases-Type I Diabetes, combined control dataset		BACH2	ENSG00000112182	BTB and CNC homology 1, basic leucine zipper transcription factor 2	60468	BTB and CNC homology 1, basic leucine zipper transcription factor 2
rs11755527	C/G	6	90958231	WITHIN_NON_CODING_GENE	Multiple complex diseases-Type I Diabetes, combined control dataset		BACH2	ENSG00000112182	BTB and CNC homology 1, basic leucine zipper transcription factor 2	60468	BTB and CNC homology 1, basic leucine zipper transcription factor 2
rs11755845	C/T	6	43904780
rs11756438	C/A	6	118993632	INTRONIC	QT interval		C6orf204	ENSG00000111860	Coiled-coil domain-containing protein C6orf204 (Serologically defined breast cancer antigen NY-BR-15)	387119	chromosome 6 open reading frame 204
rs11761528	C/T	7	99118801	INTRONIC			ZKSCAN5	ENSG00000196652	zinc finger with KRAB and SCAN domains 5	23660	zinc finger with KRAB and SCAN domains 5
rs11766519	T/C	7	57583856
rs11767557	T/C	7	143109139	UPSTREAM			EPHA1	ENSG00000146904	EPH receptor A1	2041	EPH receptor A1
rs11767557	T/C	7	143109139	WITHIN_NON_CODING_GENE				ENSG00000229153
rs11773966	A/C	8	54555200
rs11777345	C/G	8	5426531
rs11779860	T/C	8	98850330	INTRONIC			LAPTM4B	ENSG00000104341	lysosomal protein transmembrane 4 beta	55353	lysosomal protein transmembrane 4 beta		lung cancer | stomach cancer	CANCER	Genetic Predisposition to Disease | Lung Neoplasms | Stomach Neoplasms | Carcinoma, Small Cell | Adenocarcinoma
rs11781551	G/A	8	123408091
rs11782652	A/G	8	82653644	INTRONIC			CHMP4C	ENSG00000164695	chromatin modifying protein 4C	92421	chromatin modifying protein 4C
rs11796357	A/G	X	68798703
rs11809207	G/A	1	26521140	DOWNSTREAM	Height		CNKSR1	ENSG00000142675	connector enhancer of kinase suppressor of Ras 1	10256	connector enhancer of kinase suppressor of Ras 1
rs11809207	G/A	1	26521140	INTRONIC	Height		CATSPER4	ENSG00000188782	cation channel, sperm associated 4	378807	cation channel, sperm associated 4
rs11819199	A/G	10	20865157
rs11820589	G/A	11	116633862	NON_SYNONYMOUS_CODING			BUD13	ENSG00000137656	BUD13 homolog (S. cerevisiae)	84811	BUD13 homolog (S. cerevisiae)
rs11820589	G/A	11	116633862	UPSTREAM			BUD13	ENSG00000137656	BUD13 homolog (S. cerevisiae)	84811	BUD13 homolog (S. cerevisiae)
rs11820589	G/A	11	116633862	DOWNSTREAM				ENSG00000244913
rs1182188	T/C	7	2869985	INTRONIC	Height		GNA12	ENSG00000146535	guanine nucleotide binding protein (G protein) alpha 12	2768	guanine nucleotide binding protein (G protein) alpha 12		depressive disorder, major	PSYCH	Genetic Predisposition to Disease
rs11823543	G/A	11	116649135	DOWNSTREAM				ENSG00000226645
rs11823543	G/A	11	116649135	UPSTREAM				ENSG00000231611
rs11823543	G/A	11	116649135	3PRIME_UTR			ZNF259	ENSG00000109917	zinc finger protein 259	8882	zinc finger protein 259
rs11823543	G/A	11	116649135	DOWNSTREAM			ZNF259	ENSG00000109917	zinc finger protein 259	8882	zinc finger protein 259
rs11825181	G/A	11	116626258	INTRONIC			BUD13	ENSG00000137656	BUD13 homolog (S. cerevisiae)	84811	BUD13 homolog (S. cerevisiae)
rs11825181	G/A	11	116626258	UPSTREAM				ENSG00000244913
rs11827375	G/A	11	76308272
rs1183201	A/T	6	25823444	INTRONIC	Serum uric acid		SLC17A1	ENSG00000124568	solute carrier family 17 (sodium phosphate), member 1	6568	solute carrier family 17 (sodium phosphate), member 1
rs11835432	A/G	12	127826108
rs1183910	G/A	12	121420807	INTRONIC	C-reactive protein		HNF1A	ENSG00000135100	HNF1 homeobox A	6927	HNF1 homeobox A	MATURITY-ONSET DIABETES OF THE YOUNG; MATURITY-ONSET DIABETES OF THE YOUNG, TYPE 3; DIABETES MELLITUS, INSULIN-DEPENDENT; RENAL CELL CARCINOMA 1; HEPATIC ADENOMAS, FAMILIAL; DIABETES MELLITUS, NONINSULIN-DEPENDENT	MODY3 (Mature Onset Diabetes of the young | diabetes, type 2 | high-density lipoprotein cholesterol level.	METABOLIC	Genetic Predisposition to Disease | Diabetes Mellitus, Type 2
rs11841001	G/A	13	76249103	INTRONIC			LMO7	ENSG00000136153	LIM domain 7	4008	LIM domain 7
rs11846013	G/T	14	46932291
rs11847263	T/G	14	65775695
rs11847697	C/T	14	30515112
rs11848785	G/A	14	72057355	INTRONIC			SIPA1L1	ENSG00000197555	signal-induced proliferation-associated 1 like 1	26037	signal-induced proliferation-associated 1 like 1
rs11855415	A/T	15	101875123	INTRONIC			PCSK6	ENSG00000140479	proprotein convertase subtilisin/kexin type 6	5046	proprotein convertase subtilisin/kexin type 6		blood pressure, arterial	CARDIOVASCULAR
rs11856574	G/A	15	29731444	INTRONIC			FAM189A1	ENSG00000104059	family with sequence similarity 189, member A1	23359	family with sequence similarity 189, member A1
rs11859036	C/A	16	80305551
rs11859916	G/A	16	20351231	INTRONIC			UMOD	ENSG00000169344	uromodulin	7369	uromodulin	GLOMERULOCYSTIC KIDNEY DISEASE WITH HYPERURICEMIA AND ISOSTHENURIA; MEDULLARY CYSTIC KIDNEY DISEASE 2; HYPERURICEMIC NEPHROPATHY, FAMILIAL JUVENILE 1	hypertension	CARDIOVASCULAR	Hypertension
rs1187614	G/T	14	95671871	INTRONIC			CLMN	ENSG00000165959	calmin (calponin-like, transmembrane)	79789	calmin (calponin-like, transmembrane)
rs11879191	G/A	19	10512911	INTRONIC			MIR1181	ENSG00000105401	microRNA 1181	11140	cell division cycle 37 homolog (S. cerevisiae)
rs11879191	G/A	19	10512911	DOWNSTREAM			MIR1181	ENSG00000221566	hsa-mir-1181
rs11880316	C/A	19	31911129	INTRONIC				ENSG00000232700	Putative uncharacterized protein ENSP00000415631 Fragment
rs11884776	C/T	2	73746923	SYNONYMOUS_CODING			ALMS1	ENSG00000116127	Alstrom syndrome 1	7840	Alstrom syndrome 1	ALSTROM SYNDROME	diabetes, type 2 | Alstrom syndrome	METABOLIC | DEVELOPMENTAL	Abnormalities, Multiple | Genetic Predisposition to Disease | Dyslipidemias | Diabetes Mellitus, Type 2 | Deafness | Syndrome | Obesity | Insulin Resistance
rs11884776	C/T	2	73746923	NON_SYNONYMOUS_CODING			ALMS1	ENSG00000116127	Alstrom syndrome 1	7840	Alstrom syndrome 1	ALSTROM SYNDROME	diabetes, type 2 | Alstrom syndrome	METABOLIC | DEVELOPMENTAL	Abnormalities, Multiple | Genetic Predisposition to Disease | Dyslipidemias | Diabetes Mellitus, Type 2 | Deafness | Syndrome | Obesity | Insulin Resistance
rs11884776	C/T	2	73746923	WITHIN_NON_CODING_GENE			ALMS1	ENSG00000116127	Alstrom syndrome 1	7840	Alstrom syndrome 1	ALSTROM SYNDROME	diabetes, type 2 | Alstrom syndrome	METABOLIC | DEVELOPMENTAL	Abnormalities, Multiple | Genetic Predisposition to Disease | Dyslipidemias | Diabetes Mellitus, Type 2 | Deafness | Syndrome | Obesity | Insulin Resistance
rs11884776	C/T	2	73746923	UPSTREAM			ALMS1	ENSG00000116127	Alstrom syndrome 1	7840	Alstrom syndrome 1	ALSTROM SYNDROME	diabetes, type 2 | Alstrom syndrome	METABOLIC | DEVELOPMENTAL	Abnormalities, Multiple | Genetic Predisposition to Disease | Dyslipidemias | Diabetes Mellitus, Type 2 | Deafness | Syndrome | Obesity | Insulin Resistance
rs11894266	C/T	2	170636642	DOWNSTREAM			KLHL23	ENSG00000213160	kelch-like 23 (Drosophila)	151230	kelch-like 23 (Drosophila)
rs11897119	T/C	2	66772000	INTRONIC			MEIS1	ENSG00000143995	Meis homeobox 1	4211	Meis homeobox 1
rs11897119	T/C	2	66772000	WITHIN_NON_CODING_GENE			MEIS1	ENSG00000143995	Meis homeobox 1	4211	Meis homeobox 1
rs11898505	A/G	2	54684557	INTRONIC	Bone mineral density (spine)	rs11898505 increases susceptibility to Osteoporotic fractures for carriers of the G allele PMID 18445777	SPTBN1	ENSG00000115306	spectrin, beta, non-erythrocytic 1	6711	spectrin, beta, non-erythrocytic 1
rs11898505	A/G	2	54684557	INTRONIC	Bone mineral density (spine)	rs11898505 increases susceptibility to Osteoporotic fractures for carriers of the G allele PMID 18445777	SPTBN1	ENSG00000115306	spectrin, beta, non-erythrocytic 1	6711	spectrin, beta, non-erythrocytic 1
rs11898505	A/G	2	54684557	INTRONIC	Bone mineral density (spine)	rs11898505 increases susceptibility to Osteoporotic fractures for carriers of the G allele PMID 18445777	SPTBN1	ENSG00000115306	spectrin, beta, non-erythrocytic 1	6711	spectrin, beta, non-erythrocytic 1
rs11918654	T/C	3	5188246	INTRONIC			ARL8B	ENSG00000134108	ADP-ribosylation factor-like 8B	55207	ADP-ribosylation factor-like 8B
rs11920090	T/A	3	170717521	DOWNSTREAM				ENSG00000241683
rs11920090	T/A	3	170717521	UPSTREAM				ENSG00000199488	U1 spliceosomal RNA
rs11920090	T/A	3	170717521	INTRONIC			SLC2A2	ENSG00000163581	solute carrier family 2 (facilitated glucose transporter), member 2	6514	solute carrier family 2 (facilitated glucose transporter), member 2	FANCONI-BICKEL SYNDROME	diabetes, type 2 | nephropathy, diabetic	RENAL | METABOLIC	Genetic Predisposition to Disease | Disease Progression | Diabetes Mellitus, Type 1 | Diabetic Nephropathies | Coronary Disease | Glucose Intolerance | Diabetes Mellitus, Type 2 | Obesity | Disease Susceptibility
rs11920090	T/A	3	170717521	UPSTREAM			SLC2A2	ENSG00000163581	solute carrier family 2 (facilitated glucose transporter), member 2	6514	solute carrier family 2 (facilitated glucose transporter), member 2	FANCONI-BICKEL SYNDROME	diabetes, type 2 | nephropathy, diabetic	RENAL | METABOLIC	Genetic Predisposition to Disease | Disease Progression | Diabetes Mellitus, Type 1 | Diabetic Nephropathies | Coronary Disease | Glucose Intolerance | Diabetes Mellitus, Type 2 | Obesity | Disease Susceptibility
rs1192415	G/A	1	92077097
rs11935103	C/T	4	187338335
rs11944332	A/G	4	174554832	DOWNSTREAM				ENSG00000213370
rs11945798	T/C	4	12769232
rs11947645	G/A	4	151101672	INTRONIC			DCLK2	ENSG00000170390	doublecortin-like kinase 2	166614	doublecortin-like kinase 2
rs11953630	C/T	5	157845402
rs11969002	G/A	6	32859748	UPSTREAM				ENSG00000247909
rs11969002	G/A	6	32859748	UPSTREAM			HLA-Z	ENSG00000235301	major histocompatibility complex, class I, Z (pseudogene)
rs11974269	A/C	7	21147678
rs11975235	A/C	7	32189540	INTRONIC			PDE1C	ENSG00000154678	phosphodiesterase 1C, calmodulin-dependent 70kDa	5137	phosphodiesterase 1C, calmodulin-dependent 70kDa
rs11984041	C/T	7	19031935	INTRONIC			HDAC9	ENSG00000048052	histone deacetylase 9	9734	histone deacetylase 9	PETERS ANOMALY	HDAC inhibitor-induced growth arrest.	OTHER
rs11984041	C/T	7	19031935	WITHIN_NON_CODING_GENE			HDAC9	ENSG00000048052	histone deacetylase 9	9734	histone deacetylase 9	PETERS ANOMALY	HDAC inhibitor-induced growth arrest.	OTHER
rs11984075	A/G	7	37436854	INTRONIC			ELMO1	ENSG00000155849	engulfment and cell motility 1	9844	engulfment and cell motility 1
rs11984075	A/G	7	37436854	WITHIN_NON_CODING_GENE			ELMO1	ENSG00000155849	engulfment and cell motility 1	9844	engulfment and cell motility 1
rs1198588	A/T	1	98552832
rs11986011	C/T	8	127332657
rs11995572	G/T	8	89592083
rs11995824	C/G	8	120012700		Bone mineral density (hip)
rs1200821	A/G	10	37559580	WITHIN_NON_CODING_GENE	Hemostatic factors and hematological phenotypes			ENSG00000240800
rs1200821	A/G	10	37559580	WITHIN_NON_CODING_GENE	Blood Phenotypes-MCH			ENSG00000240800
rs12025126	T/C	1	8759554	INTRONIC			RERE	ENSG00000142599	arginine-glutamic acid dipeptide (RE) repeats	473	arginine-glutamic acid dipeptide (RE) repeats
rs12025126	T/C	1	8759554	WITHIN_NON_CODING_GENE			RERE	ENSG00000142599	arginine-glutamic acid dipeptide (RE) repeats	473	arginine-glutamic acid dipeptide (RE) repeats
rs12029454	G/A	1	162133117	INTRONIC	QT interval		NOS1AP	ENSG00000198929	nitric oxide synthase 1 (neuronal) adaptor protein	9722	nitric oxide synthase 1 (neuronal) adaptor protein	QT INTERVAL, VARIATION IN	cardiac death QT interval | cardiac repolarization	CARDIOVASCULAR	Death, Sudden, Cardiac | Long QT Syndrome
rs12034598	A/G	1	207757515	INTRONIC			CR1	ENSG00000203710	complement component (3b/4b) receptor 1 (Knops blood group)	1378	complement component (3b/4b) receptor 1 (Knops blood group)	KNOPS BLOOD GROUP SYSTEM; MALARIA, SUSCEPTIBILITY TO	lupus erythematosus | idiopathic pulmonary fibrosis | malaria | hepatitis C, chronic | nephropathy | sarcoidosis | pulmonary fibrosis | malaria, cerebral | diabetes, type 1 | anemia, malaria related | hemodialysis | tuberculosis | systemic lupus erythematosus | severe malaria	INFECTION | RENAL | HEMATOLOGICAL | IMMUNE | OTHER | CARDIOVASCULAR	Genetic Predisposition to Disease | Diabetes Mellitus, Type 1 | Autoimmune Diseases | Malaria, Falciparum | HIV Infections | Lupus Erythematosus, Systemic | Adhesions | Tuberculosis | Immune Complex Diseases | Sarcoidosis | Liver Cirrhosis | Pulmonary Fibrosis | alpha-Thalassemia | Hepatitis B, Chronic | Malaria, Cerebral | Glomerulonephritis
rs12042938	C/T	1	231816842	INTRONIC			DISC1	ENSG00000162946	disrupted in schizophrenia 1	27185	disrupted in schizophrenia 1	SCHIZOPHRENIA 9; SCHIZOPHRENIA	schizoaffective disorder | cognitive function | bipolar disorder | brain morphology depressive disorder, major | schizophrenia sustained attention | schizophrenia | bipolar disorder schizoaffective disorder schizophrenia | Asperger syndrome	PSYCH	Schizophrenia | Genetic Predisposition to Disease | Depressive Disorder, Major | Diseases in Twins | Atrophy | Bipolar Disorder | Psychotic Disorders | Memory Disorders
rs12042938	C/T	1	231816842	WITHIN_NON_CODING_GENE			DISC1	ENSG00000162946	disrupted in schizophrenia 1	27185	disrupted in schizophrenia 1	SCHIZOPHRENIA 9; SCHIZOPHRENIA	schizoaffective disorder | cognitive function | bipolar disorder | brain morphology depressive disorder, major | schizophrenia sustained attention | schizophrenia | bipolar disorder schizoaffective disorder schizophrenia | Asperger syndrome	PSYCH	Schizophrenia | Genetic Predisposition to Disease | Depressive Disorder, Major | Diseases in Twins | Atrophy | Bipolar Disorder | Psychotic Disorders | Memory Disorders
rs12042938	C/T	1	231816842	UPSTREAM			DISC1	ENSG00000162946	disrupted in schizophrenia 1	27185	disrupted in schizophrenia 1	SCHIZOPHRENIA 9; SCHIZOPHRENIA	schizoaffective disorder | cognitive function | bipolar disorder | brain morphology depressive disorder, major | schizophrenia sustained attention | schizophrenia | bipolar disorder schizoaffective disorder schizophrenia | Asperger syndrome	PSYCH	Schizophrenia | Genetic Predisposition to Disease | Depressive Disorder, Major | Diseases in Twins | Atrophy | Bipolar Disorder | Psychotic Disorders | Memory Disorders
rs12046117	C/T	1	117751365	INTRONIC	Arthritis (juvenile idiopathic)		VTCN1	ENSG00000134258	V-set domain containing T cell activation inhibitor 1	79679	V-set domain containing T cell activation inhibitor 1
rs12046117	C/T	1	117751365	WITHIN_NON_CODING_GENE	Arthritis (juvenile idiopathic)		VTCN1	ENSG00000134258	V-set domain containing T cell activation inhibitor 1	79679	V-set domain containing T cell activation inhibitor 1
rs12046117	C/T	1	117751365	UPSTREAM	Arthritis (juvenile idiopathic)		VTCN1	ENSG00000134258	V-set domain containing T cell activation inhibitor 1	79679	V-set domain containing T cell activation inhibitor 1
rs12050412	T/G	14	83378003
rs12051272	G/T	16	82663288
rs12051548	G/C	17	4683035	INTRONIC			TM4SF5	ENSG00000142484	transmembrane 4 L six family member 5	9032	transmembrane 4 L six family member 5
rs12053903	T/C	3	38593393	INTRONIC	QT interval		SCN5A	ENSG00000183873	sodium channel, voltage-gated, type V, alpha subunit	6331	sodium channel, voltage-gated, type V, alpha subunit	SICK SINUS SYNDROME 1, AUTOSOMAL RECESSIVE; VENTRICULAR FIBRILLATION, PAROXYSMAL FAMILIAL, 1; LONG QT SYNDROME 3; CARDIOMYOPATHY, DILATED, 1E; BRUGADA SYNDROME 1; SUDDEN INFANT DEATH SYNDROME; PROGRESSIVE FAMILIAL HEART BLOCK, TYPE IA; ATRIAL STANDSTILL	long-QT syndrome | Drug-induced long-QT syndrome | Brugada syndrome | cardiac arrhythmias and sudden death | Congenital sick sinus syndrome | atrial fibrillation | cardiac conduction disturbances and degenerative changes | thyrotoxic periodic paralysis | inherited cardiac arrhythmia long QT syndrome | myocardial infarct | long QT syndrome | early onset of sudden infant death. | cardiac death | SI…	OTHER | CHEMDEPENDENCY | CARDIOVASCULAR	Disease Progression | Genetic Predisposition to Disease | Brugada Syndrome | Sick Sinus Syndrome | Heart Arrest | Death, Sudden, Cardiac | Infant, Newborn, Diseases | Syncope | Death, Sudden | Tachycardia | Atrial Fibrillation | Syndrome | Gastrointestinal Diseases | Long QT Syndrome | Ventricular Fibrillation | Romano-Ward Syndrome | Coronary Artery Disease | Torsades de Pointes | Heart Defects,…
rs12053903	T/C	3	38593393	DOWNSTREAM	QT interval		SCN5A	ENSG00000183873	sodium channel, voltage-gated, type V, alpha subunit	6331	sodium channel, voltage-gated, type V, alpha subunit	SICK SINUS SYNDROME 1, AUTOSOMAL RECESSIVE; VENTRICULAR FIBRILLATION, PAROXYSMAL FAMILIAL, 1; LONG QT SYNDROME 3; CARDIOMYOPATHY, DILATED, 1E; BRUGADA SYNDROME 1; SUDDEN INFANT DEATH SYNDROME; PROGRESSIVE FAMILIAL HEART BLOCK, TYPE IA; ATRIAL STANDSTILL	long-QT syndrome | Drug-induced long-QT syndrome | Brugada syndrome | cardiac arrhythmias and sudden death | Congenital sick sinus syndrome | atrial fibrillation | cardiac conduction disturbances and degenerative changes | thyrotoxic periodic paralysis | inherited cardiac arrhythmia long QT syndrome | myocardial infarct | long QT syndrome | early onset of sudden infant death. | cardiac death | SI…	OTHER | CHEMDEPENDENCY | CARDIOVASCULAR	Disease Progression | Genetic Predisposition to Disease | Brugada Syndrome | Sick Sinus Syndrome | Heart Arrest | Death, Sudden, Cardiac | Infant, Newborn, Diseases | Syncope | Death, Sudden | Tachycardia | Atrial Fibrillation | Syndrome | Gastrointestinal Diseases | Long QT Syndrome | Ventricular Fibrillation | Romano-Ward Syndrome | Coronary Artery Disease | Torsades de Pointes | Heart Defects,…
rs1205863	T/G	6	11943526
rs12059860	T/C	1	47284923	3PRIME_UTR			CYP4B1	ENSG00000142973	cytochrome P450, family 4, subfamily B, polypeptide 1	1580	cytochrome P450, family 4, subfamily B, polypeptide 1		hypertension	CARDIOVASCULAR
rs12059860	T/C	1	47284923	DOWNSTREAM			CYP4B1	ENSG00000142973	cytochrome P450, family 4, subfamily B, polypeptide 1	1580	cytochrome P450, family 4, subfamily B, polypeptide 1		hypertension	CARDIOVASCULAR
rs12059860	T/C	1	47284923	WITHIN_NON_CODING_GENE			CYP4B1	ENSG00000142973	cytochrome P450, family 4, subfamily B, polypeptide 1	1580	cytochrome P450, family 4, subfamily B, polypeptide 1		hypertension	CARDIOVASCULAR
rs12075	G/A	1	159175354	DOWNSTREAM			CADM3	ENSG00000162706	cell adhesion molecule 3	57863	cell adhesion molecule 3
rs12075	G/A	1	159175354	UPSTREAM				ENSG00000225670
rs12075	G/A	1	159175354	NON_SYNONYMOUS_CODING			DARC	ENSG00000213088	Duffy blood group, chemokine receptor	2532	Duffy blood group, chemokine receptor	WHITE BLOOD CELL COUNT QUANTITATIVE TRAIT LOCUS 1; MALARIA, SUSCEPTIBILITY TO; BLOOD GROUP--DUFFY SYSTEM		NORMALVARIATION
rs12093699	G/A	1	159647988		Protein quantitative trait loci
rs12103	T/C	1	1247494	UPSTREAM			ACAP3	ENSG00000131584	ArfGAP with coiled-coil, ankyrin repeat and PH domains 3	116983	ArfGAP with coiled-coil, ankyrin repeat and PH domains 3
rs12103	T/C	1	1247494	DOWNSTREAM			PUSL1	ENSG00000169972	pseudouridylate synthase-like 1	126789	pseudouridylate synthase-like 1
rs12103	T/C	1	1247494	WITHIN_NON_CODING_GENE			CPSF3L	ENSG00000127054	cleavage and polyadenylation specific factor 3-like	54973	cleavage and polyadenylation specific factor 3-like
rs12103	T/C	1	1247494	SYNONYMOUS_CODING			CPSF3L	ENSG00000127054	cleavage and polyadenylation specific factor 3-like	54973	cleavage and polyadenylation specific factor 3-like
rs12103	T/C	1	1247494	DOWNSTREAM			CPSF3L	ENSG00000127054	cleavage and polyadenylation specific factor 3-like	54973	cleavage and polyadenylation specific factor 3-like
rs12104221	C/T	19	3797100	INTRONIC			MATK	ENSG00000007264	megakaryocyte-associated tyrosine kinase	4145	megakaryocyte-associated tyrosine kinase
rs12118362	G/A	1	21771997	DOWNSTREAM			NBPF3	ENSG00000142794	neuroblastoma breakpoint family, member 3	84224	neuroblastoma breakpoint family, member 3
rs12118362	G/A	1	21771997	INTRONIC			NBPF3	ENSG00000142794	neuroblastoma breakpoint family, member 3	84224	neuroblastoma breakpoint family, member 3
rs12118362	G/A	1	21771997	WITHIN_NON_CODING_GENE			NBPF3	ENSG00000142794	neuroblastoma breakpoint family, member 3	84224	neuroblastoma breakpoint family, member 3
rs12120353	C/A	1	4620996
rs12129861	G/A	1	145725689	UPSTREAM	Serum uric acid		PDZK1	ENSG00000174827	PDZ domain containing 1	5174	PDZ domain containing 1
rs12130212	T/A	1	209727257	WITHIN_NON_CODING_GENE				ENSG00000224260
rs12134279	C/T	1	197781198
rs12134493	C/A	1	115677946
rs12143842	C/T	1	162033890		QT interval
rs12143842	C/T	1	162033890		QT interval
rs12143842	C/T	1	162033890		QT interval
rs12145743	T/G	1	156700651	UPSTREAM			ISG20L2	ENSG00000143319	interferon stimulated exonuclease gene 20kDa-like 2	81875	interferon stimulated exonuclease gene 20kDa-like 2
rs12145743	T/G	1	156700651	INTRONIC			C1orf66	ENSG00000143303	UPF0431 protein C1orf66	51093	chromosome 1 open reading frame 66
rs12145743	T/G	1	156700651	WITHIN_NON_CODING_GENE			C1orf66	ENSG00000143303	UPF0431 protein C1orf66	51093	chromosome 1 open reading frame 66
rs12145743	T/G	1	156700651	UPSTREAM			C1orf66	ENSG00000143303	UPF0431 protein C1orf66	51093	chromosome 1 open reading frame 66
rs12145743	T/G	1	156700651	DOWNSTREAM				ENSG00000242883
rs12145833	T/G	1	243483754	INTRONIC			SDCCAG8	ENSG00000054282	serologically defined colon cancer antigen 8	10806	serologically defined colon cancer antigen 8
rs12145833	T/G	1	243483754	DOWNSTREAM			SDCCAG8	ENSG00000054282	serologically defined colon cancer antigen 8	10806	serologically defined colon cancer antigen 8
rs12148488	G/T	15	75382542
rs12150660	G/T	17	7521915	UPSTREAM			FXR2	ENSG00000129245	fragile X mental retardation, autosomal homolog 2	9513	fragile X mental retardation, autosomal homolog 2
rs12150660	G/T	17	7521915	UPSTREAM				ENSG00000242442
rs12151790	G/A	2	235210727
rs12153327	C/T	5	100701600
rs12153391	C/A	5	171203438
rs12153855	C/T	6	32074804	INTRONIC	Rheumatoid Arthritis			ENSG00000168477	Putative tenascin-XA (TN-XA)	7148	tenascin XB	EHLERS-DANLOS-LIKE SYNDROME DUE TO TENASCIN-X DEFICIENCY; EHLERS-DANLOS SYNDROME, TYPE III
rs12153855	C/T	6	32074804	WITHIN_NON_CODING_GENE	Rheumatoid Arthritis			ENSG00000168477	Putative tenascin-XA (TN-XA)	7148	tenascin XB	EHLERS-DANLOS-LIKE SYNDROME DUE TO TENASCIN-X DEFICIENCY; EHLERS-DANLOS SYNDROME, TYPE III
rs12153855	C/T	6	32074804	WITHIN_NON_CODING_GENE	Rheumatoid Arthritis		ATF6B	ENSG00000213676	activating transcription factor 6 beta	1388	activating transcription factor 6 beta
rs12153855	C/T	6	32074804	INTRONIC	Type I Diabetes			ENSG00000168477	Putative tenascin-XA (TN-XA)	7148	tenascin XB	EHLERS-DANLOS-LIKE SYNDROME DUE TO TENASCIN-X DEFICIENCY; EHLERS-DANLOS SYNDROME, TYPE III
rs12153855	C/T	6	32074804	WITHIN_NON_CODING_GENE	Type I Diabetes			ENSG00000168477	Putative tenascin-XA (TN-XA)	7148	tenascin XB	EHLERS-DANLOS-LIKE SYNDROME DUE TO TENASCIN-X DEFICIENCY; EHLERS-DANLOS SYNDROME, TYPE III
rs12153855	C/T	6	32074804	WITHIN_NON_CODING_GENE	Type I Diabetes		ATF6B	ENSG00000213676	activating transcription factor 6 beta	1388	activating transcription factor 6 beta
rs12188164	C/A	5	428236	INTRONIC			AHRR	ENSG00000063438	programmed cell death 6	10016	programmed cell death 6		endometriosis | azoospermia infertility, male oligospermia | micropenis	OTHER | REPRODUCTION | NORMALVARIATION	Genetic Predisposition to Disease | Infertility, Male | Endometriosis
rs12188300	A/T	5	158829527
rs12189362	C/T	5	153057548	INTRONIC			GRIA1	ENSG00000155511	glutamate receptor, ionotropic, AMPA 1	2890	glutamate receptor, ionotropic, AMPA 1		schizophrenia	PSYCH	Schizophrenia | Genetic Predisposition to Disease
rs12191877	C/T	6	31252925	DOWNSTREAM	Psoriasis			ENSG00000227939
rs12191877	C/T	6	31252925	DOWNSTREAM	Psoriasis			ENSG00000231402
rs12193446	A/G	6	129820038	INTRONIC			LAMA2	ENSG00000196569	laminin, alpha 2	3908	laminin, alpha 2	MUSCULAR DYSTROPHY, CONGENITAL MEROSIN-DEFICIENT, 1A	tuberculoid type of leprosy | leprosy	INFECTION	Genetic Predisposition to Disease | Leprosy, Tuberculoid
rs12193446	A/G	6	129820038	WITHIN_NON_CODING_GENE			LAMA2	ENSG00000196569	laminin, alpha 2	3908	laminin, alpha 2	MUSCULAR DYSTROPHY, CONGENITAL MEROSIN-DEFICIENT, 1A	tuberculoid type of leprosy | leprosy	INFECTION	Genetic Predisposition to Disease | Leprosy, Tuberculoid
rs12199775	A/G	6	143898894	INTRONIC			PHACTR2	ENSG00000112419	phosphatase and actin regulator 2	9749	phosphatase and actin regulator 2
rs12203592	C/T	6	396321	INTRONIC	Black vs. blond hair color	http://www.plosgenetics.org/article/info%3Adoi%2F10.1371%2Fjournal.pgen.0040004 plos rs12203592 showed the largest allele frequency difference between the Irish individuals and those individuals of Northern, Central European and Eastern European descent PMID 18483556 associated with hair color rs12896399 rs12203592		ENSG00000237960	Putative uncharacterized protein ENSP00000390371 Fragment
rs12203592	C/T	6	396321	INTRONIC	Black vs. blond hair color	http://www.plosgenetics.org/article/info%3Adoi%2F10.1371%2Fjournal.pgen.0040004 plos rs12203592 showed the largest allele frequency difference between the Irish individuals and those individuals of Northern, Central European and Eastern European descent PMID 18483556 associated with hair color rs12896399 rs12203592	IRF4	ENSG00000137265	interferon regulatory factor 4	3662	interferon regulatory factor 4	MYELOMA, MULTIPLE	HIV	INFECTION	Genetic Predisposition to Disease | HIV Infections | HIV Seropositivity
rs12203592	C/T	6	396321	DOWNSTREAM	Black vs. blond hair color	http://www.plosgenetics.org/article/info%3Adoi%2F10.1371%2Fjournal.pgen.0040004 plos rs12203592 showed the largest allele frequency difference between the Irish individuals and those individuals of Northern, Central European and Eastern European descent PMID 18483556 associated with hair color rs12896399 rs12203592	IRF4	ENSG00000137265	interferon regulatory factor 4	3662	interferon regulatory factor 4	MYELOMA, MULTIPLE	HIV	INFECTION	Genetic Predisposition to Disease | HIV Infections | HIV Seropositivity
rs12203592	C/T	6	396321	WITHIN_NON_CODING_GENE	Black vs. blond hair color	http://www.plosgenetics.org/article/info%3Adoi%2F10.1371%2Fjournal.pgen.0040004 plos rs12203592 showed the largest allele frequency difference between the Irish individuals and those individuals of Northern, Central European and Eastern European descent PMID 18483556 associated with hair color rs12896399 rs12203592	IRF4	ENSG00000137265	interferon regulatory factor 4	3662	interferon regulatory factor 4	MYELOMA, MULTIPLE	HIV	INFECTION	Genetic Predisposition to Disease | HIV Infections | HIV Seropositivity
rs12203592	C/T	6	396321	INTRONIC	Black vs. red hair color	http://www.plosgenetics.org/article/info%3Adoi%2F10.1371%2Fjournal.pgen.0040004 plos rs12203592 showed the largest allele frequency difference between the Irish individuals and those individuals of Northern, Central European and Eastern European descent PMID 18483556 associated with hair color rs12896399 rs12203592		ENSG00000237960	Putative uncharacterized protein ENSP00000390371 Fragment
rs12203592	C/T	6	396321	INTRONIC	Black vs. red hair color	http://www.plosgenetics.org/article/info%3Adoi%2F10.1371%2Fjournal.pgen.0040004 plos rs12203592 showed the largest allele frequency difference between the Irish individuals and those individuals of Northern, Central European and Eastern European descent PMID 18483556 associated with hair color rs12896399 rs12203592	IRF4	ENSG00000137265	interferon regulatory factor 4	3662	interferon regulatory factor 4	MYELOMA, MULTIPLE	HIV	INFECTION	Genetic Predisposition to Disease | HIV Infections | HIV Seropositivity
rs12203592	C/T	6	396321	DOWNSTREAM	Black vs. red hair color	http://www.plosgenetics.org/article/info%3Adoi%2F10.1371%2Fjournal.pgen.0040004 plos rs12203592 showed the largest allele frequency difference between the Irish individuals and those individuals of Northern, Central European and Eastern European descent PMID 18483556 associated with hair color rs12896399 rs12203592	IRF4	ENSG00000137265	interferon regulatory factor 4	3662	interferon regulatory factor 4	MYELOMA, MULTIPLE	HIV	INFECTION	Genetic Predisposition to Disease | HIV Infections | HIV Seropositivity
rs12203592	C/T	6	396321	WITHIN_NON_CODING_GENE	Black vs. red hair color	http://www.plosgenetics.org/article/info%3Adoi%2F10.1371%2Fjournal.pgen.0040004 plos rs12203592 showed the largest allele frequency difference between the Irish individuals and those individuals of Northern, Central European and Eastern European descent PMID 18483556 associated with hair color rs12896399 rs12203592	IRF4	ENSG00000137265	interferon regulatory factor 4	3662	interferon regulatory factor 4	MYELOMA, MULTIPLE	HIV	INFECTION	Genetic Predisposition to Disease | HIV Infections | HIV Seropositivity
rs12204683	C/T	6	80156259
rs12212674	T/A	6	22087074	WITHIN_NON_CODING_GENE				ENSG00000238274
rs12212674	T/A	6	22087074	DOWNSTREAM				ENSG00000222515	7SK RNA
rs12213875	A/G	6	14587003
rs12229918	G/C	12	65762058	INTRONIC			MSRB3	ENSG00000174099	methionine sulfoxide reductase B3	253827	methionine sulfoxide reductase B3
rs12249434	C/T	10	118298706	DOWNSTREAM				ENSG00000200935	U6 spliceosomal RNA
rs12251307	C/T	10	6123495		Type 1 diabetes
rs12251307	C/T	10	6123495		Type 1 diabetes
rs12251307	C/T	10	6123495		Multiple complex diseases-Type I Diabetes, combined control dataset
rs12261843	T/G	10	35554054	WITHIN_NON_CODING_GENE			CCNY	ENSG00000108100	cyclin Y	219771	cyclin Y
rs12261843	T/G	10	35554054	INTRONIC			CCNY	ENSG00000108100	cyclin Y	219771	cyclin Y
rs12272917	T/C	11	68263370	INTRONIC			SAPS3	ENSG00000110075	SAPS domain family, member 3	55291	SAPS domain family, member 3
rs12279202	C/T	11	9432090	INTRONIC			IPO7	ENSG00000205339	importin 7	10527	importin 7
rs12280753	C/T	11	116613660
rs12284594	A/G	11	125179853	INTRONIC			PKNOX2	ENSG00000165495	PBX/knotted 1 homeobox 2	63876	PBX/knotted 1 homeobox 2
rs12286037	C/T	11	116652207	INTRONIC	Triglycerides		ZNF259	ENSG00000109917	zinc finger protein 259	8882	zinc finger protein 259
rs12286037	C/T	11	116652207	DOWNSTREAM	Triglycerides		ZNF259	ENSG00000109917	zinc finger protein 259	8882	zinc finger protein 259
rs12286037	C/T	11	116652207	INTRONIC	Multiple continuous traits in DGI samples-Triglyceride/HDL ratio		ZNF259	ENSG00000109917	zinc finger protein 259	8882	zinc finger protein 259
rs12286037	C/T	11	116652207	DOWNSTREAM	Multiple continuous traits in DGI samples-Triglyceride/HDL ratio		ZNF259	ENSG00000109917	zinc finger protein 259	8882	zinc finger protein 259
rs12286037	C/T	11	116652207	INTRONIC	Multiple continuous traits in DGI samples-Triglycerides		ZNF259	ENSG00000109917	zinc finger protein 259	8882	zinc finger protein 259
rs12286037	C/T	11	116652207	DOWNSTREAM	Multiple continuous traits in DGI samples-Triglycerides		ZNF259	ENSG00000109917	zinc finger protein 259	8882	zinc finger protein 259
rs12286037	C/T	11	116652207	INTRONIC	Lipid level measurements-Triglyceride levels		ZNF259	ENSG00000109917	zinc finger protein 259	8882	zinc finger protein 259
rs12286037	C/T	11	116652207	DOWNSTREAM	Lipid level measurements-Triglyceride levels		ZNF259	ENSG00000109917	zinc finger protein 259	8882	zinc finger protein 259
rs12292796	A/C	11	39426099
rs12294104	C/T	11	30382899
rs12295403	C/A	11	18689653
rs12296937	T/G	12	81494252	INTRONIC			ACSS3	ENSG00000111058	acyl-CoA synthetase short-chain family member 3	79611	acyl-CoA synthetase short-chain family member 3
rs1229984	T/C	4	100239319	NON_SYNONYMOUS_CODING	Esophageal cancer	A SNP in rs1229984 encodes a form of the alcohol dehydrogenase ADH1B gene that significantly reduces the clearance rate of alcohol from the liver. The allele, known in the literature as ADH2*2, with reduced activity is rs1229984(A). Individuals with one or especially two ADH2*2 alleles, ie genotypes rs1229984(A;G) or rs1229984(A;A) are more likely to find drinking unpleasant and have a somewhat r…	ADH1B	ENSG00000196616	alcohol dehydrogenase 1B (class I), beta polypeptide	126	alcohol dehydrogenase 1C (class I), gamma polypeptide	PARKINSON DISEASE; ALCOHOL DEPENDENCE	hepatitis, acute alcoholic | alcohol abuse | pancreatitis | atherosclerosis, coronary blood pressure, arterial cholesterol, HDL | cerebral infarct | heart rate | breast cancer | atherosclerosis, coronary | alcoholism and alcoholic liver disease | colorectal cancer | heart muscle disease, alcoholic | triglycerides | alcoholism | lipoprotein | alcohol abuse cirrhosis, alcoholic pancreatitis, chroni…	IMMUNE | METABOLIC | CANCER | OTHER | CHEMDEPENDENCY | CARDIOVASCULAR | UNKNOWN	Colorectal Neoplasms | Esophageal Neoplasms | Genetic Predisposition to Disease | Substance-Related Disorders | Fetal Alcohol Syndrome | Cerebral Infarction | Hepatitis, Alcoholic | Heart Diseases | Head and Neck Neoplasms | Hypertension | Osteoporosis | Femur Head Necrosis | Substance Withdrawal Syndrome | Stomach Neoplasms | Alcoholism | Liver Cirrhosis, Alcoholic | Liver Diseases, Alcoholic | …
rs1230666	A/G	1	114173410	INTRONIC	Multiple complex diseases-Type I Diabetes, Rheumatoid Arthritis, Crohn's disease, combined case analysis		MAGI3	ENSG00000081026	membrane associated guanylate kinase, WW and PDZ domain containing 3	260425	membrane associated guanylate kinase, WW and PDZ domain containing 3
rs12342831	T/C	9	33124872	INTRONIC			B4GALT1	ENSG00000086062	UDP-Gal:betaGlcNAc beta 1,4- galactosyltransferase, polypeptide 1	2683	UDP-Gal:betaGlcNAc beta 1,4- galactosyltransferase, polypeptide 1	CONGENITAL DISORDER OF GLYCOSYLATION, TYPE IId
rs12356193	A/G	10	61413353	INTRONIC	Serum uric acid		SLC16A9	ENSG00000165449	solute carrier family 16, member 9 (monocarboxylic acid transporter 9)	220963	solute carrier family 16, member 9 (monocarboxylic acid transporter 9)
rs12358475	G/A	10	11848792
rs12373124	T/C	17	43924219	WITHIN_NON_CODING_GENE				ENSG00000247990
rs12373124	T/C	17	43924219	SYNONYMOUS_CODING				ENSG00000185294	Signal peptide peptidase-like 2C Precursor (Protein SPP-like 2C)(Protein SPPL2c)(EC 3.4.23.-)(Intramembrane protease 5)(IMP-5)	162540	intramembrane protease 5
rs12393627	A/G	X	2885723	UPSTREAM			ARSE	ENSG00000157399	arylsulfatase E (chondrodysplasia punctata 1)	415	arylsulfatase E (chondrodysplasia punctata 1)	CHONDRODYSPLASIA PUNCTATA 1, X-LINKED RECESSIVE
rs12413409	G/A	10	104719096	INTRONIC			CNNM2	ENSG00000148842	cyclin M2	54805	cyclin M2
rs12413578	C/T	10	9049253
rs12423247	A/T	12	96858362
rs12424086	T/C	12	66364509	DOWNSTREAM			HMGA2	ENSG00000149948	high mobility group AT-hook 2	8091	high mobility group AT-hook 2	STATURE QUANTITATIVE TRAIT LOCUS 9; LIPOMATOSIS, MULTIPLE; LEIOMYOMA, UTERINE
rs12429889	T/C	13	74742322
rs1243180	T/A	10	21915619	INTRONIC			MLLT10	ENSG00000078403	myeloid/lymphoid or mixed-lineage leukemia (trithorax homolog, Drosophila); translocated to, 10	8028	myeloid/lymphoid or mixed-lineage leukemia (trithorax homolog, Drosophila); translocated to, 10	LEUKEMIA, ACUTE MYELOID
rs1243180	T/A	10	21915619	UPSTREAM				ENSG00000223984
rs1243400	A/G	10	8976658		Kidney function and endocine traits-UAE
rs12437854	T/G	15	94141833
rs12444268	T/A	16	20342572	UPSTREAM	Type 1 diabetes		GP2	ENSG00000169347	glycoprotein 2 (zymogen granule membrane)	2813	glycoprotein 2 (zymogen granule membrane)
rs12444268	T/A	16	20342572	DOWNSTREAM	Type 1 diabetes		UMOD	ENSG00000169344	uromodulin	7369	uromodulin	GLOMERULOCYSTIC KIDNEY DISEASE WITH HYPERURICEMIA AND ISOSTHENURIA; MEDULLARY CYSTIC KIDNEY DISEASE 2; HYPERURICEMIC NEPHROPATHY, FAMILIAL JUVENILE 1	hypertension	CARDIOVASCULAR	Hypertension
rs12444979	C/T	16	19933600
rs12447690	C/T	16	88298124
rs12447804	C/T	16	58075282	INTRONIC			MMP15	ENSG00000102996	matrix metallopeptidase 15 (membrane-inserted)	4324	matrix metallopeptidase 15 (membrane-inserted)
rs12456492	A/G	18	40673380	INTRONIC			RIT2	ENSG00000152214	Ras-like without CAAX 2	6014	Ras-like without CAAX 2
rs12461110	G/A	19	56320663	NON_SYNONYMOUS_CODING			NLRP11	ENSG00000179873	NLR family, pyrin domain containing 11	204801	NLR family, pyrin domain containing 11
rs12470505	T/G	2	219908369	UPSTREAM			CCDC108	ENSG00000181378	coiled-coil domain containing 108	255101	coiled-coil domain containing 108
rs12472274	G/A	2	239095422	INTRONIC			ILKAP	ENSG00000132323	integrin-linked kinase-associated serine/threonine phosphatase 2C	80895	integrin-linked kinase-associated serine/threonine phosphatase 2C
rs12472274	G/A	2	239095422	WITHIN_NON_CODING_GENE			ILKAP	ENSG00000132323	integrin-linked kinase-associated serine/threonine phosphatase 2C	80895	integrin-linked kinase-associated serine/threonine phosphatase 2C
rs12472274	G/A	2	239095422	UPSTREAM			ILKAP	ENSG00000132323	integrin-linked kinase-associated serine/threonine phosphatase 2C	80895	integrin-linked kinase-associated serine/threonine phosphatase 2C
rs12472274	G/A	2	239095422	DOWNSTREAM			ILKAP	ENSG00000132323	integrin-linked kinase-associated serine/threonine phosphatase 2C	80895	integrin-linked kinase-associated serine/threonine phosphatase 2C
rs12477314	C/T	2	239877148
rs12494658	T/C	3	85874476	INTRONIC			CADM2	ENSG00000175161	cell adhesion molecule 2	253559	cell adhesion molecule 2
rs12494658	T/C	3	85874476	WITHIN_NON_CODING_GENE				ENSG00000241648
rs12498742	A/G	4	9944052	INTRONIC			SLC2A9	ENSG00000109667	solute carrier family 2 (facilitated glucose transporter), member 9	56606	solute carrier family 2 (facilitated glucose transporter), member 9	HYPOURICEMIA, RENAL, 2
rs1250229	T/C	2	216304384	UPSTREAM			FN1	ENSG00000115414	fibronectin 1	2335	fibronectin 1	GLOMERULOPATHY WITH FIBRONECTIN DEPOSITS 2	cryoglobulinemic fibronectin lymphoma | systemic sclerosis | lung cancer | schizophrenia | heart disease, ischemic	PSYCH | CANCER | OTHER | CARDIOVASCULAR	Schizophrenia | Lymphoma, Non-Hodgkin | Coronary Disease | Lymphoma, B-Cell | Pulmonary Fibrosis | Lung Neoplasms | Hepatitis C | Scleroderma, Systemic | Carcinoma, Squamous Cell | Cryoglobulinemia
rs1250229	T/C	2	216304384	DOWNSTREAM				ENSG00000230695
rs1250307	G/A	10	31495974
rs1250546	A/G	10	81032532	INTRONIC			ZMIZ1	ENSG00000108175	zinc finger, MIZ-type containing 1	57178	zinc finger, MIZ-type containing 1
rs1250546	A/G	10	81032532	WITHIN_NON_CODING_GENE			ZMIZ1	ENSG00000108175	zinc finger, MIZ-type containing 1	57178	zinc finger, MIZ-type containing 1
rs1250546	A/G	10	81032532	UPSTREAM			ZMIZ1	ENSG00000108175	zinc finger, MIZ-type containing 1	57178	zinc finger, MIZ-type containing 1
rs1250552	A/G	10	81058027	DOWNSTREAM			ZMIZ1	ENSG00000108175	zinc finger, MIZ-type containing 1	57178	zinc finger, MIZ-type containing 1
rs1250552	A/G	10	81058027	INTRONIC			ZMIZ1	ENSG00000108175	zinc finger, MIZ-type containing 1	57178	zinc finger, MIZ-type containing 1
rs12507628	G/A	4	73645351
rs12526186	T/C	6	30736151	WITHIN_NON_CODING_GENE	Response to antipsychotic treatment			ENSG00000228022
rs12526480	T/G	6	25533534	INTRONIC			LRRC16A	ENSG00000079691	leucine rich repeat containing 16A	55604	leucine rich repeat containing 16A
rs12531711	A/G	7	128617466	INTRONIC			TNPO3	ENSG00000064419	transportin 3	23534	transportin 3
rs12540874	A/G	7	50664922	INTRONIC			GRB10	ENSG00000106070	growth factor receptor-bound protein 10	2887	growth factor receptor-bound protein 10		intrauterine growth	REPRODUCTION	Birth Weight
rs12540874	A/G	7	50664922	UPSTREAM			GRB10	ENSG00000106070	growth factor receptor-bound protein 10	2887	growth factor receptor-bound protein 10		intrauterine growth	REPRODUCTION	Birth Weight
rs12540874	A/G	7	50664922	WITHIN_NON_CODING_GENE			GRB10	ENSG00000106070	growth factor receptor-bound protein 10	2887	growth factor receptor-bound protein 10		intrauterine growth	REPRODUCTION	Birth Weight
rs12548021	A/G	8	29344462
rs12563333	C/T	1	220658234	DOWNSTREAM				ENSG00000231529
rs12565727	A/G	1	11033082
rs12566888	G/T	1	156869047	INTRONIC			PEAR1	ENSG00000187800	platelet endothelial aggregation receptor 1	375033	platelet endothelial aggregation receptor 1
rs12568930	T/C	1	22702231
rs12571093	G/A	10	70019371	UPSTREAM				ENSG00000234102
rs12576239	C/T	11	2502319	INTRONIC	QT interval		KCNQ1	ENSG00000053918	potassium voltage-gated channel, KQT-like subfamily, member 1	3784	potassium voltage-gated channel, KQT-like subfamily, member 1	SHORT QT SYNDROME 2; ATRIAL FIBRILLATION, FAMILIAL, 3; JERVELL AND LANGE-NIELSEN SYNDROME 1; LONG QT SYNDROME 1	long-QT syndrome | Brugada syndrome | atrial fibrillation | Long QT syndrome | hearing loss, noise-induced | normal and arrhythmia | long QT syndrome | Posttransplantation diabetes mellitus (PTDM) | SIDS/sudden infant death syndrome | Jervell and Lange-Nielsen syndrome | EKG, abnormal | antisense paternal transcript and loss of imprinting	METABOLIC | OTHER | CHEMDEPENDENCY | CARDIOVASCULAR	Disease Progression | Genetic Predisposition to Disease | Bradycardia | Heart Arrest | Death, Sudden, Cardiac | Syncope | Atrial Fibrillation | Posttransplantation diabetes mellitus | Syndrome | Hearing Loss, Noise-Induced | Long QT Syndrome | Drowning | Beckwith-Wiedemann Syndrome | Romano-Ward Syndrome | Torsades de Pointes | Heart Defects, Congenital | Sudden Infant Death | Arrhythmias, Cardiac
rs12576239	C/T	11	2502319	WITHIN_NON_CODING_GENE	QT interval		KCNQ1	ENSG00000053918	potassium voltage-gated channel, KQT-like subfamily, member 1	3784	potassium voltage-gated channel, KQT-like subfamily, member 1	SHORT QT SYNDROME 2; ATRIAL FIBRILLATION, FAMILIAL, 3; JERVELL AND LANGE-NIELSEN SYNDROME 1; LONG QT SYNDROME 1	long-QT syndrome | Brugada syndrome | atrial fibrillation | Long QT syndrome | hearing loss, noise-induced | normal and arrhythmia | long QT syndrome | Posttransplantation diabetes mellitus (PTDM) | SIDS/sudden infant death syndrome | Jervell and Lange-Nielsen syndrome | EKG, abnormal | antisense paternal transcript and loss of imprinting	METABOLIC | OTHER | CHEMDEPENDENCY | CARDIOVASCULAR	Disease Progression | Genetic Predisposition to Disease | Bradycardia | Heart Arrest | Death, Sudden, Cardiac | Syncope | Atrial Fibrillation | Posttransplantation diabetes mellitus | Syndrome | Hearing Loss, Noise-Induced | Long QT Syndrome | Drowning | Beckwith-Wiedemann Syndrome | Romano-Ward Syndrome | Torsades de Pointes | Heart Defects, Congenital | Sudden Infant Death | Arrhythmias, Cardiac
rs12580100	A/G	12	56439209	DOWNSTREAM	Parkinson's disease		RPS26	ENSG00000197728	ribosomal protein S26	6231	ribosomal protein S26
rs12580100	A/G	12	56439209	DOWNSTREAM	Systemic Lupus Erythematosus (SLE), gender differentiated in women		RPS26	ENSG00000197728	ribosomal protein S26	6231	ribosomal protein S26
rs12586317	T/C	14	35682172	INTRONIC			KIAA0391	ENSG00000100890	KIAA0391	9692	KIAA0391
rs12589327	A/T	14	82299173
rs12593813	A/G	15	68036852	INTRONIC	Restless legs syndrome	rs12593813, a SNP located in a region of chromosome 15q, has been linked to a lower frequency of restless legs syndrome, a common sleep disorder, with an overall odds ratio of 0.71 (CI: 0.60-0.83) for the (A) minor allele. PMID 17637780	MAP2K5	ENSG00000137764	mitogen-activated protein kinase kinase 5	5607	mitogen-activated protein kinase kinase 5
rs12593813	A/G	15	68036852	INTRONIC	Restless Leg Syndrome	rs12593813, a SNP located in a region of chromosome 15q, has been linked to a lower frequency of restless legs syndrome, a common sleep disorder, with an overall odds ratio of 0.71 (CI: 0.60-0.83) for the (A) minor allele. PMID 17637780	MAP2K5	ENSG00000137764	mitogen-activated protein kinase kinase 5	5607	mitogen-activated protein kinase kinase 5
rs12596210	T/C	16	54027971	INTRONIC			FTO	ENSG00000140718	fat mass and obesity associated	79068	fat mass and obesity associated	GROWTH RETARDATION, DEVELOPMENTAL DELAY, COARSE FACIES, AND EARLY; OBESITY	obesity | diabetes, type 2 | Posttransplantation diabetes mellitus (PTDM)	METABOLIC	Genetic Predisposition to Disease | Diabetes Mellitus, Type 2 | Overweight | Birth Weight | Posttransplantation diabetes mellitus | Obesity
rs12597579	C/T	16	20257867
rs12600277	C/G	16	58759332	INTRONIC			GOT2	ENSG00000125166	glutamic-oxaloacetic transaminase 2, mitochondrial (aspartate aminotransferase 2)	2806	glutamic-oxaloacetic transaminase 2, mitochondrial (aspartate aminotransferase 2)
rs12600277	C/G	16	58759332	WITHIN_NON_CODING_GENE			GOT2	ENSG00000125166	glutamic-oxaloacetic transaminase 2, mitochondrial (aspartate aminotransferase 2)	2806	glutamic-oxaloacetic transaminase 2, mitochondrial (aspartate aminotransferase 2)
rs12600277	C/G	16	58759332	DOWNSTREAM				ENSG00000240645
rs12600277	C/G	16	58759332	DOWNSTREAM				ENSG00000238550	Y RNA
rs1260326	T/C	2	27730940	SPLICE_SITE,3PRIME_UTR	Triglycerides		GCKR	ENSG00000084734	glucokinase (hexokinase 4) regulator	2646	glucokinase (hexokinase 4) regulator		obesity | glucose insulin	METABOLIC	Diabetes Mellitus, Type 2 | Obesity
rs1260326	T/C	2	27730940	NON_SYNONYMOUS_CODING,SPLICE_SITE	Triglycerides		GCKR	ENSG00000084734	glucokinase (hexokinase 4) regulator	2646	glucokinase (hexokinase 4) regulator		obesity | glucose insulin	METABOLIC	Diabetes Mellitus, Type 2 | Obesity
rs1260326	T/C	2	27730940	DOWNSTREAM	Triglycerides		GCKR	ENSG00000084734	glucokinase (hexokinase 4) regulator	2646	glucokinase (hexokinase 4) regulator		obesity | glucose insulin	METABOLIC	Diabetes Mellitus, Type 2 | Obesity
rs1260326	T/C	2	27730940	WITHIN_NON_CODING_GENE	Triglycerides		GCKR	ENSG00000084734	glucokinase (hexokinase 4) regulator	2646	glucokinase (hexokinase 4) regulator		obesity | glucose insulin	METABOLIC	Diabetes Mellitus, Type 2 | Obesity
rs1260326	T/C	2	27730940	SPLICE_SITE,3PRIME_UTR	Other metabolic traits		GCKR	ENSG00000084734	glucokinase (hexokinase 4) regulator	2646	glucokinase (hexokinase 4) regulator		obesity | glucose insulin	METABOLIC	Diabetes Mellitus, Type 2 | Obesity
rs1260326	T/C	2	27730940	NON_SYNONYMOUS_CODING,SPLICE_SITE	Other metabolic traits		GCKR	ENSG00000084734	glucokinase (hexokinase 4) regulator	2646	glucokinase (hexokinase 4) regulator		obesity | glucose insulin	METABOLIC	Diabetes Mellitus, Type 2 | Obesity
rs1260326	T/C	2	27730940	DOWNSTREAM	Other metabolic traits		GCKR	ENSG00000084734	glucokinase (hexokinase 4) regulator	2646	glucokinase (hexokinase 4) regulator		obesity | glucose insulin	METABOLIC	Diabetes Mellitus, Type 2 | Obesity
rs1260326	T/C	2	27730940	WITHIN_NON_CODING_GENE	Other metabolic traits		GCKR	ENSG00000084734	glucokinase (hexokinase 4) regulator	2646	glucokinase (hexokinase 4) regulator		obesity | glucose insulin	METABOLIC	Diabetes Mellitus, Type 2 | Obesity
rs1260326	T/C	2	27730940	SPLICE_SITE,3PRIME_UTR	Waist circumference and related phenotypes		GCKR	ENSG00000084734	glucokinase (hexokinase 4) regulator	2646	glucokinase (hexokinase 4) regulator		obesity | glucose insulin	METABOLIC	Diabetes Mellitus, Type 2 | Obesity
rs1260326	T/C	2	27730940	NON_SYNONYMOUS_CODING,SPLICE_SITE	Waist circumference and related phenotypes		GCKR	ENSG00000084734	glucokinase (hexokinase 4) regulator	2646	glucokinase (hexokinase 4) regulator		obesity | glucose insulin	METABOLIC	Diabetes Mellitus, Type 2 | Obesity
rs1260326	T/C	2	27730940	DOWNSTREAM	Waist circumference and related phenotypes		GCKR	ENSG00000084734	glucokinase (hexokinase 4) regulator	2646	glucokinase (hexokinase 4) regulator		obesity | glucose insulin	METABOLIC	Diabetes Mellitus, Type 2 | Obesity
rs1260326	T/C	2	27730940	WITHIN_NON_CODING_GENE	Waist circumference and related phenotypes		GCKR	ENSG00000084734	glucokinase (hexokinase 4) regulator	2646	glucokinase (hexokinase 4) regulator		obesity | glucose insulin	METABOLIC	Diabetes Mellitus, Type 2 | Obesity
rs1260326	T/C	2	27730940	SPLICE_SITE,3PRIME_UTR	Lipid level measurements-Triglyceride levels		GCKR	ENSG00000084734	glucokinase (hexokinase 4) regulator	2646	glucokinase (hexokinase 4) regulator		obesity | glucose insulin	METABOLIC	Diabetes Mellitus, Type 2 | Obesity
rs1260326	T/C	2	27730940	NON_SYNONYMOUS_CODING,SPLICE_SITE	Lipid level measurements-Triglyceride levels		GCKR	ENSG00000084734	glucokinase (hexokinase 4) regulator	2646	glucokinase (hexokinase 4) regulator		obesity | glucose insulin	METABOLIC	Diabetes Mellitus, Type 2 | Obesity
rs1260326	T/C	2	27730940	DOWNSTREAM	Lipid level measurements-Triglyceride levels		GCKR	ENSG00000084734	glucokinase (hexokinase 4) regulator	2646	glucokinase (hexokinase 4) regulator		obesity | glucose insulin	METABOLIC	Diabetes Mellitus, Type 2 | Obesity
rs1260326	T/C	2	27730940	WITHIN_NON_CODING_GENE	Lipid level measurements-Triglyceride levels		GCKR	ENSG00000084734	glucokinase (hexokinase 4) regulator	2646	glucokinase (hexokinase 4) regulator		obesity | glucose insulin	METABOLIC	Diabetes Mellitus, Type 2 | Obesity
rs12603526	T/C	17	800593	INTRONIC			NXN	ENSG00000167693	nucleoredoxin	64359	nucleoredoxin
rs12610495	A/G	19	4717672	INTRONIC			DPP9	ENSG00000142002	dipeptidyl-peptidase 9	91039	dipeptidyl-peptidase 9
rs12611820	T/G	2	2483626
rs12615966	C/T	2	105378957	UPSTREAM				ENSG00000234177
rs12617721	A/C	2	99083892	INTRONIC			INPP4A	ENSG00000040933	inositol polyphosphate-4-phosphatase, type I, 107kDa	3631	inositol polyphosphate-4-phosphatase, type I, 107kDa
rs1262476	A/G	6	126986996
rs12629106	C/T	3	177095072
rs12630931	T/C	3	31981767	INTRONIC			OSBPL10	ENSG00000144645	oxysterol binding protein-like 10	114884	oxysterol binding protein-like 10
rs12630931	T/C	3	31981767	WITHIN_NON_CODING_GENE			OSBPL10	ENSG00000144645	oxysterol binding protein-like 10	114884	oxysterol binding protein-like 10
rs12637471	G/A	3	182762437	INTRONIC			MCCC1	ENSG00000078070	methylcrotonoyl-Coenzyme A carboxylase 1 (alpha)	56922	methylcrotonoyl-Coenzyme A carboxylase 1 (alpha)	3-@METHYLCROTONYL-CoA CARBOXYLASE 1 DEFICIENCY
rs12638075	T/C	3	140422388	DOWNSTREAM			TRIM42	ENSG00000155890	tripartite motif-containing 42	287015	tripartite motif-containing 42
rs12639288	G/A	3	167661136
rs12643654	A/G	4	96159817	INTRONIC			UNC5C	ENSG00000182168	unc-5 homolog C (C. elegans)	8633	unc-5 homolog C (C. elegans)
rs12652364	G/A	5	30836079
rs12654812	G/A	5	176794191	INTRONIC			RGS14	ENSG00000169220	regulator of G-protein signaling 14	10636	regulator of G-protein signaling 14
rs12654812	G/A	5	176794191	UPSTREAM			RGS14	ENSG00000169220	regulator of G-protein signaling 14	10636	regulator of G-protein signaling 14
rs12655917	G/A	5	77291940	DOWNSTREAM			AP3B1	ENSG00000132842	adaptor-related protein complex 3, beta 1 subunit	8546	adaptor-related protein complex 3, beta 1 subunit	HERMANSKY-PUDLAK SYNDROME 2; HERMANSKY-PUDLAK SYNDROME	atherosclerosis, coronary lipoprotein	CARDIOVASCULAR	Genetic Predisposition to Disease | Coronary Artery Disease
rs12661281	T/A	6	31842598	NON_SYNONYMOUS_CODING				ENSG00000204385	choline transporter-like protein 4	80736	solute carrier family 44, member 4
rs12661281	T/A	6	31842598	UPSTREAM				ENSG00000204385	choline transporter-like protein 4	80736	solute carrier family 44, member 4
rs12661281	T/A	6	31842598	WITHIN_NON_CODING_GENE				ENSG00000204385	choline transporter-like protein 4	80736	solute carrier family 44, member 4
rs12661281	T/A	6	31842598	DOWNSTREAM				ENSG00000204385	choline transporter-like protein 4	80736	solute carrier family 44, member 4
rs12661281	T/A	6	31842598	DOWNSTREAM				ENSG00000204371	Histone-lysine N-methyltransferase, H3 lysine-9 specific 3 (EC 2.1.1.43)(Histone H3-K9 methyltransferase 3)(H3-K9-HMTase 3)(Euchromatic histone-lysine N-methyltransferase 2)(HLA-B-associated transcript 8)(Protein G9a)(Lysine N-methyltransferase 1C)	10919	euchromatic histone-lysine N-methyltransferase 2
rs12663356	T/C	6	21430728
rs12677663	G/T	8	74007347	UPSTREAM			C8orf84	ENSG00000164764	RPE-spondin Precursor	157869	chromosome 8 open reading frame 84
rs12678919	A/G	8	19844222		Triglycerides
rs12678919	A/G	8	19844222		HDL cholesterol
rs12678919	A/G	8	19844222		Lipid level measurements-HDL cholesterol levels
rs12679857	A/G	8	119977337
rs12688220	C/T	X	106244767	UPSTREAM			MORC4	ENSG00000133131	MORC family CW-type zinc finger 4	79710	MORC family CW-type zinc finger 4
rs12696304	C/G	3	169481271	DOWNSTREAM				ENSG00000200182	Vertebrate telomerase RNA
rs12696304	C/G	3	169481271	UPSTREAM			TERC	ENSG00000244910	telomerase RNA component				anemia, aplastic | Fanconi Anemia | sclerosis, systemic | neural tube defects	HEMATOLOGICAL | IMMUNE | DEVELOPMENTAL	Anemia, Aplastic | Neural Tube Defects | Fanconi Anemia | Heart Defects, Congenital | Scleroderma, Systemic
rs12696304	C/G	3	169481271	DOWNSTREAM				ENSG00000184378	Actin-related protein M1	84517	actin related protein M1
rs12700667	G/A	7	25901639
rs12703441	A/G	7	141892707	INTRONIC				ENSG00000204987	Putative maltase-glucoamylase-like protein FLJ16351
rs12708716	A/G	16	11179873	INTRONIC	Type 1 diabetes	rs12708716 has been reported in a large study to be associated with type-1 diabetes. The risk allele (oriented to the dbSNP entry) is (A); the odds ratio associated with heterozygotes is 1.19 (CI 0.97-1.45), and for homozygotes, 1.55 (CI 1.27-1.89). PMID 17554300 In an expanded follow-up study of >6,000 controls and 6,000 patients, the heterozygote odds ratio for this SNP was recalculated to be 0…	CLEC16A	ENSG00000038532	C-type lectin domain family 16, member A	23274	C-type lectin domain family 16, member A	DIABETES MELLITUS, INSULIN-DEPENDENT
rs12708716	A/G	16	11179873	WITHIN_NON_CODING_GENE	Type 1 diabetes	rs12708716 has been reported in a large study to be associated with type-1 diabetes. The risk allele (oriented to the dbSNP entry) is (A); the odds ratio associated with heterozygotes is 1.19 (CI 0.97-1.45), and for homozygotes, 1.55 (CI 1.27-1.89). PMID 17554300 In an expanded follow-up study of >6,000 controls and 6,000 patients, the heterozygote odds ratio for this SNP was recalculated to be 0…	CLEC16A	ENSG00000038532	C-type lectin domain family 16, member A	23274	C-type lectin domain family 16, member A	DIABETES MELLITUS, INSULIN-DEPENDENT
rs12708716	A/G	16	11179873	INTRONIC	Type 1 diabetes	rs12708716 has been reported in a large study to be associated with type-1 diabetes. The risk allele (oriented to the dbSNP entry) is (A); the odds ratio associated with heterozygotes is 1.19 (CI 0.97-1.45), and for homozygotes, 1.55 (CI 1.27-1.89). PMID 17554300 In an expanded follow-up study of >6,000 controls and 6,000 patients, the heterozygote odds ratio for this SNP was recalculated to be 0…	CLEC16A	ENSG00000038532	C-type lectin domain family 16, member A	23274	C-type lectin domain family 16, member A	DIABETES MELLITUS, INSULIN-DEPENDENT
rs12708716	A/G	16	11179873	WITHIN_NON_CODING_GENE	Type 1 diabetes	rs12708716 has been reported in a large study to be associated with type-1 diabetes. The risk allele (oriented to the dbSNP entry) is (A); the odds ratio associated with heterozygotes is 1.19 (CI 0.97-1.45), and for homozygotes, 1.55 (CI 1.27-1.89). PMID 17554300 In an expanded follow-up study of >6,000 controls and 6,000 patients, the heterozygote odds ratio for this SNP was recalculated to be 0…	CLEC16A	ENSG00000038532	C-type lectin domain family 16, member A	23274	C-type lectin domain family 16, member A	DIABETES MELLITUS, INSULIN-DEPENDENT
rs12708716	A/G	16	11179873	INTRONIC	Type 1 diabetes	rs12708716 has been reported in a large study to be associated with type-1 diabetes. The risk allele (oriented to the dbSNP entry) is (A); the odds ratio associated with heterozygotes is 1.19 (CI 0.97-1.45), and for homozygotes, 1.55 (CI 1.27-1.89). PMID 17554300 In an expanded follow-up study of >6,000 controls and 6,000 patients, the heterozygote odds ratio for this SNP was recalculated to be 0…	CLEC16A	ENSG00000038532	C-type lectin domain family 16, member A	23274	C-type lectin domain family 16, member A	DIABETES MELLITUS, INSULIN-DEPENDENT
rs12708716	A/G	16	11179873	WITHIN_NON_CODING_GENE	Type 1 diabetes	rs12708716 has been reported in a large study to be associated with type-1 diabetes. The risk allele (oriented to the dbSNP entry) is (A); the odds ratio associated with heterozygotes is 1.19 (CI 0.97-1.45), and for homozygotes, 1.55 (CI 1.27-1.89). PMID 17554300 In an expanded follow-up study of >6,000 controls and 6,000 patients, the heterozygote odds ratio for this SNP was recalculated to be 0…	CLEC16A	ENSG00000038532	C-type lectin domain family 16, member A	23274	C-type lectin domain family 16, member A	DIABETES MELLITUS, INSULIN-DEPENDENT
rs12708716	A/G	16	11179873	INTRONIC	Type 1 diabetes	rs12708716 has been reported in a large study to be associated with type-1 diabetes. The risk allele (oriented to the dbSNP entry) is (A); the odds ratio associated with heterozygotes is 1.19 (CI 0.97-1.45), and for homozygotes, 1.55 (CI 1.27-1.89). PMID 17554300 In an expanded follow-up study of >6,000 controls and 6,000 patients, the heterozygote odds ratio for this SNP was recalculated to be 0…	CLEC16A	ENSG00000038532	C-type lectin domain family 16, member A	23274	C-type lectin domain family 16, member A	DIABETES MELLITUS, INSULIN-DEPENDENT
rs12708716	A/G	16	11179873	WITHIN_NON_CODING_GENE	Type 1 diabetes	rs12708716 has been reported in a large study to be associated with type-1 diabetes. The risk allele (oriented to the dbSNP entry) is (A); the odds ratio associated with heterozygotes is 1.19 (CI 0.97-1.45), and for homozygotes, 1.55 (CI 1.27-1.89). PMID 17554300 In an expanded follow-up study of >6,000 controls and 6,000 patients, the heterozygote odds ratio for this SNP was recalculated to be 0…	CLEC16A	ENSG00000038532	C-type lectin domain family 16, member A	23274	C-type lectin domain family 16, member A	DIABETES MELLITUS, INSULIN-DEPENDENT
rs12708716	A/G	16	11179873	INTRONIC	Type 1 diabetes	rs12708716 has been reported in a large study to be associated with type-1 diabetes. The risk allele (oriented to the dbSNP entry) is (A); the odds ratio associated with heterozygotes is 1.19 (CI 0.97-1.45), and for homozygotes, 1.55 (CI 1.27-1.89). PMID 17554300 In an expanded follow-up study of >6,000 controls and 6,000 patients, the heterozygote odds ratio for this SNP was recalculated to be 0…	CLEC16A	ENSG00000038532	C-type lectin domain family 16, member A	23274	C-type lectin domain family 16, member A	DIABETES MELLITUS, INSULIN-DEPENDENT
rs12708716	A/G	16	11179873	WITHIN_NON_CODING_GENE	Type 1 diabetes	rs12708716 has been reported in a large study to be associated with type-1 diabetes. The risk allele (oriented to the dbSNP entry) is (A); the odds ratio associated with heterozygotes is 1.19 (CI 0.97-1.45), and for homozygotes, 1.55 (CI 1.27-1.89). PMID 17554300 In an expanded follow-up study of >6,000 controls and 6,000 patients, the heterozygote odds ratio for this SNP was recalculated to be 0…	CLEC16A	ENSG00000038532	C-type lectin domain family 16, member A	23274	C-type lectin domain family 16, member A	DIABETES MELLITUS, INSULIN-DEPENDENT
rs12708716	A/G	16	11179873	INTRONIC	Multiple complex diseases-Type I Diabetes	rs12708716 has been reported in a large study to be associated with type-1 diabetes. The risk allele (oriented to the dbSNP entry) is (A); the odds ratio associated with heterozygotes is 1.19 (CI 0.97-1.45), and for homozygotes, 1.55 (CI 1.27-1.89). PMID 17554300 In an expanded follow-up study of >6,000 controls and 6,000 patients, the heterozygote odds ratio for this SNP was recalculated to be 0…	CLEC16A	ENSG00000038532	C-type lectin domain family 16, member A	23274	C-type lectin domain family 16, member A	DIABETES MELLITUS, INSULIN-DEPENDENT
rs12708716	A/G	16	11179873	WITHIN_NON_CODING_GENE	Multiple complex diseases-Type I Diabetes	rs12708716 has been reported in a large study to be associated with type-1 diabetes. The risk allele (oriented to the dbSNP entry) is (A); the odds ratio associated with heterozygotes is 1.19 (CI 0.97-1.45), and for homozygotes, 1.55 (CI 1.27-1.89). PMID 17554300 In an expanded follow-up study of >6,000 controls and 6,000 patients, the heterozygote odds ratio for this SNP was recalculated to be 0…	CLEC16A	ENSG00000038532	C-type lectin domain family 16, member A	23274	C-type lectin domain family 16, member A	DIABETES MELLITUS, INSULIN-DEPENDENT
rs12722515	C/A	10	6081230	INTRONIC			IL2RA	ENSG00000134460	interleukin 2 receptor, alpha	3559	interleukin 2 receptor, alpha	INTERLEUKIN 2 RECEPTOR, ALPHA, DEFICIENCY OF; DIABETES MELLITUS, INSULIN-DEPENDENT, 10	measles vaccine immunity | IgE levels | HIV | diabetes, type 1 | Graves' disease	INFECTION | IMMUNE	Disease Progression | Genetic Predisposition to Disease | Diabetes Mellitus, Type 1 | Hypersensitivity, Immediate | Acquired Immunodeficiency Syndrome | Graves Disease
rs12722515	C/A	10	6081230	WITHIN_NON_CODING_GENE			IL2RA	ENSG00000134460	interleukin 2 receptor, alpha	3559	interleukin 2 receptor, alpha	INTERLEUKIN 2 RECEPTOR, ALPHA, DEFICIENCY OF; DIABETES MELLITUS, INSULIN-DEPENDENT, 10	measles vaccine immunity | IgE levels | HIV | diabetes, type 1 | Graves' disease	INFECTION | IMMUNE	Disease Progression | Genetic Predisposition to Disease | Diabetes Mellitus, Type 1 | Hypersensitivity, Immediate | Acquired Immunodeficiency Syndrome | Graves Disease
rs12722515	C/A	10	6081230	DOWNSTREAM				ENSG00000229664
rs12727642	C/A	1	8046672	DOWNSTREAM			PARK7	ENSG00000116288	Parkinson disease (autosomal recessive, early onset) 7	11315	Parkinson disease (autosomal recessive, early onset) 7	PARKINSON DISEASE 7, AUTOSOMAL RECESSIVE EARLY-ONSET; PARKINSON DISEASE; AMYOTROPHIC LATERAL SCLEROSIS-PARKINSONISM/DEMENTIA COMPLEX 1	Parkinson's disease | dementia	PSYCH | NEUROLOGICAL	Disease Progression | Genetic Predisposition to Disease | Parkinson Disease | Alzheimer Disease | Dementia
rs12727642	C/A	1	8046672	UPSTREAM				ENSG00000200344	Y RNA
rs12734338	T/C	1	202469723	INTRONIC	Amyotrophic Lateral Sclerosis (ALS)		PPP1R12B	ENSG00000077157	protein phosphatase 1, regulatory (inhibitor) subunit 12B	4660	protein phosphatase 1, regulatory (inhibitor) subunit 12B
rs12734338	T/C	1	202469723	WITHIN_NON_CODING_GENE	Amyotrophic Lateral Sclerosis (ALS)		PPP1R12B	ENSG00000077157	protein phosphatase 1, regulatory (inhibitor) subunit 12B	4660	protein phosphatase 1, regulatory (inhibitor) subunit 12B
rs12734338	T/C	1	202469723	UPSTREAM	Amyotrophic Lateral Sclerosis (ALS)		PPP1R12B	ENSG00000077157	protein phosphatase 1, regulatory (inhibitor) subunit 12B	4660	protein phosphatase 1, regulatory (inhibitor) subunit 12B
rs12734338	T/C	1	202469723	INTRONIC	HIV-1 disease progression-HIV-1 viral load at set point		PPP1R12B	ENSG00000077157	protein phosphatase 1, regulatory (inhibitor) subunit 12B	4660	protein phosphatase 1, regulatory (inhibitor) subunit 12B
rs12734338	T/C	1	202469723	WITHIN_NON_CODING_GENE	HIV-1 disease progression-HIV-1 viral load at set point		PPP1R12B	ENSG00000077157	protein phosphatase 1, regulatory (inhibitor) subunit 12B	4660	protein phosphatase 1, regulatory (inhibitor) subunit 12B
rs12734338	T/C	1	202469723	UPSTREAM	HIV-1 disease progression-HIV-1 viral load at set point		PPP1R12B	ENSG00000077157	protein phosphatase 1, regulatory (inhibitor) subunit 12B	4660	protein phosphatase 1, regulatory (inhibitor) subunit 12B
rs12740374	G/T	1	109817590	3PRIME_UTR	LDL cholesterol		CELSR2	ENSG00000143126	cadherin, EGF LAG seven-pass G-type receptor 2 (flamingo homolog, Drosophila)	1952	cadherin, EGF LAG seven-pass G-type receptor 2 (flamingo homolog, Drosophila)
rs12740374	G/T	1	109817590	WITHIN_NON_CODING_GENE	LDL cholesterol		CELSR2	ENSG00000143126	cadherin, EGF LAG seven-pass G-type receptor 2 (flamingo homolog, Drosophila)	1952	cadherin, EGF LAG seven-pass G-type receptor 2 (flamingo homolog, Drosophila)
rs12740374	G/T	1	109817590	DOWNSTREAM	LDL cholesterol		CELSR2	ENSG00000143126	cadherin, EGF LAG seven-pass G-type receptor 2 (flamingo homolog, Drosophila)	1952	cadherin, EGF LAG seven-pass G-type receptor 2 (flamingo homolog, Drosophila)
rs12740374	G/T	1	109817590	DOWNSTREAM	LDL cholesterol		PSRC1	ENSG00000134222	proline/serine-rich coiled-coil 1	84722	proline/serine-rich coiled-coil 1
rs12740374	G/T	1	109817590	3PRIME_UTR	Serum LDL cholesterol levels		CELSR2	ENSG00000143126	cadherin, EGF LAG seven-pass G-type receptor 2 (flamingo homolog, Drosophila)	1952	cadherin, EGF LAG seven-pass G-type receptor 2 (flamingo homolog, Drosophila)
rs12740374	G/T	1	109817590	WITHIN_NON_CODING_GENE	Serum LDL cholesterol levels		CELSR2	ENSG00000143126	cadherin, EGF LAG seven-pass G-type receptor 2 (flamingo homolog, Drosophila)	1952	cadherin, EGF LAG seven-pass G-type receptor 2 (flamingo homolog, Drosophila)
rs12740374	G/T	1	109817590	DOWNSTREAM	Serum LDL cholesterol levels		CELSR2	ENSG00000143126	cadherin, EGF LAG seven-pass G-type receptor 2 (flamingo homolog, Drosophila)	1952	cadherin, EGF LAG seven-pass G-type receptor 2 (flamingo homolog, Drosophila)
rs12740374	G/T	1	109817590	DOWNSTREAM	Serum LDL cholesterol levels		PSRC1	ENSG00000134222	proline/serine-rich coiled-coil 1	84722	proline/serine-rich coiled-coil 1
rs127430	A/G	20	57164855	WITHIN_NON_CODING_GENE				ENSG00000231290
rs12748152	C/T	1	27138393	UPSTREAM				ENSG00000222642	Eukaryotic type signal recognition particle RNA
rs12748152	C/T	1	27138393	UPSTREAM				ENSG00000241188
rs12748961	T/C	1	205676263
rs12773465	A/G	10	98794059	INTRONIC			SLIT1	ENSG00000187122	slit homolog 1 (Drosophila)	6585	slit homolog 1 (Drosophila)
rs12773465	A/G	10	98794059	DOWNSTREAM			SLIT1	ENSG00000187122	slit homolog 1 (Drosophila)	6585	slit homolog 1 (Drosophila)
rs12777823	G/A	10	96405502	DOWNSTREAM				ENSG00000235746
rs12785341	A/C	11	110395858
rs1278769	A/G	13	113536627	3PRIME_UTR			ATP11A	ENSG00000068650	ATPase, class VI, type 11A	23250	ATPase, class VI, type 11A
rs1278769	A/G	13	113536627	DOWNSTREAM			ATP11A	ENSG00000068650	ATPase, class VI, type 11A	23250	ATPase, class VI, type 11A
rs12793173	T/C	11	34834204
rs12799172	C/T	11	6750057
rs12800752	T/C	11	100406640
rs12801636	G/A	11	65391317	INTRONIC			PCNXL3	ENSG00000197136	pecanex-like 3 (Drosophila)	399909	pecanex-like 3 (Drosophila)
rs12801636	G/A	11	65391317	UPSTREAM			PCNXL3	ENSG00000197136	pecanex-like 3 (Drosophila)	399909	pecanex-like 3 (Drosophila)
rs12805875	A/G	11	103529632
rs12808148	T/C	11	102733163	DOWNSTREAM			MMP12	ENSG00000110347	matrix metallopeptidase 12 (macrophage elastase)	4321	matrix metallopeptidase 12 (macrophage elastase)		chronic obstructive pulmonary disease/COPD | nasopharyngeal cancer | abdominal aortic aneurysm | rheumatoid arthritis | coronary artery luminal dimensions | lung cancer | breast cancer | aneurysm | subarachnoid hemorrhage | bladder cancer | coronary artery disease | lung function	IMMUNE | CANCER | OTHER | CARDIOVASCULAR	Disease Progression | Genetic Predisposition to Disease | Coronary Aneurysm | Aortic Aneurysm, Abdominal | Coronary Disease | Subarachnoid Hemorrhage | Diabetic Angiopathies | Pulmonary Disease, Chronic Obstructive | Carcinoma, Non-Small-Cell Lung | Lung Neoplasms | Neoplasm Invasiveness | Arthritis, Rheumatoid | Urinary Bladder Neoplasms | Nasopharyngeal Neoplasms | Breast Neoplasms | Coronary A…
rs12808199	G/A	11	39327959
rs12821008	C/T/-	12	49474605
rs12828421	T/C	12	7335217
rs1286083	T/C	14	91442779	INTRONIC			RPS6KA5	ENSG00000100784	ribosomal protein S6 kinase, 90kDa, polypeptide 5	9252	ribosomal protein S6 kinase, 90kDa, polypeptide 5
rs12883884	T/G	14	70517183	INTRONIC			SLC8A3	ENSG00000100678	solute carrier family 8 (sodium/calcium exchanger), member 3	6547	solute carrier family 8 (sodium/calcium exchanger), member 3
rs12883884	T/G	14	70517183	WITHIN_NON_CODING_GENE			SLC8A3	ENSG00000100678	solute carrier family 8 (sodium/calcium exchanger), member 3	6547	solute carrier family 8 (sodium/calcium exchanger), member 3
rs12896399	G/T	14	92773663		Blond vs. brown hair color	http://www.plosgenetics.org/article/info%3Adoi%2F10.1371%2Fjournal.pgen.1000074 plos associated with hair color rs12896399 rs12203592
rs12896399	G/T	14	92773663		Blue vs. green eyes	http://www.plosgenetics.org/article/info%3Adoi%2F10.1371%2Fjournal.pgen.1000074 plos associated with hair color rs12896399 rs12203592
rs12896399	G/T	14	92773663		Black vs. blond hair color	http://www.plosgenetics.org/article/info%3Adoi%2F10.1371%2Fjournal.pgen.1000074 plos associated with hair color rs12896399 rs12203592
rs12896399	G/T	14	92773663		Hair, eye and skin pigmentation-Blond versus brown hair pigmentation	http://www.plosgenetics.org/article/info%3Adoi%2F10.1371%2Fjournal.pgen.1000074 plos associated with hair color rs12896399 rs12203592
rs12910412	T/G	15	94707073
rs12913832	A/G	15	28365618	UPSTREAM	Black vs. blond hair color	rs12913832 is a SNP near the OCA2 gene that may be functionally linked to blue or brown eye color, due to a lowering of promoter activity of the OCA2 gene. Blue eye color is associated with the rs12913832(G;G) genotype.PMID 18172690, PMID 18252222 rs12913832 is also part of a haplotype spanning 166kB on chromosome 15, defined by 13 SNPs listed below, that is found in 97% of all Caucasians with bl…	HERC2	ENSG00000128731	hect domain and RLD 2	8924	hect domain and RLD 2	SKIN/HAIR/EYE PIGMENTATION, VARIATION IN, 1
rs12913832	A/G	15	28365618	INTRONIC	Black vs. blond hair color	rs12913832 is a SNP near the OCA2 gene that may be functionally linked to blue or brown eye color, due to a lowering of promoter activity of the OCA2 gene. Blue eye color is associated with the rs12913832(G;G) genotype.PMID 18172690, PMID 18252222 rs12913832 is also part of a haplotype spanning 166kB on chromosome 15, defined by 13 SNPs listed below, that is found in 97% of all Caucasians with bl…	HERC2	ENSG00000128731	hect domain and RLD 2	8924	hect domain and RLD 2	SKIN/HAIR/EYE PIGMENTATION, VARIATION IN, 1
rs12913832	A/G	15	28365618	UPSTREAM	Black vs. red hair color	rs12913832 is a SNP near the OCA2 gene that may be functionally linked to blue or brown eye color, due to a lowering of promoter activity of the OCA2 gene. Blue eye color is associated with the rs12913832(G;G) genotype.PMID 18172690, PMID 18252222 rs12913832 is also part of a haplotype spanning 166kB on chromosome 15, defined by 13 SNPs listed below, that is found in 97% of all Caucasians with bl…	HERC2	ENSG00000128731	hect domain and RLD 2	8924	hect domain and RLD 2	SKIN/HAIR/EYE PIGMENTATION, VARIATION IN, 1
rs12913832	A/G	15	28365618	INTRONIC	Black vs. red hair color	rs12913832 is a SNP near the OCA2 gene that may be functionally linked to blue or brown eye color, due to a lowering of promoter activity of the OCA2 gene. Blue eye color is associated with the rs12913832(G;G) genotype.PMID 18172690, PMID 18252222 rs12913832 is also part of a haplotype spanning 166kB on chromosome 15, defined by 13 SNPs listed below, that is found in 97% of all Caucasians with bl…	HERC2	ENSG00000128731	hect domain and RLD 2	8924	hect domain and RLD 2	SKIN/HAIR/EYE PIGMENTATION, VARIATION IN, 1
rs12914385	C/T	15	78898723	INTRONIC			CHRNA3	ENSG00000080644	cholinergic receptor, nicotinic, alpha 3	1136	cholinergic receptor, nicotinic, alpha 3	LUNG CANCER SUSCEPTIBILITY 2	bipolar disorder | Alzheimer's Disease	PSYCH | NEUROLOGICAL	Genetic Predisposition to Disease | Alzheimer Disease | Bipolar Disorder
rs12914385	C/T	15	78898723	UPSTREAM			CHRNA3	ENSG00000080644	cholinergic receptor, nicotinic, alpha 3	1136	cholinergic receptor, nicotinic, alpha 3	LUNG CANCER SUSCEPTIBILITY 2	bipolar disorder | Alzheimer's Disease	PSYCH | NEUROLOGICAL	Genetic Predisposition to Disease | Alzheimer Disease | Bipolar Disorder
rs1292053	A/G	17	57963537	NON_SYNONYMOUS_CODING	Crohn's Disease		TUBD1	ENSG00000108423	tubulin, delta 1	51174	tubulin, delta 1
rs1292053	A/G	17	57963537	INTRONIC	Crohn's Disease		TUBD1	ENSG00000108423	tubulin, delta 1	51174	tubulin, delta 1
rs1292053	A/G	17	57963537	NON_SYNONYMOUS_CODING	Alzheimer's Disease		TUBD1	ENSG00000108423	tubulin, delta 1	51174	tubulin, delta 1
rs1292053	A/G	17	57963537	INTRONIC	Alzheimer's Disease		TUBD1	ENSG00000108423	tubulin, delta 1	51174	tubulin, delta 1
rs12922061	C/T	16	52635000
rs12922317	A/G	16	12077632	INTRONIC			RUNDC2A	ENSG00000140660	RUN domain containing 2A	84127	RUN domain containing 2A
rs12924729	G/A	16	11187783	INTRONIC	Multiple complex diseases-Type I Diabetes, combined control dataset		CLEC16A	ENSG00000038532	C-type lectin domain family 16, member A	23274	C-type lectin domain family 16, member A	DIABETES MELLITUS, INSULIN-DEPENDENT
rs12924729	G/A	16	11187783	WITHIN_NON_CODING_GENE	Multiple complex diseases-Type I Diabetes, combined control dataset		CLEC16A	ENSG00000038532	C-type lectin domain family 16, member A	23274	C-type lectin domain family 16, member A	DIABETES MELLITUS, INSULIN-DEPENDENT
rs12924729	G/A	16	11187783	INTRONIC	Type I Diabetes		CLEC16A	ENSG00000038532	C-type lectin domain family 16, member A	23274	C-type lectin domain family 16, member A	DIABETES MELLITUS, INSULIN-DEPENDENT
rs12924729	G/A	16	11187783	WITHIN_NON_CODING_GENE	Type I Diabetes		CLEC16A	ENSG00000038532	C-type lectin domain family 16, member A	23274	C-type lectin domain family 16, member A	DIABETES MELLITUS, INSULIN-DEPENDENT
rs12928822	C/T	16	11403893	UPSTREAM			MIR548H2	ENSG00000221801	hsa-mir-548h-2
rs12931267	C/G	16	89818732	INTRONIC			FANCA	ENSG00000187741	Fanconi anemia, complementation group A	2175	Fanconi anemia, complementation group A	FANCONI ANEMIA	ovarian cancer | breast cancer | Fanconi Anemia	HEMATOLOGICAL | CANCER	Genetic Predisposition to Disease | Ovarian Neoplasms | Fanconi Anemia | Breast Neoplasms
rs12942547	A/G	17	40527544	INTRONIC			STAT3	ENSG00000168610	signal transducer and activator of transcription 3 (acute-phase response factor)	6774	signal transducer and activator of transcription 3 (acute-phase response factor)	HYPER-IgE RECURRENT INFECTION SYNDROME, AUTOSOMAL DOMINANT	cardiovascular disease | asthma | kidney cancer	IMMUNE | PHARMACOGENOMIC | CARDIOVASCULAR	Genetic Predisposition to Disease | Neoplasm Metastasis | Kidney Neoplasms | Cardiovascular Diseases | Asthma | Carcinoma, Renal Cell
rs1294410	T/C	6	6738752
rs12946454	A/T	17	43208121	INTRONIC	Systolic blood pressure		PLCD3	ENSG00000161714	phospholipase C, delta 3	113026	phospholipase C, delta 3
rs12946454	A/T	17	43208121	UPSTREAM	Systolic blood pressure			ENSG00000232865
rs12946454	A/T	17	43208121	UPSTREAM	Systolic blood pressure		ACBD4	ENSG00000181513	acyl-Coenzyme A binding domain containing 4	79777	acyl-Coenzyme A binding domain containing 4
rs12946510	C/T	17	37912377	DOWNSTREAM			IKZF3	ENSG00000161405	IKAROS family zinc finger 3 (Aiolos)	22806	IKAROS family zinc finger 3 (Aiolos)		breast cancer	CANCER	Genetic Predisposition to Disease | Breast Neoplasms
rs12946942	G/T	17	69236998
rs1295686	T/C	5	131995843	UPSTREAM				ENSG00000223442
rs1295686	T/C	5	131995843	WITHIN_NON_CODING_GENE				ENSG00000223442
rs1295686	T/C	5	131995843	WITHIN_NON_CODING_GENE			IL13	ENSG00000169194	interleukin 13	3596	interleukin 13	ALLERGIC RHINITIS; ASTHMA, SUSCEPTIBILITY TO	atopy beta-lactam allergy | Atopy (IgE) | herpesvirus, Kaposi sarcoma-associated | H. pylori infection | chronic obstructive pulmonary disease/COPD | dermatitis and eczema | Graves disease | latex allergy | Total Serum IgE level | IgE levels | Asthma. total IgE. SPT | Atopic asthma | malaria, plasmodium falciparum | vaccine response | Atopy (total & specific IgE) | Crohn's disease ulcerative coli…	VISION | INFECTION | RENAL | IMMUNE | CANCER | OTHER | PHARMACOGENOMIC | UNKNOWN	Colitis, Ulcerative | Occupational Diseases | Genetic Predisposition to Disease | Disease Progression | Arthritis, Psoriatic | Diabetes Mellitus, Type 1 | Gastritis, Atrophic | Malaria, Falciparum | Inflammation | Onchocerciasis | Rhinitis, Allergic, Perennial | Glioblastoma | Food Hypersensitivity | Eye Diseases | Periodontal Attachment Loss | Helicobacter Infections | Fibrosis | Hypersensitivit…
rs1295686	T/C	5	131995843	INTRONIC			IL13	ENSG00000169194	interleukin 13	3596	interleukin 13	ALLERGIC RHINITIS; ASTHMA, SUSCEPTIBILITY TO	atopy beta-lactam allergy | Atopy (IgE) | herpesvirus, Kaposi sarcoma-associated | H. pylori infection | chronic obstructive pulmonary disease/COPD | dermatitis and eczema | Graves disease | latex allergy | Total Serum IgE level | IgE levels | Asthma. total IgE. SPT | Atopic asthma | malaria, plasmodium falciparum | vaccine response | Atopy (total & specific IgE) | Crohn's disease ulcerative coli…	VISION | INFECTION | RENAL | IMMUNE | CANCER | OTHER | PHARMACOGENOMIC | UNKNOWN	Colitis, Ulcerative | Occupational Diseases | Genetic Predisposition to Disease | Disease Progression | Arthritis, Psoriatic | Diabetes Mellitus, Type 1 | Gastritis, Atrophic | Malaria, Falciparum | Inflammation | Onchocerciasis | Rhinitis, Allergic, Perennial | Glioblastoma | Food Hypersensitivity | Eye Diseases | Periodontal Attachment Loss | Helicobacter Infections | Fibrosis | Hypersensitivit…
rs12964056	A/G	18	57673799
rs1296720	A/C	16	3873642	INTRONIC			CREBBP	ENSG00000005339	CREB binding protein	1387	CREB binding protein	RUBINSTEIN-TAYBI SYNDROME	depression | Huntington disease-like | osteonecrosis, steroid induced | Rubinstein-Taybi syndrome	OTHER | PHARMACOGENOMIC | NEUROLOGICAL	Rubinstein-Taybi Syndrome | Femur Head Necrosis | Huntington Disease
rs1297265	A/G	21	16817051
rs12987787	T/C	2	166858391	INTRONIC			SCN1A	ENSG00000144285	sodium channel, voltage-gated, type I, alpha subunit	6323	sodium channel, voltage-gated, type I, alpha subunit	MIGRAINE, FAMILIAL HEMIPLEGIC, 3; SEVERE MYOCLONIC EPILEPSY OF INFANCY; FEBRILE CONVULSIONS, FAMILIAL, 3A; GENERALIZED EPILEPSY WITH FEBRILE SEIZURES PLUS; GEFS+	seizures | severe myoclonic epilepsy of infancy | epilepsy | generalized epilepsy | phenytoin	OTHER | PHARMACOGENOMIC | NEUROLOGICAL	Epilepsy, Generalized | Epilepsy | Seizures, Febrile | Syndrome | Genetic Predisposition to Disease | Myoclonic Epilepsy, Juvenile | Fever | Neurodegenerative Diseases | Mental Retardation | Epilepsy, Absence | Epilepsies, Partial | Epilepsies, Myoclonic | Seizures
rs12987787	T/C	2	166858391	UPSTREAM			SCN1A	ENSG00000144285	sodium channel, voltage-gated, type I, alpha subunit	6323	sodium channel, voltage-gated, type I, alpha subunit	MIGRAINE, FAMILIAL HEMIPLEGIC, 3; SEVERE MYOCLONIC EPILEPSY OF INFANCY; FEBRILE CONVULSIONS, FAMILIAL, 3A; GENERALIZED EPILEPSY WITH FEBRILE SEIZURES PLUS; GEFS+	seizures | severe myoclonic epilepsy of infancy | epilepsy | generalized epilepsy | phenytoin	OTHER | PHARMACOGENOMIC | NEUROLOGICAL	Epilepsy, Generalized | Epilepsy | Seizures, Febrile | Syndrome | Genetic Predisposition to Disease | Myoclonic Epilepsy, Juvenile | Fever | Neurodegenerative Diseases | Mental Retardation | Epilepsy, Absence | Epilepsies, Partial | Epilepsies, Myoclonic | Seizures
rs12987787	T/C	2	166858391	WITHIN_NON_CODING_GENE			SCN1A	ENSG00000144285	sodium channel, voltage-gated, type I, alpha subunit	6323	sodium channel, voltage-gated, type I, alpha subunit	MIGRAINE, FAMILIAL HEMIPLEGIC, 3; SEVERE MYOCLONIC EPILEPSY OF INFANCY; FEBRILE CONVULSIONS, FAMILIAL, 3A; GENERALIZED EPILEPSY WITH FEBRILE SEIZURES PLUS; GEFS+	seizures | severe myoclonic epilepsy of infancy | epilepsy | generalized epilepsy | phenytoin	OTHER | PHARMACOGENOMIC | NEUROLOGICAL	Epilepsy, Generalized | Epilepsy | Seizures, Febrile | Syndrome | Genetic Predisposition to Disease | Myoclonic Epilepsy, Juvenile | Fever | Neurodegenerative Diseases | Mental Retardation | Epilepsy, Absence | Epilepsies, Partial | Epilepsies, Myoclonic | Seizures
rs12988934	C/T	2	182323665	INTRONIC			ITGA4	ENSG00000115232	integrin, alpha 4 (antigen CD49D, alpha 4 subunit of VLA-4 receptor)	3676	integrin, alpha 4 (antigen CD49D, alpha 4 subunit of VLA-4 receptor)		bone marrow transplantation | graft-versus-host disease | stroke, ischemic | multiple sclerosis	IMMUNE | CARDIOVASCULAR	Graft vs Host Disease | Multiple Sclerosis | Genetic Predisposition to Disease
rs12988934	C/T	2	182323665	WITHIN_NON_CODING_GENE			ITGA4	ENSG00000115232	integrin, alpha 4 (antigen CD49D, alpha 4 subunit of VLA-4 receptor)	3676	integrin, alpha 4 (antigen CD49D, alpha 4 subunit of VLA-4 receptor)		bone marrow transplantation | graft-versus-host disease | stroke, ischemic | multiple sclerosis	IMMUNE | CARDIOVASCULAR	Graft vs Host Disease | Multiple Sclerosis | Genetic Predisposition to Disease
rs12989701	C/A	2	127887985
rs12991146	C/A	2	60111222
rs12991836	A/C	2	145141541	UPSTREAM				ENSG00000245341
rs12991836	A/C	2	145141541	DOWNSTREAM			ZEB2	ENSG00000169554	zinc finger E-box binding homeobox 2	9839	zinc finger E-box binding homeobox 2	MOWAT-WILSON SYNDROME
rs12993006	C/T	2	127758448
rs12994997	G/A	2	234173503	INTRONIC			ATG16L1	ENSG00000085978	ATG16 autophagy related 16-like 1 (S. cerevisiae)	55054	ATG16 autophagy related 16-like 1 (S. cerevisiae)	INFLAMMATORY BOWEL DISEASE 10	Crohn's disease ulcerative colitis | Crohn's disease ulcerative colitis,Crohn's disease | Crohn's disease	IMMUNE	Colitis, Ulcerative | Genetic Predisposition to Disease | Crohn Disease | Ileitis
rs12994997	G/A	2	234173503	WITHIN_NON_CODING_GENE			ATG16L1	ENSG00000085978	ATG16 autophagy related 16-like 1 (S. cerevisiae)	55054	ATG16 autophagy related 16-like 1 (S. cerevisiae)	INFLAMMATORY BOWEL DISEASE 10	Crohn's disease ulcerative colitis | Crohn's disease ulcerative colitis,Crohn's disease | Crohn's disease	IMMUNE	Colitis, Ulcerative | Genetic Predisposition to Disease | Crohn Disease | Ileitis
rs12994997	G/A	2	234173503	DOWNSTREAM			ATG16L1	ENSG00000085978	ATG16 autophagy related 16-like 1 (S. cerevisiae)	55054	ATG16 autophagy related 16-like 1 (S. cerevisiae)	INFLAMMATORY BOWEL DISEASE 10	Crohn's disease ulcerative colitis | Crohn's disease ulcerative colitis,Crohn's disease | Crohn's disease	IMMUNE	Colitis, Ulcerative | Genetic Predisposition to Disease | Crohn Disease | Ileitis
rs12994997	G/A	2	234173503	UPSTREAM			ATG16L1	ENSG00000085978	ATG16 autophagy related 16-like 1 (S. cerevisiae)	55054	ATG16 autophagy related 16-like 1 (S. cerevisiae)	INFLAMMATORY BOWEL DISEASE 10	Crohn's disease ulcerative colitis | Crohn's disease ulcerative colitis,Crohn's disease | Crohn's disease	IMMUNE	Colitis, Ulcerative | Genetic Predisposition to Disease | Crohn Disease | Ileitis
rs12997023	T/C	2	40752982	INTRONIC			SLC8A1	ENSG00000183023	solute carrier family 8 (sodium/calcium exchanger), member 1	6546	solute carrier family 8 (sodium/calcium exchanger), member 1		hypertension	CARDIOVASCULAR	Genetic Predisposition to Disease | Hypertension, Renal | Hypertension
rs1299926	T/A	16	8871081	INTRONIC	Multiple continuous traits in DGI samples-BMI Type II Diabetes Mellitus Controls		ABAT	ENSG00000183044	4-aminobutyrate aminotransferase	18	4-aminobutyrate aminotransferase	GABA-TRANSAMINASE DEFICIENCY	schizophrenia	PSYCH	Schizophrenia, Paranoid
rs1299926	T/A	16	8871081	INTRONIC	Multiple continuous traits in DGI samples-Weight in Type II Diabetes Mellitus Controls		ABAT	ENSG00000183044	4-aminobutyrate aminotransferase	18	4-aminobutyrate aminotransferase	GABA-TRANSAMINASE DEFICIENCY	schizophrenia	PSYCH	Schizophrenia, Paranoid
rs13002573	A/G	2	164915208	WITHIN_NON_CODING_GENE				ENSG00000237844
rs13003464	A/G	2	61186829	INTRONIC			PUS10	ENSG00000162927	pseudouridylate synthase 10	150962	pseudouridylate synthase 10
rs13008299	T/G	2	29247997	INTRONIC			FAM179A	ENSG00000189350	family with sequence similarity 179, member A	165186	family with sequence similarity 179, member A
rs13008299	T/G	2	29247997	WITHIN_NON_CODING_GENE			FAM179A	ENSG00000189350	family with sequence similarity 179, member A	165186	family with sequence similarity 179, member A
rs13008299	T/G	2	29247997	DOWNSTREAM			FAM179A	ENSG00000189350	family with sequence similarity 179, member A	165186	family with sequence similarity 179, member A
rs13008689	G/A	2	8530256
rs13010713	A/G	2	181996045	WITHIN_NON_CODING_GENE				ENSG00000234663
rs13015993	G/A	2	217625523	WITHIN_NON_CODING_GENE				ENSG00000236886
rs13016963	A/G	2	202162811	INTRONIC			ALS2CR12	ENSG00000155749	amyotrophic lateral sclerosis 2 (juvenile) chromosome region, candidate 12	130540	amyotrophic lateral sclerosis 2 (juvenile) chromosome region, candidate 12
rs13016963	A/G	2	202162811	WITHIN_NON_CODING_GENE			ALS2CR12	ENSG00000155749	amyotrophic lateral sclerosis 2 (juvenile) chromosome region, candidate 12	130540	amyotrophic lateral sclerosis 2 (juvenile) chromosome region, candidate 12
rs13017599	G/A	2	61164331	WITHIN_NON_CODING_GENE	Rheumatoid Arthritis			ENSG00000237522
rs13017599	G/A	2	61164331	DOWNSTREAM	Rheumatoid Arthritis			ENSG00000232713
rs13017599	G/A	2	61164331	DOWNSTREAM	Rheumatoid Arthritis		PUS10	ENSG00000162927	pseudouridylate synthase 10	150962	pseudouridylate synthase 10
rs13021401	C/T	2	20688519
rs13022873	A/C	2	27815510	INTRONIC			ZNF512	ENSG00000243943	zinc finger protein 512	84450	zinc finger protein 512
rs13022873	A/C	2	27815510	WITHIN_NON_CODING_GENE			ZNF512	ENSG00000243943	zinc finger protein 512	84450	zinc finger protein 512
rs13025591	A/C	2	236795343	INTRONIC			AGAP1	ENSG00000157985	ArfGAP with GTPase domain, ankyrin repeat and PH domain 1	116987	ArfGAP with GTPase domain, ankyrin repeat and PH domain 1
rs13025591	A/C	2	236795343	UPSTREAM				ENSG00000228499
rs1303	T/G	14	94844843	NON_SYNONYMOUS_CODING			SERPINA1	ENSG00000197249	serpin peptidase inhibitor, clade A (alpha-1 antiproteinase, antitrypsin), member 1	5265	serpin peptidase inhibitor, clade A (alpha-1 antiproteinase, antitrypsin), member 1	PULMONARY DISEASE, CHRONIC OBSTRUCTIVE; PROTEASE INHIBITOR 1	Serum alpha 1-antitrypsin deficiency | liver disease | cystic fibrosis | chronic obstructive pulmonary disease/COPD | psoriasis | rheumatoid arthritis | Atopic asthma. BHR. total IgE. SPT | COPD | Peyronie's disease | periodontitis | Alzheimer's disease | lung cancer | atherosclerosis, coronary | cardiovascular disease | normal variation | cystic fibrosis lung disease | myocardial infarct | chron…	INFECTION | RENAL | IMMUNE | CANCER | METABOLIC | OTHER | NORMALVARIATION | NEUROLOGICAL | CARDIOVASCULAR | UNKNOWN	Cystic Fibrosis | Lung Diseases | Acute-Phase Reaction | Disease Progression | Genetic Predisposition to Disease | Common Variable Immunodeficiency | Respiratory Tract Infections | Inflammation | Venous Thrombosis | Liver Diseases | Osteoarthritis | HIV Infections | Pulmonary Disease, Chronic Obstructive | Psoriasis | Lung Neoplasms | Carotid Artery, Internal, Dissection | Bacterial Infections | …
rs1303	T/G	14	94844843	WITHIN_NON_CODING_GENE			SERPINA1	ENSG00000197249	serpin peptidase inhibitor, clade A (alpha-1 antiproteinase, antitrypsin), member 1	5265	serpin peptidase inhibitor, clade A (alpha-1 antiproteinase, antitrypsin), member 1	PULMONARY DISEASE, CHRONIC OBSTRUCTIVE; PROTEASE INHIBITOR 1	Serum alpha 1-antitrypsin deficiency | liver disease | cystic fibrosis | chronic obstructive pulmonary disease/COPD | psoriasis | rheumatoid arthritis | Atopic asthma. BHR. total IgE. SPT | COPD | Peyronie's disease | periodontitis | Alzheimer's disease | lung cancer | atherosclerosis, coronary | cardiovascular disease | normal variation | cystic fibrosis lung disease | myocardial infarct | chron…	INFECTION | RENAL | IMMUNE | CANCER | METABOLIC | OTHER | NORMALVARIATION | NEUROLOGICAL | CARDIOVASCULAR | UNKNOWN	Cystic Fibrosis | Lung Diseases | Acute-Phase Reaction | Disease Progression | Genetic Predisposition to Disease | Common Variable Immunodeficiency | Respiratory Tract Infections | Inflammation | Venous Thrombosis | Liver Diseases | Osteoarthritis | HIV Infections | Pulmonary Disease, Chronic Obstructive | Psoriasis | Lung Neoplasms | Carotid Artery, Internal, Dissection | Bacterial Infections | …
rs1303	T/G	14	94844843	DOWNSTREAM			SERPINA1	ENSG00000197249	serpin peptidase inhibitor, clade A (alpha-1 antiproteinase, antitrypsin), member 1	5265	serpin peptidase inhibitor, clade A (alpha-1 antiproteinase, antitrypsin), member 1	PULMONARY DISEASE, CHRONIC OBSTRUCTIVE; PROTEASE INHIBITOR 1	Serum alpha 1-antitrypsin deficiency | liver disease | cystic fibrosis | chronic obstructive pulmonary disease/COPD | psoriasis | rheumatoid arthritis | Atopic asthma. BHR. total IgE. SPT | COPD | Peyronie's disease | periodontitis | Alzheimer's disease | lung cancer | atherosclerosis, coronary | cardiovascular disease | normal variation | cystic fibrosis lung disease | myocardial infarct | chron…	INFECTION | RENAL | IMMUNE | CANCER | METABOLIC | OTHER | NORMALVARIATION | NEUROLOGICAL | CARDIOVASCULAR | UNKNOWN	Cystic Fibrosis | Lung Diseases | Acute-Phase Reaction | Disease Progression | Genetic Predisposition to Disease | Common Variable Immunodeficiency | Respiratory Tract Infections | Inflammation | Venous Thrombosis | Liver Diseases | Osteoarthritis | HIV Infections | Pulmonary Disease, Chronic Obstructive | Psoriasis | Lung Neoplasms | Carotid Artery, Internal, Dissection | Bacterial Infections | …
rs13038095	G/T	20	46425576
rs13041126	T/C	20	51092996	WITHIN_NON_CODING_GENE	Multiple continuous traits in DGI samples-Fasting glucose			ENSG00000234948
rs13053175	C/T	22	37613309	UPSTREAM			SSTR3	ENSG00000183473	somatostatin receptor 3	6753	somatostatin receptor 3		breast cancer	CANCER	Breast Neoplasms
rs13053175	C/T	22	37613309	UPSTREAM				ENSG00000226233
rs13078807	A/G	3	85884150	INTRONIC			CADM2	ENSG00000175161	cell adhesion molecule 2	253559	cell adhesion molecule 2
rs13078828	G/A	3	66479487	INTRONIC			LRIG1	ENSG00000144749	leucine-rich repeats and immunoglobulin-like domains 1	26018	leucine-rich repeats and immunoglobulin-like domains 1
rs13078828	G/A	3	66479487	WITHIN_NON_CODING_GENE			LRIG1	ENSG00000144749	leucine-rich repeats and immunoglobulin-like domains 1	26018	leucine-rich repeats and immunoglobulin-like domains 1
rs13081855	G/T	3	99481539	INTRONIC			COL8A1	ENSG00000144810	collagen, type VIII, alpha 1	1295	collagen, type VIII, alpha 1
rs13082711	T/C	3	27537909
rs13096142	C/T	3	46281744	INTRONIC	Multiple complex diseases-Type I Diabetes		CCR3	ENSG00000183625	chemokine (C-C motif) receptor 3	1232	chemokine (C-C motif) receptor 3		Asthma | rheumatoid arthritis | menarche | hepatitis C | asthma | hepatitis C, chronic | rhinitis | systemic lupus erythematosus | bone density | cedar pollinosis	INFECTION | IMMUNE | METABOLIC | REPRODUCTION	Asthma | Rheumatic Diseases | Genetic Predisposition to Disease | Osteoporosis, Postmenopausal | Rhinitis, Allergic, Perennial | Fibrosis | Liver Cirrhosis | Hypersensitivity, Immediate | Rhinitis, Allergic, Seasonal | Hepatitis C
rs13096142	C/T	3	46281744	UPSTREAM	Multiple complex diseases-Type I Diabetes		CCR3	ENSG00000183625	chemokine (C-C motif) receptor 3	1232	chemokine (C-C motif) receptor 3		Asthma | rheumatoid arthritis | menarche | hepatitis C | asthma | hepatitis C, chronic | rhinitis | systemic lupus erythematosus | bone density | cedar pollinosis	INFECTION | IMMUNE | METABOLIC | REPRODUCTION	Asthma | Rheumatic Diseases | Genetic Predisposition to Disease | Osteoporosis, Postmenopausal | Rhinitis, Allergic, Perennial | Fibrosis | Liver Cirrhosis | Hypersensitivity, Immediate | Rhinitis, Allergic, Seasonal | Hepatitis C
rs13098911	C/T	3	46235201	INTRONIC			CCR3	ENSG00000183625	chemokine (C-C motif) receptor 3	1232	chemokine (C-C motif) receptor 3		Asthma | rheumatoid arthritis | menarche | hepatitis C | asthma | hepatitis C, chronic | rhinitis | systemic lupus erythematosus | bone density | cedar pollinosis	INFECTION | IMMUNE | METABOLIC | REPRODUCTION	Asthma | Rheumatic Diseases | Genetic Predisposition to Disease | Osteoporosis, Postmenopausal | Rhinitis, Allergic, Perennial | Fibrosis | Liver Cirrhosis | Hypersensitivity, Immediate | Rhinitis, Allergic, Seasonal | Hepatitis C
rs13106975	T/G	4	47551863	INTRONIC			ATP10D	ENSG00000145246	ATPase, class V, type 10D	57205	ATPase, class V, type 10D
rs13107325	C/T	4	103188709	NON_SYNONYMOUS_CODING			SLC39A8	ENSG00000138821	solute carrier family 39 (zinc transporter), member 8	64116	solute carrier family 39 (zinc transporter), member 8
rs13107325	C/T	4	103188709	DOWNSTREAM				ENSG00000247135
rs13118159	T/C	4	1365127	INTRONIC			KIAA1530	ENSG00000163945	KIAA1530	57654	KIAA1530
rs13126505	G/A	4	102865304	INTRONIC			BANK1	ENSG00000153064	B-cell scaffold protein with ankyrin repeats 1	55024	B-cell scaffold protein with ankyrin repeats 1	SYSTEMIC LUPUS ERYTHEMATOSUS
rs13128441	C/T	4	5162389	INTRONIC			STK32B	ENSG00000152953	serine/threonine kinase 32B	55351	serine/threonine kinase 32B
rs13139571	C/A	4	156645513	INTRONIC			GUCY1A3	ENSG00000164116	guanylate cyclase 1, soluble, alpha 3	2982	guanylate cyclase 1, soluble, alpha 3
rs13141641	T/C	4	145506456
rs13142500	T/C	4	10727357
rs13146355	G/A	4	77412140	INTRONIC			SHROOM3	ENSG00000138771	shroom family member 3	57619	shroom family member 3
rs13146355	G/A	4	77412140	WITHIN_NON_CODING_GENE			SHROOM3	ENSG00000138771	shroom family member 3	57619	shroom family member 3
rs13146355	G/A	4	77412140	DOWNSTREAM				ENSG00000221118
rs13147758	A/G	4	145460230		Pulmonary function measures
rs13151961	A/G	4	123115502	INTRONIC	Celiac disease		KIAA1109	ENSG00000138688	KIAA1109	84162	KIAA1109
rs13151961	A/G	4	123115502	UPSTREAM	Celiac disease		KIAA1109	ENSG00000138688	KIAA1109	84162	KIAA1109
rs13161895	C/T	5	179471201	INTRONIC			RNF130	ENSG00000113269	ring finger protein 130	55819	ring finger protein 130
rs13165478	G/A	5	153869040
rs13178362	T/C	5	30179013
rs13182402	A/G	5	125918148	INTRONIC	Osteoporosis		ALDH7A1	ENSG00000164904	aldehyde dehydrogenase 7 family, member A1	501	aldehyde dehydrogenase 7 family, member A1	EPILEPSY, PYRIDOXINE-DEPENDENT
rs13182402	A/G	5	125918148	UPSTREAM	Osteoporosis		ALDH7A1	ENSG00000164904	aldehyde dehydrogenase 7 family, member A1	501	aldehyde dehydrogenase 7 family, member A1	EPILEPSY, PYRIDOXINE-DEPENDENT
rs13182402	A/G	5	125918148	DOWNSTREAM	Osteoporosis		ALDH7A1	ENSG00000164904	aldehyde dehydrogenase 7 family, member A1	501	aldehyde dehydrogenase 7 family, member A1	EPILEPSY, PYRIDOXINE-DEPENDENT
rs13191343	C/T	6	31241109	UPSTREAM			HLA-C	ENSG00000204525	major histocompatibility complex, class I, C	3107	major histocompatibility complex, class I, C	PSORIASIS SUSCEPTIBILITY 1	osteoporosis, postmenopausal | H. pylori infection | hepatitis C sicca syndrome | uveitis | lymphoma | spondyloarthropathies | hematopoietic stem cell transplantation | psoriasis | lupus erythematosus | typhoid fever | Lupus | pancreatitis, chronic calcifying | pityriasis rosea | malaria, plasmodium falciparum | hepatitis C | pancreatitis, autoimmune | periodontitis | bone marrow transplantation …	INFECTION | HEMATOLOGICAL | IMMUNE | METABOLIC | CANCER | OTHER | PHARMACOGENOMIC | REPRODUCTION | NORMALVARIATION | CARDIOVASCULAR | UNKNOWN	Graft vs Host Disease | Multiple Sclerosis | Colitis, Ulcerative | Occupational Diseases | Abortion, Spontaneous | Disease Progression | Genetic Predisposition to Disease | Vitiligo | Diabetes Mellitus, Type 1 | Arthritis, Psoriatic | Leukemia, Lymphocytic, Acute | Alopecia Areata | Hepatitis D | Autoimmune Diseases | Melanoma | Hepatitis C, Chronic | Thrombophlebitis | Osteoporosis, Postmenopaus…
rs13191343	C/T	6	31241109	UPSTREAM				ENSG00000214892
rs13194053	T/C	6	27143883		Schizophrenia
rs13194053	T/C	6	27143883		Schizophrenia
rs13195040	A/G	6	27413924	DOWNSTREAM			ZNF184	ENSG00000096654	zinc finger protein 184	7738	zinc finger protein 184
rs13199775	A/T	6	25828782	INTRONIC			SLC17A1	ENSG00000124568	solute carrier family 17 (sodium phosphate), member 1	6568	solute carrier family 17 (sodium phosphate), member 1
rs13199775	A/T	6	25828782	DOWNSTREAM			SLC17A3	ENSG00000124564	solute carrier family 17 (sodium phosphate), member 3	10786	solute carrier family 17 (sodium phosphate), member 3
rs13201744	C/A	6	6126845
rs1320267	G/C	4	126933292		Subclinical atherosclerosis traits (other)
rs1320267	G/C	4	126933292		Subclinical atherosclerosis-Ankle brachial index
rs13202860	A/T	6	87155254
rs13204742	G/T	6	128245765
rs13204965	A/C	6	127167072
rs13212921	C/T	6	27205422
rs13219181	A/G	6	27136225
rs13219354	T/C	6	27185664
rs13223036	T/G	7	120747308	INTRONIC			C7orf58	ENSG00000106034	Uncharacterized protein C7orf58 Precursor	79974	chromosome 7 open reading frame 58
rs13224682	G/A	7	106763218	INTRONIC	Multiple continuous traits in DGI samples-BMI Type II Diabetes Mellitus Cases		PRKAR2B	ENSG00000005249	protein kinase, cAMP-dependent, regulatory, type II, beta	5577	protein kinase, cAMP-dependent, regulatory, type II, beta
rs13224682	G/A	7	106763218	WITHIN_NON_CODING_GENE	Multiple continuous traits in DGI samples-BMI Type II Diabetes Mellitus Cases		PRKAR2B	ENSG00000005249	protein kinase, cAMP-dependent, regulatory, type II, beta	5577	protein kinase, cAMP-dependent, regulatory, type II, beta
rs13224682	G/A	7	106763218	WITHIN_NON_CODING_GENE	Multiple continuous traits in DGI samples-BMI Type II Diabetes Mellitus Cases			ENSG00000243193
rs1322512	C/A	6	152947953	INTRONIC	Tonometry		SYNE1	ENSG00000131018	spectrin repeat containing, nuclear envelope 1	23345	spectrin repeat containing, nuclear envelope 1	EMERY-DREIFUSS MUSCULAR DYSTROPHY 4; SPINOCEREBELLAR ATAXIA, AUTOSOMAL RECESSIVE 8
rs1322512	C/A	6	152947953	WITHIN_NON_CODING_GENE	Tonometry		SYNE1	ENSG00000131018	spectrin repeat containing, nuclear envelope 1	23345	spectrin repeat containing, nuclear envelope 1	EMERY-DREIFUSS MUSCULAR DYSTROPHY 4; SPINOCEREBELLAR ATAXIA, AUTOSOMAL RECESSIVE 8
rs1322512	C/A	6	152947953	INTRONIC	Blood Pressure and Arterial Stiffness-Mean Artierial Pressure		SYNE1	ENSG00000131018	spectrin repeat containing, nuclear envelope 1	23345	spectrin repeat containing, nuclear envelope 1	EMERY-DREIFUSS MUSCULAR DYSTROPHY 4; SPINOCEREBELLAR ATAXIA, AUTOSOMAL RECESSIVE 8
rs1322512	C/A	6	152947953	WITHIN_NON_CODING_GENE	Blood Pressure and Arterial Stiffness-Mean Artierial Pressure		SYNE1	ENSG00000131018	spectrin repeat containing, nuclear envelope 1	23345	spectrin repeat containing, nuclear envelope 1	EMERY-DREIFUSS MUSCULAR DYSTROPHY 4; SPINOCEREBELLAR ATAXIA, AUTOSOMAL RECESSIVE 8
rs13236243	G/A	7	17318312	DOWNSTREAM				ENSG00000237773
rs13236689	T/G	7	80236014	INTRONIC			CD36	ENSG00000135218	CD36 molecule (thrombospondin receptor)	948	CD36 molecule (thrombospondin receptor)	MALARIA, SUSCEPTIBILITY TO; CORONARY HEART DISEASE, SUSCEPTIBILITY TO, 7; PLATELET GLYCOPROTEIN IV DEFICIENCY; PLASMODIUM FALCIPARUM BLOOD INFECTION LEVEL	Malaria infection | liver disease | cerebral malaria | malaria, plasmodium falciparum | malaria | atherosclerosis, coronary | colorectal cancer | hypertension | triglycerides | insulin resistance | diabetes, type 2 | cholesterol | blood pressure | body mass | diabetes, type 2 insulin | osteoarthritis | cholesterol, HDL	INFECTION | CANCER | METABOLIC | NORMALVARIATION | CARDIOVASCULAR | UNKNOWN	Colorectal Neoplasms | Disease Progression | Genetic Predisposition to Disease | Malaria, Falciparum | Diabetes Mellitus, Type 2 | Hypertension | Hepatitis, Toxic | Osteoarthritis, Knee | Obesity | Insulin Resistance | Coronary Artery Disease | Malaria, Cerebral | Diabetes Mellitus
rs13236689	T/G	7	80236014	WITHIN_NON_CODING_GENE			CD36	ENSG00000135218	CD36 molecule (thrombospondin receptor)	948	CD36 molecule (thrombospondin receptor)	MALARIA, SUSCEPTIBILITY TO; CORONARY HEART DISEASE, SUSCEPTIBILITY TO, 7; PLATELET GLYCOPROTEIN IV DEFICIENCY; PLASMODIUM FALCIPARUM BLOOD INFECTION LEVEL	Malaria infection | liver disease | cerebral malaria | malaria, plasmodium falciparum | malaria | atherosclerosis, coronary | colorectal cancer | hypertension | triglycerides | insulin resistance | diabetes, type 2 | cholesterol | blood pressure | body mass | diabetes, type 2 insulin | osteoarthritis | cholesterol, HDL	INFECTION | CANCER | METABOLIC | NORMALVARIATION | CARDIOVASCULAR | UNKNOWN	Colorectal Neoplasms | Disease Progression | Genetic Predisposition to Disease | Malaria, Falciparum | Diabetes Mellitus, Type 2 | Hypertension | Hepatitis, Toxic | Osteoarthritis, Knee | Obesity | Insulin Resistance | Coronary Artery Disease | Malaria, Cerebral | Diabetes Mellitus
rs13245690	A/G	7	120785064	INTRONIC			C7orf58	ENSG00000106034	Uncharacterized protein C7orf58 Precursor	79974	chromosome 7 open reading frame 58
rs13245690	A/G	7	120785064	UPSTREAM			C7orf58	ENSG00000106034	Uncharacterized protein C7orf58 Precursor	79974	chromosome 7 open reading frame 58
rs13257518	T/A	8	32635574
rs13266634	C/T	8	118184783	NON_SYNONYMOUS_CODING	Type 2 diabetes	rs13266634 is a SNP in the zinc transporter protein member 8 SLC30A8 gene that has primarily been associated with type-2 diabetes in several studies. This SNP is also known as the Arg325Trp or R325W variant; the (C) allele encodes the arginine (R), and the (T) allele encodes the tryptophan (W). PMID 18162508 significantly associated p = 0.0073; in 1,630 Japanese subjects with type-2 diabetes and …	SLC30A8	ENSG00000164756	solute carrier family 30 (zinc transporter), member 8	169026	solute carrier family 30 (zinc transporter), member 8	DIABETES MELLITUS, NONINSULIN-DEPENDENT	diabetes, type 2 triglycerides | diabetes, type 2 | Posttransplantation diabetes mellitus (PTDM)	METABOLIC	Genetic Predisposition to Disease | Diabetes Mellitus, Type 2 | Posttransplantation diabetes mellitus | Insulin Resistance
rs13266634	C/T	8	118184783	NON_SYNONYMOUS_CODING	Type 2 diabetes	rs13266634 is a SNP in the zinc transporter protein member 8 SLC30A8 gene that has primarily been associated with type-2 diabetes in several studies. This SNP is also known as the Arg325Trp or R325W variant; the (C) allele encodes the arginine (R), and the (T) allele encodes the tryptophan (W). PMID 18162508 significantly associated p = 0.0073; in 1,630 Japanese subjects with type-2 diabetes and …	SLC30A8	ENSG00000164756	solute carrier family 30 (zinc transporter), member 8	169026	solute carrier family 30 (zinc transporter), member 8	DIABETES MELLITUS, NONINSULIN-DEPENDENT	diabetes, type 2 triglycerides | diabetes, type 2 | Posttransplantation diabetes mellitus (PTDM)	METABOLIC	Genetic Predisposition to Disease | Diabetes Mellitus, Type 2 | Posttransplantation diabetes mellitus | Insulin Resistance
rs13266634	C/T	8	118184783	NON_SYNONYMOUS_CODING	Type 2 diabetes	rs13266634 is a SNP in the zinc transporter protein member 8 SLC30A8 gene that has primarily been associated with type-2 diabetes in several studies. This SNP is also known as the Arg325Trp or R325W variant; the (C) allele encodes the arginine (R), and the (T) allele encodes the tryptophan (W). PMID 18162508 significantly associated p = 0.0073; in 1,630 Japanese subjects with type-2 diabetes and …	SLC30A8	ENSG00000164756	solute carrier family 30 (zinc transporter), member 8	169026	solute carrier family 30 (zinc transporter), member 8	DIABETES MELLITUS, NONINSULIN-DEPENDENT	diabetes, type 2 triglycerides | diabetes, type 2 | Posttransplantation diabetes mellitus (PTDM)	METABOLIC	Genetic Predisposition to Disease | Diabetes Mellitus, Type 2 | Posttransplantation diabetes mellitus | Insulin Resistance
rs13266634	C/T	8	118184783	NON_SYNONYMOUS_CODING	Type 2 diabetes	rs13266634 is a SNP in the zinc transporter protein member 8 SLC30A8 gene that has primarily been associated with type-2 diabetes in several studies. This SNP is also known as the Arg325Trp or R325W variant; the (C) allele encodes the arginine (R), and the (T) allele encodes the tryptophan (W). PMID 18162508 significantly associated p = 0.0073; in 1,630 Japanese subjects with type-2 diabetes and …	SLC30A8	ENSG00000164756	solute carrier family 30 (zinc transporter), member 8	169026	solute carrier family 30 (zinc transporter), member 8	DIABETES MELLITUS, NONINSULIN-DEPENDENT	diabetes, type 2 triglycerides | diabetes, type 2 | Posttransplantation diabetes mellitus (PTDM)	METABOLIC	Genetic Predisposition to Disease | Diabetes Mellitus, Type 2 | Posttransplantation diabetes mellitus | Insulin Resistance
rs13266634	C/T	8	118184783	NON_SYNONYMOUS_CODING	Type 2 diabetes	rs13266634 is a SNP in the zinc transporter protein member 8 SLC30A8 gene that has primarily been associated with type-2 diabetes in several studies. This SNP is also known as the Arg325Trp or R325W variant; the (C) allele encodes the arginine (R), and the (T) allele encodes the tryptophan (W). PMID 18162508 significantly associated p = 0.0073; in 1,630 Japanese subjects with type-2 diabetes and …	SLC30A8	ENSG00000164756	solute carrier family 30 (zinc transporter), member 8	169026	solute carrier family 30 (zinc transporter), member 8	DIABETES MELLITUS, NONINSULIN-DEPENDENT	diabetes, type 2 triglycerides | diabetes, type 2 | Posttransplantation diabetes mellitus (PTDM)	METABOLIC	Genetic Predisposition to Disease | Diabetes Mellitus, Type 2 | Posttransplantation diabetes mellitus | Insulin Resistance
rs13266634	C/T	8	118184783	NON_SYNONYMOUS_CODING	Type 2 diabetes	rs13266634 is a SNP in the zinc transporter protein member 8 SLC30A8 gene that has primarily been associated with type-2 diabetes in several studies. This SNP is also known as the Arg325Trp or R325W variant; the (C) allele encodes the arginine (R), and the (T) allele encodes the tryptophan (W). PMID 18162508 significantly associated p = 0.0073; in 1,630 Japanese subjects with type-2 diabetes and …	SLC30A8	ENSG00000164756	solute carrier family 30 (zinc transporter), member 8	169026	solute carrier family 30 (zinc transporter), member 8	DIABETES MELLITUS, NONINSULIN-DEPENDENT	diabetes, type 2 triglycerides | diabetes, type 2 | Posttransplantation diabetes mellitus (PTDM)	METABOLIC	Genetic Predisposition to Disease | Diabetes Mellitus, Type 2 | Posttransplantation diabetes mellitus | Insulin Resistance
rs13266634	C/T	8	118184783	NON_SYNONYMOUS_CODING	Type 2 diabetes	rs13266634 is a SNP in the zinc transporter protein member 8 SLC30A8 gene that has primarily been associated with type-2 diabetes in several studies. This SNP is also known as the Arg325Trp or R325W variant; the (C) allele encodes the arginine (R), and the (T) allele encodes the tryptophan (W). PMID 18162508 significantly associated p = 0.0073; in 1,630 Japanese subjects with type-2 diabetes and …	SLC30A8	ENSG00000164756	solute carrier family 30 (zinc transporter), member 8	169026	solute carrier family 30 (zinc transporter), member 8	DIABETES MELLITUS, NONINSULIN-DEPENDENT	diabetes, type 2 triglycerides | diabetes, type 2 | Posttransplantation diabetes mellitus (PTDM)	METABOLIC	Genetic Predisposition to Disease | Diabetes Mellitus, Type 2 | Posttransplantation diabetes mellitus | Insulin Resistance
rs13266634	C/T	8	118184783	NON_SYNONYMOUS_CODING	Type 2 diabetes and other traits	rs13266634 is a SNP in the zinc transporter protein member 8 SLC30A8 gene that has primarily been associated with type-2 diabetes in several studies. This SNP is also known as the Arg325Trp or R325W variant; the (C) allele encodes the arginine (R), and the (T) allele encodes the tryptophan (W). PMID 18162508 significantly associated p = 0.0073; in 1,630 Japanese subjects with type-2 diabetes and …	SLC30A8	ENSG00000164756	solute carrier family 30 (zinc transporter), member 8	169026	solute carrier family 30 (zinc transporter), member 8	DIABETES MELLITUS, NONINSULIN-DEPENDENT	diabetes, type 2 triglycerides | diabetes, type 2 | Posttransplantation diabetes mellitus (PTDM)	METABOLIC	Genetic Predisposition to Disease | Diabetes Mellitus, Type 2 | Posttransplantation diabetes mellitus | Insulin Resistance
rs13266634	C/T	8	118184783	NON_SYNONYMOUS_CODING	Glycated hemoglobin levels	rs13266634 is a SNP in the zinc transporter protein member 8 SLC30A8 gene that has primarily been associated with type-2 diabetes in several studies. This SNP is also known as the Arg325Trp or R325W variant; the (C) allele encodes the arginine (R), and the (T) allele encodes the tryptophan (W). PMID 18162508 significantly associated p = 0.0073; in 1,630 Japanese subjects with type-2 diabetes and …	SLC30A8	ENSG00000164756	solute carrier family 30 (zinc transporter), member 8	169026	solute carrier family 30 (zinc transporter), member 8	DIABETES MELLITUS, NONINSULIN-DEPENDENT	diabetes, type 2 triglycerides | diabetes, type 2 | Posttransplantation diabetes mellitus (PTDM)	METABOLIC	Genetic Predisposition to Disease | Diabetes Mellitus, Type 2 | Posttransplantation diabetes mellitus | Insulin Resistance
rs13266634	C/T	8	118184783	NON_SYNONYMOUS_CODING	Type II Diabetes Mellitus	rs13266634 is a SNP in the zinc transporter protein member 8 SLC30A8 gene that has primarily been associated with type-2 diabetes in several studies. This SNP is also known as the Arg325Trp or R325W variant; the (C) allele encodes the arginine (R), and the (T) allele encodes the tryptophan (W). PMID 18162508 significantly associated p = 0.0073; in 1,630 Japanese subjects with type-2 diabetes and …	SLC30A8	ENSG00000164756	solute carrier family 30 (zinc transporter), member 8	169026	solute carrier family 30 (zinc transporter), member 8	DIABETES MELLITUS, NONINSULIN-DEPENDENT	diabetes, type 2 triglycerides | diabetes, type 2 | Posttransplantation diabetes mellitus (PTDM)	METABOLIC	Genetic Predisposition to Disease | Diabetes Mellitus, Type 2 | Posttransplantation diabetes mellitus | Insulin Resistance
rs13266634	C/T	8	118184783	NON_SYNONYMOUS_CODING	Type II Diabetes Mellitus	rs13266634 is a SNP in the zinc transporter protein member 8 SLC30A8 gene that has primarily been associated with type-2 diabetes in several studies. This SNP is also known as the Arg325Trp or R325W variant; the (C) allele encodes the arginine (R), and the (T) allele encodes the tryptophan (W). PMID 18162508 significantly associated p = 0.0073; in 1,630 Japanese subjects with type-2 diabetes and …	SLC30A8	ENSG00000164756	solute carrier family 30 (zinc transporter), member 8	169026	solute carrier family 30 (zinc transporter), member 8	DIABETES MELLITUS, NONINSULIN-DEPENDENT	diabetes, type 2 triglycerides | diabetes, type 2 | Posttransplantation diabetes mellitus (PTDM)	METABOLIC	Genetic Predisposition to Disease | Diabetes Mellitus, Type 2 | Posttransplantation diabetes mellitus | Insulin Resistance
rs13266634	C/T	8	118184783	NON_SYNONYMOUS_CODING	Type II Diabetes Mellitus	rs13266634 is a SNP in the zinc transporter protein member 8 SLC30A8 gene that has primarily been associated with type-2 diabetes in several studies. This SNP is also known as the Arg325Trp or R325W variant; the (C) allele encodes the arginine (R), and the (T) allele encodes the tryptophan (W). PMID 18162508 significantly associated p = 0.0073; in 1,630 Japanese subjects with type-2 diabetes and …	SLC30A8	ENSG00000164756	solute carrier family 30 (zinc transporter), member 8	169026	solute carrier family 30 (zinc transporter), member 8	DIABETES MELLITUS, NONINSULIN-DEPENDENT	diabetes, type 2 triglycerides | diabetes, type 2 | Posttransplantation diabetes mellitus (PTDM)	METABOLIC	Genetic Predisposition to Disease | Diabetes Mellitus, Type 2 | Posttransplantation diabetes mellitus | Insulin Resistance
rs13266634	C/T	8	118184783	NON_SYNONYMOUS_CODING	Type II Diabetes Mellitus	rs13266634 is a SNP in the zinc transporter protein member 8 SLC30A8 gene that has primarily been associated with type-2 diabetes in several studies. This SNP is also known as the Arg325Trp or R325W variant; the (C) allele encodes the arginine (R), and the (T) allele encodes the tryptophan (W). PMID 18162508 significantly associated p = 0.0073; in 1,630 Japanese subjects with type-2 diabetes and …	SLC30A8	ENSG00000164756	solute carrier family 30 (zinc transporter), member 8	169026	solute carrier family 30 (zinc transporter), member 8	DIABETES MELLITUS, NONINSULIN-DEPENDENT	diabetes, type 2 triglycerides | diabetes, type 2 | Posttransplantation diabetes mellitus (PTDM)	METABOLIC	Genetic Predisposition to Disease | Diabetes Mellitus, Type 2 | Posttransplantation diabetes mellitus | Insulin Resistance
rs13266634	C/T	8	118184783	NON_SYNONYMOUS_CODING	Type II Diabetes Mellitus	rs13266634 is a SNP in the zinc transporter protein member 8 SLC30A8 gene that has primarily been associated with type-2 diabetes in several studies. This SNP is also known as the Arg325Trp or R325W variant; the (C) allele encodes the arginine (R), and the (T) allele encodes the tryptophan (W). PMID 18162508 significantly associated p = 0.0073; in 1,630 Japanese subjects with type-2 diabetes and …	SLC30A8	ENSG00000164756	solute carrier family 30 (zinc transporter), member 8	169026	solute carrier family 30 (zinc transporter), member 8	DIABETES MELLITUS, NONINSULIN-DEPENDENT	diabetes, type 2 triglycerides | diabetes, type 2 | Posttransplantation diabetes mellitus (PTDM)	METABOLIC	Genetic Predisposition to Disease | Diabetes Mellitus, Type 2 | Posttransplantation diabetes mellitus | Insulin Resistance
rs1327235	A/G	20	10969030		Multiple continuous traits in DGI samples-Fat mass
rs1327533	T/G	9	113131163	INTRONIC			SVEP1	ENSG00000165124	sushi, von Willebrand factor type A, EGF and pentraxin domain containing 1	79987	sushi, von Willebrand factor type A, EGF and pentraxin domain containing 1
rs1327533	T/G	9	113131163	DOWNSTREAM				ENSG00000206658	U6 spliceosomal RNA
rs13278062	G/T/-	8	23082971	UPSTREAM			TNFRSF10A	ENSG00000104689	tumor necrosis factor receptor superfamily, member 10a	8797	tumor necrosis factor receptor superfamily, member 10a		Asthma | stomach cancer | ovarian cancer | leukemia, chronic lymphocytic | breast cancer | colorectal cancer	IMMUNE | CANCER | NORMALVARIATION	Colorectal Neoplasms | Stomach Neoplasms | Asthma | Neoplasm Invasiveness | Genetic Predisposition to Disease | Ovarian Neoplasms | Neoplasms | Adenocarcinoma | Breast Neoplasms | Lymphatic Metastasis
rs13278062	G/T/-	8	23082971	WITHIN_NON_CODING_GENE				ENSG00000246582
rs13279522	T/C	8	66974252	INTRONIC			DNAJC5B	ENSG00000147570	DnaJ (Hsp40) homolog, subfamily C, member 5 beta	85479	DnaJ (Hsp40) homolog, subfamily C, member 5 beta
rs1329424	T/G	1	196646176	INTRONIC			CFH	ENSG00000000971	complement factor H	3075	complement factor H	MACULAR DEGENERATION, AGE-RELATED, 4; COMPLEMENT FACTOR H DEFICIENCY; HEMOLYTIC UREMIC SYNDROME, ATYPICAL, SUSCEPTIBILITY TO, 1; BASAL LAMINAR DRUSEN	blood pressure, arterial hypertension | glomerular filtration rate macular degeneration | macular degeneration | atherosclerosis, coronary | macular degeneration, age-related | choroidal neovascularization geographic atrophy macular degeneration | myocardial infarct | glomerulonephritis | diabetes, type 1 | retinal venular dilatation | C-reactive protein | age-related maculopathy | atherosclerosi…	VISION | RENAL | IMMUNE | METABOLIC | OTHER | PHARMACOGENOMIC | CARDIOVASCULAR	Disease Progression | Genetic Predisposition to Disease | Diabetes Mellitus, Type 1 | Venous Thrombosis | Atrophy | Coronary Disease | Hypertension | Myocardial Infarction | Hemolytic-Uremic Syndrome | Cardiovascular Diseases | Choroidal Neovascularization | Brain Ischemia | Glomerulonephritis, Membranoproliferative | Kidney Failure, Chronic | Obesity | Purpura, Thrombotic Thrombocytopenic | Macu…
rs1329424	T/G	1	196646176	DOWNSTREAM			CFH	ENSG00000000971	complement factor H	3075	complement factor H	MACULAR DEGENERATION, AGE-RELATED, 4; COMPLEMENT FACTOR H DEFICIENCY; HEMOLYTIC UREMIC SYNDROME, ATYPICAL, SUSCEPTIBILITY TO, 1; BASAL LAMINAR DRUSEN	blood pressure, arterial hypertension | glomerular filtration rate macular degeneration | macular degeneration | atherosclerosis, coronary | macular degeneration, age-related | choroidal neovascularization geographic atrophy macular degeneration | myocardial infarct | glomerulonephritis | diabetes, type 1 | retinal venular dilatation | C-reactive protein | age-related maculopathy | atherosclerosi…	VISION | RENAL | IMMUNE | METABOLIC | OTHER | PHARMACOGENOMIC | CARDIOVASCULAR	Disease Progression | Genetic Predisposition to Disease | Diabetes Mellitus, Type 1 | Venous Thrombosis | Atrophy | Coronary Disease | Hypertension | Myocardial Infarction | Hemolytic-Uremic Syndrome | Cardiovascular Diseases | Choroidal Neovascularization | Brain Ischemia | Glomerulonephritis, Membranoproliferative | Kidney Failure, Chronic | Obesity | Purpura, Thrombotic Thrombocytopenic | Macu…
rs1329424	T/G	1	196646176	WITHIN_NON_CODING_GENE			CFH	ENSG00000000971	complement factor H	3075	complement factor H	MACULAR DEGENERATION, AGE-RELATED, 4; COMPLEMENT FACTOR H DEFICIENCY; HEMOLYTIC UREMIC SYNDROME, ATYPICAL, SUSCEPTIBILITY TO, 1; BASAL LAMINAR DRUSEN	blood pressure, arterial hypertension | glomerular filtration rate macular degeneration | macular degeneration | atherosclerosis, coronary | macular degeneration, age-related | choroidal neovascularization geographic atrophy macular degeneration | myocardial infarct | glomerulonephritis | diabetes, type 1 | retinal venular dilatation | C-reactive protein | age-related maculopathy | atherosclerosi…	VISION | RENAL | IMMUNE | METABOLIC | OTHER | PHARMACOGENOMIC | CARDIOVASCULAR	Disease Progression | Genetic Predisposition to Disease | Diabetes Mellitus, Type 1 | Venous Thrombosis | Atrophy | Coronary Disease | Hypertension | Myocardial Infarction | Hemolytic-Uremic Syndrome | Cardiovascular Diseases | Choroidal Neovascularization | Brain Ischemia | Glomerulonephritis, Membranoproliferative | Kidney Failure, Chronic | Obesity | Purpura, Thrombotic Thrombocytopenic | Macu…
rs1329428	C/T	1	196702810	INTRONIC	Age-related macular degeneration	linked to blindness in age related macular degeneration rs3753394, rs800292, rs1061147, rs1061170, rs380390, and rs1329428 Significant associations were detected for AMD with rs3753394 rs800292 rs1329428 A haplotype of rs1061170 rs3753394 rs800292 rs1329428 (TGTC) was found to confer a significantly increased likelihood of exudative AMD CFH variations appear to contribute to ARMD in Caucasians, b…	CFH	ENSG00000000971	complement factor H	3075	complement factor H	MACULAR DEGENERATION, AGE-RELATED, 4; COMPLEMENT FACTOR H DEFICIENCY; HEMOLYTIC UREMIC SYNDROME, ATYPICAL, SUSCEPTIBILITY TO, 1; BASAL LAMINAR DRUSEN	blood pressure, arterial hypertension | glomerular filtration rate macular degeneration | macular degeneration | atherosclerosis, coronary | macular degeneration, age-related | choroidal neovascularization geographic atrophy macular degeneration | myocardial infarct | glomerulonephritis | diabetes, type 1 | retinal venular dilatation | C-reactive protein | age-related maculopathy | atherosclerosi…	VISION | RENAL | IMMUNE | METABOLIC | OTHER | PHARMACOGENOMIC | CARDIOVASCULAR	Disease Progression | Genetic Predisposition to Disease | Diabetes Mellitus, Type 1 | Venous Thrombosis | Atrophy | Coronary Disease | Hypertension | Myocardial Infarction | Hemolytic-Uremic Syndrome | Cardiovascular Diseases | Choroidal Neovascularization | Brain Ischemia | Glomerulonephritis, Membranoproliferative | Kidney Failure, Chronic | Obesity | Purpura, Thrombotic Thrombocytopenic | Macu…
rs1329428	C/T	1	196702810	WITHIN_NON_CODING_GENE	Age-related macular degeneration	linked to blindness in age related macular degeneration rs3753394, rs800292, rs1061147, rs1061170, rs380390, and rs1329428 Significant associations were detected for AMD with rs3753394 rs800292 rs1329428 A haplotype of rs1061170 rs3753394 rs800292 rs1329428 (TGTC) was found to confer a significantly increased likelihood of exudative AMD CFH variations appear to contribute to ARMD in Caucasians, b…	CFH	ENSG00000000971	complement factor H	3075	complement factor H	MACULAR DEGENERATION, AGE-RELATED, 4; COMPLEMENT FACTOR H DEFICIENCY; HEMOLYTIC UREMIC SYNDROME, ATYPICAL, SUSCEPTIBILITY TO, 1; BASAL LAMINAR DRUSEN	blood pressure, arterial hypertension | glomerular filtration rate macular degeneration | macular degeneration | atherosclerosis, coronary | macular degeneration, age-related | choroidal neovascularization geographic atrophy macular degeneration | myocardial infarct | glomerulonephritis | diabetes, type 1 | retinal venular dilatation | C-reactive protein | age-related maculopathy | atherosclerosi…	VISION | RENAL | IMMUNE | METABOLIC | OTHER | PHARMACOGENOMIC | CARDIOVASCULAR	Disease Progression | Genetic Predisposition to Disease | Diabetes Mellitus, Type 1 | Venous Thrombosis | Atrophy | Coronary Disease | Hypertension | Myocardial Infarction | Hemolytic-Uremic Syndrome | Cardiovascular Diseases | Choroidal Neovascularization | Brain Ischemia | Glomerulonephritis, Membranoproliferative | Kidney Failure, Chronic | Obesity | Purpura, Thrombotic Thrombocytopenic | Macu…
rs1329428	C/T	1	196702810	UPSTREAM	Age-related macular degeneration	linked to blindness in age related macular degeneration rs3753394, rs800292, rs1061147, rs1061170, rs380390, and rs1329428 Significant associations were detected for AMD with rs3753394 rs800292 rs1329428 A haplotype of rs1061170 rs3753394 rs800292 rs1329428 (TGTC) was found to confer a significantly increased likelihood of exudative AMD CFH variations appear to contribute to ARMD in Caucasians, b…	CFH	ENSG00000000971	complement factor H	3075	complement factor H	MACULAR DEGENERATION, AGE-RELATED, 4; COMPLEMENT FACTOR H DEFICIENCY; HEMOLYTIC UREMIC SYNDROME, ATYPICAL, SUSCEPTIBILITY TO, 1; BASAL LAMINAR DRUSEN	blood pressure, arterial hypertension | glomerular filtration rate macular degeneration | macular degeneration | atherosclerosis, coronary | macular degeneration, age-related | choroidal neovascularization geographic atrophy macular degeneration | myocardial infarct | glomerulonephritis | diabetes, type 1 | retinal venular dilatation | C-reactive protein | age-related maculopathy | atherosclerosi…	VISION | RENAL | IMMUNE | METABOLIC | OTHER | PHARMACOGENOMIC | CARDIOVASCULAR	Disease Progression | Genetic Predisposition to Disease | Diabetes Mellitus, Type 1 | Venous Thrombosis | Atrophy | Coronary Disease | Hypertension | Myocardial Infarction | Hemolytic-Uremic Syndrome | Cardiovascular Diseases | Choroidal Neovascularization | Brain Ischemia | Glomerulonephritis, Membranoproliferative | Kidney Failure, Chronic | Obesity | Purpura, Thrombotic Thrombocytopenic | Macu…
rs13307587	A/G	7	13543729	WITHIN_NON_CODING_GENE				ENSG00000229618
rs13314993	G/T	3	33015469
rs13315871	G/A	3	58381287	INTRONIC			PXK	ENSG00000168297	PX domain containing serine/threonine kinase	54899	PX domain containing serine/threonine kinase
rs13315871	G/A	3	58381287	UPSTREAM			PXK	ENSG00000168297	PX domain containing serine/threonine kinase	54899	PX domain containing serine/threonine kinase
rs13326165	A/G	3	52532118	INTRONIC			STAB1	ENSG00000010327	stabilin 1	23166	stabilin 1
rs13326165	A/G	3	52532118	WITHIN_NON_CODING_GENE			STAB1	ENSG00000010327	stabilin 1	23166	stabilin 1
rs1333026	A/G	13	66120784		Body mass index
rs1333026	A/G	13	66120784		Obesity-related traits-Mean BMI
rs1333040	C/T	9	22083404	WITHIN_NON_CODING_GENE	Intracranial aneurysm	A common variant on chromosome 9p21 affects the risk of myocardial infarction, and is further discussed in this http://suicyte.wordpress.com/2007/05/26/soul-searching-i/ blog post	CDKN2BAS	ENSG00000240498	CDKN2B antisense RNA (non-protein coding)
rs1333040	C/T	9	22083404	WITHIN_NON_CODING_GENE	Myocardial infarction	A common variant on chromosome 9p21 affects the risk of myocardial infarction, and is further discussed in this http://suicyte.wordpress.com/2007/05/26/soul-searching-i/ blog post	CDKN2BAS	ENSG00000240498	CDKN2B antisense RNA (non-protein coding)
rs13335336	A/G	16	10559263	INTRONIC			ATF7IP2	ENSG00000166669	activating transcription factor 7 interacting protein 2	80063	activating transcription factor 7 interacting protein 2
rs13336428	G/A	16	1532463	DOWNSTREAM			RPS3AP2	ENSG00000219027	ribosomal protein S3A pseudogene 2
rs13336428	G/A	16	1532463	DOWNSTREAM			C16orf38	ENSG00000167957	Neuronal pentraxin-like protein C16orf38 Precursor	390667	chromosome 16 open reading frame 38
rs13358260	T/C	5	78845711
rs13376333	C/T	1	154814353	INTRONIC			KCNN3	ENSG00000143603	potassium intermediate/small conductance calcium-activated channel, subfamily N, member 3	3782	potassium intermediate/small conductance calcium-activated channel, subfamily N, member 3		Schizophrenia | psychosis | schizoaffective disorder | bipolar disorder | migraine | schizophrenia | anorexia nervosa | bipolar affective disorder | migraine with aura	PSYCH | NEUROLOGICAL	Schizophrenia | Genetic Predisposition to Disease | Migraine Disorders | Spinocerebellar Ataxias | Bipolar Disorder | Psychotic Disorders | Anorexia Nervosa
rs133885	G/A	22	26159289	NON_SYNONYMOUS_CODING			MYO18B	ENSG00000133454	myosin XVIIIB	84700	myosin XVIIIB
rs13390641	G/A	2	104036433
rs13393577	T/C	2	213296863	INTRONIC			ERBB4	ENSG00000178568	v-erb-a erythroblastic leukemia viral oncogene homolog 4 (avian)	2066	v-erb-a erythroblastic leukemia viral oncogene homolog 4 (avian)		lung cancer | schizophrenia	PSYCH | CANCER	Schizophrenia | Genetic Predisposition to Disease
rs13393577	T/C	2	213296863	WITHIN_NON_CODING_GENE			ERBB4	ENSG00000178568	v-erb-a erythroblastic leukemia viral oncogene homolog 4 (avian)	2066	v-erb-a erythroblastic leukemia viral oncogene homolog 4 (avian)		lung cancer | schizophrenia	PSYCH | CANCER	Schizophrenia | Genetic Predisposition to Disease
rs13393577	T/C	2	213296863	UPSTREAM			ERBB4	ENSG00000178568	v-erb-a erythroblastic leukemia viral oncogene homolog 4 (avian)	2066	v-erb-a erythroblastic leukemia viral oncogene homolog 4 (avian)		lung cancer | schizophrenia	PSYCH | CANCER	Schizophrenia | Genetic Predisposition to Disease
rs13394619	G/A	2	11727507	INTRONIC			GREB1	ENSG00000196208	growth regulation by estrogen in breast cancer 1	9687	growth regulation by estrogen in breast cancer 1
rs13394619	G/A	2	11727507	ESSENTIAL_SPLICE_SITE,INTRONIC			GREB1	ENSG00000196208	growth regulation by estrogen in breast cancer 1	9687	growth regulation by estrogen in breast cancer 1
rs13394619	G/A	2	11727507	DOWNSTREAM				ENSG00000239899
rs13394619	G/A	2	11727507	UPSTREAM			GREB1	ENSG00000196208	growth regulation by estrogen in breast cancer 1	9687	growth regulation by estrogen in breast cancer 1
rs13401811	G/A	2	111616104	INTRONIC			ACOXL	ENSG00000153093	acyl-Coenzyme A oxidase-like	55289	acyl-Coenzyme A oxidase-like
rs13403289	C/A	2	180216731
rs13407662	C/T	2	53782559	INTRONIC			ASB3	ENSG00000115239	ankyrin repeat and SOCS box-containing 3	51130	ankyrin repeat and SOCS box-containing 3
rs1341665	G/A	1	159691559
rs13430864	T/G	2	201648639	WITHIN_NON_CODING_GENE			AOX2P	ENSG00000243478	aldehyde oxidase 2 pseudogene
rs13430864	T/G	2	201648639	WITHIN_NON_CODING_GENE				ENSG00000230408
rs13437082	C/T	6	31354560	UPSTREAM	Height			ENSG00000225851
rs13437082	C/T	6	31354560	DOWNSTREAM	Height			ENSG00000225059
rs1345301	A/G	2	102875587
rs1350445	G/A	11	91952154		Subclinical atherosclerosis traits (other)
rs1350445	G/A	11	91952154		Subclinical atherosclerosis-Ankle brachial index
rs1356888	T/C	2	50516018	INTRONIC			NRXN1	ENSG00000179915	neurexin 1	9378	neurexin 1	AUTISM	nicotine dependence	CHEMDEPENDENCY	Genetic Predisposition to Disease | Tobacco Use Disorder
rs1356888	T/C	2	50516018	WITHIN_NON_CODING_GENE			NRXN1	ENSG00000179915	neurexin 1	9378	neurexin 1	AUTISM	nicotine dependence	CHEMDEPENDENCY	Genetic Predisposition to Disease | Tobacco Use Disorder
rs1357692	G/T	2	107678488
rs1357978	C/A	7	13560221	WITHIN_NON_CODING_GENE				ENSG00000229618
rs1358980	C/T	6	43764551
rs1362212	G/A	7	35305306
rs1362756	C/G	16	51458290
rs1363258	A/C	5	103269694		Biomarkers-C-reactive protein
rs1363907	G/A	5	96252803	WITHIN_NON_CODING_GENE				ENSG00000247121
rs1363907	G/A	5	96252803	INTRONIC			ERAP2	ENSG00000164308	endoplasmic reticulum aminopeptidase 2	64167	endoplasmic reticulum aminopeptidase 2
rs1364705	A/G	8	120224806	INTRONIC	Hippocampal atrophy		MAL2	ENSG00000147676	mal, T-cell differentiation protein 2	114569	mal, T-cell differentiation protein 2
rs1366200	T/G	5	115321819	INTRONIC	Multiple complex diseases-Type II Diabetes Mellitus			ENSG00000172901	Aminopeptidase Q (AP-Q)(EC 3.4.11.-)(Laeverin)(CHL2 antigen)	206338	laeverin
rs1366594	A/C	5	88376061		Bone mineral density (hip)
rs1367226	A/G	2	56089540	DOWNSTREAM			EFEMP1	ENSG00000115380	EGF-containing fibulin-like extracellular matrix protein 1	2202	EGF-containing fibulin-like extracellular matrix protein 1	DOYNE HONEYCOMB RETINAL DYSTROPHY	familial age-related macular degeneration | macular degeneration | early onset drusen	VISION | OTHER	Retinal Degeneration | Macular Degeneration | Retinal Drusen
rs1367248	G/T	2	124998364	INTRONIC	Tonometry		CNTNAP5	ENSG00000155052	contactin associated protein-like 5	129684	contactin associated protein-like 5
rs1367248	G/T	2	124998364	WITHIN_NON_CODING_GENE	Tonometry		CNTNAP5	ENSG00000155052	contactin associated protein-like 5	129684	contactin associated protein-like 5
rs1367248	G/T	2	124998364	INTRONIC	Blood Pressure and Arterial Stiffness-Carotid-Femoral Pulse Wave Velocity		CNTNAP5	ENSG00000155052	contactin associated protein-like 5	129684	contactin associated protein-like 5
rs1367248	G/T	2	124998364	WITHIN_NON_CODING_GENE	Blood Pressure and Arterial Stiffness-Carotid-Femoral Pulse Wave Velocity		CNTNAP5	ENSG00000155052	contactin associated protein-like 5	129684	contactin associated protein-like 5
rs1368011	T/C	12	90788141
rs1368013	G/A	12	90776891
rs13702	T/C	8	19824492	3PRIME_UTR			LPL	ENSG00000175445	lipoprotein lipase	4023	lipoprotein lipase	HYPERLIPOPROTEINEMIA, TYPE I; HYPERLIPIDEMIA, FAMILIAL COMBINED	apoB | liver disease | increased plasma triglyceride and lower high-density lipoprotein cholesterol concentrations | intima-media thickness | stroke, myocardial infarction | cholesterol, HDL triglycerides | High Triglyceride/ Low HDL Cholesterol Levels | diabetes, type 2 dyslipidemia heart disease, ischemic | high density lipoprotein levels. | blood pressure, arterial hypertension | atheroscleros…	HEMATOLOGICAL | RENAL | IMMUNE | METABOLIC | CANCER | OTHER | REPRODUCTION | NORMALVARIATION | NEUROLOGICAL | AGING | CARDIOVASCULAR	Breast Diseases | Hyperlipoproteinemia Type II | Genetic Predisposition to Disease | Hypertension, Pregnancy-Induced | Diabetes Mellitus, Type 1 | Diabetic Nephropathies | Inflammation | Dyslipidemias | Cerebral Infarction | Constriction, Pathologic | Coronary Disease | Alzheimer Disease | Diabetic Angiopathies | Diabetes Mellitus, Type 2 | Body Weight | Heart Diseases | Hypertriglyceridemia | Hy…
rs1371924	T/C	3	143250070	INTRONIC	Tonometry		SLC9A9	ENSG00000181804	solute carrier family 9 (sodium/hydrogen exchanger), member 9	285195	solute carrier family 9 (sodium/hydrogen exchanger), member 9	ATTENTION DEFICIT-HYPERACTIVITY DISORDER
rs1371924	T/C	3	143250070	INTRONIC	Blood Pressure and Arterial Stiffness-Reflected Wave Amplitude		SLC9A9	ENSG00000181804	solute carrier family 9 (sodium/hydrogen exchanger), member 9	285195	solute carrier family 9 (sodium/hydrogen exchanger), member 9	ATTENTION DEFICIT-HYPERACTIVITY DISORDER
rs1372072	G/A	3	16955259	WITHIN_NON_CODING_GENE			PLCL2	ENSG00000154822	phospholipase C-like 2	23228	phospholipase C-like 2
rs1372072	G/A	3	16955259	INTRONIC			PLCL2	ENSG00000154822	phospholipase C-like 2	23228	phospholipase C-like 2
rs1373004	T/G	10	54427825	WITHIN_NON_CODING_GENE	Multiple complex diseases-Hypertension, combined control dataset, gender differentiated			ENSG00000228651
rs1373549	A/G	12	46485838		Hippocampal atrophy
rs1376544	C/T	4	179918551		Biomarkers-Vitamin D, Vitamin K phylloquinone, Vitamin K % undercaboxylated osteocalcin
rs1376877	C/T	2	204272090	INTRONIC	Subclinical atherosclerosis traits (other)		ABI2	ENSG00000138443	abl-interactor 2	10152	abl-interactor 2
rs1376877	C/T	2	204272090	DOWNSTREAM	Subclinical atherosclerosis traits (other)		ABI2	ENSG00000138443	abl-interactor 2	10152	abl-interactor 2
rs1376877	C/T	2	204272090	INTRONIC	Subclinical atherosclerosis traits (other)		RAPH1	ENSG00000173166	Ras association (RalGDS/AF-6) and pleckstrin homology domains 1	65059	Ras association (RalGDS/AF-6) and pleckstrin homology domains 1
rs1376877	C/T	2	204272090	WITHIN_NON_CODING_GENE	Subclinical atherosclerosis traits (other)		ABI2	ENSG00000138443	abl-interactor 2	10152	abl-interactor 2
rs1376877	C/T	2	204272090	INTRONIC	Subclinical atherosclerosis-Internal carotid artery IMT (intimal medial thickness)		ABI2	ENSG00000138443	abl-interactor 2	10152	abl-interactor 2
rs1376877	C/T	2	204272090	DOWNSTREAM	Subclinical atherosclerosis-Internal carotid artery IMT (intimal medial thickness)		ABI2	ENSG00000138443	abl-interactor 2	10152	abl-interactor 2
rs1376877	C/T	2	204272090	INTRONIC	Subclinical atherosclerosis-Internal carotid artery IMT (intimal medial thickness)		RAPH1	ENSG00000173166	Ras association (RalGDS/AF-6) and pleckstrin homology domains 1	65059	Ras association (RalGDS/AF-6) and pleckstrin homology domains 1
rs1376877	C/T	2	204272090	WITHIN_NON_CODING_GENE	Subclinical atherosclerosis-Internal carotid artery IMT (intimal medial thickness)		ABI2	ENSG00000138443	abl-interactor 2	10152	abl-interactor 2
rs1378942	C/A	15	75077367	INTRONIC	Diastolic blood pressure		CSK	ENSG00000103653	c-src tyrosine kinase	1445	c-src tyrosine kinase
rs1378942	C/A	15	75077367	INTRONIC	Multiple continuous traits in DGI samples-Diastolic Blood Pressure		CSK	ENSG00000103653	c-src tyrosine kinase	1445	c-src tyrosine kinase
rs1379659	G/A	4	20620683	3PRIME_UTR	Echocardiographic traits	PMID 17903301 Left ventricle diastolic dimension, rs1379659 (SLIT2, p = 1.17*10(-7))	SLIT2	ENSG00000145147	slit homolog 2 (Drosophila)	9353	slit homolog 2 (Drosophila)		glioma	CANCER	Central Nervous System Neoplasms | Glioma
rs1379659	G/A	4	20620683	3PRIME_UTR	ECG dimensions, brachial artery endothelial function, treadmill exercise responses-LV diastolic dimension	PMID 17903301 Left ventricle diastolic dimension, rs1379659 (SLIT2, p = 1.17*10(-7))	SLIT2	ENSG00000145147	slit homolog 2 (Drosophila)	9353	slit homolog 2 (Drosophila)		glioma	CANCER	Central Nervous System Neoplasms | Glioma
rs1382879	T/C	5	76521868	INTRONIC			PDE8B	ENSG00000113231	phosphodiesterase 8B	8622	phosphodiesterase 8B
rs1383934	G/A	4	73417524	INTRONIC			ADAMTS3	ENSG00000156140	ADAM metallopeptidase with thrombospondin type 1 motif, 3	9508	ADAM metallopeptidase with thrombospondin type 1 motif, 3		osteoarthritis	METABOLIC	Genetic Predisposition to Disease | Osteoarthritis, Hip
rs1387153	C/T	11	92673828		Fasting plasma glucose
rs1387153	C/T	11	92673828		Type II Diabetes Mellitus-mFPG
rs138777	A/G	22	35711098	INTRONIC			TOM1	ENSG00000100284	target of myb1 (chicken)	10043	target of myb1 (chicken)
rs138777	A/G	22	35711098	WITHIN_NON_CODING_GENE			TOM1	ENSG00000100284	target of myb1 (chicken)	10043	target of myb1 (chicken)
rs1393350	G/A	11	89011046	INTRONIC	Melanoma	rs1393350 increases susceptibility to Blond rather than brown hair 1.29 times for carriers of the A allele PMID 17952075 rs1393350 increases susceptibility to Blue rather than green eyes 1.52 times for carriers of the A allele PMID 17952075 rs1393350 increases susceptibility to Skin sensitivity to sun 1.26 times for carriers of the A allele PMID 17952075	TYR	ENSG00000077498	tyrosinase (oculocutaneous albinism IA)	7299	tyrosinase (oculocutaneous albinism IA)	ALBINISM, OCULOCUTANEOUS, TYPE IB; SKIN/HAIR/EYE PIGMENTATION, VARIATION IN, 3; ALBINISM, OCULOCUTANEOUS, TYPE IA; ALBINISM, OCULAR, WITH SENSORINEURAL DEAFNESS	type I-A (tyrosinase-negative) oculocutaneous albinism | type IB (yellow) oculocutaneous albinism | full-length deletion of the tyrosinase gene | temperature-sensitive enzymatic activity | ocular albinism | multiple sclerosis | prostate cancer | Hermansky-Pudlak syndrome	VISION | IMMUNE | CANCER | OTHER | NORMALVARIATION | DEVELOPMENTAL	Multiple Sclerosis | Albinism, Ocular | Genetic Predisposition to Disease | Hermanski-Pudlak Syndrome | Bone Neoplasms | Prostatic Neoplasms | Prostatic Hyperplasia | Albinism, Oculocutaneous | Adenocarcinoma
rs1393350	G/A	11	89011046	INTRONIC	Tanning	rs1393350 increases susceptibility to Blond rather than brown hair 1.29 times for carriers of the A allele PMID 17952075 rs1393350 increases susceptibility to Blue rather than green eyes 1.52 times for carriers of the A allele PMID 17952075 rs1393350 increases susceptibility to Skin sensitivity to sun 1.26 times for carriers of the A allele PMID 17952075	TYR	ENSG00000077498	tyrosinase (oculocutaneous albinism IA)	7299	tyrosinase (oculocutaneous albinism IA)	ALBINISM, OCULOCUTANEOUS, TYPE IB; SKIN/HAIR/EYE PIGMENTATION, VARIATION IN, 3; ALBINISM, OCULOCUTANEOUS, TYPE IA; ALBINISM, OCULAR, WITH SENSORINEURAL DEAFNESS	type I-A (tyrosinase-negative) oculocutaneous albinism | type IB (yellow) oculocutaneous albinism | full-length deletion of the tyrosinase gene | temperature-sensitive enzymatic activity | ocular albinism | multiple sclerosis | prostate cancer | Hermansky-Pudlak syndrome	VISION | IMMUNE | CANCER | OTHER | NORMALVARIATION | DEVELOPMENTAL	Multiple Sclerosis | Albinism, Ocular | Genetic Predisposition to Disease | Hermanski-Pudlak Syndrome | Bone Neoplasms | Prostatic Neoplasms | Prostatic Hyperplasia | Albinism, Oculocutaneous | Adenocarcinoma
rs1393350	G/A	11	89011046	INTRONIC	Blue vs. green eyes	rs1393350 increases susceptibility to Blond rather than brown hair 1.29 times for carriers of the A allele PMID 17952075 rs1393350 increases susceptibility to Blue rather than green eyes 1.52 times for carriers of the A allele PMID 17952075 rs1393350 increases susceptibility to Skin sensitivity to sun 1.26 times for carriers of the A allele PMID 17952075	TYR	ENSG00000077498	tyrosinase (oculocutaneous albinism IA)	7299	tyrosinase (oculocutaneous albinism IA)	ALBINISM, OCULOCUTANEOUS, TYPE IB; SKIN/HAIR/EYE PIGMENTATION, VARIATION IN, 3; ALBINISM, OCULOCUTANEOUS, TYPE IA; ALBINISM, OCULAR, WITH SENSORINEURAL DEAFNESS	type I-A (tyrosinase-negative) oculocutaneous albinism | type IB (yellow) oculocutaneous albinism | full-length deletion of the tyrosinase gene | temperature-sensitive enzymatic activity | ocular albinism | multiple sclerosis | prostate cancer | Hermansky-Pudlak syndrome	VISION | IMMUNE | CANCER | OTHER | NORMALVARIATION | DEVELOPMENTAL	Multiple Sclerosis | Albinism, Ocular | Genetic Predisposition to Disease | Hermanski-Pudlak Syndrome | Bone Neoplasms | Prostatic Neoplasms | Prostatic Hyperplasia | Albinism, Oculocutaneous | Adenocarcinoma
rs1393350	G/A	11	89011046	INTRONIC	Skin sensitivity to sun	rs1393350 increases susceptibility to Blond rather than brown hair 1.29 times for carriers of the A allele PMID 17952075 rs1393350 increases susceptibility to Blue rather than green eyes 1.52 times for carriers of the A allele PMID 17952075 rs1393350 increases susceptibility to Skin sensitivity to sun 1.26 times for carriers of the A allele PMID 17952075	TYR	ENSG00000077498	tyrosinase (oculocutaneous albinism IA)	7299	tyrosinase (oculocutaneous albinism IA)	ALBINISM, OCULOCUTANEOUS, TYPE IB; SKIN/HAIR/EYE PIGMENTATION, VARIATION IN, 3; ALBINISM, OCULOCUTANEOUS, TYPE IA; ALBINISM, OCULAR, WITH SENSORINEURAL DEAFNESS	type I-A (tyrosinase-negative) oculocutaneous albinism | type IB (yellow) oculocutaneous albinism | full-length deletion of the tyrosinase gene | temperature-sensitive enzymatic activity | ocular albinism | multiple sclerosis | prostate cancer | Hermansky-Pudlak syndrome	VISION | IMMUNE | CANCER | OTHER | NORMALVARIATION | DEVELOPMENTAL	Multiple Sclerosis | Albinism, Ocular | Genetic Predisposition to Disease | Hermanski-Pudlak Syndrome | Bone Neoplasms | Prostatic Neoplasms | Prostatic Hyperplasia | Albinism, Oculocutaneous | Adenocarcinoma
rs1393350	G/A	11	89011046	INTRONIC	Hair, eye and skin pigmentation-Blue versus green eye pigmentation	rs1393350 increases susceptibility to Blond rather than brown hair 1.29 times for carriers of the A allele PMID 17952075 rs1393350 increases susceptibility to Blue rather than green eyes 1.52 times for carriers of the A allele PMID 17952075 rs1393350 increases susceptibility to Skin sensitivity to sun 1.26 times for carriers of the A allele PMID 17952075	TYR	ENSG00000077498	tyrosinase (oculocutaneous albinism IA)	7299	tyrosinase (oculocutaneous albinism IA)	ALBINISM, OCULOCUTANEOUS, TYPE IB; SKIN/HAIR/EYE PIGMENTATION, VARIATION IN, 3; ALBINISM, OCULOCUTANEOUS, TYPE IA; ALBINISM, OCULAR, WITH SENSORINEURAL DEAFNESS	type I-A (tyrosinase-negative) oculocutaneous albinism | type IB (yellow) oculocutaneous albinism | full-length deletion of the tyrosinase gene | temperature-sensitive enzymatic activity | ocular albinism | multiple sclerosis | prostate cancer | Hermansky-Pudlak syndrome	VISION | IMMUNE | CANCER | OTHER | NORMALVARIATION | DEVELOPMENTAL	Multiple Sclerosis | Albinism, Ocular | Genetic Predisposition to Disease | Hermanski-Pudlak Syndrome | Bone Neoplasms | Prostatic Neoplasms | Prostatic Hyperplasia | Albinism, Oculocutaneous | Adenocarcinoma
rs1393902	A/G	8	68421565	INTRONIC			CPA6	ENSG00000165078	carboxypeptidase A6	57094	carboxypeptidase A6	DUANE RETRACTION SYNDROME 1
rs1395479	C/A	4	178318191		Heart rate variability traits
rs1395479	C/A	4	178318191		ECG and HR variability-Heart rate variability - LF/HF - low frequency/high frequency power
rs1395548	A/C	1	165313427	INTRONIC	Bone mass and geometry-Hip geometry, neck width, gender differentiated in females		LMX1A	ENSG00000162761	LIM homeobox transcription factor 1, alpha	4009	LIM homeobox transcription factor 1, alpha		diabetes, NOS	METABOLIC	Diabetes Mellitus, Type 2
rs1396515	G/C	17	68430993		Type II Diabetes Mellitus-Early onset Type II Diabetes Mellitus
rs1397048	C/T	11	56466099	UPSTREAM	Hemostatic factors and hematological phenotypes		OR9G9	ENSG00000174914	olfactory receptor, family 9, subfamily G, member 9	504191	olfactory receptor, family 9, subfamily G, member 9
rs1397048	C/T	11	56466099	UPSTREAM	Blood Phenotypes-MCH		OR9G9	ENSG00000174914	olfactory receptor, family 9, subfamily G, member 9	504191	olfactory receptor, family 9, subfamily G, member 9
rs139909	C/T	22	40697581	INTRONIC	Height		TNRC6B	ENSG00000100354	trinucleotide repeat containing 6B	23112	trinucleotide repeat containing 6B
rs139909	C/T	22	40697581	DOWNSTREAM	Height		TNRC6B	ENSG00000100354	trinucleotide repeat containing 6B	23112	trinucleotide repeat containing 6B
rs1400544	A/T	1	189861404		Subclinical atherosclerosis traits (other)
rs1400544	A/T	1	189861404		Subclinical atherosclerosis-Common carotid artery IMT (intimal medial thickness)
rs1401327	G/A	2	50047483
rs1401492	C/T	3	53680124	INTRONIC			CACNA1D	ENSG00000157388	calcium channel, voltage-dependent, L type, alpha 1D subunit	776	calcium channel, voltage-dependent, L type, alpha 1D subunit		diabetes, type 2	METABOLIC	Diabetes Mellitus, Type 1
rs140174	A/G	22	23922983	UPSTREAM			IGLL1	ENSG00000128322	immunoglobulin lambda-like polypeptide 1	3543	immunoglobulin lambda-like polypeptide 1	AGAMMAGLOBULINEMIA, NON-BRUTON TYPE, AUTOSOMAL RECESSIVE
rs140174	A/G	22	23922983	INTRONIC			IGLL1	ENSG00000128322	immunoglobulin lambda-like polypeptide 1	3543	immunoglobulin lambda-like polypeptide 1	AGAMMAGLOBULINEMIA, NON-BRUTON TYPE, AUTOSOMAL RECESSIVE
rs1401796	C/A/-	17	54839759
rs1402279	C/T	12	77729385		Smoking behavior
rs1402837	C/T	2	169757354	WITHIN_NON_CODING_GENE	Glycated hemoglobin levels		SPC25	ENSG00000152253	SPC25, NDC80 kinetochore complex component, homolog (S. cerevisiae)	57405	SPC25, NDC80 kinetochore complex component, homolog (S. cerevisiae)
rs1402837	C/T	2	169757354	INTRONIC	Glycated hemoglobin levels		SPC25	ENSG00000152253	SPC25, NDC80 kinetochore complex component, homolog (S. cerevisiae)	57405	SPC25, NDC80 kinetochore complex component, homolog (S. cerevisiae)
rs1402837	C/T	2	169757354	UPSTREAM	Glycated hemoglobin levels		G6PC2	ENSG00000152254	glucose-6-phosphatase, catalytic, 2	57818	glucose-6-phosphatase, catalytic, 2	FASTING PLASMA GLUCOSE LEVEL QUANTITATIVE TRAIT LOCUS 1
rs1403543	G/A	X	115302192	INTRONIC			AGTR2	ENSG00000180772	angiotensin II receptor, type 2	186	angiotensin II receptor, type 2	ANGIOTENSIN II RECEPTOR, TYPE 2	vesicoureteral reflux | left ventricular hypertrophy | posttransplantation erythrocytosis | blood pressure, arterial kidney function | glaucoma, primary open-angle | glomerular filtration rate | nephropathy, congenital obstructive | cysclosporine toxicity | kidney disease | depression | Response to Angiotensin II Infusion | heart anomalies, congenital | atherosclerosis, coronary | renal dysfuncti…	PSYCH | VISION | HEMATOLOGICAL | RENAL | IMMUNE | CANCER | OTHER | PHARMACOGENOMIC | REPRODUCTION | NEUROLOGICAL | DEVELOPMENTAL | CARDIOVASCULAR	Hydronephrosis | Genetic Predisposition to Disease | Turner Syndrome | Diabetes Mellitus, Type 1 | Depressive Disorder, Major | Hypertrophy, Left Ventricular | Constriction, Pathologic | Coronary Disease | Postoperative Complications | Multicystic Dysplastic Kidney | Diabetes Mellitus, Type 2 | Puberty, Precocious | Glaucoma, Open-Angle | Kidney Neoplasms | Hypertension | Albuminuria | Glomerulon…
rs1405687	G/A	4	101931826
rs1406961	A/C	20	61895920	INTRONIC			NKAIN4	ENSG00000101198	Na+/K+ transporting ATPase interacting 4	128414	Na+/K+ transporting ATPase interacting 4
rs1408077	A/C	1	207804141	INTRONIC			CR1	ENSG00000203710	complement component (3b/4b) receptor 1 (Knops blood group)	1378	complement component (3b/4b) receptor 1 (Knops blood group)	KNOPS BLOOD GROUP SYSTEM; MALARIA, SUSCEPTIBILITY TO	lupus erythematosus | idiopathic pulmonary fibrosis | malaria | hepatitis C, chronic | nephropathy | sarcoidosis | pulmonary fibrosis | malaria, cerebral | diabetes, type 1 | anemia, malaria related | hemodialysis | tuberculosis | systemic lupus erythematosus | severe malaria	INFECTION | RENAL | HEMATOLOGICAL | IMMUNE | OTHER | CARDIOVASCULAR	Genetic Predisposition to Disease | Diabetes Mellitus, Type 1 | Autoimmune Diseases | Malaria, Falciparum | HIV Infections | Lupus Erythematosus, Systemic | Adhesions | Tuberculosis | Immune Complex Diseases | Sarcoidosis | Liver Cirrhosis | Pulmonary Fibrosis | alpha-Thalassemia | Hepatitis B, Chronic | Malaria, Cerebral | Glomerulonephritis
rs1409149	T/C	1	89429149	INTRONIC	Pulmonary function phenotypes-ppfefrat		CCBL2	ENSG00000137944	cysteine conjugate-beta lyase 2	56267	cysteine conjugate-beta lyase 2
rs1409149	T/C	1	89429149	WITHIN_NON_CODING_GENE	Pulmonary function phenotypes-ppfefrat		CCBL2	ENSG00000137944	cysteine conjugate-beta lyase 2	56267	cysteine conjugate-beta lyase 2
rs1411478	A/G	1	180962282	INTRONIC			STX6	ENSG00000135823	syntaxin 6	10228	syntaxin 6
rs1411478	A/G	1	180962282	UPSTREAM			STX6	ENSG00000135823	syntaxin 6	10228	syntaxin 6
rs1412337	G/A	1	168618641		Morbidity-free survival
rs1412337	G/A	1	168618641		Longevity and age-related phenotypes-Morbidity-free survival at age 65
rs1417352	C/T	6	106899226	DOWNSTREAM	Select biomarker traits			ENSG00000202386	5S ribosomal RNA
rs1417352	C/T	6	106899226	UPSTREAM	Select biomarker traits			ENSG00000200314	Y RNA
rs1417352	C/T	6	106899226	DOWNSTREAM	Biomarkers-ANP			ENSG00000202386	5S ribosomal RNA
rs1417352	C/T	6	106899226	UPSTREAM	Biomarkers-ANP			ENSG00000200314	Y RNA
rs14235	G/A	16	31121793	SYNONYMOUS_CODING			BCKDK	ENSG00000103507	branched chain ketoacid dehydrogenase kinase	10295	branched chain ketoacid dehydrogenase kinase
rs14235	G/A	16	31121793	DOWNSTREAM			BCKDK	ENSG00000103507	branched chain ketoacid dehydrogenase kinase	10295	branched chain ketoacid dehydrogenase kinase
rs1424760	C/T	2	163781787
rs1427407	T/G	2	60718043	INTRONIC	F-cell distribution		BCL11A	ENSG00000119866	B-cell CLL/lymphoma 11A (zinc finger protein)	53335	B-cell CLL/lymphoma 11A (zinc finger protein)	FETAL HEMOGLOBIN QUANTITATIVE TRAIT LOCUS 5
rs1427407	T/G	2	60718043	WITHIN_NON_CODING_GENE	F-cell distribution		BCL11A	ENSG00000119866	B-cell CLL/lymphoma 11A (zinc finger protein)	53335	B-cell CLL/lymphoma 11A (zinc finger protein)	FETAL HEMOGLOBIN QUANTITATIVE TRAIT LOCUS 5
rs1427407	T/G	2	60718043	UPSTREAM	F-cell distribution			ENSG00000233953
rs1427407	T/G	2	60718043	INTRONIC	Adult fetal hemoblogbin levels (HbF) by F cell levels		BCL11A	ENSG00000119866	B-cell CLL/lymphoma 11A (zinc finger protein)	53335	B-cell CLL/lymphoma 11A (zinc finger protein)	FETAL HEMOGLOBIN QUANTITATIVE TRAIT LOCUS 5
rs1427407	T/G	2	60718043	WITHIN_NON_CODING_GENE	Adult fetal hemoblogbin levels (HbF) by F cell levels		BCL11A	ENSG00000119866	B-cell CLL/lymphoma 11A (zinc finger protein)	53335	B-cell CLL/lymphoma 11A (zinc finger protein)	FETAL HEMOGLOBIN QUANTITATIVE TRAIT LOCUS 5
rs1427407	T/G	2	60718043	UPSTREAM	Adult fetal hemoblogbin levels (HbF) by F cell levels			ENSG00000233953
rs1427593	T/C	2	137555224	WITHIN_NON_CODING_GENE			THSD7B	ENSG00000144229	thrombospondin, type I, domain containing 7B	80731	thrombospondin, type I, domain containing 7B
rs1427593	T/C	2	137555224	INTRONIC			THSD7B	ENSG00000144229	thrombospondin, type I, domain containing 7B	80731	thrombospondin, type I, domain containing 7B
rs1430742	T/C	1	68635075	WITHIN_NON_CODING_GENE	Bone mineral density (spine)			ENSG00000232284
rs1430742	T/C	1	68635075	INTRONIC	Bone mineral density (spine)		GPR177	ENSG00000116729	G protein-coupled receptor 177	79971	G protein-coupled receptor 177
rs1430742	T/C	1	68635075	WITHIN_NON_CODING_GENE	Bone mineral density (spine)		GPR177	ENSG00000116729	G protein-coupled receptor 177	79971	G protein-coupled receptor 177
rs1432295	G/A	2	61066666	WITHIN_NON_CODING_GENE				ENSG00000228414
rs1438673	C/T	5	110467499	DOWNSTREAM			WDR36	ENSG00000134987	WD repeat domain 36	134430	WD repeat domain 36	GLAUCOMA 1, OPEN ANGLE, G; GLAUCOMA, PRIMARY OPEN ANGLE	glaucoma, primary open-angle | glaucoma	VISION	Glaucoma, Open-Angle
rs14403	C/T	1	243663893	DOWNSTREAM			SDCCAG8	ENSG00000054282	serologically defined colon cancer antigen 8	10806	serologically defined colon cancer antigen 8
rs14403	C/T	1	243663893	INTRONIC			AKT3	ENSG00000117020	v-akt murine thymoma viral oncogene homolog 3 (protein kinase B, gamma)	10000	v-akt murine thymoma viral oncogene homolog 3 (protein kinase B, gamma)
rs14403	C/T	1	243663893	DOWNSTREAM			AKT3	ENSG00000117020	v-akt murine thymoma viral oncogene homolog 3 (protein kinase B, gamma)	10000	v-akt murine thymoma viral oncogene homolog 3 (protein kinase B, gamma)
rs1440581	T/C	4	89226422	WITHIN_NON_CODING_GENE				ENSG00000246375
rs1441756	A/C	8	19868386
rs1446468	T/C	2	164963486	WITHIN_NON_CODING_GENE				ENSG00000237844
rs1449263	C/T	2	182319301	UPSTREAM			ITGA4	ENSG00000115232	integrin, alpha 4 (antigen CD49D, alpha 4 subunit of VLA-4 receptor)	3676	integrin, alpha 4 (antigen CD49D, alpha 4 subunit of VLA-4 receptor)		bone marrow transplantation | graft-versus-host disease | stroke, ischemic | multiple sclerosis	IMMUNE | CARDIOVASCULAR	Graft vs Host Disease | Multiple Sclerosis | Genetic Predisposition to Disease
rs1452928	G/C	11	84822321	INTRONIC	Hip geometry		DLG2	ENSG00000150672	discs, large homolog 2 (Drosophila)	1740	discs, large homolog 2 (Drosophila)
rs1452928	G/C	11	84822321	INTRONIC	Bone mass and geometry-Hip geometry, shaft width, gender differentiated in females		DLG2	ENSG00000150672	discs, large homolog 2 (Drosophila)	1740	discs, large homolog 2 (Drosophila)
rs1455782	A/G	15	93050966		Pulmonary function traits (other)
rs1455782	A/G	15	93050966		Pulmonary function phenotypes-ppfvc
rs1456896	C/T	7	50304461
rs1458038	C/T	4	81164723
rs1463525	T/C	3	174961387	INTRONIC			NAALADL2	ENSG00000177694	N-acetylated alpha-linked acidic dipeptidase-like 2	254827	N-acetylated alpha-linked acidic dipeptidase-like 2
rs1463525	T/C	3	174961387	WITHIN_NON_CODING_GENE			NAALADL2	ENSG00000177694	N-acetylated alpha-linked acidic dipeptidase-like 2	254827	N-acetylated alpha-linked acidic dipeptidase-like 2
rs1463525	T/C	3	174961387	WITHIN_NON_CODING_GENE				ENSG00000226779
rs1463605	C/G	12	30113883		Aging traits
rs1463605	C/G	12	30113883		Multiple complex diseases-Hypertension, combined control dataset
rs1463605	C/G	12	30113883		Longevity and age-related phenotypes-Biologic age by osseographic scoring system
rs1464500	G/T	12	24389660
rs1464510	C/A	3	188112554	INTRONIC	Celiac disease		LPP	ENSG00000145012	LIM domain containing preferred translocation partner in lipoma	4026	LIM domain containing preferred translocation partner in lipoma	LEUKEMIA, ACUTE MYELOID
rs1464510	C/A	3	188112554	WITHIN_NON_CODING_GENE	Celiac disease		LPP	ENSG00000145012	LIM domain containing preferred translocation partner in lipoma	4026	LIM domain containing preferred translocation partner in lipoma	LEUKEMIA, ACUTE MYELOID
rs1464510	C/A	3	188112554	INTRONIC	Celiac disease		LPP	ENSG00000145012	LIM domain containing preferred translocation partner in lipoma	4026	LIM domain containing preferred translocation partner in lipoma	LEUKEMIA, ACUTE MYELOID
rs1464510	C/A	3	188112554	WITHIN_NON_CODING_GENE	Celiac disease		LPP	ENSG00000145012	LIM domain containing preferred translocation partner in lipoma	4026	LIM domain containing preferred translocation partner in lipoma	LEUKEMIA, ACUTE MYELOID
rs1465788	T/C	14	69263599	UPSTREAM	Type 1 diabetes		ZFP36L1	ENSG00000185650	zinc finger protein 36, C3H type-like 1	677	zinc finger protein 36, C3H type-like 1
rs1465788	T/C	14	69263599	UPSTREAM	Type 1 diabetes		C14orf181	ENSG00000221899	Putative uncharacterized protein C14orf181	400223	chromosome 14 open reading frame 181
rs1465788	T/C	14	69263599	DOWNSTREAM	Type 1 diabetes			ENSG00000247161
rs1465788	T/C	14	69263599	UPSTREAM	Multiple complex diseases-Type I Diabetes, Rheumatoid Arthritis, combined case analysis		ZFP36L1	ENSG00000185650	zinc finger protein 36, C3H type-like 1	677	zinc finger protein 36, C3H type-like 1
rs1465788	T/C	14	69263599	UPSTREAM	Multiple complex diseases-Type I Diabetes, Rheumatoid Arthritis, combined case analysis		C14orf181	ENSG00000221899	Putative uncharacterized protein C14orf181	400223	chromosome 14 open reading frame 181
rs1465788	T/C	14	69263599	DOWNSTREAM	Multiple complex diseases-Type I Diabetes, Rheumatoid Arthritis, combined case analysis			ENSG00000247161
rs1471403	T/C	4	88775243		Bone mineral density (hip)
rs1471403	T/C	4	88775243		Bone mineral density (spine)
rs1474055	C/T	2	169110394
rs1474747	C/T	1	159148513	INTRONIC	Select biomarker traits		CADM3	ENSG00000162706	cell adhesion molecule 3	57863	cell adhesion molecule 3
rs1474747	C/T	1	159148513	DOWNSTREAM	Select biomarker traits			ENSG00000241543
rs1474747	C/T	1	159148513	DOWNSTREAM	Select biomarker traits			ENSG00000222552	5S ribosomal RNA
rs1474747	C/T	1	159148513	INTRONIC	Biomarkers-MCP1		CADM3	ENSG00000162706	cell adhesion molecule 3	57863	cell adhesion molecule 3
rs1474747	C/T	1	159148513	DOWNSTREAM	Biomarkers-MCP1			ENSG00000241543
rs1474747	C/T	1	159148513	DOWNSTREAM	Biomarkers-MCP1			ENSG00000222552	5S ribosomal RNA
rs1476587	A/G	7	86696714	INTRONIC				ENSG00000233957
rs1486139	A/G	7	46275728		Select biomarker traits
rs1486139	A/G	7	46275728		Biomarkers-ANP
rs1486140	T/C	7	46275637		Biomarkers-ANP
rs1490157	C/T	3	21719246	INTRONIC			ZNF385D	ENSG00000151789	zinc finger protein 385D	79750	zinc finger protein 385D
rs1490157	C/T	3	21719246	WITHIN_NON_CODING_GENE			ZNF385D	ENSG00000151789	zinc finger protein 385D	79750	zinc finger protein 385D
rs1491942	C/G	12	40620808	UPSTREAM				ENSG00000225342
rs1491942	C/G	12	40620808	INTRONIC			LRRK2	ENSG00000188906	leucine-rich repeat kinase 2	120892	leucine-rich repeat kinase 2	PARKINSON DISEASE 8; PARKINSON DISEASE	dementia Parkinson's disease | essential tremor | Parkinsons disease | dementia, frontotemporal | Parkinson's disease | multiple system atrophy | Alzheimer's disease | dementia | Alzheimer's Disease | corticobasal ganglionic degeneration multiple system atrophy Parkinson's disease parkinsonism, atypical progressive supranuclear palsy | essential tremor Parkinson's disease | multiple system atropy…	OTHER | PHARMACOGENOMIC | NEUROLOGICAL	Tremor | Essential Tremor | Dementia | Chromosome Aberrations | Genetic Predisposition to Disease | Parkinsonian Disorders | Spinocerebellar Degenerations | Muscle Rigidity | Recurrence | Parkinson Disease | Neurodegenerative Diseases | Alzheimer Disease | Movement Disorders | Multiple System Atrophy | Mood Disorders | Supranuclear Palsy, Progressive
rs1491942	C/G	12	40620808	WITHIN_NON_CODING_GENE			LRRK2	ENSG00000188906	leucine-rich repeat kinase 2	120892	leucine-rich repeat kinase 2	PARKINSON DISEASE 8; PARKINSON DISEASE	dementia Parkinson's disease | essential tremor | Parkinsons disease | dementia, frontotemporal | Parkinson's disease | multiple system atrophy | Alzheimer's disease | dementia | Alzheimer's Disease | corticobasal ganglionic degeneration multiple system atrophy Parkinson's disease parkinsonism, atypical progressive supranuclear palsy | essential tremor Parkinson's disease | multiple system atropy…	OTHER | PHARMACOGENOMIC | NEUROLOGICAL	Tremor | Essential Tremor | Dementia | Chromosome Aberrations | Genetic Predisposition to Disease | Parkinsonian Disorders | Spinocerebellar Degenerations | Muscle Rigidity | Recurrence | Parkinson Disease | Neurodegenerative Diseases | Alzheimer Disease | Movement Disorders | Multiple System Atrophy | Mood Disorders | Supranuclear Palsy, Progressive
rs1494508	A/G	12	65842258	INTRONIC			MSRB3	ENSG00000174099	methionine sulfoxide reductase B3	253827	methionine sulfoxide reductase B3
rs1494961	C/T	4	84374480	NON_SYNONYMOUS_CODING	Multiple continuous traits in DGI samples-Waist circumference in Type II Diabetes Mellitus Cases		HELQ	ENSG00000163312	helicase, POLQ-like	113510	helicase, POLQ-like
rs1494961	C/T	4	84374480	3PRIME_UTR	Multiple continuous traits in DGI samples-Waist circumference in Type II Diabetes Mellitus Cases		HELQ	ENSG00000163312	helicase, POLQ-like	113510	helicase, POLQ-like
rs1494961	C/T	4	84374480	UPSTREAM	Multiple continuous traits in DGI samples-Waist circumference in Type II Diabetes Mellitus Cases		MRPS18C	ENSG00000163319	mitochondrial ribosomal protein S18C	51023	mitochondrial ribosomal protein S18C
rs1502050	T/C	5	13779743	INTRONIC	Subclinical atherosclerosis traits (other)		DNAH5	ENSG00000039139	dynein, axonemal, heavy chain 5	1767	dynein, axonemal, heavy chain 5	CILIARY DYSKINESIA, PRIMARY, 3; CILIARY DYSKINESIA, PRIMARY, 1
rs1502050	T/C	5	13779743	INTRONIC	Multiple continuous traits in DGI samples-Waist/hip ratio in Type II Diabetes Mellitus Controls		DNAH5	ENSG00000039139	dynein, axonemal, heavy chain 5	1767	dynein, axonemal, heavy chain 5	CILIARY DYSKINESIA, PRIMARY, 3; CILIARY DYSKINESIA, PRIMARY, 1
rs1502050	T/C	5	13779743	INTRONIC	Subclinical atherosclerosis-Ankle brachial index		DNAH5	ENSG00000039139	dynein, axonemal, heavy chain 5	1767	dynein, axonemal, heavy chain 5	CILIARY DYSKINESIA, PRIMARY, 3; CILIARY DYSKINESIA, PRIMARY, 1
rs151361	A/G	20	57614002	INTRONIC				ENSG00000234857	Putative uncharacterized protein ENSP00000412468 Fragment
rs151361	A/G	20	57614002	INTRONIC			SLMO2	ENSG00000101166	slowmo homolog 2 (Drosophila)	51012	slowmo homolog 2 (Drosophila)
rs151361	A/G	20	57614002	WITHIN_NON_CODING_GENE			SLMO2	ENSG00000101166	slowmo homolog 2 (Drosophila)	51012	slowmo homolog 2 (Drosophila)
rs1514175	A/G	1	74991644	INTRONIC			FPGT	ENSG00000116783	TNNI3 interacting kinase	51086	TNNI3 interacting kinase
rs1516971	T/C	8	129542100
rs1517352	A/C	2	191931464	INTRONIC			STAT4	ENSG00000138378	signal transducer and activator of transcription 4	6775	signal transducer and activator of transcription 4	SYSTEMIC LUPUS ERYTHEMATOSUS, SUSCEPTIBILITY TO, 11; RHEUMATOID ARTHRITIS; SYSTEMIC LUPUS ERYTHEMATOSUS	asthma	IMMUNE	Genetic Predisposition to Disease | Asthma
rs1517352	A/C	2	191931464	WITHIN_NON_CODING_GENE			STAT4	ENSG00000138378	signal transducer and activator of transcription 4	6775	signal transducer and activator of transcription 4	SYSTEMIC LUPUS ERYTHEMATOSUS, SUSCEPTIBILITY TO, 11; RHEUMATOID ARTHRITIS; SYSTEMIC LUPUS ERYTHEMATOSUS	asthma	IMMUNE	Genetic Predisposition to Disease | Asthma
rs1524058	T/C	7	38136277		Bone mineral density (spine)
rs1525739	C/G	7	16889812
rs15285	C/T	8	19824667	3PRIME_UTR			LPL	ENSG00000175445	lipoprotein lipase	4023	lipoprotein lipase	HYPERLIPOPROTEINEMIA, TYPE I; HYPERLIPIDEMIA, FAMILIAL COMBINED	apoB | liver disease | increased plasma triglyceride and lower high-density lipoprotein cholesterol concentrations | intima-media thickness | stroke, myocardial infarction | cholesterol, HDL triglycerides | High Triglyceride/ Low HDL Cholesterol Levels | diabetes, type 2 dyslipidemia heart disease, ischemic | high density lipoprotein levels. | blood pressure, arterial hypertension | atheroscleros…	HEMATOLOGICAL | RENAL | IMMUNE | METABOLIC | CANCER | OTHER | REPRODUCTION | NORMALVARIATION | NEUROLOGICAL | AGING | CARDIOVASCULAR	Breast Diseases | Hyperlipoproteinemia Type II | Genetic Predisposition to Disease | Hypertension, Pregnancy-Induced | Diabetes Mellitus, Type 1 | Diabetic Nephropathies | Inflammation | Dyslipidemias | Cerebral Infarction | Constriction, Pathologic | Coronary Disease | Alzheimer Disease | Diabetic Angiopathies | Diabetes Mellitus, Type 2 | Body Weight | Heart Diseases | Hypertriglyceridemia | Hy…
rs1528753	A/C	11	90884339		Aging traits
rs1528753	A/C	11	90884339		Longevity and age-related phenotypes-Age at death
rs1529672	C/A	3	25520582	INTRONIC			RARB	ENSG00000077092	retinoic acid receptor, beta	5915	retinoic acid receptor, beta		attention deficit hyperactivity disorder | bipolar disorder | autism | schizophrenia | alcoholism	PSYCH	Alcoholism | Schizophrenia | Genetic Predisposition to Disease | Attention Deficit Disorder with Hyperactivity | Mental Disorders | Autistic Disorder | Bipolar Disorder
rs1529672	C/A	3	25520582	WITHIN_NON_CODING_GENE			RARB	ENSG00000077092	retinoic acid receptor, beta	5915	retinoic acid receptor, beta		attention deficit hyperactivity disorder | bipolar disorder | autism | schizophrenia | alcoholism	PSYCH	Alcoholism | Schizophrenia | Genetic Predisposition to Disease | Attention Deficit Disorder with Hyperactivity | Mental Disorders | Autistic Disorder | Bipolar Disorder
rs1530440	C/T	10	63524591	INTRONIC	Diastolic blood pressure		C10orf107	ENSG00000183346	Uncharacterized protein C10orf107	219621	chromosome 10 open reading frame 107
rs153091	G/T	16	13253956	INTRONIC			SHISA9	ENSG00000237515	shisa homolog 9 (Xenopus laevis)	729993	shisa homolog 9 (Xenopus laevis)
rs1532085	A/G	15	58683366		Cholesterol, total
rs1532085	A/G	15	58683366		HDL cholesterol
rs1532085	A/G	15	58683366		HDL cholesterol
rs1532278	T/C	8	27466315	INTRONIC			CLU	ENSG00000120885	clusterin	1191	clusterin		hypertension | preeclampsia | cholesterol, LDL | cholesterol | carotid atherosclerosis	METABOLIC | CARDIOVASCULAR	Genetic Predisposition to Disease | Hypertension | Pregnancy Complications, Cardiovascular | Pre-Eclampsia
rs1532278	T/C	8	27466315	UPSTREAM				ENSG00000231778
rs1532624	C/A	16	57005479	INTRONIC	HDL cholesterol		CETP	ENSG00000087237	cholesteryl ester transfer protein, plasma	1071	cholesteryl ester transfer protein, plasma	CHOLESTERYL ESTER TRANSFER PROTEIN DEFICIENCY; LONGEVITY 1; HYPERALPHALIPOPROTEINEMIA	intima-media thickness | atherosclerosis | memory impairment | atherosclerosis, generalized | atrial fibrillation | macro- and microangiopathy | lipid profile | macular degeneration | apolipoproteins | lathosterol | atherosclerosis, coronary | hypercholesterolemia | nephropathy | high plasma CETP activity. | colorectal cancer | hypertension | cardiovascular disease | preeclampsia | myocardial inf…	PSYCH | RENAL | IMMUNE | METABOLIC | CANCER | OTHER | REPRODUCTION | NEUROLOGICAL | AGING | CARDIOVASCULAR	Hyperlipoproteinemia Type II | Disease Progression | Genetic Predisposition to Disease | Hypertension, Pregnancy-Induced | Diabetes Mellitus, Type 1 | Diabetic Nephropathies | Inflammation | Dyslipidemias | Constriction, Pathologic | Coronary Disease | Postoperative Complications | Alzheimer Disease | Cholelithiasis | Diabetic Angiopathies | Weight Loss | Diabetes Mellitus, Type 2 | Hypertriglyce…
rs1532624	C/A	16	57005479	INTRONIC	Cholesterol		CETP	ENSG00000087237	cholesteryl ester transfer protein, plasma	1071	cholesteryl ester transfer protein, plasma	CHOLESTERYL ESTER TRANSFER PROTEIN DEFICIENCY; LONGEVITY 1; HYPERALPHALIPOPROTEINEMIA	intima-media thickness | atherosclerosis | memory impairment | atherosclerosis, generalized | atrial fibrillation | macro- and microangiopathy | lipid profile | macular degeneration | apolipoproteins | lathosterol | atherosclerosis, coronary | hypercholesterolemia | nephropathy | high plasma CETP activity. | colorectal cancer | hypertension | cardiovascular disease | preeclampsia | myocardial inf…	PSYCH | RENAL | IMMUNE | METABOLIC | CANCER | OTHER | REPRODUCTION | NEUROLOGICAL | AGING | CARDIOVASCULAR	Hyperlipoproteinemia Type II | Disease Progression | Genetic Predisposition to Disease | Hypertension, Pregnancy-Induced | Diabetes Mellitus, Type 1 | Diabetic Nephropathies | Inflammation | Dyslipidemias | Constriction, Pathologic | Coronary Disease | Postoperative Complications | Alzheimer Disease | Cholelithiasis | Diabetic Angiopathies | Weight Loss | Diabetes Mellitus, Type 2 | Hypertriglyce…
rs1534238	T/A	2	84350917
rs1534422	G/A	2	12640741	WITHIN_NON_CODING_GENE	Type 1 diabetes			ENSG00000224184
rs1535	A/G	11	61597972	UPSTREAM		PMID 17984066 4+ IQ points for breastfeeding with the AA or AG genotypes	FADS1	ENSG00000149485	fatty acid desaturase 1	3992	fatty acid desaturase 1		attention deficit hyperactivity disorder | allergic rhinitis dermatitis and eczema fatty acid	PSYCH | IMMUNE	Attention Deficit Disorder with Hyperactivity | Genetic Predisposition to Disease | Rhinitis | Dermatitis, Atopic | Hypersensitivity
rs1535	A/G	11	61597972	INTRONIC		PMID 17984066 4+ IQ points for breastfeeding with the AA or AG genotypes	FADS2	ENSG00000134824	fatty acid desaturase 2	9415	fatty acid desaturase 2		myocardial infarct | attention deficit hyperactivity disorder | allergic rhinitis dermatitis and eczema fatty acid	PSYCH | IMMUNE | CARDIOVASCULAR	Genetic Predisposition to Disease | Attention Deficit Disorder with Hyperactivity | Rhinitis | Myocardial Infarction | Dermatitis, Atopic | Hypersensitivity
rs1537377	T/C	9	22169700
rs1537424	C/T	14	36574018
rs1538173	T/C	1	168642062		Bone mass and geometry-Femoral Neck Bone Mineral Density
rs1538774	C/G	1	243544827	INTRONIC			SDCCAG8	ENSG00000054282	serologically defined colon cancer antigen 8	10806	serologically defined colon cancer antigen 8
rs1538774	C/G	1	243544827	WITHIN_NON_CODING_GENE			SDCCAG8	ENSG00000054282	serologically defined colon cancer antigen 8	10806	serologically defined colon cancer antigen 8
rs1539053	A/G	1	58099707	INTRONIC			DAB1	ENSG00000173406	disabled homolog 1 (Drosophila)	1600	disabled homolog 1 (Drosophila)
rs1539053	A/G	1	58099707	WITHIN_NON_CODING_GENE			DAB1	ENSG00000173406	disabled homolog 1 (Drosophila)	1600	disabled homolog 1 (Drosophila)
rs153916	C/T	5	95036700
rs1539377	A/T	9	84212422	INTRONIC	Blood Pressure and Arterial Stiffness-Forward Wave Amplitude		TLE1	ENSG00000196781	transducin-like enhancer of split 1 (E(sp1) homolog, Drosophila)	7088	transducin-like enhancer of split 1 (E(sp1) homolog, Drosophila)
rs1539377	A/T	9	84212422	DOWNSTREAM	Blood Pressure and Arterial Stiffness-Forward Wave Amplitude		TLE1	ENSG00000196781	transducin-like enhancer of split 1 (E(sp1) homolog, Drosophila)	7088	transducin-like enhancer of split 1 (E(sp1) homolog, Drosophila)
rs1547014	T/C	22	29100711	INTRONIC			CHEK2	ENSG00000183765	CHK2 checkpoint homolog (S. pombe)	11200	CHK2 checkpoint homolog (S. pombe)	LI-FRAUMENI SYNDROME 2; OSTEOGENIC SARCOMA; PROSTATE CANCER; BREAST CANCER; CHECKPOINT KINASE 2, S. POMBE, HOMOLOG OF	ovarian cancer | breast cancer | colorectal cancer | estrogen receptor status | breast cancer cancer colorectal cancer prostate cancer | breast cancer, male | endometrial cancer | upper aerodigestive tract cancer | cancer | breast cancer colorectal cancer | prostate cancer | colorectal cancer prostate cancer	CANCER	Colorectal Neoplasms | Esophageal Neoplasms | Genetic Predisposition to Disease | Neoplasm Metastasis | Ovarian Neoplasms | Breast Neoplasms, Male | Carcinoma, Ductal | Endometrial Neoplasms | Neoplasms, Multiple Primary | DNA Damage | Head and Neck Neoplasms | Neoplastic Syndromes, Hereditary | Carcinoma | Carcinoma, Medullary | Prostatic Neoplasms | Neoplasms | Mouth Neoplasms | Adenoma | Laryn…
rs1547014	T/C	22	29100711	WITHIN_NON_CODING_GENE			CHEK2	ENSG00000183765	CHK2 checkpoint homolog (S. pombe)	11200	CHK2 checkpoint homolog (S. pombe)	LI-FRAUMENI SYNDROME 2; OSTEOGENIC SARCOMA; PROSTATE CANCER; BREAST CANCER; CHECKPOINT KINASE 2, S. POMBE, HOMOLOG OF	ovarian cancer | breast cancer | colorectal cancer | estrogen receptor status | breast cancer cancer colorectal cancer prostate cancer | breast cancer, male | endometrial cancer | upper aerodigestive tract cancer | cancer | breast cancer colorectal cancer | prostate cancer | colorectal cancer prostate cancer	CANCER	Colorectal Neoplasms | Esophageal Neoplasms | Genetic Predisposition to Disease | Neoplasm Metastasis | Ovarian Neoplasms | Breast Neoplasms, Male | Carcinoma, Ductal | Endometrial Neoplasms | Neoplasms, Multiple Primary | DNA Damage | Head and Neck Neoplasms | Neoplastic Syndromes, Hereditary | Carcinoma | Carcinoma, Medullary | Prostatic Neoplasms | Neoplasms | Mouth Neoplasms | Adenoma | Laryn…
rs1547014	T/C	22	29100711	DOWNSTREAM			CHEK2	ENSG00000183765	CHK2 checkpoint homolog (S. pombe)	11200	CHK2 checkpoint homolog (S. pombe)	LI-FRAUMENI SYNDROME 2; OSTEOGENIC SARCOMA; PROSTATE CANCER; BREAST CANCER; CHECKPOINT KINASE 2, S. POMBE, HOMOLOG OF	ovarian cancer | breast cancer | colorectal cancer | estrogen receptor status | breast cancer cancer colorectal cancer prostate cancer | breast cancer, male | endometrial cancer | upper aerodigestive tract cancer | cancer | breast cancer colorectal cancer | prostate cancer | colorectal cancer prostate cancer	CANCER	Colorectal Neoplasms | Esophageal Neoplasms | Genetic Predisposition to Disease | Neoplasm Metastasis | Ovarian Neoplasms | Breast Neoplasms, Male | Carcinoma, Ductal | Endometrial Neoplasms | Neoplasms, Multiple Primary | DNA Damage | Head and Neck Neoplasms | Neoplastic Syndromes, Hereditary | Carcinoma | Carcinoma, Medullary | Prostatic Neoplasms | Neoplasms | Mouth Neoplasms | Adenoma | Laryn…
rs1549318	C/T	15	71109147
rs1550532	C/G	2	234264848	INTRONIC			DGKD	ENSG00000077044	diacylglycerol kinase, delta 130kDa	8527	diacylglycerol kinase, delta 130kDa
rs1550532	C/G	2	234264848	WITHIN_NON_CODING_GENE				ENSG00000243637
rs1550576	C/T	15	58213414		Hypertension
rs1551277	T/C	7	47829317	INTRONIC			HUS1	ENSG00000136273	HUS1 checkpoint homolog (S. pombe)	3364	HUS1 checkpoint homolog (S. pombe)
rs1551277	T/C	7	47829317	INTRONIC			PKD1L1	ENSG00000158683	polycystic kidney disease 1 like 1	168507	polycystic kidney disease 1 like 1
rs1551570	C/T	19	10218030	UPSTREAM			ANGPTL6	ENSG00000130812	angiopoietin-like 6	83854	angiopoietin-like 6
rs1551570	C/T	19	10218030	INTRONIC			PPAN	ENSG00000130810	peter pan homolog (Drosophila)	56342	peter pan homolog (Drosophila)
rs1551570	C/T	19	10218030	INTRONIC			PPAN-P2RY11	ENSG00000243207	PPAN-P2RY11 readthrough	692312	PPAN-P2RY11 readthrough
rs1551570	C/T	19	10218030	UPSTREAM			SNORD105	ENSG00000209645	Small nucleolar RNA SNORD105
rs1551570	C/T	19	10218030	UPSTREAM			PPAN	ENSG00000130810	peter pan homolog (Drosophila)	56342	peter pan homolog (Drosophila)
rs1551570	C/T	19	10218030	UPSTREAM			SNORD105B	ENSG00000238531	Small nucleolar RNA U105B
rs1551570	C/T	19	10218030	UPSTREAM			P2RY11	ENSG00000244165	purinergic receptor P2Y, G-protein coupled, 11	5032	purinergic receptor P2Y, G-protein coupled, 11		myocardial infarct	CARDIOVASCULAR	Myocardial Infarction
rs1552244	A/G	3	10135577	INTRONIC			FANCD2	ENSG00000144554	Fanconi anemia, complementation group D2	2177	Fanconi anemia, complementation group D2	FANCONI ANEMIA; FANCONI ANEMIA, COMPLEMENTATION GROUP D2	breast cancer	CANCER	Genetic Predisposition to Disease | Breast Neoplasms
rs1552244	A/G	3	10135577	WITHIN_NON_CODING_GENE			C3orf24	ENSG00000163705
rs1552244	A/G	3	10135577	WITHIN_NON_CODING_GENE			FANCD2	ENSG00000144554	Fanconi anemia, complementation group D2	2177	Fanconi anemia, complementation group D2	FANCONI ANEMIA; FANCONI ANEMIA, COMPLEMENTATION GROUP D2	breast cancer	CANCER	Genetic Predisposition to Disease | Breast Neoplasms
rs1552896	C/G	9	14841387	INTRONIC	Bone mass and geometry-Hip geometery, neck shaft angle		FREM1	ENSG00000164946	FRAS1 related extracellular matrix 1	158326	FRAS1 related extracellular matrix 1	BIFID NOSE WITH OR WITHOUT ANORECTAL AND RENAL ANOMALIES
rs1553575	A/G	5	40502932		Crohn's Disease
rs1555399	T/A	14	67984370	UPSTREAM			TMEM229B	ENSG00000198133	transmembrane protein 229B	161145	transmembrane protein 229B
rs1555543	A/C	1	96944797
rs1555967	G/A	6	51159995		Waist circumference
rs1557305	C/T	18	4721359
rs1558744	G/A	12	68504592		Ulcerative colitis
rs1558902	T/A	16	53803574	INTRONIC	Waist circumference		FTO	ENSG00000140718	fat mass and obesity associated	79068	fat mass and obesity associated	GROWTH RETARDATION, DEVELOPMENTAL DELAY, COARSE FACIES, AND EARLY; OBESITY	obesity | diabetes, type 2 | Posttransplantation diabetes mellitus (PTDM)	METABOLIC	Genetic Predisposition to Disease | Diabetes Mellitus, Type 2 | Overweight | Birth Weight | Posttransplantation diabetes mellitus | Obesity
rs1559040	C/T	2	54347750	WITHIN_NON_CODING_GENE				ENSG00000239235
rs1559040	C/T	2	54347750	INTRONIC			ACYP2	ENSG00000170634	acylphosphatase 2, muscle type	98	acylphosphatase 2, muscle type
rs1559040	C/T	2	54347750	WITHIN_NON_CODING_GENE			ACYP2	ENSG00000170634	acylphosphatase 2, muscle type	98	acylphosphatase 2, muscle type
rs1561570	T/C	10	13155726	INTRONIC			OPTN	ENSG00000123240	optineurin	10133	optineurin	GLAUCOMA, NORMAL TENSION, SUSCEPTIBILITY TO; GLAUCOMA, PRIMARY OPEN ANGLE	primary open-angle glaucoma | glaucoma, primary open-angle | glaucoma, normal tension | glaucoma | normal tension glaucoma | glaucoma Leber's hereditary optic neuropathy optic atrophy, autosomal dominant | open-angle glaucoma | glaucoma, normal-tension glaucoma, primary open-angle | glaucoma, early-onset glaucoma, normal tension	VISION	Genetic Predisposition to Disease | Glaucoma | Glaucoma, Open-Angle | Optic Atrophy, Autosomal Dominant | glaucoma, open-angle | Optic Nerve Diseases | Ocular Hypertension | Optic Atrophy, Hereditary, Leber
rs1561570	T/C	10	13155726	DOWNSTREAM			OPTN	ENSG00000123240	optineurin	10133	optineurin	GLAUCOMA, NORMAL TENSION, SUSCEPTIBILITY TO; GLAUCOMA, PRIMARY OPEN ANGLE	primary open-angle glaucoma | glaucoma, primary open-angle | glaucoma, normal tension | glaucoma | normal tension glaucoma | glaucoma Leber's hereditary optic neuropathy optic atrophy, autosomal dominant | open-angle glaucoma | glaucoma, normal-tension glaucoma, primary open-angle | glaucoma, early-onset glaucoma, normal tension	VISION	Genetic Predisposition to Disease | Glaucoma | Glaucoma, Open-Angle | Optic Atrophy, Autosomal Dominant | glaucoma, open-angle | Optic Nerve Diseases | Ocular Hypertension | Optic Atrophy, Hereditary, Leber
[truncated: 4,114 more rows]
