# Supplementary material for: A machine-compiled database of genome-wide association studies
Source: Nat Commun. 2019 Jul 26;10:3341. doi: 10.1038/s41467-019-11026-x (PMC6659642; doi:10.1038/s41467-019-11026-x)
Supplement: Supplementary file 3 — Source Data [file 41467_2019_11026_MOESM3_ESM.zip › Supplementary Files/notebooks/bio-analysis/enrichment/gwaspsorias.tsv]

2008-06-16	18369459	Liu Y	2008-04-04	PLoS Genet	www.ncbi.nlm.nih.gov/pubmed/18369459	A genome-wide association study of psoriasis and psoriatic arthritis identifies new disease loci.	Psoriasis	218 European ancestry cases, 519 European ancestry controls	1,153 European ancestry cases, 1,217 European ancestry controls	13q14.11	13	39776775	COG6	COG6			57511			rs7993214-?	rs7993214	0	7993214	intron_variant	0	0.65	2E-6	5.698970004336019		1.41	[1.22-1.61]	Illumina [305983]	N
2008-06-27	18364390	Capon F	2008-03-25	Hum Mol Genet	www.ncbi.nlm.nih.gov/pubmed/18364390	Identification of ZNF313/RNF114 as a novel psoriasis susceptibility gene.	Psoriasis	318 European ancestry cases, 288 European ancestry controls	2,361 European ancestry cases, 1,927 European ancestry controls	20q13.13	20	49905793	SPATA2	SPATA2			9825			rs495337-?	rs495337	0	495337	synonymous_variant	0	NR	1E-8	8.0		1.25	[1.12-1.39]	Illumina [~ 408000]	N
2008-06-16	18369459	Liu Y	2008-04-04	PLoS Genet	www.ncbi.nlm.nih.gov/pubmed/18369459	A genome-wide association study of psoriasis and psoriatic arthritis identifies new disease loci.	Psoriasis	218 European ancestry cases, 519 European ancestry controls	1,153 European ancestry cases, 1,217 European ancestry controls	6p21.33	6	31306778	HLA-C	LOC105375015			105375015			rs10484554-T	rs10484554	0	10484554	downstream_gene_variant	0	0.15	2E-39	38.69897000433602		2.8	[2.40-3.30]	Illumina [305983]	N
2008-06-16	18369459	Liu Y	2008-04-04	PLoS Genet	www.ncbi.nlm.nih.gov/pubmed/18369459	A genome-wide association study of psoriasis and psoriatic arthritis identifies new disease loci.	Psoriasis	218 European ancestry cases, 519 European ancestry controls	1,153 European ancestry cases, 1,217 European ancestry controls	6p21.33	6	31464003	HLA-C	HCP5			10866			rs2395029-C	rs2395029	0	2395029	non_coding_transcript_exon_variant	0	0.03	2E-26	25.69897000433602		4.1	[3.10-5.30]	Illumina [305983]	N
2008-06-27	18364390	Capon F	2008-03-25	Hum Mol Genet	www.ncbi.nlm.nih.gov/pubmed/18364390	Identification of ZNF313/RNF114 as a novel psoriasis susceptibility gene.	Psoriasis	318 European ancestry cases, 288 European ancestry controls	2,361 European ancestry cases, 1,927 European ancestry controls	6p21.33	6	31344549	HLA-C	LOC105375015 - HLA-B	105375015	3106		35954	9317	rs3134792-?	rs3134792	0	3134792	intergenic_variant	1	NR	1E-9	9.0				Illumina [~ 408000]	N
2009-02-07	19169255	Zhang XJ	2009-01-25	Nat Genet	www.ncbi.nlm.nih.gov/pubmed/19169255	Psoriasis genome-wide association study identifies susceptibility variants within LCE gene cluster at 1q21.	Psoriasis	1,139 Han Chinese ancestry cases, 1,132 Han Chinese ancestry controls	5,721 Chinese ancestry cases, 7,340 Chinese ancestry controls	1q21.3	1	152577542	LCE3D, LCE3A	LCE3E - LCE3D	353145	84648		10772	1842	rs4085613-A	rs4085613	0	4085613	downstream_gene_variant	1	0.43	7E-30	29.154901959985743		1.32	[1.25-1.39]	Illumina [494902]	N
2009-02-07	19169255	Zhang XJ	2009-01-25	Nat Genet	www.ncbi.nlm.nih.gov/pubmed/19169255	Psoriasis genome-wide association study identifies susceptibility variants within LCE gene cluster at 1q21.	Psoriasis	1,139 Han Chinese ancestry cases, 1,132 Han Chinese ancestry controls	5,721 Chinese ancestry cases, 7,340 Chinese ancestry controls	5q33.3	5	159323761	IL12B	IL12B, LOC107986469			3593, 107986469			rs3213094-A	rs3213094	0	3213094	intron_variant	0	0.45	3E-26	25.522878745280337		1.28	[1.23-1.35]	Illumina [494902]	N
2009-02-07	19169255	Zhang XJ	2009-01-25	Nat Genet	www.ncbi.nlm.nih.gov/pubmed/19169255	Psoriasis genome-wide association study identifies susceptibility variants within LCE gene cluster at 1q21.	Psoriasis	1,139 Han Chinese ancestry cases, 1,132 Han Chinese ancestry controls	5,721 Chinese ancestry cases, 7,340 Chinese ancestry controls	6p21.33	6	31188008	MHC	PSORS1C3 - HCG27	100130889	253018		10109	9752	rs1265181-?	rs1265181	0	1265181	intergenic_variant	1	NR	2E-208	207.69897000433602		22.62		Illumina [494902]	N
2009-02-06	19169254	Nair RP	2009-01-25	Nat Genet	www.ncbi.nlm.nih.gov/pubmed/19169254	Genome-wide scan reveals association of psoriasis with IL-23 and NF-kappaB pathways.	Psoriasis	1,359 European ancestry cases, 1,400 European ancestry controls	5,048 European ancestry cases, 5,041 European ancestry controls	6p21.33	6	31285148	HLA-C	RPL3P2 - WASF5P	116935	387122		3577	2353	rs12191877-T	rs12191877	0	12191877	downstream_gene_variant	1	0.15	1E-100	100.0		2.64	[NR]	Perlegen [~ 2500000] (imputed)	N
2009-02-06	19169254	Nair RP	2009-01-25	Nat Genet	www.ncbi.nlm.nih.gov/pubmed/19169254	Genome-wide scan reveals association of psoriasis with IL-23 and NF-kappaB pathways.	Psoriasis	1,359 European ancestry cases, 1,400 European ancestry controls	5,048 European ancestry cases, 5,041 European ancestry controls	5q33.3	5	159290781	IL12B	UBLCP1 - LOC105377683	134510	105377683		4741	20011	rs2082412-G	rs2082412	0	2082412	downstream_gene_variant	1	0.80	2E-28	27.69897000433602		1.44	[NR]	Perlegen [~ 2500000] (imputed)	N
2009-02-06	19169254	Nair RP	2009-01-25	Nat Genet	www.ncbi.nlm.nih.gov/pubmed/19169254	Genome-wide scan reveals association of psoriasis with IL-23 and NF-kappaB pathways.	Psoriasis	1,359 European ancestry cases, 1,400 European ancestry controls	5,048 European ancestry cases, 5,041 European ancestry controls	5q33.1	5	151098757	TNIP1	TNIP1 - ANXA6	10318	309		11097	1949	rs17728338-A	rs17728338	0	17728338	downstream_gene_variant	1	0.054	1E-20	20.0		1.59	[NR]	Perlegen [~ 2500000] (imputed)	N
2009-02-06	19169254	Nair RP	2009-01-25	Nat Genet	www.ncbi.nlm.nih.gov/pubmed/19169254	Genome-wide scan reveals association of psoriasis with IL-23 and NF-kappaB pathways.	Psoriasis	1,359 European ancestry cases, 1,400 European ancestry controls	5,048 European ancestry cases, 5,041 European ancestry controls	5q31.1	5	132660272	IL13	IL13			3596			rs20541-G	rs20541	0	20541	missense_variant	0	0.79	5E-15	14.301029995663981		1.27	[NR]	Perlegen [~ 2500000] (imputed)	N
2009-02-06	19169254	Nair RP	2009-01-25	Nat Genet	www.ncbi.nlm.nih.gov/pubmed/19169254	Genome-wide scan reveals association of psoriasis with IL-23 and NF-kappaB pathways.	Psoriasis	1,359 European ancestry cases, 1,400 European ancestry controls	5,048 European ancestry cases, 5,041 European ancestry controls	6q23.3	6	137878280	TNFAIP3	TNFAIP3			7128			rs610604-G	rs610604	0	610604	intron_variant	0	0.32	9E-12	11.045757490560675		1.19	[NR]	Perlegen [~ 2500000] (imputed)	N
2009-02-06	19169254	Nair RP	2009-01-25	Nat Genet	www.ncbi.nlm.nih.gov/pubmed/19169254	Genome-wide scan reveals association of psoriasis with IL-23 and NF-kappaB pathways.	Psoriasis	1,359 European ancestry cases, 1,400 European ancestry controls	5,048 European ancestry cases, 5,041 European ancestry controls	12q13.3	12	56344189	STAT2, IL23A	STAT2			6773			rs2066808-A	rs2066808	0	2066808	intron_variant	0	0.93	1E-9	9.0		1.34	[NR]	Perlegen [~ 2500000] (imputed)	N
2009-02-06	19169254	Nair RP	2009-01-25	Nat Genet	www.ncbi.nlm.nih.gov/pubmed/19169254	Genome-wide scan reveals association of psoriasis with IL-23 and NF-kappaB pathways.	Psoriasis	1,359 European ancestry cases, 1,400 European ancestry controls	5,048 European ancestry cases, 5,041 European ancestry controls	1p31.3	1	67228519	IL23R	IL23R			149233			rs2201841-G	rs2201841	0	2201841	intron_variant	0	0.30	3E-8	7.522878745280337		1.13	[NR]	Perlegen [~ 2500000] (imputed)	N
2009-02-06	19169254	Nair RP	2009-01-25	Nat Genet	www.ncbi.nlm.nih.gov/pubmed/19169254	Genome-wide scan reveals association of psoriasis with IL-23 and NF-kappaB pathways.	Psoriasis	1,359 European ancestry cases, 1,400 European ancestry controls	5,048 European ancestry cases, 5,041 European ancestry controls	9q34.13	9	132900647	TSC1	TSC1			7248			rs1076160-T	rs1076160	0	1076160	intron_variant	0	0.48	6E-6	5.221848749616356		1.09	[NR]	Perlegen [~ 2500000] (imputed)	N
2010-12-01	20953189	Stuart PE	2010-10-17	Nat Genet	www.ncbi.nlm.nih.gov/pubmed/20953189	Genome-wide association analysis identifies three psoriasis susceptibility loci.	Psoriasis	Up to 1,831 cases, up to 2,546 controls	Up to 4,064 cases, up to 4,685 controls	17q11.2	17	27779649	NOS2	NOS2			4843			rs4795067-G	rs4795067	0	4795067	intron_variant	0	0.35	4E-11	10.397940008672037		1.19	[NR]	Illumina, Perlegen [up to 7456344] (imputed)	N
2010-12-01	20953189	Stuart PE	2010-10-17	Nat Genet	www.ncbi.nlm.nih.gov/pubmed/20953189	Genome-wide association analysis identifies three psoriasis susceptibility loci.	Psoriasis	Up to 1,831 cases, up to 2,546 controls	Up to 4,064 cases, up to 4,685 controls	16p11.2	16	30931304	FBXL19, POL3S	FBXL19			54620			rs10782001-G	rs10782001	0	10782001	intron_variant	0	0.37	9E-10	9.045757490560675		1.16	[NR]	Illumina, Perlegen [up to 7456344] (imputed)	N
2010-12-01	20953189	Stuart PE	2010-10-17	Nat Genet	www.ncbi.nlm.nih.gov/pubmed/20953189	Genome-wide association analysis identifies three psoriasis susceptibility loci.	Psoriasis	Up to 1,831 cases, up to 2,546 controls	Up to 4,064 cases, up to 4,685 controls	14q13.2	14	35212966	PSMA6, NFKBIA	KIAA0391			9692			rs12586317-T	rs12586317	0	12586317	intron_variant	0	0.75	2E-8	7.698970004336019		1.15	[NR]	Illumina, Perlegen [up to 7456344] (imputed)	N
2010-12-01	20953189	Stuart PE	2010-10-17	Nat Genet	www.ncbi.nlm.nih.gov/pubmed/20953189	Genome-wide association analysis identifies three psoriasis susceptibility loci.	Psoriasis	Up to 1,831 cases, up to 2,546 controls	Up to 4,064 cases, up to 4,685 controls	20q13.13	20	49905793	RNF114, SLC9A8, SNAI1, SPATA2	SPATA2			9825			rs495337-G	rs495337	0	495337	synonymous_variant	0	0.57	2E-7	6.698970004336019		1.21	[NR]	Illumina, Perlegen [up to 7456344] (imputed)	N
2010-12-01	20953189	Stuart PE	2010-10-17	Nat Genet	www.ncbi.nlm.nih.gov/pubmed/20953189	Genome-wide association analysis identifies three psoriasis susceptibility loci.	Psoriasis	Up to 1,831 cases, up to 2,546 controls	Up to 4,064 cases, up to 4,685 controls	12q13.2	12	56045425	RPS26	RPS26 - ERBB3	6231	2065		1202	34600	rs12580100-A	rs12580100	0	12580100	upstream_gene_variant	1	0.90	1E-6	6.0		1.17	[NR]	Illumina, Perlegen [up to 7456344] (imputed)	N
2010-12-01	20953189	Stuart PE	2010-10-17	Nat Genet	www.ncbi.nlm.nih.gov/pubmed/20953189	Genome-wide association analysis identifies three psoriasis susceptibility loci.	Psoriasis	Up to 1,831 cases, up to 2,546 controls	Up to 4,064 cases, up to 4,685 controls	20q13.12	20	45352086	SDC4	SDC4 - SYS1	6385	90196		3662	9851	rs1008953-C	rs1008953	0	1008953	upstream_gene_variant	1	0.79	1E-7	7.0		1.14	[NR]	Illumina, Perlegen [up to 7456344] (imputed)	N
2010-12-01	20953188	Ellinghaus E	2010-10-17	Nat Genet	www.ncbi.nlm.nih.gov/pubmed/20953188	Genome-wide association study identifies a psoriasis susceptibility locus at TRAF3IP2.	Psoriasis	472 European ancestry cases, 1,146 European ancestry controls	2,668, European ancestry cases, 762 French Canadian founder population cases, 2,585 cases, 3,485 European ancestry controls, 994 French Canadian founder population controls, 2,412 controls	5q33.3	5	159332892	IL12B	LOC285626			285626			rs2546890-A	rs2546890	0	2546890	non_coding_transcript_exon_variant	0	0.56	1E-20	20.0		1.54	[1.32-1.79]	Illumina [2339118] (imputed)	N
2010-12-01	20953188	Ellinghaus E	2010-10-17	Nat Genet	www.ncbi.nlm.nih.gov/pubmed/20953188	Genome-wide association study identifies a psoriasis susceptibility locus at TRAF3IP2.	Psoriasis	472 European ancestry cases, 1,146 European ancestry controls	2,668, European ancestry cases, 762 French Canadian founder population cases, 2,585 cases, 3,485 European ancestry controls, 994 French Canadian founder population controls, 2,412 controls	6q21	6	111592059	TRAF3IP2	TRAF3IP2-AS1, TRAF3IP2			643749, 10758			rs33980500-T	rs33980500	0	33980500	missense_variant	0	0.08	1E-16	16.0				Illumina [2339118] (imputed)	N
2010-12-01	20953189	Stuart PE	2010-10-17	Nat Genet	www.ncbi.nlm.nih.gov/pubmed/20953189	Genome-wide association analysis identifies three psoriasis susceptibility loci.	Psoriasis	Up to 1,831 cases, up to 2,546 controls	Up to 4,064 cases, up to 4,685 controls	17p11.2	17	22180454	NR	NCOR1P2 - UBBP4	729490	23666		109849	23196	rs1975974-G	rs1975974	0	1975974	intergenic_variant	1	0.23	1E-7	7.0		1.17	[NR]	Illumina, Perlegen [up to 7456344] (imputed)	N
2010-12-01	20953189	Stuart PE	2010-10-17	Nat Genet	www.ncbi.nlm.nih.gov/pubmed/20953189	Genome-wide association analysis identifies three psoriasis susceptibility loci.	Psoriasis	Up to 1,831 cases, up to 2,546 controls	Up to 4,064 cases, up to 4,685 controls	2p16.1	2	60864815	NR	LINC01185			400957			rs842636-G	rs842636	0	842636	intron_variant	0	0.56	6E-6	5.221848749616356		1.15	[NR]	Illumina, Perlegen [up to 7456344] (imputed)	N
2010-12-01	20953188	Ellinghaus E	2010-10-17	Nat Genet	www.ncbi.nlm.nih.gov/pubmed/20953188	Genome-wide association study identifies a psoriasis susceptibility locus at TRAF3IP2.	Psoriasis	472 European ancestry cases, 1,146 European ancestry controls	2,668, European ancestry cases, 762 French Canadian founder population cases, 2,585 cases, 3,485 European ancestry controls, 994 French Canadian founder population controls, 2,412 controls	6p21.33	6	31285148	HLA-C	RPL3P2 - WASF5P	116935	387122		3577	2353	rs12191877-?	rs12191877	0	12191877	downstream_gene_variant	1	NR	4E-32	31.397940008672037		2.79	[2.35-3.33]	Illumina [2339118] (imputed)	N
2011-01-18	20953190	Strange A	2010-10-17	Nat Genet	www.ncbi.nlm.nih.gov/pubmed/20953190	A genome-wide association study identifies new psoriasis susceptibility loci and an interaction between HLA-C and ERAP1.	Psoriasis	2,178 European ancestry cases, 5,175 European ancestry controls	3,174 European ancestry cases, 5,464 European ancestry controls	1p36.11	1	24193430	IL28RA	IFNLR1 - LOC284632	163702	284632		6155	6810	rs4649203-A	rs4649203	0	4649203	intergenic_variant	1	0.73	7E-8	7.154901959985743		1.13	[1.05-1.22]	Illumina [535475]	N
2011-01-18	20953190	Strange A	2010-10-17	Nat Genet	www.ncbi.nlm.nih.gov/pubmed/20953190	A genome-wide association study identifies new psoriasis susceptibility loci and an interaction between HLA-C and ERAP1.	Psoriasis	2,178 European ancestry cases, 5,175 European ancestry controls	3,174 European ancestry cases, 5,464 European ancestry controls	2p16.1	2	60854407	REL	LINC01185			400957			rs702873-G	rs702873	0	702873	intron_variant	0	0.56	4E-9	8.397940008672037		1.12	[1.04-1.20]	Illumina [535475]	N
2011-01-18	20953190	Strange A	2010-10-17	Nat Genet	www.ncbi.nlm.nih.gov/pubmed/20953190	A genome-wide association study identifies new psoriasis susceptibility loci and an interaction between HLA-C and ERAP1.	Psoriasis	2,178 European ancestry cases, 5,175 European ancestry controls	3,174 European ancestry cases, 5,464 European ancestry controls	2q24.2	2	162404181	IFIH1	KCNH7			90134			rs17716942-A	rs17716942	0	17716942	intron_variant	0	0.86	1E-13	13.0		1.29	[1.17-1.43]	Illumina [535475]	N
2011-01-18	20953190	Strange A	2010-10-17	Nat Genet	www.ncbi.nlm.nih.gov/pubmed/20953190	A genome-wide association study identifies new psoriasis susceptibility loci and an interaction between HLA-C and ERAP1.	Psoriasis	2,178 European ancestry cases, 5,175 European ancestry controls	3,174 European ancestry cases, 5,464 European ancestry controls	3p24.3	3	18742931	intergenic	LOC105376976			105376976			rs6809854-G	rs6809854	0	6809854	intron_variant	0	0.19	1E-7	7.0		1.14	[1.04-1.26]	Illumina [535475]	N
2011-01-18	20953190	Strange A	2010-10-17	Nat Genet	www.ncbi.nlm.nih.gov/pubmed/20953190	A genome-wide association study identifies new psoriasis susceptibility loci and an interaction between HLA-C and ERAP1.	Psoriasis	2,178 European ancestry cases, 5,175 European ancestry controls	3,174 European ancestry cases, 5,464 European ancestry controls	5q15	5	96766240	ERAP1	ERAP1, CAST			51752, 831			rs27524-A	rs27524	0	27524	intron_variant	0	0.36	3E-11	10.522878745280337		1.13	[1.05-1.22]	Illumina [535475]	N
2011-01-18	20953190	Strange A	2010-10-17	Nat Genet	www.ncbi.nlm.nih.gov/pubmed/20953190	A genome-wide association study identifies new psoriasis susceptibility loci and an interaction between HLA-C and ERAP1.	Psoriasis	2,178 European ancestry cases, 5,175 European ancestry controls	3,174 European ancestry cases, 5,464 European ancestry controls	6q21	6	111352511	TRAF3IP2	REV3L			5980			rs240993-A	rs240993	0	240993	intron_variant	0	0.25	5E-20	19.30102999566398		1.25	[1.16-1.34]	Illumina [535475]	N
2011-01-18	20953190	Strange A	2010-10-17	Nat Genet	www.ncbi.nlm.nih.gov/pubmed/20953190	A genome-wide association study identifies new psoriasis susceptibility loci and an interaction between HLA-C and ERAP1.	Psoriasis	2,178 European ancestry cases, 5,175 European ancestry controls	3,174 European ancestry cases, 5,464 European ancestry controls	14q13.2	14	35363460	NFKBIA	PSMA6 - RPLP0P3	5687	122589		45981	24595	rs8016947-C	rs8016947	0	8016947	intron_variant	1	0.57	2E-11	10.698970004336019		1.19	[1.11-1.27]	Illumina [535475]	N
2011-01-18	20953190	Strange A	2010-10-17	Nat Genet	www.ncbi.nlm.nih.gov/pubmed/20953190	A genome-wide association study identifies new psoriasis susceptibility loci and an interaction between HLA-C and ERAP1.	Psoriasis	2,178 European ancestry cases, 5,175 European ancestry controls	3,174 European ancestry cases, 5,464 European ancestry controls	19p13.2	19	10359299	TYK2	TYK2			7297			rs12720356-A	rs12720356	0	12720356	missense_variant	0	0.90	4E-11	10.397940008672037		1.4	[1.23-1.61]	Illumina [535475]	N
2011-01-18	20953190	Strange A	2010-10-17	Nat Genet	www.ncbi.nlm.nih.gov/pubmed/20953190	A genome-wide association study identifies new psoriasis susceptibility loci and an interaction between HLA-C and ERAP1.	Psoriasis	2,178 European ancestry cases, 5,175 European ancestry controls	3,174 European ancestry cases, 5,464 European ancestry controls	6q21	6	111374888	TRAF3IP2	REV3L			5980			rs458017-G	rs458017	0	458017	missense_variant	0	0.06	2E-16	15.698970004336019		1.37	[1.22-1.54]	Illumina [535475]	N
2011-01-18	20953190	Strange A	2010-10-17	Nat Genet	www.ncbi.nlm.nih.gov/pubmed/20953190	A genome-wide association study identifies new psoriasis susceptibility loci and an interaction between HLA-C and ERAP1.	Psoriasis	2,178 European ancestry cases, 5,175 European ancestry controls	3,174 European ancestry cases, 5,464 European ancestry controls	19p13.2	19	10362257	TYK2	TYK2			7297			rs280519-A	rs280519	0	280519	splice_region_variant	0	0.47	4E-9	8.397940008672037		1.13	[1.05-1.21]	Illumina [535475]	N
2011-01-18	20953190	Strange A	2010-10-17	Nat Genet	www.ncbi.nlm.nih.gov/pubmed/20953190	A genome-wide association study identifies new psoriasis susceptibility loci and an interaction between HLA-C and ERAP1.	Psoriasis	2,178 European ancestry cases, 5,175 European ancestry controls	3,174 European ancestry cases, 5,464 European ancestry controls	1p31.3	1	67240275	IL23R	IL23R			149233			rs11209026-?	rs11209026	0	11209026	missense_variant	0	NR	7E-7	6.154901959985743		1.49	[1.27-1.74]	Illumina [535475]	N
2011-01-18	20953190	Strange A	2010-10-17	Nat Genet	www.ncbi.nlm.nih.gov/pubmed/20953190	A genome-wide association study identifies new psoriasis susceptibility loci and an interaction between HLA-C and ERAP1.	Psoriasis	2,178 European ancestry cases, 5,175 European ancestry controls	3,174 European ancestry cases, 5,464 European ancestry controls	1q21.3	1	152578800	LCE3D	LCE3E - LCE3D	353145	84648		12030	584	rs4112788-?	rs4112788	0	4112788	downstream_gene_variant	1	NR	3E-10	9.522878745280337		1.29	[1.19-1.40]	Illumina [535475]	N
2011-01-18	20953190	Strange A	2010-10-17	Nat Genet	www.ncbi.nlm.nih.gov/pubmed/20953190	A genome-wide association study identifies new psoriasis susceptibility loci and an interaction between HLA-C and ERAP1.	Psoriasis	2,178 European ancestry cases, 5,175 European ancestry controls	3,174 European ancestry cases, 5,464 European ancestry controls	5q33.3	5	159323761	IL12B	IL12B, LOC107986469			3593, 107986469			rs3213094-?	rs3213094	0	3213094	intron_variant	0	NR	5E-11	10.301029995663981		1.39	[1.26-1.53]	Illumina [535475]	N
2011-01-18	20953190	Strange A	2010-10-17	Nat Genet	www.ncbi.nlm.nih.gov/pubmed/20953190	A genome-wide association study identifies new psoriasis susceptibility loci and an interaction between HLA-C and ERAP1.	Psoriasis	2,178 European ancestry cases, 5,175 European ancestry controls	3,174 European ancestry cases, 5,464 European ancestry controls	6p21.33	6	31306778	HLA-C	LOC105375015			105375015			rs10484554-?	rs10484554	0	10484554	downstream_gene_variant	0	NR	4E-214	213.39794000867204		4.66	[4.23-5.13]	Illumina [535475]	N
2011-01-18	20953190	Strange A	2010-10-17	Nat Genet	www.ncbi.nlm.nih.gov/pubmed/20953190	A genome-wide association study identifies new psoriasis susceptibility loci and an interaction between HLA-C and ERAP1.	Psoriasis	2,178 European ancestry cases, 5,175 European ancestry controls	3,174 European ancestry cases, 5,464 European ancestry controls	6q23.3	6	137878280	TNFAIP3	TNFAIP3			7128			rs610604-?	rs610604	0	610604	intron_variant	0	NR	7E-7	6.154901959985743		1.22	[1.13-1.32]	Illumina [535475]	N
2011-01-18	20953190	Strange A	2010-10-17	Nat Genet	www.ncbi.nlm.nih.gov/pubmed/20953190	A genome-wide association study identifies new psoriasis susceptibility loci and an interaction between HLA-C and ERAP1.	Psoriasis	2,178 European ancestry cases, 5,175 European ancestry controls	3,174 European ancestry cases, 5,464 European ancestry controls	12q13.3	12	56344189	IL23A	STAT2			6773			rs2066808-?	rs2066808	0	2066808	intron_variant	0	NR	2E-7	6.698970004336019		1.49	[1.28-1.73]	Illumina [535475]	N
2011-01-18	20953190	Strange A	2010-10-17	Nat Genet	www.ncbi.nlm.nih.gov/pubmed/20953190	A genome-wide association study identifies new psoriasis susceptibility loci and an interaction between HLA-C and ERAP1.	Psoriasis	2,178 European ancestry cases, 5,175 European ancestry controls	3,174 European ancestry cases, 5,464 European ancestry controls	20q13.13	20	49938440	ZNF313	RNF114			55905			rs2235617-?	rs2235617	0	2235617	intron_variant	0	NR	2E-6	5.698970004336019		1.2	[1.11-1.30]	Illumina [535475]	N
2016-02-12	25939698	Tsoi LC	2015-05-05	Nat Commun	www.ncbi.nlm.nih.gov/pubmed/25939698	Enhanced meta-analysis and replication studies identify five new psoriasis susceptibility loci.	Psoriasis	3,994 European ancestry cases, 7,699 European ancestry controls	6,268 European ancestry cases, 14,172 European ancestry controls, 5,033 cases, 5,707 controls	1p31.1	1	69322799	LRRC7	LOC105378786 - LOC105378788	105378786	105378788		73320	108452	rs10789285-G	rs10789285	0	10789285	intergenic_variant	1	0.25	3E-9	8.522878745280337		1.12	[NR]	Illumina [696365] (imputed)	N
2016-02-12	25939698	Tsoi LC	2015-05-05	Nat Commun	www.ncbi.nlm.nih.gov/pubmed/25939698	Enhanced meta-analysis and replication studies identify five new psoriasis susceptibility loci.	Psoriasis	3,994 European ancestry cases, 7,699 European ancestry controls	6,268 European ancestry cases, 14,172 European ancestry controls, 5,033 cases, 5,707 controls	3p24.3	3	16954543	PLCL2	PLCL2			23228			rs4685408-G	rs4685408	0	4685408	intron_variant	0	0.48	7E-14	13.154901959985743		1.12	[NR]	Illumina [696365] (imputed)	N
2016-02-12	25939698	Tsoi LC	2015-05-05	Nat Commun	www.ncbi.nlm.nih.gov/pubmed/25939698	Enhanced meta-analysis and replication studies identify five new psoriasis susceptibility loci.	Psoriasis	3,994 European ancestry cases, 7,699 European ancestry controls	6,268 European ancestry cases, 14,172 European ancestry controls, 5,033 cases, 5,707 controls	3q12.3	3	101944711	NFKBIZ	LOC152225			152225			rs7637230-A	rs7637230	0	7637230	intron_variant	0	0.8	2E-10	9.698970004336019		1.14	[NR]	Illumina [696365] (imputed)	N
2016-02-12	25939698	Tsoi LC	2015-05-05	Nat Commun	www.ncbi.nlm.nih.gov/pubmed/25939698	Enhanced meta-analysis and replication studies identify five new psoriasis susceptibility loci.	Psoriasis	3,994 European ancestry cases, 7,699 European ancestry controls	6,268 European ancestry cases, 14,172 European ancestry controls, 5,033 cases, 5,707 controls	5p13.1	5	40370622	CARD6	LOC105374736 - LOC105374737	105374736	105374737		42971	229328	rs114934997-C	rs114934997	1	112768831	intergenic_variant	1	0.91	6E-9	8.221848749616356		1.17	[NR]	Illumina [696365] (imputed)	N
2016-02-12	25939698	Tsoi LC	2015-05-05	Nat Commun	www.ncbi.nlm.nih.gov/pubmed/25939698	Enhanced meta-analysis and replication studies identify five new psoriasis susceptibility loci.	Psoriasis	3,994 European ancestry cases, 7,699 European ancestry controls	6,268 European ancestry cases, 14,172 European ancestry controls, 5,033 cases, 5,707 controls	10q22.2	10	73839369	CAMK2G	CAMK2G			818			rs2675662-A	rs2675662	0	2675662	intron_variant	0	0.56	2E-14	13.698970004336019		1.12	[NR]	Illumina [696365] (imputed)	N
2016-02-12	25939698	Tsoi LC	2015-05-05	Nat Commun	www.ncbi.nlm.nih.gov/pubmed/25939698	Enhanced meta-analysis and replication studies identify five new psoriasis susceptibility loci.	Psoriasis	3,994 European ancestry cases, 7,699 European ancestry controls	6,268 European ancestry cases, 14,172 European ancestry controls, 5,033 cases, 5,707 controls	15q25.3	15	85535884	AKAP13	AKAP13			11214			rs35343117-G	rs35343117	0	35343117	3_prime_UTR_variant	0	0.34	2E-6	5.698970004336019		1.1	[NR]	Illumina [696365] (imputed)	N
2016-02-10	25903422	Yin X	2015-04-23	Nat Commun	www.ncbi.nlm.nih.gov/pubmed/25903422	Genome-wide meta-analysis identifies multiple novel associations and ethnic heterogeneity of psoriasis susceptibility.	Psoriasis	3,496 European ancestry cases, 5,186 European ancestry controls, 1,588 Chinese ancestry cases, 3,546 Chinese ancestry controls	5,134 European ancestry cases, 5,633 European ancestry controls, 5,151 Chinese ancestry cases, 5,152 Chinese ancestry controls	3q28	3	189897686	TP63	TP63 - P3H2	8626	55214		407	59042	rs28512356-C	rs28512356	0	28512356	downstream_gene_variant	1	0.799	8E-6	5.096910013008056		1.1	[1.06-1.15]	Illumina [up to 4778154] (imputed)	N
2016-02-10	25903422	Yin X	2015-04-23	Nat Commun	www.ncbi.nlm.nih.gov/pubmed/25903422	Genome-wide meta-analysis identifies multiple novel associations and ethnic heterogeneity of psoriasis susceptibility.	Psoriasis	3,496 European ancestry cases, 5,186 European ancestry controls, 1,588 Chinese ancestry cases, 3,546 Chinese ancestry controls	5,134 European ancestry cases, 5,633 European ancestry controls, 5,151 Chinese ancestry cases, 5,152 Chinese ancestry controls	13q14.11	13	39759232	COG6	COG6			57511			rs34394770-T	rs34394770	0	34394770	intron_variant	0	0.643	5E-8	7.301029995663981		1.11	[1.07-1.15]	Illumina [up to 4778154] (imputed)	N
2016-02-10	25903422	Yin X	2015-04-23	Nat Commun	www.ncbi.nlm.nih.gov/pubmed/25903422	Genome-wide meta-analysis identifies multiple novel associations and ethnic heterogeneity of psoriasis susceptibility.	Psoriasis	3,496 European ancestry cases, 5,186 European ancestry controls, 1,588 Chinese ancestry cases, 3,546 Chinese ancestry controls	5,134 European ancestry cases, 5,633 European ancestry controls, 5,151 Chinese ancestry cases, 5,152 Chinese ancestry controls	13q14.12	13	44760058	LOC144817	LOC105370185 - LINC00330	105370185	144817		35747	39446	rs9533962-C	rs9533962	0	9533962	regulatory_region_variant	1	0.406	8E-11	10.096910013008056		1.12	[1.08-1.15]	Illumina [up to 4778154] (imputed)	N
2016-02-10	25903422	Yin X	2015-04-23	Nat Commun	www.ncbi.nlm.nih.gov/pubmed/25903422	Genome-wide meta-analysis identifies multiple novel associations and ethnic heterogeneity of psoriasis susceptibility.	Psoriasis	3,496 European ancestry cases, 5,186 European ancestry controls, 1,588 Chinese ancestry cases, 3,546 Chinese ancestry controls	5,134 European ancestry cases, 5,633 European ancestry controls, 5,151 Chinese ancestry cases, 5,152 Chinese ancestry controls	21q22.12	21	35098568	RUNX1	RUNX1 - LOC100506403	861	100506403		49234	273939	rs8128234-T	rs8128234	0	8128234	intron_variant	1	0.197	6E-8	7.221848749616356		1.13	[1.08-1.18]	Illumina [up to 4778154] (imputed)	N
2016-02-10	25903422	Yin X	2015-04-23	Nat Commun	www.ncbi.nlm.nih.gov/pubmed/25903422	Genome-wide meta-analysis identifies multiple novel associations and ethnic heterogeneity of psoriasis susceptibility.	Psoriasis	3,496 European ancestry cases, 5,186 European ancestry controls, 1,588 Chinese ancestry cases, 3,546 Chinese ancestry controls	5,134 European ancestry cases, 5,633 European ancestry controls, 5,151 Chinese ancestry cases, 5,152 Chinese ancestry controls	3q28	3	189897686	TP63	TP63 - P3H2	8626	55214		407	59042	rs28512356-C	rs28512356	0	28512356	downstream_gene_variant	1	0.799	4E-8	7.3979400086720375	EA	1.17	[1.11-1.24]	Illumina [up to 4778154] (imputed)	N
2016-02-10	25903422	Yin X	2015-04-23	Nat Commun	www.ncbi.nlm.nih.gov/pubmed/25903422	Genome-wide meta-analysis identifies multiple novel associations and ethnic heterogeneity of psoriasis susceptibility.	Psoriasis	3,496 European ancestry cases, 5,186 European ancestry controls, 1,588 Chinese ancestry cases, 3,546 Chinese ancestry controls	5,134 European ancestry cases, 5,633 European ancestry controls, 5,151 Chinese ancestry cases, 5,152 Chinese ancestry controls	13q14.11	13	39759232	COG6	COG6			57511			rs34394770-T	rs34394770	0	34394770	intron_variant	0	0.643	3E-8	7.522878745280337	EA	1.16	[1.1-1.22]	Illumina [up to 4778154] (imputed)	N
2016-02-10	25903422	Yin X	2015-04-23	Nat Commun	www.ncbi.nlm.nih.gov/pubmed/25903422	Genome-wide meta-analysis identifies multiple novel associations and ethnic heterogeneity of psoriasis susceptibility.	Psoriasis	3,496 European ancestry cases, 5,186 European ancestry controls, 1,588 Chinese ancestry cases, 3,546 Chinese ancestry controls	5,134 European ancestry cases, 5,633 European ancestry controls, 5,151 Chinese ancestry cases, 5,152 Chinese ancestry controls	13q14.12	13	44760058	LOC144817	LOC105370185 - LINC00330	105370185	144817		35747	39446	rs9533962-C	rs9533962	0	9533962	regulatory_region_variant	1	0.406	2E-8	7.698970004336019	EA	1.14	[1.09-1.19]	Illumina [up to 4778154] (imputed)	N
2016-02-10	25903422	Yin X	2015-04-23	Nat Commun	www.ncbi.nlm.nih.gov/pubmed/25903422	Genome-wide meta-analysis identifies multiple novel associations and ethnic heterogeneity of psoriasis susceptibility.	Psoriasis	3,496 European ancestry cases, 5,186 European ancestry controls, 1,588 Chinese ancestry cases, 3,546 Chinese ancestry controls	5,134 European ancestry cases, 5,633 European ancestry controls, 5,151 Chinese ancestry cases, 5,152 Chinese ancestry controls	21q22.12	21	35098568	RUNX1	RUNX1 - LOC100506403	861	100506403		49234	273939	rs8128234-T	rs8128234	0	8128234	intron_variant	1	0.197	4E-8	7.3979400086720375	EA	1.17	[1.11-1.23]	Illumina [up to 4778154] (imputed)	N
2016-02-10	25903422	Yin X	2015-04-23	Nat Commun	www.ncbi.nlm.nih.gov/pubmed/25903422	Genome-wide meta-analysis identifies multiple novel associations and ethnic heterogeneity of psoriasis susceptibility.	Psoriasis	3,496 European ancestry cases, 5,186 European ancestry controls, 1,588 Chinese ancestry cases, 3,546 Chinese ancestry controls	5,134 European ancestry cases, 5,633 European ancestry controls, 5,151 Chinese ancestry cases, 5,152 Chinese ancestry controls	20p12.2	20	9781800	PAK7	PAK7			57144			rs6056869-A	rs6056869	0	6056869	intron_variant	0	0.294	1E-6	6.0	EA	1.12	[1.07-1.17]	Illumina [up to 4778154] (imputed)	N
2016-02-10	25903422	Yin X	2015-04-23	Nat Commun	www.ncbi.nlm.nih.gov/pubmed/25903422	Genome-wide meta-analysis identifies multiple novel associations and ethnic heterogeneity of psoriasis susceptibility.	Psoriasis	3,496 European ancestry cases, 5,186 European ancestry controls, 1,588 Chinese ancestry cases, 3,546 Chinese ancestry controls	5,134 European ancestry cases, 5,633 European ancestry controls, 5,151 Chinese ancestry cases, 5,152 Chinese ancestry controls	9p13.3	9	35507293	RUSC2	RUSC2			9853			rs10814247-G	rs10814247	0	10814247	intron_variant	0	0.385	4E-6	5.3979400086720375		1.08	[1.05-1.12]	Illumina [up to 4778154] (imputed)	N
2016-02-10	25903422	Yin X	2015-04-23	Nat Commun	www.ncbi.nlm.nih.gov/pubmed/25903422	Genome-wide meta-analysis identifies multiple novel associations and ethnic heterogeneity of psoriasis susceptibility.	Psoriasis	3,496 European ancestry cases, 5,186 European ancestry controls, 1,588 Chinese ancestry cases, 3,546 Chinese ancestry controls	5,134 European ancestry cases, 5,633 European ancestry controls, 5,151 Chinese ancestry cases, 5,152 Chinese ancestry controls	11q23.3	11	120243712	POU2F3	POU2F3			25833			rs2847500-A	rs2847500	0	2847500	intron_variant	0	0.135	3E-6	5.522878745280337		1.14	[1.08-1.21]	Illumina [up to 4778154] (imputed)	N
2016-02-10	25903422	Yin X	2015-04-23	Nat Commun	www.ncbi.nlm.nih.gov/pubmed/25903422	Genome-wide meta-analysis identifies multiple novel associations and ethnic heterogeneity of psoriasis susceptibility.	Psoriasis	3,496 European ancestry cases, 5,186 European ancestry controls, 1,588 Chinese ancestry cases, 3,546 Chinese ancestry controls	5,134 European ancestry cases, 5,633 European ancestry controls, 5,151 Chinese ancestry cases, 5,152 Chinese ancestry controls	21q22.11	21	33464741	IFNAR1	TMEM50B			757			rs57996174-C	rs57996174	0	57996174	intron_variant	0	0.104	5E-6	5.301029995663981		1.12	[1.06-1.17]	Illumina [up to 4778154] (imputed)	N
2016-02-10	25903422	Yin X	2015-04-23	Nat Commun	www.ncbi.nlm.nih.gov/pubmed/25903422	Genome-wide meta-analysis identifies multiple novel associations and ethnic heterogeneity of psoriasis susceptibility.	Psoriasis	3,496 European ancestry cases, 5,186 European ancestry controls, 1,588 Chinese ancestry cases, 3,546 Chinese ancestry controls	5,134 European ancestry cases, 5,633 European ancestry controls, 5,151 Chinese ancestry cases, 5,152 Chinese ancestry controls	21q22.12	21	34642609	CLIC6	RCAN1 - CLIC6	1827	54102		27467	26344	rs9305556-A	rs9305556	0	9305556	regulatory_region_variant	1	0.42012	1E-6	6.0		1.1	[1.06-1.14]	Illumina [up to 4778154] (imputed)	N
2016-02-10	25903422	Yin X	2015-04-23	Nat Commun	www.ncbi.nlm.nih.gov/pubmed/25903422	Genome-wide meta-analysis identifies multiple novel associations and ethnic heterogeneity of psoriasis susceptibility.	Psoriasis	3,496 European ancestry cases, 5,186 European ancestry controls, 1,588 Chinese ancestry cases, 3,546 Chinese ancestry controls	5,134 European ancestry cases, 5,633 European ancestry controls, 5,151 Chinese ancestry cases, 5,152 Chinese ancestry controls	21q22.11	21	33464741	IFNAR1	TMEM50B			757			rs57996174-C	rs57996174	0	57996174	intron_variant	0	0.249	7E-6	5.154901959985743	Chinese	1.13	[1.07-1.19]	Illumina [up to 4778154] (imputed)	N
2016-02-10	25903422	Yin X	2015-04-23	Nat Commun	www.ncbi.nlm.nih.gov/pubmed/25903422	Genome-wide meta-analysis identifies multiple novel associations and ethnic heterogeneity of psoriasis susceptibility.	Psoriasis	3,496 European ancestry cases, 5,186 European ancestry controls, 1,588 Chinese ancestry cases, 3,546 Chinese ancestry controls	5,134 European ancestry cases, 5,633 European ancestry controls, 5,151 Chinese ancestry cases, 5,152 Chinese ancestry controls	3q28	3	191162345	OSTN	LOC107986171			107986171			rs11922372-C	rs11922372	0	11922372	intergenic_variant	0	0.22795	2E-7	6.698970004336019	EA	1.14	[1.08-1.19]	Illumina [up to 4778154] (imputed)	N
2016-02-10	25903422	Yin X	2015-04-23	Nat Commun	www.ncbi.nlm.nih.gov/pubmed/25903422	Genome-wide meta-analysis identifies multiple novel associations and ethnic heterogeneity of psoriasis susceptibility.	Psoriasis	3,496 European ancestry cases, 5,186 European ancestry controls, 1,588 Chinese ancestry cases, 3,546 Chinese ancestry controls	5,134 European ancestry cases, 5,633 European ancestry controls, 5,151 Chinese ancestry cases, 5,152 Chinese ancestry controls	5q33.3	5	159337169	IL12B	LOC285626			285626			rs7709212-T	rs7709212	0	7709212	intron_variant	0	0.657	3E-20	19.522878745280337	(EA)	1.37	[1.28-1.47]	Illumina [up to 4778154] (imputed)	N
2016-02-10	25903422	Yin X	2015-04-23	Nat Commun	www.ncbi.nlm.nih.gov/pubmed/25903422	Genome-wide meta-analysis identifies multiple novel associations and ethnic heterogeneity of psoriasis susceptibility.	Psoriasis	3,496 European ancestry cases, 5,186 European ancestry controls, 1,588 Chinese ancestry cases, 3,546 Chinese ancestry controls	5,134 European ancestry cases, 5,633 European ancestry controls, 5,151 Chinese ancestry cases, 5,152 Chinese ancestry controls	5q33.1	5	151098757	TNIP1, ANXA6	TNIP1 - ANXA6	10318	309		11097	1949	rs17728338-A	rs17728338	0	17728338	downstream_gene_variant	1	0.054	4E-14	13.397940008672037	(EA)	1.64	[1.44-1.86]	Illumina [up to 4778154] (imputed)	N
2016-02-10	25903422	Yin X	2015-04-23	Nat Commun	www.ncbi.nlm.nih.gov/pubmed/25903422	Genome-wide meta-analysis identifies multiple novel associations and ethnic heterogeneity of psoriasis susceptibility.	Psoriasis	3,496 European ancestry cases, 5,186 European ancestry controls, 1,588 Chinese ancestry cases, 3,546 Chinese ancestry controls	5,134 European ancestry cases, 5,633 European ancestry controls, 5,151 Chinese ancestry cases, 5,152 Chinese ancestry controls	5q33.3	5	159409099	IL12B_2nd	LOC285626 - LOC285627	285626	285627		46265	39457	rs4921493-T	rs4921493	0	4921493	intron_variant	1	0.641	3E-11	10.522878745280337	(EA, conditional on rs7709212)	1.26	[1.19-1.32]	Illumina [up to 4778154] (imputed)	N
2016-02-10	25903422	Yin X	2015-04-23	Nat Commun	www.ncbi.nlm.nih.gov/pubmed/25903422	Genome-wide meta-analysis identifies multiple novel associations and ethnic heterogeneity of psoriasis susceptibility.	Psoriasis	3,496 European ancestry cases, 5,186 European ancestry controls, 1,588 Chinese ancestry cases, 3,546 Chinese ancestry controls	5,134 European ancestry cases, 5,633 European ancestry controls, 5,151 Chinese ancestry cases, 5,152 Chinese ancestry controls	2q24.2	2	162272314	IFIH1	IFIH1			64135			rs3747517-T	rs3747517	0	3747517	missense_variant	0	0.274	3E-11	10.522878745280337	(EA, conditional on rs1990760)	1.33	[1.23-1.45]	Illumina [up to 4778154] (imputed)	N
2016-02-10	25903422	Yin X	2015-04-23	Nat Commun	www.ncbi.nlm.nih.gov/pubmed/25903422	Genome-wide meta-analysis identifies multiple novel associations and ethnic heterogeneity of psoriasis susceptibility.	Psoriasis	3,496 European ancestry cases, 5,186 European ancestry controls, 1,588 Chinese ancestry cases, 3,546 Chinese ancestry controls	5,134 European ancestry cases, 5,633 European ancestry controls, 5,151 Chinese ancestry cases, 5,152 Chinese ancestry controls	1q21.3	1	152631366	LCE region	LCE3A - LCEP4	353142	450210		8263	13027	rs4845459-A	rs4845459	0	4845459	intergenic_variant	1	0.651	6E-11	10.221848749616356	(EA)	1.25	[1.17-1.34]	Illumina [up to 4778154] (imputed)	N
2016-02-10	25903422	Yin X	2015-04-23	Nat Commun	www.ncbi.nlm.nih.gov/pubmed/25903422	Genome-wide meta-analysis identifies multiple novel associations and ethnic heterogeneity of psoriasis susceptibility.	Psoriasis	3,496 European ancestry cases, 5,186 European ancestry controls, 1,588 Chinese ancestry cases, 3,546 Chinese ancestry controls	5,134 European ancestry cases, 5,633 European ancestry controls, 5,151 Chinese ancestry cases, 5,152 Chinese ancestry controls	6q23.3	6	137874556	TNFAIP3	TNFAIP3			7128			rs643177-T	rs643177	0	643177	intron_variant	0	0.273	5E-10	9.301029995663981	(EA)	1.24	[1.16-1.33]	Illumina [up to 4778154] (imputed)	N
2016-02-10	25903422	Yin X	2015-04-23	Nat Commun	www.ncbi.nlm.nih.gov/pubmed/25903422	Genome-wide meta-analysis identifies multiple novel associations and ethnic heterogeneity of psoriasis susceptibility.	Psoriasis	3,496 European ancestry cases, 5,186 European ancestry controls, 1,588 Chinese ancestry cases, 3,546 Chinese ancestry controls	5,134 European ancestry cases, 5,633 European ancestry controls, 5,151 Chinese ancestry cases, 5,152 Chinese ancestry controls	2p16.1	2	60853347	REL	LINC01185			400957			rs842625-G	rs842625	0	842625	intron_variant	0	0.556	1E-8	8.0	(EA)	1.2	[1.13-1.28]	Illumina [up to 4778154] (imputed)	N
2016-02-10	25903422	Yin X	2015-04-23	Nat Commun	www.ncbi.nlm.nih.gov/pubmed/25903422	Genome-wide meta-analysis identifies multiple novel associations and ethnic heterogeneity of psoriasis susceptibility.	Psoriasis	3,496 European ancestry cases, 5,186 European ancestry controls, 1,588 Chinese ancestry cases, 3,546 Chinese ancestry controls	5,134 European ancestry cases, 5,633 European ancestry controls, 5,151 Chinese ancestry cases, 5,152 Chinese ancestry controls	5q33.3	5	159322080	IL12B	LOC107986469, IL12B			107986469, 3593			rs2853694-G	rs2853694	0	2853694	intron_variant	0	0.495	2E-8	7.698970004336019	(EA, conditional on rs7709212, rs4921493)	1.25	[1.17-1.32]	Illumina [up to 4778154] (imputed)	N
2016-02-10	25903422	Yin X	2015-04-23	Nat Commun	www.ncbi.nlm.nih.gov/pubmed/25903422	Genome-wide meta-analysis identifies multiple novel associations and ethnic heterogeneity of psoriasis susceptibility.	Psoriasis	3,496 European ancestry cases, 5,186 European ancestry controls, 1,588 Chinese ancestry cases, 3,546 Chinese ancestry controls	5,134 European ancestry cases, 5,633 European ancestry controls, 5,151 Chinese ancestry cases, 5,152 Chinese ancestry controls	2q24.2	2	162267541	IFIH1	IFIH1			64135			rs1990760-T	rs1990760	0	1990760	missense_variant	0	0.61416	1E-7	7.0	(EA)	1.19	[1.12-1.28]	Illumina [up to 4778154] (imputed)	N
2016-02-10	25903422	Yin X	2015-04-23	Nat Commun	www.ncbi.nlm.nih.gov/pubmed/25903422	Genome-wide meta-analysis identifies multiple novel associations and ethnic heterogeneity of psoriasis susceptibility.	Psoriasis	3,496 European ancestry cases, 5,186 European ancestry controls, 1,588 Chinese ancestry cases, 3,546 Chinese ancestry controls	5,134 European ancestry cases, 5,633 European ancestry controls, 5,151 Chinese ancestry cases, 5,152 Chinese ancestry controls	14q13.2	14	35363460	PSMA6, NFKBIA	PSMA6 - RPLP0P3	5687	122589		45981	24595	rs8016947-G	rs8016947	0	8016947	intron_variant	1	0.553	3E-6	5.522878745280337	(EA)	1.16	[1.09-1.24]	Illumina [up to 4778154] (imputed)	N
2016-02-10	25903422	Yin X	2015-04-23	Nat Commun	www.ncbi.nlm.nih.gov/pubmed/25903422	Genome-wide meta-analysis identifies multiple novel associations and ethnic heterogeneity of psoriasis susceptibility.	Psoriasis	3,496 European ancestry cases, 5,186 European ancestry controls, 1,588 Chinese ancestry cases, 3,546 Chinese ancestry controls	5,134 European ancestry cases, 5,633 European ancestry controls, 5,151 Chinese ancestry cases, 5,152 Chinese ancestry controls	17q11.2	17	27779649	NOS2	NOS2			4843			rs4795067-G	rs4795067	0	4795067	intron_variant	0	0.351	3E-6	5.522878745280337	(EA)	1.17	[1.1-1.25]	Illumina [up to 4778154] (imputed)	N
2016-02-10	25903422	Yin X	2015-04-23	Nat Commun	www.ncbi.nlm.nih.gov/pubmed/25903422	Genome-wide meta-analysis identifies multiple novel associations and ethnic heterogeneity of psoriasis susceptibility.	Psoriasis	3,496 European ancestry cases, 5,186 European ancestry controls, 1,588 Chinese ancestry cases, 3,546 Chinese ancestry controls	5,134 European ancestry cases, 5,633 European ancestry controls, 5,151 Chinese ancestry cases, 5,152 Chinese ancestry controls	5q33.3	5	159337169	IL12B	LOC285626			285626			rs7709212-T	rs7709212	0	7709212	intron_variant	0	0.5189	1E-11	11.0	(Chinese)	1.4	[1.27-1.55]	Illumina [up to 4778154] (imputed)	N
2016-02-10	25903422	Yin X	2015-04-23	Nat Commun	www.ncbi.nlm.nih.gov/pubmed/25903422	Genome-wide meta-analysis identifies multiple novel associations and ethnic heterogeneity of psoriasis susceptibility.	Psoriasis	3,496 European ancestry cases, 5,186 European ancestry controls, 1,588 Chinese ancestry cases, 3,546 Chinese ancestry controls	5,134 European ancestry cases, 5,633 European ancestry controls, 5,151 Chinese ancestry cases, 5,152 Chinese ancestry controls	5q33.3	5	159337169	IFIH1	LOC285626			285626			rs3747517-T	rs7709212	0	7709212	intron_variant	0	0.682	5E-9	8.301029995663981	(Chinese, conditional on rs1990760)	1.25	[1.16-1.35]	Illumina [up to 4778154] (imputed)	N
2016-02-10	25903422	Yin X	2015-04-23	Nat Commun	www.ncbi.nlm.nih.gov/pubmed/25903422	Genome-wide meta-analysis identifies multiple novel associations and ethnic heterogeneity of psoriasis susceptibility.	Psoriasis	3,496 European ancestry cases, 5,186 European ancestry controls, 1,588 Chinese ancestry cases, 3,546 Chinese ancestry controls	5,134 European ancestry cases, 5,633 European ancestry controls, 5,151 Chinese ancestry cases, 5,152 Chinese ancestry controls	1q21.3	1	152631366	LCE region	LCE3A - LCEP4	353142	450210		8263	13027	rs4845459-A	rs4845459	0	4845459	intergenic_variant	1	0.61	1E-7	7.0	(Chinese)	1.32	[1.19-1.46]	Illumina [up to 4778154] (imputed)	N
2016-02-10	25903422	Yin X	2015-04-23	Nat Commun	www.ncbi.nlm.nih.gov/pubmed/25903422	Genome-wide meta-analysis identifies multiple novel associations and ethnic heterogeneity of psoriasis susceptibility.	Psoriasis	3,496 European ancestry cases, 5,186 European ancestry controls, 1,588 Chinese ancestry cases, 3,546 Chinese ancestry controls	5,134 European ancestry cases, 5,633 European ancestry controls, 5,151 Chinese ancestry cases, 5,152 Chinese ancestry controls	5q33.1	5	151098757	TNIP1, ANXA6	TNIP1 - ANXA6	10318	309		11097	1949	rs17728338-A	rs17728338	0	17728338	downstream_gene_variant	1	0.10115	3E-7	6.522878745280337	(Chinese)	1.54	[1.31-1.82]	Illumina [up to 4778154] (imputed)	N
2016-02-10	25903422	Yin X	2015-04-23	Nat Commun	www.ncbi.nlm.nih.gov/pubmed/25903422	Genome-wide meta-analysis identifies multiple novel associations and ethnic heterogeneity of psoriasis susceptibility.	Psoriasis	3,496 European ancestry cases, 5,186 European ancestry controls, 1,588 Chinese ancestry cases, 3,546 Chinese ancestry controls	5,134 European ancestry cases, 5,633 European ancestry controls, 5,151 Chinese ancestry cases, 5,152 Chinese ancestry controls	5q33.3	5	159337169	IL12B	LOC285626			285626			rs7709212-T	rs7709212	0	7709212	intron_variant	0	0.657	2E-30	29.69897000433602		1.38	[1.31-1.46]	Illumina [up to 4778154] (imputed)	N
2016-02-10	25903422	Yin X	2015-04-23	Nat Commun	www.ncbi.nlm.nih.gov/pubmed/25903422	Genome-wide meta-analysis identifies multiple novel associations and ethnic heterogeneity of psoriasis susceptibility.	Psoriasis	3,496 European ancestry cases, 5,186 European ancestry controls, 1,588 Chinese ancestry cases, 3,546 Chinese ancestry controls	5,134 European ancestry cases, 5,633 European ancestry controls, 5,151 Chinese ancestry cases, 5,152 Chinese ancestry controls	5q33.1	5	151098757	TNIP, ANXA6	TNIP1 - ANXA6	10318	309		11097	1949	rs17728338-A	rs17728338	0	17728338	downstream_gene_variant	1	0.054	6E-20	19.221848749616356		1.6	[1.45-1.77]	Illumina [up to 4778154] (imputed)	N
2016-02-10	25903422	Yin X	2015-04-23	Nat Commun	www.ncbi.nlm.nih.gov/pubmed/25903422	Genome-wide meta-analysis identifies multiple novel associations and ethnic heterogeneity of psoriasis susceptibility.	Psoriasis	3,496 European ancestry cases, 5,186 European ancestry controls, 1,588 Chinese ancestry cases, 3,546 Chinese ancestry controls	5,134 European ancestry cases, 5,633 European ancestry controls, 5,151 Chinese ancestry cases, 5,152 Chinese ancestry controls	2q24.2	2	162272314	IFIH1	IFIH1			64135			rs3747517-T	rs3747517	0	3747517	missense_variant	0	0.274	1E-18	18.0	(conditional on rs1990760)	1.3	[1.22-1.37]	Illumina [up to 4778154] (imputed)	N
2016-02-10	25903422	Yin X	2015-04-23	Nat Commun	www.ncbi.nlm.nih.gov/pubmed/25903422	Genome-wide meta-analysis identifies multiple novel associations and ethnic heterogeneity of psoriasis susceptibility.	Psoriasis	3,496 European ancestry cases, 5,186 European ancestry controls, 1,588 Chinese ancestry cases, 3,546 Chinese ancestry controls	5,134 European ancestry cases, 5,633 European ancestry controls, 5,151 Chinese ancestry cases, 5,152 Chinese ancestry controls	1q21.3	1	152631366	LCE region	LCE3A - LCEP4	353142	450210		8263	13027	rs4845459-A	rs4845459	0	4845459	intergenic_variant	1	0.651	5E-17	16.30102999566398		1.27	[1.2-1.35]	Illumina [up to 4778154] (imputed)	N
2016-02-10	25903422	Yin X	2015-04-23	Nat Commun	www.ncbi.nlm.nih.gov/pubmed/25903422	Genome-wide meta-analysis identifies multiple novel associations and ethnic heterogeneity of psoriasis susceptibility.	Psoriasis	3,496 European ancestry cases, 5,186 European ancestry controls, 1,588 Chinese ancestry cases, 3,546 Chinese ancestry controls	5,134 European ancestry cases, 5,633 European ancestry controls, 5,151 Chinese ancestry cases, 5,152 Chinese ancestry controls	5q33.3	5	159409099	IL12B	LOC285626 - LOC285627	285626	285627		46265	39457	rs4921493-T	rs4921493	0	4921493	intron_variant	1	0.641	7E-13	12.154901959985743	(conditional on rs7709212)	1.23	[1.17-1.29]	Illumina [up to 4778154] (imputed)	N
2016-02-10	25903422	Yin X	2015-04-23	Nat Commun	www.ncbi.nlm.nih.gov/pubmed/25903422	Genome-wide meta-analysis identifies multiple novel associations and ethnic heterogeneity of psoriasis susceptibility.	Psoriasis	3,496 European ancestry cases, 5,186 European ancestry controls, 1,588 Chinese ancestry cases, 3,546 Chinese ancestry controls	5,134 European ancestry cases, 5,633 European ancestry controls, 5,151 Chinese ancestry cases, 5,152 Chinese ancestry controls	6q23.3	6	137874556	TNFAIP3	TNFAIP3			7128			rs643177-T	rs643177	0	643177	intron_variant	0	0.273	9E-12	11.045757490560675		1.25	[1.17-1.33]	Illumina [up to 4778154] (imputed)	N
2016-02-10	25903422	Yin X	2015-04-23	Nat Commun	www.ncbi.nlm.nih.gov/pubmed/25903422	Genome-wide meta-analysis identifies multiple novel associations and ethnic heterogeneity of psoriasis susceptibility.	Psoriasis	3,496 European ancestry cases, 5,186 European ancestry controls, 1,588 Chinese ancestry cases, 3,546 Chinese ancestry controls	5,134 European ancestry cases, 5,633 European ancestry controls, 5,151 Chinese ancestry cases, 5,152 Chinese ancestry controls	14q13.2	14	35363460	PSMA6, NFKBIA	PSMA6 - RPLP0P3	5687	122589		45981	24595	rs8016947-G	rs8016947	0	8016947	intron_variant	1	0.553	2E-10	9.698970004336019		1.19	[1.13-1.25]	Illumina [up to 4778154] (imputed)	N
2016-02-10	25903422	Yin X	2015-04-23	Nat Commun	www.ncbi.nlm.nih.gov/pubmed/25903422	Genome-wide meta-analysis identifies multiple novel associations and ethnic heterogeneity of psoriasis susceptibility.	Psoriasis	3,496 European ancestry cases, 5,186 European ancestry controls, 1,588 Chinese ancestry cases, 3,546 Chinese ancestry controls	5,134 European ancestry cases, 5,633 European ancestry controls, 5,151 Chinese ancestry cases, 5,152 Chinese ancestry controls	2p16.1	2	60853347	REL	LINC01185			400957			rs842625-G	rs842625	0	842625	intron_variant	0	0.556	2E-10	9.698970004336019		1.16	[1.11-1.21]	Illumina [up to 4778154] (imputed)	N
2016-02-10	25903422	Yin X	2015-04-23	Nat Commun	www.ncbi.nlm.nih.gov/pubmed/25903422	Genome-wide meta-analysis identifies multiple novel associations and ethnic heterogeneity of psoriasis susceptibility.	Psoriasis	3,496 European ancestry cases, 5,186 European ancestry controls, 1,588 Chinese ancestry cases, 3,546 Chinese ancestry controls	5,134 European ancestry cases, 5,633 European ancestry controls, 5,151 Chinese ancestry cases, 5,152 Chinese ancestry controls	5q33.3	5	159322080	IL12B	LOC107986469, IL12B			107986469, 3593			rs2853694-G	rs2853694	0	2853694	intron_variant	0	0.495	5E-10	9.301029995663981	(conditional on rs7709212, rs4921493)	1.23	[1.16-1.29]	Illumina [up to 4778154] (imputed)	N
2016-02-10	25903422	Yin X	2015-04-23	Nat Commun	www.ncbi.nlm.nih.gov/pubmed/25903422	Genome-wide meta-analysis identifies multiple novel associations and ethnic heterogeneity of psoriasis susceptibility.	Psoriasis	3,496 European ancestry cases, 5,186 European ancestry controls, 1,588 Chinese ancestry cases, 3,546 Chinese ancestry controls	5,134 European ancestry cases, 5,633 European ancestry controls, 5,151 Chinese ancestry cases, 5,152 Chinese ancestry controls	17q11.2	17	27779649	NOS2	NOS2			4843			rs4795067-G	rs4795067	0	4795067	intron_variant	0	0.351	6E-10	9.221848749616356		1.2	[1.13-1.27]	Illumina [up to 4778154] (imputed)	N
2016-02-10	25903422	Yin X	2015-04-23	Nat Commun	www.ncbi.nlm.nih.gov/pubmed/25903422	Genome-wide meta-analysis identifies multiple novel associations and ethnic heterogeneity of psoriasis susceptibility.	Psoriasis	3,496 European ancestry cases, 5,186 European ancestry controls, 1,588 Chinese ancestry cases, 3,546 Chinese ancestry controls	5,134 European ancestry cases, 5,633 European ancestry controls, 5,151 Chinese ancestry cases, 5,152 Chinese ancestry controls	5q31.1	5	132660272	IL13	IL13			3596			rs20541-G	rs20541	0	20541	missense_variant	0	0.79	5E-9	8.301029995663981		1.14	[1.09-1.19]	Illumina [up to 4778154] (imputed)	N
2016-02-10	25903422	Yin X	2015-04-23	Nat Commun	www.ncbi.nlm.nih.gov/pubmed/25903422	Genome-wide meta-analysis identifies multiple novel associations and ethnic heterogeneity of psoriasis susceptibility.	Psoriasis	3,496 European ancestry cases, 5,186 European ancestry controls, 1,588 Chinese ancestry cases, 3,546 Chinese ancestry controls	5,134 European ancestry cases, 5,633 European ancestry controls, 5,151 Chinese ancestry cases, 5,152 Chinese ancestry controls	2q24.2	2	162267541	IFIH1	IFIH1			64135			rs1990760-T	rs1990760	0	1990760	missense_variant	0	0.614	1E-8	8.0		1.18	[1.12-1.25]	Illumina [up to 4778154] (imputed)	N
2016-02-10	25903422	Yin X	2015-04-23	Nat Commun	www.ncbi.nlm.nih.gov/pubmed/25903422	Genome-wide meta-analysis identifies multiple novel associations and ethnic heterogeneity of psoriasis susceptibility.	Psoriasis	3,496 European ancestry cases, 5,186 European ancestry controls, 1,588 Chinese ancestry cases, 3,546 Chinese ancestry controls	5,134 European ancestry cases, 5,633 European ancestry controls, 5,151 Chinese ancestry cases, 5,152 Chinese ancestry controls	18q21.2	18	54270962	POL1, STARD6	POLI			11201			rs3730682-G	rs3730682	0	3730682	non_coding_transcript_exon_variant	0	0.189	2E-7	6.698970004336019		1.16	[1.1-1.23]	Illumina [up to 4778154] (imputed)	N
2016-02-10	25903422	Yin X	2015-04-23	Nat Commun	www.ncbi.nlm.nih.gov/pubmed/25903422	Genome-wide meta-analysis identifies multiple novel associations and ethnic heterogeneity of psoriasis susceptibility.	Psoriasis	3,496 European ancestry cases, 5,186 European ancestry controls, 1,588 Chinese ancestry cases, 3,546 Chinese ancestry controls	5,134 European ancestry cases, 5,633 European ancestry controls, 5,151 Chinese ancestry cases, 5,152 Chinese ancestry controls	9p21.1	9	32523739	DDX58	DDX58			23586			rs11795343-T	rs11795343	0	11795343	intron_variant	0	0.585	4E-7	6.3979400086720375		1.15	[1.09-1.22]	Illumina [up to 4778154] (imputed)	N
2016-02-10	25903422	Yin X	2015-04-23	Nat Commun	www.ncbi.nlm.nih.gov/pubmed/25903422	Genome-wide meta-analysis identifies multiple novel associations and ethnic heterogeneity of psoriasis susceptibility.	Psoriasis	3,496 European ancestry cases, 5,186 European ancestry controls, 1,588 Chinese ancestry cases, 3,546 Chinese ancestry controls	5,134 European ancestry cases, 5,633 European ancestry controls, 5,151 Chinese ancestry cases, 5,152 Chinese ancestry controls	17q21.2	17	42413017	PTRF, STAT3	PTRF			284119			rs56364076-C	rs56364076	0	56364076	intron_variant	0	0.313	6E-7	6.221848749616356		1.16	[1.09-1.23]	Illumina [up to 4778154] (imputed)	N
2016-02-10	25903422	Yin X	2015-04-23	Nat Commun	www.ncbi.nlm.nih.gov/pubmed/25903422	Genome-wide meta-analysis identifies multiple novel associations and ethnic heterogeneity of psoriasis susceptibility.	Psoriasis	3,496 European ancestry cases, 5,186 European ancestry controls, 1,588 Chinese ancestry cases, 3,546 Chinese ancestry controls	5,134 European ancestry cases, 5,633 European ancestry controls, 5,151 Chinese ancestry cases, 5,152 Chinese ancestry controls	19q13.41	19	52948038	ZNF816A	ZNF816-ZNF321P			100529240			rs9304742-T	rs9304742	0	9304742	intron_variant	0	0.643	6E-7	6.221848749616356		1.17	[1.1-1.25]	Illumina [up to 4778154] (imputed)	N
2016-02-10	25903422	Yin X	2015-04-23	Nat Commun	www.ncbi.nlm.nih.gov/pubmed/25903422	Genome-wide meta-analysis identifies multiple novel associations and ethnic heterogeneity of psoriasis susceptibility.	Psoriasis	3,496 European ancestry cases, 5,186 European ancestry controls, 1,588 Chinese ancestry cases, 3,546 Chinese ancestry controls	5,134 European ancestry cases, 5,633 European ancestry controls, 5,151 Chinese ancestry cases, 5,152 Chinese ancestry controls				B3GNT2							2-62564875-G	2-62564875	0			1	0.879	7E-7	6.154901959985743		1.2	[1.12-1.29]	Illumina [up to 4778154] (imputed)	N
2016-02-10	25903422	Yin X	2015-04-23	Nat Commun	www.ncbi.nlm.nih.gov/pubmed/25903422	Genome-wide meta-analysis identifies multiple novel associations and ethnic heterogeneity of psoriasis susceptibility.	Psoriasis	3,496 European ancestry cases, 5,186 European ancestry controls, 1,588 Chinese ancestry cases, 3,546 Chinese ancestry controls	5,134 European ancestry cases, 5,633 European ancestry controls, 5,151 Chinese ancestry cases, 5,152 Chinese ancestry controls	1p36.23	1	8204052	SLC45A1, TNFRSF9	LOC100129776 - RNU1-7P	100129776	106481952		11279	2382	rs417065-A	rs417065	0	417065	intron_variant	1	0.258	8E-7	6.096910013008056		1.17	[1.1-1.24]	Illumina [up to 4778154] (imputed)	N
2016-02-10	25903422	Yin X	2015-04-23	Nat Commun	www.ncbi.nlm.nih.gov/pubmed/25903422	Genome-wide meta-analysis identifies multiple novel associations and ethnic heterogeneity of psoriasis susceptibility.	Psoriasis	3,496 European ancestry cases, 5,186 European ancestry controls, 1,588 Chinese ancestry cases, 3,546 Chinese ancestry controls	5,134 European ancestry cases, 5,633 European ancestry controls, 5,151 Chinese ancestry cases, 5,152 Chinese ancestry controls	1p36.11	1	24191716	IL28RA	IFNLR1 - LOC284632	163702	284632		4441	8524	rs10794648-C	rs10794648	0	10794648	upstream_gene_variant	1	0.747	1E-6	6.0		1.2	[1.11-1.29]	Illumina [up to 4778154] (imputed)	N
2016-02-10	25903422	Yin X	2015-04-23	Nat Commun	www.ncbi.nlm.nih.gov/pubmed/25903422	Genome-wide meta-analysis identifies multiple novel associations and ethnic heterogeneity of psoriasis susceptibility.	Psoriasis	3,496 European ancestry cases, 5,186 European ancestry controls, 1,588 Chinese ancestry cases, 3,546 Chinese ancestry controls	5,134 European ancestry cases, 5,633 European ancestry controls, 5,151 Chinese ancestry cases, 5,152 Chinese ancestry controls	19p13.2	19	10707416	ILF3, QTRT1	QTRT1			81890			rs892085-A	rs892085	0	892085	intron_variant	0	0.566	2E-6	5.698970004336019		1.16	[1.09-1.23]	Illumina [up to 4778154] (imputed)	N
2016-02-10	25903422	Yin X	2015-04-23	Nat Commun	www.ncbi.nlm.nih.gov/pubmed/25903422	Genome-wide meta-analysis identifies multiple novel associations and ethnic heterogeneity of psoriasis susceptibility.	Psoriasis	3,496 European ancestry cases, 5,186 European ancestry controls, 1,588 Chinese ancestry cases, 3,546 Chinese ancestry controls	5,134 European ancestry cases, 5,633 European ancestry controls, 5,151 Chinese ancestry cases, 5,152 Chinese ancestry controls	6p25.3	6	542416	EXOC2, IRF4	EXOC2			55770			rs3799296-T	rs3799296	0	3799296	intron_variant	0	0.419	6E-6	5.221848749616356		1.09	[1.05-1.14]	Illumina [up to 4778154] (imputed)	N
2016-02-10	25903422	Yin X	2015-04-23	Nat Commun	www.ncbi.nlm.nih.gov/pubmed/25903422	Genome-wide meta-analysis identifies multiple novel associations and ethnic heterogeneity of psoriasis susceptibility.	Psoriasis	3,496 European ancestry cases, 5,186 European ancestry controls, 1,588 Chinese ancestry cases, 3,546 Chinese ancestry controls	5,134 European ancestry cases, 5,633 European ancestry controls, 5,151 Chinese ancestry cases, 5,152 Chinese ancestry controls	1p31.3	1	67205072	IL23R	IL23R			149233			rs12564022-T	rs12564022	0	12564022	intron_variant	0	0.275	2E-9	8.698970004336019	(EA)	1.17	[1.11-1.23]	Illumina [up to 4778154] (imputed)	N
2016-02-10	25903422	Yin X	2015-04-23	Nat Commun	www.ncbi.nlm.nih.gov/pubmed/25903422	Genome-wide meta-analysis identifies multiple novel associations and ethnic heterogeneity of psoriasis susceptibility.	Psoriasis	3,496 European ancestry cases, 5,186 European ancestry controls, 1,588 Chinese ancestry cases, 3,546 Chinese ancestry controls	5,134 European ancestry cases, 5,633 European ancestry controls, 5,151 Chinese ancestry cases, 5,152 Chinese ancestry controls	1p31.3	1	67170267	IL23R	IL23R			149233			rs2295359-A	rs2295359	0	2295359	intron_variant	0	0.344	8E-8	7.096910013008056	(EA, conditional on rs12564022)	1.15	[1.09-1.21]	Illumina [up to 4778154] (imputed)	N
2016-02-10	25903422	Yin X	2015-04-23	Nat Commun	www.ncbi.nlm.nih.gov/pubmed/25903422	Genome-wide meta-analysis identifies multiple novel associations and ethnic heterogeneity of psoriasis susceptibility.	Psoriasis	3,496 European ancestry cases, 5,186 European ancestry controls, 1,588 Chinese ancestry cases, 3,546 Chinese ancestry controls	5,134 European ancestry cases, 5,633 European ancestry controls, 5,151 Chinese ancestry cases, 5,152 Chinese ancestry controls	14q13.2	14	35363460	PSMA6, NFKBIA	PSMA6 - RPLP0P3	5687	122589		45981	24595	rs8016947-G	rs8016947	0	8016947	intron_variant	1	0.555	5E-6	5.301029995663981	(Chinese)	1.26	[1.14-1.39]	Illumina [up to 4778154] (imputed)	N
2016-02-10	25903422	Yin X	2015-04-23	Nat Commun	www.ncbi.nlm.nih.gov/pubmed/25903422	Genome-wide meta-analysis identifies multiple novel associations and ethnic heterogeneity of psoriasis susceptibility.	Psoriasis	3,496 European ancestry cases, 5,186 European ancestry controls, 1,588 Chinese ancestry cases, 3,546 Chinese ancestry controls	5,134 European ancestry cases, 5,633 European ancestry controls, 5,151 Chinese ancestry cases, 5,152 Chinese ancestry controls	12q13.3	12	56346898	IL23A, STAT2	STAT2			6773			rs2066807-G	rs2066807	0	2066807	missense_variant	0	0.932351	1E-10	10.0	(EA)	1.55	[1.35-1.77]	Illumina [up to 4778154] (imputed)	N
2016-02-10	25903422	Yin X	2015-04-23	Nat Commun	www.ncbi.nlm.nih.gov/pubmed/25903422	Genome-wide meta-analysis identifies multiple novel associations and ethnic heterogeneity of psoriasis susceptibility.	Psoriasis	3,496 European ancestry cases, 5,186 European ancestry controls, 1,588 Chinese ancestry cases, 3,546 Chinese ancestry controls	5,134 European ancestry cases, 5,633 European ancestry controls, 5,151 Chinese ancestry cases, 5,152 Chinese ancestry controls	12q13.3	12	56346898	IL23A, STAT2	STAT2			6773			rs2066807-G	rs2066807	0	2066807	missense_variant	0	0.932351	5E-12	11.301029995663981		1.4	[1.27-1.54]	Illumina [up to 4778154] (imputed)	N
2016-02-10	25903422	Yin X	2015-04-23	Nat Commun	www.ncbi.nlm.nih.gov/pubmed/25903422	Genome-wide meta-analysis identifies multiple novel associations and ethnic heterogeneity of psoriasis susceptibility.	Psoriasis	3,496 European ancestry cases, 5,186 European ancestry controls, 1,588 Chinese ancestry cases, 3,546 Chinese ancestry controls	5,134 European ancestry cases, 5,633 European ancestry controls, 5,151 Chinese ancestry cases, 5,152 Chinese ancestry controls	16p11.2	16	30989488	FBXL19	STX1B			112755			rs13708-G	rs13708	0	13708	3_prime_UTR_variant	0	0.35822	2E-8	7.698970004336019		1.19	[1.12-1.26]	Illumina [up to 4778154] (imputed)	N
2016-02-10	25903422	Yin X	2015-04-23	Nat Commun	www.ncbi.nlm.nih.gov/pubmed/25903422	Genome-wide meta-analysis identifies multiple novel associations and ethnic heterogeneity of psoriasis susceptibility.	Psoriasis	3,496 European ancestry cases, 5,186 European ancestry controls, 1,588 Chinese ancestry cases, 3,546 Chinese ancestry controls	5,134 European ancestry cases, 5,633 European ancestry controls, 5,151 Chinese ancestry cases, 5,152 Chinese ancestry controls	16p11.2	16	30989488	FBXL19	STX1B			112755			rs13708-G	rs13708	0	13708	3_prime_UTR_variant	0	0.079839	8E-7	6.096910013008056	(Chinese)	1.55	[1.3-1.85]	Illumina [up to 4778154] (imputed)	N
2016-02-10	25903422	Yin X	2015-04-23	Nat Commun	www.ncbi.nlm.nih.gov/pubmed/25903422	Genome-wide meta-analysis identifies multiple novel associations and ethnic heterogeneity of psoriasis susceptibility.	Psoriasis	3,496 European ancestry cases, 5,186 European ancestry controls, 1,588 Chinese ancestry cases, 3,546 Chinese ancestry controls	5,134 European ancestry cases, 5,633 European ancestry controls, 5,151 Chinese ancestry cases, 5,152 Chinese ancestry controls	6q21	6	111352511	TRAF3IP2	REV3L			5980			rs240993-T	rs240993	0	240993	intron_variant	0	0.26876	1E-8	8.0	(EA)	1.2	[1.15-1.26]	Illumina [up to 4778154] (imputed)	N
2016-02-10	25903422	Yin X	2015-04-23	Nat Commun	www.ncbi.nlm.nih.gov/pubmed/25903422	Genome-wide meta-analysis identifies multiple novel associations and ethnic heterogeneity of psoriasis susceptibility.	Psoriasis	3,496 European ancestry cases, 5,186 European ancestry controls, 1,588 Chinese ancestry cases, 3,546 Chinese ancestry controls	5,134 European ancestry cases, 5,633 European ancestry controls, 5,151 Chinese ancestry cases, 5,152 Chinese ancestry controls	6q21	6	111352511	TRAF3IP2	REV3L			5980			rs240993-T	rs240993	0	240993	intron_variant	0	0.26876	9E-7	6.045757490560675		1.15	[1.09-1.22]	Illumina [up to 4778154] (imputed)	N
2016-02-10	25903422	Yin X	2015-04-23	Nat Commun	www.ncbi.nlm.nih.gov/pubmed/25903422	Genome-wide meta-analysis identifies multiple novel associations and ethnic heterogeneity of psoriasis susceptibility.	Psoriasis	3,496 European ancestry cases, 5,186 European ancestry controls, 1,588 Chinese ancestry cases, 3,546 Chinese ancestry controls	5,134 European ancestry cases, 5,633 European ancestry controls, 5,151 Chinese ancestry cases, 5,152 Chinese ancestry controls	20q13.13	20	50016073	RNF114	SNAI1 - LOC105372654	6615	105372654		27187	13018	rs7352944-T	rs7352944	0	7352944	regulatory_region_variant	1	0.5911	2E-7	6.698970004336019	(EA)	1.19	[1.11-1.27]	Illumina [up to 4778154] (imputed)	N
2016-02-10	25903422	Yin X	2015-04-23	Nat Commun	www.ncbi.nlm.nih.gov/pubmed/25903422	Genome-wide meta-analysis identifies multiple novel associations and ethnic heterogeneity of psoriasis susceptibility.	Psoriasis	3,496 European ancestry cases, 5,186 European ancestry controls, 1,588 Chinese ancestry cases, 3,546 Chinese ancestry controls	5,134 European ancestry cases, 5,633 European ancestry controls, 5,151 Chinese ancestry cases, 5,152 Chinese ancestry controls	20q13.13	20	50016073	RNF114	SNAI1 - LOC105372654	6615	105372654		27187	13018	rs7352944-T	rs7352944	0	7352944	regulatory_region_variant	1	0.5911	2E-6	5.698970004336019		1.15	[1.09-1.22]	Illumina [up to 4778154] (imputed)	N
2016-02-10	25903422	Yin X	2015-04-23	Nat Commun	www.ncbi.nlm.nih.gov/pubmed/25903422	Genome-wide meta-analysis identifies multiple novel associations and ethnic heterogeneity of psoriasis susceptibility.	Psoriasis	3,496 European ancestry cases, 5,186 European ancestry controls, 1,588 Chinese ancestry cases, 3,546 Chinese ancestry controls	5,134 European ancestry cases, 5,633 European ancestry controls, 5,151 Chinese ancestry cases, 5,152 Chinese ancestry controls	11q24.3	11	128533313	ETS1	ETS1			2113			rs6590334-T	rs6590334	0	6590334	intron_variant	0	NR	2E-9	8.698970004336019	(EA)	1.14	[1.09-1.18]	Illumina [up to 4778154] (imputed)	N
2016-02-10	25903422	Yin X	2015-04-23	Nat Commun	www.ncbi.nlm.nih.gov/pubmed/25903422	Genome-wide meta-analysis identifies multiple novel associations and ethnic heterogeneity of psoriasis susceptibility.	Psoriasis	3,496 European ancestry cases, 5,186 European ancestry controls, 1,588 Chinese ancestry cases, 3,546 Chinese ancestry controls	5,134 European ancestry cases, 5,633 European ancestry controls, 5,151 Chinese ancestry cases, 5,152 Chinese ancestry controls	11q24.3	11	128533313	ETS1	ETS1			2113			rs6590334-T	rs6590334	0	6590334	intron_variant	0	NR	1E-8	8.0		1.1	[1.07-1.14]	Illumina [up to 4778154] (imputed)	N
2016-02-10	25903422	Yin X	2015-04-23	Nat Commun	www.ncbi.nlm.nih.gov/pubmed/25903422	Genome-wide meta-analysis identifies multiple novel associations and ethnic heterogeneity of psoriasis susceptibility.	Psoriasis	3,496 European ancestry cases, 5,186 European ancestry controls, 1,588 Chinese ancestry cases, 3,546 Chinese ancestry controls	5,134 European ancestry cases, 5,633 European ancestry controls, 5,151 Chinese ancestry cases, 5,152 Chinese ancestry controls	11q24.3	11	128324555	ETS1	LOC107984408 - LOC105369566	107984408	105369566		13687	88439	rs7933433-T	rs7933433	0	7933433	intergenic_variant	1	NR	3E-6	5.522878745280337	(EA)	1.11	[1.06-1.16]	Illumina [up to 4778154] (imputed)	N
2016-02-10	25903422	Yin X	2015-04-23	Nat Commun	www.ncbi.nlm.nih.gov/pubmed/25903422	Genome-wide meta-analysis identifies multiple novel associations and ethnic heterogeneity of psoriasis susceptibility.	Psoriasis	3,496 European ancestry cases, 5,186 European ancestry controls, 1,588 Chinese ancestry cases, 3,546 Chinese ancestry controls	5,134 European ancestry cases, 5,633 European ancestry controls, 5,151 Chinese ancestry cases, 5,152 Chinese ancestry controls	11q24.3	11	128324555	ETS1	LOC107984408 - LOC105369566	107984408	105369566		13687	88439	rs7933433-T	rs7933433	0	7933433	intergenic_variant	1	NR	7E-6	5.154901959985743		1.08	[1.04-1.11]	Illumina [up to 4778154] (imputed)	N
2016-02-10	25903422	Yin X	2015-04-23	Nat Commun	www.ncbi.nlm.nih.gov/pubmed/25903422	Genome-wide meta-analysis identifies multiple novel associations and ethnic heterogeneity of psoriasis susceptibility.	Psoriasis	3,496 European ancestry cases, 5,186 European ancestry controls, 1,588 Chinese ancestry cases, 3,546 Chinese ancestry controls	5,134 European ancestry cases, 5,633 European ancestry controls, 5,151 Chinese ancestry cases, 5,152 Chinese ancestry controls	11q24.3	11	128277554	ETS1	LOC105369564 - LOC107984408	105369564	107984408		36113	24818	rs55974252-C	rs55974252	0	55974252	intergenic_variant	1	NR	3E-6	5.522878745280337	(EA)	1.12	[1.07-1.18]	Illumina [up to 4778154] (imputed)	N
2016-02-10	25903422	Yin X	2015-04-23	Nat Commun	www.ncbi.nlm.nih.gov/pubmed/25903422	Genome-wide meta-analysis identifies multiple novel associations and ethnic heterogeneity of psoriasis susceptibility.	Psoriasis	3,496 European ancestry cases, 5,186 European ancestry controls, 1,588 Chinese ancestry cases, 3,546 Chinese ancestry controls	5,134 European ancestry cases, 5,633 European ancestry controls, 5,151 Chinese ancestry cases, 5,152 Chinese ancestry controls	6q21	6	111605706	TRAF3IP2	TRAF3IP2			10758			rs7769061-G	rs7769061	0	7769061	intron_variant	0	NR	3E-10	9.522878745280337	(EA)	1.54	[1.35-1.76]	Illumina [up to 4778154] (imputed)	N
2016-01-06	25574825	Baurecht H	2015-01-08	Am J Hum Genet	www.ncbi.nlm.nih.gov/pubmed/25574825	Genome-wide Comparative Analysis of Atopic Dermatitis and Psoriasis Gives Insight into Opposing Genetic Mechanisms.	Psoriasis	4,212 European ancestry cases, 8,032 European ancestry controls	NA	12q13.2	12	56045425	RPS26	RPS26 - ERBB3	6231	2065		1202	34600	rs12580100-A	rs12580100	0	12580100	upstream_gene_variant	1	NR	1E-7	7.0		1.284	[1.171-1.408]	Affymetrix, Illumina, Perlegen [up to 5493100] (imputed)	N
2016-01-06	25574825	Baurecht H	2015-01-08	Am J Hum Genet	www.ncbi.nlm.nih.gov/pubmed/25574825	Genome-wide Comparative Analysis of Atopic Dermatitis and Psoriasis Gives Insight into Opposing Genetic Mechanisms.	Psoriasis	4,212 European ancestry cases, 8,032 European ancestry controls	NA	12q13.3	12	56344189	IL23A, STAT2	STAT2			6773			rs2066808-A	rs2066808	0	2066808	intron_variant	0	NR	6E-10	9.221848749616356		1.477	[1.305-1.671]	Affymetrix, Illumina, Perlegen [up to 5493100] (imputed)	N
2016-01-06	25574825	Baurecht H	2015-01-08	Am J Hum Genet	www.ncbi.nlm.nih.gov/pubmed/25574825	Genome-wide Comparative Analysis of Atopic Dermatitis and Psoriasis Gives Insight into Opposing Genetic Mechanisms.	Psoriasis	4,212 European ancestry cases, 8,032 European ancestry controls	NA	14q13.2	14	35212966	NFKBIA	KIAA0391			9692			rs12586317-T	rs12586317	0	12586317	intron_variant	0	NR	4E-9	8.397940008672037		1.1904762	[1.16-1.23]	Affymetrix, Illumina, Perlegen [up to 5493100] (imputed)	N
2016-01-06	25574825	Baurecht H	2015-01-08	Am J Hum Genet	www.ncbi.nlm.nih.gov/pubmed/25574825	Genome-wide Comparative Analysis of Atopic Dermatitis and Psoriasis Gives Insight into Opposing Genetic Mechanisms.	Psoriasis	4,212 European ancestry cases, 8,032 European ancestry controls	NA	16p11.2	16	30931304	FBXL19, STX1B	FBXL19			54620			rs10782001-C	rs10782001	0	10782001	intron_variant	0	NR	3E-7	6.522878745280337		1.167	[1.101-1.238]	Affymetrix, Illumina, Perlegen [up to 5493100] (imputed)	N
2016-01-06	25574825	Baurecht H	2015-01-08	Am J Hum Genet	www.ncbi.nlm.nih.gov/pubmed/25574825	Genome-wide Comparative Analysis of Atopic Dermatitis and Psoriasis Gives Insight into Opposing Genetic Mechanisms.	Psoriasis	4,212 European ancestry cases, 8,032 European ancestry controls	NA	19p13.2	19	10707416	ILF3, CARM1	QTRT1			81890			rs892085-A	rs892085	0	892085	intron_variant	0	NR	3E-7	6.522878745280337		1.172	[1.103-1.245]	Affymetrix, Illumina, Perlegen [up to 5493100] (imputed)	N
2016-01-06	25574825	Baurecht H	2015-01-08	Am J Hum Genet	www.ncbi.nlm.nih.gov/pubmed/25574825	Genome-wide Comparative Analysis of Atopic Dermatitis and Psoriasis Gives Insight into Opposing Genetic Mechanisms.	Psoriasis	4,212 European ancestry cases, 8,032 European ancestry controls	NA	19q13.33	19	48703374	FUT2	FUT2, LOC105447645			2524, 105447645			rs1047781-C	rs1047781	0	1047781	missense_variant	0	NR	4E-8	7.3979400086720375		1.183432	[1.15-1.22]	Affymetrix, Illumina, Perlegen [up to 5493100] (imputed)	N
2016-01-06	25574825	Baurecht H	2015-01-08	Am J Hum Genet	www.ncbi.nlm.nih.gov/pubmed/25574825	Genome-wide Comparative Analysis of Atopic Dermatitis and Psoriasis Gives Insight into Opposing Genetic Mechanisms.	Psoriasis	4,212 European ancestry cases, 8,032 European ancestry controls	NA	19q13.41	19	52951536	ZNF816A	ZNF816, ZNF816-ZNF321P			125893, 100529240			rs12459008-A	rs12459008	0	12459008	missense_variant	0	NR	4E-6	5.3979400086720375		1.162	[1.090-1.238]	Affymetrix, Illumina, Perlegen [up to 5493100] (imputed)	N
2016-01-06	25574825	Baurecht H	2015-01-08	Am J Hum Genet	www.ncbi.nlm.nih.gov/pubmed/25574825	Genome-wide Comparative Analysis of Atopic Dermatitis and Psoriasis Gives Insight into Opposing Genetic Mechanisms.	Psoriasis	4,212 European ancestry cases, 8,032 European ancestry controls	NA	20q13.13	20	49905793	SPATA2, RNF114	SPATA2			9825			rs495337-A	rs495337	0	495337	synonymous_variant	0	NR	3E-9	8.522878745280337		1.1918951	[1.16-1.23]	Affymetrix, Illumina, Perlegen [up to 5493100] (imputed)	N
2016-01-06	25574825	Baurecht H	2015-01-08	Am J Hum Genet	www.ncbi.nlm.nih.gov/pubmed/25574825	Genome-wide Comparative Analysis of Atopic Dermatitis and Psoriasis Gives Insight into Opposing Genetic Mechanisms.	Psoriasis	4,212 European ancestry cases, 8,032 European ancestry controls	NA	2p16.1	2	60854407	FLJ16341, REL	LINC01185			400957			rs702873-T	rs702873	0	702873	intron_variant	0	NR	3E-11	10.522878745280337		1.216545	[1.18-1.25]	Affymetrix, Illumina, Perlegen [up to 5493100] (imputed)	N
2016-01-06	25574825	Baurecht H	2015-01-08	Am J Hum Genet	www.ncbi.nlm.nih.gov/pubmed/25574825	Genome-wide Comparative Analysis of Atopic Dermatitis and Psoriasis Gives Insight into Opposing Genetic Mechanisms.	Psoriasis	4,212 European ancestry cases, 8,032 European ancestry controls	NA	2q24.2	2	162404181	IFIH1	KCNH7			90134			rs17716942-T	rs17716942	0	17716942	intron_variant	0	NR	3E-9	8.522878745280337		1.309	[1.198-1.433]	Affymetrix, Illumina, Perlegen [up to 5493100] (imputed)	N
2016-01-06	25574825	Baurecht H	2015-01-08	Am J Hum Genet	www.ncbi.nlm.nih.gov/pubmed/25574825	Genome-wide Comparative Analysis of Atopic Dermatitis and Psoriasis Gives Insight into Opposing Genetic Mechanisms.	Psoriasis	4,212 European ancestry cases, 8,032 European ancestry controls	NA	5q15	5	96766240	ERAP1	ERAP1, CAST			51752, 831			rs27524-A	rs27524	0	27524	intron_variant	0	NR	2E-8	7.698970004336019		1.195	[1.157-1.234]	Affymetrix, Illumina, Perlegen [up to 5493100] (imputed)	N
2016-01-06	25574825	Baurecht H	2015-01-08	Am J Hum Genet	www.ncbi.nlm.nih.gov/pubmed/25574825	Genome-wide Comparative Analysis of Atopic Dermatitis and Psoriasis Gives Insight into Opposing Genetic Mechanisms.	Psoriasis	4,212 European ancestry cases, 8,032 European ancestry controls	NA	5q31.1	5	132660272	IL13, IL4	IL13			3596			rs20541-A	rs20541	0	20541	missense_variant	0	NR	5E-6	5.301029995663981		1.1890606	[1.14-1.23]	Affymetrix, Illumina, Perlegen [up to 5493100] (imputed)	N
2016-01-06	25574825	Baurecht H	2015-01-08	Am J Hum Genet	www.ncbi.nlm.nih.gov/pubmed/25574825	Genome-wide Comparative Analysis of Atopic Dermatitis and Psoriasis Gives Insight into Opposing Genetic Mechanisms.	Psoriasis	4,212 European ancestry cases, 8,032 European ancestry controls	NA	5q33.1	5	151087628	ANXA6, TNIP1	TNIP1			10318			rs2233278-A	rs2233278	0	2233278	5_prime_UTR_variant	0	NR	1E-18	18.0		1.647	[1.557-1.743]	Affymetrix, Illumina, Perlegen [up to 5493100] (imputed)	N
2016-01-06	25574825	Baurecht H	2015-01-08	Am J Hum Genet	www.ncbi.nlm.nih.gov/pubmed/25574825	Genome-wide Comparative Analysis of Atopic Dermatitis and Psoriasis Gives Insight into Opposing Genetic Mechanisms.	Psoriasis	4,212 European ancestry cases, 8,032 European ancestry controls	NA	6p25.3	6	577820	EXOC2, IRF4	EXOC2			55770			rs9504361-A	rs9504361	0	9504361	intron_variant	0	NR	3E-7	6.522878745280337		1.163	[1.129-1.198]	Affymetrix, Illumina, Perlegen [up to 5493100] (imputed)	N
2016-01-06	25574825	Baurecht H	2015-01-08	Am J Hum Genet	www.ncbi.nlm.nih.gov/pubmed/25574825	Genome-wide Comparative Analysis of Atopic Dermatitis and Psoriasis Gives Insight into Opposing Genetic Mechanisms.	Psoriasis	4,212 European ancestry cases, 8,032 European ancestry controls	NA	6q21	6	111352511	TRAF3IP2	REV3L			5980			rs240993-T	rs240993	0	240993	intron_variant	0	NR	1E-14	14.0		1.282	[1.241-1.324]	Affymetrix, Illumina, Perlegen [up to 5493100] (imputed)	N
2016-01-06	25574825	Baurecht H	2015-01-08	Am J Hum Genet	www.ncbi.nlm.nih.gov/pubmed/25574825	Genome-wide Comparative Analysis of Atopic Dermatitis and Psoriasis Gives Insight into Opposing Genetic Mechanisms.	Psoriasis	4,212 European ancestry cases, 8,032 European ancestry controls	NA	6q21	6	111334327	REV3L	REV3L			5980			rs465969-A	rs465969	0	465969	intron_variant	0	NR	8E-12	11.096910013008056		1.403	[1.335-1.474]	Affymetrix, Illumina, Perlegen [up to 5493100] (imputed)	N
2016-01-06	25574825	Baurecht H	2015-01-08	Am J Hum Genet	www.ncbi.nlm.nih.gov/pubmed/25574825	Genome-wide Comparative Analysis of Atopic Dermatitis and Psoriasis Gives Insight into Opposing Genetic Mechanisms.	Psoriasis	4,212 European ancestry cases, 8,032 European ancestry controls	NA	6q23.3	6	137876687	TNFAIP3	TNFAIP3			7128			rs582757-T	rs582757	0	582757	intron_variant	0	NR	6E-12	11.221848749616356		1.2468828	[1.21-1.29]	Affymetrix, Illumina, Perlegen [up to 5493100] (imputed)	N
2016-01-06	25574825	Baurecht H	2015-01-08	Am J Hum Genet	www.ncbi.nlm.nih.gov/pubmed/25574825	Genome-wide Comparative Analysis of Atopic Dermatitis and Psoriasis Gives Insight into Opposing Genetic Mechanisms.	Psoriasis	4,212 European ancestry cases, 8,032 European ancestry controls	NA	7p14.1	7	37346633	ELMO1	ELMO1			9844			rs2700987-A	rs2700987	0	2700987	intron_variant	0	NR	7E-8	7.154901959985743		1.174	[1.14-1.209]	Affymetrix, Illumina, Perlegen [up to 5493100] (imputed)	N
2016-01-06	25574825	Baurecht H	2015-01-08	Am J Hum Genet	www.ncbi.nlm.nih.gov/pubmed/25574825	Genome-wide Comparative Analysis of Atopic Dermatitis and Psoriasis Gives Insight into Opposing Genetic Mechanisms.	Psoriasis	4,212 European ancestry cases, 8,032 European ancestry controls	NA	9p21.1	9	32523739	DDX58	DDX58			23586			rs11795343-T	rs11795343	0	11795343	intron_variant	0	NR	6E-9	8.221848749616356		1.19	[1.155-1.226]	Affymetrix, Illumina, Perlegen [up to 5493100] (imputed)	N
2016-01-06	25574825	Baurecht H	2015-01-08	Am J Hum Genet	www.ncbi.nlm.nih.gov/pubmed/25574825	Genome-wide Comparative Analysis of Atopic Dermatitis and Psoriasis Gives Insight into Opposing Genetic Mechanisms.	Psoriasis	4,212 European ancestry cases, 8,032 European ancestry controls	NA	9q31.2	9	108054739	KLF4	LOC105376214			105376214			rs10979182-A	rs10979182	0	10979182	regulatory_region_variant	0	NR	3E-6	5.522878745280337		1.149	[1.084-1.218]	Affymetrix, Illumina, Perlegen [up to 5493100] (imputed)	N
2015-12-18	25574825	Baurecht H	2015-01-08	Am J Hum Genet	www.ncbi.nlm.nih.gov/pubmed/25574825	Genome-wide Comparative Analysis of Atopic Dermatitis and Psoriasis Gives Insight into Opposing Genetic Mechanisms.	Inflammatory skin disease	2,079 European ancestry atopic dermatitis cases, 4,212 European ancestry psoriasis cases, 11,899 European ancestry controls	NA	2p16.1	2	60845432	AC010733.4	RN7SL632P - LINC01185	106481095	400957		13503	2328	rs35741374-?	rs35741374	0	35741374	intron_variant	1	NR	4E-12	11.397940008672037	(Psoriasis)	1.2	[1.15–1.27]	Affymetrix, Illumina [~ 5200000]	N
2015-12-18	25574825	Baurecht H	2015-01-08	Am J Hum Genet	www.ncbi.nlm.nih.gov/pubmed/25574825	Genome-wide Comparative Analysis of Atopic Dermatitis and Psoriasis Gives Insight into Opposing Genetic Mechanisms.	Inflammatory skin disease	2,079 European ancestry atopic dermatitis cases, 4,212 European ancestry psoriasis cases, 11,899 European ancestry controls	NA	1q21.3	1	152619805	LCE3A	LCE3B - LCE3A	353143	353142		5707	3029	rs1581803-?	rs1581803	0	1581803	downstream_gene_variant	1	NR	2E-12	11.698970004336019	(Psoriasis)	1.22	[1.15–1.30]	Affymetrix, Illumina [~ 5200000]	N
2015-12-18	25574825	Baurecht H	2015-01-08	Am J Hum Genet	www.ncbi.nlm.nih.gov/pubmed/25574825	Genome-wide Comparative Analysis of Atopic Dermatitis and Psoriasis Gives Insight into Opposing Genetic Mechanisms.	Inflammatory skin disease	2,079 European ancestry atopic dermatitis cases, 4,212 European ancestry psoriasis cases, 11,899 European ancestry controls	NA	6q23.3	6	137874556	TNFAIP3	TNFAIP3			7128			rs643177-?	rs643177	0	643177	intron_variant	0	NR	9E-16	15.045757490560675	(Psoriasis)	1.27	[1.20–1.34]	Affymetrix, Illumina [~ 5200000]	N
2015-12-18	25574825	Baurecht H	2015-01-08	Am J Hum Genet	www.ncbi.nlm.nih.gov/pubmed/25574825	Genome-wide Comparative Analysis of Atopic Dermatitis and Psoriasis Gives Insight into Opposing Genetic Mechanisms.	Inflammatory skin disease	2,079 European ancestry atopic dermatitis cases, 4,212 European ancestry psoriasis cases, 11,899 European ancestry controls	NA	6q21	6	111261682	KIAA1919	KIAA1919			91749			rs9487605-?	rs9487605	0	9487605	intron_variant	0	NR	1E-16	16.0	(Psoriasis)	1.27	[1.20–1.35]	Affymetrix, Illumina [~ 5200000]	N
2015-12-18	25574825	Baurecht H	2015-01-08	Am J Hum Genet	www.ncbi.nlm.nih.gov/pubmed/25574825	Genome-wide Comparative Analysis of Atopic Dermatitis and Psoriasis Gives Insight into Opposing Genetic Mechanisms.	Inflammatory skin disease	2,079 European ancestry atopic dermatitis cases, 4,212 European ancestry psoriasis cases, 11,899 European ancestry controls	NA	5q33.3	5	159231004	CTB-11I22.1	LOC105377682			105377682			rs10515778-?	rs10515778	0	10515778	intron_variant	0	NR	2E-14	13.698970004336019	(Psoriasis)	1.29	[1.21–1.38]	Affymetrix, Illumina [~ 5200000]	N
2015-12-18	25574825	Baurecht H	2015-01-08	Am J Hum Genet	www.ncbi.nlm.nih.gov/pubmed/25574825	Genome-wide Comparative Analysis of Atopic Dermatitis and Psoriasis Gives Insight into Opposing Genetic Mechanisms.	Inflammatory skin disease	2,079 European ancestry atopic dermatitis cases, 4,212 European ancestry psoriasis cases, 11,899 European ancestry controls	NA	5q33.3	5	159332892	AC008697.1	LOC285626			285626			rs2546890-?	rs2546890	0	2546890	non_coding_transcript_exon_variant	0	NR	3E-35	34.52287874528034	(Psoriasis)	1.39	[1.32–1.47]	Affymetrix, Illumina [~ 5200000]	N
2015-12-18	25574825	Baurecht H	2015-01-08	Am J Hum Genet	www.ncbi.nlm.nih.gov/pubmed/25574825	Genome-wide Comparative Analysis of Atopic Dermatitis and Psoriasis Gives Insight into Opposing Genetic Mechanisms.	Inflammatory skin disease	2,079 European ancestry atopic dermatitis cases, 4,212 European ancestry psoriasis cases, 11,899 European ancestry controls	NA	5q33.3	5	159260273	UBLCP1	LOC105377682 - UBLCP1	105377682	134510		15146	2808	rs11135056-?	rs11135056	0	11135056	upstream_gene_variant	1	NR	1E-25	25.0	(Psoriasis)	1.45	[1.35–1.56]	Affymetrix, Illumina [~ 5200000]	N
2015-12-18	25574825	Baurecht H	2015-01-08	Am J Hum Genet	www.ncbi.nlm.nih.gov/pubmed/25574825	Genome-wide Comparative Analysis of Atopic Dermatitis and Psoriasis Gives Insight into Opposing Genetic Mechanisms.	Inflammatory skin disease	2,079 European ancestry atopic dermatitis cases, 4,212 European ancestry psoriasis cases, 11,899 European ancestry controls	NA	12q13.3	12	56350492	STAT2	STAT2			6773			rs11575234-?	rs11575234	0	11575234	intron_variant	0	NR	2E-12	11.698970004336019	(Psoriasis)	1.47	[1.32–1.64]	Affymetrix, Illumina [~ 5200000]	N
2015-12-18	25574825	Baurecht H	2015-01-08	Am J Hum Genet	www.ncbi.nlm.nih.gov/pubmed/25574825	Genome-wide Comparative Analysis of Atopic Dermatitis and Psoriasis Gives Insight into Opposing Genetic Mechanisms.	Inflammatory skin disease	2,079 European ancestry atopic dermatitis cases, 4,212 European ancestry psoriasis cases, 11,899 European ancestry controls	NA	12q13.3	12	56290713	CS	CS			1431			rs36207871-?	rs36207871	0	36207871	intron_variant	0	NR	3E-12	11.522878745280337	(Psoriasis)	1.47	[1.33–1.67]	Affymetrix, Illumina [~ 5200000]	N
2015-12-18	25574825	Baurecht H	2015-01-08	Am J Hum Genet	www.ncbi.nlm.nih.gov/pubmed/25574825	Genome-wide Comparative Analysis of Atopic Dermatitis and Psoriasis Gives Insight into Opposing Genetic Mechanisms.	Inflammatory skin disease	2,079 European ancestry atopic dermatitis cases, 4,212 European ancestry psoriasis cases, 11,899 European ancestry controls	NA	6q21	6	111608659	TRAF3IP2	TRAF3IP2 - LOC105377944	10758	105377944		1785	33670	rs9481169-?	rs9481169	0	9481169	upstream_gene_variant	1	NR	1E-26	26.0	(Psoriasis)	1.58	[1.45–1.72]	Affymetrix, Illumina [~ 5200000]	N
2015-12-18	25574825	Baurecht H	2015-01-08	Am J Hum Genet	www.ncbi.nlm.nih.gov/pubmed/25574825	Genome-wide Comparative Analysis of Atopic Dermatitis and Psoriasis Gives Insight into Opposing Genetic Mechanisms.	Inflammatory skin disease	2,079 European ancestry atopic dermatitis cases, 4,212 European ancestry psoriasis cases, 11,899 European ancestry controls	NA	6q21	6	111352511	REV3L	REV3L			5980			rs240993-?	rs240993	0	240993	intron_variant	0	NR	6E-18	17.221848749616356	(Psoriasis)			Affymetrix, Illumina [~ 5200000]	N
2015-12-18	25574825	Baurecht H	2015-01-08	Am J Hum Genet	www.ncbi.nlm.nih.gov/pubmed/25574825	Genome-wide Comparative Analysis of Atopic Dermatitis and Psoriasis Gives Insight into Opposing Genetic Mechanisms.	Inflammatory skin disease	2,079 European ancestry atopic dermatitis cases, 4,212 European ancestry psoriasis cases, 11,899 European ancestry controls	NA	20q13.13	20	49975221	RNU6-147P	RNU6-147P - SNAI1	106480556	6615		3009	7755	rs6020157-?	rs6020157	0	6020157	downstream_gene_variant	1	NR	4E-17	16.397940008672037	(Psoriasis)			Affymetrix, Illumina [~ 5200000]	N
2015-12-18	25574825	Baurecht H	2015-01-08	Am J Hum Genet	www.ncbi.nlm.nih.gov/pubmed/25574825	Genome-wide Comparative Analysis of Atopic Dermatitis and Psoriasis Gives Insight into Opposing Genetic Mechanisms.	Inflammatory skin disease	2,079 European ancestry atopic dermatitis cases, 4,212 European ancestry psoriasis cases, 11,899 European ancestry controls	NA	18p11.22	18	8667063	RP11-674N23.1	RAB12 - TOMM20P3	201475	106480301		27680	20959	rs12458130-?	rs12458130	0	12458130	intergenic_variant	1	NR	4E-16	15.397940008672037	(Psoriasis)			Affymetrix, Illumina [~ 5200000]	N
2015-12-18	25574825	Baurecht H	2015-01-08	Am J Hum Genet	www.ncbi.nlm.nih.gov/pubmed/25574825	Genome-wide Comparative Analysis of Atopic Dermatitis and Psoriasis Gives Insight into Opposing Genetic Mechanisms.	Inflammatory skin disease	2,079 European ancestry atopic dermatitis cases, 4,212 European ancestry psoriasis cases, 11,899 European ancestry controls	NA	19p13.2	19	10467167	PDE4A	PDE4A			5141			rs1051738-?	rs1051738	0	1051738	missense_variant	0	NR	3E-14	13.522878745280337	(Psoriasis)			Affymetrix, Illumina [~ 5200000]	N
2015-12-18	25574825	Baurecht H	2015-01-08	Am J Hum Genet	www.ncbi.nlm.nih.gov/pubmed/25574825	Genome-wide Comparative Analysis of Atopic Dermatitis and Psoriasis Gives Insight into Opposing Genetic Mechanisms.	Inflammatory skin disease	2,079 European ancestry atopic dermatitis cases, 4,212 European ancestry psoriasis cases, 11,899 European ancestry controls	NA	1p31.3	1	67281732	retro-DNAJB6	LOC100130497 - IL12RB2	100130497	3595		2807	25619	rs12119179-?	rs12119179	0	12119179	downstream_gene_variant	1	NR	6E-13	12.221848749616356	(Psoriasis)			Affymetrix, Illumina [~ 5200000]	N
2015-12-18	25574825	Baurecht H	2015-01-08	Am J Hum Genet	www.ncbi.nlm.nih.gov/pubmed/25574825	Genome-wide Comparative Analysis of Atopic Dermatitis and Psoriasis Gives Insight into Opposing Genetic Mechanisms.	Inflammatory skin disease	2,079 European ancestry atopic dermatitis cases, 4,212 European ancestry psoriasis cases, 11,899 European ancestry controls	NA	2q24.2	2	162254026	FAP, IFIH1	LOC105373724 - IFIH1	105373724	64135		3758	13053	rs2111485-?	rs2111485	0	2111485	intergenic_variant	1	NR	2E-12	11.698970004336019	(Psoriasis)			Affymetrix, Illumina [~ 5200000]	N
2015-12-18	25574825	Baurecht H	2015-01-08	Am J Hum Genet	www.ncbi.nlm.nih.gov/pubmed/25574825	Genome-wide Comparative Analysis of Atopic Dermatitis and Psoriasis Gives Insight into Opposing Genetic Mechanisms.	Inflammatory skin disease	2,079 European ancestry atopic dermatitis cases, 4,212 European ancestry psoriasis cases, 11,899 European ancestry controls	NA	9p21.1	9	32523739	DDX58	DDX58			23586			rs11795343-?	rs11795343	0	11795343	intron_variant	0	NR	4E-12	11.397940008672037	(Psoriasis)			Affymetrix, Illumina [~ 5200000]	N
2015-12-18	25574825	Baurecht H	2015-01-08	Am J Hum Genet	www.ncbi.nlm.nih.gov/pubmed/25574825	Genome-wide Comparative Analysis of Atopic Dermatitis and Psoriasis Gives Insight into Opposing Genetic Mechanisms.	Inflammatory skin disease	2,079 European ancestry atopic dermatitis cases, 4,212 European ancestry psoriasis cases, 11,899 European ancestry controls	NA	17q11.2	17	27779649	NOS2	NOS2			4843			rs4795067-?	rs4795067	0	4795067	intron_variant	0	NR	6E-12	11.221848749616356	(Psoriasis)			Affymetrix, Illumina [~ 5200000]	N
2015-12-18	25574825	Baurecht H	2015-01-08	Am J Hum Genet	www.ncbi.nlm.nih.gov/pubmed/25574825	Genome-wide Comparative Analysis of Atopic Dermatitis and Psoriasis Gives Insight into Opposing Genetic Mechanisms.	Inflammatory skin disease	2,079 European ancestry atopic dermatitis cases, 4,212 European ancestry psoriasis cases, 11,899 European ancestry controls	NA	1p36.11	1	23757159	TCEB3	TCEB3			6924			rs2076346-?	rs2076346	0	2076346	intron_variant	0	NR	1E-11	11.0	(Psoriasis)			Affymetrix, Illumina [~ 5200000]	N
2015-12-18	25574825	Baurecht H	2015-01-08	Am J Hum Genet	www.ncbi.nlm.nih.gov/pubmed/25574825	Genome-wide Comparative Analysis of Atopic Dermatitis and Psoriasis Gives Insight into Opposing Genetic Mechanisms.	Inflammatory skin disease	2,079 European ancestry atopic dermatitis cases, 4,212 European ancestry psoriasis cases, 11,899 European ancestry controls	NA	2q24.2	2	162404181	KCNH7	KCNH7			90134			rs17716942-?	rs17716942	0	17716942	intron_variant	0	NR	4E-11	10.397940008672037	(Psoriasis)			Affymetrix, Illumina [~ 5200000]	N
2015-12-18	25574825	Baurecht H	2015-01-08	Am J Hum Genet	www.ncbi.nlm.nih.gov/pubmed/25574825	Genome-wide Comparative Analysis of Atopic Dermatitis and Psoriasis Gives Insight into Opposing Genetic Mechanisms.	Inflammatory skin disease	2,079 European ancestry atopic dermatitis cases, 4,212 European ancestry psoriasis cases, 11,899 European ancestry controls	NA	5q33.3	5	159436379	AC008703.1	LOC285626 - LOC285627	285626	285627		73545	12177	rs73818525-?	rs73818525	0	73818525	intron_variant	1	NR	5E-11	10.301029995663981	(Psoriasis)			Affymetrix, Illumina [~ 5200000]	N
2015-12-18	25574825	Baurecht H	2015-01-08	Am J Hum Genet	www.ncbi.nlm.nih.gov/pubmed/25574825	Genome-wide Comparative Analysis of Atopic Dermatitis and Psoriasis Gives Insight into Opposing Genetic Mechanisms.	Inflammatory skin disease	2,079 European ancestry atopic dermatitis cases, 4,212 European ancestry psoriasis cases, 11,899 European ancestry controls	NA	20q13.13	20	49949528	RNF114	RNF114			55905			rs73129298-?	rs73129298	0	73129298	intron_variant	0	NR	5E-11	10.301029995663981	(Psoriasis)			Affymetrix, Illumina [~ 5200000]	N
2015-12-18	25574825	Baurecht H	2015-01-08	Am J Hum Genet	www.ncbi.nlm.nih.gov/pubmed/25574825	Genome-wide Comparative Analysis of Atopic Dermatitis and Psoriasis Gives Insight into Opposing Genetic Mechanisms.	Inflammatory skin disease	2,079 European ancestry atopic dermatitis cases, 4,212 European ancestry psoriasis cases, 11,899 European ancestry controls	NA	18q21.2	18	54290024	POLI	POLI			11201			rs144098432-?	rs144098432	0	144098432	intron_variant	0	NR	6E-11	10.221848749616356	(Psoriasis)			Affymetrix, Illumina [~ 5200000]	N
2015-12-18	25574825	Baurecht H	2015-01-08	Am J Hum Genet	www.ncbi.nlm.nih.gov/pubmed/25574825	Genome-wide Comparative Analysis of Atopic Dermatitis and Psoriasis Gives Insight into Opposing Genetic Mechanisms.	Inflammatory skin disease	2,079 European ancestry atopic dermatitis cases, 4,212 European ancestry psoriasis cases, 11,899 European ancestry controls	NA	19p13.2	19	10706980	QTRT1	QTRT1			81890			rs9807841-?	rs9807841	0	9807841	intron_variant	0	NR	1E-10	10.0	(Psoriasis)			Affymetrix, Illumina [~ 5200000]	N
2015-12-18	25574825	Baurecht H	2015-01-08	Am J Hum Genet	www.ncbi.nlm.nih.gov/pubmed/25574825	Genome-wide Comparative Analysis of Atopic Dermatitis and Psoriasis Gives Insight into Opposing Genetic Mechanisms.	Inflammatory skin disease	2,079 European ancestry atopic dermatitis cases, 4,212 European ancestry psoriasis cases, 11,899 European ancestry controls	NA	1p31.3	1	67240275	IL23R	IL23R			149233			rs11209026-?	rs11209026	0	11209026	missense_variant	0	NR	2E-10	9.698970004336019	(Psoriasis)			Affymetrix, Illumina [~ 5200000]	N
2015-12-18	25574825	Baurecht H	2015-01-08	Am J Hum Genet	www.ncbi.nlm.nih.gov/pubmed/25574825	Genome-wide Comparative Analysis of Atopic Dermatitis and Psoriasis Gives Insight into Opposing Genetic Mechanisms.	Inflammatory skin disease	2,079 European ancestry atopic dermatitis cases, 4,212 European ancestry psoriasis cases, 11,899 European ancestry controls	NA	9p23	9	13844679	LINC00583	LOC101929507			101929507			rs59827721-?	rs59827721	0	59827721	intergenic_variant	0	NR	2E-10	9.698970004336019	(Psoriasis)			Affymetrix, Illumina [~ 5200000]	N
2015-12-18	25574825	Baurecht H	2015-01-08	Am J Hum Genet	www.ncbi.nlm.nih.gov/pubmed/25574825	Genome-wide Comparative Analysis of Atopic Dermatitis and Psoriasis Gives Insight into Opposing Genetic Mechanisms.	Inflammatory skin disease	2,079 European ancestry atopic dermatitis cases, 4,212 European ancestry psoriasis cases, 11,899 European ancestry controls	NA	3p21.33	3	43744082	ABHD5	ABHD5 - LOC105377054	51099	105377054		21357	10259	rs75594032-?	rs75594032	0	75594032	intergenic_variant	1	NR	4E-10	9.397940008672037	(Psoriasis)			Affymetrix, Illumina [~ 5200000]	N
2015-12-18	25574825	Baurecht H	2015-01-08	Am J Hum Genet	www.ncbi.nlm.nih.gov/pubmed/25574825	Genome-wide Comparative Analysis of Atopic Dermatitis and Psoriasis Gives Insight into Opposing Genetic Mechanisms.	Inflammatory skin disease	2,079 European ancestry atopic dermatitis cases, 4,212 European ancestry psoriasis cases, 11,899 European ancestry controls	NA	5q15	5	96784466	ERAP1	LOC102724748, ERAP1			102724748, 51752			rs39841-?	rs39841	0	39841	intron_variant	0	NR	1E-9	9.0	(Psoriasis)			Affymetrix, Illumina [~ 5200000]	N
2015-12-18	25574825	Baurecht H	2015-01-08	Am J Hum Genet	www.ncbi.nlm.nih.gov/pubmed/25574825	Genome-wide Comparative Analysis of Atopic Dermatitis and Psoriasis Gives Insight into Opposing Genetic Mechanisms.	Inflammatory skin disease	2,079 European ancestry atopic dermatitis cases, 4,212 European ancestry psoriasis cases, 11,899 European ancestry controls	NA	1p36.11	1	24191716	IFNLR1	IFNLR1 - LOC284632	163702	284632		4441	8524	rs10794648-?	rs10794648	0	10794648	upstream_gene_variant	1	NR	2E-9	8.698970004336019	(Psoriasis)			Affymetrix, Illumina [~ 5200000]	N
2015-12-18	25574825	Baurecht H	2015-01-08	Am J Hum Genet	www.ncbi.nlm.nih.gov/pubmed/25574825	Genome-wide Comparative Analysis of Atopic Dermatitis and Psoriasis Gives Insight into Opposing Genetic Mechanisms.	Inflammatory skin disease	2,079 European ancestry atopic dermatitis cases, 4,212 European ancestry psoriasis cases, 11,899 European ancestry controls	NA	7p14.1	7	37349706	ELMO1	ELMO1			9844			rs2724013-?	rs2724013	0	2724013	intron_variant	0	NR	3E-9	8.522878745280337	(Psoriasis)			Affymetrix, Illumina [~ 5200000]	N
2015-12-18	25574825	Baurecht H	2015-01-08	Am J Hum Genet	www.ncbi.nlm.nih.gov/pubmed/25574825	Genome-wide Comparative Analysis of Atopic Dermatitis and Psoriasis Gives Insight into Opposing Genetic Mechanisms.	Inflammatory skin disease	2,079 European ancestry atopic dermatitis cases, 4,212 European ancestry psoriasis cases, 11,899 European ancestry controls	NA	9p21.1	9	32432976	ACO1	ACO1			48			rs4878497-?	rs4878497	0	4878497	intron_variant	0	NR	4E-9	8.397940008672037	(Psoriasis)			Affymetrix, Illumina [~ 5200000]	N
2015-12-18	25574825	Baurecht H	2015-01-08	Am J Hum Genet	www.ncbi.nlm.nih.gov/pubmed/25574825	Genome-wide Comparative Analysis of Atopic Dermatitis and Psoriasis Gives Insight into Opposing Genetic Mechanisms.	Inflammatory skin disease	2,079 European ancestry atopic dermatitis cases, 4,212 European ancestry psoriasis cases, 11,899 European ancestry controls	NA	14q13.2	14	35383280	NFKBIA	PSMA6 - RPLP0P3	5687	122589		65801	4775	rs12884468-?	rs12884468	0	12884468	downstream_gene_variant	1	NR	9E-9	8.045757490560675	(Psoriasis)			Affymetrix, Illumina [~ 5200000]	N
2015-12-18	25574825	Baurecht H	2015-01-08	Am J Hum Genet	www.ncbi.nlm.nih.gov/pubmed/25574825	Genome-wide Comparative Analysis of Atopic Dermatitis and Psoriasis Gives Insight into Opposing Genetic Mechanisms.	Inflammatory skin disease	2,079 European ancestry atopic dermatitis cases, 4,212 European ancestry psoriasis cases, 11,899 European ancestry controls	NA	5q34	5	168959084	SLIT3	SLIT3			6586			rs12188351-?	rs12188351	0	12188351	intron_variant	0	NR	1E-8	8.0	(Psoriasis)			Affymetrix, Illumina [~ 5200000]	N
2015-12-18	25574825	Baurecht H	2015-01-08	Am J Hum Genet	www.ncbi.nlm.nih.gov/pubmed/25574825	Genome-wide Comparative Analysis of Atopic Dermatitis and Psoriasis Gives Insight into Opposing Genetic Mechanisms.	Inflammatory skin disease	2,079 European ancestry atopic dermatitis cases, 4,212 European ancestry psoriasis cases, 11,899 European ancestry controls	NA	3p24.3	3	18665014	AC144521.1	RAD23BP1 - LOC105376976	131185	105376976		124918	32903	rs68080462-?	rs68080462	0	68080462	intron_variant	1	NR	3E-8	7.522878745280337	(Psoriasis)			Affymetrix, Illumina [~ 5200000]	N
2015-12-18	25574825	Baurecht H	2015-01-08	Am J Hum Genet	www.ncbi.nlm.nih.gov/pubmed/25574825	Genome-wide Comparative Analysis of Atopic Dermatitis and Psoriasis Gives Insight into Opposing Genetic Mechanisms.	Inflammatory skin disease	2,079 European ancestry atopic dermatitis cases, 4,212 European ancestry psoriasis cases, 11,899 European ancestry controls	NA	12q13.2	12	56042145	RPS26	RPS26			6231			rs1131017-?	rs1131017	0	1131017	5_prime_UTR_variant	0	NR	4E-8	7.3979400086720375	(Psoriasis)			Affymetrix, Illumina [~ 5200000]	N
2015-12-18	25574825	Baurecht H	2015-01-08	Am J Hum Genet	www.ncbi.nlm.nih.gov/pubmed/25574825	Genome-wide Comparative Analysis of Atopic Dermatitis and Psoriasis Gives Insight into Opposing Genetic Mechanisms.	Inflammatory skin disease	2,079 European ancestry atopic dermatitis cases, 4,212 European ancestry psoriasis cases, 11,899 European ancestry controls	NA	6q23.3	6	137717768	AL357060.1	LOC442263 - LOC100507406	442263	100507406		10548	12402	rs514475-?	rs514475	0	514475	intron_variant	1	NR	6E-8	7.221848749616356	(Psoriasis)			Affymetrix, Illumina [~ 5200000]	N
2015-12-18	25574825	Baurecht H	2015-01-08	Am J Hum Genet	www.ncbi.nlm.nih.gov/pubmed/25574825	Genome-wide Comparative Analysis of Atopic Dermatitis and Psoriasis Gives Insight into Opposing Genetic Mechanisms.	Inflammatory skin disease	2,079 European ancestry atopic dermatitis cases, 4,212 European ancestry psoriasis cases, 11,899 European ancestry controls	NA	6p25.3	6	549390	EXOC2	EXOC2			55770			rs2476847-?	rs2476847	0	2476847	intron_variant	0	NR	6E-8	7.221848749616356	(Psoriasis)			Affymetrix, Illumina [~ 5200000]	N
2015-12-18	25574825	Baurecht H	2015-01-08	Am J Hum Genet	www.ncbi.nlm.nih.gov/pubmed/25574825	Genome-wide Comparative Analysis of Atopic Dermatitis and Psoriasis Gives Insight into Opposing Genetic Mechanisms.	Inflammatory skin disease	2,079 European ancestry atopic dermatitis cases, 4,212 European ancestry psoriasis cases, 11,899 European ancestry controls	NA	3p25.1	3	15621553	BTD	BTD			686			rs2455826-?	rs2455826	0	2455826	intron_variant	0	NR	6E-8	7.221848749616356	(Psoriasis)			Affymetrix, Illumina [~ 5200000]	N
2015-12-18	25574825	Baurecht H	2015-01-08	Am J Hum Genet	www.ncbi.nlm.nih.gov/pubmed/25574825	Genome-wide Comparative Analysis of Atopic Dermatitis and Psoriasis Gives Insight into Opposing Genetic Mechanisms.	Inflammatory skin disease	2,079 European ancestry atopic dermatitis cases, 4,212 European ancestry psoriasis cases, 11,899 European ancestry controls	NA	6q23.3	6	137797444	TNFAIP3	LOC100507406 - LOC100130476	100507406	100130476		58407	26225	rs681323-?	rs681323	0	681323	intergenic_variant	1	NR	7E-8	7.154901959985743	(Psoriasis)			Affymetrix, Illumina [~ 5200000]	N
2015-12-18	25574825	Baurecht H	2015-01-08	Am J Hum Genet	www.ncbi.nlm.nih.gov/pubmed/25574825	Genome-wide Comparative Analysis of Atopic Dermatitis and Psoriasis Gives Insight into Opposing Genetic Mechanisms.	Inflammatory skin disease	2,079 European ancestry atopic dermatitis cases, 4,212 European ancestry psoriasis cases, 11,899 European ancestry controls	NA	12q24.31	12	122160501	LRRC43	MLXIP - LRRC43	22877	254050		13154	7218	rs4319543-?	rs4319543	0	4319543	intergenic_variant	1	NR	1E-7	7.0	(Psoriasis)			Affymetrix, Illumina [~ 5200000]	N
2015-12-18	25574825	Baurecht H	2015-01-08	Am J Hum Genet	www.ncbi.nlm.nih.gov/pubmed/25574825	Genome-wide Comparative Analysis of Atopic Dermatitis and Psoriasis Gives Insight into Opposing Genetic Mechanisms.	Inflammatory skin disease	2,079 European ancestry atopic dermatitis cases, 4,212 European ancestry psoriasis cases, 11,899 European ancestry controls	NA	18p11.21	18	12777326	RP11-973H7.1	LOC100996324 - PTPN2	100996324	5771		27904	8152	rs7237497-?	rs7237497	0	7237497	upstream_gene_variant	1	NR	2E-7	6.698970004336019	(Psoriasis)			Affymetrix, Illumina [~ 5200000]	N
2015-12-18	25574825	Baurecht H	2015-01-08	Am J Hum Genet	www.ncbi.nlm.nih.gov/pubmed/25574825	Genome-wide Comparative Analysis of Atopic Dermatitis and Psoriasis Gives Insight into Opposing Genetic Mechanisms.	Inflammatory skin disease	2,079 European ancestry atopic dermatitis cases, 4,212 European ancestry psoriasis cases, 11,899 European ancestry controls	NA	19p13.2	19	10295755	ICAM5	ICAM5			7087			rs12972990-?	rs12972990	0	12972990	intron_variant	0	NR	3E-7	6.522878745280337	(Psoriasis)			Affymetrix, Illumina [~ 5200000]	N
2015-12-18	25574825	Baurecht H	2015-01-08	Am J Hum Genet	www.ncbi.nlm.nih.gov/pubmed/25574825	Genome-wide Comparative Analysis of Atopic Dermatitis and Psoriasis Gives Insight into Opposing Genetic Mechanisms.	Inflammatory skin disease	2,079 European ancestry atopic dermatitis cases, 4,212 European ancestry psoriasis cases, 11,899 European ancestry controls	NA	3p21.31	3	45338285	TMEM158, LARS2	LOC105377062			105377062			rs854216-?	rs854216	0	854216	regulatory_region_variant	0	NR	5E-7	6.301029995663981	(Psoriasis)			Affymetrix, Illumina [~ 5200000]	N
2015-12-18	25574825	Baurecht H	2015-01-08	Am J Hum Genet	www.ncbi.nlm.nih.gov/pubmed/25574825	Genome-wide Comparative Analysis of Atopic Dermatitis and Psoriasis Gives Insight into Opposing Genetic Mechanisms.	Inflammatory skin disease	2,079 European ancestry atopic dermatitis cases, 4,212 European ancestry psoriasis cases, 11,899 European ancestry controls	NA	8p23.2	8	3122601	CSMD1	CSMD1			64478			rs9987128-?	rs9987128	0	9987128	intron_variant	0	NR	1E-6	6.0	(Psoriasis)			Affymetrix, Illumina [~ 5200000]	N
2015-12-18	25574825	Baurecht H	2015-01-08	Am J Hum Genet	www.ncbi.nlm.nih.gov/pubmed/25574825	Genome-wide Comparative Analysis of Atopic Dermatitis and Psoriasis Gives Insight into Opposing Genetic Mechanisms.	Inflammatory skin disease	2,079 European ancestry atopic dermatitis cases, 4,212 European ancestry psoriasis cases, 11,899 European ancestry controls	NA	11p14.3	11	25990685	RP11-405K6.1, ANO3	LOC105376596 - LOC100533706	105376596	100533706		65727	55299	rs4086867-?	rs4086867	0	4086867	intergenic_variant	1	NR	2E-6	5.698970004336019	(Psoriasis)			Affymetrix, Illumina [~ 5200000]	N
2015-12-18	25574825	Baurecht H	2015-01-08	Am J Hum Genet	www.ncbi.nlm.nih.gov/pubmed/25574825	Genome-wide Comparative Analysis of Atopic Dermatitis and Psoriasis Gives Insight into Opposing Genetic Mechanisms.	Inflammatory skin disease	2,079 European ancestry atopic dermatitis cases, 4,212 European ancestry psoriasis cases, 11,899 European ancestry controls	NA	5q33.3	5	158684065	EBF1	LOC101927697 - EBF1	101927697	1879		274292	11850	rs1421898-?	rs1421898	0	1421898	intergenic_variant	1	NR	2E-6	5.698970004336019	(Psoriasis)			Affymetrix, Illumina [~ 5200000]	N
2015-12-18	25574825	Baurecht H	2015-01-08	Am J Hum Genet	www.ncbi.nlm.nih.gov/pubmed/25574825	Genome-wide Comparative Analysis of Atopic Dermatitis and Psoriasis Gives Insight into Opposing Genetic Mechanisms.	Inflammatory skin disease	2,079 European ancestry atopic dermatitis cases, 4,212 European ancestry psoriasis cases, 11,899 European ancestry controls	NA	5p13.2	5	34266472	piR-30261	LOC105374719			105374719			rs11743355-?	rs11743355	0	11743355	intergenic_variant	0	NR	3E-6	5.522878745280337	(Psoriasis)			Affymetrix, Illumina [~ 5200000]	N
2015-12-18	25574825	Baurecht H	2015-01-08	Am J Hum Genet	www.ncbi.nlm.nih.gov/pubmed/25574825	Genome-wide Comparative Analysis of Atopic Dermatitis and Psoriasis Gives Insight into Opposing Genetic Mechanisms.	Inflammatory skin disease	2,079 European ancestry atopic dermatitis cases, 4,212 European ancestry psoriasis cases, 11,899 European ancestry controls	NA	4q13.1	4	59002185	RP11-340A13.2	LOC105377247			105377247			rs13103557-?	rs13103557	0	13103557	intron_variant	0	NR	5E-6	5.301029995663981	(Psoriasis)			Affymetrix, Illumina [~ 5200000]	N
2015-12-18	25574825	Baurecht H	2015-01-08	Am J Hum Genet	www.ncbi.nlm.nih.gov/pubmed/25574825	Genome-wide Comparative Analysis of Atopic Dermatitis and Psoriasis Gives Insight into Opposing Genetic Mechanisms.	Inflammatory skin disease	2,079 European ancestry atopic dermatitis cases, 4,212 European ancestry psoriasis cases, 11,899 European ancestry controls	NA	5q33.3	5	157511319	ADAM19	ADAM19			8728			rs6860540-?	rs6860540	0	6860540	intron_variant	0	NR	5E-6	5.301029995663981	(Psoriasis)			Affymetrix, Illumina [~ 5200000]	N
2015-12-18	25574825	Baurecht H	2015-01-08	Am J Hum Genet	www.ncbi.nlm.nih.gov/pubmed/25574825	Genome-wide Comparative Analysis of Atopic Dermatitis and Psoriasis Gives Insight into Opposing Genetic Mechanisms.	Inflammatory skin disease	2,079 European ancestry atopic dermatitis cases, 4,212 European ancestry psoriasis cases, 11,899 European ancestry controls	NA	21q22.2	21	38919035	AF064858.6	LOC400867			400867			rs2836751-?	rs2836751	0	2836751	intron_variant	0	NR	6E-6	5.221848749616356	(Psoriasis)			Affymetrix, Illumina [~ 5200000]	N
2015-12-18	25574825	Baurecht H	2015-01-08	Am J Hum Genet	www.ncbi.nlm.nih.gov/pubmed/25574825	Genome-wide Comparative Analysis of Atopic Dermatitis and Psoriasis Gives Insight into Opposing Genetic Mechanisms.	Inflammatory skin disease	2,079 European ancestry atopic dermatitis cases, 4,212 European ancestry psoriasis cases, 11,899 European ancestry controls	NA	1p36.23	1	8297161	SLC45A1	RNU6-991P - SLC45A1	106480004	50651		4898	20924	rs11121152-?	rs11121152	0	11121152	upstream_gene_variant	1	NR	8E-6	5.096910013008056	(Psoriasis)			Affymetrix, Illumina [~ 5200000]	N
2015-12-18	25574825	Baurecht H	2015-01-08	Am J Hum Genet	www.ncbi.nlm.nih.gov/pubmed/25574825	Genome-wide Comparative Analysis of Atopic Dermatitis and Psoriasis Gives Insight into Opposing Genetic Mechanisms.	Inflammatory skin disease	2,079 European ancestry atopic dermatitis cases, 4,212 European ancestry psoriasis cases, 11,899 European ancestry controls	NA	17p13.3	17	2924664	RAP1GAP2	RAP1GAP2			23108			rs9902403-?	rs9902403	0	9902403	intron_variant	0	NR	9E-6	5.045757490560675	(Psoriasis)			Affymetrix, Illumina [~ 5200000]	N
2016-10-14	26626624	Stuart PE	2015-11-28	Am J Hum Genet	www.ncbi.nlm.nih.gov/pubmed/26626624	Genome-wide Association Analysis of Psoriatic Arthritis and Cutaneous Psoriasis Reveals Differences in Their Genetic Architecture.	Cutaneous psoriasis	1,363 European ancestry cases, 4,934 European ancestry controls	up to 2,969 European ancestry cases, up to European ancestry 14,384 controls	10q21.2	10	62778519	ADO	ALDH7A1P4 - ADO	544	84890		37125	26237	rs7922314-C	rs7922314	0	7922314	intergenic_variant	1	0.9206	2E-6	5.698970004336019		1.33	NR	Illumina [11532644] (imputed)	N
2016-10-14	26626624	Stuart PE	2015-11-28	Am J Hum Genet	www.ncbi.nlm.nih.gov/pubmed/26626624	Genome-wide Association Analysis of Psoriatic Arthritis and Cutaneous Psoriasis Reveals Differences in Their Genetic Architecture.	Cutaneous psoriasis	1,363 European ancestry cases, 4,934 European ancestry controls	up to 2,969 European ancestry cases, up to European ancestry 14,384 controls	17p11.2	17	22190937	FAM27L	NCOR1P2 - UBBP4	729490	23666		120332	12713	rs17052344-A	rs17052344	0	17052344	intergenic_variant	1	0.2261	4E-7	6.3979400086720375		1.18	NR	Illumina [11532644] (imputed)	N
2016-10-14	26626624	Stuart PE	2015-11-28	Am J Hum Genet	www.ncbi.nlm.nih.gov/pubmed/26626624	Genome-wide Association Analysis of Psoriatic Arthritis and Cutaneous Psoriasis Reveals Differences in Their Genetic Architecture.	Cutaneous psoriasis	1,363 European ancestry cases, 4,934 European ancestry controls	up to 2,969 European ancestry cases, up to European ancestry 14,384 controls	6p21.1	6	41829160	USP49	USP49			25862			rs191667458-T	rs191667458	0	191667458	intron_variant	0	0.0106	8E-7	6.096910013008056		2.18	NR	Illumina [11532644] (imputed)	N
2016-10-14	26626624	Stuart PE	2015-11-28	Am J Hum Genet	www.ncbi.nlm.nih.gov/pubmed/26626624	Genome-wide Association Analysis of Psoriatic Arthritis and Cutaneous Psoriasis Reveals Differences in Their Genetic Architecture.	Cutaneous psoriasis	1,363 European ancestry cases, 4,934 European ancestry controls	up to 2,969 European ancestry cases, up to European ancestry 14,384 controls	14q24.2	14	72249807	RGS6	RGS6			9628			rs12895275-G	rs12895275	0	12895275	intron_variant	0	0.0393	4E-7	6.3979400086720375		1.51	NR	Illumina [11532644] (imputed)	N
2016-10-14	26626624	Stuart PE	2015-11-28	Am J Hum Genet	www.ncbi.nlm.nih.gov/pubmed/26626624	Genome-wide Association Analysis of Psoriatic Arthritis and Cutaneous Psoriasis Reveals Differences in Their Genetic Architecture.	Cutaneous psoriasis	1,363 European ancestry cases, 4,934 European ancestry controls	up to 2,969 European ancestry cases, up to European ancestry 14,384 controls	5q31.1	5	132660272	IL13	IL13			3596			rs20541-G	rs20541	0	20541	missense_variant	0	NR	3E-8	7.522878745280337		1.237	NR	Illumina [11532644] (imputed)	N
2016-10-14	26626624	Stuart PE	2015-11-28	Am J Hum Genet	www.ncbi.nlm.nih.gov/pubmed/26626624	Genome-wide Association Analysis of Psoriatic Arthritis and Cutaneous Psoriasis Reveals Differences in Their Genetic Architecture.	Cutaneous psoriasis	1,363 European ancestry cases, 4,934 European ancestry controls	up to 2,969 European ancestry cases, up to European ancestry 14,384 controls	5q33.1	5	151098757	TNIP1	TNIP1 - ANXA6	10318	309		11097	1949	rs17728338-A	rs17728338	0	17728338	downstream_gene_variant	1	NR	2E-14	13.698970004336019		1.557	NR	Illumina [11532644] (imputed)	N
2016-10-14	26626624	Stuart PE	2015-11-28	Am J Hum Genet	www.ncbi.nlm.nih.gov/pubmed/26626624	Genome-wide Association Analysis of Psoriatic Arthritis and Cutaneous Psoriasis Reveals Differences in Their Genetic Architecture.	Cutaneous psoriasis	1,363 European ancestry cases, 4,934 European ancestry controls	up to 2,969 European ancestry cases, up to European ancestry 14,384 controls	5q33.3	5	159290781	IL12B	UBLCP1 - LOC105377683	134510	105377683		4741	20011	rs2082412-G	rs2082412	0	2082412	downstream_gene_variant	1	NR	1E-13	13.0		1.35	NR	Illumina [11532644] (imputed)	N
2016-10-14	26626624	Stuart PE	2015-11-28	Am J Hum Genet	www.ncbi.nlm.nih.gov/pubmed/26626624	Genome-wide Association Analysis of Psoriatic Arthritis and Cutaneous Psoriasis Reveals Differences in Their Genetic Architecture.	Cutaneous psoriasis	1,363 European ancestry cases, 4,934 European ancestry controls	up to 2,969 European ancestry cases, up to European ancestry 14,384 controls	6p21.33	6	31306778	HLA, HLA-C	LOC105375015			105375015			rs10484554-T	rs10484554	0	10484554	downstream_gene_variant	0	NR	4E-207	206.39794000867204		3.304	NR	Illumina [11532644] (imputed)	N
2016-10-14	26626624	Stuart PE	2015-11-28	Am J Hum Genet	www.ncbi.nlm.nih.gov/pubmed/26626624	Genome-wide Association Analysis of Psoriatic Arthritis and Cutaneous Psoriasis Reveals Differences in Their Genetic Architecture.	Cutaneous psoriasis	1,363 European ancestry cases, 4,934 European ancestry controls	up to 2,969 European ancestry cases, up to European ancestry 14,384 controls	6q23.3	6	137878280	TNFAIP3	TNFAIP3			7128			rs610604-G	rs610604	0	610604	intron_variant	0	0.3201	8E-11	10.096910013008056		1.23	NR	Illumina [11532644] (imputed)	N
2016-10-14	26626624	Stuart PE	2015-11-28	Am J Hum Genet	www.ncbi.nlm.nih.gov/pubmed/26626624	Genome-wide Association Analysis of Psoriatic Arthritis and Cutaneous Psoriasis Reveals Differences in Their Genetic Architecture.	Cutaneous psoriasis	1,363 European ancestry cases, 4,934 European ancestry controls	up to 2,969 European ancestry cases, up to European ancestry 14,384 controls	17q11.2	17	27779649	NOS2	NOS2			4843			rs4795067-G	rs4795067	0	4795067	intron_variant	0	NR	8E-6	5.096910013008056		1.165	NR	Illumina [11532644] (imputed)	N
2012-07-16	22482804	Ellinghaus D	2012-04-06	Am J Hum Genet	www.ncbi.nlm.nih.gov/pubmed/22482804	Combined analysis of genome-wide association studies for Crohn disease and psoriasis identifies seven shared susceptibility loci.	Crohn's disease and psoriasis	2,529 European ancestry psoriasis cases, 2,142 European ancestry Crohn's disease cases, 10,460 European ancestry controls	Up to 3,187 European ancestry psoriasis cases, 4,073 European ancestry Crohn's disease cases, 10,100 European ancestry controls	10q22.3	10	79273128	ZMIZ1	ZMIZ1			57178			rs1250544-G	rs1250544	0	1250544	intron_variant	0	NR	7E-14	13.154901959985743	(same-effect analysis)	1.16	[NR]	Affymetrix, Illumina, Perlegen [1116213] (imputed)	N
2012-07-16	22482804	Ellinghaus D	2012-04-06	Am J Hum Genet	www.ncbi.nlm.nih.gov/pubmed/22482804	Combined analysis of genome-wide association studies for Crohn disease and psoriasis identifies seven shared susceptibility loci.	Crohn's disease and psoriasis	2,529 European ancestry psoriasis cases, 2,142 European ancestry Crohn's disease cases, 10,460 European ancestry controls	Up to 3,187 European ancestry psoriasis cases, 4,073 European ancestry Crohn's disease cases, 10,100 European ancestry controls	16p13.13	16	11254001	SOCS1	LOC105371082			105371082			rs4780355-T	rs4780355	0	4780355	intron_variant	0	NR	1E-13	13.0	(same-effect analysis)	1.16	[NR]	Affymetrix, Illumina, Perlegen [1116213] (imputed)	N
2012-07-16	22482804	Ellinghaus D	2012-04-06	Am J Hum Genet	www.ncbi.nlm.nih.gov/pubmed/22482804	Combined analysis of genome-wide association studies for Crohn disease and psoriasis identifies seven shared susceptibility loci.	Crohn's disease and psoriasis	2,529 European ancestry psoriasis cases, 2,142 European ancestry Crohn's disease cases, 10,460 European ancestry controls	Up to 3,187 European ancestry psoriasis cases, 4,073 European ancestry Crohn's disease cases, 10,100 European ancestry controls	1p36.13	1	19392330	CAPZB	CAPZB			832			rs7667-?	rs7667	0	7667	intron_variant	0	NR	8E-6	5.096910013008056	(opposite-effect analysis)	1.11	[NR]	Affymetrix, Illumina, Perlegen [1116213] (imputed)	N
2012-07-16	22482804	Ellinghaus D	2012-04-06	Am J Hum Genet	www.ncbi.nlm.nih.gov/pubmed/22482804	Combined analysis of genome-wide association studies for Crohn disease and psoriasis identifies seven shared susceptibility loci.	Crohn's disease and psoriasis	2,529 European ancestry psoriasis cases, 2,142 European ancestry Crohn's disease cases, 10,460 European ancestry controls	Up to 3,187 European ancestry psoriasis cases, 4,073 European ancestry Crohn's disease cases, 10,100 European ancestry controls	3q13.31	3	113962104	ZDHHC23	ZDHHC23			254887			rs1386478-A	rs1386478	0	1386478	3_prime_UTR_variant	0	NR	7E-6	5.154901959985743	(opposite-effect analysis)	1.12	[NR]	Affymetrix, Illumina, Perlegen [1116213] (imputed)	N
2015-12-18	25574825	Baurecht H	2015-01-08	Am J Hum Genet	www.ncbi.nlm.nih.gov/pubmed/25574825	Genome-wide Comparative Analysis of Atopic Dermatitis and Psoriasis Gives Insight into Opposing Genetic Mechanisms.	Inflammatory skin disease	2,079 European ancestry atopic dermatitis cases, 4,212 European ancestry psoriasis cases, 11,899 European ancestry controls	NA	5q33.1	5	151098757	ANXA6, TNIP1	TNIP1 - ANXA6	10318	309		11097	1949	rs17728338-?	rs17728338	0	17728338	downstream_gene_variant	1	NR	4E-38	37.39794000867204	(Opposed)			Affymetrix, Illumina [~ 5200000]	N
2015-12-18	25574825	Baurecht H	2015-01-08	Am J Hum Genet	www.ncbi.nlm.nih.gov/pubmed/25574825	Genome-wide Comparative Analysis of Atopic Dermatitis and Psoriasis Gives Insight into Opposing Genetic Mechanisms.	Inflammatory skin disease	2,079 European ancestry atopic dermatitis cases, 4,212 European ancestry psoriasis cases, 11,899 European ancestry controls	NA	2q31.2	2	178436244	PRKRA, miRNA548n	LOC101927027, PRKRA			101927027, 8575			rs62176107 -?	rs62176107	0	62176107	synonymous_variant	0	NR	1E-34	34.0	(Opposed)			Affymetrix, Illumina [~ 5200000]	N
2015-12-18	25574825	Baurecht H	2015-01-08	Am J Hum Genet	www.ncbi.nlm.nih.gov/pubmed/25574825	Genome-wide Comparative Analysis of Atopic Dermatitis and Psoriasis Gives Insight into Opposing Genetic Mechanisms.	Inflammatory skin disease	2,079 European ancestry atopic dermatitis cases, 4,212 European ancestry psoriasis cases, 11,899 European ancestry controls	NA	1q21.3	1	152189630	FLG-AS1	RPTN - HRNR	126638	388697		30402	22446	rs12130219-?	rs12130219	0	12130219	intron_variant	1	NR	1E-23	23.0	(Opposed)			Affymetrix, Illumina [~ 5200000]	N
2015-12-18	25574825	Baurecht H	2015-01-08	Am J Hum Genet	www.ncbi.nlm.nih.gov/pubmed/25574825	Genome-wide Comparative Analysis of Atopic Dermatitis and Psoriasis Gives Insight into Opposing Genetic Mechanisms.	Inflammatory skin disease	2,079 European ancestry atopic dermatitis cases, 4,212 European ancestry psoriasis cases, 11,899 European ancestry controls	NA	19q13.33	19	48737757	RASIP1	RASIP1			54922			rs380743-?	rs380743	0	380743	intron_variant	0	NR	4E-22	21.397940008672037	(Opposed)			Affymetrix, Illumina [~ 5200000]	N
2015-12-18	25574825	Baurecht H	2015-01-08	Am J Hum Genet	www.ncbi.nlm.nih.gov/pubmed/25574825	Genome-wide Comparative Analysis of Atopic Dermatitis and Psoriasis Gives Insight into Opposing Genetic Mechanisms.	Inflammatory skin disease	2,079 European ancestry atopic dermatitis cases, 4,212 European ancestry psoriasis cases, 11,899 European ancestry controls	NA	5q31.1	5	132616530	RAD50	RAD50			10111			rs6596086-?	rs6596086	0	6596086	intron_variant	0	NR	2E-18	17.69897000433602	(Opposed)			Affymetrix, Illumina [~ 5200000]	N
2015-12-18	25574825	Baurecht H	2015-01-08	Am J Hum Genet	www.ncbi.nlm.nih.gov/pubmed/25574825	Genome-wide Comparative Analysis of Atopic Dermatitis and Psoriasis Gives Insight into Opposing Genetic Mechanisms.	Inflammatory skin disease	2,079 European ancestry atopic dermatitis cases, 4,212 European ancestry psoriasis cases, 11,899 European ancestry controls	NA	1q21.3	1	153016845	SNORA31, SPRR3, SPRR1B	LOC105371446			105371446			rs4363385-?	rs4363385	0	4363385	upstream_gene_variant	0	NR	2E-15	14.698970004336019	(Opposed)			Affymetrix, Illumina [~ 5200000]	N
2015-12-18	25574825	Baurecht H	2015-01-08	Am J Hum Genet	www.ncbi.nlm.nih.gov/pubmed/25574825	Genome-wide Comparative Analysis of Atopic Dermatitis and Psoriasis Gives Insight into Opposing Genetic Mechanisms.	Inflammatory skin disease	2,079 European ancestry atopic dermatitis cases, 4,212 European ancestry psoriasis cases, 11,899 European ancestry controls	NA	7q36.3	7	157712962	PTPRN2	PTPRN2			5799			rs2533291-?	rs2533291	0	2533291	intron_variant	0	NR	3E-10	9.522878745280337	(Opposed)			Affymetrix, Illumina [~ 5200000]	N
2015-12-18	25574825	Baurecht H	2015-01-08	Am J Hum Genet	www.ncbi.nlm.nih.gov/pubmed/25574825	Genome-wide Comparative Analysis of Atopic Dermatitis and Psoriasis Gives Insight into Opposing Genetic Mechanisms.	Inflammatory skin disease	2,079 European ancestry atopic dermatitis cases, 4,212 European ancestry psoriasis cases, 11,899 European ancestry controls	NA	6p25.3	6	1510423	BC087858	LOC102723944			102723944			rs9405490-?	rs9405490	0	9405490	downstream_gene_variant	0	NR	4E-10	9.397940008672037	(Opposed)			Affymetrix, Illumina [~ 5200000]	N
2015-12-18	25574825	Baurecht H	2015-01-08	Am J Hum Genet	www.ncbi.nlm.nih.gov/pubmed/25574825	Genome-wide Comparative Analysis of Atopic Dermatitis and Psoriasis Gives Insight into Opposing Genetic Mechanisms.	Inflammatory skin disease	2,079 European ancestry atopic dermatitis cases, 4,212 European ancestry psoriasis cases, 11,899 European ancestry controls	NA	3q26.32	3	177009491	TBL1XR1	LINC01209 - MTND5P15	101928684	100873259		192490	928	rs1384974-?	rs1384974	0	1384974	downstream_gene_variant	1	NR	4E-8	7.3979400086720375	(Opposed)			Affymetrix, Illumina [~ 5200000]	N
2015-12-18	25574825	Baurecht H	2015-01-08	Am J Hum Genet	www.ncbi.nlm.nih.gov/pubmed/25574825	Genome-wide Comparative Analysis of Atopic Dermatitis and Psoriasis Gives Insight into Opposing Genetic Mechanisms.	Inflammatory skin disease	2,079 European ancestry atopic dermatitis cases, 4,212 European ancestry psoriasis cases, 11,899 European ancestry controls	NA	2p25.3	2	2221629	MYT1L	MYT1L			23040			rs6548123-?	rs6548123	0	6548123	intron_variant	0	NR	6E-8	7.221848749616356	(Opposed)			Affymetrix, Illumina [~ 5200000]	N
2015-12-18	25574825	Baurecht H	2015-01-08	Am J Hum Genet	www.ncbi.nlm.nih.gov/pubmed/25574825	Genome-wide Comparative Analysis of Atopic Dermatitis and Psoriasis Gives Insight into Opposing Genetic Mechanisms.	Inflammatory skin disease	2,079 European ancestry atopic dermatitis cases, 4,212 European ancestry psoriasis cases, 11,899 European ancestry controls	NA	17q25.3	17	78284479	RP11-219G17.4	LOC100996291 - LOC105371912	100996291	105371912		5987	57605	rs9302874-?	rs9302874	0	9302874	regulatory_region_variant	1	NR	2E-7	6.698970004336019	(Opposed)			Affymetrix, Illumina [~ 5200000]	N
2015-12-18	25574825	Baurecht H	2015-01-08	Am J Hum Genet	www.ncbi.nlm.nih.gov/pubmed/25574825	Genome-wide Comparative Analysis of Atopic Dermatitis and Psoriasis Gives Insight into Opposing Genetic Mechanisms.	Inflammatory skin disease	2,079 European ancestry atopic dermatitis cases, 4,212 European ancestry psoriasis cases, 11,899 European ancestry controls	NA	10q26.3	10	129683009	MGMT	MGMT			4255			rs80312298-?	rs80312298	0	80312298	intron_variant	0	NR	6E-7	6.221848749616356	(Opposed)			Affymetrix, Illumina [~ 5200000]	N
2015-12-18	25574825	Baurecht H	2015-01-08	Am J Hum Genet	www.ncbi.nlm.nih.gov/pubmed/25574825	Genome-wide Comparative Analysis of Atopic Dermatitis and Psoriasis Gives Insight into Opposing Genetic Mechanisms.	Inflammatory skin disease	2,079 European ancestry atopic dermatitis cases, 4,212 European ancestry psoriasis cases, 11,899 European ancestry controls	NA	1q44	1	247490110	OR2W5	OR2B11 - OR2W5	127623	441932		38128	958	rs10802516-?	rs10802516	0	10802516	upstream_gene_variant	1	NR	6E-6	5.221848749616356	(Opposed)			Affymetrix, Illumina [~ 5200000]	N
2015-12-18	25574825	Baurecht H	2015-01-08	Am J Hum Genet	www.ncbi.nlm.nih.gov/pubmed/25574825	Genome-wide Comparative Analysis of Atopic Dermatitis and Psoriasis Gives Insight into Opposing Genetic Mechanisms.	Inflammatory skin disease	2,079 European ancestry atopic dermatitis cases, 4,212 European ancestry psoriasis cases, 11,899 European ancestry controls	NA	2p16.1	2	60936446	retro-NONO	NONOP2			100271700			rs67766926-?	rs67766926	0	67766926	downstream_gene_variant	0	NR	7E-9	8.154901959985743	(Shared)			Affymetrix, Illumina [~ 5200000]	N
2015-12-18	25574825	Baurecht H	2015-01-08	Am J Hum Genet	www.ncbi.nlm.nih.gov/pubmed/25574825	Genome-wide Comparative Analysis of Atopic Dermatitis and Psoriasis Gives Insight into Opposing Genetic Mechanisms.	Inflammatory skin disease	2,079 European ancestry atopic dermatitis cases, 4,212 European ancestry psoriasis cases, 11,899 European ancestry controls	NA	19p13.2	19	10305768	ZGLP1, FDX1L	ZGLP1			100125288			rs73510898-?	rs73510898	0	73510898	intron_variant	0	NR	8E-8	7.096910013008056	(Shared)			Affymetrix, Illumina [~ 5200000]	N
2015-12-18	25574825	Baurecht H	2015-01-08	Am J Hum Genet	www.ncbi.nlm.nih.gov/pubmed/25574825	Genome-wide Comparative Analysis of Atopic Dermatitis and Psoriasis Gives Insight into Opposing Genetic Mechanisms.	Inflammatory skin disease	2,079 European ancestry atopic dermatitis cases, 4,212 European ancestry psoriasis cases, 11,899 European ancestry controls	NA	18p11.21	18	12780465	RP11-973H7.1	LOC100996324 - PTPN2	100996324	5771		31043	5013	rs9952991-?	rs9952991	0	9952991	upstream_gene_variant	1	NR	1E-7	7.0	(Shared)			Affymetrix, Illumina [~ 5200000]	N
2015-12-18	25574825	Baurecht H	2015-01-08	Am J Hum Genet	www.ncbi.nlm.nih.gov/pubmed/25574825	Genome-wide Comparative Analysis of Atopic Dermatitis and Psoriasis Gives Insight into Opposing Genetic Mechanisms.	Inflammatory skin disease	2,079 European ancestry atopic dermatitis cases, 4,212 European ancestry psoriasis cases, 11,899 European ancestry controls	NA	15q21.3	15	55094545	RP11-548M13.1	LOC105370829 - RSL24D1	105370829	51187		2372	86769	rs1528473-?	rs1528473	0	1528473	downstream_gene_variant	1	NR	3E-7	6.522878745280337	(Shared)			Affymetrix, Illumina [~ 5200000]	N
2015-12-18	25574825	Baurecht H	2015-01-08	Am J Hum Genet	www.ncbi.nlm.nih.gov/pubmed/25574825	Genome-wide Comparative Analysis of Atopic Dermatitis and Psoriasis Gives Insight into Opposing Genetic Mechanisms.	Inflammatory skin disease	2,079 European ancestry atopic dermatitis cases, 4,212 European ancestry psoriasis cases, 11,899 European ancestry controls	NA	19q13.11	19	33639430	CHST8	CHST8			64377			rs2059876-?	rs2059876	0	2059876	intron_variant	0	NR	4E-7	6.3979400086720375	(Shared)			Affymetrix, Illumina [~ 5200000]	N
2015-12-18	25574825	Baurecht H	2015-01-08	Am J Hum Genet	www.ncbi.nlm.nih.gov/pubmed/25574825	Genome-wide Comparative Analysis of Atopic Dermatitis and Psoriasis Gives Insight into Opposing Genetic Mechanisms.	Inflammatory skin disease	2,079 European ancestry atopic dermatitis cases, 4,212 European ancestry psoriasis cases, 11,899 European ancestry controls	NA	4q27	4	122335010	KIAA1109	KIAA1109			84162			rs45616239-?	rs45616239	0	45616239	intron_variant	0	NR	1E-6	6.0	(Shared)			Affymetrix, Illumina [~ 5200000]	N
2015-12-18	25574825	Baurecht H	2015-01-08	Am J Hum Genet	www.ncbi.nlm.nih.gov/pubmed/25574825	Genome-wide Comparative Analysis of Atopic Dermatitis and Psoriasis Gives Insight into Opposing Genetic Mechanisms.	Inflammatory skin disease	2,079 European ancestry atopic dermatitis cases, 4,212 European ancestry psoriasis cases, 11,899 European ancestry controls	NA	9p23	9	11964872	RP11-74C3.1	LOC101929446 - LOC105375976	101929446	105375976		129850	133916	rs12001137-?	rs12001137	0	12001137	intergenic_variant	1	NR	2E-6	5.698970004336019	(Shared)			Affymetrix, Illumina [~ 5200000]	N
2015-12-18	25574825	Baurecht H	2015-01-08	Am J Hum Genet	www.ncbi.nlm.nih.gov/pubmed/25574825	Genome-wide Comparative Analysis of Atopic Dermatitis and Psoriasis Gives Insight into Opposing Genetic Mechanisms.	Inflammatory skin disease	2,079 European ancestry atopic dermatitis cases, 4,212 European ancestry psoriasis cases, 11,899 European ancestry controls	NA	11p13	11	36314713	PRR5L	PRR5L			79899			rs2218565-?	rs2218565	0	2218565	intron_variant	0	NR	2E-6	5.698970004336019	(Shared)			Affymetrix, Illumina [~ 5200000]	N
2015-12-18	25574825	Baurecht H	2015-01-08	Am J Hum Genet	www.ncbi.nlm.nih.gov/pubmed/25574825	Genome-wide Comparative Analysis of Atopic Dermatitis and Psoriasis Gives Insight into Opposing Genetic Mechanisms.	Inflammatory skin disease	2,079 European ancestry atopic dermatitis cases, 4,212 European ancestry psoriasis cases, 11,899 European ancestry controls	NA	7q21.13	7	90006910	STEAP2-AS1	STEAP2-AS1			100874100			rs7798970-?	rs7798970	0	7798970	intron_variant	0	NR	3E-6	5.522878745280337	(Shared)			Affymetrix, Illumina [~ 5200000]	N
2015-12-18	25574825	Baurecht H	2015-01-08	Am J Hum Genet	www.ncbi.nlm.nih.gov/pubmed/25574825	Genome-wide Comparative Analysis of Atopic Dermatitis and Psoriasis Gives Insight into Opposing Genetic Mechanisms.	Inflammatory skin disease	2,079 European ancestry atopic dermatitis cases, 4,212 European ancestry psoriasis cases, 11,899 European ancestry controls	NA	20p13	20	2325666	TGM3	TGM3			7053			rs1012621-?	rs1012621	0	1012621	intron_variant	0	NR	5E-6	5.301029995663981	(Shared)			Affymetrix, Illumina [~ 5200000]	N
2015-12-18	25574825	Baurecht H	2015-01-08	Am J Hum Genet	www.ncbi.nlm.nih.gov/pubmed/25574825	Genome-wide Comparative Analysis of Atopic Dermatitis and Psoriasis Gives Insight into Opposing Genetic Mechanisms.	Inflammatory skin disease	2,079 European ancestry atopic dermatitis cases, 4,212 European ancestry psoriasis cases, 11,899 European ancestry controls	NA	10q24.2	10	98153375	R3HCC1L	R3HCC1L			27291			rs11189494-?	rs11189494	0	11189494	intron_variant	0	NR	7E-6	5.154901959985743	(Shared)			Affymetrix, Illumina [~ 5200000]	N
2015-12-18	25574825	Baurecht H	2015-01-08	Am J Hum Genet	www.ncbi.nlm.nih.gov/pubmed/25574825	Genome-wide Comparative Analysis of Atopic Dermatitis and Psoriasis Gives Insight into Opposing Genetic Mechanisms.	Inflammatory skin disease	2,079 European ancestry atopic dermatitis cases, 4,212 European ancestry psoriasis cases, 11,899 European ancestry controls	NA	13q14.2	13	49732085	KPNA3	KPNA3			3839			rs3736830-?	rs3736830	0	3736830	intron_variant	0	NR	9E-6	5.045757490560675	(Shared)			Affymetrix, Illumina [~ 5200000]	N
2016-08-31	26301688	Li YR	2015-08-24	Nat Med	www.ncbi.nlm.nih.gov/pubmed/26301688	Meta-analysis of shared genetic architecture across ten pediatric autoimmune diseases.	Pediatric autoimmune diseases	97 European ancestry thyroiditis cases, 107 European ancestry ankylosing spondylitis cases, 100 European ancestry psoriasis cases, 173 European ancestry celiac disease cases, 254 European ancestry systemic lupus erythematosus cases, 308 European ancestry common variable inmunodeficiency cases, 865 European ancestry ulcerative colitis cases, 1,086 European ancestry Type 1 diabetes cases, 1,123 Eur…	NA	1p31.3	1	67203951	IL23R	IL23R			149233			rs11580078-G	rs11580078	0	11580078	intron_variant	0	0.43	8E-11	10.096910013008056				Illumina [7347414] (imputed)	N
2016-08-31	26301688	Li YR	2015-08-24	Nat Med	www.ncbi.nlm.nih.gov/pubmed/26301688	Meta-analysis of shared genetic architecture across ten pediatric autoimmune diseases.	Pediatric autoimmune diseases	97 European ancestry thyroiditis cases, 107 European ancestry ankylosing spondylitis cases, 100 European ancestry psoriasis cases, 173 European ancestry celiac disease cases, 254 European ancestry systemic lupus erythematosus cases, 308 European ancestry common variable inmunodeficiency cases, 865 European ancestry ulcerative colitis cases, 1,086 European ancestry Type 1 diabetes cases, 1,123 Eur…	NA	1p13.2	1	113761186	PTPN22	PHTF1 - RSBN1	10745	54665		1298	646	rs6679677-A	rs6679677	0	6679677	upstream_gene_variant	1	0.09	8E-11	10.096910013008056				Illumina [7347414] (imputed)	N
2016-08-31	26301688	Li YR	2015-08-24	Nat Med	www.ncbi.nlm.nih.gov/pubmed/26301688	Meta-analysis of shared genetic architecture across ten pediatric autoimmune diseases.	Pediatric autoimmune diseases	97 European ancestry thyroiditis cases, 107 European ancestry ankylosing spondylitis cases, 100 European ancestry psoriasis cases, 173 European ancestry celiac disease cases, 254 European ancestry systemic lupus erythematosus cases, 308 European ancestry common variable inmunodeficiency cases, 865 European ancestry ulcerative colitis cases, 1,086 European ancestry Type 1 diabetes cases, 1,123 Eur…	NA	1q24.3	1	172869708	TNFSF18	LOC105371618 - AIMP1P2	105371618	100873064		31921	16239	rs34884278-C	rs34884278	0	34884278	intron_variant	1	0.3	4E-7	6.3979400086720375				Illumina [7347414] (imputed)	N
2016-08-31	26301688	Li YR	2015-08-24	Nat Med	www.ncbi.nlm.nih.gov/pubmed/26301688	Meta-analysis of shared genetic architecture across ten pediatric autoimmune diseases.	Pediatric autoimmune diseases	97 European ancestry thyroiditis cases, 107 European ancestry ankylosing spondylitis cases, 100 European ancestry psoriasis cases, 173 European ancestry celiac disease cases, 254 European ancestry systemic lupus erythematosus cases, 308 European ancestry common variable inmunodeficiency cases, 865 European ancestry ulcerative colitis cases, 1,086 European ancestry Type 1 diabetes cases, 1,123 Eur…	NA	1q31.3	1	197406337	CRB1	CRB1			23418			rs6689858-C	rs6689858	0	6689858	intron_variant	0	0.29	2E-7	6.698970004336019				Illumina [7347414] (imputed)	N
2016-08-31	26301688	Li YR	2015-08-24	Nat Med	www.ncbi.nlm.nih.gov/pubmed/26301688	Meta-analysis of shared genetic architecture across ten pediatric autoimmune diseases.	Pediatric autoimmune diseases	97 European ancestry thyroiditis cases, 107 European ancestry ankylosing spondylitis cases, 100 European ancestry psoriasis cases, 173 European ancestry celiac disease cases, 254 European ancestry systemic lupus erythematosus cases, 308 European ancestry common variable inmunodeficiency cases, 865 European ancestry ulcerative colitis cases, 1,086 European ancestry Type 1 diabetes cases, 1,123 Eur…	NA	1q32.1	1	206760172	IL10	LOC105372877 - IL10	105372877	3586		7770	7431	rs55705316-G	rs55705316	0	55705316	intergenic_variant	1	0.14	1E-6	6.0				Illumina [7347414] (imputed)	N
2016-08-31	26301688	Li YR	2015-08-24	Nat Med	www.ncbi.nlm.nih.gov/pubmed/26301688	Meta-analysis of shared genetic architecture across ten pediatric autoimmune diseases.	Pediatric autoimmune diseases	97 European ancestry thyroiditis cases, 107 European ancestry ankylosing spondylitis cases, 100 European ancestry psoriasis cases, 173 European ancestry celiac disease cases, 254 European ancestry systemic lupus erythematosus cases, 308 European ancestry common variable inmunodeficiency cases, 865 European ancestry ulcerative colitis cases, 1,086 European ancestry Type 1 diabetes cases, 1,123 Eur…	NA	2q12.1	2	102464132	IL18R1	IL18RAP - SLC9A4	8807	389015		11564	9150	rs2075184-T	rs2075184	0	2075184	intergenic_variant	1	0.23	9E-8	7.045757490560675				Illumina [7347414] (imputed)	N
2016-08-31	26301688	Li YR	2015-08-24	Nat Med	www.ncbi.nlm.nih.gov/pubmed/26301688	Meta-analysis of shared genetic architecture across ten pediatric autoimmune diseases.	Pediatric autoimmune diseases	97 European ancestry thyroiditis cases, 107 European ancestry ankylosing spondylitis cases, 100 European ancestry psoriasis cases, 173 European ancestry celiac disease cases, 254 European ancestry systemic lupus erythematosus cases, 308 European ancestry common variable inmunodeficiency cases, 865 European ancestry ulcerative colitis cases, 1,086 European ancestry Type 1 diabetes cases, 1,123 Eur…	NA	2q37.1	2	233276621	ATG16L1	ATG16L1			55054			rs36001488-C	rs36001488	0	36001488	intron_variant	0	0.48	8E-11	10.096910013008056				Illumina [7347414] (imputed)	N
2016-08-31	26301688	Li YR	2015-08-24	Nat Med	www.ncbi.nlm.nih.gov/pubmed/26301688	Meta-analysis of shared genetic architecture across ten pediatric autoimmune diseases.	Pediatric autoimmune diseases	97 European ancestry thyroiditis cases, 107 European ancestry ankylosing spondylitis cases, 100 European ancestry psoriasis cases, 173 European ancestry celiac disease cases, 254 European ancestry systemic lupus erythematosus cases, 308 European ancestry common variable inmunodeficiency cases, 865 European ancestry ulcerative colitis cases, 1,086 European ancestry Type 1 diabetes cases, 1,123 Eur…	NA	2q37.3	2	240624322	GPR35	GPR35			2859			rs4676410-A	rs4676410	0	4676410	intron_variant	0	0.19	2E-7	6.698970004336019				Illumina [7347414] (imputed)	N
2016-08-31	26301688	Li YR	2015-08-24	Nat Med	www.ncbi.nlm.nih.gov/pubmed/26301688	Meta-analysis of shared genetic architecture across ten pediatric autoimmune diseases.	Pediatric autoimmune diseases	97 European ancestry thyroiditis cases, 107 European ancestry ankylosing spondylitis cases, 100 European ancestry psoriasis cases, 173 European ancestry celiac disease cases, 254 European ancestry systemic lupus erythematosus cases, 308 European ancestry common variable inmunodeficiency cases, 865 European ancestry ulcerative colitis cases, 1,086 European ancestry Type 1 diabetes cases, 1,123 Eur…	NA	3p21.31	3	49534707	DAG1	DAG1			1605			rs4625-G	rs4625	0	4625	3_prime_UTR_variant	0	0.31	8E-11	10.096910013008056				Illumina [7347414] (imputed)	N
2016-08-31	26301688	Li YR	2015-08-24	Nat Med	www.ncbi.nlm.nih.gov/pubmed/26301688	Meta-analysis of shared genetic architecture across ten pediatric autoimmune diseases.	Pediatric autoimmune diseases	97 European ancestry thyroiditis cases, 107 European ancestry ankylosing spondylitis cases, 100 European ancestry psoriasis cases, 173 European ancestry celiac disease cases, 254 European ancestry systemic lupus erythematosus cases, 308 European ancestry common variable inmunodeficiency cases, 865 European ancestry ulcerative colitis cases, 1,086 European ancestry Type 1 diabetes cases, 1,123 Eur…	NA	4q27	4	122639784	IL21	IL21-AS1			100996941			rs62324212-A	rs62324212	0	62324212	intron_variant	0	0.42	3E-8	7.522878745280337				Illumina [7347414] (imputed)	N
2016-08-31	26301688	Li YR	2015-08-24	Nat Med	www.ncbi.nlm.nih.gov/pubmed/26301688	Meta-analysis of shared genetic architecture across ten pediatric autoimmune diseases.	Pediatric autoimmune diseases	97 European ancestry thyroiditis cases, 107 European ancestry ankylosing spondylitis cases, 100 European ancestry psoriasis cases, 173 European ancestry celiac disease cases, 254 European ancestry systemic lupus erythematosus cases, 308 European ancestry common variable inmunodeficiency cases, 865 European ancestry ulcerative colitis cases, 1,086 European ancestry Type 1 diabetes cases, 1,123 Eur…	NA	5p13.1	5	40487168	PTGER4	LOC105374736 - LOC105374737	105374736	105374737		159517	112782	rs7725052-C	rs7725052	0	7725052	regulatory_region_variant	1	0.43	8E-11	10.096910013008056				Illumina [7347414] (imputed)	N
2016-08-31	26301688	Li YR	2015-08-24	Nat Med	www.ncbi.nlm.nih.gov/pubmed/26301688	Meta-analysis of shared genetic architecture across ten pediatric autoimmune diseases.	Pediatric autoimmune diseases	97 European ancestry thyroiditis cases, 107 European ancestry ankylosing spondylitis cases, 100 European ancestry psoriasis cases, 173 European ancestry celiac disease cases, 254 European ancestry systemic lupus erythematosus cases, 308 European ancestry common variable inmunodeficiency cases, 865 European ancestry ulcerative colitis cases, 1,086 European ancestry Type 1 diabetes cases, 1,123 Eur…	NA	5q11.2	5	56148856	ANKRD55	ANKRD55			79722			rs7731626-A	rs7731626	0	7731626	intron_variant	0	0.39	1E-10	10.0				Illumina [7347414] (imputed)	N
2016-08-31	26301688	Li YR	2015-08-24	Nat Med	www.ncbi.nlm.nih.gov/pubmed/26301688	Meta-analysis of shared genetic architecture across ten pediatric autoimmune diseases.	Pediatric autoimmune diseases	97 European ancestry thyroiditis cases, 107 European ancestry ankylosing spondylitis cases, 100 European ancestry psoriasis cases, 173 European ancestry celiac disease cases, 254 European ancestry systemic lupus erythematosus cases, 308 European ancestry common variable inmunodeficiency cases, 865 European ancestry ulcerative colitis cases, 1,086 European ancestry Type 1 diabetes cases, 1,123 Eur…	NA	5q15	5	96888176	ERAP2	ERAP2, ERAP1			64167, 51752			rs4869313-T	rs4869313	0	4869313	intron_variant	0	0.42	9E-8	7.045757490560675				Illumina [7347414] (imputed)	N
2016-08-31	26301688	Li YR	2015-08-24	Nat Med	www.ncbi.nlm.nih.gov/pubmed/26301688	Meta-analysis of shared genetic architecture across ten pediatric autoimmune diseases.	Pediatric autoimmune diseases	97 European ancestry thyroiditis cases, 107 European ancestry ankylosing spondylitis cases, 100 European ancestry psoriasis cases, 173 European ancestry celiac disease cases, 254 European ancestry systemic lupus erythematosus cases, 308 European ancestry common variable inmunodeficiency cases, 865 European ancestry ulcerative colitis cases, 1,086 European ancestry Type 1 diabetes cases, 1,123 Eur…	NA	5q31.1	5	132475490	IL5	C5orf56			441108			rs11741255-A	rs11741255	0	11741255	intron_variant	0	0.42	2E-9	8.698970004336019				Illumina [7347414] (imputed)	N
2016-08-31	26301688	Li YR	2015-08-24	Nat Med	www.ncbi.nlm.nih.gov/pubmed/26301688	Meta-analysis of shared genetic architecture across ten pediatric autoimmune diseases.	Pediatric autoimmune diseases	97 European ancestry thyroiditis cases, 107 European ancestry ankylosing spondylitis cases, 100 European ancestry psoriasis cases, 173 European ancestry celiac disease cases, 254 European ancestry systemic lupus erythematosus cases, 308 European ancestry common variable inmunodeficiency cases, 865 European ancestry ulcerative colitis cases, 1,086 European ancestry Type 1 diabetes cases, 1,123 Eur…	NA	5q33.3	5	159402286	IL12B	LOC285626 - LOC285627	285626	285627		39452	46270	rs755374-T	rs755374	0	755374	intron_variant	1	0.32	2E-10	9.698970004336019				Illumina [7347414] (imputed)	N
2016-08-31	26301688	Li YR	2015-08-24	Nat Med	www.ncbi.nlm.nih.gov/pubmed/26301688	Meta-analysis of shared genetic architecture across ten pediatric autoimmune diseases.	Pediatric autoimmune diseases	97 European ancestry thyroiditis cases, 107 European ancestry ankylosing spondylitis cases, 100 European ancestry psoriasis cases, 173 European ancestry celiac disease cases, 254 European ancestry systemic lupus erythematosus cases, 308 European ancestry common variable inmunodeficiency cases, 865 European ancestry ulcerative colitis cases, 1,086 European ancestry Type 1 diabetes cases, 1,123 Eur…	NA	9p24.1	9	4981866	JAK2	HNRNPA1P41 - JAK2	100128701	3717		35904	3220	rs36051895-T	rs36051895	0	36051895	upstream_gene_variant	1	0.29	9E-8	7.045757490560675				Illumina [7347414] (imputed)	N
2016-08-31	26301688	Li YR	2015-08-24	Nat Med	www.ncbi.nlm.nih.gov/pubmed/26301688	Meta-analysis of shared genetic architecture across ten pediatric autoimmune diseases.	Pediatric autoimmune diseases	97 European ancestry thyroiditis cases, 107 European ancestry ankylosing spondylitis cases, 100 European ancestry psoriasis cases, 173 European ancestry celiac disease cases, 254 European ancestry systemic lupus erythematosus cases, 308 European ancestry common variable inmunodeficiency cases, 865 European ancestry ulcerative colitis cases, 1,086 European ancestry Type 1 diabetes cases, 1,123 Eur…	NA	9q32	9	114790969	TNFSF15	TNFSF15			9966			rs4246905-T	rs4246905	0	4246905	missense_variant	0	0.28	1E-8	8.0				Illumina [7347414] (imputed)	N
2016-08-31	26301688	Li YR	2015-08-24	Nat Med	www.ncbi.nlm.nih.gov/pubmed/26301688	Meta-analysis of shared genetic architecture across ten pediatric autoimmune diseases.	Pediatric autoimmune diseases	97 European ancestry thyroiditis cases, 107 European ancestry ankylosing spondylitis cases, 100 European ancestry psoriasis cases, 173 European ancestry celiac disease cases, 254 European ancestry systemic lupus erythematosus cases, 308 European ancestry common variable inmunodeficiency cases, 865 European ancestry ulcerative colitis cases, 1,086 European ancestry Type 1 diabetes cases, 1,123 Eur…	NA	9q34.3	9	136369144	CARD9	CARD9			64170			rs11145763-C	rs11145763	0	11145763	intron_variant	0	0.4	3E-8	7.522878745280337				Illumina [7347414] (imputed)	N
2016-08-31	26301688	Li YR	2015-08-24	Nat Med	www.ncbi.nlm.nih.gov/pubmed/26301688	Meta-analysis of shared genetic architecture across ten pediatric autoimmune diseases.	Pediatric autoimmune diseases	97 European ancestry thyroiditis cases, 107 European ancestry ankylosing spondylitis cases, 100 European ancestry psoriasis cases, 173 European ancestry celiac disease cases, 254 European ancestry systemic lupus erythematosus cases, 308 European ancestry common variable inmunodeficiency cases, 865 European ancestry ulcerative colitis cases, 1,086 European ancestry Type 1 diabetes cases, 1,123 Eur…	NA	10p15.1	10	6056986	IL2RA	IL2RA			3559			rs706778-T	rs706778	0	706778	intron_variant	0	0.41	6E-9	8.221848749616356				Illumina [7347414] (imputed)	N
2016-08-31	26301688	Li YR	2015-08-24	Nat Med	www.ncbi.nlm.nih.gov/pubmed/26301688	Meta-analysis of shared genetic architecture across ten pediatric autoimmune diseases.	Pediatric autoimmune diseases	97 European ancestry thyroiditis cases, 107 European ancestry ankylosing spondylitis cases, 100 European ancestry psoriasis cases, 173 European ancestry celiac disease cases, 254 European ancestry systemic lupus erythematosus cases, 308 European ancestry common variable inmunodeficiency cases, 865 European ancestry ulcerative colitis cases, 1,086 European ancestry Type 1 diabetes cases, 1,123 Eur…	NA	10q21.2	10	62679011	ZNF365	ZNF365 - ALDH7A1P4	22891	544		7000	61979	rs10822050-C	rs10822050	0	10822050	intergenic_variant	1	0.39	8E-11	10.096910013008056				Illumina [7347414] (imputed)	N
2016-08-31	26301688	Li YR	2015-08-24	Nat Med	www.ncbi.nlm.nih.gov/pubmed/26301688	Meta-analysis of shared genetic architecture across ten pediatric autoimmune diseases.	Pediatric autoimmune diseases	97 European ancestry thyroiditis cases, 107 European ancestry ankylosing spondylitis cases, 100 European ancestry psoriasis cases, 173 European ancestry celiac disease cases, 254 European ancestry systemic lupus erythematosus cases, 308 European ancestry common variable inmunodeficiency cases, 865 European ancestry ulcerative colitis cases, 1,086 European ancestry Type 1 diabetes cases, 1,123 Eur…	NA	10q22.3	10	79287626	ZMIZ1	ZMIZ1			57178			rs1250563-C	rs1250563	0	1250563	intron_variant	0	0.29	1E-8	8.0				Illumina [7347414] (imputed)	N
2016-08-31	26301688	Li YR	2015-08-24	Nat Med	www.ncbi.nlm.nih.gov/pubmed/26301688	Meta-analysis of shared genetic architecture across ten pediatric autoimmune diseases.	Pediatric autoimmune diseases	97 European ancestry thyroiditis cases, 107 European ancestry ankylosing spondylitis cases, 100 European ancestry psoriasis cases, 173 European ancestry celiac disease cases, 254 European ancestry systemic lupus erythematosus cases, 308 European ancestry common variable inmunodeficiency cases, 865 European ancestry ulcerative colitis cases, 1,086 European ancestry Type 1 diabetes cases, 1,123 Eur…	NA	10q24.2	10	99538694	NKX2-3	NKX2-3 - SLC25A28	159296	81894		2170	71824	rs1332099-T	rs1332099	0	1332099	downstream_gene_variant	1	0.46	9E-11	10.045757490560675				Illumina [7347414] (imputed)	N
2016-08-31	26301688	Li YR	2015-08-24	Nat Med	www.ncbi.nlm.nih.gov/pubmed/26301688	Meta-analysis of shared genetic architecture across ten pediatric autoimmune diseases.	Pediatric autoimmune diseases	97 European ancestry thyroiditis cases, 107 European ancestry ankylosing spondylitis cases, 100 European ancestry psoriasis cases, 173 European ancestry celiac disease cases, 254 European ancestry systemic lupus erythematosus cases, 308 European ancestry common variable inmunodeficiency cases, 865 European ancestry ulcerative colitis cases, 1,086 European ancestry Type 1 diabetes cases, 1,123 Eur…	NA	11p15.5	11	2146620	INS	INS-IGF2, IGF2, IGF2-AS			723961, 3481, 51214			rs17885785-T	rs17885785	0	17885785	non_coding_transcript_exon_variant	0	0.2	8E-11	10.096910013008056				Illumina [7347414] (imputed)	N
2016-08-31	26301688	Li YR	2015-08-24	Nat Med	www.ncbi.nlm.nih.gov/pubmed/26301688	Meta-analysis of shared genetic architecture across ten pediatric autoimmune diseases.	Pediatric autoimmune diseases	97 European ancestry thyroiditis cases, 107 European ancestry ankylosing spondylitis cases, 100 European ancestry psoriasis cases, 173 European ancestry celiac disease cases, 254 European ancestry systemic lupus erythematosus cases, 308 European ancestry common variable inmunodeficiency cases, 865 European ancestry ulcerative colitis cases, 1,086 European ancestry Type 1 diabetes cases, 1,123 Eur…	NA	12q12	12	40366829	LRRK2	LRRK2, LOC105369736			120892, 105369736			rs17466626-G	rs17466626	0	17466626	non_coding_transcript_exon_variant	0	0.02	3E-10	9.522878745280337				Illumina [7347414] (imputed)	N
2016-08-31	26301688	Li YR	2015-08-24	Nat Med	www.ncbi.nlm.nih.gov/pubmed/26301688	Meta-analysis of shared genetic architecture across ten pediatric autoimmune diseases.	Pediatric autoimmune diseases	97 European ancestry thyroiditis cases, 107 European ancestry ankylosing spondylitis cases, 100 European ancestry psoriasis cases, 173 European ancestry celiac disease cases, 254 European ancestry systemic lupus erythematosus cases, 308 European ancestry common variable inmunodeficiency cases, 865 European ancestry ulcerative colitis cases, 1,086 European ancestry Type 1 diabetes cases, 1,123 Eur…	NA	12q13.2	12	56002984	SUOX	SUOX			6821			rs1689510-C	rs1689510	0	1689510	non_coding_transcript_exon_variant	0	0.31	4E-9	8.397940008672037				Illumina [7347414] (imputed)	N
2016-08-31	26301688	Li YR	2015-08-24	Nat Med	www.ncbi.nlm.nih.gov/pubmed/26301688	Meta-analysis of shared genetic architecture across ten pediatric autoimmune diseases.	Pediatric autoimmune diseases	97 European ancestry thyroiditis cases, 107 European ancestry ankylosing spondylitis cases, 100 European ancestry psoriasis cases, 173 European ancestry celiac disease cases, 254 European ancestry systemic lupus erythematosus cases, 308 European ancestry common variable inmunodeficiency cases, 865 European ancestry ulcerative colitis cases, 1,086 European ancestry Type 1 diabetes cases, 1,123 Eur…	NA	15q22.33	15	67171953	SMAD3	SMAD3			4088			rs72743477-G	rs72743477	0	72743477	intron_variant	0	0.21	8E-11	10.096910013008056				Illumina [7347414] (imputed)	N
2016-08-31	26301688	Li YR	2015-08-24	Nat Med	www.ncbi.nlm.nih.gov/pubmed/26301688	Meta-analysis of shared genetic architecture across ten pediatric autoimmune diseases.	Pediatric autoimmune diseases	97 European ancestry thyroiditis cases, 107 European ancestry ankylosing spondylitis cases, 100 European ancestry psoriasis cases, 173 European ancestry celiac disease cases, 254 European ancestry systemic lupus erythematosus cases, 308 European ancestry common variable inmunodeficiency cases, 865 European ancestry ulcerative colitis cases, 1,086 European ancestry Type 1 diabetes cases, 1,123 Eur…	NA	16p12.1	16	28329624	SBK1	SBK1 - LOC105369182	388228	105369182		5775	11700	rs12598357-G	rs12598357	0	12598357	intergenic_variant	1	0.39	4E-9	8.397940008672037				Illumina [7347414] (imputed)	N
2016-08-31	26301688	Li YR	2015-08-24	Nat Med	www.ncbi.nlm.nih.gov/pubmed/26301688	Meta-analysis of shared genetic architecture across ten pediatric autoimmune diseases.	Pediatric autoimmune diseases	97 European ancestry thyroiditis cases, 107 European ancestry ankylosing spondylitis cases, 100 European ancestry psoriasis cases, 173 European ancestry celiac disease cases, 254 European ancestry systemic lupus erythematosus cases, 308 European ancestry common variable inmunodeficiency cases, 865 European ancestry ulcerative colitis cases, 1,086 European ancestry Type 1 diabetes cases, 1,123 Eur…	NA	16p11.2	16	28835925	ATXN2L	ATXN2L			11273			rs12928404-C	rs12928404	0	12928404	splice_region_variant	0	0.38	6E-7	6.221848749616356				Illumina [7347414] (imputed)	N
2016-08-31	26301688	Li YR	2015-08-24	Nat Med	www.ncbi.nlm.nih.gov/pubmed/26301688	Meta-analysis of shared genetic architecture across ten pediatric autoimmune diseases.	Pediatric autoimmune diseases	97 European ancestry thyroiditis cases, 107 European ancestry ankylosing spondylitis cases, 100 European ancestry psoriasis cases, 173 European ancestry celiac disease cases, 254 European ancestry systemic lupus erythematosus cases, 308 European ancestry common variable inmunodeficiency cases, 865 European ancestry ulcerative colitis cases, 1,086 European ancestry Type 1 diabetes cases, 1,123 Eur…	NA	16q12.1	16	50634166	NOD2	NKD1			85407			rs117372389-T	rs117372389	0	117372389	3_prime_UTR_variant	0	0.02	8E-11	10.096910013008056				Illumina [7347414] (imputed)	N
2016-08-31	26301688	Li YR	2015-08-24	Nat Med	www.ncbi.nlm.nih.gov/pubmed/26301688	Meta-analysis of shared genetic architecture across ten pediatric autoimmune diseases.	Pediatric autoimmune diseases	97 European ancestry thyroiditis cases, 107 European ancestry ankylosing spondylitis cases, 100 European ancestry psoriasis cases, 173 European ancestry celiac disease cases, 254 European ancestry systemic lupus erythematosus cases, 308 European ancestry common variable inmunodeficiency cases, 865 European ancestry ulcerative colitis cases, 1,086 European ancestry Type 1 diabetes cases, 1,123 Eur…	NA	17q21.1	17	39883866	IKZF3	ZPBP2 - GSDMB	124626	55876		5970	20729	rs12232497-C	rs12232497	0	12232497	intergenic_variant	1	0.45	3E-7	6.522878745280337				Illumina [7347414] (imputed)	N
2016-08-31	26301688	Li YR	2015-08-24	Nat Med	www.ncbi.nlm.nih.gov/pubmed/26301688	Meta-analysis of shared genetic architecture across ten pediatric autoimmune diseases.	Pediatric autoimmune diseases	97 European ancestry thyroiditis cases, 107 European ancestry ankylosing spondylitis cases, 100 European ancestry psoriasis cases, 173 European ancestry celiac disease cases, 254 European ancestry systemic lupus erythematosus cases, 308 European ancestry common variable inmunodeficiency cases, 865 European ancestry ulcerative colitis cases, 1,086 European ancestry Type 1 diabetes cases, 1,123 Eur…	NA	19p13.2	19	10476920	TYK2	PDE4A - KEAP1	5141	9817		7289	9200	rs62131887-T	rs62131887	0	62131887	intergenic_variant	1	0.28	4E-7	6.3979400086720375				Illumina [7347414] (imputed)	N
2016-08-31	26301688	Li YR	2015-08-24	Nat Med	www.ncbi.nlm.nih.gov/pubmed/26301688	Meta-analysis of shared genetic architecture across ten pediatric autoimmune diseases.	Pediatric autoimmune diseases	97 European ancestry thyroiditis cases, 107 European ancestry ankylosing spondylitis cases, 100 European ancestry psoriasis cases, 173 European ancestry celiac disease cases, 254 European ancestry systemic lupus erythematosus cases, 308 European ancestry common variable inmunodeficiency cases, 865 European ancestry ulcerative colitis cases, 1,086 European ancestry Type 1 diabetes cases, 1,123 Eur…	NA	19q13.33	19	48703728	FUT2	FUT2, LOC105447645			2524, 105447645			rs602662-G	rs602662	0	602662	missense_variant	0	0.49	5E-8	7.301029995663981				Illumina [7347414] (imputed)	N
2016-08-31	26301688	Li YR	2015-08-24	Nat Med	www.ncbi.nlm.nih.gov/pubmed/26301688	Meta-analysis of shared genetic architecture across ten pediatric autoimmune diseases.	Pediatric autoimmune diseases	97 European ancestry thyroiditis cases, 107 European ancestry ankylosing spondylitis cases, 100 European ancestry psoriasis cases, 173 European ancestry celiac disease cases, 254 European ancestry systemic lupus erythematosus cases, 308 European ancestry common variable inmunodeficiency cases, 865 European ancestry ulcerative colitis cases, 1,086 European ancestry Type 1 diabetes cases, 1,123 Eur…	NA	20q13.33	20	63637985	TNFRSF6B	LOC100505771 - STMN3	100505771	50861		9161	1720	rs2738774-A	rs2738774	0	2738774	downstream_gene_variant	1	0.32	9E-7	6.045757490560675				Illumina [7347414] (imputed)	N
2016-08-31	26301688	Li YR	2015-08-24	Nat Med	www.ncbi.nlm.nih.gov/pubmed/26301688	Meta-analysis of shared genetic architecture across ten pediatric autoimmune diseases.	Pediatric autoimmune diseases	97 European ancestry thyroiditis cases, 107 European ancestry ankylosing spondylitis cases, 100 European ancestry psoriasis cases, 173 European ancestry celiac disease cases, 254 European ancestry systemic lupus erythematosus cases, 308 European ancestry common variable inmunodeficiency cases, 865 European ancestry ulcerative colitis cases, 1,086 European ancestry Type 1 diabetes cases, 1,123 Eur…	NA	21q22.2	21	39094644	PSMG1	LOC107985484 - RPL23AP12	107985484	391282		10111	32911	rs2836882-A	rs2836882	0	2836882	regulatory_region_variant	1	0.27	5E-8	7.301029995663981				Illumina [7347414] (imputed)	N
2016-08-31	26301688	Li YR	2015-08-24	Nat Med	www.ncbi.nlm.nih.gov/pubmed/26301688	Meta-analysis of shared genetic architecture across ten pediatric autoimmune diseases.	Pediatric autoimmune diseases	97 European ancestry thyroiditis cases, 107 European ancestry ankylosing spondylitis cases, 100 European ancestry psoriasis cases, 173 European ancestry celiac disease cases, 254 European ancestry systemic lupus erythematosus cases, 308 European ancestry common variable inmunodeficiency cases, 865 European ancestry ulcerative colitis cases, 1,086 European ancestry Type 1 diabetes cases, 1,123 Eur…	NA	1p31.1	1	81771892	LPHN2	ADGRL2			23266			rs2066363-C	rs2066363	0	2066363	intron_variant	0	0.34	8E-11	10.096910013008056				Illumina [7347414] (imputed)	N
2016-08-31	26301688	Li YR	2015-08-24	Nat Med	www.ncbi.nlm.nih.gov/pubmed/26301688	Meta-analysis of shared genetic architecture across ten pediatric autoimmune diseases.	Pediatric autoimmune diseases	97 European ancestry thyroiditis cases, 107 European ancestry ankylosing spondylitis cases, 100 European ancestry psoriasis cases, 173 European ancestry celiac disease cases, 254 European ancestry systemic lupus erythematosus cases, 308 European ancestry common variable inmunodeficiency cases, 865 European ancestry ulcerative colitis cases, 1,086 European ancestry Type 1 diabetes cases, 1,123 Eur…	NA	2p25.3	2	2944140	TSSC1	LINC01250			101927554			rs114846446-A	rs114846446	0	114846446	intron_variant	0	0.01	2E-7	6.698970004336019				Illumina [7347414] (imputed)	N
2016-08-31	26301688	Li YR	2015-08-24	Nat Med	www.ncbi.nlm.nih.gov/pubmed/26301688	Meta-analysis of shared genetic architecture across ten pediatric autoimmune diseases.	Pediatric autoimmune diseases	97 European ancestry thyroiditis cases, 107 European ancestry ankylosing spondylitis cases, 100 European ancestry psoriasis cases, 173 European ancestry celiac disease cases, 254 European ancestry systemic lupus erythematosus cases, 308 European ancestry common variable inmunodeficiency cases, 865 European ancestry ulcerative colitis cases, 1,086 European ancestry Type 1 diabetes cases, 1,123 Eur…	NA	4p16.2	4	4990640	CYTL1	LOC101928306 - CYTL1	101928306	54360		1969	23946	rs7672495-C	rs7672495	0	7672495	intergenic_variant	1	0.18	1E-7	7.0				Illumina [7347414] (imputed)	N
2016-08-31	26301688	Li YR	2015-08-24	Nat Med	www.ncbi.nlm.nih.gov/pubmed/26301688	Meta-analysis of shared genetic architecture across ten pediatric autoimmune diseases.	Pediatric autoimmune diseases	97 European ancestry thyroiditis cases, 107 European ancestry ankylosing spondylitis cases, 100 European ancestry psoriasis cases, 173 European ancestry celiac disease cases, 254 European ancestry systemic lupus erythematosus cases, 308 European ancestry common variable inmunodeficiency cases, 865 European ancestry ulcerative colitis cases, 1,086 European ancestry Type 1 diabetes cases, 1,123 Eur…	NA	4q35.1	4	182824168	TNM3	TENM3 - LOC105377576	55714	105377576		21144	46957	rs7660520-A	rs7660520	0	7660520	intergenic_variant	1	0.26	8E-11	10.096910013008056				Illumina [7347414] (imputed)	N
2016-08-31	26301688	Li YR	2015-08-24	Nat Med	www.ncbi.nlm.nih.gov/pubmed/26301688	Meta-analysis of shared genetic architecture across ten pediatric autoimmune diseases.	Pediatric autoimmune diseases	97 European ancestry thyroiditis cases, 107 European ancestry ankylosing spondylitis cases, 100 European ancestry psoriasis cases, 173 European ancestry celiac disease cases, 254 European ancestry systemic lupus erythematosus cases, 308 European ancestry common variable inmunodeficiency cases, 865 European ancestry ulcerative colitis cases, 1,086 European ancestry Type 1 diabetes cases, 1,123 Eur…	NA	8q24.23	8	137124061	intergenic	RNU6-144P - LOC107986905	106481222	107986905		18604	14792	rs7831697-G	rs7831697	0	7831697	intergenic_variant	1	0.25	5E-7	6.301029995663981				Illumina [7347414] (imputed)	N
2016-08-31	26301688	Li YR	2015-08-24	Nat Med	www.ncbi.nlm.nih.gov/pubmed/26301688	Meta-analysis of shared genetic architecture across ten pediatric autoimmune diseases.	Pediatric autoimmune diseases	97 European ancestry thyroiditis cases, 107 European ancestry ankylosing spondylitis cases, 100 European ancestry psoriasis cases, 173 European ancestry celiac disease cases, 254 European ancestry systemic lupus erythematosus cases, 308 European ancestry common variable inmunodeficiency cases, 865 European ancestry ulcerative colitis cases, 1,086 European ancestry Type 1 diabetes cases, 1,123 Eur…	NA	9p23	9	12785074	LURAP1L	LURAP1L-AS1, LURAP1L			101929467, 286343			rs7042370-T	rs7042370	0	7042370	intron_variant	0	0.43	1E-7	7.0				Illumina [7347414] (imputed)	N
2016-08-31	26301688	Li YR	2015-08-24	Nat Med	www.ncbi.nlm.nih.gov/pubmed/26301688	Meta-analysis of shared genetic architecture across ten pediatric autoimmune diseases.	Pediatric autoimmune diseases	97 European ancestry thyroiditis cases, 107 European ancestry ankylosing spondylitis cases, 100 European ancestry psoriasis cases, 173 European ancestry celiac disease cases, 254 European ancestry systemic lupus erythematosus cases, 308 European ancestry common variable inmunodeficiency cases, 865 European ancestry ulcerative colitis cases, 1,086 European ancestry Type 1 diabetes cases, 1,123 Eur…	NA	9q34.11	9	129894985	FNBP1	FNBP1			23048			rs10988542-C	rs10988542	0	10988542	intron_variant	0	0.08	7E-7	6.154901959985743				Illumina [7347414] (imputed)	N
2016-08-31	26301688	Li YR	2015-08-24	Nat Med	www.ncbi.nlm.nih.gov/pubmed/26301688	Meta-analysis of shared genetic architecture across ten pediatric autoimmune diseases.	Pediatric autoimmune diseases	97 European ancestry thyroiditis cases, 107 European ancestry ankylosing spondylitis cases, 100 European ancestry psoriasis cases, 173 European ancestry celiac disease cases, 254 European ancestry systemic lupus erythematosus cases, 308 European ancestry common variable inmunodeficiency cases, 865 European ancestry ulcerative colitis cases, 1,086 European ancestry Type 1 diabetes cases, 1,123 Eur…	NA	10p11.21	10	37303610	ANKRD30A	RN7SL314P - LOC101929498	106481836	101929498		5921	1353	rs7100025-G	rs7100025	0	7100025	intron_variant	1	0.34	8E-11	10.096910013008056				Illumina [7347414] (imputed)	N
2016-08-31	26301688	Li YR	2015-08-24	Nat Med	www.ncbi.nlm.nih.gov/pubmed/26301688	Meta-analysis of shared genetic architecture across ten pediatric autoimmune diseases.	Pediatric autoimmune diseases	97 European ancestry thyroiditis cases, 107 European ancestry ankylosing spondylitis cases, 100 European ancestry psoriasis cases, 173 European ancestry celiac disease cases, 254 European ancestry systemic lupus erythematosus cases, 308 European ancestry common variable inmunodeficiency cases, 865 European ancestry ulcerative colitis cases, 1,086 European ancestry Type 1 diabetes cases, 1,123 Eur…	NA	13q33.3	13	106410694	EFNB2	LINC00460 - RPL35P9	728192	100873796		32902	15063	rs11839053-C	rs11839053	0	11839053	intergenic_variant	1	0.02	1E-6	6.0				Illumina [7347414] (imputed)	N
2016-08-31	26301688	Li YR	2015-08-24	Nat Med	www.ncbi.nlm.nih.gov/pubmed/26301688	Meta-analysis of shared genetic architecture across ten pediatric autoimmune diseases.	Pediatric autoimmune diseases	97 European ancestry thyroiditis cases, 107 European ancestry ankylosing spondylitis cases, 100 European ancestry psoriasis cases, 173 European ancestry celiac disease cases, 254 European ancestry systemic lupus erythematosus cases, 308 European ancestry common variable inmunodeficiency cases, 865 European ancestry ulcerative colitis cases, 1,086 European ancestry Type 1 diabetes cases, 1,123 Eur…	NA	16q12.1	16	50270338	ADCY7	ADCY7			113			rs77150043-T	rs77150043	0	77150043	intron_variant	0	0.23	6E-9	8.221848749616356				Illumina [7347414] (imputed)	N
2016-08-31	26301688	Li YR	2015-08-24	Nat Med	www.ncbi.nlm.nih.gov/pubmed/26301688	Meta-analysis of shared genetic architecture across ten pediatric autoimmune diseases.	Pediatric autoimmune diseases	97 European ancestry thyroiditis cases, 107 European ancestry ankylosing spondylitis cases, 100 European ancestry psoriasis cases, 173 European ancestry celiac disease cases, 254 European ancestry systemic lupus erythematosus cases, 308 European ancestry common variable inmunodeficiency cases, 865 European ancestry ulcerative colitis cases, 1,086 European ancestry Type 1 diabetes cases, 1,123 Eur…	NA	Xq26.3	X	136583619	CD40LG	RNU6-320P - LINC00892	106480570	100128420		274	55924	rs2807264-C	rs2807264	0	2807264	downstream_gene_variant	1	0.21	1E-8	8.0				Illumina [7347414] (imputed)	N
2016-08-31	26301688	Li YR	2015-08-24	Nat Med	www.ncbi.nlm.nih.gov/pubmed/26301688	Meta-analysis of shared genetic architecture across ten pediatric autoimmune diseases.	Pediatric autoimmune diseases	97 European ancestry thyroiditis cases, 107 European ancestry ankylosing spondylitis cases, 100 European ancestry psoriasis cases, 173 European ancestry celiac disease cases, 254 European ancestry systemic lupus erythematosus cases, 308 European ancestry common variable inmunodeficiency cases, 865 European ancestry ulcerative colitis cases, 1,086 European ancestry Type 1 diabetes cases, 1,123 Eur…	NA	Xq26.3	X	136949968	RBMX	LOC100289184 - LOC100420958	100289184	100420958		1835	11949	rs12863738-T	rs12863738	0	12863738	intron_variant	1	0.17	6E-8	7.221848749616356				Illumina [7347414] (imputed)	N
