# Supplementary material for: A machine-compiled database of genome-wide association studies
Source: Nat Commun. 2019 Jul 26;10:3341. doi: 10.1038/s41467-019-11026-x (PMC6659642; doi:10.1038/s41467-019-11026-x)
Supplement: Supplementary file 3 — Source Data [file 41467_2019_11026_MOESM3_ESM.zip › Supplementary Files/notebooks/bio-analysis/enrichment/autraitslist.tsv]

Systemic Lupus Erythematosus|Autoantibody
Celiac Disease|Crohn's Disease
Immunoglobulin G|Human Immunoglobulin|-Glycosylation
Obese|Type 2 Diabetes
Iron Intake|Type 2 Diabetes
Type 2 Diabetes
Type 1 Diabetes|Autoantibody
Rheumatoid Arthritis
Psoriatic Arthritis
Type 1 Diabetes
Celiac Disease
Psoriasis|Atopic Dermatitis|Asthma
Systemic Lupus Erythematosus
Hip|Osteoarthritis
Osteoarthritis
Rheumatoid Arthritis|Celiac Disease
Celiac Disease|Celiac
Psoriasis|Psoriatic Arthritis|New Disease
Rheumatoid Arthritis|Biology
Systemic Lupus Erythematosus Sle
Lupus
Psoriasis|Psoriatic Arthritis
Metabolic Traits|Type 2 Diabetes|Adiponectin Levels
