# Supplementary material for: A machine-compiled database of genome-wide association studies
Source: Nat Commun. 2019 Jul 26;10:3341. doi: 10.1038/s41467-019-11026-x (PMC6659642; doi:10.1038/s41467-019-11026-x)
Supplement: Supplementary file 3 — Source Data [file 41467_2019_11026_MOESM3_ESM.zip › Supplementary Files/notebooks/bio-analysis/enrichment/gwaslupus.tsv]

2015-01-20	24925725	Chung SA	2014-06-12	J Am Soc Nephrol	www.ncbi.nlm.nih.gov/pubmed/24925725	Lupus nephritis susceptibility Loci in women with systemic lupus erythematosus.	Lupus nephritis in systemic lupus erythematosus	588 European ancestry cases, 1,412 European ancestry controls	NA	1p34.2	1	41627344	HIVEP3	HIVEP3			59269			rs752010-?	rs752010	0	752010	intron_variant	0	NR	2E-6	5.698970004336019	(Dominant)	1.7544	[1.41-2.22]	Affymetrix, Illumina [1621689] (imputed)	N
2015-01-20	24925725	Chung SA	2014-06-12	J Am Soc Nephrol	www.ncbi.nlm.nih.gov/pubmed/24925725	Lupus nephritis susceptibility Loci in women with systemic lupus erythematosus.	Lupus nephritis in systemic lupus erythematosus	588 European ancestry cases, 1,412 European ancestry controls	NA	1q31.3	1	197336969	F13B, ASPM, CRB1, ZBTB41, CFHR5	CRB1			23418			rs2786111-C	rs2786111	0	2786111	intron_variant	0	NR	5E-6	5.301029995663981	(Recessive)	2.26	[1.60-3.19]	Affymetrix, Illumina [1621689] (imputed)	N
2015-01-20	24925725	Chung SA	2014-06-12	J Am Soc Nephrol	www.ncbi.nlm.nih.gov/pubmed/24925725	Lupus nephritis susceptibility Loci in women with systemic lupus erythematosus.	Lupus nephritis in systemic lupus erythematosus	588 European ancestry cases, 1,412 European ancestry controls	NA	4q12	4	54145602	PDGFRA, GSX2	GSX2 - RPL22P13	170825	442108		43647	75521	rs1364989-T	rs1364989	0	1364989	intron_variant	1	NR	5E-7	6.301029995663981	(Recessive)	3.41	[2.10-5.54]	Affymetrix, Illumina [1621689] (imputed)	N
2015-01-20	24925725	Chung SA	2014-06-12	J Am Soc Nephrol	www.ncbi.nlm.nih.gov/pubmed/24925725	Lupus nephritis susceptibility Loci in women with systemic lupus erythematosus.	Lupus nephritis in systemic lupus erythematosus	588 European ancestry cases, 1,412 European ancestry controls	NA	5q11.2	5	57918990	intergenic	LOC101928539 - LOC101928569	101928539	101928569		19828	188642	rs10041935-C	rs10041935	0	10041935	intergenic_variant	1	NR	3E-6	5.522878745280337	(Recessive)	2.5	[1.71-3.66]	Affymetrix, Illumina [1621689] (imputed)	N
2015-01-20	24925725	Chung SA	2014-06-12	J Am Soc Nephrol	www.ncbi.nlm.nih.gov/pubmed/24925725	Lupus nephritis susceptibility Loci in women with systemic lupus erythematosus.	Lupus nephritis in systemic lupus erythematosus	588 European ancestry cases, 1,412 European ancestry controls	NA	6p22.3	6	19823007	intergenic	LOC105374963 - ID4	105374963	3400		9402	14363	rs7773456-?	rs7773456	0	7773456	intron_variant	1	NR	7E-7	6.154901959985743	(Dominant)	1.7544	[1.43-2.17]	Affymetrix, Illumina [1621689] (imputed)	N
2015-01-20	24925725	Chung SA	2014-06-12	J Am Soc Nephrol	www.ncbi.nlm.nih.gov/pubmed/24925725	Lupus nephritis susceptibility Loci in women with systemic lupus erythematosus.	Lupus nephritis in systemic lupus erythematosus	588 European ancestry cases, 1,412 European ancestry controls	NA	8q24.12	8	121263666	intergenic	LOC107986971			107986971			rs7834765-T	rs7834765	0	7834765	intergenic_variant	0	NR	1E-6	6.0	(Recessive)	3.15	[1.97-5.03]	Affymetrix, Illumina [1621689] (imputed)	N
2015-01-20	24925725	Chung SA	2014-06-12	J Am Soc Nephrol	www.ncbi.nlm.nih.gov/pubmed/24925725	Lupus nephritis susceptibility Loci in women with systemic lupus erythematosus.	Lupus nephritis in systemic lupus erythematosus	588 European ancestry cases, 1,412 European ancestry controls	NA	9p21.1	9	29632144	intergenic	LOC105376005 - ME2P1	105376005	286239		34838	191567	rs601162-A	rs601162	0	601162	upstream_gene_variant	1	NR	1E-6	6.0	(Recessive)	3.11	[1.99-4.88]	Affymetrix, Illumina [1621689] (imputed)	N
2015-01-20	24925725	Chung SA	2014-06-12	J Am Soc Nephrol	www.ncbi.nlm.nih.gov/pubmed/24925725	Lupus nephritis susceptibility Loci in women with systemic lupus erythematosus.	Lupus nephritis in systemic lupus erythematosus	588 European ancestry cases, 1,412 European ancestry controls	NA	10p13	10	13608032	PRPF18	PRPF18			8559			rs2478118-T	rs2478118	0	2478118	intron_variant	0	NR	5E-6	5.301029995663981	(Dominant)	1.61	[1.30-1.99]	Affymetrix, Illumina [1621689] (imputed)	N
2015-01-20	24925725	Chung SA	2014-06-12	J Am Soc Nephrol	www.ncbi.nlm.nih.gov/pubmed/24925725	Lupus nephritis susceptibility Loci in women with systemic lupus erythematosus.	Lupus nephritis in systemic lupus erythematosus	588 European ancestry cases, 1,412 European ancestry controls	NA	12q23.1	12	95867790	CCDC38, FLJ40089	CCDC38			120935			rs6538678-A	rs6538678	0	6538678	intron_variant	0		2E-6	5.698970004336019	(Additive)	1.57	[1.30-1.88]	Affymetrix, Illumina [1621689] (imputed)	N
2015-01-20	24925725	Chung SA	2014-06-12	J Am Soc Nephrol	www.ncbi.nlm.nih.gov/pubmed/24925725	Lupus nephritis susceptibility Loci in women with systemic lupus erythematosus.	Lupus nephritis in systemic lupus erythematosus	588 European ancestry cases, 1,412 European ancestry controls	NA	14q22.1	14	50767442	MAP4K5, NIN, SPG3A, SAV1	NIN			51199			rs8012283-G	rs8012283	0	8012283	intron_variant	0		3E-7	6.522878745280337	(Additive)	1.64	[1.35-1.98]	Affymetrix, Illumina [1621689] (imputed)	N
2015-01-20	24925725	Chung SA	2014-06-12	J Am Soc Nephrol	www.ncbi.nlm.nih.gov/pubmed/24925725	Lupus nephritis susceptibility Loci in women with systemic lupus erythematosus.	Lupus nephritis in systemic lupus erythematosus	588 European ancestry cases, 1,412 European ancestry controls	NA	16p12.1	16	24887651	SLC5A11	SLC5A11			115584			rs274068-C	rs274068	0	274068	intron_variant	0	NR	5E-7	6.301029995663981	(Recessive)	2.85	[1.93-4.22]	Affymetrix, Illumina [1621689] (imputed)	N
2015-01-20	24925725	Chung SA	2014-06-12	J Am Soc Nephrol	www.ncbi.nlm.nih.gov/pubmed/24925725	Lupus nephritis susceptibility Loci in women with systemic lupus erythematosus.	Lupus nephritis in systemic lupus erythematosus	588 European ancestry cases, 1,412 European ancestry controls	NA	20p11.23	20	21162172	PLK1S1, C20orf19, XRN2, NKX2-4, NKX2-2	KIZ			55857			rs2236178-?	rs2236178	0	2236178	missense_variant	0	NR	5E-6	5.301029995663981	(Additive)	1.4706	[1.27-1.72]	Affymetrix, Illumina [1621689] (imputed)	N
2015-01-20	24925725	Chung SA	2014-06-12	J Am Soc Nephrol	www.ncbi.nlm.nih.gov/pubmed/24925725	Lupus nephritis susceptibility Loci in women with systemic lupus erythematosus.	Lupus nephritis in systemic lupus erythematosus	588 European ancestry cases, 1,412 European ancestry controls	NA	6p21.32	6	32249455	C6orf10, NOTCh4	NOTCH4 - LOC101929163	4855	101929163		25388	5718	rs9267972-A	rs9267972	0	9267972	regulatory_region_variant	1	NR	2E-6	5.698970004336019	(Dominant)	1.85	[1.46,2.33]	Affymetrix, Illumina [1621689] (imputed)	N
2015-01-20	24925725	Chung SA	2014-06-12	J Am Soc Nephrol	www.ncbi.nlm.nih.gov/pubmed/24925725	Lupus nephritis susceptibility Loci in women with systemic lupus erythematosus.	Lupus nephritis in systemic lupus erythematosus	588 European ancestry cases, 1,412 European ancestry controls	NA	14q23.1	14	58092523	C14orf37	C14orf37			145407			rs4901847-T	rs4901847	0	4901847	intron_variant	0	NR	2E-6	5.698970004336019	(Additive)	1.48	[1.28-1.71]	Affymetrix, Illumina [1621689] (imputed)	N
2015-01-20	24925725	Chung SA	2014-06-12	J Am Soc Nephrol	www.ncbi.nlm.nih.gov/pubmed/24925725	Lupus nephritis susceptibility Loci in women with systemic lupus erythematosus.	Lupus nephritis in systemic lupus erythematosus	588 European ancestry cases, 1,412 European ancestry controls	NA	6p21.32	6	32696681	intergenic	HLA-DQB1 - MTCO3P1	3119	404026		29992	9463	rs2647012-?	rs2647012	0	2647012	intergenic_variant	1	NR	3E-7	6.522878745280337	(Additive)	1.52	[1.3-1.75]	Affymetrix, Illumina [1621689] (imputed)	N
2015-01-20	24925725	Chung SA	2014-06-12	J Am Soc Nephrol	www.ncbi.nlm.nih.gov/pubmed/24925725	Lupus nephritis susceptibility Loci in women with systemic lupus erythematosus.	Lupus nephritis in systemic lupus erythematosus	588 European ancestry cases, 1,412 European ancestry controls	NA	6p21.33	6	31202751	HCG27	HCG27			253018			rs9263871-G	rs9263871	0	9263871	synonymous_variant	0	NR	9E-6	5.045757490560675	(Dominant)	1.7	[1.35-2.13]	Affymetrix, Illumina [1621689] (imputed)	N
2015-01-20	24925725	Chung SA	2014-06-12	J Am Soc Nephrol	www.ncbi.nlm.nih.gov/pubmed/24925725	Lupus nephritis susceptibility Loci in women with systemic lupus erythematosus.	Lupus nephritis in systemic lupus erythematosus	588 European ancestry cases, 1,412 European ancestry controls	NA	4q33	4	170967071	LOC100506122	RNU6ATAC13P - LOC100506122	106479549	100506122		75474	73531	rs967616-?	rs967616	0	967616	intergenic_variant	1	NR	2E-6	5.698970004336019	(Additive)	1.45	[1.23-1.69]	Affymetrix, Illumina [1621689] (imputed)	N
2013-12-11	23740937	Martin JE	2013-06-10	Hum Mol Genet	www.ncbi.nlm.nih.gov/pubmed/23740937	A systemic sclerosis and systemic lupus erythematosus pan-meta-GWAS reveals new shared susceptibility loci.	Systemic lupus erythematosus and Systemic sclerosis	up to 2,761 European ancestry systemic sclerosis cases, 769 European ancestry systemic lupus erythematosus cases, 7,381 European ancestry controls	up to 1,578 European ancestry systemic sclerosis cases, 1,727 European ancestry systemic lupus erythematosus cases, 6,893 European ancestry controls	1p34.3	1	35442850	KIAA0319L	KIAA0319L			79932			rs2275247-?	rs2275247	0	2275247	intron_variant	0		1E-10	10.0	(lcSSc)	1.51	[NR]	Illumina [NR]	N
2013-12-11	23740937	Martin JE	2013-06-10	Hum Mol Genet	www.ncbi.nlm.nih.gov/pubmed/23740937	A systemic sclerosis and systemic lupus erythematosus pan-meta-GWAS reveals new shared susceptibility loci.	Systemic lupus erythematosus and Systemic sclerosis	up to 2,761 European ancestry systemic sclerosis cases, 769 European ancestry systemic lupus erythematosus cases, 7,381 European ancestry controls	up to 1,578 European ancestry systemic sclerosis cases, 1,727 European ancestry systemic lupus erythematosus cases, 6,893 European ancestry controls	2q35	2	219833404	DNPEP	LOC105373888 - LOC105373889	105373888	105373889		38873	70318	rs10498070-?	rs10498070	0	10498070	intergenic_variant	1		2E-7	6.698970004336019	(lcSSc)	1.16	[NR]	Illumina [NR]	N
2013-12-11	23740937	Martin JE	2013-06-10	Hum Mol Genet	www.ncbi.nlm.nih.gov/pubmed/23740937	A systemic sclerosis and systemic lupus erythematosus pan-meta-GWAS reveals new shared susceptibility loci.	Systemic lupus erythematosus and Systemic sclerosis	up to 2,761 European ancestry systemic sclerosis cases, 769 European ancestry systemic lupus erythematosus cases, 7,381 European ancestry controls	up to 1,578 European ancestry systemic sclerosis cases, 1,727 European ancestry systemic lupus erythematosus cases, 6,893 European ancestry controls	3p14.3	3	58345459	PXK	PXK			54899			rs2176082-?	rs2176082	0	2176082	intron_variant	0		5E-11	10.301029995663981	(ACA)	1.21	[NR]	Illumina [NR]	N
2013-12-11	23740937	Martin JE	2013-06-10	Hum Mol Genet	www.ncbi.nlm.nih.gov/pubmed/23740937	A systemic sclerosis and systemic lupus erythematosus pan-meta-GWAS reveals new shared susceptibility loci.	Systemic lupus erythematosus and Systemic sclerosis	up to 2,761 European ancestry systemic sclerosis cases, 769 European ancestry systemic lupus erythematosus cases, 7,381 European ancestry controls	up to 1,578 European ancestry systemic sclerosis cases, 1,727 European ancestry systemic lupus erythematosus cases, 6,893 European ancestry controls	6q21	6	106237320	ATG5	ATG5			9474			rs3827644-?	rs3827644	0	3827644	intron_variant	0		5E-7	6.301029995663981		1.15	[NR]	Illumina [NR]	N
2013-12-11	23740937	Martin JE	2013-06-10	Hum Mol Genet	www.ncbi.nlm.nih.gov/pubmed/23740937	A systemic sclerosis and systemic lupus erythematosus pan-meta-GWAS reveals new shared susceptibility loci.	Systemic lupus erythematosus and Systemic sclerosis	up to 2,761 European ancestry systemic sclerosis cases, 769 European ancestry systemic lupus erythematosus cases, 7,381 European ancestry controls	up to 1,578 European ancestry systemic sclerosis cases, 1,727 European ancestry systemic lupus erythematosus cases, 6,893 European ancestry controls	7p15.1	7	28149792	JAZF1	JAZF1			221895			rs1635852-?	rs1635852	0	1635852	intron_variant	0		2E-8	7.698970004336019		1.14	[NR]	Illumina [NR]	N
2013-12-11	23740937	Martin JE	2013-06-10	Hum Mol Genet	www.ncbi.nlm.nih.gov/pubmed/23740937	A systemic sclerosis and systemic lupus erythematosus pan-meta-GWAS reveals new shared susceptibility loci.	Systemic lupus erythematosus and Systemic sclerosis	up to 2,761 European ancestry systemic sclerosis cases, 769 European ancestry systemic lupus erythematosus cases, 7,381 European ancestry controls	up to 1,578 European ancestry systemic sclerosis cases, 1,727 European ancestry systemic lupus erythematosus cases, 6,893 European ancestry controls	7q21.2	7	93135669	SAMD9L	SAMD9L			219285			rs1133906-?	rs1133906	0	1133906	synonymous_variant	0		2E-7	6.698970004336019	(lcSSc)	1.21	[NR]	Illumina [NR]	N
2013-12-11	23740937	Martin JE	2013-06-10	Hum Mol Genet	www.ncbi.nlm.nih.gov/pubmed/23740937	A systemic sclerosis and systemic lupus erythematosus pan-meta-GWAS reveals new shared susceptibility loci.	Systemic lupus erythematosus and Systemic sclerosis	up to 2,761 European ancestry systemic sclerosis cases, 769 European ancestry systemic lupus erythematosus cases, 7,381 European ancestry controls	up to 1,578 European ancestry systemic sclerosis cases, 1,727 European ancestry systemic lupus erythematosus cases, 6,893 European ancestry controls	11p13	11	34742932	EHF	LOC102723568			102723568			rs1355223-?	rs1355223	0	1355223	non_coding_transcript_exon_variant	0		4E-6	5.3979400086720375	(lcSSc)	1.12	[NR]	Illumina [NR]	N
2010-09-07	20662065	Clancy RM	2010-07-26	Arthritis Rheum	www.ncbi.nlm.nih.gov/pubmed/20662065	Identification of candidate loci at 6p21 and 21q22 in a genome-wide association study of cardiac manifestations of neonatal lupus.	Neonatal lupus	116 European ancestry cases, 3,351 European ancestry controls	NA	21q22.2	21	38684499	NCRNA00114, ERG	ERG - LINC00114	2078	400866		22454	54456	rs743446-?	rs743446	0	743446	intergenic_variant	1	0.49	5E-6	5.301029995663981		2.4	[1.64-3.49]	Illumina [346110]	N
2010-09-07	20662065	Clancy RM	2010-07-26	Arthritis Rheum	www.ncbi.nlm.nih.gov/pubmed/20662065	Identification of candidate loci at 6p21 and 21q22 in a genome-wide association study of cardiac manifestations of neonatal lupus.	Neonatal lupus	116 European ancestry cases, 3,351 European ancestry controls	NA	12q21.31	12	83614496	TMTC2	LOC105369874 - LOC107984536	105369874	107984536		141993	274352	rs2403106-?	rs2403106	0	2403106	intergenic_variant	1	0.07	3E-6	5.522878745280337		2.48	[1.70-3.61]	Illumina [346110]	N
2010-09-07	20662065	Clancy RM	2010-07-26	Arthritis Rheum	www.ncbi.nlm.nih.gov/pubmed/20662065	Identification of candidate loci at 6p21 and 21q22 in a genome-wide association study of cardiac manifestations of neonatal lupus.	Neonatal lupus	116 European ancestry cases, 3,351 European ancestry controls	NA	1q31.3	1	195562293	intergenic	LOC107985458 - LOC105371671	107985458	105371671		47863	12107	rs1890645-?	rs1890645	0	1890645	intergenic_variant	1	0.30	4E-6	5.3979400086720375		2.98	[1.88-4.73]	Illumina [346110]	N
2010-09-07	20662065	Clancy RM	2010-07-26	Arthritis Rheum	www.ncbi.nlm.nih.gov/pubmed/20662065	Identification of candidate loci at 6p21 and 21q22 in a genome-wide association study of cardiac manifestations of neonatal lupus.	Neonatal lupus	116 European ancestry cases, 3,351 European ancestry controls	NA	10p15.1	10	4677604	AKR1E2, LOC338588	LOC105376373, LINC00704			105376373, 100216001			rs1391511-?	rs1391511	0	1391511	intron_variant	0	0.36	7E-6	5.154901959985743		1.84	[1.41-2.40]	Illumina [346110]	N
2010-09-07	20662065	Clancy RM	2010-07-26	Arthritis Rheum	www.ncbi.nlm.nih.gov/pubmed/20662065	Identification of candidate loci at 6p21 and 21q22 in a genome-wide association study of cardiac manifestations of neonatal lupus.	Neonatal lupus	116 European ancestry cases, 3,351 European ancestry controls	NA	6p21.33	6	31481199	NFKBIL1, LTA, AIF1, TNF, LTB	LOC102725068			102725068			rs3099844-?	rs3099844	0	3099844	downstream_gene_variant	0	0.11	5E-10	9.301029995663981		3.34	[2.29-4.89]	Illumina [346110]	N
2016-12-12	26980576	Kim K	2016-03-15	J Rheumatol	www.ncbi.nlm.nih.gov/pubmed/26980576	Response to Intravenous Cyclophosphamide Treatment for Lupus Nephritis Associated with Polymorphisms in the FCGR2B-FCRLA Locus.	Response to cyclophosphamide in systemic lupus erythematosus with lupus nephritis	93 Korean ancestry responder cases, 16 Korean ancestry non-responder cases	NA	12q24.31	12	124851404	SCARB1	SCARB1			949			rs11057864-?	rs11057864	0	11057864	intron_variant	0	NR	6E-7	6.221848749616356				Illumina [491617]	N
2016-12-12	26980576	Kim K	2016-03-15	J Rheumatol	www.ncbi.nlm.nih.gov/pubmed/26980576	Response to Intravenous Cyclophosphamide Treatment for Lupus Nephritis Associated with Polymorphisms in the FCGR2B-FCRLA Locus.	Response to cyclophosphamide in systemic lupus erythematosus with lupus nephritis	93 Korean ancestry responder cases, 16 Korean ancestry non-responder cases	NA	4q13.1	4	65276878	LOC401134, EPHA5	LOC105377256 - EPHA5	105377256	2044		35084	42685	rs7692514-?	rs7692514	0	7692514	intergenic_variant	1	NR	9E-7	6.045757490560675				Illumina [491617]	N
2016-12-12	26980576	Kim K	2016-03-15	J Rheumatol	www.ncbi.nlm.nih.gov/pubmed/26980576	Response to Intravenous Cyclophosphamide Treatment for Lupus Nephritis Associated with Polymorphisms in the FCGR2B-FCRLA Locus.	Response to cyclophosphamide in systemic lupus erythematosus with lupus nephritis	93 Korean ancestry responder cases, 16 Korean ancestry non-responder cases	NA	10p13	10	12455748	CAMK1D	CAMK1D			57118			rs1108131-?	rs1108131	0	1108131	intron_variant	0	NR	9E-7	6.045757490560675				Illumina [491617]	N
2016-12-12	26980576	Kim K	2016-03-15	J Rheumatol	www.ncbi.nlm.nih.gov/pubmed/26980576	Response to Intravenous Cyclophosphamide Treatment for Lupus Nephritis Associated with Polymorphisms in the FCGR2B-FCRLA Locus.	Response to cyclophosphamide in systemic lupus erythematosus with lupus nephritis	93 Korean ancestry responder cases, 16 Korean ancestry non-responder cases	NA	11q24.3	11	129451923	BARX2	BARX2			8538			rs958476-?	rs958476	0	958476	3_prime_UTR_variant	0	NR	1E-6	6.0				Illumina [491617]	N
2016-12-12	26980576	Kim K	2016-03-15	J Rheumatol	www.ncbi.nlm.nih.gov/pubmed/26980576	Response to Intravenous Cyclophosphamide Treatment for Lupus Nephritis Associated with Polymorphisms in the FCGR2B-FCRLA Locus.	Response to cyclophosphamide in systemic lupus erythematosus with lupus nephritis	93 Korean ancestry responder cases, 16 Korean ancestry non-responder cases	NA	14q22.2	14	53797133	DDHD1, MIR5580	LOC105370503			105370503			rs8009420-?	rs8009420	0	8009420	intron_variant	0	NR	2E-6	5.698970004336019				Illumina [491617]	N
2016-12-12	26980576	Kim K	2016-03-15	J Rheumatol	www.ncbi.nlm.nih.gov/pubmed/26980576	Response to Intravenous Cyclophosphamide Treatment for Lupus Nephritis Associated with Polymorphisms in the FCGR2B-FCRLA Locus.	Response to cyclophosphamide in systemic lupus erythematosus with lupus nephritis	93 Korean ancestry responder cases, 16 Korean ancestry non-responder cases	NA	1p31.3	1	62987118	ATG4C, LINC00466	ATG4C - LOC105378769	84938	105378769		121848	13379	rs6696619-?	rs6696619	0	6696619	intergenic_variant	1	NR	2E-6	5.698970004336019				Illumina [491617]	N
2016-12-12	26980576	Kim K	2016-03-15	J Rheumatol	www.ncbi.nlm.nih.gov/pubmed/26980576	Response to Intravenous Cyclophosphamide Treatment for Lupus Nephritis Associated with Polymorphisms in the FCGR2B-FCRLA Locus.	Response to cyclophosphamide in systemic lupus erythematosus with lupus nephritis	93 Korean ancestry responder cases, 16 Korean ancestry non-responder cases	NA	14q22.2	14	53779635	DDHD1, MIR5580	LOC105370503			105370503			rs12589674-?	rs12589674	0	12589674	intron_variant	0	NR	2E-6	5.698970004336019				Illumina [491617]	N
2016-12-12	26980576	Kim K	2016-03-15	J Rheumatol	www.ncbi.nlm.nih.gov/pubmed/26980576	Response to Intravenous Cyclophosphamide Treatment for Lupus Nephritis Associated with Polymorphisms in the FCGR2B-FCRLA Locus.	Response to cyclophosphamide in systemic lupus erythematosus with lupus nephritis	93 Korean ancestry responder cases, 16 Korean ancestry non-responder cases	NA	5p15.33	5	3525326	LOC285577	LINC01019			285577			rs710987-?	rs710987	0	710987	intron_variant	0	NR	2E-6	5.698970004336019				Illumina [491617]	N
2016-12-12	26980576	Kim K	2016-03-15	J Rheumatol	www.ncbi.nlm.nih.gov/pubmed/26980576	Response to Intravenous Cyclophosphamide Treatment for Lupus Nephritis Associated with Polymorphisms in the FCGR2B-FCRLA Locus.	Response to cyclophosphamide in systemic lupus erythematosus with lupus nephritis	93 Korean ancestry responder cases, 16 Korean ancestry non-responder cases	NA	12q24.23	12	118865390	SUDS3, SRRM4	LOC105370018			105370018			rs1534618-?	rs1534618	0	1534618	intron_variant	0	NR	4E-6	5.3979400086720375				Illumina [491617]	N
2016-12-12	26980576	Kim K	2016-03-15	J Rheumatol	www.ncbi.nlm.nih.gov/pubmed/26980576	Response to Intravenous Cyclophosphamide Treatment for Lupus Nephritis Associated with Polymorphisms in the FCGR2B-FCRLA Locus.	Response to cyclophosphamide in systemic lupus erythematosus with lupus nephritis	93 Korean ancestry responder cases, 16 Korean ancestry non-responder cases	NA	9q22.2	9	90129733	LOC286370, LOC340515	IL6RP1 - LOC105376142	157916	105376142		46997	29077	rs10992211-?	rs10992211	0	10992211	intergenic_variant	1	NR	5E-6	5.301029995663981				Illumina [491617]	N
2016-12-12	26980576	Kim K	2016-03-15	J Rheumatol	www.ncbi.nlm.nih.gov/pubmed/26980576	Response to Intravenous Cyclophosphamide Treatment for Lupus Nephritis Associated with Polymorphisms in the FCGR2B-FCRLA Locus.	Response to cyclophosphamide in systemic lupus erythematosus with lupus nephritis	93 Korean ancestry responder cases, 16 Korean ancestry non-responder cases	NA	7q34	7	139641806	HIPK2	HIPK2			28996			rs10954650-?	rs10954650	0	10954650	intron_variant	0	NR	6E-6	5.221848749616356				Illumina [491617]	N
2016-12-12	26980576	Kim K	2016-03-15	J Rheumatol	www.ncbi.nlm.nih.gov/pubmed/26980576	Response to Intravenous Cyclophosphamide Treatment for Lupus Nephritis Associated with Polymorphisms in the FCGR2B-FCRLA Locus.	Response to cyclophosphamide in systemic lupus erythematosus with lupus nephritis	93 Korean ancestry responder cases, 16 Korean ancestry non-responder cases	NA	14q22.1	14	51238072	TRIM9, TMX1	TRIM9 - TMX1	114088	81542		132899	2096	rs10142203-?	rs10142203	0	10142203	upstream_gene_variant	1	NR	7E-6	5.154901959985743				Illumina [491617]	N
2016-12-12	26980576	Kim K	2016-03-15	J Rheumatol	www.ncbi.nlm.nih.gov/pubmed/26980576	Response to Intravenous Cyclophosphamide Treatment for Lupus Nephritis Associated with Polymorphisms in the FCGR2B-FCRLA Locus.	Response to cyclophosphamide in systemic lupus erythematosus with lupus nephritis	93 Korean ancestry responder cases, 16 Korean ancestry non-responder cases	NA	1q42.12	1	225844976	EPHX1	TMEM63A, EPHX1			9725, 2052			rs4149228-?	rs4149228	0	4149228	intron_variant	0	NR	7E-6	5.154901959985743				Illumina [491617]	N
2016-12-12	26980576	Kim K	2016-03-15	J Rheumatol	www.ncbi.nlm.nih.gov/pubmed/26980576	Response to Intravenous Cyclophosphamide Treatment for Lupus Nephritis Associated with Polymorphisms in the FCGR2B-FCRLA Locus.	Response to cyclophosphamide in systemic lupus erythematosus with lupus nephritis	93 Korean ancestry responder cases, 16 Korean ancestry non-responder cases	NA	1q23.3	1	161690906	FCGR2B, FCRLA, FCGR3B, RPL31P11	RPL31P11 - FCRLA	641311	84824		5654	16066	rs6697139-?	rs6697139	0	6697139	intergenic_variant	1	NR	3E-8	7.522878745280337				Illumina [491617]	N
2008-06-16	18204446	Harley JB	2008-01-20	Nat Genet	www.ncbi.nlm.nih.gov/pubmed/18204446	Genome-wide association scan in women with systemic lupus erythematosus identifies susceptibility variants in ITGAM, PXK, KIAA1542 and other loci.	Systemic lupus erythematosus	720 European ancestry female cases, 2,337 European ancestry female controls	1,846 European ancestry female cases, 1,825 European ancestry female controls	16p11.2	16	31301932	ITGAM	ITGAM			3684			rs9888739-T	rs9888739	0	9888739	intron_variant	0	0.13	2E-23	22.69897000433602		1.62	[1.47-1.78]	Illumina [317501]	N
2008-06-16	18204446	Harley JB	2008-01-20	Nat Genet	www.ncbi.nlm.nih.gov/pubmed/18204446	Genome-wide association scan in women with systemic lupus erythematosus identifies susceptibility variants in ITGAM, PXK, KIAA1542 and other loci.	Systemic lupus erythematosus	720 European ancestry female cases, 2,337 European ancestry female controls	1,846 European ancestry female cases, 1,825 European ancestry female controls	11p15.5	11	589564	KIAA1542	PHRF1			57661			rs4963128-?	rs4963128	0	4963128	intron_variant	0	0.34	3E-10	9.522878745280337		1.28	[1.18-1.37]	Illumina [317501]	N
2008-06-16	18204446	Harley JB	2008-01-20	Nat Genet	www.ncbi.nlm.nih.gov/pubmed/18204446	Genome-wide association scan in women with systemic lupus erythematosus identifies susceptibility variants in ITGAM, PXK, KIAA1542 and other loci.	Systemic lupus erythematosus	720 European ancestry female cases, 2,337 European ancestry female controls	1,846 European ancestry female cases, 1,825 European ancestry female controls	3p14.3	3	58384450	PXK	PXK			54899			rs6445975-C	rs6445975	0	6445975	intron_variant	0	0.28	7E-9	8.154901959985743		1.25	[1.16-1.35]	Illumina [317501]	N
2008-06-16	18204446	Harley JB	2008-01-20	Nat Genet	www.ncbi.nlm.nih.gov/pubmed/18204446	Genome-wide association scan in women with systemic lupus erythematosus identifies susceptibility variants in ITGAM, PXK, KIAA1542 and other loci.	Systemic lupus erythematosus	720 European ancestry female cases, 2,337 European ancestry female controls	1,846 European ancestry female cases, 1,825 European ancestry female controls	1q25.1	1	173340574	intergenic	LOC100506023, TNFSF4			100506023, 7292			rs10798269-?	rs10798269	0	10798269	intergenic_variant	0	0.64	1E-7	7.0		1.22	[1.14-1.32]	Illumina [317501]	N
2008-06-16	18204098	Hom G	2008-01-20	N Engl J Med	www.ncbi.nlm.nih.gov/pubmed/18204098	Association of systemic lupus erythematosus with C8orf13-BLK and ITGAM-ITGAX.	Systemic lupus erythematosus	1,311 European ancestry cases, 3,340 European ancestry controls	793 European ancestry cases, 857 European ancestry controls	8p23.1	8	11491677	C8orf13, BLK	FAM167A - BLK	83648	640		15773	2314	rs13277113-A	rs13277113	0	13277113	upstream_gene_variant	1	0.23	1E-10	10.0		1.39	[1.28-1.51]	Illumina [502033]	N
2008-06-16	18204098	Hom G	2008-01-20	N Engl J Med	www.ncbi.nlm.nih.gov/pubmed/18204098	Association of systemic lupus erythematosus with C8orf13-BLK and ITGAM-ITGAX.	Systemic lupus erythematosus	1,311 European ancestry cases, 3,340 European ancestry controls	793 European ancestry cases, 857 European ancestry controls	16p11.2	16	31357553	ITGAM, ITGAX	ITGAX			3687			rs11574637-C	rs11574637	0	11574637	missense_variant	0	0.19	3E-11	10.522878745280337		1.33	[1.22-1.46]	Illumina [502033]	N
2008-06-16	18204447	Kozyrev SV	2008-01-20	Nat Genet	www.ncbi.nlm.nih.gov/pubmed/18204447	Functional variants in the B-cell gene BANK1 are associated with systemic lupus erythematosus.	Systemic lupus erythematosus	279 European ancestry cases, 515 European ancestry controls	1,757 European ancestry cases, 1,540 European ancestry controls	4q24	4	101829919	BANK1	BANK1			55024			rs10516487-G	rs10516487	0	10516487	missense_variant	0	0.77	4E-10	9.397940008672037		1.38	[1.25-1.53]	Affymetrix [85042]	N
2008-08-27	19165918	Graham RR	2008-08-01	Nat Genet	www.ncbi.nlm.nih.gov/pubmed/19165918	Genetic variants near TNFAIP3 on 6q23 are associated with systemic lupus erythematosus.	Systemic lupus erythematosus	431 European ancestry cases, 2,155 European ancestry controls	447 European ancestry trios, 293 trios	6q23.3	6	137874586	TNFAIP3	TNFAIP3			7128			rs5029939-?	rs5029939	0	5029939	intron_variant	0	0.03	3E-12	11.522878745280337		2.28	[NR]	Affymetrix [313238]	N
2008-08-27	19165918	Graham RR	2008-08-01	Nat Genet	www.ncbi.nlm.nih.gov/pubmed/19165918	Genetic variants near TNFAIP3 on 6q23 are associated with systemic lupus erythematosus.	Systemic lupus erythematosus	431 European ancestry cases, 2,155 European ancestry controls	447 European ancestry trios, 293 trios	10q11.23	10	48728291	c10orf64	WDFY4			57705			rs11101442-?	rs11101442	0	11101442	intron_variant	0	0.32	3E-6	5.522878745280337			[NR]	Affymetrix [313238]	N
2008-08-27	19165918	Graham RR	2008-08-01	Nat Genet	www.ncbi.nlm.nih.gov/pubmed/19165918	Genetic variants near TNFAIP3 on 6q23 are associated with systemic lupus erythematosus.	Systemic lupus erythematosus	431 European ancestry cases, 2,155 European ancestry controls	447 European ancestry trios, 293 trios	2p16.3	2	49728359	intergenic	LOC105374595 - RPL7P13	105374595	130728		358445	150253	rs17039212-?	rs17039212	0	17039212	intergenic_variant	1	0.10	9E-6	5.045757490560675			[NR]	Affymetrix [313238]	N
2008-08-27	19165918	Graham RR	2008-08-01	Nat Genet	www.ncbi.nlm.nih.gov/pubmed/19165918	Genetic variants near TNFAIP3 on 6q23 are associated with systemic lupus erythematosus.	Systemic lupus erythematosus	431 European ancestry cases, 2,155 European ancestry controls	447 European ancestry trios, 293 trios	4q28.3	4	137771096	intergenic	LOC105377445 - LOC107986315	105377445	107986315		13452	172183	rs2313132-?	rs2313132	0	2313132	intergenic_variant	1	0.12	8E-6	5.096910013008056			[NR]	Affymetrix [313238]	N
2008-08-27	19165918	Graham RR	2008-08-01	Nat Genet	www.ncbi.nlm.nih.gov/pubmed/19165918	Genetic variants near TNFAIP3 on 6q23 are associated with systemic lupus erythematosus.	Systemic lupus erythematosus	431 European ancestry cases, 2,155 European ancestry controls	447 European ancestry trios, 293 trios	17p12	17	13830489	intergenic	LOC100506974			100506974			rs12949531-?	rs12949531	0	12949531	intron_variant	0	0.22	8E-6	5.096910013008056			[NR]	Affymetrix [313238]	N
2008-08-27	19165918	Graham RR	2008-08-01	Nat Genet	www.ncbi.nlm.nih.gov/pubmed/19165918	Genetic variants near TNFAIP3 on 6q23 are associated with systemic lupus erythematosus.	Systemic lupus erythematosus	431 European ancestry cases, 2,155 European ancestry controls	447 European ancestry trios, 293 trios	2q32.2	2	191038032	STAT4	STAT4			6775			rs3821236-?	rs3821236	0	3821236	intron_variant	0	0.19	8E-11	10.096910013008056		1.49	[NR]	Affymetrix [313238]	N
2008-08-27	19165918	Graham RR	2008-08-01	Nat Genet	www.ncbi.nlm.nih.gov/pubmed/19165918	Genetic variants near TNFAIP3 on 6q23 are associated with systemic lupus erythematosus.	Systemic lupus erythematosus	431 European ancestry cases, 2,155 European ancestry controls	447 European ancestry trios, 293 trios	8p23.1	8	11495032	BLK	BLK			640			rs2618476-?	rs2618476	0	2618476	intron_variant	0	0.26	2E-8	7.698970004336019		1.29	[NR]	Affymetrix [313238]	N
2008-08-27	19165918	Graham RR	2008-08-01	Nat Genet	www.ncbi.nlm.nih.gov/pubmed/19165918	Genetic variants near TNFAIP3 on 6q23 are associated with systemic lupus erythematosus.	Systemic lupus erythematosus	431 European ancestry cases, 2,155 European ancestry controls	447 European ancestry trios, 293 trios	16p11.2	16	31322915	ITGAM	ITGAM			3684			rs11150610-?	rs11150610	0	11150610	intron_variant	0	0.42	2E-6	5.698970004336019			[NR]	Affymetrix [313238]	N
2008-06-16	18204446	Harley JB	2008-01-20	Nat Genet	www.ncbi.nlm.nih.gov/pubmed/18204446	Genome-wide association scan in women with systemic lupus erythematosus identifies susceptibility variants in ITGAM, PXK, KIAA1542 and other loci.	Systemic lupus erythematosus	720 European ancestry female cases, 2,337 European ancestry female controls	1,846 European ancestry female cases, 1,825 European ancestry female controls	7q32.1	7	129077852	TNPO3, IRF5	TPI1P2 - CYCSP20	286016	349158		20613	39661	rs12537284-A	rs12537284	0	12537284	intergenic_variant	1	0.13	4E-19	18.397940008672037		1.54	[1.40-1.70]	Illumina [317501]	N
2008-06-16	18204446	Harley JB	2008-01-20	Nat Genet	www.ncbi.nlm.nih.gov/pubmed/18204446	Genome-wide association scan in women with systemic lupus erythematosus identifies susceptibility variants in ITGAM, PXK, KIAA1542 and other loci.	Systemic lupus erythematosus	720 European ancestry female cases, 2,337 European ancestry female controls	1,846 European ancestry female cases, 1,825 European ancestry female controls	6p21.33	6	31753256	HLA region	MSH5-SAPCD1, MSH5			100532732, 4439			rs3131379-A	rs3131379	0	3131379	intron_variant	0	0.1	2E-52	51.69897000433602		2.36	[2.11-2.64]	Illumina [317501]	N
2008-06-16	18204098	Hom G	2008-01-20	N Engl J Med	www.ncbi.nlm.nih.gov/pubmed/18204098	Association of systemic lupus erythematosus with C8orf13-BLK and ITGAM-ITGAX.	Systemic lupus erythematosus	1,311 European ancestry cases, 3,340 European ancestry controls	793 European ancestry cases, 857 European ancestry controls	9q34.13	9	132221380	NTNG2	NTNG2			84628			rs11243676-A	rs11243676	0	11243676	intron_variant	0	0.07	3E-6	5.522878745280337				Illumina [502033]	N
2008-06-16	18204098	Hom G	2008-01-20	N Engl J Med	www.ncbi.nlm.nih.gov/pubmed/18204098	Association of systemic lupus erythematosus with C8orf13-BLK and ITGAM-ITGAX.	Systemic lupus erythematosus	1,311 European ancestry cases, 3,340 European ancestry controls	793 European ancestry cases, 857 European ancestry controls	5p13.1	5	42375141	GHR	LOC101926960 - GHR	101926960	2690		199796	48634	rs979233-T	rs979233	0	979233	intergenic_variant	1	0.46	4E-6	5.3979400086720375				Illumina [502033]	N
2008-06-16	18204098	Hom G	2008-01-20	N Engl J Med	www.ncbi.nlm.nih.gov/pubmed/18204098	Association of systemic lupus erythematosus with C8orf13-BLK and ITGAM-ITGAX.	Systemic lupus erythematosus	1,311 European ancestry cases, 3,340 European ancestry controls	793 European ancestry cases, 857 European ancestry controls	18q22.3	18	71175007	SOCS6	LOC100421257 - LOC105372188	100421257	105372188		141954	22931	rs17083844-A	rs17083844	0	17083844	intergenic_variant	1	0.03	6E-6	5.221848749616356				Illumina [502033]	N
2008-06-16	18204098	Hom G	2008-01-20	N Engl J Med	www.ncbi.nlm.nih.gov/pubmed/18204098	Association of systemic lupus erythematosus with C8orf13-BLK and ITGAM-ITGAX.	Systemic lupus erythematosus	1,311 European ancestry cases, 3,340 European ancestry controls	793 European ancestry cases, 857 European ancestry controls	1p31.1	1	71808790	NEGR1	NEGR1, NEGR1-IT1			257194, 100852409			rs12141391-A	rs12141391	0	12141391	intron_variant	0	0.02	7E-6	5.154901959985743				Illumina [502033]	N
2008-06-16	18204098	Hom G	2008-01-20	N Engl J Med	www.ncbi.nlm.nih.gov/pubmed/18204098	Association of systemic lupus erythematosus with C8orf13-BLK and ITGAM-ITGAX.	Systemic lupus erythematosus	1,311 European ancestry cases, 3,340 European ancestry controls	793 European ancestry cases, 857 European ancestry controls	6p21.32	6	32638107	HLA-DQA1	HLA-DQA1, LOC107986589			3117, 107986589			rs2187668-A	rs2187668	0	2187668	intron_variant	0	0.11	3E-21	20.522878745280337				Illumina [502033]	N
2008-06-16	18204098	Hom G	2008-01-20	N Engl J Med	www.ncbi.nlm.nih.gov/pubmed/18204098	Association of systemic lupus erythematosus with C8orf13-BLK and ITGAM-ITGAX.	Systemic lupus erythematosus	1,311 European ancestry cases, 3,340 European ancestry controls	793 European ancestry cases, 857 European ancestry controls	7q32.1	7	128954129	TNPO3, IRF5	IRF5 - TNPO3	3663	23534		4087	51	rs10488631-C	rs10488631	0	10488631	upstream_gene_variant	1	0.12	2E-11	10.698970004336019				Illumina [502033]	N
2008-06-16	18204098	Hom G	2008-01-20	N Engl J Med	www.ncbi.nlm.nih.gov/pubmed/18204098	Association of systemic lupus erythematosus with C8orf13-BLK and ITGAM-ITGAX.	Systemic lupus erythematosus	1,311 European ancestry cases, 3,340 European ancestry controls	793 European ancestry cases, 857 European ancestry controls	2q32.2	2	191099907	STAT4	STAT4			6775			rs7574865-T	rs7574865	0	7574865	intron_variant	0	0.23	9E-14	13.045757490560675				Illumina [502033]	N
2011-01-03	21044949	Yang J	2010-11-02	Hum Mol Genet	www.ncbi.nlm.nih.gov/pubmed/21044949	ELF1 is associated with systemic lupus erythematosus in Asian populations.	Systemic lupus erythematosus	612 Chinese ancestry cases, 1,160 Chinese ancestry controls	2,090 Chinese ancestry cases, 1,981 Chinese ancestry controls, 462 Thai ancestry cases, 951 Thai ancestry controls	13q14.11	13	40983974	ELF1	ELF1			1997			rs7329174-G	rs7329174	0	7329174	intron_variant	0	0.22	1E-8	8.0		1.26	[1.16-1.36]	Illumina [513108]	N
2011-04-07	21408207	Chung SA	2011-03-03	PLoS Genet	www.ncbi.nlm.nih.gov/pubmed/21408207	Differential genetic associations for systemic lupus erythematosus based on anti-dsDNA autoantibody production.	Systemic lupus erythematosus	811 anti-dsDNA positive European ancestry cases, 906 anti-dsDNA negative European ancestry cases, 4,813 European ancestry controls	NA	6p21.33	6	32082981	TNXB	TNXB			7148			rs1150754-A	rs1150754	0	1150754	intron_variant	0	0.13	6E-29	28.221848749616356	(anti-dsDNA +)	2.21	[1.93-2.53]	Illumina [421318] (imputed)	N
2011-04-07	21408207	Chung SA	2011-03-03	PLoS Genet	www.ncbi.nlm.nih.gov/pubmed/21408207	Differential genetic associations for systemic lupus erythematosus based on anti-dsDNA autoantibody production.	Systemic lupus erythematosus	811 anti-dsDNA positive European ancestry cases, 906 anti-dsDNA negative European ancestry cases, 4,813 European ancestry controls	NA	6p21.32	6	32638107	HLA-DR3	HLA-DQA1, LOC107986589			3117, 107986589			rs2187668-A	rs2187668	0	2187668	intron_variant	0	0.12	6E-28	27.221848749616356	(anti-dsDNA +)	2.23	[1.94-2.57]	Illumina [421318] (imputed)	N
2011-04-07	21408207	Chung SA	2011-03-03	PLoS Genet	www.ncbi.nlm.nih.gov/pubmed/21408207	Differential genetic associations for systemic lupus erythematosus based on anti-dsDNA autoantibody production.	Systemic lupus erythematosus	811 anti-dsDNA positive European ancestry cases, 906 anti-dsDNA negative European ancestry cases, 4,813 European ancestry controls	NA	2q32.2	2	191099907	STAT4	STAT4			6775			rs7574865-T	rs7574865	0	7574865	intron_variant	0	0.23	2E-20	19.69897000433602	(anti-dsDNA +)	1.77	[1.57-1.99]	Illumina [421318] (imputed)	N
2011-04-07	21408207	Chung SA	2011-03-03	PLoS Genet	www.ncbi.nlm.nih.gov/pubmed/21408207	Differential genetic associations for systemic lupus erythematosus based on anti-dsDNA autoantibody production.	Systemic lupus erythematosus	811 anti-dsDNA positive European ancestry cases, 906 anti-dsDNA negative European ancestry cases, 4,813 European ancestry controls	NA	7q32.1	7	128954129	IRF5	IRF5 - TNPO3	3663	23534		4087	51	rs10488631-C	rs10488631	0	10488631	upstream_gene_variant	1	0.11	7E-18	17.154901959985743	(anti-dsDNA +)	1.92	[1.66-2.22]	Illumina [421318] (imputed)	N
2011-04-07	21408207	Chung SA	2011-03-03	PLoS Genet	www.ncbi.nlm.nih.gov/pubmed/21408207	Differential genetic associations for systemic lupus erythematosus based on anti-dsDNA autoantibody production.	Systemic lupus erythematosus	811 anti-dsDNA positive European ancestry cases, 906 anti-dsDNA negative European ancestry cases, 4,813 European ancestry controls	NA	16p11.2	16	31301932	ITGAM	ITGAM			3684			rs9888739-T	rs9888739	0	9888739	intron_variant	0	0.13	1E-15	15.0	(anti-dsDNA +)	1.8	[1.56-2.07]	Illumina [421318] (imputed)	N
2011-04-07	21408207	Chung SA	2011-03-03	PLoS Genet	www.ncbi.nlm.nih.gov/pubmed/21408207	Differential genetic associations for systemic lupus erythematosus based on anti-dsDNA autoantibody production.	Systemic lupus erythematosus	811 anti-dsDNA positive European ancestry cases, 906 anti-dsDNA negative European ancestry cases, 4,813 European ancestry controls	NA	8p23.1	8	11486464	BLK	FAM167A - BLK	83648	640		10560	7527	rs2736340-T	rs2736340	0	2736340	regulatory_region_variant	1	0.23	3E-7	6.522878745280337	(anti-dsDNA +)	1.38	[1.23-1.56]	Illumina [421318] (imputed)	N
2011-04-07	21408207	Chung SA	2011-03-03	PLoS Genet	www.ncbi.nlm.nih.gov/pubmed/21408207	Differential genetic associations for systemic lupus erythematosus based on anti-dsDNA autoantibody production.	Systemic lupus erythematosus	811 anti-dsDNA positive European ancestry cases, 906 anti-dsDNA negative European ancestry cases, 4,813 European ancestry controls	NA	1q25.3	1	183207295	LAMC2	LAMC2			3918			rs525410-?	rs525410	0	525410	intron_variant	0	0.49	6E-7	6.221848749616356	(anti-dsDNA +)	1.33	[1.19-1.47]	Illumina [421318] (imputed)	N
2011-04-07	21408207	Chung SA	2011-03-03	PLoS Genet	www.ncbi.nlm.nih.gov/pubmed/21408207	Differential genetic associations for systemic lupus erythematosus based on anti-dsDNA autoantibody production.	Systemic lupus erythematosus	811 anti-dsDNA positive European ancestry cases, 906 anti-dsDNA negative European ancestry cases, 4,813 European ancestry controls	NA	4q25	4	108801970	COL25A1	RCC2P8 - COL25A1	100129714	84570		12186	6755	rs4956211-A	rs4956211	0	4956211	intergenic_variant	1	0.35	1E-6	6.0	(anti-dsDNA +)	1.33	[1.19-1.48]	Illumina [421318] (imputed)	N
2011-04-07	21408207	Chung SA	2011-03-03	PLoS Genet	www.ncbi.nlm.nih.gov/pubmed/21408207	Differential genetic associations for systemic lupus erythematosus based on anti-dsDNA autoantibody production.	Systemic lupus erythematosus	811 anti-dsDNA positive European ancestry cases, 906 anti-dsDNA negative European ancestry cases, 4,813 European ancestry controls	NA	5q33.3	5	160452971	PTTG1	PTTG1 - MIR3142HG	9232	107075116		24227	15280	rs2431697-?	rs2431697	0	2431697	intergenic_variant	1	0.56	2E-6	5.698970004336019	(anti-dsDNA +)	1.32	[1.18-1.47]	Illumina [421318] (imputed)	N
2011-04-07	21408207	Chung SA	2011-03-03	PLoS Genet	www.ncbi.nlm.nih.gov/pubmed/21408207	Differential genetic associations for systemic lupus erythematosus based on anti-dsDNA autoantibody production.	Systemic lupus erythematosus	811 anti-dsDNA positive European ancestry cases, 906 anti-dsDNA negative European ancestry cases, 4,813 European ancestry controls	NA	22q11.21	22	21585386	UBE2L3	UBE2L3			7332			rs5754217-T	rs5754217	0	5754217	intron_variant	0	0.19	2E-6	5.698970004336019	(anti-dsDNA +)	1.38	[1.21-1.57]	Illumina [421318] (imputed)	N
2011-04-07	21408207	Chung SA	2011-03-03	PLoS Genet	www.ncbi.nlm.nih.gov/pubmed/21408207	Differential genetic associations for systemic lupus erythematosus based on anti-dsDNA autoantibody production.	Systemic lupus erythematosus	811 anti-dsDNA positive European ancestry cases, 906 anti-dsDNA negative European ancestry cases, 4,813 European ancestry controls	NA	1p32.3	1	53163913	SLC1A7	SLC1A7 - LOC105378724	6512	105378724		21281	16530	rs6695567-?	rs6695567	0	6695567	intergenic_variant	1	0.57	4E-6	5.3979400086720375	(anti-dsDNA +)	1.32	[1.18-1.47]	Illumina [421318] (imputed)	N
2011-04-07	21408207	Chung SA	2011-03-03	PLoS Genet	www.ncbi.nlm.nih.gov/pubmed/21408207	Differential genetic associations for systemic lupus erythematosus based on anti-dsDNA autoantibody production.	Systemic lupus erythematosus	811 anti-dsDNA positive European ancestry cases, 906 anti-dsDNA negative European ancestry cases, 4,813 European ancestry controls	NA	11p15.5	11	589564	KIAA1542	PHRF1			57661			rs4963128-?	rs4963128	0	4963128	intron_variant	0	0.66	4E-6	5.3979400086720375	(anti-dsDNA +)	1.33	[1.18-1.49]	Illumina [421318] (imputed)	N
2011-04-07	21408207	Chung SA	2011-03-03	PLoS Genet	www.ncbi.nlm.nih.gov/pubmed/21408207	Differential genetic associations for systemic lupus erythematosus based on anti-dsDNA autoantibody production.	Systemic lupus erythematosus	811 anti-dsDNA positive European ancestry cases, 906 anti-dsDNA negative European ancestry cases, 4,813 European ancestry controls	NA	1q31.1	1	189754493	intergenic	LOC105371657 - LOC107985456	105371657	107985456		52117	20976	rs10737562-?	rs10737562	0	10737562	intergenic_variant	1	0.50	7E-6	5.154901959985743	(anti-dsDNA +)	1.3	[1.16-1.45]	Illumina [421318] (imputed)	N
2011-04-07	21408207	Chung SA	2011-03-03	PLoS Genet	www.ncbi.nlm.nih.gov/pubmed/21408207	Differential genetic associations for systemic lupus erythematosus based on anti-dsDNA autoantibody production.	Systemic lupus erythematosus	811 anti-dsDNA positive European ancestry cases, 906 anti-dsDNA negative European ancestry cases, 4,813 European ancestry controls	NA	6p21.32	6	32757416	HLA-DQA2	HLA-DQB2			3120			rs2301271-T	rs2301271	0	2301271	intron_variant	0	0.40	2E-12	11.698970004336019	(anti-dsDNA -)	1.47	[1.32-1.63]	Illumina [421318] (imputed)	N
2011-04-07	21408207	Chung SA	2011-03-03	PLoS Genet	www.ncbi.nlm.nih.gov/pubmed/21408207	Differential genetic associations for systemic lupus erythematosus based on anti-dsDNA autoantibody production.	Systemic lupus erythematosus	811 anti-dsDNA positive European ancestry cases, 906 anti-dsDNA negative European ancestry cases, 4,813 European ancestry controls	NA	7q32.1	7	128977412	IRF5	TNPO3			23534			rs12531711-G	rs12531711	0	12531711	intron_variant	0	0.11	6E-9	8.221848749616356	(anti-dsDNA -)	1.58	[1.36-1.83]	Illumina [421318] (imputed)	N
2011-04-07	21408207	Chung SA	2011-03-03	PLoS Genet	www.ncbi.nlm.nih.gov/pubmed/21408207	Differential genetic associations for systemic lupus erythematosus based on anti-dsDNA autoantibody production.	Systemic lupus erythematosus	811 anti-dsDNA positive European ancestry cases, 906 anti-dsDNA negative European ancestry cases, 4,813 European ancestry controls	NA	2q31.3	2	180649002	intergenic	LOC105373770 - SCHLAP1	105373770	101669767		77181	43102	rs918959-?	rs918959	0	918959	intron_variant	1	0.91	2E-6	5.698970004336019	(anti-dsDNA -)	1.72	[1.39-2.17]	Illumina [421318] (imputed)	N
2011-04-07	21408207	Chung SA	2011-03-03	PLoS Genet	www.ncbi.nlm.nih.gov/pubmed/21408207	Differential genetic associations for systemic lupus erythematosus based on anti-dsDNA autoantibody production.	Systemic lupus erythematosus	811 anti-dsDNA positive European ancestry cases, 906 anti-dsDNA negative European ancestry cases, 4,813 European ancestry controls	NA	12q21.2	12	76615280	RPL7AP59	LOC105369850			105369850			rs2669010-A	rs2669010	0	2669010	intron_variant	0	0.40	5E-6	5.301029995663981	(anti-dsDNA -)	1.28	[1.16-1.42]	Illumina [421318] (imputed)	N
2011-04-07	21408207	Chung SA	2011-03-03	PLoS Genet	www.ncbi.nlm.nih.gov/pubmed/21408207	Differential genetic associations for systemic lupus erythematosus based on anti-dsDNA autoantibody production.	Systemic lupus erythematosus	811 anti-dsDNA positive European ancestry cases, 906 anti-dsDNA negative European ancestry cases, 4,813 European ancestry controls	NA	11q11	11	55368743	OR4A15	OR4A15			81328			rs7927370-?	rs7927370	0	7927370	missense_variant	0	0.94	7E-6	5.154901959985743	(anti-dsDNA -)	1.92	[1.45-2.56]	Illumina [421318] (imputed)	N
2011-04-07	21408207	Chung SA	2011-03-03	PLoS Genet	www.ncbi.nlm.nih.gov/pubmed/21408207	Differential genetic associations for systemic lupus erythematosus based on anti-dsDNA autoantibody production.	Systemic lupus erythematosus	811 anti-dsDNA positive European ancestry cases, 906 anti-dsDNA negative European ancestry cases, 4,813 European ancestry controls	NA	6p21.32	6	32255481	NOTCH4, C6orf10	LOC101929163			101929163			rs3130320-T	rs3130320	0	3130320	intron_variant	0	0.39	3E-6	5.522878745280337	(case-only)	1.39	[1.21-1.60]	Illumina [421318] (imputed)	N
2011-04-07	21408207	Chung SA	2011-03-03	PLoS Genet	www.ncbi.nlm.nih.gov/pubmed/21408207	Differential genetic associations for systemic lupus erythematosus based on anti-dsDNA autoantibody production.	Systemic lupus erythematosus	811 anti-dsDNA positive European ancestry cases, 906 anti-dsDNA negative European ancestry cases, 4,813 European ancestry controls	NA	3q26.32	3	177377284	intergenic	LINC00501 - LINC00578	100820709	100505566		53849	64637	rs12629106-?	rs12629106	0	12629106	regulatory_region_variant	1	0.81	4E-6	5.3979400086720375	(case-only)	1.56	[1.30-1.89]	Illumina [421318] (imputed)	N
2011-04-07	21408207	Chung SA	2011-03-03	PLoS Genet	www.ncbi.nlm.nih.gov/pubmed/21408207	Differential genetic associations for systemic lupus erythematosus based on anti-dsDNA autoantibody production.	Systemic lupus erythematosus	811 anti-dsDNA positive European ancestry cases, 906 anti-dsDNA negative European ancestry cases, 4,813 European ancestry controls	NA	3q26.31	3	175243598	NAALADL2	NAALADL2-AS2, NAALADL2			100874244, 254827			rs1463525-?	rs1463525	0	1463525	intron_variant	0	0.43	8E-6	5.096910013008056	(case-only)	1.37	[1.19-1.59]	Illumina [421318] (imputed)	N
2011-04-07	21408207	Chung SA	2011-03-03	PLoS Genet	www.ncbi.nlm.nih.gov/pubmed/21408207	Differential genetic associations for systemic lupus erythematosus based on anti-dsDNA autoantibody production.	Systemic lupus erythematosus	811 anti-dsDNA positive European ancestry cases, 906 anti-dsDNA negative European ancestry cases, 4,813 European ancestry controls	NA	2q32.2	2	191099907	STAT4	STAT4			6775			rs7574865-T	rs7574865	0	7574865	intron_variant	0	0.28	8E-6	5.096910013008056	(case-only)	1.41	[1.21-1.63]	Illumina [421318] (imputed)	N
2011-04-07	21408207	Chung SA	2011-03-03	PLoS Genet	www.ncbi.nlm.nih.gov/pubmed/21408207	Differential genetic associations for systemic lupus erythematosus based on anti-dsDNA autoantibody production.	Systemic lupus erythematosus	811 anti-dsDNA positive European ancestry cases, 906 anti-dsDNA negative European ancestry cases, 4,813 European ancestry controls	NA	20p13	20	2537919	TMC2	TMC2, LOC105372504			117532, 105372504			rs6049839-T	rs6049839	0	6049839	intron_variant	0	0.40	8E-6	5.096910013008056	(case-only)	1.37	[1.19-1.58]	Illumina [421318] (imputed)	N
2011-04-07	21408207	Chung SA	2011-03-03	PLoS Genet	www.ncbi.nlm.nih.gov/pubmed/21408207	Differential genetic associations for systemic lupus erythematosus based on anti-dsDNA autoantibody production.	Systemic lupus erythematosus	811 anti-dsDNA positive European ancestry cases, 906 anti-dsDNA negative European ancestry cases, 4,813 European ancestry controls	NA	6p21.32	6	32696681	HLA-DQA2, HLA-DQA1	HLA-DQB1 - MTCO3P1	3119	404026		29992	9463	rs2647012-A	rs2647012	0	2647012	intergenic_variant	1	0.44	8E-6	5.096910013008056	(case-only)	1.38	[1.20-1.59]	Illumina [421318] (imputed)	N
2012-02-21	22291604	Okada Y	2012-01-26	PLoS Genet	www.ncbi.nlm.nih.gov/pubmed/22291604	A genome-wide association study identified AFF1 as a susceptibility locus for systemic lupus eyrthematosus in Japanese.	Systemic lupus erythematosus	891 Japanese ancestry cases, 3,384 Japanese ancestry controls	1,387 Japanese ancestry cases, 28,564 Japanese ancestry controls	4q21.3	4	87037243	AFF1	AFF1			4299			rs340630-A	rs340630	0	340630	intron_variant	0	0.52	8E-9	8.096910013008056		1.21	[1.14-1.30]	Illumina [430797]	N
2012-02-21	22291604	Okada Y	2012-01-26	PLoS Genet	www.ncbi.nlm.nih.gov/pubmed/22291604	A genome-wide association study identified AFF1 as a susceptibility locus for systemic lupus eyrthematosus in Japanese.	Systemic lupus erythematosus	891 Japanese ancestry cases, 3,384 Japanese ancestry controls	1,387 Japanese ancestry cases, 28,564 Japanese ancestry controls	4q25	4	108125804	LEF1	LEF1			51176			rs956237-A	rs956237	0	956237	intron_variant	0	0.33	2E-6	5.698970004336019		1.18	[1.10-1.26]	Illumina [430797]	N
2009-11-09	19838193	Han JW	2009-10-18	Nat Genet	www.ncbi.nlm.nih.gov/pubmed/19838193	Genome-wide association study in a Chinese Han population identifies nine new susceptibility loci for systemic lupus erythematosus.	Systemic lupus erythematosus	1,047 Han Chinese ancestry cases, 1,205 Han Chinese ancestry controls	3,152 Han Chinese ancestry cases, 7,050 Han Chinese ancestry controls	1q25.1	1	173222336	TNFSF4	TNFSF4			7292			rs2205960-A	rs2205960	0	2205960	intergenic_variant	0	0.27	3E-32	31.522878745280337		1.46	[1.37-1.56]	Illumina [493955]	N
2009-11-09	19838193	Han JW	2009-10-18	Nat Genet	www.ncbi.nlm.nih.gov/pubmed/19838193	Genome-wide association study in a Chinese Han population identifies nine new susceptibility loci for systemic lupus erythematosus.	Systemic lupus erythematosus	1,047 Han Chinese ancestry cases, 1,205 Han Chinese ancestry controls	3,152 Han Chinese ancestry cases, 7,050 Han Chinese ancestry controls	2p22.3	2	33476823	RASGRP3	RASGRP3			25780			rs13385731-A	rs13385731	0	13385731	intron_variant	0	0.85	1E-15	15.0		1.43	[1.32-1.56]	Illumina [493955]	N
2009-11-09	19838193	Han JW	2009-10-18	Nat Genet	www.ncbi.nlm.nih.gov/pubmed/19838193	Genome-wide association study in a Chinese Han population identifies nine new susceptibility loci for systemic lupus erythematosus.	Systemic lupus erythematosus	1,047 Han Chinese ancestry cases, 1,205 Han Chinese ancestry controls	3,152 Han Chinese ancestry cases, 7,050 Han Chinese ancestry controls	2q32.2	2	191099907	STAT4	STAT4			6775			rs7574865-A	rs7574865	0	7574865	intron_variant	0	0.33	5E-42	41.30102999566398		1.51	[1.43-1.61]	Illumina [493955]	N
2009-11-09	19838193	Han JW	2009-10-18	Nat Genet	www.ncbi.nlm.nih.gov/pubmed/19838193	Genome-wide association study in a Chinese Han population identifies nine new susceptibility loci for systemic lupus erythematosus.	Systemic lupus erythematosus	1,047 Han Chinese ancestry cases, 1,205 Han Chinese ancestry controls	3,152 Han Chinese ancestry cases, 7,050 Han Chinese ancestry controls	5q33.1	5	151078585	TNIP1	TNIP1			10318			rs10036748-A	rs10036748	0	10036748	intron_variant	0	0.76	2E-9	8.698970004336019		1.23	[1.15-1.33]	Illumina [493955]	N
2009-11-09	19838193	Han JW	2009-10-18	Nat Genet	www.ncbi.nlm.nih.gov/pubmed/19838193	Genome-wide association study in a Chinese Han population identifies nine new susceptibility loci for systemic lupus erythematosus.	Systemic lupus erythematosus	1,047 Han Chinese ancestry cases, 1,205 Han Chinese ancestry controls	3,152 Han Chinese ancestry cases, 7,050 Han Chinese ancestry controls	6q21	6	106120159	PRDM1, ATG5	PRDM1 - ATG5	639	9474		10220	64317	rs548234-G	rs548234	0	548234	intron_variant	1	0.26	5E-12	11.301029995663981		1.25	[1.17-1.33]	Illumina [493955]	N
2009-11-09	19838193	Han JW	2009-10-18	Nat Genet	www.ncbi.nlm.nih.gov/pubmed/19838193	Genome-wide association study in a Chinese Han population identifies nine new susceptibility loci for systemic lupus erythematosus.	Systemic lupus erythematosus	1,047 Han Chinese ancestry cases, 1,205 Han Chinese ancestry controls	3,152 Han Chinese ancestry cases, 7,050 Han Chinese ancestry controls	6q23.3	6	137874929	TNFAIP3	TNFAIP3			7128			rs2230926-C	rs2230926	0	2230926	missense_variant	0	0.04	1E-17	17.0		1.72	[1.52-1.94]	Illumina [493955]	N
2009-11-09	19838193	Han JW	2009-10-18	Nat Genet	www.ncbi.nlm.nih.gov/pubmed/19838193	Genome-wide association study in a Chinese Han population identifies nine new susceptibility loci for systemic lupus erythematosus.	Systemic lupus erythematosus	1,047 Han Chinese ancestry cases, 1,205 Han Chinese ancestry controls	3,152 Han Chinese ancestry cases, 7,050 Han Chinese ancestry controls	7p12.2	7	50266267	IKZF1	C7orf72 - IKZF1	100130988	10320		107011	37186	rs4917014-A	rs4917014	0	4917014	regulatory_region_variant	1	0.68	3E-23	22.522878745280337		1.39	[1.30-1.47]	Illumina [493955]	N
2009-11-09	19838193	Han JW	2009-10-18	Nat Genet	www.ncbi.nlm.nih.gov/pubmed/19838193	Genome-wide association study in a Chinese Han population identifies nine new susceptibility loci for systemic lupus erythematosus.	Systemic lupus erythematosus	1,047 Han Chinese ancestry cases, 1,205 Han Chinese ancestry controls	3,152 Han Chinese ancestry cases, 7,050 Han Chinese ancestry controls	7q11.23	7	75543861	NR	HIP1			3092			rs1167796-G	rs1167796	0	1167796	intron_variant	0	0.71	2E-8	7.698970004336019		1.2	[1.12-1.28]	Illumina [493955]	N
2009-11-09	19838193	Han JW	2009-10-18	Nat Genet	www.ncbi.nlm.nih.gov/pubmed/19838193	Genome-wide association study in a Chinese Han population identifies nine new susceptibility loci for systemic lupus erythematosus.	Systemic lupus erythematosus	1,047 Han Chinese ancestry cases, 1,205 Han Chinese ancestry controls	3,152 Han Chinese ancestry cases, 7,050 Han Chinese ancestry controls	7q32.1	7	128933913	IRF5	LOC392787 - IRF5	392787	3663		10843	3824	rs4728142-A	rs4728142	0	4728142	upstream_gene_variant	1	0.13	8E-19	18.096910013008056		1.43	[1.32-1.54]	Illumina [493955]	N
2009-11-09	19838193	Han JW	2009-10-18	Nat Genet	www.ncbi.nlm.nih.gov/pubmed/19838193	Genome-wide association study in a Chinese Han population identifies nine new susceptibility loci for systemic lupus erythematosus.	Systemic lupus erythematosus	1,047 Han Chinese ancestry cases, 1,205 Han Chinese ancestry controls	3,152 Han Chinese ancestry cases, 7,050 Han Chinese ancestry controls	8p23.1	8	11482672	BLK	FAM167A - BLK	83648	640		6768	11319	rs7812879-G	rs7812879	0	7812879	intergenic_variant	1	0.76	2E-24	23.69897000433602		1.45	[1.35-1.56]	Illumina [493955]	N
2009-11-09	19838193	Han JW	2009-10-18	Nat Genet	www.ncbi.nlm.nih.gov/pubmed/19838193	Genome-wide association study in a Chinese Han population identifies nine new susceptibility loci for systemic lupus erythematosus.	Systemic lupus erythematosus	1,047 Han Chinese ancestry cases, 1,205 Han Chinese ancestry controls	3,152 Han Chinese ancestry cases, 7,050 Han Chinese ancestry controls	10q11.23	10	48911009	LRRC18, WDFY4	WDFY4, LRRC18			57705, 474354			rs1913517-A	rs1913517	0	1913517	intron_variant	0	0.29	7E-12	11.154901959985743		1.24	[1.17-1.32]	Illumina [493955]	N
2009-11-09	19838193	Han JW	2009-10-18	Nat Genet	www.ncbi.nlm.nih.gov/pubmed/19838193	Genome-wide association study in a Chinese Han population identifies nine new susceptibility loci for systemic lupus erythematosus.	Systemic lupus erythematosus	1,047 Han Chinese ancestry cases, 1,205 Han Chinese ancestry controls	3,152 Han Chinese ancestry cases, 7,050 Han Chinese ancestry controls	11q23.3	11	118702810	NR	LOC105369519			105369519			rs4639966-G	rs4639966	0	4639966	upstream_gene_variant	0	0.30	1E-16	16.0		1.29	[1.22-1.37]	Illumina [493955]	N
2009-11-09	19838193	Han JW	2009-10-18	Nat Genet	www.ncbi.nlm.nih.gov/pubmed/19838193	Genome-wide association study in a Chinese Han population identifies nine new susceptibility loci for systemic lupus erythematosus.	Systemic lupus erythematosus	1,047 Han Chinese ancestry cases, 1,205 Han Chinese ancestry controls	3,152 Han Chinese ancestry cases, 7,050 Han Chinese ancestry controls	11q24.3	11	128441164	ETS1	LOC105369566			105369566			rs6590330-A	rs6590330	0	6590330	intergenic_variant	0	0.34	2E-25	24.69897000433602		1.37	[1.29-1.45]	Illumina [493955]	N
2009-11-09	19838193	Han JW	2009-10-18	Nat Genet	www.ncbi.nlm.nih.gov/pubmed/19838193	Genome-wide association study in a Chinese Han population identifies nine new susceptibility loci for systemic lupus erythematosus.	Systemic lupus erythematosus	1,047 Han Chinese ancestry cases, 1,205 Han Chinese ancestry controls	3,152 Han Chinese ancestry cases, 7,050 Han Chinese ancestry controls	12q24.33	12	128816149	SLC15A4	SLC15A4			121260			rs1385374-A	rs1385374	0	1385374	intron_variant	0	0.20	2E-11	10.698970004336019		1.26	[1.18-1.35]	Illumina [493955]	N
2009-11-09	19838193	Han JW	2009-10-18	Nat Genet	www.ncbi.nlm.nih.gov/pubmed/19838193	Genome-wide association study in a Chinese Han population identifies nine new susceptibility loci for systemic lupus erythematosus.	Systemic lupus erythematosus	1,047 Han Chinese ancestry cases, 1,205 Han Chinese ancestry controls	3,152 Han Chinese ancestry cases, 7,050 Han Chinese ancestry controls	16p11.2	16	30631546	NR	ZNF689 - PRR14	115509	78994		20771	19156	rs7197475-A	rs7197475	0	7197475	downstream_gene_variant	1	0.08	3E-8	7.522878745280337		1.31	[1.20-1.46]	Illumina [493955]	N
2009-11-09	19838193	Han JW	2009-10-18	Nat Genet	www.ncbi.nlm.nih.gov/pubmed/19838193	Genome-wide association study in a Chinese Han population identifies nine new susceptibility loci for systemic lupus erythematosus.	Systemic lupus erythematosus	1,047 Han Chinese ancestry cases, 1,205 Han Chinese ancestry controls	3,152 Han Chinese ancestry cases, 7,050 Han Chinese ancestry controls	22q11.21	22	21562901	UBE2L3, HIC2	UBE2L3			7332			rs131654-A	rs131654	0	131654	intron_variant	0	0.48	1E-16	16.0		1.28	[1.20-1.35]	Illumina [493955]	N
2009-11-09	19838193	Han JW	2009-10-18	Nat Genet	www.ncbi.nlm.nih.gov/pubmed/19838193	Genome-wide association study in a Chinese Han population identifies nine new susceptibility loci for systemic lupus erythematosus.	Systemic lupus erythematosus	1,047 Han Chinese ancestry cases, 1,205 Han Chinese ancestry controls	3,152 Han Chinese ancestry cases, 7,050 Han Chinese ancestry controls	16p11.2	16	30624338	NR	ZNF689 - PRR14	115509	78994		13563	26364	rs7186852-A	rs7186852	0	7186852	non_coding_transcript_exon_variant	1	0.08	3E-7	6.522878745280337		1.29	[1.17-1.42]	Illumina [493955]	N
2009-11-09	19838193	Han JW	2009-10-18	Nat Genet	www.ncbi.nlm.nih.gov/pubmed/19838193	Genome-wide association study in a Chinese Han population identifies nine new susceptibility loci for systemic lupus erythematosus.	Systemic lupus erythematosus	1,047 Han Chinese ancestry cases, 1,205 Han Chinese ancestry controls	3,152 Han Chinese ancestry cases, 7,050 Han Chinese ancestry controls	6p21.32	6	32608701	HLA-DRB1	HLA-DRB1 - LOC107986589	3123	107986589		18865	28487	rs9271100-?	rs9271100	0	9271100	intron_variant	1	NR	1E-12	12.0		1.9	[1.59-2.27]	Illumina [493955]	N
2010-03-06	20169177	Yang W	2010-02-12	PLoS Genet	www.ncbi.nlm.nih.gov/pubmed/20169177	Genome-wide association study in Asian populations identifies variants in ETS1 and WDFY4 associated with systemic lupus erythematosus.	Systemic lupus erythematosus	314 Chinese ancestry cases, 1,484 Chinese ancestry controls	2,630 Chinese ancestry cases, 2,155 Chinese ancestry controls, 314 Thai ancestry cases, 519 Thai ancestry controls	11q24.3	11	128459064	ETS1	LOC105369566, ETS1			105369566, 2113			rs1128334-A	rs1128334	0	1128334	3_prime_UTR_variant	0	0.35	2E-11	10.698970004336019		1.29	[1.20-1.39]	Illumina [514221]	N
2010-03-06	20169177	Yang W	2010-02-12	PLoS Genet	www.ncbi.nlm.nih.gov/pubmed/20169177	Genome-wide association study in Asian populations identifies variants in ETS1 and WDFY4 associated with systemic lupus erythematosus.	Systemic lupus erythematosus	314 Chinese ancestry cases, 1,484 Chinese ancestry controls	2,630 Chinese ancestry cases, 2,155 Chinese ancestry controls, 314 Thai ancestry cases, 519 Thai ancestry controls	10q11.23	10	48817351	WDFY4	WDFY4			57705			rs7097397-G	rs7097397	0	7097397	missense_variant	0	0.28	8E-12	11.096910013008056		1.3	[1.21-1.40]	Illumina [514221]	N
2013-01-09	23053960	Lee YH	2012-10-07	Mol Biol Rep	www.ncbi.nlm.nih.gov/pubmed/23053960	Genome-wide pathway analysis of genome-wide association studies on systemic lupus erythematosus and rheumatoid arthritis.	Systemic lupus erythematosus	1,527 European ancestry cases, 3,421 European ancestry controls,	NA	2q32.2	2	191099907	STAT4	STAT4			6775			rs7574865-T	rs7574865	0	7574865	intron_variant	0	NR	4E-14	13.397940008672037		1.477	[1.335-1.634]	Illumina [737984]	N
2013-01-09	23053960	Lee YH	2012-10-07	Mol Biol Rep	www.ncbi.nlm.nih.gov/pubmed/23053960	Genome-wide pathway analysis of genome-wide association studies on systemic lupus erythematosus and rheumatoid arthritis.	Systemic lupus erythematosus	1,527 European ancestry cases, 3,421 European ancestry controls,	NA	7q32.1	7	128977412	TNPO3	TNPO3			23534			rs12531711-A	rs12531711	0	12531711	intron_variant	0	NR	6E-13	12.221848749616356		1.593	[1.403-1.808]	Illumina [737984]	N
2013-01-09	23053960	Lee YH	2012-10-07	Mol Biol Rep	www.ncbi.nlm.nih.gov/pubmed/23053960	Genome-wide pathway analysis of genome-wide association studies on systemic lupus erythematosus and rheumatoid arthritis.	Systemic lupus erythematosus	1,527 European ancestry cases, 3,421 European ancestry controls,	NA	8p23.1	8	11491677	BLK	FAM167A - BLK	83648	640		15773	2314	rs13277113-A	rs13277113	0	13277113	upstream_gene_variant	1	NR	2E-10	9.698970004336019		1.391	[1.256-1.540]	Illumina [737984]	N
2013-01-09	23053960	Lee YH	2012-10-07	Mol Biol Rep	www.ncbi.nlm.nih.gov/pubmed/23053960	Genome-wide pathway analysis of genome-wide association studies on systemic lupus erythematosus and rheumatoid arthritis.	Systemic lupus erythematosus	1,527 European ancestry cases, 3,421 European ancestry controls,	NA	7q32.1	7	128928906	IRF5	LOC392787 - IRF5	392787	3663		5836	8831	rs729302-A	rs729302	0	729302	intergenic_variant	1	NR	4E-8	7.3979400086720375		1.29	[1.41-1.18]	Illumina [737984]	N
2013-01-09	23053960	Lee YH	2012-10-07	Mol Biol Rep	www.ncbi.nlm.nih.gov/pubmed/23053960	Genome-wide pathway analysis of genome-wide association studies on systemic lupus erythematosus and rheumatoid arthritis.	Systemic lupus erythematosus	1,527 European ancestry cases, 3,421 European ancestry controls,	NA	6p21.32	6	32762309	HLA-DQA2	HLA-DQB2			3120			rs2051549-?	rs2051549	0	2051549	intron_variant	0	NR	3E-22	21.522878745280337				Illumina [737984]	N
2016-02-04	25862617	Zhang Y	2015-04-10	Ann Rheum Dis	www.ncbi.nlm.nih.gov/pubmed/25862617	Genome-wide search followed by replication reveals genetic interaction of CD80 and ALOX5AP associated with systemic lupus erythematosus in Asian populations.	Systemic lupus erythematosus	1,656 Chinese ancestry cases, 3,394 Chinese ancestry controls	2,152 Chinese ancestry cases, 2,476 Chinese ancestry controls, 460 Thai ancestry cases, 965 Thai ancestry controls	3q13.33	3	119553544	CD80	CD80			941			rs2222631-?	rs2222631	0	2222631	intron_variant	0		5E-8	7.301029995663981		1.16	[1.10-1.23]	Illumina [up to 493645]	N
2016-01-30	25827949	Kunz M	2015-05-04	Exp Dermatol	www.ncbi.nlm.nih.gov/pubmed/25827949	Genome-wide association study identifies new susceptibility loci for cutaneous lupus erythematosus.	Cutaneous lupus erythematosus	151 European ancestry cases, 1,288 European ancestry controls	219 European ancestry cases, 262 European ancestry controls	6p22.1	6	29493953	MAS1L	LOC105375008 - LOC105375009	105375008	105375009		3798	3547	rs1233491-C	rs1233491	0	1233491	upstream_gene_variant	1	0.088	8E-10	9.096910013008056		2.2	[1.58-3.08]	Affymetrix [906600]	N
2016-01-30	25827949	Kunz M	2015-05-04	Exp Dermatol	www.ncbi.nlm.nih.gov/pubmed/25827949	Genome-wide association study identifies new susceptibility loci for cutaneous lupus erythematosus.	Cutaneous lupus erythematosus	151 European ancestry cases, 1,288 European ancestry controls	219 European ancestry cases, 262 European ancestry controls	6p22.1	6	30331468	TRIM39, RPP21	TRIM39-RPP21, TRIM39			202658, 56658			rs3094067-G	rs3094067	0	3094067	intron_variant	0	0.096	2E-11	10.698970004336019		2.32	[1.68-3.20]	Affymetrix [906600]	N
2016-01-30	25827949	Kunz M	2015-05-04	Exp Dermatol	www.ncbi.nlm.nih.gov/pubmed/25827949	Genome-wide association study identifies new susceptibility loci for cutaneous lupus erythematosus.	Cutaneous lupus erythematosus	151 European ancestry cases, 1,288 European ancestry controls	219 European ancestry cases, 262 European ancestry controls	6p21.33	6	30795514	FLOT1	LOC105375013 - LINC00243	105375013	401247		3264	17352	rs3131060-A	rs3131060	0	3131060	downstream_gene_variant	1	0.112	1E-13	13.0		2.3	[1.71-3.11]	Affymetrix [906600]	N
2016-01-30	25827949	Kunz M	2015-05-04	Exp Dermatol	www.ncbi.nlm.nih.gov/pubmed/25827949	Genome-wide association study identifies new susceptibility loci for cutaneous lupus erythematosus.	Cutaneous lupus erythematosus	151 European ancestry cases, 1,288 European ancestry controls	219 European ancestry cases, 262 European ancestry controls	6p21.33	6	30979732	MUC21, TRIM39, RPP21	LOC100420530 - MUC21	100420530	394263		13572	3976	rs3094084-T	rs3094084	0	3094084	upstream_gene_variant	1	0.154	2E-11	10.698970004336019		2.3	[1.76-3.01]	Affymetrix [906600]	N
2016-01-30	25827949	Kunz M	2015-05-04	Exp Dermatol	www.ncbi.nlm.nih.gov/pubmed/25827949	Genome-wide association study identifies new susceptibility loci for cutaneous lupus erythematosus.	Cutaneous lupus erythematosus	151 European ancestry cases, 1,288 European ancestry controls	219 European ancestry cases, 262 European ancestry controls	6p21.33	6	31668965	CSNK2B, MSH5, MICA, MICB	CSNK2B			1460			rs9267531-G	rs9267531	0	9267531	non_coding_transcript_exon_variant	0	0.1	3E-14	13.522878745280337		2.62	[1.93-3.54]	Affymetrix [906600]	N
2016-01-30	25827949	Kunz M	2015-05-04	Exp Dermatol	www.ncbi.nlm.nih.gov/pubmed/25827949	Genome-wide association study identifies new susceptibility loci for cutaneous lupus erythematosus.	Cutaneous lupus erythematosus	151 European ancestry cases, 1,288 European ancestry controls	219 European ancestry cases, 262 European ancestry controls	6p21.32	6	32638107	HLA-DQA1	HLA-DQA1, LOC107986589			3117, 107986589			rs2187668-T	rs2187668	0	2187668	intron_variant	0	0.107	4E-10	9.397940008672037		2.93	[2.18-3.95]	Affymetrix [906600]	N
2016-01-30	25827949	Kunz M	2015-05-04	Exp Dermatol	www.ncbi.nlm.nih.gov/pubmed/25827949	Genome-wide association study identifies new susceptibility loci for cutaneous lupus erythematosus.	Cutaneous lupus erythematosus	151 European ancestry cases, 1,288 European ancestry controls	219 European ancestry cases, 262 European ancestry controls	6p21.33	6	31133897	PSORS1C1	PSORS1C1			170679			rs3130564-T	rs3130564	0	3130564	intron_variant	0	0.163	4E-10	9.397940008672037		2.05	[1.56-2.70]	Affymetrix [906600]	N
2016-07-15	26316170	Demirci FY	2015-08-28	Arthritis Rheumatol	www.ncbi.nlm.nih.gov/pubmed/26316170	Identification of a New Susceptibility Locus for Systemic Lupus Erythematosus on Chromosome 12 in Individuals of European Ancestry.	Systemic lupus erythematosus	661 European ancestry cases, 487 European ancestry controls	4,467 European ancestry cases, 9,114 European ancestry controls	2q32.3	2	191105394	STAT4, STAT1	STAT4			6775			rs7582694-C	rs7582694	0	7582694	intron_variant	0	0.216	4E-7	6.3979400086720375		1.811	[NR]	Affymetrix [up to 700598]	N
2016-07-15	26316170	Demirci FY	2015-08-28	Arthritis Rheumatol	www.ncbi.nlm.nih.gov/pubmed/26316170	Identification of a New Susceptibility Locus for Systemic Lupus Erythematosus on Chromosome 12 in Individuals of European Ancestry.	Systemic lupus erythematosus	661 European ancestry cases, 487 European ancestry controls	4,467 European ancestry cases, 9,114 European ancestry controls	8p23.1	8	11537723	FAM167A, BLK, XKR6, PINX1, MTMR9, SLC35G5, TDH, C8orf12, LINC00208	BLK			640			rs1478897-T	rs1478897	0	1478897	intron_variant	0	0.337	8E-6	5.096910013008056		1.56	[NR]	Affymetrix [up to 700598]	N
2016-07-15	26316170	Demirci FY	2015-08-28	Arthritis Rheumatol	www.ncbi.nlm.nih.gov/pubmed/26316170	Identification of a New Susceptibility Locus for Systemic Lupus Erythematosus on Chromosome 12 in Individuals of European Ancestry.	Systemic lupus erythematosus	661 European ancestry cases, 487 European ancestry controls	4,467 European ancestry cases, 9,114 European ancestry controls	6p21.32	6	32638107	HLA-DQA1	HLA-DQA1, LOC107986589			3117, 107986589			rs2187668-?	rs2187668	0	2187668	intron_variant	0	NR	1E-9	9.0				Affymetrix [up to 700598]	N
2016-07-15	26316170	Demirci FY	2015-08-28	Arthritis Rheumatol	www.ncbi.nlm.nih.gov/pubmed/26316170	Identification of a New Susceptibility Locus for Systemic Lupus Erythematosus on Chromosome 12 in Individuals of European Ancestry.	Systemic lupus erythematosus	661 European ancestry cases, 487 European ancestry controls	4,467 European ancestry cases, 9,114 European ancestry controls	6p21.32	6	32689659	HLA-DQB1	HLA-DQB1 - MTCO3P1	3119	404026		22970	16485	rs3129716-?	rs3129716	0	3129716	intergenic_variant	1	NR	4E-9	8.397940008672037				Affymetrix [up to 700598]	N
2016-07-15	26316170	Demirci FY	2015-08-28	Arthritis Rheumatol	www.ncbi.nlm.nih.gov/pubmed/26316170	Identification of a New Susceptibility Locus for Systemic Lupus Erythematosus on Chromosome 12 in Individuals of European Ancestry.	Systemic lupus erythematosus	661 European ancestry cases, 487 European ancestry controls	4,467 European ancestry cases, 9,114 European ancestry controls	6p21.33	6	32092090	TNXB	TNXB			7148			rs1150753-?	rs1150753	0	1150753	intron_variant	0	NR	6E-9	8.221848749616356				Affymetrix [up to 700598]	N
2016-07-15	26316170	Demirci FY	2015-08-28	Arthritis Rheumatol	www.ncbi.nlm.nih.gov/pubmed/26316170	Identification of a New Susceptibility Locus for Systemic Lupus Erythematosus on Chromosome 12 in Individuals of European Ancestry.	Systemic lupus erythematosus	661 European ancestry cases, 487 European ancestry controls	4,467 European ancestry cases, 9,114 European ancestry controls	6p21.33	6	31753256	MSH5	MSH5-SAPCD1, MSH5			100532732, 4439			rs3131379-?	rs3131379	0	3131379	intron_variant	0	NR	8E-8	7.096910013008056				Affymetrix [up to 700598]	N
2016-07-15	26316170	Demirci FY	2015-08-28	Arthritis Rheumatol	www.ncbi.nlm.nih.gov/pubmed/26316170	Identification of a New Susceptibility Locus for Systemic Lupus Erythematosus on Chromosome 12 in Individuals of European Ancestry.	Systemic lupus erythematosus	661 European ancestry cases, 487 European ancestry controls	4,467 European ancestry cases, 9,114 European ancestry controls	6p21.33	6	31668965	CSNK2B	CSNK2B			1460			rs9267531-?	rs9267531	0	9267531	non_coding_transcript_exon_variant	0	NR	8E-8	7.096910013008056				Affymetrix [up to 700598]	N
2016-09-23	26502338	Bentham J	2015-10-26	Nat Genet	www.ncbi.nlm.nih.gov/pubmed/26502338	Genetic association analyses implicate aberrant regulation of innate and adaptive immunity genes in the pathogenesis of systemic lupus erythematosus.	Systemic lupus erythematosus	5,201 European ancestry cases, 9,066 European ancestry controls	2,018 European ancestry cases, 6,925 European ancestry controls	6p23	6	14715651	RNU6	LOC101928354			101928354			rs1267499-A	rs1267499	0	1267499	intron_variant	0		8E-8	7.096910013008056		1.15	[1.09–1.20]	Illumina [644674]	N
2016-09-23	26502338	Bentham J	2015-10-26	Nat Genet	www.ncbi.nlm.nih.gov/pubmed/26502338	Genetic association analyses implicate aberrant regulation of innate and adaptive immunity genes in the pathogenesis of systemic lupus erythematosus.	Systemic lupus erythematosus	5,201 European ancestry cases, 9,066 European ancestry controls	2,018 European ancestry cases, 6,925 European ancestry controls	10p14	10	8437905	GATA3	LOC105376397			105376397			rs7090925-A	rs7090925	0	7090925	intron_variant	0		9E-8	7.045757490560675		1.13	[1.08–1.18]	Illumina [644674]	N
2016-09-23	26502338	Bentham J	2015-10-26	Nat Genet	www.ncbi.nlm.nih.gov/pubmed/26502338	Genetic association analyses implicate aberrant regulation of innate and adaptive immunity genes in the pathogenesis of systemic lupus erythematosus.	Systemic lupus erythematosus	5,201 European ancestry cases, 9,066 European ancestry controls	2,018 European ancestry cases, 6,925 European ancestry controls	6q21	6	110410913	DDO	DDO			8528			rs9398235-A	rs9398235	0	9398235	intron_variant	0		1E-7	7.0		1.15	[1.09–1.21]	Illumina [644674]	N
2016-09-23	26502338	Bentham J	2015-10-26	Nat Genet	www.ncbi.nlm.nih.gov/pubmed/26502338	Genetic association analyses implicate aberrant regulation of innate and adaptive immunity genes in the pathogenesis of systemic lupus erythematosus.	Systemic lupus erythematosus	5,201 European ancestry cases, 9,066 European ancestry controls	2,018 European ancestry cases, 6,925 European ancestry controls	1p31.3	1	67340749	IL12RB2	IL12RB2			3595			rs1874791-A	rs1874791	0	1874791	intron_variant	0		3E-7	6.522878745280337		1.14	[1.09–1.20]	Illumina [644674]	N
2016-09-23	26502338	Bentham J	2015-10-26	Nat Genet	www.ncbi.nlm.nih.gov/pubmed/26502338	Genetic association analyses implicate aberrant regulation of innate and adaptive immunity genes in the pathogenesis of systemic lupus erythematosus.	Systemic lupus erythematosus	5,201 European ancestry cases, 9,066 European ancestry controls	2,018 European ancestry cases, 6,925 European ancestry controls	6q23.3	6	135318506	AHI1	AHI1			54806			rs6914831-C	rs6914831	0	6914831	3_prime_UTR_variant	0		4E-7	6.3979400086720375		1.11	[1.07–1.16]	Illumina [644674]	N
2016-09-23	26502338	Bentham J	2015-10-26	Nat Genet	www.ncbi.nlm.nih.gov/pubmed/26502338	Genetic association analyses implicate aberrant regulation of innate and adaptive immunity genes in the pathogenesis of systemic lupus erythematosus.	Systemic lupus erythematosus	5,201 European ancestry cases, 9,066 European ancestry controls	2,018 European ancestry cases, 6,925 European ancestry controls	13q14.13	13	46211386	LCP1, LRRC63	LOC107984578			107984578			rs912784-T	rs912784	0	912784	intron_variant	0		6E-7	6.221848749616356		1.29	[1.17–1.42]	Illumina [644674]	N
2016-09-23	26502338	Bentham J	2015-10-26	Nat Genet	www.ncbi.nlm.nih.gov/pubmed/26502338	Genetic association analyses implicate aberrant regulation of innate and adaptive immunity genes in the pathogenesis of systemic lupus erythematosus.	Systemic lupus erythematosus	5,201 European ancestry cases, 9,066 European ancestry controls	2,018 European ancestry cases, 6,925 European ancestry controls	11q13.1	11	65774827	OVOL1	AP5B1			91056			rs494003-T	rs494003	0	494003	downstream_gene_variant	0		2E-6	5.698970004336019		1.13	[1.08–1.19]	Illumina [644674]	N
2016-09-23	26502338	Bentham J	2015-10-26	Nat Genet	www.ncbi.nlm.nih.gov/pubmed/26502338	Genetic association analyses implicate aberrant regulation of innate and adaptive immunity genes in the pathogenesis of systemic lupus erythematosus.	Systemic lupus erythematosus	5,201 European ancestry cases, 9,066 European ancestry controls	2,018 European ancestry cases, 6,925 European ancestry controls	20p12.3	20	7377776	HAO1	MIR8062 - RN7SL547P	102465865	106479421		6084	255786	rs11908000-T	rs11908000	0	11908000	intergenic_variant	1		2E-6	5.698970004336019		3.03	[1.92–4.77]	Illumina [644674]	N
2016-09-23	26502338	Bentham J	2015-10-26	Nat Genet	www.ncbi.nlm.nih.gov/pubmed/26502338	Genetic association analyses implicate aberrant regulation of innate and adaptive immunity genes in the pathogenesis of systemic lupus erythematosus.	Systemic lupus erythematosus	5,201 European ancestry cases, 9,066 European ancestry controls	2,018 European ancestry cases, 6,925 European ancestry controls	17q25.1	17	75373341	GRB2	GRB2			2885			rs959260-A	rs959260	0	959260	non_coding_transcript_exon_variant	0		3E-6	5.522878745280337		1.14	[1.08–1.20]	Illumina [644674]	N
2016-09-23	26502338	Bentham J	2015-10-26	Nat Genet	www.ncbi.nlm.nih.gov/pubmed/26502338	Genetic association analyses implicate aberrant regulation of innate and adaptive immunity genes in the pathogenesis of systemic lupus erythematosus.	Systemic lupus erythematosus	5,201 European ancestry cases, 9,066 European ancestry controls	2,018 European ancestry cases, 6,925 European ancestry controls	16q21	16	58293742	PRSS54	PRSS54			221191			rs2288012-A	rs2288012	0	2288012	synonymous_variant	0		4E-6	5.3979400086720375		1.12	[1.07–1.17]	Illumina [644674]	N
2016-09-23	26502338	Bentham J	2015-10-26	Nat Genet	www.ncbi.nlm.nih.gov/pubmed/26502338	Genetic association analyses implicate aberrant regulation of innate and adaptive immunity genes in the pathogenesis of systemic lupus erythematosus.	Systemic lupus erythematosus	5,201 European ancestry cases, 9,066 European ancestry controls	2,018 European ancestry cases, 6,925 European ancestry controls	6q23.3	6	135679896	LINC00271	LINC00271			100131814			rs9402743-G	rs9402743	0	9402743	intron_variant	0		5E-6	5.301029995663981		1.1	[1.06–1.15]	Illumina [644674]	N
2016-09-23	26502338	Bentham J	2015-10-26	Nat Genet	www.ncbi.nlm.nih.gov/pubmed/26502338	Genetic association analyses implicate aberrant regulation of innate and adaptive immunity genes in the pathogenesis of systemic lupus erythematosus.	Systemic lupus erythematosus	5,201 European ancestry cases, 9,066 European ancestry controls	2,018 European ancestry cases, 6,925 European ancestry controls	1p13.2	1	113834946	PTPN22	PTPN22, AP4B1-AS1			26191, 100287722			rs2476601-A	rs2476601	0	2476601	missense_variant	0		1E-28	28.0		1.43	[1.34–1.53]	Illumina [644674]	N
2016-09-23	26502338	Bentham J	2015-10-26	Nat Genet	www.ncbi.nlm.nih.gov/pubmed/26502338	Genetic association analyses implicate aberrant regulation of innate and adaptive immunity genes in the pathogenesis of systemic lupus erythematosus.	Systemic lupus erythematosus	5,201 European ancestry cases, 9,066 European ancestry controls	2,018 European ancestry cases, 6,925 European ancestry controls	1q23.3	1	161509955	FCGR2A, FCGR2B, FCGR3B	FCGR2A			2212			rs1801274-C	rs1801274	0	1801274	missense_variant	0		1E-12	12.0		1.16	[1.11–1.21]	Illumina [644674]	N
2016-09-23	26502338	Bentham J	2015-10-26	Nat Genet	www.ncbi.nlm.nih.gov/pubmed/26502338	Genetic association analyses implicate aberrant regulation of innate and adaptive immunity genes in the pathogenesis of systemic lupus erythematosus.	Systemic lupus erythematosus	5,201 European ancestry cases, 9,066 European ancestry controls	2,018 European ancestry cases, 6,925 European ancestry controls	1q25.1	1	173257056	TNFSF4	TNFSF4, LOC100506023			7292, 100506023			rs704840-G	rs704840	0	704840	intergenic_variant	0		3E-19	18.522878745280337		1.22	[1.17–1.27]	Illumina [644674]	N
2016-09-23	26502338	Bentham J	2015-10-26	Nat Genet	www.ncbi.nlm.nih.gov/pubmed/26502338	Genetic association analyses implicate aberrant regulation of innate and adaptive immunity genes in the pathogenesis of systemic lupus erythematosus.	Systemic lupus erythematosus	5,201 European ancestry cases, 9,066 European ancestry controls	2,018 European ancestry cases, 6,925 European ancestry controls	1q25.3	1	183573188	SMG7, NCF2	NCF2			4688			rs17849501-T	rs17849501	0	17849501	synonymous_variant	0		3E-88	87.52287874528034		2.1	[1.95–2.26]	Illumina [644674]	N
2016-09-23	26502338	Bentham J	2015-10-26	Nat Genet	www.ncbi.nlm.nih.gov/pubmed/26502338	Genetic association analyses implicate aberrant regulation of innate and adaptive immunity genes in the pathogenesis of systemic lupus erythematosus.	Systemic lupus erythematosus	5,201 European ancestry cases, 9,066 European ancestry controls	2,018 European ancestry cases, 6,925 European ancestry controls	1q32.1	1	206766559	IL10	LOC105372877 - IL10	105372877	3586		14157	1044	rs3024505-T	rs3024505	0	3024505	downstream_gene_variant	1		5E-9	8.301029995663981		1.17	[1.11–1.24]	Illumina [644674]	N
2016-09-23	26502338	Bentham J	2015-10-26	Nat Genet	www.ncbi.nlm.nih.gov/pubmed/26502338	Genetic association analyses implicate aberrant regulation of innate and adaptive immunity genes in the pathogenesis of systemic lupus erythematosus.	Systemic lupus erythematosus	5,201 European ancestry cases, 9,066 European ancestry controls	2,018 European ancestry cases, 6,925 European ancestry controls	1q42.3	1	235876577	LYST	LYST			1130			rs9782955-C	rs9782955	0	9782955	intron_variant	0		1E-9	9.0		1.16	[1.11–1.22]	Illumina [644674]	N
2016-09-23	26502338	Bentham J	2015-10-26	Nat Genet	www.ncbi.nlm.nih.gov/pubmed/26502338	Genetic association analyses implicate aberrant regulation of innate and adaptive immunity genes in the pathogenesis of systemic lupus erythematosus.	Systemic lupus erythematosus	5,201 European ancestry cases, 9,066 European ancestry controls	2,018 European ancestry cases, 6,925 European ancestry controls	2q24.2	2	162254026	IFIH1	LOC105373724 - IFIH1	105373724	64135		3758	13053	rs2111485-G	rs2111485	0	2111485	intergenic_variant	1		1E-11	11.0		1.15	[1.11–1.20]	Illumina [644674]	N
2016-09-23	26502338	Bentham J	2015-10-26	Nat Genet	www.ncbi.nlm.nih.gov/pubmed/26502338	Genetic association analyses implicate aberrant regulation of innate and adaptive immunity genes in the pathogenesis of systemic lupus erythematosus.	Systemic lupus erythematosus	5,201 European ancestry cases, 9,066 European ancestry controls	2,018 European ancestry cases, 6,925 European ancestry controls	2q32.2	2	191079016	STAT4	STAT4			6775			rs11889341-T	rs11889341	0	11889341	intron_variant	0		6E-122	121.22184874961636		1.73	(1.65–1.81]	Illumina [644674]	N
2016-09-23	26502338	Bentham J	2015-10-26	Nat Genet	www.ncbi.nlm.nih.gov/pubmed/26502338	Genetic association analyses implicate aberrant regulation of innate and adaptive immunity genes in the pathogenesis of systemic lupus erythematosus.	Systemic lupus erythematosus	5,201 European ancestry cases, 9,066 European ancestry controls	2,018 European ancestry cases, 6,925 European ancestry controls	2q34	2	213006985	IKZF2	IKZF2			22807			rs3768792-C	rs3768792	0	3768792	3_prime_UTR_variant	0		1E-13	13.0		1.24	[1.17–1.31]	Illumina [644674]	N
2016-09-23	26502338	Bentham J	2015-10-26	Nat Genet	www.ncbi.nlm.nih.gov/pubmed/26502338	Genetic association analyses implicate aberrant regulation of innate and adaptive immunity genes in the pathogenesis of systemic lupus erythematosus.	Systemic lupus erythematosus	5,201 European ancestry cases, 9,066 European ancestry controls	2,018 European ancestry cases, 6,925 European ancestry controls	3p14.3	3	58484624	ABHD6, PXK, PDHB	LOC107986092			107986092			rs9311676-C	rs9311676	0	9311676	regulatory_region_variant	0		3E-14	13.522878745280337		1.17	[1.13–1.22]	Illumina [644674]	N
2016-09-23	26502338	Bentham J	2015-10-26	Nat Genet	www.ncbi.nlm.nih.gov/pubmed/26502338	Genetic association analyses implicate aberrant regulation of innate and adaptive immunity genes in the pathogenesis of systemic lupus erythematosus.	Systemic lupus erythematosus	5,201 European ancestry cases, 9,066 European ancestry controls	2,018 European ancestry cases, 6,925 European ancestry controls	3q25.33	3	160011200	IL12A	IL12A-AS1			101928376			rs564799-C	rs564799	0	564799	intron_variant	0		2E-9	8.698970004336019		1.14	[1.09–1.18]	Illumina [644674]	N
2016-09-23	26502338	Bentham J	2015-10-26	Nat Genet	www.ncbi.nlm.nih.gov/pubmed/26502338	Genetic association analyses implicate aberrant regulation of innate and adaptive immunity genes in the pathogenesis of systemic lupus erythematosus.	Systemic lupus erythematosus	5,201 European ancestry cases, 9,066 European ancestry controls	2,018 European ancestry cases, 6,925 European ancestry controls	4q24	4	101816093	BANK1	BANK1			55024			rs10028805-G	rs10028805	0	10028805	intron_variant	0		4E-17	16.397940008672037		1.2	[1.15–1.25]	Illumina [644674]	N
2016-09-23	26502338	Bentham J	2015-10-26	Nat Genet	www.ncbi.nlm.nih.gov/pubmed/26502338	Genetic association analyses implicate aberrant regulation of innate and adaptive immunity genes in the pathogenesis of systemic lupus erythematosus.	Systemic lupus erythematosus	5,201 European ancestry cases, 9,066 European ancestry controls	2,018 European ancestry cases, 6,925 European ancestry controls	5q31.1	5	134096143	TCF7, SKP1	LOC105379185			105379185			rs7726414-T	rs7726414	0	7726414	intergenic_variant	0		4E-16	15.397940008672037		1.45	[1.32–1.58]	Illumina [644674]	N
2016-09-23	26502338	Bentham J	2015-10-26	Nat Genet	www.ncbi.nlm.nih.gov/pubmed/26502338	Genetic association analyses implicate aberrant regulation of innate and adaptive immunity genes in the pathogenesis of systemic lupus erythematosus.	Systemic lupus erythematosus	5,201 European ancestry cases, 9,066 European ancestry controls	2,018 European ancestry cases, 6,925 European ancestry controls	5q33.1	5	151078585	TNIP1	TNIP1			10318			rs10036748-T	rs10036748	0	10036748	intron_variant	0		1E-45	45.0		1.38	[1.32–1.45]	Illumina [644674]	N
2016-09-23	26502338	Bentham J	2015-10-26	Nat Genet	www.ncbi.nlm.nih.gov/pubmed/26502338	Genetic association analyses implicate aberrant regulation of innate and adaptive immunity genes in the pathogenesis of systemic lupus erythematosus.	Systemic lupus erythematosus	5,201 European ancestry cases, 9,066 European ancestry controls	2,018 European ancestry cases, 6,925 European ancestry controls	5q33.3	5	160452971	MIR146A	PTTG1 - MIR3142HG	9232	107075116		24227	15280	rs2431697-T	rs2431697	0	2431697	intergenic_variant	1		8E-28	27.096910013008056		1.26	[1.21–1.31]	Illumina [644674]	N
2016-09-23	26502338	Bentham J	2015-10-26	Nat Genet	www.ncbi.nlm.nih.gov/pubmed/26502338	Genetic association analyses implicate aberrant regulation of innate and adaptive immunity genes in the pathogenesis of systemic lupus erythematosus.	Systemic lupus erythematosus	5,201 European ancestry cases, 9,066 European ancestry controls	2,018 European ancestry cases, 6,925 European ancestry controls	6p21.33	6	31951083	MHC class III	CFB			629			rs1270942-C	rs1270942	0	1270942	non_coding_transcript_exon_variant	0		2E-165	164.69897000433602		2.28	[2.15–2.42]	Illumina [644674]	N
2016-09-23	26502338	Bentham J	2015-10-26	Nat Genet	www.ncbi.nlm.nih.gov/pubmed/26502338	Genetic association analyses implicate aberrant regulation of innate and adaptive immunity genes in the pathogenesis of systemic lupus erythematosus.	Systemic lupus erythematosus	5,201 European ancestry cases, 9,066 European ancestry controls	2,018 European ancestry cases, 6,925 European ancestry controls	6p21.31	6	34829464	UHRF1BP1	UHRF1BP1			54887			rs9462027-A	rs9462027	0	9462027	intron_variant	0		8E-9	8.096910013008056		1.14	[1.09–1.19]	Illumina [644674]	N
2016-09-23	26502338	Bentham J	2015-10-26	Nat Genet	www.ncbi.nlm.nih.gov/pubmed/26502338	Genetic association analyses implicate aberrant regulation of innate and adaptive immunity genes in the pathogenesis of systemic lupus erythematosus.	Systemic lupus erythematosus	5,201 European ancestry cases, 9,066 European ancestry controls	2,018 European ancestry cases, 6,925 European ancestry controls	6q21	6	106140931	PRDM1, ATG5	PRDM1 - ATG5	639	9474		30992	43545	rs6568431-A	rs6568431	0	6568431	intron_variant	1		5E-14	13.301029995663981		1.21	[1.15–1.27]	Illumina [644674]	N
2016-09-23	26502338	Bentham J	2015-10-26	Nat Genet	www.ncbi.nlm.nih.gov/pubmed/26502338	Genetic association analyses implicate aberrant regulation of innate and adaptive immunity genes in the pathogenesis of systemic lupus erythematosus.	Systemic lupus erythematosus	5,201 European ancestry cases, 9,066 European ancestry controls	2,018 European ancestry cases, 6,925 European ancestry controls	6q23.3	6	137921300	TNFAIP3	TNFAIP3 - LOC105378020	7128	105378020		37986	21775	rs6932056-C	rs6932056	0	6932056	intergenic_variant	1		2E-31	30.69897000433602		1.83	[1.65–2.02]	Illumina [644674]	N
2016-09-23	26502338	Bentham J	2015-10-26	Nat Genet	www.ncbi.nlm.nih.gov/pubmed/26502338	Genetic association analyses implicate aberrant regulation of innate and adaptive immunity genes in the pathogenesis of systemic lupus erythematosus.	Systemic lupus erythematosus	5,201 European ancestry cases, 9,066 European ancestry controls	2,018 European ancestry cases, 6,925 European ancestry controls	7p15.1	7	28146272	JAZF1	JAZF1			221895			rs849142-A	rs849142	0	849142	intron_variant	0		9E-11	10.045757490560675		1.14	[1.10–1.19]	Illumina [644674]	N
2016-09-23	26502338	Bentham J	2015-10-26	Nat Genet	www.ncbi.nlm.nih.gov/pubmed/26502338	Genetic association analyses implicate aberrant regulation of innate and adaptive immunity genes in the pathogenesis of systemic lupus erythematosus.	Systemic lupus erythematosus	5,201 European ancestry cases, 9,066 European ancestry controls	2,018 European ancestry cases, 6,925 European ancestry controls	7p12.2	7	50266267	IKZF1	C7orf72 - IKZF1	100130988	10320		107011	37186	rs4917014-T	rs4917014	0	4917014	regulatory_region_variant	1		6E-14	13.221848749616356		1.18	[1.13–1.24]	Illumina [644674]	N
2016-09-23	26502338	Bentham J	2015-10-26	Nat Genet	www.ncbi.nlm.nih.gov/pubmed/26502338	Genetic association analyses implicate aberrant regulation of innate and adaptive immunity genes in the pathogenesis of systemic lupus erythematosus.	Systemic lupus erythematosus	5,201 European ancestry cases, 9,066 European ancestry controls	2,018 European ancestry cases, 6,925 European ancestry controls	7q32.1	7	128954129	IRF5, TNPO3	IRF5 - TNPO3	3663	23534		4087	51	rs10488631-C	rs10488631	0	10488631	upstream_gene_variant	1		9E-110	109.04575749056067		1.92	[1.81–2.03]	Illumina [644674]	N
2016-09-23	26502338	Bentham J	2015-10-26	Nat Genet	www.ncbi.nlm.nih.gov/pubmed/26502338	Genetic association analyses implicate aberrant regulation of innate and adaptive immunity genes in the pathogenesis of systemic lupus erythematosus.	Systemic lupus erythematosus	5,201 European ancestry cases, 9,066 European ancestry controls	2,018 European ancestry cases, 6,925 European ancestry controls	8p23.1	8	11486464	BLK	FAM167A - BLK	83648	640		10560	7527	rs2736340-T	rs2736340	0	2736340	regulatory_region_variant	1		6E-20	19.221848749616356		1.29	[1.22–1.37]	Illumina [644674]	N
2016-09-23	26502338	Bentham J	2015-10-26	Nat Genet	www.ncbi.nlm.nih.gov/pubmed/26502338	Genetic association analyses implicate aberrant regulation of innate and adaptive immunity genes in the pathogenesis of systemic lupus erythematosus.	Systemic lupus erythematosus	5,201 European ancestry cases, 9,066 European ancestry controls	2,018 European ancestry cases, 6,925 European ancestry controls	10q11.23	10	48861350	WDFY4	WDFY4			57705			rs2663052-C	rs2663052	0	2663052	intron_variant	0		5E-9	8.301029995663981		1.16	[1.10–1.22]	Illumina [644674]	N
2016-09-23	26502338	Bentham J	2015-10-26	Nat Genet	www.ncbi.nlm.nih.gov/pubmed/26502338	Genetic association analyses implicate aberrant regulation of innate and adaptive immunity genes in the pathogenesis of systemic lupus erythematosus.	Systemic lupus erythematosus	5,201 European ancestry cases, 9,066 European ancestry controls	2,018 European ancestry cases, 6,925 European ancestry controls	10q21.2	10	62045858	ARID5B	ARID5B			84159			rs4948496-C	rs4948496	0	4948496	intron_variant	0		1E-10	10.0		1.14	[1.10–1.19]	Illumina [644674]	N
2016-09-23	26502338	Bentham J	2015-10-26	Nat Genet	www.ncbi.nlm.nih.gov/pubmed/26502338	Genetic association analyses implicate aberrant regulation of innate and adaptive immunity genes in the pathogenesis of systemic lupus erythematosus.	Systemic lupus erythematosus	5,201 European ancestry cases, 9,066 European ancestry controls	2,018 European ancestry cases, 6,925 European ancestry controls	11p15.5	11	566936	IRF7, LRRC56, LMNTD2, RASSF7, MIR210HG, PHRF1, CDHR5	MIR210HG			100506211			rs12802200-C	rs12802200	0	12802200	non_coding_transcript_exon_variant	0		9E-10	9.045757490560675		1.23	[1.15–1.31]	Illumina [644674]	N
2016-09-23	26502338	Bentham J	2015-10-26	Nat Genet	www.ncbi.nlm.nih.gov/pubmed/26502338	Genetic association analyses implicate aberrant regulation of innate and adaptive immunity genes in the pathogenesis of systemic lupus erythematosus.	Systemic lupus erythematosus	5,201 European ancestry cases, 9,066 European ancestry controls	2,018 European ancestry cases, 6,925 European ancestry controls	11p13	11	35066852	CD44	LOC105376626			105376626			rs2732549-T	rs2732549	0	2732549	regulatory_region_variant	0		1E-23	23.0		1.24	[1.19–1.29]	Illumina [644674]	N
2016-09-23	26502338	Bentham J	2015-10-26	Nat Genet	www.ncbi.nlm.nih.gov/pubmed/26502338	Genetic association analyses implicate aberrant regulation of innate and adaptive immunity genes in the pathogenesis of systemic lupus erythematosus.	Systemic lupus erythematosus	5,201 European ancestry cases, 9,066 European ancestry controls	2,018 European ancestry cases, 6,925 European ancestry controls	11q13.4	11	71476633	DHCR7, NADSYN1	NADSYN1			55191			rs3794060-C	rs3794060	0	3794060	3_prime_UTR_variant	0		1E-20	20.0		1.23	[1.18–1.29]	Illumina [644674]	N
2016-09-23	26502338	Bentham J	2015-10-26	Nat Genet	www.ncbi.nlm.nih.gov/pubmed/26502338	Genetic association analyses implicate aberrant regulation of innate and adaptive immunity genes in the pathogenesis of systemic lupus erythematosus.	Systemic lupus erythematosus	5,201 European ancestry cases, 9,066 European ancestry controls	2,018 European ancestry cases, 6,925 European ancestry controls	11q24.3	11	128629105	ETS1, FLI1	LOC105369568 - LOC101929538	105369568	101929538		6859	52135	rs7941765-C	rs7941765	0	7941765	downstream_gene_variant	1		1E-10	10.0		1.14	[1.10–1.19]	Illumina [644674]	N
2016-09-23	26502338	Bentham J	2015-10-26	Nat Genet	www.ncbi.nlm.nih.gov/pubmed/26502338	Genetic association analyses implicate aberrant regulation of innate and adaptive immunity genes in the pathogenesis of systemic lupus erythematosus.	Systemic lupus erythematosus	5,201 European ancestry cases, 9,066 European ancestry controls	2,018 European ancestry cases, 6,925 European ancestry controls	12q24.12	12	111472415	SH2B3, ATXN2	ATXN2			6311			rs10774625-A	rs10774625	0	10774625	intron_variant	0		4E-9	8.397940008672037		1.13	[1.08–1.18]	Illumina [644674]	N
2016-09-23	26502338	Bentham J	2015-10-26	Nat Genet	www.ncbi.nlm.nih.gov/pubmed/26502338	Genetic association analyses implicate aberrant regulation of innate and adaptive immunity genes in the pathogenesis of systemic lupus erythematosus.	Systemic lupus erythematosus	5,201 European ancestry cases, 9,066 European ancestry controls	2,018 European ancestry cases, 6,925 European ancestry controls	12q24.33	12	128794319	SLC15A4	SLC15A4			121260			rs1059312-C	rs1059312	0	1059312	synonymous_variant	0		1E-13	13.0		1.17	[1.12–1.21]	Illumina [644674]	N
2016-09-23	26502338	Bentham J	2015-10-26	Nat Genet	www.ncbi.nlm.nih.gov/pubmed/26502338	Genetic association analyses implicate aberrant regulation of innate and adaptive immunity genes in the pathogenesis of systemic lupus erythematosus.	Systemic lupus erythematosus	5,201 European ancestry cases, 9,066 European ancestry controls	2,018 European ancestry cases, 6,925 European ancestry controls	14q24.1	14	68264741	RAD51B	RAD51B			5890			rs4902562-A	rs4902562	0	4902562	intron_variant	0		6E-10	9.221848749616356		1.14	[1.09–1.19]	Illumina [644674]	N
2016-09-23	26502338	Bentham J	2015-10-26	Nat Genet	www.ncbi.nlm.nih.gov/pubmed/26502338	Genetic association analyses implicate aberrant regulation of innate and adaptive immunity genes in the pathogenesis of systemic lupus erythematosus.	Systemic lupus erythematosus	5,201 European ancestry cases, 9,066 European ancestry controls	2,018 European ancestry cases, 6,925 European ancestry controls	15q24.2	15	75018695	CSK, SCAMP5, PPCDC	SCAMP5			192683			rs2289583-A	rs2289583	0	2289583	intron_variant	0		6E-15	14.221848749616356		1.19	[1.14–1.24]	Illumina [644674]	N
2016-09-23	26502338	Bentham J	2015-10-26	Nat Genet	www.ncbi.nlm.nih.gov/pubmed/26502338	Genetic association analyses implicate aberrant regulation of innate and adaptive immunity genes in the pathogenesis of systemic lupus erythematosus.	Systemic lupus erythematosus	5,201 European ancestry cases, 9,066 European ancestry controls	2,018 European ancestry cases, 6,925 European ancestry controls	16p13.13	16	11080508	CIITA, SOCS1, CLEC16A	CLEC16A			23274			rs9652601-G	rs9652601	0	9652601	intron_variant	0		7E-17	16.154901959985743		1.21	[1.15–1.26]	Illumina [644674]	N
2016-09-23	26502338	Bentham J	2015-10-26	Nat Genet	www.ncbi.nlm.nih.gov/pubmed/26502338	Genetic association analyses implicate aberrant regulation of innate and adaptive immunity genes in the pathogenesis of systemic lupus erythematosus.	Systemic lupus erythematosus	5,201 European ancestry cases, 9,066 European ancestry controls	2,018 European ancestry cases, 6,925 European ancestry controls	16p11.2	16	31261032	ITGAM	ITGAM			3684			rs34572943-A	rs34572943	0	34572943	intron_variant	0		3E-76	75.52287874528034		1.71	[1.61–1.81]	Illumina [644674]	N
2016-09-23	26502338	Bentham J	2015-10-26	Nat Genet	www.ncbi.nlm.nih.gov/pubmed/26502338	Genetic association analyses implicate aberrant regulation of innate and adaptive immunity genes in the pathogenesis of systemic lupus erythematosus.	Systemic lupus erythematosus	5,201 European ancestry cases, 9,066 European ancestry controls	2,018 European ancestry cases, 6,925 European ancestry controls	16q24.1	16	85939006	IRF8	LOC107984811 - LOC105371388	107984811	105371388		2155	6373	rs11644034-G	rs11644034	0	11644034	upstream_gene_variant	1		1E-17	17.0		1.25	[1.19–1.32]	Illumina [644674]	N
2016-09-23	26502338	Bentham J	2015-10-26	Nat Genet	www.ncbi.nlm.nih.gov/pubmed/26502338	Genetic association analyses implicate aberrant regulation of innate and adaptive immunity genes in the pathogenesis of systemic lupus erythematosus.	Systemic lupus erythematosus	5,201 European ancestry cases, 9,066 European ancestry controls	2,018 European ancestry cases, 6,925 European ancestry controls	17p13.2	17	4809322	PLD2	PLD2			5338			rs2286672-T	rs2286672	0	2286672	missense_variant	0		3E-9	8.522878745280337		1.25	[1.16–1.35]	Illumina [644674]	N
2016-09-23	26502338	Bentham J	2015-10-26	Nat Genet	www.ncbi.nlm.nih.gov/pubmed/26502338	Genetic association analyses implicate aberrant regulation of innate and adaptive immunity genes in the pathogenesis of systemic lupus erythematosus.	Systemic lupus erythematosus	5,201 European ancestry cases, 9,066 European ancestry controls	2,018 European ancestry cases, 6,925 European ancestry controls	17q12	17	39764941	HER-2, C17orf37, GRB7, ZNFN1A3, ZBPB2, GSDMB, IKZF3, ERBB2	IKZF3			22806			rs2941509-A	rs2941509	0	2941509	3_prime_UTR_variant	0		8E-9	8.096910013008056		1.35	[1.22–1.49]	Illumina [644674]	N
2016-09-23	26502338	Bentham J	2015-10-26	Nat Genet	www.ncbi.nlm.nih.gov/pubmed/26502338	Genetic association analyses implicate aberrant regulation of innate and adaptive immunity genes in the pathogenesis of systemic lupus erythematosus.	Systemic lupus erythematosus	5,201 European ancestry cases, 9,066 European ancestry controls	2,018 European ancestry cases, 6,925 European ancestry controls	19p13.2	19	10364976	TYK2	TYK2			7297			rs2304256-C	rs2304256	0	2304256	missense_variant	0		4E-13	12.397940008672037		1.24	[1.17–1.31]	Illumina [644674]	N
2016-09-23	26502338	Bentham J	2015-10-26	Nat Genet	www.ncbi.nlm.nih.gov/pubmed/26502338	Genetic association analyses implicate aberrant regulation of innate and adaptive immunity genes in the pathogenesis of systemic lupus erythematosus.	Systemic lupus erythematosus	5,201 European ancestry cases, 9,066 European ancestry controls	2,018 European ancestry cases, 6,925 European ancestry controls	22q11.21	22	21622645	UBE2L3, YDJC	UBE2L3			7332			rs7444-C	rs7444	0	7444	3_prime_UTR_variant	0		2E-22	21.69897000433602		1.27	[1.21–1.33]	Illumina [644674]	N
2016-09-23	26502338	Bentham J	2015-10-26	Nat Genet	www.ncbi.nlm.nih.gov/pubmed/26502338	Genetic association analyses implicate aberrant regulation of innate and adaptive immunity genes in the pathogenesis of systemic lupus erythematosus.	Systemic lupus erythematosus	5,201 European ancestry cases, 9,066 European ancestry controls	2,018 European ancestry cases, 6,925 European ancestry controls	Xp21.2	X	30559729	CXorf21	CXorf21			80231			rs887369-C	rs887369	0	887369	synonymous_variant	0		5E-10	9.301029995663981		1.15	[1.10–1.21]	Illumina [644674]	N
2016-09-23	26502338	Bentham J	2015-10-26	Nat Genet	www.ncbi.nlm.nih.gov/pubmed/26502338	Genetic association analyses implicate aberrant regulation of innate and adaptive immunity genes in the pathogenesis of systemic lupus erythematosus.	Systemic lupus erythematosus	5,201 European ancestry cases, 9,066 European ancestry controls	2,018 European ancestry cases, 6,925 European ancestry controls	Xq28	X	154059995	IRAK1, MECP2, ARHGAP4, NAA10, RENBP, HCFC1, TMEM187, MIR718	MECP2			4204			rs1734787-C	rs1734787	0	1734787	non_coding_transcript_exon_variant	0		2E-15	14.698970004336019		1.31	[1.22–1.40]	Illumina [644674]	N
2016-09-23	26502338	Bentham J	2015-10-26	Nat Genet	www.ncbi.nlm.nih.gov/pubmed/26502338	Genetic association analyses implicate aberrant regulation of innate and adaptive immunity genes in the pathogenesis of systemic lupus erythematosus.	Systemic lupus erythematosus	5,201 European ancestry cases, 9,066 European ancestry controls	NA	2p14	2	65381229	SPRED2	SPRED2			200734			rs268134-G	rs268134	0	268134	intron_variant	0		1E-10	10.0		1.21	[NR]	Illumina [> 644674] (imputed)	N
2016-09-23	26502338	Bentham J	2015-10-26	Nat Genet	www.ncbi.nlm.nih.gov/pubmed/26502338	Genetic association analyses implicate aberrant regulation of innate and adaptive immunity genes in the pathogenesis of systemic lupus erythematosus.	Systemic lupus erythematosus	5,201 European ancestry cases, 9,066 European ancestry controls	NA	2q34	2	213025508	IKZF2	IKZF2			22807			rs10048743-G	rs10048743	0	10048743	intron_variant	0		2E-10	9.698970004336019		1.25	[NR]	Illumina [> 644674] (imputed)	N
2016-09-23	26502338	Bentham J	2015-10-26	Nat Genet	www.ncbi.nlm.nih.gov/pubmed/26502338	Genetic association analyses implicate aberrant regulation of innate and adaptive immunity genes in the pathogenesis of systemic lupus erythematosus.	Systemic lupus erythematosus	5,201 European ancestry cases, 9,066 European ancestry controls	NA	12q24.12	12	111535554	SH2B3	ATXN2			6311			rs597808-A	rs597808	0	597808	intron_variant	0		6E-10	9.221848749616356		1.18	[NR]	Illumina [> 644674] (imputed)	N
2016-09-23	26502338	Bentham J	2015-10-26	Nat Genet	www.ncbi.nlm.nih.gov/pubmed/26502338	Genetic association analyses implicate aberrant regulation of innate and adaptive immunity genes in the pathogenesis of systemic lupus erythematosus.	Systemic lupus erythematosus	5,201 European ancestry cases, 9,066 European ancestry controls	NA	15q24.2	15	75018695	CSK	SCAMP5			192683			rs2289583-A	rs2289583	0	2289583	intron_variant	0		6E-10	9.221848749616356		1.18	[NR]	Illumina [> 644674] (imputed)	N
2016-09-23	26502338	Bentham J	2015-10-26	Nat Genet	www.ncbi.nlm.nih.gov/pubmed/26502338	Genetic association analyses implicate aberrant regulation of innate and adaptive immunity genes in the pathogenesis of systemic lupus erythematosus.	Systemic lupus erythematosus	5,201 European ancestry cases, 9,066 European ancestry controls	NA	5q31.1	5	134092910	TCF7, SKP1	LOC105379185			105379185			rs4388254-T	rs4388254	0	4388254	regulatory_region_variant	0		7E-10	9.154901959985743		1.4	[NR]	Illumina [> 644674] (imputed)	N
2016-09-23	26502338	Bentham J	2015-10-26	Nat Genet	www.ncbi.nlm.nih.gov/pubmed/26502338	Genetic association analyses implicate aberrant regulation of innate and adaptive immunity genes in the pathogenesis of systemic lupus erythematosus.	Systemic lupus erythematosus	5,201 European ancestry cases, 9,066 European ancestry controls	NA	6p21.33	6	32061428	TNXB	TNXB			7148			rs1150757-A	rs1150757	0	1150757	synonymous_variant	0		6E-107	106.22184874961636		2.33	[NR]	Illumina [> 644674] (imputed)	N
2016-09-23	26502338	Bentham J	2015-10-26	Nat Genet	www.ncbi.nlm.nih.gov/pubmed/26502338	Genetic association analyses implicate aberrant regulation of innate and adaptive immunity genes in the pathogenesis of systemic lupus erythematosus.	Systemic lupus erythematosus	5,201 European ancestry cases, 9,066 European ancestry controls	NA	3q25.33	3	159976265	IL12A	IL12A-AS1			101928376			rs77583790-A	rs77583790	0	77583790	intron_variant	0		6E-11	10.221848749616356		2.15	[NR]	Illumina [> 644674] (imputed)	N
2016-09-23	26502338	Bentham J	2015-10-26	Nat Genet	www.ncbi.nlm.nih.gov/pubmed/26502338	Genetic association analyses implicate aberrant regulation of innate and adaptive immunity genes in the pathogenesis of systemic lupus erythematosus.	Systemic lupus erythematosus	5,201 European ancestry cases, 9,066 European ancestry controls	NA	1q23.3	1	161509020	FCGR2A	FCGR2A			2212			rs6671847-A	rs6671847	0	6671847	intron_variant	0		1E-12	12.0		1.2	[NR]	Illumina [> 644674] (imputed)	N
2016-09-23	26502338	Bentham J	2015-10-26	Nat Genet	www.ncbi.nlm.nih.gov/pubmed/26502338	Genetic association analyses implicate aberrant regulation of innate and adaptive immunity genes in the pathogenesis of systemic lupus erythematosus.	Systemic lupus erythematosus	5,201 European ancestry cases, 9,066 European ancestry controls	NA	6p21.33	6	31867385	SLC44A4	SLC44A4			80736			rs74290525-G	rs74290525	0	74290525	intron_variant	0		1E-12	12.0	(conditional)	2.06	[NR]	Illumina [> 644674] (imputed)	N
2016-09-23	26502338	Bentham J	2015-10-26	Nat Genet	www.ncbi.nlm.nih.gov/pubmed/26502338	Genetic association analyses implicate aberrant regulation of innate and adaptive immunity genes in the pathogenesis of systemic lupus erythematosus.	Systemic lupus erythematosus	5,201 European ancestry cases, 9,066 European ancestry controls	NA	1q25.1	1	173377204	TNFSF4, LOC100506023	TNFSF4, LOC100506023			7292, 100506023			rs10753074-T	rs10753074	0	10753074	intergenic_variant	0		6E-12	11.221848749616356	(conditional)	1.21	[NR]	Illumina [> 644674] (imputed)	N
2016-09-23	26502338	Bentham J	2015-10-26	Nat Genet	www.ncbi.nlm.nih.gov/pubmed/26502338	Genetic association analyses implicate aberrant regulation of innate and adaptive immunity genes in the pathogenesis of systemic lupus erythematosus.	Systemic lupus erythematosus	5,201 European ancestry cases, 9,066 European ancestry controls	NA	10q11.23	10	48817351	WDFY4	WDFY4			57705			rs7097397-G	rs7097397	0	7097397	missense_variant	0		9E-12	11.045757490560675		1.2	[NR]	Illumina [> 644674] (imputed)	N
2016-09-23	26502338	Bentham J	2015-10-26	Nat Genet	www.ncbi.nlm.nih.gov/pubmed/26502338	Genetic association analyses implicate aberrant regulation of innate and adaptive immunity genes in the pathogenesis of systemic lupus erythematosus.	Systemic lupus erythematosus	5,201 European ancestry cases, 9,066 European ancestry controls	NA	19p13.2	19	10355447	TYK2	TYK2			7297			rs11085727-C	rs11085727	0	11085727	intron_variant	0		1E-13	13.0		1.24	[NR]	Illumina [> 644674] (imputed)	N
2016-09-23	26502338	Bentham J	2015-10-26	Nat Genet	www.ncbi.nlm.nih.gov/pubmed/26502338	Genetic association analyses implicate aberrant regulation of innate and adaptive immunity genes in the pathogenesis of systemic lupus erythematosus.	Systemic lupus erythematosus	5,201 European ancestry cases, 9,066 European ancestry controls	NA	11p13	11	35076646	CD44	LOC105376626 - LOC105376627	105376626	105376627		2689	10154	rs387619-C	rs387619	0	387619	regulatory_region_variant	1		3E-13	12.522878745280337		1.21	[NR]	Illumina [> 644674] (imputed)	N
2016-09-23	26502338	Bentham J	2015-10-26	Nat Genet	www.ncbi.nlm.nih.gov/pubmed/26502338	Genetic association analyses implicate aberrant regulation of innate and adaptive immunity genes in the pathogenesis of systemic lupus erythematosus.	Systemic lupus erythematosus	5,201 European ancestry cases, 9,066 European ancestry controls	NA	22q11.21	22	21630090	UBE2L3	YDJC			150223			rs3747093-A	rs3747093	0	3747093	upstream_gene_variant	0		3E-13	12.522878745280337		1.26	[NR]	Illumina [> 644674] (imputed)	N
2016-09-23	26502338	Bentham J	2015-10-26	Nat Genet	www.ncbi.nlm.nih.gov/pubmed/26502338	Genetic association analyses implicate aberrant regulation of innate and adaptive immunity genes in the pathogenesis of systemic lupus erythematosus.	Systemic lupus erythematosus	5,201 European ancestry cases, 9,066 European ancestry controls	NA	11p15.5	11	625085	IRF7	CDHR5 - SCT	53841	6343		18	1010	rs58688157-A	rs58688157	0	58688157	5_prime_UTR_variant	1		5E-13	12.301029995663981		1.24	[NR]	Illumina [> 644674] (imputed)	N
2016-09-23	26502338	Bentham J	2015-10-26	Nat Genet	www.ncbi.nlm.nih.gov/pubmed/26502338	Genetic association analyses implicate aberrant regulation of innate and adaptive immunity genes in the pathogenesis of systemic lupus erythematosus.	Systemic lupus erythematosus	5,201 European ancestry cases, 9,066 European ancestry controls	NA	6p21.32	6	32644524	HLA-DQ1	HLA-DQA1			3117			rs9273076-T	rs9273076	0	9273076	non_coding_transcript_exon_variant	0		8E-13	12.096910013008056	(conditional)	1.3	[NR]	Illumina [> 644674] (imputed)	N
2016-09-23	26502338	Bentham J	2015-10-26	Nat Genet	www.ncbi.nlm.nih.gov/pubmed/26502338	Genetic association analyses implicate aberrant regulation of innate and adaptive immunity genes in the pathogenesis of systemic lupus erythematosus.	Systemic lupus erythematosus	5,201 European ancestry cases, 9,066 European ancestry controls	NA	6q21	6	106140931	PRDM1, ATG5	PRDM1 - ATG5	639	9474		30992	43545	rs6568431-A	rs6568431	0	6568431	intron_variant	1		5E-14	13.301029995663981		1.2	[NR]	Illumina [> 644674] (imputed)	N
2016-09-23	26502338	Bentham J	2015-10-26	Nat Genet	www.ncbi.nlm.nih.gov/pubmed/26502338	Genetic association analyses implicate aberrant regulation of innate and adaptive immunity genes in the pathogenesis of systemic lupus erythematosus.	Systemic lupus erythematosus	5,201 European ancestry cases, 9,066 European ancestry controls	NA	1p13.2	1	113761186	PTPN22	PHTF1 - RSBN1	10745	54665		1298	646	rs6679677-A	rs6679677	0	6679677	upstream_gene_variant	1		1E-15	15.0		1.39	[NR]	Illumina [> 644674] (imputed)	N
2016-09-23	26502338	Bentham J	2015-10-26	Nat Genet	www.ncbi.nlm.nih.gov/pubmed/26502338	Genetic association analyses implicate aberrant regulation of innate and adaptive immunity genes in the pathogenesis of systemic lupus erythematosus.	Systemic lupus erythematosus	5,201 European ancestry cases, 9,066 European ancestry controls	NA	2q32.2	2	191081596	STAT4	STAT4			6775			rs6736175-C	rs6736175	0	6736175	intron_variant	0		9E-17	16.045757490560675	(conditional)	1.24	[NR]	Illumina [> 644674] (imputed)	N
2016-09-23	26502338	Bentham J	2015-10-26	Nat Genet	www.ncbi.nlm.nih.gov/pubmed/26502338	Genetic association analyses implicate aberrant regulation of innate and adaptive immunity genes in the pathogenesis of systemic lupus erythematosus.	Systemic lupus erythematosus	5,201 European ancestry cases, 9,066 European ancestry controls	NA	16q24.1	16	85933077	IRF8	IRF8 - LOC107984811	3394	107984811		10471	2200	rs13332649-A	rs13332649	0	13332649	downstream_gene_variant	1		2E-18	17.69897000433602		1.34	[NR]	Illumina [> 644674] (imputed)	N
2016-09-23	26502338	Bentham J	2015-10-26	Nat Genet	www.ncbi.nlm.nih.gov/pubmed/26502338	Genetic association analyses implicate aberrant regulation of innate and adaptive immunity genes in the pathogenesis of systemic lupus erythematosus.	Systemic lupus erythematosus	5,201 European ancestry cases, 9,066 European ancestry controls	NA	5q33.3	5	160460329	MIR146A	PTTG1 - MIR3142HG	9232	107075116		31585	7922	rs2431098-G	rs2431098	0	2431098	intergenic_variant	1		4E-18	17.397940008672037		1.25	[NR]	Illumina [> 644674] (imputed)	N
2016-09-23	26502338	Bentham J	2015-10-26	Nat Genet	www.ncbi.nlm.nih.gov/pubmed/26502338	Genetic association analyses implicate aberrant regulation of innate and adaptive immunity genes in the pathogenesis of systemic lupus erythematosus.	Systemic lupus erythematosus	5,201 European ancestry cases, 9,066 European ancestry controls	NA	6q23.3	6	137922602	TNFAIP3	TNFAIP3 - LOC105378020	7128	105378020		39288	20473	rs58721818-T	rs58721818	0	58721818	intergenic_variant	1		3E-19	18.522878745280337		1.82	[NR]	Illumina [> 644674] (imputed)	N
2016-09-23	26502338	Bentham J	2015-10-26	Nat Genet	www.ncbi.nlm.nih.gov/pubmed/26502338	Genetic association analyses implicate aberrant regulation of innate and adaptive immunity genes in the pathogenesis of systemic lupus erythematosus.	Systemic lupus erythematosus	5,201 European ancestry cases, 9,066 European ancestry controls	NA	1q25.1	1	173282717	TNFSF4	LOC100506023, TNFSF4			100506023, 7292			rs10912578-A	rs10912578	0	10912578	intergenic_variant	0		4E-19	18.397940008672037		1.27	[NR]	Illumina [> 644674] (imputed)	N
2016-09-23	26502338	Bentham J	2015-10-26	Nat Genet	www.ncbi.nlm.nih.gov/pubmed/26502338	Genetic association analyses implicate aberrant regulation of innate and adaptive immunity genes in the pathogenesis of systemic lupus erythematosus.	Systemic lupus erythematosus	5,201 European ancestry cases, 9,066 European ancestry controls	NA	8p23.1	8	11482456	BLK	FAM167A - BLK	83648	640		6552	11535	rs2736332-C	rs2736332	0	2736332	intergenic_variant	1		2E-22	21.69897000433602		1.31	[NR]	Illumina [> 644674] (imputed)	N
2016-09-23	26502338	Bentham J	2015-10-26	Nat Genet	www.ncbi.nlm.nih.gov/pubmed/26502338	Genetic association analyses implicate aberrant regulation of innate and adaptive immunity genes in the pathogenesis of systemic lupus erythematosus.	Systemic lupus erythematosus	5,201 European ancestry cases, 9,066 European ancestry controls	NA	5q33.1	5	151078210	TNIP1	TNIP1			10318			rs6889239-C	rs6889239	0	6889239	intron_variant	0		4E-24	23.397940008672037		1.33	[NR]	Illumina [> 644674] (imputed)	N
2016-09-23	26502338	Bentham J	2015-10-26	Nat Genet	www.ncbi.nlm.nih.gov/pubmed/26502338	Genetic association analyses implicate aberrant regulation of innate and adaptive immunity genes in the pathogenesis of systemic lupus erythematosus.	Systemic lupus erythematosus	5,201 European ancestry cases, 9,066 European ancestry controls	NA	7q32.1	7	128936032	IRF5	LOC392787 - IRF5	392787	3663		12962	1705	rs3757387-C	rs3757387	0	3757387	upstream_gene_variant	1		1E-48	48.0	(conditional)	1.45	[NR]	Illumina [> 644674] (imputed)	N
2016-09-23	26502338	Bentham J	2015-10-26	Nat Genet	www.ncbi.nlm.nih.gov/pubmed/26502338	Genetic association analyses implicate aberrant regulation of innate and adaptive immunity genes in the pathogenesis of systemic lupus erythematosus.	Systemic lupus erythematosus	5,201 European ancestry cases, 9,066 European ancestry controls	NA	16p11.2	16	31272002	ITGAM	ITGAM			3684			rs35472514-G	rs35472514	0	35472514	intron_variant	0		4E-53	52.39794000867204		1.7	[NR]	Illumina [> 644674] (imputed)	N
2016-09-23	26502338	Bentham J	2015-10-26	Nat Genet	www.ncbi.nlm.nih.gov/pubmed/26502338	Genetic association analyses implicate aberrant regulation of innate and adaptive immunity genes in the pathogenesis of systemic lupus erythematosus.	Systemic lupus erythematosus	5,201 European ancestry cases, 9,066 European ancestry controls	NA	1q25.3	1	183573188	SMG7, NCF2	NCF2			4688			rs17849501-T	rs17849501	0	17849501	synonymous_variant	0		2E-59	58.69897000433602		2.01	[NR]	Illumina [> 644674] (imputed)	N
2016-09-23	26502338	Bentham J	2015-10-26	Nat Genet	www.ncbi.nlm.nih.gov/pubmed/26502338	Genetic association analyses implicate aberrant regulation of innate and adaptive immunity genes in the pathogenesis of systemic lupus erythematosus.	Systemic lupus erythematosus	5,201 European ancestry cases, 9,066 European ancestry controls	NA	14q24.1	14	68264741	RAD51B	RAD51B			5890			rs4902562-A	rs4902562	0	4902562	intron_variant	0		2E-6	5.698970004336019		1.13	[NR]	Illumina [> 644674] (imputed)	N
2016-09-23	26502338	Bentham J	2015-10-26	Nat Genet	www.ncbi.nlm.nih.gov/pubmed/26502338	Genetic association analyses implicate aberrant regulation of innate and adaptive immunity genes in the pathogenesis of systemic lupus erythematosus.	Systemic lupus erythematosus	5,201 European ancestry cases, 9,066 European ancestry controls	NA	17p13.2	17	4793960	PLD2	GLTPD2 - PSMB6	388323	5694		3371	2184	rs79404002-A	rs79404002	0	79404002	upstream_gene_variant	1		3E-6	5.522878745280337		1.29	[NR]	Illumina [> 644674] (imputed)	N
2016-09-23	26502338	Bentham J	2015-10-26	Nat Genet	www.ncbi.nlm.nih.gov/pubmed/26502338	Genetic association analyses implicate aberrant regulation of innate and adaptive immunity genes in the pathogenesis of systemic lupus erythematosus.	Systemic lupus erythematosus	5,201 European ancestry cases, 9,066 European ancestry controls	NA	7q32.1	7	128945562	IRF5	IRF5			3663			rs35000415-T	rs35000415	0	35000415	intron_variant	0		1E-60	60.0		1.83	[NR]	Illumina [> 644674] (imputed)	N
2016-09-23	26502338	Bentham J	2015-10-26	Nat Genet	www.ncbi.nlm.nih.gov/pubmed/26502338	Genetic association analyses implicate aberrant regulation of innate and adaptive immunity genes in the pathogenesis of systemic lupus erythematosus.	Systemic lupus erythematosus	5,201 European ancestry cases, 9,066 European ancestry controls	NA	1q42.3	1	235865541	LYST	LYST			1130			rs4660116-C	rs4660116	0	4660116	intron_variant	0		2E-7	6.698970004336019		1.17	[NR]	Illumina [> 644674] (imputed)	N
2016-09-23	26502338	Bentham J	2015-10-26	Nat Genet	www.ncbi.nlm.nih.gov/pubmed/26502338	Genetic association analyses implicate aberrant regulation of innate and adaptive immunity genes in the pathogenesis of systemic lupus erythematosus.	Systemic lupus erythematosus	5,201 European ancestry cases, 9,066 European ancestry controls	NA	10q21.2	10	62241941	ARID5B	RTKN2			219790			rs10995092-T	rs10995092	0	10995092	intron_variant	0		2E-7	6.698970004336019		1.22	[NR]	Illumina [> 644674] (imputed)	N
2016-09-23	26502338	Bentham J	2015-10-26	Nat Genet	www.ncbi.nlm.nih.gov/pubmed/26502338	Genetic association analyses implicate aberrant regulation of innate and adaptive immunity genes in the pathogenesis of systemic lupus erythematosus.	Systemic lupus erythematosus	5,201 European ancestry cases, 9,066 European ancestry controls	NA	7p12.2	7	50267214	IKZF1	C7orf72 - IKZF1	100130988	10320		107958	36239	rs11185603-C	rs11185603	0	11185603	regulatory_region_variant	1		4E-7	6.3979400086720375		1.15	[NR]	Illumina [> 644674] (imputed)	N
2016-09-23	26502338	Bentham J	2015-10-26	Nat Genet	www.ncbi.nlm.nih.gov/pubmed/26502338	Genetic association analyses implicate aberrant regulation of innate and adaptive immunity genes in the pathogenesis of systemic lupus erythematosus.	Systemic lupus erythematosus	5,201 European ancestry cases, 9,066 European ancestry controls	NA	2q32.2	2	191079016	STAT4	STAT4			6775			rs11889341-T	rs11889341	0	11889341	intron_variant	0		2E-76	75.69897000433602		1.68	[NR]	Illumina [> 644674] (imputed)	N
2016-09-23	26502338	Bentham J	2015-10-26	Nat Genet	www.ncbi.nlm.nih.gov/pubmed/26502338	Genetic association analyses implicate aberrant regulation of innate and adaptive immunity genes in the pathogenesis of systemic lupus erythematosus.	Systemic lupus erythematosus	5,201 European ancestry cases, 9,066 European ancestry controls	NA	6p21.31	6	35066077	UHRF1BP1	ANKS1A			23294			rs820077-G	rs820077	0	820077	intron_variant	0		1E-8	8.0		1.19	[NR]	Illumina [> 644674] (imputed)	N
2016-09-23	26502338	Bentham J	2015-10-26	Nat Genet	www.ncbi.nlm.nih.gov/pubmed/26502338	Genetic association analyses implicate aberrant regulation of innate and adaptive immunity genes in the pathogenesis of systemic lupus erythematosus.	Systemic lupus erythematosus	5,201 European ancestry cases, 9,066 European ancestry controls	NA	11q24.3	11	128629105	ETS1, FLI1	LOC105369568 - LOC101929538	105369568	101929538		6859	52135	rs7941765-C	rs7941765	0	7941765	downstream_gene_variant	1		2E-8	7.698970004336019		1.16	[NR]	Illumina [> 644674] (imputed)	N
2016-09-23	26502338	Bentham J	2015-10-26	Nat Genet	www.ncbi.nlm.nih.gov/pubmed/26502338	Genetic association analyses implicate aberrant regulation of innate and adaptive immunity genes in the pathogenesis of systemic lupus erythematosus.	Systemic lupus erythematosus	5,201 European ancestry cases, 9,066 European ancestry controls	NA	16p13.13	16	11083944	CIITA, SOCS1	CLEC16A			23274			rs7200786-A	rs7200786	0	7200786	intron_variant	0		2E-8	7.698970004336019		1.15	[NR]	Illumina [> 644674] (imputed)	N
2016-09-23	26502338	Bentham J	2015-10-26	Nat Genet	www.ncbi.nlm.nih.gov/pubmed/26502338	Genetic association analyses implicate aberrant regulation of innate and adaptive immunity genes in the pathogenesis of systemic lupus erythematosus.	Systemic lupus erythematosus	5,201 European ancestry cases, 9,066 European ancestry controls	NA	7p15.1	7	28123055	JAZF1	JAZF1			221895			rs12531540-C	rs12531540	0	12531540	intron_variant	0		3E-8	7.522878745280337		1.15	[NR]	Illumina [> 644674] (imputed)	N
2016-09-23	26502338	Bentham J	2015-10-26	Nat Genet	www.ncbi.nlm.nih.gov/pubmed/26502338	Genetic association analyses implicate aberrant regulation of innate and adaptive immunity genes in the pathogenesis of systemic lupus erythematosus.	Systemic lupus erythematosus	5,201 European ancestry cases, 9,066 European ancestry controls	NA	2q24.2	2	162267541	IFIH1	IFIH1			64135			rs1990760-T	rs1990760	0	1990760	missense_variant	0		4E-8	7.3979400086720375		1.15	[NR]	Illumina [> 644674] (imputed)	N
2016-09-23	26502338	Bentham J	2015-10-26	Nat Genet	www.ncbi.nlm.nih.gov/pubmed/26502338	Genetic association analyses implicate aberrant regulation of innate and adaptive immunity genes in the pathogenesis of systemic lupus erythematosus.	Systemic lupus erythematosus	5,201 European ancestry cases, 9,066 European ancestry controls	NA	1q32.1	1	206770623	IL10	IL10			3586			rs3024493-A	rs3024493	0	3024493	intron_variant	0		6E-8	7.221848749616356		1.2	[NR]	Illumina [> 644674] (imputed)	N
2016-09-23	26502338	Bentham J	2015-10-26	Nat Genet	www.ncbi.nlm.nih.gov/pubmed/26502338	Genetic association analyses implicate aberrant regulation of innate and adaptive immunity genes in the pathogenesis of systemic lupus erythematosus.	Systemic lupus erythematosus	5,201 European ancestry cases, 9,066 European ancestry controls	NA	Xp21.2	X	30555616	CXorf21	NR0B1 - CXorf21	190	80231		246217	3208	rs2532871-C	rs2532871	0	2532871	downstream_gene_variant	1		7E-8	7.154901959985743		1.32	[NR]	Illumina [> 644674] (imputed)	N
2016-09-23	26502338	Bentham J	2015-10-26	Nat Genet	www.ncbi.nlm.nih.gov/pubmed/26502338	Genetic association analyses implicate aberrant regulation of innate and adaptive immunity genes in the pathogenesis of systemic lupus erythematosus.	Systemic lupus erythematosus	5,201 European ancestry cases, 9,066 European ancestry controls	NA	4q24	4	101829919	BANK1	BANK1			55024			rs10516487-G	rs10516487	0	10516487	missense_variant	0		8E-8	7.096910013008056		1.16	[NR]	Illumina [> 644674] (imputed)	N
2016-09-23	26502338	Bentham J	2015-10-26	Nat Genet	www.ncbi.nlm.nih.gov/pubmed/26502338	Genetic association analyses implicate aberrant regulation of innate and adaptive immunity genes in the pathogenesis of systemic lupus erythematosus.	Systemic lupus erythematosus	5,201 European ancestry cases, 9,066 European ancestry controls	NA	17q21.1	17	39850937	IKZF3	IKZF3			22806			rs143123127-A	rs143123127	0	143123127	intron_variant	0		6E-9	8.221848749616356		1.51	[NR]	Illumina [> 644674] (imputed)	N
2016-09-23	26502338	Bentham J	2015-10-26	Nat Genet	www.ncbi.nlm.nih.gov/pubmed/26502338	Genetic association analyses implicate aberrant regulation of innate and adaptive immunity genes in the pathogenesis of systemic lupus erythematosus.	Systemic lupus erythematosus	5,201 European ancestry cases, 9,066 European ancestry controls	NA	12q24.33	12	128804645	SLC15A4	SLC15A4			121260			rs11059919-G	rs11059919	0	11059919	intron_variant	0		8E-9	8.096910013008056		1.16	[NR]	Illumina [> 644674] (imputed)	N
2016-09-23	26502338	Bentham J	2015-10-26	Nat Genet	www.ncbi.nlm.nih.gov/pubmed/26502338	Genetic association analyses implicate aberrant regulation of innate and adaptive immunity genes in the pathogenesis of systemic lupus erythematosus.	Systemic lupus erythematosus	5,201 European ancestry cases, 9,066 European ancestry controls	NA	6p21.33	6	30973212	DPCR, MUC21	LOC100420530 - MUC21	100420530	394263		7052	10496	rs114090659-C	rs114090659	1	3132579	intergenic_variant	1		6E-92	91.22184874961636	(conditional)	1.99	[NR]	Illumina [> 644674] (imputed)	N
2016-09-23	26502338	Bentham J	2015-10-26	Nat Genet	www.ncbi.nlm.nih.gov/pubmed/26502338	Genetic association analyses implicate aberrant regulation of innate and adaptive immunity genes in the pathogenesis of systemic lupus erythematosus.	Systemic lupus erythematosus	5,201 European ancestry cases, 9,066 European ancestry controls	NA	6p21.32	6	32714358	HLA-DQB1	MTCO3P1 - LOC102725019	404026	102725019		7555	3809	rs114092478-T	rs114092478	1	3957147	upstream_gene_variant	1		3E-93	92.52287874528034	(conditional)	2.0	[NR]	Illumina [> 644674] (imputed)	N
2016-10-14	26606652	Alarcon-Riquelme ME	2015-11-25	Arthritis Rheumatol	www.ncbi.nlm.nih.gov/pubmed/26606652	GWAS in an Amerindian ancestry population reveals novel systemic lupus erythematosus risk loci and the role of European admixture.	Systemic lupus erythematosus	862 Native American ancestry-enriched North American cases, 531 Native American ancestry-enriched South American cases, 1,973 Native American ancestry-enriched North American controls, 344 Native American ancestry-enriched South American controls	NA	10q24.33	10	103243964	USMG5, BC040734	ST13P13 - RPEL1	401648	729020		27170	1923	rs4917385-?	rs4917385	0	4917385	upstream_gene_variant	1	0.648	1E-8	8.0		1.3888888	[1.25-1.54]	Illumina [580483] (imputed)	N
2016-10-14	26606652	Alarcon-Riquelme ME	2015-11-25	Arthritis Rheumatol	www.ncbi.nlm.nih.gov/pubmed/26606652	GWAS in an Amerindian ancestry population reveals novel systemic lupus erythematosus risk loci and the role of European admixture.	Systemic lupus erythematosus	862 Native American ancestry-enriched North American cases, 531 Native American ancestry-enriched South American cases, 1,973 Native American ancestry-enriched North American controls, 344 Native American ancestry-enriched South American controls	NA	9q34.11	9	128424504	CERCAM	CERCAM			51148			rs61732491-T	rs61732491	0	61732491	missense_variant	0	0.006	2E-6	5.698970004336019		3.36	[2.03-5.55]	Illumina [580483] (imputed)	N
2016-10-14	26606652	Alarcon-Riquelme ME	2015-11-25	Arthritis Rheumatol	www.ncbi.nlm.nih.gov/pubmed/26606652	GWAS in an Amerindian ancestry population reveals novel systemic lupus erythematosus risk loci and the role of European admixture.	Systemic lupus erythematosus	862 Native American ancestry-enriched North American cases, 531 Native American ancestry-enriched South American cases, 1,973 Native American ancestry-enriched North American controls, 344 Native American ancestry-enriched South American controls	NA	1q32.1	1	205540170	DSTYK	LOC105371700			105371700			rs181502228-T	rs181502228	0	181502228	intergenic_variant	0	0.012	2E-6	5.698970004336019		4.35	[2.35-8.07]	Illumina [580483] (imputed)	N
2016-10-14	26606652	Alarcon-Riquelme ME	2015-11-25	Arthritis Rheumatol	www.ncbi.nlm.nih.gov/pubmed/26606652	GWAS in an Amerindian ancestry population reveals novel systemic lupus erythematosus risk loci and the role of European admixture.	Systemic lupus erythematosus	862 Native American ancestry-enriched North American cases, 531 Native American ancestry-enriched South American cases, 1,973 Native American ancestry-enriched North American controls, 344 Native American ancestry-enriched South American controls	NA	Xq28	X	154018741	IRAK1	IRAK1			3654			rs1059702-?	rs1059702	0	1059702	missense_variant	0	0.5	8E-14	13.096910013008056		1.724138	[1.47-2.04]	Illumina [580483] (imputed)	N
2016-10-14	26606652	Alarcon-Riquelme ME	2015-11-25	Arthritis Rheumatol	www.ncbi.nlm.nih.gov/pubmed/26606652	GWAS in an Amerindian ancestry population reveals novel systemic lupus erythematosus risk loci and the role of European admixture.	Systemic lupus erythematosus	862 Native American ancestry-enriched North American cases, 531 Native American ancestry-enriched South American cases, 1,973 Native American ancestry-enriched North American controls, 344 Native American ancestry-enriched South American controls	NA	16p11.2	16	31265490	ITGAM	ITGAM			3684			rs1143679-A	rs1143679	0	1143679	missense_variant	0	0.071	3E-21	20.522878745280337		2.3	[1.97-2.70]	Illumina [580483] (imputed)	N
2016-10-14	26606652	Alarcon-Riquelme ME	2015-11-25	Arthritis Rheumatol	www.ncbi.nlm.nih.gov/pubmed/26606652	GWAS in an Amerindian ancestry population reveals novel systemic lupus erythematosus risk loci and the role of European admixture.	Systemic lupus erythematosus	862 Native American ancestry-enriched North American cases, 531 Native American ancestry-enriched South American cases, 1,973 Native American ancestry-enriched North American controls, 344 Native American ancestry-enriched South American controls	NA	7p15.1	7	28127772	JAZF1	JAZF1			221895			rs10254284-A	rs10254284	0	10254284	intron_variant	0	0.583	8E-6	5.096910013008056		1.29	[1.16-1.42]	Illumina [580483] (imputed)	N
2016-10-14	26606652	Alarcon-Riquelme ME	2015-11-25	Arthritis Rheumatol	www.ncbi.nlm.nih.gov/pubmed/26606652	GWAS in an Amerindian ancestry population reveals novel systemic lupus erythematosus risk loci and the role of European admixture.	Systemic lupus erythematosus	862 Native American ancestry-enriched North American cases, 531 Native American ancestry-enriched South American cases, 1,973 Native American ancestry-enriched North American controls, 344 Native American ancestry-enriched South American controls	NA	9p24.1	9	7071706	KDM4C	KDM4C			23081			rs4641121-?	rs4641121	0	4641121	intron_variant	0	0.851	8E-6	5.096910013008056		1.4705882	[1.25-1.72]	Illumina [580483] (imputed)	N
2016-10-14	26606652	Alarcon-Riquelme ME	2015-11-25	Arthritis Rheumatol	www.ncbi.nlm.nih.gov/pubmed/26606652	GWAS in an Amerindian ancestry population reveals novel systemic lupus erythematosus risk loci and the role of European admixture.	Systemic lupus erythematosus	862 Native American ancestry-enriched North American cases, 531 Native American ancestry-enriched South American cases, 1,973 Native American ancestry-enriched North American controls, 344 Native American ancestry-enriched South American controls	NA	4q21.21	4	79049054	LOC100505875	LINC01088			100505875			rs10032909-G	rs10032909	0	10032909	intron_variant	0	0.013	1E-6	6.0		2.42	[1.69-3.48]	Illumina [580483] (imputed)	N
2016-10-14	26606652	Alarcon-Riquelme ME	2015-11-25	Arthritis Rheumatol	www.ncbi.nlm.nih.gov/pubmed/26606652	GWAS in an Amerindian ancestry population reveals novel systemic lupus erythematosus risk loci and the role of European admixture.	Systemic lupus erythematosus	862 Native American ancestry-enriched North American cases, 531 Native American ancestry-enriched South American cases, 1,973 Native American ancestry-enriched North American controls, 344 Native American ancestry-enriched South American controls	NA	1q25.1	1	173338762	LOC100506023	LOC100506023, TNFSF4			100506023, 7292			rs12736195-?	rs12736195	0	12736195	intergenic_variant	0	0.721	7E-11	10.154901959985743		1.5151515	[1.35-1.69]	Illumina [580483] (imputed)	N
2016-10-14	26606652	Alarcon-Riquelme ME	2015-11-25	Arthritis Rheumatol	www.ncbi.nlm.nih.gov/pubmed/26606652	GWAS in an Amerindian ancestry population reveals novel systemic lupus erythematosus risk loci and the role of European admixture.	Systemic lupus erythematosus	862 Native American ancestry-enriched North American cases, 531 Native American ancestry-enriched South American cases, 1,973 Native American ancestry-enriched North American controls, 344 Native American ancestry-enriched South American controls	NA	1q25.3	1	183563302	NCF2	NCF2			4688			rs13306575-A	rs13306575	0	13306575	missense_variant	0	0.105	3E-8	7.522878745280337		1.62	[1.39-1.91]	Illumina [580483] (imputed)	N
2016-10-14	26606652	Alarcon-Riquelme ME	2015-11-25	Arthritis Rheumatol	www.ncbi.nlm.nih.gov/pubmed/26606652	GWAS in an Amerindian ancestry population reveals novel systemic lupus erythematosus risk loci and the role of European admixture.	Systemic lupus erythematosus	862 Native American ancestry-enriched North American cases, 531 Native American ancestry-enriched South American cases, 1,973 Native American ancestry-enriched North American controls, 344 Native American ancestry-enriched South American controls	NA	1p12	1	119618166	Intergenic	HSD3BP5 - ZNF697	391081	90874		8717	1211	rs3862260-?	rs3862260	0	3862260	downstream_gene_variant	1	0.566	7E-6	5.154901959985743		1.4285715	[1.23-1.67]	Illumina [580483] (imputed)	N
2016-10-14	26606652	Alarcon-Riquelme ME	2015-11-25	Arthritis Rheumatol	www.ncbi.nlm.nih.gov/pubmed/26606652	GWAS in an Amerindian ancestry population reveals novel systemic lupus erythematosus risk loci and the role of European admixture.	Systemic lupus erythematosus	862 Native American ancestry-enriched North American cases, 531 Native American ancestry-enriched South American cases, 1,973 Native American ancestry-enriched North American controls, 344 Native American ancestry-enriched South American controls	NA	6p21.2	6	37538639	Intergenic	LOC100505530 - MIR4462	100505530	100616413		2359	16726	rs2797780-C	rs2797780	0	2797780	downstream_gene_variant	1	0.167	5E-6	5.301029995663981		1.37	[1.21-1.55]	Illumina [580483] (imputed)	N
2016-10-14	26606652	Alarcon-Riquelme ME	2015-11-25	Arthritis Rheumatol	www.ncbi.nlm.nih.gov/pubmed/26606652	GWAS in an Amerindian ancestry population reveals novel systemic lupus erythematosus risk loci and the role of European admixture.	Systemic lupus erythematosus	862 Native American ancestry-enriched North American cases, 531 Native American ancestry-enriched South American cases, 1,973 Native American ancestry-enriched North American controls, 344 Native American ancestry-enriched South American controls	NA	6q22.31	6	119953631	Intergenic	LOC105377975 - MIR3144	105377975	100422951		108547	61548	rs4574684-G	rs4574684	0	4574684	intergenic_variant	1	0.208	7E-6	5.154901959985743		1.34	[1.19-1.5]	Illumina [580483] (imputed)	N
2016-10-14	26606652	Alarcon-Riquelme ME	2015-11-25	Arthritis Rheumatol	www.ncbi.nlm.nih.gov/pubmed/26606652	GWAS in an Amerindian ancestry population reveals novel systemic lupus erythematosus risk loci and the role of European admixture.	Systemic lupus erythematosus	862 Native American ancestry-enriched North American cases, 531 Native American ancestry-enriched South American cases, 1,973 Native American ancestry-enriched North American controls, 344 Native American ancestry-enriched South American controls	NA	8p23.1	8	9229768	Intergenic	LOC101929128 - LOC107986914	101929128	107986914		26910	2811	rs330048-A	rs330048	0	330048	upstream_gene_variant	1	0.766	7E-6	5.154901959985743		1.41	[1.22-1.64]	Illumina [580483] (imputed)	N
2016-10-14	26606652	Alarcon-Riquelme ME	2015-11-25	Arthritis Rheumatol	www.ncbi.nlm.nih.gov/pubmed/26606652	GWAS in an Amerindian ancestry population reveals novel systemic lupus erythematosus risk loci and the role of European admixture.	Systemic lupus erythematosus	862 Native American ancestry-enriched North American cases, 531 Native American ancestry-enriched South American cases, 1,973 Native American ancestry-enriched North American controls, 344 Native American ancestry-enriched South American controls	NA	8p23.1	8	10033744	intergenic	LOC105379235			105379235			rs643955-T	rs643955	0	643955	intergenic_variant	0	0.748	4E-7	6.3979400086720375		1.49	[1.28-1.73]	Illumina [580483] (imputed)	N
2016-10-14	26606652	Alarcon-Riquelme ME	2015-11-25	Arthritis Rheumatol	www.ncbi.nlm.nih.gov/pubmed/26606652	GWAS in an Amerindian ancestry population reveals novel systemic lupus erythematosus risk loci and the role of European admixture.	Systemic lupus erythematosus	862 Native American ancestry-enriched North American cases, 531 Native American ancestry-enriched South American cases, 1,973 Native American ancestry-enriched North American controls, 344 Native American ancestry-enriched South American controls	NA	8p23.1	8	11605506	Intergenic	LINC00208 - LOC105379242	83655	105379242		24165	26699	rs17807624-T	rs17807624	0	17807624	intergenic_variant	1	0.64	7E-6	5.154901959985743		1.31	[1.17-1.45]	Illumina [580483] (imputed)	N
2016-10-14	26606652	Alarcon-Riquelme ME	2015-11-25	Arthritis Rheumatol	www.ncbi.nlm.nih.gov/pubmed/26606652	GWAS in an Amerindian ancestry population reveals novel systemic lupus erythematosus risk loci and the role of European admixture.	Systemic lupus erythematosus	862 Native American ancestry-enriched North American cases, 531 Native American ancestry-enriched South American cases, 1,973 Native American ancestry-enriched North American controls, 344 Native American ancestry-enriched South American controls	NA	9p24.1	9	6655056	Intergenic	GLDC - RNF2P1	2731	100132467		9364	14635	rs7031325-C	rs7031325	0	7031325	intron_variant	1	0.512	7E-6	5.154901959985743		1.45	[1.24-1.70]	Illumina [580483] (imputed)	N
2016-10-14	26606652	Alarcon-Riquelme ME	2015-11-25	Arthritis Rheumatol	www.ncbi.nlm.nih.gov/pubmed/26606652	GWAS in an Amerindian ancestry population reveals novel systemic lupus erythematosus risk loci and the role of European admixture.	Systemic lupus erythematosus	862 Native American ancestry-enriched North American cases, 531 Native American ancestry-enriched South American cases, 1,973 Native American ancestry-enriched North American controls, 344 Native American ancestry-enriched South American controls	NA	9q21.33	9	86916761	Intergenic	LOC105376124 - GAS1	105376124	2619		208456	27601	rs190029011-?	rs190029011	0	190029011	intergenic_variant	1	0.977	3E-6	5.522878745280337		2.857143	[1.85-4.35]	Illumina [580483] (imputed)	N
2016-10-14	26606652	Alarcon-Riquelme ME	2015-11-25	Arthritis Rheumatol	www.ncbi.nlm.nih.gov/pubmed/26606652	GWAS in an Amerindian ancestry population reveals novel systemic lupus erythematosus risk loci and the role of European admixture.	Systemic lupus erythematosus	862 Native American ancestry-enriched North American cases, 531 Native American ancestry-enriched South American cases, 1,973 Native American ancestry-enriched North American controls, 344 Native American ancestry-enriched South American controls	NA	11q13.1	11	65637829	PCNXL3	PCNXL3 - SIPA1	399909	6494		390	278	rs931127-G	rs931127	0	931127	upstream_gene_variant	1	0.703	7E-6	5.154901959985743		1.33	[1.18-1.48]	Illumina [580483] (imputed)	N
2016-10-14	26606652	Alarcon-Riquelme ME	2015-11-25	Arthritis Rheumatol	www.ncbi.nlm.nih.gov/pubmed/26606652	GWAS in an Amerindian ancestry population reveals novel systemic lupus erythematosus risk loci and the role of European admixture.	Systemic lupus erythematosus	862 Native American ancestry-enriched North American cases, 531 Native American ancestry-enriched South American cases, 1,973 Native American ancestry-enriched North American controls, 344 Native American ancestry-enriched South American controls	NA	Xp22.2	X	12814981	PRPS2	PRPS2			5634			rs7892586-?	rs7892586	0	7892586	intron_variant	0	0.712	3E-6	5.522878745280337		1.369863	[1.14-1.67]	Illumina [580483] (imputed)	N
2016-10-14	26606652	Alarcon-Riquelme ME	2015-11-25	Arthritis Rheumatol	www.ncbi.nlm.nih.gov/pubmed/26606652	GWAS in an Amerindian ancestry population reveals novel systemic lupus erythematosus risk loci and the role of European admixture.	Systemic lupus erythematosus	862 Native American ancestry-enriched North American cases, 531 Native American ancestry-enriched South American cases, 1,973 Native American ancestry-enriched North American controls, 344 Native American ancestry-enriched South American controls	NA	1q25.1	1	174343675	RABGAP1L	RABGAP1L			9910			rs17301013-?	rs17301013	0	17301013	intron_variant	0	0.583	8E-6	5.096910013008056		1.4285715	[1.23-1.64]	Illumina [580483] (imputed)	N
2016-10-14	26606652	Alarcon-Riquelme ME	2015-11-25	Arthritis Rheumatol	www.ncbi.nlm.nih.gov/pubmed/26606652	GWAS in an Amerindian ancestry population reveals novel systemic lupus erythematosus risk loci and the role of European admixture.	Systemic lupus erythematosus	862 Native American ancestry-enriched North American cases, 531 Native American ancestry-enriched South American cases, 1,973 Native American ancestry-enriched North American controls, 344 Native American ancestry-enriched South American controls	NA	15q21.1	15	48216203	SLC12A1	LOC105370807, SLC12A1			105370807, 6557			rs1878186-C	rs1878186	0	1878186	intron_variant	0	0.047	1E-7	7.0		1.82	[1.45-2.28]	Illumina [580483] (imputed)	N
2016-10-14	26606652	Alarcon-Riquelme ME	2015-11-25	Arthritis Rheumatol	www.ncbi.nlm.nih.gov/pubmed/26606652	GWAS in an Amerindian ancestry population reveals novel systemic lupus erythematosus risk loci and the role of European admixture.	Systemic lupus erythematosus	862 Native American ancestry-enriched North American cases, 531 Native American ancestry-enriched South American cases, 1,973 Native American ancestry-enriched North American controls, 344 Native American ancestry-enriched South American controls	NA	11q13.1	11	64587323	SLC22A12	SLC22A11 - SLC22A12	55867	116085		14448	3487	rs11231824-C	rs11231824	0	11231824	upstream_gene_variant	1	0.111	7E-7	6.154901959985743		1.51	[1.3-1.76]	Illumina [580483] (imputed)	N
2016-10-14	26606652	Alarcon-Riquelme ME	2015-11-25	Arthritis Rheumatol	www.ncbi.nlm.nih.gov/pubmed/26606652	GWAS in an Amerindian ancestry population reveals novel systemic lupus erythematosus risk loci and the role of European admixture.	Systemic lupus erythematosus	862 Native American ancestry-enriched North American cases, 531 Native American ancestry-enriched South American cases, 1,973 Native American ancestry-enriched North American controls, 344 Native American ancestry-enriched South American controls	NA	2q32.2	2	191079016	STAT4	STAT4			6775			rs11889341-T	rs11889341	0	11889341	intron_variant	0	0.407	7E-13	12.154901959985743		1.5	[1.36-1.66]	Illumina [580483] (imputed)	N
2016-10-14	26606652	Alarcon-Riquelme ME	2015-11-25	Arthritis Rheumatol	www.ncbi.nlm.nih.gov/pubmed/26606652	GWAS in an Amerindian ancestry population reveals novel systemic lupus erythematosus risk loci and the role of European admixture.	Systemic lupus erythematosus	862 Native American ancestry-enriched North American cases, 531 Native American ancestry-enriched South American cases, 1,973 Native American ancestry-enriched North American controls, 344 Native American ancestry-enriched South American controls	NA	5q33.1	5	151077924	TNIP1	TNIP1			10318			rs7708392-C	rs7708392	0	7708392	intron_variant	0	0.499	2E-11	10.698970004336019		1.76	[1.50-2.07]	Illumina [580483] (imputed)	N
2016-10-14	26606652	Alarcon-Riquelme ME	2015-11-25	Arthritis Rheumatol	www.ncbi.nlm.nih.gov/pubmed/26606652	GWAS in an Amerindian ancestry population reveals novel systemic lupus erythematosus risk loci and the role of European admixture.	Systemic lupus erythematosus	862 Native American ancestry-enriched North American cases, 531 Native American ancestry-enriched South American cases, 1,973 Native American ancestry-enriched North American controls, 344 Native American ancestry-enriched South American controls	NA	7q32.1	7	128956751	TNPO3, IRF5	TNPO3			23534			rs12539741-T	rs12539741	0	12539741	intron_variant	0	0.222	6E-31	30.221848749616356		2.11	[1.88-2.37]	Illumina [580483] (imputed)	N
2016-10-14	26606652	Alarcon-Riquelme ME	2015-11-25	Arthritis Rheumatol	www.ncbi.nlm.nih.gov/pubmed/26606652	GWAS in an Amerindian ancestry population reveals novel systemic lupus erythematosus risk loci and the role of European admixture.	Systemic lupus erythematosus	862 Native American ancestry-enriched North American cases, 531 Native American ancestry-enriched South American cases, 1,973 Native American ancestry-enriched North American controls, 344 Native American ancestry-enriched South American controls	NA	10q11.23	10	48810120	WDFY4	WDFY4			57705			rs2928402-C	rs2928402	0	2928402	intron_variant	0	0.182	1E-6	6.0		1.39	[1.23-1.57]	Illumina [580483] (imputed)	N
2016-10-14	26606652	Alarcon-Riquelme ME	2015-11-25	Arthritis Rheumatol	www.ncbi.nlm.nih.gov/pubmed/26606652	GWAS in an Amerindian ancestry population reveals novel systemic lupus erythematosus risk loci and the role of European admixture.	Systemic lupus erythematosus	862 Native American ancestry-enriched North American cases, 531 Native American ancestry-enriched South American cases, 1,973 Native American ancestry-enriched North American controls, 344 Native American ancestry-enriched South American controls	NA				HLA-A							A*01:01-?	A*01:01	0			1	0.0542	6E-6	5.221848749616356		1.58	[1.30-1.93]	Illumina [580483] (imputed)	N
2016-10-14	26606652	Alarcon-Riquelme ME	2015-11-25	Arthritis Rheumatol	www.ncbi.nlm.nih.gov/pubmed/26606652	GWAS in an Amerindian ancestry population reveals novel systemic lupus erythematosus risk loci and the role of European admixture.	Systemic lupus erythematosus	862 Native American ancestry-enriched North American cases, 531 Native American ancestry-enriched South American cases, 1,973 Native American ancestry-enriched North American controls, 344 Native American ancestry-enriched South American controls	NA				HLA-B							B*08:01-?	B*08:01	0			1	0.0299	1E-8	8.0		2.06	[1.61-2.65]	Illumina [580483] (imputed)	N
2016-10-14	26606652	Alarcon-Riquelme ME	2015-11-25	Arthritis Rheumatol	www.ncbi.nlm.nih.gov/pubmed/26606652	GWAS in an Amerindian ancestry population reveals novel systemic lupus erythematosus risk loci and the role of European admixture.	Systemic lupus erythematosus	862 Native American ancestry-enriched North American cases, 531 Native American ancestry-enriched South American cases, 1,973 Native American ancestry-enriched North American controls, 344 Native American ancestry-enriched South American controls	NA				HLA-DQA1							DQA1*01:02-?	DQA1*01:02	0			1	0.0811	2E-13	12.698970004336019		1.94	[1.63-2.31]	Illumina [580483] (imputed)	N
2016-10-14	26606652	Alarcon-Riquelme ME	2015-11-25	Arthritis Rheumatol	www.ncbi.nlm.nih.gov/pubmed/26606652	GWAS in an Amerindian ancestry population reveals novel systemic lupus erythematosus risk loci and the role of European admixture.	Systemic lupus erythematosus	862 Native American ancestry-enriched North American cases, 531 Native American ancestry-enriched South American cases, 1,973 Native American ancestry-enriched North American controls, 344 Native American ancestry-enriched South American controls	NA				HLA-DQA1							DQA1*05:05-?	DQA1*05:05	0			1	0.8716	1E-8	8.0		1.6949153	[1.43-2.04]	Illumina [580483] (imputed)	N
2016-10-14	26606652	Alarcon-Riquelme ME	2015-11-25	Arthritis Rheumatol	www.ncbi.nlm.nih.gov/pubmed/26606652	GWAS in an Amerindian ancestry population reveals novel systemic lupus erythematosus risk loci and the role of European admixture.	Systemic lupus erythematosus	862 Native American ancestry-enriched North American cases, 531 Native American ancestry-enriched South American cases, 1,973 Native American ancestry-enriched North American controls, 344 Native American ancestry-enriched South American controls	NA				HLA-DQB1							DQB1*02:01-?	DQB1*02:01	0			1	0.0502	7E-11	10.154901959985743		1.92	[1.58-2.33]	Illumina [580483] (imputed)	N
2016-10-14	26606652	Alarcon-Riquelme ME	2015-11-25	Arthritis Rheumatol	www.ncbi.nlm.nih.gov/pubmed/26606652	GWAS in an Amerindian ancestry population reveals novel systemic lupus erythematosus risk loci and the role of European admixture.	Systemic lupus erythematosus	862 Native American ancestry-enriched North American cases, 531 Native American ancestry-enriched South American cases, 1,973 Native American ancestry-enriched North American controls, 344 Native American ancestry-enriched South American controls	NA				HLA-DQB1							DQB1*03:01-?	DQB1*03:01	0			1	0.791	8E-12	11.096910013008056		1.6666665	[1.45-1.92]	Illumina [580483] (imputed)	N
2016-10-14	26606652	Alarcon-Riquelme ME	2015-11-25	Arthritis Rheumatol	www.ncbi.nlm.nih.gov/pubmed/26606652	GWAS in an Amerindian ancestry population reveals novel systemic lupus erythematosus risk loci and the role of European admixture.	Systemic lupus erythematosus	862 Native American ancestry-enriched North American cases, 531 Native American ancestry-enriched South American cases, 1,973 Native American ancestry-enriched North American controls, 344 Native American ancestry-enriched South American controls	NA				HLA-DQB1							DQB1*06:02-?	DQB1*06:02	0			1	0.0469	1E-12	12.0		2.16	[1.75-2.67]	Illumina [580483] (imputed)	N
2016-10-14	26606652	Alarcon-Riquelme ME	2015-11-25	Arthritis Rheumatol	www.ncbi.nlm.nih.gov/pubmed/26606652	GWAS in an Amerindian ancestry population reveals novel systemic lupus erythematosus risk loci and the role of European admixture.	Systemic lupus erythematosus	862 Native American ancestry-enriched North American cases, 531 Native American ancestry-enriched South American cases, 1,973 Native American ancestry-enriched North American controls, 344 Native American ancestry-enriched South American controls	NA				HLA-DRB1							DRB1*03:01-?	DRB1*03:01	0			1	0.0496	4E-11	10.397940008672037		1.94	[1.59-2.35]	Illumina [580483] (imputed)	N
2016-10-14	26606652	Alarcon-Riquelme ME	2015-11-25	Arthritis Rheumatol	www.ncbi.nlm.nih.gov/pubmed/26606652	GWAS in an Amerindian ancestry population reveals novel systemic lupus erythematosus risk loci and the role of European admixture.	Systemic lupus erythematosus	862 Native American ancestry-enriched North American cases, 531 Native American ancestry-enriched South American cases, 1,973 Native American ancestry-enriched North American controls, 344 Native American ancestry-enriched South American controls	NA				HLA-DRB1							DRB1*15:01-?	DRB1*15:01	0			1	0.045	7E-12	11.154901959985743		2.1	[1.70-2.59]	Illumina [580483] (imputed)	N
2016-10-14	26606652	Alarcon-Riquelme ME	2015-11-25	Arthritis Rheumatol	www.ncbi.nlm.nih.gov/pubmed/26606652	GWAS in an Amerindian ancestry population reveals novel systemic lupus erythematosus risk loci and the role of European admixture.	Systemic lupus erythematosus	862 Native American ancestry-enriched North American cases, 531 Native American ancestry-enriched South American cases, 1,973 Native American ancestry-enriched North American controls, 344 Native American ancestry-enriched South American controls	NA	10p13	10	15496384	Intergenic	FAM171A1 - ITGA8	221061	8516		121852	17565	rs7098187-T	rs7098187	0	7098187	intergenic_variant	1	0.009	3E-6	5.522878745280337		2.62	[1.75-3.94]	Illumina [580483] (imputed)	N
2016-10-14	26606652	Alarcon-Riquelme ME	2015-11-25	Arthritis Rheumatol	www.ncbi.nlm.nih.gov/pubmed/26606652	GWAS in an Amerindian ancestry population reveals novel systemic lupus erythematosus risk loci and the role of European admixture.	Systemic lupus erythematosus	862 Native American ancestry-enriched North American cases, 531 Native American ancestry-enriched South American cases, 1,973 Native American ancestry-enriched North American controls, 344 Native American ancestry-enriched South American controls	NA				HLA-DQA1							DQA1*05:01-?	DQA1*05:01	0			1	0.0502	6E-11	10.221848749616356		1.91	[1.58-2.33]	Illumina [580483] (imputed)	N
2016-10-14	26606652	Alarcon-Riquelme ME	2015-11-25	Arthritis Rheumatol	www.ncbi.nlm.nih.gov/pubmed/26606652	GWAS in an Amerindian ancestry population reveals novel systemic lupus erythematosus risk loci and the role of European admixture.	Systemic lupus erythematosus	862 Native American ancestry-enriched North American cases, 531 Native American ancestry-enriched South American cases, 1,973 Native American ancestry-enriched North American controls, 344 Native American ancestry-enriched South American controls	NA	7q32.1	7	128933913	IRF5	LOC392787 - IRF5	392787	3663		10843	3824	rs4728142-A	rs4728142	0	4728142	upstream_gene_variant	1	0.387	1E-23	23.0		1.76	[1.59-1.95]	Illumina [580483] (imputed)	N
2016-10-14	26606652	Alarcon-Riquelme ME	2015-11-25	Arthritis Rheumatol	www.ncbi.nlm.nih.gov/pubmed/26606652	GWAS in an Amerindian ancestry population reveals novel systemic lupus erythematosus risk loci and the role of European admixture.	Systemic lupus erythematosus	862 Native American ancestry-enriched North American cases, 531 Native American ancestry-enriched South American cases, 1,973 Native American ancestry-enriched North American controls, 344 Native American ancestry-enriched South American controls	NA	19p13.11	19	18370523	PGPEP1	PGPEP1 - GDF15	54858	9518		570	15635	rs8105429-G	rs8105429	0	8105429	upstream_gene_variant	1	0.392	5E-6	5.301029995663981		1.29	[1.17-1.43]	Illumina [580483] (imputed)	N
2017-02-09	26663301	Lessard CJ	2016-05-01	Arthritis Rheumatol	www.ncbi.nlm.nih.gov/pubmed/26663301	Identification of a Systemic Lupus Erythematosus Risk Locus Spanning ATG16L2, FCHSD2, and P2RY2 in Koreans.	Systemic lupus erythematosus	1,174 Korean ancestry cases, 4,246 Korean ancestry controls	739 Korean ancestry cases, 677 Chinese ancestry cases, 436 Korean ancestry controls, 709 Chinese ancestry controls	7q11.23	7	74511782	GTF2IRD1	GTF2IRD1			9569			rs2267828-?	rs2267828	0	2267828	intron_variant	0	NR	6E-8	7.221848749616356		1.2345679	[1.14-1.32]	Illumina [NR]	N
2017-02-09	26663301	Lessard CJ	2016-05-01	Arthritis Rheumatol	www.ncbi.nlm.nih.gov/pubmed/26663301	Identification of a Systemic Lupus Erythematosus Risk Locus Spanning ATG16L2, FCHSD2, and P2RY2 in Koreans.	Systemic lupus erythematosus	1,174 Korean ancestry cases, 4,246 Korean ancestry controls	739 Korean ancestry cases, 677 Chinese ancestry cases, 436 Korean ancestry controls, 709 Chinese ancestry controls	11q13.4	11	73152652	FCHSD2, P2RY2, ATG16L2	FCHSD2 - LOC105369381	9873	105369381		9970	3128	rs11235667-?	rs11235667	0	11235667	regulatory_region_variant	1	NR	7E-11	10.154901959985743		1.5873016	[1.39-1.82]	Illumina [NR]	N
2017-02-09	26663301	Lessard CJ	2016-05-01	Arthritis Rheumatol	www.ncbi.nlm.nih.gov/pubmed/26663301	Identification of a Systemic Lupus Erythematosus Risk Locus Spanning ATG16L2, FCHSD2, and P2RY2 in Koreans.	Systemic lupus erythematosus	1,174 Korean ancestry cases, 4,246 Korean ancestry controls	739 Korean ancestry cases, 677 Chinese ancestry cases, 436 Korean ancestry controls, 709 Chinese ancestry controls	14q32.33	14	104938047	AHNAK2	AHNAK2			113146			rs1048257-?	rs1048257	0	1048257	3_prime_UTR_variant	0	NR	9E-7	6.045757490560675		1.2195122	[1.12-1.32]	Illumina [NR]	N
2017-02-09	26663301	Lessard CJ	2016-05-01	Arthritis Rheumatol	www.ncbi.nlm.nih.gov/pubmed/26663301	Identification of a Systemic Lupus Erythematosus Risk Locus Spanning ATG16L2, FCHSD2, and P2RY2 in Koreans.	Systemic lupus erythematosus	1,174 Korean ancestry cases, 4,246 Korean ancestry controls	739 Korean ancestry cases, 677 Chinese ancestry cases, 436 Korean ancestry controls, 709 Chinese ancestry controls	1q25.1	1	173237158	PRDX6, TNFSF4	TNFSF4, LOC100506023			7292, 100506023			rs76413021-?	rs76413021	0	76413021	intergenic_variant	0	NR	3E-13	12.522878745280337		1.52	[1.36-1.71]	Illumina [NR]	N
2017-02-09	26663301	Lessard CJ	2016-05-01	Arthritis Rheumatol	www.ncbi.nlm.nih.gov/pubmed/26663301	Identification of a Systemic Lupus Erythematosus Risk Locus Spanning ATG16L2, FCHSD2, and P2RY2 in Koreans.	Systemic lupus erythematosus	1,174 Korean ancestry cases, 4,246 Korean ancestry controls	739 Korean ancestry cases, 677 Chinese ancestry cases, 436 Korean ancestry controls, 709 Chinese ancestry controls	2q32.2	2	191089272	STAT4	STAT4			6775			rs12612769-?	rs12612769	0	12612769	intron_variant	0	NR	2E-19	18.69897000433602		1.59	[1.43-1.75]	Illumina [NR]	N
2017-02-09	26663301	Lessard CJ	2016-05-01	Arthritis Rheumatol	www.ncbi.nlm.nih.gov/pubmed/26663301	Identification of a Systemic Lupus Erythematosus Risk Locus Spanning ATG16L2, FCHSD2, and P2RY2 in Koreans.	Systemic lupus erythematosus	1,174 Korean ancestry cases, 4,246 Korean ancestry controls	739 Korean ancestry cases, 677 Chinese ancestry cases, 436 Korean ancestry controls, 709 Chinese ancestry controls	6q23.3	6	137874929	PERP, TNFAIP3	TNFAIP3			7128			rs2230926-?	rs2230926	0	2230926	missense_variant	0	NR	2E-14	13.698970004336019		1.93	[1.63-2.28]	Illumina [NR]	N
2017-02-09	26663301	Lessard CJ	2016-05-01	Arthritis Rheumatol	www.ncbi.nlm.nih.gov/pubmed/26663301	Identification of a Systemic Lupus Erythematosus Risk Locus Spanning ATG16L2, FCHSD2, and P2RY2 in Koreans.	Systemic lupus erythematosus	1,174 Korean ancestry cases, 4,246 Korean ancestry controls	739 Korean ancestry cases, 677 Chinese ancestry cases, 436 Korean ancestry controls, 709 Chinese ancestry controls	7p12.2	7	50259481	IKZF1, C7orf72	C7orf72 - IKZF1	100130988	10320		100225	43972	rs11185602-?	rs11185602	0	11185602	intergenic_variant	1	NR	2E-16	15.698970004336019		1.5151515	[1.37-1.67]	Illumina [NR]	N
2017-02-09	26663301	Lessard CJ	2016-05-01	Arthritis Rheumatol	www.ncbi.nlm.nih.gov/pubmed/26663301	Identification of a Systemic Lupus Erythematosus Risk Locus Spanning ATG16L2, FCHSD2, and P2RY2 in Koreans.	Systemic lupus erythematosus	1,174 Korean ancestry cases, 4,246 Korean ancestry controls	739 Korean ancestry cases, 677 Chinese ancestry cases, 436 Korean ancestry controls, 709 Chinese ancestry controls	7q32.1	7	128935744	LOC392787, IRF5	LOC392787 - IRF5	392787	3663		12674	1993	rs113478424-?	rs113478424	0	113478424	upstream_gene_variant	1	NR	4E-12	11.397940008672037		1.59	[1.39-1.81]	Illumina [NR]	N
2017-02-09	26663301	Lessard CJ	2016-05-01	Arthritis Rheumatol	www.ncbi.nlm.nih.gov/pubmed/26663301	Identification of a Systemic Lupus Erythematosus Risk Locus Spanning ATG16L2, FCHSD2, and P2RY2 in Koreans.	Systemic lupus erythematosus	1,174 Korean ancestry cases, 4,246 Korean ancestry controls	739 Korean ancestry cases, 677 Chinese ancestry cases, 436 Korean ancestry controls, 709 Chinese ancestry controls	8p23.1	8	11494976	BLK	BLK			640			rs2736345-?	rs2736345	0	2736345	intron_variant	0	NR	8E-11	10.096910013008056		1.4285715	[1.28-1.59]	Illumina [NR]	N
2017-02-09	26663301	Lessard CJ	2016-05-01	Arthritis Rheumatol	www.ncbi.nlm.nih.gov/pubmed/26663301	Identification of a Systemic Lupus Erythematosus Risk Locus Spanning ATG16L2, FCHSD2, and P2RY2 in Koreans.	Systemic lupus erythematosus	1,174 Korean ancestry cases, 4,246 Korean ancestry controls	739 Korean ancestry cases, 677 Chinese ancestry cases, 436 Korean ancestry controls, 709 Chinese ancestry controls	10q11.23	10	48817351	WDFY4	WDFY4			57705			rs7097397-?	rs7097397	0	7097397	missense_variant	0	NR	2E-9	8.698970004336019		1.33	[1.21-1.46]	Illumina [NR]	N
2017-02-09	26663301	Lessard CJ	2016-05-01	Arthritis Rheumatol	www.ncbi.nlm.nih.gov/pubmed/26663301	Identification of a Systemic Lupus Erythematosus Risk Locus Spanning ATG16L2, FCHSD2, and P2RY2 in Koreans.	Systemic lupus erythematosus	1,174 Korean ancestry cases, 4,246 Korean ancestry controls	739 Korean ancestry cases, 677 Chinese ancestry cases, 436 Korean ancestry controls, 709 Chinese ancestry controls	1q23.3	1	161509955	FCGR2A	FCGR2A			2212			rs1801274-?	rs1801274	0	1801274	missense_variant	0	NR	7E-6	5.154901959985743		1.35	[1.18-1.53]	Illumina [NR]	N
2017-02-09	26663301	Lessard CJ	2016-05-01	Arthritis Rheumatol	www.ncbi.nlm.nih.gov/pubmed/26663301	Identification of a Systemic Lupus Erythematosus Risk Locus Spanning ATG16L2, FCHSD2, and P2RY2 in Koreans.	Systemic lupus erythematosus	1,174 Korean ancestry cases, 4,246 Korean ancestry controls	739 Korean ancestry cases, 677 Chinese ancestry cases, 436 Korean ancestry controls, 709 Chinese ancestry controls	2p22.3	2	33476823	RASGRP3	RASGRP3			25780			rs13385731-?	rs13385731	0	13385731	intron_variant	0	NR	1E-6	6.0		1.4492754	[1.25-1.69]	Illumina [NR]	N
2017-02-09	26663301	Lessard CJ	2016-05-01	Arthritis Rheumatol	www.ncbi.nlm.nih.gov/pubmed/26663301	Identification of a Systemic Lupus Erythematosus Risk Locus Spanning ATG16L2, FCHSD2, and P2RY2 in Koreans.	Systemic lupus erythematosus	1,174 Korean ancestry cases, 4,246 Korean ancestry controls	739 Korean ancestry cases, 677 Chinese ancestry cases, 436 Korean ancestry controls, 709 Chinese ancestry controls	12q24.33	12	128794319	SLC15A4, TMEM132C	SLC15A4			121260			rs1059312-?	rs1059312	0	1059312	synonymous_variant	0	NR	2E-6	5.698970004336019		1.25	[1.14-1.37]	Illumina [NR]	N
2017-02-09	26663301	Lessard CJ	2016-05-01	Arthritis Rheumatol	www.ncbi.nlm.nih.gov/pubmed/26663301	Identification of a Systemic Lupus Erythematosus Risk Locus Spanning ATG16L2, FCHSD2, and P2RY2 in Koreans.	Systemic lupus erythematosus	1,174 Korean ancestry cases, 4,246 Korean ancestry controls	739 Korean ancestry cases, 677 Chinese ancestry cases, 436 Korean ancestry controls, 709 Chinese ancestry controls	16q24.1	16	85977731	LOC146513, IRF8	LOC105371388 - LOC105371389	105371388	105371389		28096	70097	rs10521318-?	rs10521318	0	10521318	upstream_gene_variant	1	NR	4E-6	5.3979400086720375		1.4925373	[1.27-1.79]	Illumina [NR]	N
2017-02-09	26663301	Lessard CJ	2016-05-01	Arthritis Rheumatol	www.ncbi.nlm.nih.gov/pubmed/26663301	Identification of a Systemic Lupus Erythematosus Risk Locus Spanning ATG16L2, FCHSD2, and P2RY2 in Koreans.	Systemic lupus erythematosus	1,174 Korean ancestry cases, 4,246 Korean ancestry controls	739 Korean ancestry cases, 677 Chinese ancestry cases, 436 Korean ancestry controls, 709 Chinese ancestry controls	7q11.23	7	75580635	HIP1	HIP1			3092			rs139110493-?	rs139110493	0	139110493	intron_variant	0	NR	1E-12	12.0		2.48	1.93-3.19	Illumina [NR]	N
2017-02-09	26663301	Lessard CJ	2016-05-01	Arthritis Rheumatol	www.ncbi.nlm.nih.gov/pubmed/26663301	Identification of a Systemic Lupus Erythematosus Risk Locus Spanning ATG16L2, FCHSD2, and P2RY2 in Koreans.	Systemic lupus erythematosus	1,174 Korean ancestry cases, 4,246 Korean ancestry controls	739 Korean ancestry cases, 677 Chinese ancestry cases, 436 Korean ancestry controls, 709 Chinese ancestry controls	Xq28	X	154000721	TMEM187, MECP2, IRAK1	TMEM187 - IRAK1	8269	3654		17526	9785	rs5986948-?	rs5986948	0	5986948	intergenic_variant	1	NR	4E-10	9.397940008672037		1.56	[1.35-1.79]	Illumina [NR]	N
2017-02-09	26663301	Lessard CJ	2016-05-01	Arthritis Rheumatol	www.ncbi.nlm.nih.gov/pubmed/26663301	Identification of a Systemic Lupus Erythematosus Risk Locus Spanning ATG16L2, FCHSD2, and P2RY2 in Koreans.	Systemic lupus erythematosus	1,174 Korean ancestry cases, 4,246 Korean ancestry controls	739 Korean ancestry cases, 677 Chinese ancestry cases, 436 Korean ancestry controls, 709 Chinese ancestry controls	11q24.3	11	128459064	ETS1	LOC105369566, ETS1			105369566, 2113			rs1128334-?	rs1128334	0	1128334	3_prime_UTR_variant	0	NR	7E-12	11.154901959985743		1.39	1.26-1.52	Illumina [NR]	N
2017-02-09	26663301	Lessard CJ	2016-05-01	Arthritis Rheumatol	www.ncbi.nlm.nih.gov/pubmed/26663301	Identification of a Systemic Lupus Erythematosus Risk Locus Spanning ATG16L2, FCHSD2, and P2RY2 in Koreans.	Systemic lupus erythematosus	1,174 Korean ancestry cases, 4,246 Korean ancestry controls	739 Korean ancestry cases, 677 Chinese ancestry cases, 436 Korean ancestry controls, 709 Chinese ancestry controls	1q25.1	1	173378698	TNFSF4, PRDX6	LOC100506023, TNFSF4			100506023, 7292			rs4916342-?	rs4916342	0	4916342	intergenic_variant	0	NR	8E-9	8.096910013008056		1.33	[1.22-1.49]	Illumina [NR]	N
2017-02-19	27399966	Morris DL	2016-07-11	Nat Genet	www.ncbi.nlm.nih.gov/pubmed/27399966	Genome-wide association meta-analysis in Chinese and European individuals identifies ten new loci associated with systemic lupus erythematosus.	Systemic lupus erythematosus	1,659 Chinese ancestry cases, 3,398 Chinese ancestry controls, 4,036 European ancestry cases, 6,959 European ancestry controls	3,043 Chinese ancestry cases, 5,074 Chinese ancestry controls, 2,643 European ancestry cases, 9,032 European ancestry controls	1q23.3	1	161509955	FCGR2A	FCGR2A			2212			rs1801274-?	rs1801274	0	1801274	missense_variant	0	0.497	6E-11	10.221848749616356	(EA)	1.21	[NR]	NR [6344733] (imputed)	N
2017-02-19	27399966	Morris DL	2016-07-11	Nat Genet	www.ncbi.nlm.nih.gov/pubmed/27399966	Genome-wide association meta-analysis in Chinese and European individuals identifies ten new loci associated with systemic lupus erythematosus.	Systemic lupus erythematosus	1,659 Chinese ancestry cases, 3,398 Chinese ancestry controls, 4,036 European ancestry cases, 6,959 European ancestry controls	3,043 Chinese ancestry cases, 5,074 Chinese ancestry controls, 2,643 European ancestry cases, 9,032 European ancestry controls	1q25.1	1	173282717	TNFSF4	LOC100506023, TNFSF4			100506023, 7292			rs10912578-?	rs10912578	0	10912578	intergenic_variant	0	0.306	2E-15	14.698970004336019	(EA)	1.28	[NR]	NR [6344733] (imputed)	N
2017-02-19	27399966	Morris DL	2016-07-11	Nat Genet	www.ncbi.nlm.nih.gov/pubmed/27399966	Genome-wide association meta-analysis in Chinese and European individuals identifies ten new loci associated with systemic lupus erythematosus.	Systemic lupus erythematosus	1,659 Chinese ancestry cases, 3,398 Chinese ancestry controls, 4,036 European ancestry cases, 6,959 European ancestry controls	3,043 Chinese ancestry cases, 5,074 Chinese ancestry controls, 2,643 European ancestry cases, 9,032 European ancestry controls	2q32.2	2	191079016	STAT4	STAT4			6775			rs11889341-?	rs11889341	0	11889341	intron_variant	0	0.216	1E-65	65.0	(EA)	1.75	[NR]	NR [6344733] (imputed)	N
2017-02-19	27399966	Morris DL	2016-07-11	Nat Genet	www.ncbi.nlm.nih.gov/pubmed/27399966	Genome-wide association meta-analysis in Chinese and European individuals identifies ten new loci associated with systemic lupus erythematosus.	Systemic lupus erythematosus	1,659 Chinese ancestry cases, 3,398 Chinese ancestry controls, 4,036 European ancestry cases, 6,959 European ancestry controls	3,043 Chinese ancestry cases, 5,074 Chinese ancestry controls, 2,643 European ancestry cases, 9,032 European ancestry controls	5q33.1	5	151078210	TNIP1	TNIP1			10318			rs6889239-?	rs6889239	0	6889239	intron_variant	0	0.251	2E-18	17.69897000433602	(EA)	1.32	[NR]	NR [6344733] (imputed)	N
2017-02-19	27399966	Morris DL	2016-07-11	Nat Genet	www.ncbi.nlm.nih.gov/pubmed/27399966	Genome-wide association meta-analysis in Chinese and European individuals identifies ten new loci associated with systemic lupus erythematosus.	Systemic lupus erythematosus	1,659 Chinese ancestry cases, 3,398 Chinese ancestry controls, 4,036 European ancestry cases, 6,959 European ancestry controls	3,043 Chinese ancestry cases, 5,074 Chinese ancestry controls, 2,643 European ancestry cases, 9,032 European ancestry controls	5q33.3	5	160460329	MIR146A	PTTG1 - MIR3142HG	9232	107075116		31585	7922	rs2431098-?	rs2431098	0	2431098	intergenic_variant	1	0.481	2E-15	14.698970004336019	(EA)	1.26	[NR]	NR [6344733] (imputed)	N
2017-02-19	27399966	Morris DL	2016-07-11	Nat Genet	www.ncbi.nlm.nih.gov/pubmed/27399966	Genome-wide association meta-analysis in Chinese and European individuals identifies ten new loci associated with systemic lupus erythematosus.	Systemic lupus erythematosus	1,659 Chinese ancestry cases, 3,398 Chinese ancestry controls, 4,036 European ancestry cases, 6,959 European ancestry controls	3,043 Chinese ancestry cases, 5,074 Chinese ancestry controls, 2,643 European ancestry cases, 9,032 European ancestry controls	6q21	6	106140931	PRDM1, ATG5	PRDM1 - ATG5	639	9474		30992	43545	rs6568431-?	rs6568431	0	6568431	intron_variant	1	0.376	4E-12	11.397940008672037	(EA)	1.22	[NR]	NR [6344733] (imputed)	N
2017-02-19	27399966	Morris DL	2016-07-11	Nat Genet	www.ncbi.nlm.nih.gov/pubmed/27399966	Genome-wide association meta-analysis in Chinese and European individuals identifies ten new loci associated with systemic lupus erythematosus.	Systemic lupus erythematosus	1,659 Chinese ancestry cases, 3,398 Chinese ancestry controls, 4,036 European ancestry cases, 6,959 European ancestry controls	3,043 Chinese ancestry cases, 5,074 Chinese ancestry controls, 2,643 European ancestry cases, 9,032 European ancestry controls	6q23.3	6	137874929	TNFAIP3	TNFAIP3			7128			rs2230926-?	rs2230926	0	2230926	missense_variant	0	0.035	2E-16	15.698970004336019	(EA)	1.75	[NR]	NR [6344733] (imputed)	N
2017-02-19	27399966	Morris DL	2016-07-11	Nat Genet	www.ncbi.nlm.nih.gov/pubmed/27399966	Genome-wide association meta-analysis in Chinese and European individuals identifies ten new loci associated with systemic lupus erythematosus.	Systemic lupus erythematosus	1,659 Chinese ancestry cases, 3,398 Chinese ancestry controls, 4,036 European ancestry cases, 6,959 European ancestry controls	3,043 Chinese ancestry cases, 5,074 Chinese ancestry controls, 2,643 European ancestry cases, 9,032 European ancestry controls	7q32.1	7	128945562	IRF5	IRF5			3663			rs35000415-?	rs35000415	0	35000415	intron_variant	0	0.108	2E-45	44.69897000433602	(EA)	1.8	[NR]	NR [6344733] (imputed)	N
2017-02-19	27399966	Morris DL	2016-07-11	Nat Genet	www.ncbi.nlm.nih.gov/pubmed/27399966	Genome-wide association meta-analysis in Chinese and European individuals identifies ten new loci associated with systemic lupus erythematosus.	Systemic lupus erythematosus	1,659 Chinese ancestry cases, 3,398 Chinese ancestry controls, 4,036 European ancestry cases, 6,959 European ancestry controls	3,043 Chinese ancestry cases, 5,074 Chinese ancestry controls, 2,643 European ancestry cases, 9,032 European ancestry controls	8p23.1	8	11482456	BLK	FAM167A - BLK	83648	640		6552	11535	rs2736332-?	rs2736332	0	2736332	intergenic_variant	1	0.273	5E-18	17.30102999566398	(EA)	1.32	[NR]	NR [6344733] (imputed)	N
2017-02-19	27399966	Morris DL	2016-07-11	Nat Genet	www.ncbi.nlm.nih.gov/pubmed/27399966	Genome-wide association meta-analysis in Chinese and European individuals identifies ten new loci associated with systemic lupus erythematosus.	Systemic lupus erythematosus	1,659 Chinese ancestry cases, 3,398 Chinese ancestry controls, 4,036 European ancestry cases, 6,959 European ancestry controls	3,043 Chinese ancestry cases, 5,074 Chinese ancestry controls, 2,643 European ancestry cases, 9,032 European ancestry controls	10q11.23	10	48817351	WDFY4	WDFY4			57705			rs7097397-?	rs7097397	0	7097397	missense_variant	0	0.383	9E-11	10.045757490560675	(EA)	1.22	[NR]	NR [6344733] (imputed)	N
2017-02-19	27399966	Morris DL	2016-07-11	Nat Genet	www.ncbi.nlm.nih.gov/pubmed/27399966	Genome-wide association meta-analysis in Chinese and European individuals identifies ten new loci associated with systemic lupus erythematosus.	Systemic lupus erythematosus	1,659 Chinese ancestry cases, 3,398 Chinese ancestry controls, 4,036 European ancestry cases, 6,959 European ancestry controls	3,043 Chinese ancestry cases, 5,074 Chinese ancestry controls, 2,643 European ancestry cases, 9,032 European ancestry controls	10q21.2	10	62045858	ARID5B	ARID5B			84159			rs4948496-?	rs4948496	0	4948496	intron_variant	0	0.469	1E-6	6.0	(EA)	1.15	[NR]	NR [6344733] (imputed)	N
2017-02-19	27399966	Morris DL	2016-07-11	Nat Genet	www.ncbi.nlm.nih.gov/pubmed/27399966	Genome-wide association meta-analysis in Chinese and European individuals identifies ten new loci associated with systemic lupus erythematosus.	Systemic lupus erythematosus	1,659 Chinese ancestry cases, 3,398 Chinese ancestry controls, 4,036 European ancestry cases, 6,959 European ancestry controls	3,043 Chinese ancestry cases, 5,074 Chinese ancestry controls, 2,643 European ancestry cases, 9,032 European ancestry controls	11p13	11	35076646	CD44	LOC105376626 - LOC105376627	105376626	105376627		2689	10154	rs387619-?	rs387619	0	387619	regulatory_region_variant	1	0.444	4E-11	10.397940008672037	(EA)	1.22	[NR]	NR [6344733] (imputed)	N
2017-02-19	27399966	Morris DL	2016-07-11	Nat Genet	www.ncbi.nlm.nih.gov/pubmed/27399966	Genome-wide association meta-analysis in Chinese and European individuals identifies ten new loci associated with systemic lupus erythematosus.	Systemic lupus erythematosus	1,659 Chinese ancestry cases, 3,398 Chinese ancestry controls, 4,036 European ancestry cases, 6,959 European ancestry controls	3,043 Chinese ancestry cases, 5,074 Chinese ancestry controls, 2,643 European ancestry cases, 9,032 European ancestry controls	11q24.3	11	128629105	ETS1, FLI1	LOC105369568 - LOC101929538	105369568	101929538		6859	52135	rs7941765-?	rs7941765	0	7941765	downstream_gene_variant	1	0.492	1E-6	6.0	(EA)	1.15	[NR]	NR [6344733] (imputed)	N
2017-02-19	27399966	Morris DL	2016-07-11	Nat Genet	www.ncbi.nlm.nih.gov/pubmed/27399966	Genome-wide association meta-analysis in Chinese and European individuals identifies ten new loci associated with systemic lupus erythematosus.	Systemic lupus erythematosus	1,659 Chinese ancestry cases, 3,398 Chinese ancestry controls, 4,036 European ancestry cases, 6,959 European ancestry controls	3,043 Chinese ancestry cases, 5,074 Chinese ancestry controls, 2,643 European ancestry cases, 9,032 European ancestry controls	12q24.33	12	128794319	SLC15A4	SLC15A4			121260			rs1059312-?	rs1059312	0	1059312	synonymous_variant	0	0.391	3E-6	5.522878745280337	(EA)	1.14	[NR]	NR [6344733] (imputed)	N
2017-02-19	27399966	Morris DL	2016-07-11	Nat Genet	www.ncbi.nlm.nih.gov/pubmed/27399966	Genome-wide association meta-analysis in Chinese and European individuals identifies ten new loci associated with systemic lupus erythematosus.	Systemic lupus erythematosus	1,659 Chinese ancestry cases, 3,398 Chinese ancestry controls, 4,036 European ancestry cases, 6,959 European ancestry controls	3,043 Chinese ancestry cases, 5,074 Chinese ancestry controls, 2,643 European ancestry cases, 9,032 European ancestry controls	16p13.13	16	11080508	CIITA, SOCS1	CLEC16A			23274			rs9652601-?	rs9652601	0	9652601	intron_variant	0	0.332	4E-7	6.3979400086720375	(EA)	1.17	[NR]	NR [6344733] (imputed)	N
2017-02-19	27399966	Morris DL	2016-07-11	Nat Genet	www.ncbi.nlm.nih.gov/pubmed/27399966	Genome-wide association meta-analysis in Chinese and European individuals identifies ten new loci associated with systemic lupus erythematosus.	Systemic lupus erythematosus	1,659 Chinese ancestry cases, 3,398 Chinese ancestry controls, 4,036 European ancestry cases, 6,959 European ancestry controls	3,043 Chinese ancestry cases, 5,074 Chinese ancestry controls, 2,643 European ancestry cases, 9,032 European ancestry controls	16p11.2	16	31265490	ITGAM	ITGAM			3684			rs1143679-?	rs1143679	0	1143679	missense_variant	0	0.12	5E-48	47.30102999566398	(EA)	1.78	[NR]	NR [6344733] (imputed)	N
2017-02-19	27399966	Morris DL	2016-07-11	Nat Genet	www.ncbi.nlm.nih.gov/pubmed/27399966	Genome-wide association meta-analysis in Chinese and European individuals identifies ten new loci associated with systemic lupus erythematosus.	Systemic lupus erythematosus	1,659 Chinese ancestry cases, 3,398 Chinese ancestry controls, 4,036 European ancestry cases, 6,959 European ancestry controls	3,043 Chinese ancestry cases, 5,074 Chinese ancestry controls, 2,643 European ancestry cases, 9,032 European ancestry controls	16q24.1	16	85933077	IRF8	IRF8 - LOC107984811	3394	107984811		10471	2200	rs13332649-?	rs13332649	0	13332649	downstream_gene_variant	1	0.21	5E-17	16.30102999566398	(EA)	1.37	[NR]	NR [6344733] (imputed)	N
2017-02-19	27399966	Morris DL	2016-07-11	Nat Genet	www.ncbi.nlm.nih.gov/pubmed/27399966	Genome-wide association meta-analysis in Chinese and European individuals identifies ten new loci associated with systemic lupus erythematosus.	Systemic lupus erythematosus	1,659 Chinese ancestry cases, 3,398 Chinese ancestry controls, 4,036 European ancestry cases, 6,959 European ancestry controls	3,043 Chinese ancestry cases, 5,074 Chinese ancestry controls, 2,643 European ancestry cases, 9,032 European ancestry controls	22q11.21	22	21622645	UBE2L3	UBE2L3			7332			rs7444-?	rs7444	0	7444	3_prime_UTR_variant	0	0.204	1E-13	13.0	(EA)	1.28	[NR]	NR [6344733] (imputed)	N
2017-02-19	27399966	Morris DL	2016-07-11	Nat Genet	www.ncbi.nlm.nih.gov/pubmed/27399966	Genome-wide association meta-analysis in Chinese and European individuals identifies ten new loci associated with systemic lupus erythematosus.	Systemic lupus erythematosus	1,659 Chinese ancestry cases, 3,398 Chinese ancestry controls, 4,036 European ancestry cases, 6,959 European ancestry controls	3,043 Chinese ancestry cases, 5,074 Chinese ancestry controls, 2,643 European ancestry cases, 9,032 European ancestry controls	1q25.1	1	173282717	TNFSF4	LOC100506023, TNFSF4			100506023, 7292			rs10912578-?	rs10912578	0	10912578	intergenic_variant	0	0.46	2E-8	7.698970004336019	(Chinese)	1.28	[NR]	NR [6344733] (imputed)	N
2017-02-19	27399966	Morris DL	2016-07-11	Nat Genet	www.ncbi.nlm.nih.gov/pubmed/27399966	Genome-wide association meta-analysis in Chinese and European individuals identifies ten new loci associated with systemic lupus erythematosus.	Systemic lupus erythematosus	1,659 Chinese ancestry cases, 3,398 Chinese ancestry controls, 4,036 European ancestry cases, 6,959 European ancestry controls	3,043 Chinese ancestry cases, 5,074 Chinese ancestry controls, 2,643 European ancestry cases, 9,032 European ancestry controls	2q32.2	2	191079016	STAT4	STAT4			6775			rs11889341-?	rs11889341	0	11889341	intron_variant	0	0.339	4E-22	21.397940008672037	(Chinese)	1.56	[NR]	NR [6344733] (imputed)	N
2017-02-19	27399966	Morris DL	2016-07-11	Nat Genet	www.ncbi.nlm.nih.gov/pubmed/27399966	Genome-wide association meta-analysis in Chinese and European individuals identifies ten new loci associated with systemic lupus erythematosus.	Systemic lupus erythematosus	1,659 Chinese ancestry cases, 3,398 Chinese ancestry controls, 4,036 European ancestry cases, 6,959 European ancestry controls	3,043 Chinese ancestry cases, 5,074 Chinese ancestry controls, 2,643 European ancestry cases, 9,032 European ancestry controls	5q33.1	5	151078210	TNIP1	TNIP1			10318			rs6889239-?	rs6889239	0	6889239	intron_variant	0	0.743	3E-6	5.522878745280337	(Chinese)	1.28	[NR]	NR [6344733] (imputed)	N
2017-02-19	27399966	Morris DL	2016-07-11	Nat Genet	www.ncbi.nlm.nih.gov/pubmed/27399966	Genome-wide association meta-analysis in Chinese and European individuals identifies ten new loci associated with systemic lupus erythematosus.	Systemic lupus erythematosus	1,659 Chinese ancestry cases, 3,398 Chinese ancestry controls, 4,036 European ancestry cases, 6,959 European ancestry controls	3,043 Chinese ancestry cases, 5,074 Chinese ancestry controls, 2,643 European ancestry cases, 9,032 European ancestry controls	6q21	6	106140931	PRDM1, ATG5	PRDM1 - ATG5	639	9474		30992	43545	rs6568431-?	rs6568431	0	6568431	intron_variant	1	0.347	3E-6	5.522878745280337	(Chinese)	1.24	[NR]	NR [6344733] (imputed)	N
2017-02-19	27399966	Morris DL	2016-07-11	Nat Genet	www.ncbi.nlm.nih.gov/pubmed/27399966	Genome-wide association meta-analysis in Chinese and European individuals identifies ten new loci associated with systemic lupus erythematosus.	Systemic lupus erythematosus	1,659 Chinese ancestry cases, 3,398 Chinese ancestry controls, 4,036 European ancestry cases, 6,959 European ancestry controls	3,043 Chinese ancestry cases, 5,074 Chinese ancestry controls, 2,643 European ancestry cases, 9,032 European ancestry controls	6q23.3	6	137874929	TNFAIP3	TNFAIP3			7128			rs2230926-?	rs2230926	0	2230926	missense_variant	0	0.031	1E-12	12.0	(Chinese)	2.03	[NR]	NR [6344733] (imputed)	N
2017-02-19	27399966	Morris DL	2016-07-11	Nat Genet	www.ncbi.nlm.nih.gov/pubmed/27399966	Genome-wide association meta-analysis in Chinese and European individuals identifies ten new loci associated with systemic lupus erythematosus.	Systemic lupus erythematosus	1,659 Chinese ancestry cases, 3,398 Chinese ancestry controls, 4,036 European ancestry cases, 6,959 European ancestry controls	3,043 Chinese ancestry cases, 5,074 Chinese ancestry controls, 2,643 European ancestry cases, 9,032 European ancestry controls	7p12.2	7	50266267	IKZF1	C7orf72 - IKZF1	100130988	10320		107011	37186	rs4917014-?	rs4917014	0	4917014	regulatory_region_variant	1	0.299	3E-6	5.522878745280337	(Chinese)	1.26	[NR]	NR [6344733] (imputed)	N
2017-02-19	27399966	Morris DL	2016-07-11	Nat Genet	www.ncbi.nlm.nih.gov/pubmed/27399966	Genome-wide association meta-analysis in Chinese and European individuals identifies ten new loci associated with systemic lupus erythematosus.	Systemic lupus erythematosus	1,659 Chinese ancestry cases, 3,398 Chinese ancestry controls, 4,036 European ancestry cases, 6,959 European ancestry controls	3,043 Chinese ancestry cases, 5,074 Chinese ancestry controls, 2,643 European ancestry cases, 9,032 European ancestry controls	8p23.1	8	11482456	BLK	FAM167A - BLK	83648	640		6552	11535	rs2736332-?	rs2736332	0	2736332	intergenic_variant	1	0.718	3E-14	13.522878745280337	(Chinese)	1.5	[NR]	NR [6344733] (imputed)	N
2017-02-19	27399966	Morris DL	2016-07-11	Nat Genet	www.ncbi.nlm.nih.gov/pubmed/27399966	Genome-wide association meta-analysis in Chinese and European individuals identifies ten new loci associated with systemic lupus erythematosus.	Systemic lupus erythematosus	1,659 Chinese ancestry cases, 3,398 Chinese ancestry controls, 4,036 European ancestry cases, 6,959 European ancestry controls	3,043 Chinese ancestry cases, 5,074 Chinese ancestry controls, 2,643 European ancestry cases, 9,032 European ancestry controls	10q11.23	10	48817351	WDFY4	WDFY4			57705			rs7097397-?	rs7097397	0	7097397	missense_variant	0	0.694	5E-7	6.301029995663981	(Chinese)	1.27	[NR]	NR [6344733] (imputed)	N
2017-02-19	27399966	Morris DL	2016-07-11	Nat Genet	www.ncbi.nlm.nih.gov/pubmed/27399966	Genome-wide association meta-analysis in Chinese and European individuals identifies ten new loci associated with systemic lupus erythematosus.	Systemic lupus erythematosus	1,659 Chinese ancestry cases, 3,398 Chinese ancestry controls, 4,036 European ancestry cases, 6,959 European ancestry controls	3,043 Chinese ancestry cases, 5,074 Chinese ancestry controls, 2,643 European ancestry cases, 9,032 European ancestry controls	22q11.21	22	21622645	UBE2L3	UBE2L3			7332			rs7444-?	rs7444	0	7444	3_prime_UTR_variant	0	0.519	2E-6	5.698970004336019	(Chinese)	1.23	[NR]	NR [6344733] (imputed)	N
2017-02-19	27399966	Morris DL	2016-07-11	Nat Genet	www.ncbi.nlm.nih.gov/pubmed/27399966	Genome-wide association meta-analysis in Chinese and European individuals identifies ten new loci associated with systemic lupus erythematosus.	Systemic lupus erythematosus	1,659 Chinese ancestry cases, 3,398 Chinese ancestry controls, 4,036 European ancestry cases, 6,959 European ancestry controls	3,043 Chinese ancestry cases, 5,074 Chinese ancestry controls, 2,643 European ancestry cases, 9,032 European ancestry controls	1p13.2	1	113834946	PTPN22	PTPN22, AP4B1-AS1			26191, 100287722			rs2476601-?	rs2476601	0	2476601	missense_variant	0	0.091	8E-13	12.096910013008056	(EA)	1.39	[NR]	NR [6344733] (imputed)	N
2017-02-19	27399966	Morris DL	2016-07-11	Nat Genet	www.ncbi.nlm.nih.gov/pubmed/27399966	Genome-wide association meta-analysis in Chinese and European individuals identifies ten new loci associated with systemic lupus erythematosus.	Systemic lupus erythematosus	1,659 Chinese ancestry cases, 3,398 Chinese ancestry controls, 4,036 European ancestry cases, 6,959 European ancestry controls	3,043 Chinese ancestry cases, 5,074 Chinese ancestry controls, 2,643 European ancestry cases, 9,032 European ancestry controls	1q25.3	1	183573188	SMG7, NCF2	NCF2			4688			rs17849501-?	rs17849501	0	17849501	synonymous_variant	0	0.051	2E-59	58.69897000433602	(EA)	2.24	[NR]	NR [6344733] (imputed)	N
2017-02-19	27399966	Morris DL	2016-07-11	Nat Genet	www.ncbi.nlm.nih.gov/pubmed/27399966	Genome-wide association meta-analysis in Chinese and European individuals identifies ten new loci associated with systemic lupus erythematosus.	Systemic lupus erythematosus	1,659 Chinese ancestry cases, 3,398 Chinese ancestry controls, 4,036 European ancestry cases, 6,959 European ancestry controls	3,043 Chinese ancestry cases, 5,074 Chinese ancestry controls, 2,643 European ancestry cases, 9,032 European ancestry controls	2p14	2	65381229	SPRED2	SPRED2			200734			rs268134-?	rs268134	0	268134	intron_variant	0	0.249	2E-7	6.698970004336019	(EA)	1.19	[NR]	NR [6344733] (imputed)	N
2017-02-19	27399966	Morris DL	2016-07-11	Nat Genet	www.ncbi.nlm.nih.gov/pubmed/27399966	Genome-wide association meta-analysis in Chinese and European individuals identifies ten new loci associated with systemic lupus erythematosus.	Systemic lupus erythematosus	1,659 Chinese ancestry cases, 3,398 Chinese ancestry controls, 4,036 European ancestry cases, 6,959 European ancestry controls	3,043 Chinese ancestry cases, 5,074 Chinese ancestry controls, 2,643 European ancestry cases, 9,032 European ancestry controls	2q24.2	2	162254026	IFIH1	LOC105373724 - IFIH1	105373724	64135		3758	13053	rs2111485-?	rs2111485	0	2111485	intergenic_variant	1	0.404	3E-6	5.522878745280337	(EA)	1.15	[NR]	NR [6344733] (imputed)	N
2017-02-19	27399966	Morris DL	2016-07-11	Nat Genet	www.ncbi.nlm.nih.gov/pubmed/27399966	Genome-wide association meta-analysis in Chinese and European individuals identifies ten new loci associated with systemic lupus erythematosus.	Systemic lupus erythematosus	1,659 Chinese ancestry cases, 3,398 Chinese ancestry controls, 4,036 European ancestry cases, 6,959 European ancestry controls	3,043 Chinese ancestry cases, 5,074 Chinese ancestry controls, 2,643 European ancestry cases, 9,032 European ancestry controls	2q34	2	213025508	IKZF2	IKZF2			22807			rs10048743-?	rs10048743	0	10048743	intron_variant	0	0.129	2E-8	7.698970004336019	(EA)	1.26	[NR]	NR [6344733] (imputed)	N
2017-02-19	27399966	Morris DL	2016-07-11	Nat Genet	www.ncbi.nlm.nih.gov/pubmed/27399966	Genome-wide association meta-analysis in Chinese and European individuals identifies ten new loci associated with systemic lupus erythematosus.	Systemic lupus erythematosus	1,659 Chinese ancestry cases, 3,398 Chinese ancestry controls, 4,036 European ancestry cases, 6,959 European ancestry controls	3,043 Chinese ancestry cases, 5,074 Chinese ancestry controls, 2,643 European ancestry cases, 9,032 European ancestry controls	3p14.3	3	58484624	ABHD6, PXK	LOC107986092			107986092			rs9311676-?	rs9311676	0	9311676	regulatory_region_variant	0	0.424	5E-6	5.301029995663981	(EA)	1.14	[NR]	NR [6344733] (imputed)	N
2017-02-19	27399966	Morris DL	2016-07-11	Nat Genet	www.ncbi.nlm.nih.gov/pubmed/27399966	Genome-wide association meta-analysis in Chinese and European individuals identifies ten new loci associated with systemic lupus erythematosus.	Systemic lupus erythematosus	1,659 Chinese ancestry cases, 3,398 Chinese ancestry controls, 4,036 European ancestry cases, 6,959 European ancestry controls	3,043 Chinese ancestry cases, 5,074 Chinese ancestry controls, 2,643 European ancestry cases, 9,032 European ancestry controls	3q25.33	3	160011200	IL12A	IL12A-AS1			101928376			rs564799-?	rs564799	0	564799	intron_variant	0	0.408	1E-6	6.0	(EA)	1.16	[NR]	NR [6344733] (imputed)	N
2017-02-19	27399966	Morris DL	2016-07-11	Nat Genet	www.ncbi.nlm.nih.gov/pubmed/27399966	Genome-wide association meta-analysis in Chinese and European individuals identifies ten new loci associated with systemic lupus erythematosus.	Systemic lupus erythematosus	1,659 Chinese ancestry cases, 3,398 Chinese ancestry controls, 4,036 European ancestry cases, 6,959 European ancestry controls	3,043 Chinese ancestry cases, 5,074 Chinese ancestry controls, 2,643 European ancestry cases, 9,032 European ancestry controls				BANK1							4:102721293-?	4:102721293	0			1	0.446	5E-10	9.301029995663981	(EA)	1.2	[NR]	NR [6344733] (imputed)	N
2017-02-19	27399966	Morris DL	2016-07-11	Nat Genet	www.ncbi.nlm.nih.gov/pubmed/27399966	Genome-wide association meta-analysis in Chinese and European individuals identifies ten new loci associated with systemic lupus erythematosus.	Systemic lupus erythematosus	1,659 Chinese ancestry cases, 3,398 Chinese ancestry controls, 4,036 European ancestry cases, 6,959 European ancestry controls	3,043 Chinese ancestry cases, 5,074 Chinese ancestry controls, 2,643 European ancestry cases, 9,032 European ancestry controls	5q31.1	5	134092910	TCF7, SKP1	LOC105379185			105379185			rs4388254-?	rs4388254	0	4388254	regulatory_region_variant	0	0.045	4E-10	9.397940008672037	(EA)	1.47	[NR]	NR [6344733] (imputed)	N
2017-02-19	27399966	Morris DL	2016-07-11	Nat Genet	www.ncbi.nlm.nih.gov/pubmed/27399966	Genome-wide association meta-analysis in Chinese and European individuals identifies ten new loci associated with systemic lupus erythematosus.	Systemic lupus erythematosus	1,659 Chinese ancestry cases, 3,398 Chinese ancestry controls, 4,036 European ancestry cases, 6,959 European ancestry controls	3,043 Chinese ancestry cases, 5,074 Chinese ancestry controls, 2,643 European ancestry cases, 9,032 European ancestry controls	11p15.5	11	614318	IRF7	IRF7			3665			rs1061502-?	rs1061502	0	1061502	missense_variant	0	0.273	9E-11	10.045757490560675	(EA)	1.23	[NR]	NR [6344733] (imputed)	N
2017-02-19	27399966	Morris DL	2016-07-11	Nat Genet	www.ncbi.nlm.nih.gov/pubmed/27399966	Genome-wide association meta-analysis in Chinese and European individuals identifies ten new loci associated with systemic lupus erythematosus.	Systemic lupus erythematosus	1,659 Chinese ancestry cases, 3,398 Chinese ancestry controls, 4,036 European ancestry cases, 6,959 European ancestry controls	3,043 Chinese ancestry cases, 5,074 Chinese ancestry controls, 2,643 European ancestry cases, 9,032 European ancestry controls	12q24.12	12	111472415	SH2B3	ATXN2			6311			rs10774625-?	rs10774625	0	10774625	intron_variant	0	0.499	9E-8	7.045757490560675	(EA)	1.17	[NR]	NR [6344733] (imputed)	N
2017-02-19	27399966	Morris DL	2016-07-11	Nat Genet	www.ncbi.nlm.nih.gov/pubmed/27399966	Genome-wide association meta-analysis in Chinese and European individuals identifies ten new loci associated with systemic lupus erythematosus.	Systemic lupus erythematosus	1,659 Chinese ancestry cases, 3,398 Chinese ancestry controls, 4,036 European ancestry cases, 6,959 European ancestry controls	3,043 Chinese ancestry cases, 5,074 Chinese ancestry controls, 2,643 European ancestry cases, 9,032 European ancestry controls	15q24.2	15	75018695	CSK	SCAMP5			192683			rs2289583-?	rs2289583	0	2289583	intron_variant	0	0.291	9E-9	8.045757490560675	(EA)	1.2	[NR]	NR [6344733] (imputed)	N
2017-02-19	27399966	Morris DL	2016-07-11	Nat Genet	www.ncbi.nlm.nih.gov/pubmed/27399966	Genome-wide association meta-analysis in Chinese and European individuals identifies ten new loci associated with systemic lupus erythematosus.	Systemic lupus erythematosus	1,659 Chinese ancestry cases, 3,398 Chinese ancestry controls, 4,036 European ancestry cases, 6,959 European ancestry controls	3,043 Chinese ancestry cases, 5,074 Chinese ancestry controls, 2,643 European ancestry cases, 9,032 European ancestry controls	17q12	17	39764941	IKZF3	IKZF3			22806			rs2941509-?	rs2941509	0	2941509	3_prime_UTR_variant	0	0.032	4E-6	5.3979400086720375	(EA)	1.41	[NR]	NR [6344733] (imputed)	N
2017-02-19	27399966	Morris DL	2016-07-11	Nat Genet	www.ncbi.nlm.nih.gov/pubmed/27399966	Genome-wide association meta-analysis in Chinese and European individuals identifies ten new loci associated with systemic lupus erythematosus.	Systemic lupus erythematosus	1,659 Chinese ancestry cases, 3,398 Chinese ancestry controls, 4,036 European ancestry cases, 6,959 European ancestry controls	3,043 Chinese ancestry cases, 5,074 Chinese ancestry controls, 2,643 European ancestry cases, 9,032 European ancestry controls	19p13.2	19	10364976	TYK2	TYK2			7297			rs2304256-?	rs2304256	0	2304256	missense_variant	0	0.286	2E-12	11.698970004336019	(EA)	1.26	[NR]	NR [6344733] (imputed)	N
2017-02-19	27399966	Morris DL	2016-07-11	Nat Genet	www.ncbi.nlm.nih.gov/pubmed/27399966	Genome-wide association meta-analysis in Chinese and European individuals identifies ten new loci associated with systemic lupus erythematosus.	Systemic lupus erythematosus	1,659 Chinese ancestry cases, 3,398 Chinese ancestry controls, 4,036 European ancestry cases, 6,959 European ancestry controls	3,043 Chinese ancestry cases, 5,074 Chinese ancestry controls, 2,643 European ancestry cases, 9,032 European ancestry controls	6p21.31	6	34829464	UHRF1BP1	UHRF1BP1			54887			rs9462027-?	rs9462027	0	9462027	intron_variant	0	0.286	1E-10	10.0	(Chinese)	1.46	[NR]	NR [6344733] (imputed)	N
2017-02-19	27399966	Morris DL	2016-07-11	Nat Genet	www.ncbi.nlm.nih.gov/pubmed/27399966	Genome-wide association meta-analysis in Chinese and European individuals identifies ten new loci associated with systemic lupus erythematosus.	Systemic lupus erythematosus	1,659 Chinese ancestry cases, 3,398 Chinese ancestry controls, 4,036 European ancestry cases, 6,959 European ancestry controls	3,043 Chinese ancestry cases, 5,074 Chinese ancestry controls, 2,643 European ancestry cases, 9,032 European ancestry controls	2p22.3	2	33476823	RASGRP3	RASGRP3			25780			rs13385731-?	rs13385731	0	13385731	intron_variant	0	0.16	4E-6	5.3979400086720375	(Chinese)	1.35	[NR]	NR [6344733] (imputed)	N
2017-02-19	27399966	Morris DL	2016-07-11	Nat Genet	www.ncbi.nlm.nih.gov/pubmed/27399966	Genome-wide association meta-analysis in Chinese and European individuals identifies ten new loci associated with systemic lupus erythematosus.	Systemic lupus erythematosus	1,659 Chinese ancestry cases, 3,398 Chinese ancestry controls, 4,036 European ancestry cases, 6,959 European ancestry controls	3,043 Chinese ancestry cases, 5,074 Chinese ancestry controls, 2,643 European ancestry cases, 9,032 European ancestry controls	2p13.1	2	73981235	TET3	DGUOK-AS1			100874048			rs6705628-?	rs6705628	0	6705628	non_coding_transcript_exon_variant	0	0.178	3E-8	7.522878745280337	(Chinese)	1.4	[NR]	NR [6344733] (imputed)	N
2017-02-19	27399966	Morris DL	2016-07-11	Nat Genet	www.ncbi.nlm.nih.gov/pubmed/27399966	Genome-wide association meta-analysis in Chinese and European individuals identifies ten new loci associated with systemic lupus erythematosus.	Systemic lupus erythematosus	1,659 Chinese ancestry cases, 3,398 Chinese ancestry controls, 4,036 European ancestry cases, 6,959 European ancestry controls	3,043 Chinese ancestry cases, 5,074 Chinese ancestry controls, 2,643 European ancestry cases, 9,032 European ancestry controls	13q14.11	13	40983974	ELF1	ELF1			1997			rs7329174-?	rs7329174	0	7329174	intron_variant	0	0.211	3E-6	5.522878745280337	(Chinese)	1.27	[NR]	NR [6344733] (imputed)	N
2017-02-19	27399966	Morris DL	2016-07-11	Nat Genet	www.ncbi.nlm.nih.gov/pubmed/27399966	Genome-wide association meta-analysis in Chinese and European individuals identifies ten new loci associated with systemic lupus erythematosus.	Systemic lupus erythematosus	1,659 Chinese ancestry cases, 3,398 Chinese ancestry controls, 4,036 European ancestry cases, 6,959 European ancestry controls	3,043 Chinese ancestry cases, 5,074 Chinese ancestry controls, 2,643 European ancestry cases, 9,032 European ancestry controls	2p23.1	2	30256991	LBH	LBH			81606			rs17321999-C	rs17321999	0	17321999	intron_variant	0	0.809	2E-9	8.698970004336019	(EA)	1.1904762	[1.12-1.27]	NR [6344733] (imputed)	N
2017-02-19	27399966	Morris DL	2016-07-11	Nat Genet	www.ncbi.nlm.nih.gov/pubmed/27399966	Genome-wide association meta-analysis in Chinese and European individuals identifies ten new loci associated with systemic lupus erythematosus.	Systemic lupus erythematosus	1,659 Chinese ancestry cases, 3,398 Chinese ancestry controls, 4,036 European ancestry cases, 6,959 European ancestry controls	3,043 Chinese ancestry cases, 5,074 Chinese ancestry controls, 2,643 European ancestry cases, 9,032 European ancestry controls	3q28	3	188752450	LPP, TPRG1-AS1	LPP			4026			rs6762714-T	rs6762714	0	6762714	intron_variant	0	0.392	8E-10	9.096910013008056	(EA)	1.14	[1.09-1.19]	NR [6344733] (imputed)	N
2017-02-19	27399966	Morris DL	2016-07-11	Nat Genet	www.ncbi.nlm.nih.gov/pubmed/27399966	Genome-wide association meta-analysis in Chinese and European individuals identifies ten new loci associated with systemic lupus erythematosus.	Systemic lupus erythematosus	1,659 Chinese ancestry cases, 3,398 Chinese ancestry controls, 4,036 European ancestry cases, 6,959 European ancestry controls	3,043 Chinese ancestry cases, 5,074 Chinese ancestry controls, 2,643 European ancestry cases, 9,032 European ancestry controls	6p22.3	6	16630667	ATXN1	ATXN1			6310			rs17603856-T	rs17603856	0	17603856	intron_variant	0	0.645	3E-8	7.522878745280337	(EA)	1.1235955	[1.08-1.18]	NR [6344733] (imputed)	N
2017-02-19	27399966	Morris DL	2016-07-11	Nat Genet	www.ncbi.nlm.nih.gov/pubmed/27399966	Genome-wide association meta-analysis in Chinese and European individuals identifies ten new loci associated with systemic lupus erythematosus.	Systemic lupus erythematosus	1,659 Chinese ancestry cases, 3,398 Chinese ancestry controls, 4,036 European ancestry cases, 6,959 European ancestry controls	3,043 Chinese ancestry cases, 5,074 Chinese ancestry controls, 2,643 European ancestry cases, 9,032 European ancestry controls	9p24.1	9	4984530	JAK2	HNRNPA1P41 - JAK2	100128701	3717		38568	556	rs1887428-G	rs1887428	0	1887428	5_prime_UTR_variant	1	0.373	1E-6	6.0	(EA)	1.11	[1.06-1.16]	NR [6344733] (imputed)	N
2017-02-19	27399966	Morris DL	2016-07-11	Nat Genet	www.ncbi.nlm.nih.gov/pubmed/27399966	Genome-wide association meta-analysis in Chinese and European individuals identifies ten new loci associated with systemic lupus erythematosus.	Systemic lupus erythematosus	1,659 Chinese ancestry cases, 3,398 Chinese ancestry controls, 4,036 European ancestry cases, 6,959 European ancestry controls	3,043 Chinese ancestry cases, 5,074 Chinese ancestry controls, 2,643 European ancestry cases, 9,032 European ancestry controls	11q13.1	11	65774827	RNASEH2C	AP5B1			91056			rs494003-A	rs494003	0	494003	downstream_gene_variant	0	0.19	2E-6	5.698970004336019	(EA)	1.13	[1.07-1.19]	NR [6344733] (imputed)	N
2017-02-19	27399966	Morris DL	2016-07-11	Nat Genet	www.ncbi.nlm.nih.gov/pubmed/27399966	Genome-wide association meta-analysis in Chinese and European individuals identifies ten new loci associated with systemic lupus erythematosus.	Systemic lupus erythematosus	1,659 Chinese ancestry cases, 3,398 Chinese ancestry controls, 4,036 European ancestry cases, 6,959 European ancestry controls	3,043 Chinese ancestry cases, 5,074 Chinese ancestry controls, 2,643 European ancestry cases, 9,032 European ancestry controls	1q31.3	1	198625639	PTPRC, CD45	ATP6V1G3 - PTPRC	127124	5788		84694	13329	rs34889541-G	rs34889541	0	34889541	intergenic_variant	1	0.86	3E-10	9.522878745280337	(Chinese)	1.2820514	[1.19-1.39]	NR [6344733] (imputed)	N
2017-02-19	27399966	Morris DL	2016-07-11	Nat Genet	www.ncbi.nlm.nih.gov/pubmed/27399966	Genome-wide association meta-analysis in Chinese and European individuals identifies ten new loci associated with systemic lupus erythematosus.	Systemic lupus erythematosus	1,659 Chinese ancestry cases, 3,398 Chinese ancestry controls, 4,036 European ancestry cases, 6,959 European ancestry controls	3,043 Chinese ancestry cases, 5,074 Chinese ancestry controls, 2,643 European ancestry cases, 9,032 European ancestry controls	1q32.1	1	206470429	IKBKE	IKBKE			9641			rs2297550-G	rs2297550	0	2297550	upstream_gene_variant	0	0.546	2E-7	6.698970004336019	(Chinese)	1.14	[1.08-1.20]	NR [6344733] (imputed)	N
2017-02-19	27399966	Morris DL	2016-07-11	Nat Genet	www.ncbi.nlm.nih.gov/pubmed/27399966	Genome-wide association meta-analysis in Chinese and European individuals identifies ten new loci associated with systemic lupus erythematosus.	Systemic lupus erythematosus	1,659 Chinese ancestry cases, 3,398 Chinese ancestry controls, 4,036 European ancestry cases, 6,959 European ancestry controls	3,043 Chinese ancestry cases, 5,074 Chinese ancestry controls, 2,643 European ancestry cases, 9,032 European ancestry controls	2p23.1	2	30222160	LBH	LOC105374414 - LBH	105374414	81606		30847	9371	rs7579944-C	rs7579944	0	7579944	intergenic_variant	1	0.359	6E-6	5.221848749616356	(Chinese)	1.1494253	[1.09-1.22]	NR [6344733] (imputed)	N
2017-02-19	27399966	Morris DL	2016-07-11	Nat Genet	www.ncbi.nlm.nih.gov/pubmed/27399966	Genome-wide association meta-analysis in Chinese and European individuals identifies ten new loci associated with systemic lupus erythematosus.	Systemic lupus erythematosus	1,659 Chinese ancestry cases, 3,398 Chinese ancestry controls, 4,036 European ancestry cases, 6,959 European ancestry controls	3,043 Chinese ancestry cases, 5,074 Chinese ancestry controls, 2,643 European ancestry cases, 9,032 European ancestry controls	2p23.1	2	30256991	LBH	LBH			81606			rs17321999-C	rs17321999	0	17321999	intron_variant	0	0.836	1E-8	8.0	(Chinese)	1.2195122	[1.14-1.3]	NR [6344733] (imputed)	N
2017-02-19	27399966	Morris DL	2016-07-11	Nat Genet	www.ncbi.nlm.nih.gov/pubmed/27399966	Genome-wide association meta-analysis in Chinese and European individuals identifies ten new loci associated with systemic lupus erythematosus.	Systemic lupus erythematosus	1,659 Chinese ancestry cases, 3,398 Chinese ancestry controls, 4,036 European ancestry cases, 6,959 European ancestry controls	3,043 Chinese ancestry cases, 5,074 Chinese ancestry controls, 2,643 European ancestry cases, 9,032 European ancestry controls	3q28	3	188752450	LPP, TPRG1-AS1	LPP			4026			rs6762714-T	rs6762714	0	6762714	intron_variant	0	0.825	6E-7	6.221848749616356	(Chinese)	1.2	[1.12-1.29]	NR [6344733] (imputed)	N
2017-02-19	27399966	Morris DL	2016-07-11	Nat Genet	www.ncbi.nlm.nih.gov/pubmed/27399966	Genome-wide association meta-analysis in Chinese and European individuals identifies ten new loci associated with systemic lupus erythematosus.	Systemic lupus erythematosus	1,659 Chinese ancestry cases, 3,398 Chinese ancestry controls, 4,036 European ancestry cases, 6,959 European ancestry controls	3,043 Chinese ancestry cases, 5,074 Chinese ancestry controls, 2,643 European ancestry cases, 9,032 European ancestry controls	6q15	6	90292775	BACH2	BACH2			60468			rs597325-G	rs597325	0	597325	intron_variant	0	0.48	1E-10	10.0	(Chinese)	1.1904762	[1.12-1.25]	NR [6344733] (imputed)	N
2017-02-19	27399966	Morris DL	2016-07-11	Nat Genet	www.ncbi.nlm.nih.gov/pubmed/27399966	Genome-wide association meta-analysis in Chinese and European individuals identifies ten new loci associated with systemic lupus erythematosus.	Systemic lupus erythematosus	1,659 Chinese ancestry cases, 3,398 Chinese ancestry controls, 4,036 European ancestry cases, 6,959 European ancestry controls	3,043 Chinese ancestry cases, 5,074 Chinese ancestry controls, 2,643 European ancestry cases, 9,032 European ancestry controls	7q11.23	7	74526648	GTF2IRD1-GTF2I	GTF2IRD1			9569			rs73135369-C	rs73135369	0	73135369	intron_variant	0	0.076	7E-13	12.154901959985743	(Chinese)	1.38	[1.26-1.51]	NR [6344733] (imputed)	N
2017-02-19	27399966	Morris DL	2016-07-11	Nat Genet	www.ncbi.nlm.nih.gov/pubmed/27399966	Genome-wide association meta-analysis in Chinese and European individuals identifies ten new loci associated with systemic lupus erythematosus.	Systemic lupus erythematosus	1,659 Chinese ancestry cases, 3,398 Chinese ancestry controls, 4,036 European ancestry cases, 6,959 European ancestry controls	3,043 Chinese ancestry cases, 5,074 Chinese ancestry controls, 2,643 European ancestry cases, 9,032 European ancestry controls	9p24.1	9	4984530	JAK2	HNRNPA1P41 - JAK2	100128701	3717		38568	556	rs1887428-G	rs1887428	0	1887428	5_prime_UTR_variant	1	0.346	4E-14	13.397940008672037	(Chinese)	1.24	[1.17-1.31]	NR [6344733] (imputed)	N
2017-02-19	27399966	Morris DL	2016-07-11	Nat Genet	www.ncbi.nlm.nih.gov/pubmed/27399966	Genome-wide association meta-analysis in Chinese and European individuals identifies ten new loci associated with systemic lupus erythematosus.	Systemic lupus erythematosus	1,659 Chinese ancestry cases, 3,398 Chinese ancestry controls, 4,036 European ancestry cases, 6,959 European ancestry controls	3,043 Chinese ancestry cases, 5,074 Chinese ancestry controls, 2,643 European ancestry cases, 9,032 European ancestry controls	16q22.1	16	68569895	ZFP90	ZFP90			146198			rs1170426-C	rs1170426	0	1170426	intron_variant	0	0.176	4E-8	7.3979400086720375	(Chinese)	1.2	[1.12-1.28]	NR [6344733] (imputed)	N
2017-02-19	27399966	Morris DL	2016-07-11	Nat Genet	www.ncbi.nlm.nih.gov/pubmed/27399966	Genome-wide association meta-analysis in Chinese and European individuals identifies ten new loci associated with systemic lupus erythematosus.	Systemic lupus erythematosus	1,659 Chinese ancestry cases, 3,398 Chinese ancestry controls, 4,036 European ancestry cases, 6,959 European ancestry controls	3,043 Chinese ancestry cases, 5,074 Chinese ancestry controls, 2,643 European ancestry cases, 9,032 European ancestry controls	1q31.3	1	198625639	PTPRC, CD45	ATP6V1G3 - PTPRC	127124	5788		84694	13329	rs34889541-G	rs34889541	0	34889541	intergenic_variant	1	0.93	2E-12	11.698970004336019		1.2345679	[1.16-1.32]	NR [6344733] (imputed)	N
2017-02-19	27399966	Morris DL	2016-07-11	Nat Genet	www.ncbi.nlm.nih.gov/pubmed/27399966	Genome-wide association meta-analysis in Chinese and European individuals identifies ten new loci associated with systemic lupus erythematosus.	Systemic lupus erythematosus	1,659 Chinese ancestry cases, 3,398 Chinese ancestry controls, 4,036 European ancestry cases, 6,959 European ancestry controls	3,043 Chinese ancestry cases, 5,074 Chinese ancestry controls, 2,643 European ancestry cases, 9,032 European ancestry controls	1q32.1	1	206470429	IKBKE	IKBKE			9641			rs2297550-G	rs2297550	0	2297550	upstream_gene_variant	0	0.12	1E-11	11.0		1.16	[1.11-1.21]	NR [6344733] (imputed)	N
2017-02-19	27399966	Morris DL	2016-07-11	Nat Genet	www.ncbi.nlm.nih.gov/pubmed/27399966	Genome-wide association meta-analysis in Chinese and European individuals identifies ten new loci associated with systemic lupus erythematosus.	Systemic lupus erythematosus	1,659 Chinese ancestry cases, 3,398 Chinese ancestry controls, 4,036 European ancestry cases, 6,959 European ancestry controls	3,043 Chinese ancestry cases, 5,074 Chinese ancestry controls, 2,643 European ancestry cases, 9,032 European ancestry controls	2p23.1	2	30222160	LBH	LOC105374414 - LBH	105374414	81606		30847	9371	rs7579944-C	rs7579944	0	7579944	intergenic_variant	1	0.634	1E-9	9.0		1.1111112	[1.08-1.15]	NR [6344733] (imputed)	N
2017-02-19	27399966	Morris DL	2016-07-11	Nat Genet	www.ncbi.nlm.nih.gov/pubmed/27399966	Genome-wide association meta-analysis in Chinese and European individuals identifies ten new loci associated with systemic lupus erythematosus.	Systemic lupus erythematosus	1,659 Chinese ancestry cases, 3,398 Chinese ancestry controls, 4,036 European ancestry cases, 6,959 European ancestry controls	3,043 Chinese ancestry cases, 5,074 Chinese ancestry controls, 2,643 European ancestry cases, 9,032 European ancestry controls	2p23.1	2	30256991	LBH	LBH			81606			rs17321999-C	rs17321999	0	17321999	intron_variant	0	0.809	2E-16	15.698970004336019		1.2048193	[1.15-1.27]	NR [6344733] (imputed)	N
2017-02-19	27399966	Morris DL	2016-07-11	Nat Genet	www.ncbi.nlm.nih.gov/pubmed/27399966	Genome-wide association meta-analysis in Chinese and European individuals identifies ten new loci associated with systemic lupus erythematosus.	Systemic lupus erythematosus	1,659 Chinese ancestry cases, 3,398 Chinese ancestry controls, 4,036 European ancestry cases, 6,959 European ancestry controls	3,043 Chinese ancestry cases, 5,074 Chinese ancestry controls, 2,643 European ancestry cases, 9,032 European ancestry controls	3q28	3	188752450	LPP, TPRG1-AS1	LPP			4026			rs6762714-T	rs6762714	0	6762714	intron_variant	0	0.392	4E-15	14.397940008672037		1.16	[1.12-1.20]	NR [6344733] (imputed)	N
2017-02-19	27399966	Morris DL	2016-07-11	Nat Genet	www.ncbi.nlm.nih.gov/pubmed/27399966	Genome-wide association meta-analysis in Chinese and European individuals identifies ten new loci associated with systemic lupus erythematosus.	Systemic lupus erythematosus	1,659 Chinese ancestry cases, 3,398 Chinese ancestry controls, 4,036 European ancestry cases, 6,959 European ancestry controls	3,043 Chinese ancestry cases, 5,074 Chinese ancestry controls, 2,643 European ancestry cases, 9,032 European ancestry controls	6p22.3	6	16630667	ATXN1	ATXN1			6310			rs17603856-T	rs17603856	0	17603856	intron_variant	0	0.645	3E-12	11.522878745280337		1.1363636	[1.1-1.18]	NR [6344733] (imputed)	N
2017-02-19	27399966	Morris DL	2016-07-11	Nat Genet	www.ncbi.nlm.nih.gov/pubmed/27399966	Genome-wide association meta-analysis in Chinese and European individuals identifies ten new loci associated with systemic lupus erythematosus.	Systemic lupus erythematosus	1,659 Chinese ancestry cases, 3,398 Chinese ancestry controls, 4,036 European ancestry cases, 6,959 European ancestry controls	3,043 Chinese ancestry cases, 5,074 Chinese ancestry controls, 2,643 European ancestry cases, 9,032 European ancestry controls	6q15	6	90292775	BACH2	BACH2			60468			rs597325-G	rs597325	0	597325	intron_variant	0	0.615	4E-12	11.397940008672037		1.1235955	[1.09-1.16]	NR [6344733] (imputed)	N
2017-02-19	27399966	Morris DL	2016-07-11	Nat Genet	www.ncbi.nlm.nih.gov/pubmed/27399966	Genome-wide association meta-analysis in Chinese and European individuals identifies ten new loci associated with systemic lupus erythematosus.	Systemic lupus erythematosus	1,659 Chinese ancestry cases, 3,398 Chinese ancestry controls, 4,036 European ancestry cases, 6,959 European ancestry controls	3,043 Chinese ancestry cases, 5,074 Chinese ancestry controls, 2,643 European ancestry cases, 9,032 European ancestry controls	7q11.23	7	74526648	GTF2IRD1-GTF2I	GTF2IRD1			9569			rs73135369-C	rs73135369	0	73135369	intron_variant	0	0.022	9E-14	13.045757490560675		1.32	[1.23-1.42]	NR [6344733] (imputed)	N
2017-02-19	27399966	Morris DL	2016-07-11	Nat Genet	www.ncbi.nlm.nih.gov/pubmed/27399966	Genome-wide association meta-analysis in Chinese and European individuals identifies ten new loci associated with systemic lupus erythematosus.	Systemic lupus erythematosus	1,659 Chinese ancestry cases, 3,398 Chinese ancestry controls, 4,036 European ancestry cases, 6,959 European ancestry controls	3,043 Chinese ancestry cases, 5,074 Chinese ancestry controls, 2,643 European ancestry cases, 9,032 European ancestry controls	9p24.1	9	4984530	JAK2	HNRNPA1P41 - JAK2	100128701	3717		38568	556	rs1887428-G	rs1887428	0	1887428	5_prime_UTR_variant	1	0.373	2E-17	16.69897000433602		1.16	[1.12-1.20]	NR [6344733] (imputed)	N
2017-02-19	27399966	Morris DL	2016-07-11	Nat Genet	www.ncbi.nlm.nih.gov/pubmed/27399966	Genome-wide association meta-analysis in Chinese and European individuals identifies ten new loci associated with systemic lupus erythematosus.	Systemic lupus erythematosus	1,659 Chinese ancestry cases, 3,398 Chinese ancestry controls, 4,036 European ancestry cases, 6,959 European ancestry controls	3,043 Chinese ancestry cases, 5,074 Chinese ancestry controls, 2,643 European ancestry cases, 9,032 European ancestry controls	11q13.1	11	65774827	RNASEH2C	AP5B1			91056			rs494003-A	rs494003	0	494003	downstream_gene_variant	0	0.19	6E-9	8.221848749616356		1.14	[1.09-1.19]	NR [6344733] (imputed)	N
2017-02-19	27399966	Morris DL	2016-07-11	Nat Genet	www.ncbi.nlm.nih.gov/pubmed/27399966	Genome-wide association meta-analysis in Chinese and European individuals identifies ten new loci associated with systemic lupus erythematosus.	Systemic lupus erythematosus	1,659 Chinese ancestry cases, 3,398 Chinese ancestry controls, 4,036 European ancestry cases, 6,959 European ancestry controls	3,043 Chinese ancestry cases, 5,074 Chinese ancestry controls, 2,643 European ancestry cases, 9,032 European ancestry controls	16q22.1	16	68569895	ZFP90	ZFP90			146198			rs1170426-C	rs1170426	0	1170426	intron_variant	0	0.235	2E-8	7.698970004336019		1.12	[1.08-1.17]	NR [6344733] (imputed)	N
2017-02-19	27399966	Morris DL	2016-07-11	Nat Genet	www.ncbi.nlm.nih.gov/pubmed/27399966	Genome-wide association meta-analysis in Chinese and European individuals identifies ten new loci associated with systemic lupus erythematosus.	Systemic lupus erythematosus	1,659 Chinese ancestry cases, 3,398 Chinese ancestry controls, 4,036 European ancestry cases, 6,959 European ancestry controls	3,043 Chinese ancestry cases, 5,074 Chinese ancestry controls, 2,643 European ancestry cases, 9,032 European ancestry controls	1p22.1	1	92200342	KIAA1107, C1orf146	KIAA1107 - LOC100419803	23285	100419803		11833	3012	rs12753920-G	rs12753920	0	12753920	upstream_gene_variant	1	0.332	6E-7	6.221848749616356		1.11	[NR]	NR [6344733] (imputed)	N
2017-02-19	27399966	Morris DL	2016-07-11	Nat Genet	www.ncbi.nlm.nih.gov/pubmed/27399966	Genome-wide association meta-analysis in Chinese and European individuals identifies ten new loci associated with systemic lupus erythematosus.	Systemic lupus erythematosus	1,659 Chinese ancestry cases, 3,398 Chinese ancestry controls, 4,036 European ancestry cases, 6,959 European ancestry controls	3,043 Chinese ancestry cases, 5,074 Chinese ancestry controls, 2,643 European ancestry cases, 9,032 European ancestry controls	3p24.1	3	28034494	EOMES, CMC1	LOC107986041 - LOC105377008	107986041	105377008		5901	54723	rs427221-C	rs427221	0	427221	intergenic_variant	1	0.479	5E-6	5.301029995663981		1.08	[NR]	NR [6344733] (imputed)	N
2017-02-19	27399966	Morris DL	2016-07-11	Nat Genet	www.ncbi.nlm.nih.gov/pubmed/27399966	Genome-wide association meta-analysis in Chinese and European individuals identifies ten new loci associated with systemic lupus erythematosus.	Systemic lupus erythematosus	1,659 Chinese ancestry cases, 3,398 Chinese ancestry controls, 4,036 European ancestry cases, 6,959 European ancestry controls	3,043 Chinese ancestry cases, 5,074 Chinese ancestry controls, 2,643 European ancestry cases, 9,032 European ancestry controls	6q23.3	6	135679896	AHI1	LINC00271			100131814			rs9402743-G	rs9402743	0	9402743	intron_variant	0	0.358	5E-6	5.301029995663981		1.08	[NR]	NR [6344733] (imputed)	N
2014-11-26	24871463	Armstrong DL	2014-05-29	Genes Immun	www.ncbi.nlm.nih.gov/pubmed/24871463	GWAS identifies novel SLE susceptibility genes and explains the association of the HLA region.	Systemic lupus erythematosus	725 European ancestry cases, 2,438 European ancestry controls	NA	1q25.3	1	184680369	EDEM3	LOC107985237 - EDEM3	107985237	80267		7646	10122	rs10911628-A	rs10911628	0	10911628	intergenic_variant	1	0.073	2E-13	12.698970004336019		1.954	[1.77-2.16]	Illumina [NR]	N
2014-11-26	24871463	Armstrong DL	2014-05-29	Genes Immun	www.ncbi.nlm.nih.gov/pubmed/24871463	GWAS identifies novel SLE susceptibility genes and explains the association of the HLA region.	Systemic lupus erythematosus	725 European ancestry cases, 2,438 European ancestry controls	NA	2q14.3	2	127000872	BIN1	LOC101929926 - RNU7-182P	101929926	106480831		98775	16549	rs12993006-T	rs12993006	0	12993006	intergenic_variant	1	0.21	4E-6	5.3979400086720375		1.45	[1.349-1.56]	Illumina [NR]	N
2014-11-26	24871463	Armstrong DL	2014-05-29	Genes Immun	www.ncbi.nlm.nih.gov/pubmed/24871463	GWAS identifies novel SLE susceptibility genes and explains the association of the HLA region.	Systemic lupus erythematosus	725 European ancestry cases, 2,438 European ancestry controls	NA	2q24.1	2	155400189	KCNJ3	LOC105373699			105373699			rs4544377-A	rs4544377	0	4544377	intergenic_variant	0	0.88	2E-6	5.698970004336019		1.832	[1.623-2.07]	Illumina [NR]	N
2014-11-26	24871463	Armstrong DL	2014-05-29	Genes Immun	www.ncbi.nlm.nih.gov/pubmed/24871463	GWAS identifies novel SLE susceptibility genes and explains the association of the HLA region.	Systemic lupus erythematosus	725 European ancestry cases, 2,438 European ancestry controls	NA	2q32.2	2	191099907	STAT4	STAT4			6775			rs7574865-T	rs7574865	0	7574865	intron_variant	0	0.33	5E-9	8.301029995663981		1.5083	[1.41-1.62]	Illumina [NR]	N
2014-11-26	24871463	Armstrong DL	2014-05-29	Genes Immun	www.ncbi.nlm.nih.gov/pubmed/24871463	GWAS identifies novel SLE susceptibility genes and explains the association of the HLA region.	Systemic lupus erythematosus	725 European ancestry cases, 2,438 European ancestry controls	NA	3p26.3	3	1590669	CNTN6	CNTN6 - RPL23AP38	27255	391504		187059	4868	rs4684256-T	rs4684256	0	4684256	intergenic_variant	1	0.28	1E-7	7.0		1.48	[1.382-1.58]	Illumina [NR]	N
2014-11-26	24871463	Armstrong DL	2014-05-29	Genes Immun	www.ncbi.nlm.nih.gov/pubmed/24871463	GWAS identifies novel SLE susceptibility genes and explains the association of the HLA region.	Systemic lupus erythematosus	725 European ancestry cases, 2,438 European ancestry controls	NA	6p21.33	6	31902549	C2	C2			717			rs558702-A	rs558702	0	558702	intron_variant	0	0.1	8E-21	20.096910013008056		2.276	[2.097-2.47]	Illumina [NR]	N
2014-11-26	24871463	Armstrong DL	2014-05-29	Genes Immun	www.ncbi.nlm.nih.gov/pubmed/24871463	GWAS identifies novel SLE susceptibility genes and explains the association of the HLA region.	Systemic lupus erythematosus	725 European ancestry cases, 2,438 European ancestry controls	NA	7p11.2	7	54715680	SEC61G	RPL31P35 - SEC61G	100271199	23480		58905	36567	rs6946131-T	rs6946131	0	6946131	intergenic_variant	1	0.53	2E-6	5.698970004336019		1.387	[1.3-1.47]	Illumina [NR]	N
2014-11-26	24871463	Armstrong DL	2014-05-29	Genes Immun	www.ncbi.nlm.nih.gov/pubmed/24871463	GWAS identifies novel SLE susceptibility genes and explains the association of the HLA region.	Systemic lupus erythematosus	725 European ancestry cases, 2,438 European ancestry controls	NA	7q32.1	7	128933913	IRF5	LOC392787 - IRF5	392787	3663		10843	3824	rs4728142-A	rs4728142	0	4728142	upstream_gene_variant	1	0.46	7E-10	9.154901959985743		1.454	[1.368-1.55]	Illumina [NR]	N
2014-11-26	24871463	Armstrong DL	2014-05-29	Genes Immun	www.ncbi.nlm.nih.gov/pubmed/24871463	GWAS identifies novel SLE susceptibility genes and explains the association of the HLA region.	Systemic lupus erythematosus	725 European ancestry cases, 2,438 European ancestry controls	NA	7q32.1	7	128954129	TNPO3	IRF5 - TNPO3	3663	23534		4087	51	rs10488631-C	rs10488631	0	10488631	upstream_gene_variant	1	0.11	2E-13	12.698970004336019		1.829	[1.684-1.99]	Illumina [NR]	N
2014-11-26	24871463	Armstrong DL	2014-05-29	Genes Immun	www.ncbi.nlm.nih.gov/pubmed/24871463	GWAS identifies novel SLE susceptibility genes and explains the association of the HLA region.	Systemic lupus erythematosus	725 European ancestry cases, 2,438 European ancestry controls	NA	10q26.3	10	133412162	MTG1	MTG1			92170			rs10857712-T	rs10857712	0	10857712	intron_variant	0	0.76	3E-6	5.522878745280337		1.5129	[1.39-1.64]	Illumina [NR]	N
2014-11-26	24871463	Armstrong DL	2014-05-29	Genes Immun	www.ncbi.nlm.nih.gov/pubmed/24871463	GWAS identifies novel SLE susceptibility genes and explains the association of the HLA region.	Systemic lupus erythematosus	725 European ancestry cases, 2,438 European ancestry controls	NA	11p13	11	34759389	EHF	LOC102723568			102723568			rs10466455-T	rs10466455	0	10466455	intergenic_variant	0	0.58	2E-7	6.698970004336019		1.3774	[1.3-1.47]	Illumina [NR]	N
2014-11-26	24871463	Armstrong DL	2014-05-29	Genes Immun	www.ncbi.nlm.nih.gov/pubmed/24871463	GWAS identifies novel SLE susceptibility genes and explains the association of the HLA region.	Systemic lupus erythematosus	725 European ancestry cases, 2,438 European ancestry controls	NA	15q14	15	38472642	FAM98B, TYRO3	FAM98B			283742			rs11073328-T	rs11073328	0	11073328	intron_variant	0	0.098	1E-14	14.0		1.935	[1.771-2.11]	Illumina [NR]	N
2014-11-26	24871463	Armstrong DL	2014-05-29	Genes Immun	www.ncbi.nlm.nih.gov/pubmed/24871463	GWAS identifies novel SLE susceptibility genes and explains the association of the HLA region.	Systemic lupus erythematosus	725 European ancestry cases, 2,438 European ancestry controls	NA	15q26.2	15	97064451	SPATA8	RN7SKP181 - LOC105371004	106479176	105371004		222067	6601	rs8023715-A	rs8023715	0	8023715	intergenic_variant	1	0.075	1E-8	8.0		1.812	[1.638-2.00]	Illumina [NR]	N
2014-11-26	24871463	Armstrong DL	2014-05-29	Genes Immun	www.ncbi.nlm.nih.gov/pubmed/24871463	GWAS identifies novel SLE susceptibility genes and explains the association of the HLA region.	Systemic lupus erythematosus	725 European ancestry cases, 2,438 European ancestry controls	NA	16p11.2	16	31301932	ITGAM	ITGAM			3684			rs9888739-T	rs9888739	0	9888739	intron_variant	0	0.13	4E-11	10.397940008672037		1.638	[1.512-1.78]	Illumina [NR]	N
2014-11-26	24871463	Armstrong DL	2014-05-29	Genes Immun	www.ncbi.nlm.nih.gov/pubmed/24871463	GWAS identifies novel SLE susceptibility genes and explains the association of the HLA region.	Systemic lupus erythematosus	725 European ancestry cases, 2,438 European ancestry controls	NA	17q12	17	39453870	MED1	MED1 - CDK12	5469	51755		2589	7616	rs11655550-C	rs11655550	0	11655550	upstream_gene_variant	1	0.16	7E-7	6.154901959985743		1.475	[1.368-1.59]	Illumina [NR]	N
2014-11-26	24871463	Armstrong DL	2014-05-29	Genes Immun	www.ncbi.nlm.nih.gov/pubmed/24871463	GWAS identifies novel SLE susceptibility genes and explains the association of the HLA region.	Systemic lupus erythematosus	725 European ancestry cases, 2,438 European ancestry controls	NA	20p13	20	4762059	RASSF2	PRNT - LOC105372511	149830	105372511		21391	15660	rs6084875-A	rs6084875	0	6084875	downstream_gene_variant	1	0.34	2E-6	5.698970004336019		1.356	[1.273-1.44]	Illumina [NR]	N
2014-11-26	24871463	Armstrong DL	2014-05-29	Genes Immun	www.ncbi.nlm.nih.gov/pubmed/24871463	GWAS identifies novel SLE susceptibility genes and explains the association of the HLA region.	Systemic lupus erythematosus	725 European ancestry cases, 2,438 European ancestry controls	NA	20q13.13	20	49958778	RNF114	KRT18P4 - RNU6-147P	391256	106480556		691	13328	rs11697848-?	rs11697848	0	11697848	downstream_gene_variant	1	0.051	1E-11	11.0		2.115	[1.887-2.37]	Illumina [NR]	N
2014-11-26	24871463	Armstrong DL	2014-05-29	Genes Immun	www.ncbi.nlm.nih.gov/pubmed/24871463	GWAS identifies novel SLE susceptibility genes and explains the association of the HLA region.	Systemic lupus erythematosus	725 European ancestry cases, 2,438 European ancestry controls	NA	1q23.3	1	161509955	FCGR2A	FCGR2A			2212			rs1801274-?	rs1801274	0	1801274	missense_variant	0	NR	9E-6	5.045757490560675				Illumina [NR]	N
2014-11-26	24871463	Armstrong DL	2014-05-29	Genes Immun	www.ncbi.nlm.nih.gov/pubmed/24871463	GWAS identifies novel SLE susceptibility genes and explains the association of the HLA region.	Systemic lupus erythematosus	725 European ancestry cases, 2,438 European ancestry controls	NA	1q25.3	1	183147396	LAMC1	LAMC1 - LAMC2	3915	3918		1804	38643	rs12565776-?	rs12565776	0	12565776	downstream_gene_variant	1	NR	5E-6	5.301029995663981				Illumina [NR]	N
2014-11-26	24871463	Armstrong DL	2014-05-29	Genes Immun	www.ncbi.nlm.nih.gov/pubmed/24871463	GWAS identifies novel SLE susceptibility genes and explains the association of the HLA region.	Systemic lupus erythematosus	725 European ancestry cases, 2,438 European ancestry controls	NA	6p21.32	6	32711222	HLA-DQA2	MTCO3P1 - LOC102725019	404026	102725019		4419	6945	rs9275572-A	rs9275572	0	9275572	upstream_gene_variant	1	0.4	5E-16	15.301029995663981		1.74	[1.64-1.85]	Illumina [NR]	N
2014-11-26	24871463	Armstrong DL	2014-05-29	Genes Immun	www.ncbi.nlm.nih.gov/pubmed/24871463	GWAS identifies novel SLE susceptibility genes and explains the association of the HLA region.	Systemic lupus erythematosus	725 European ancestry cases, 2,438 European ancestry controls	NA	6p21.31	6	34746545	SNRPC	RPS10P13 - SNRPC	646785	6631		1827	10549	rs2764208-G	rs2764208	0	2764208	downstream_gene_variant	1	0.35	7E-6	5.154901959985743		1.28	[1.203-1.36]	Illumina [NR]	N
2014-11-26	24871463	Armstrong DL	2014-05-29	Genes Immun	www.ncbi.nlm.nih.gov/pubmed/24871463	GWAS identifies novel SLE susceptibility genes and explains the association of the HLA region.	Systemic lupus erythematosus	725 European ancestry cases, 2,438 European ancestry controls	NA	6p22.1	6	27592808	ZNF184	TRK-TTT4-1 - TRX-CAT1-7	100189053	100189297		922	13	rs10946940-A	rs10946940	0	10946940	upstream_gene_variant	1	0.35	8E-9	8.096910013008056		1.45	[1.37-1.54]	Illumina [NR]	N
2014-11-26	24871463	Armstrong DL	2014-05-29	Genes Immun	www.ncbi.nlm.nih.gov/pubmed/24871463	GWAS identifies novel SLE susceptibility genes and explains the association of the HLA region.	Systemic lupus erythematosus	725 European ancestry cases, 2,438 European ancestry controls	NA				HLA-DQA1							HLA-DQA1*05:01-?	HLA-DQA1*05:01	0			1	NR	3E-9	8.522878745280337		1.89	[1.534-2.335]	Illumina [NR]	N
2014-11-26	24871463	Armstrong DL	2014-05-29	Genes Immun	www.ncbi.nlm.nih.gov/pubmed/24871463	GWAS identifies novel SLE susceptibility genes and explains the association of the HLA region.	Systemic lupus erythematosus	725 European ancestry cases, 2,438 European ancestry controls	NA				HLA-DQB1							HLA-DQB1*02:01-?	HLA-DQB1*02:01, rs558702	0			1	NR	5E-6	5.301029995663981		1.755	[1.381-2.238]	Illumina [NR]	N
2014-11-26	24871463	Armstrong DL	2014-05-29	Genes Immun	www.ncbi.nlm.nih.gov/pubmed/24871463	GWAS identifies novel SLE susceptibility genes and explains the association of the HLA region.	Systemic lupus erythematosus	725 European ancestry cases, 2,438 European ancestry controls	NA				HLA-DRB1							HLA-DRB1*03:01-?	HLA-DRB1*03:01, rs9275572	0			1	NR	3E-7	6.522878745280337		1.934	[1.507-2.494]	Illumina [NR]	N
2013-12-11	23740937	Martin JE	2013-06-10	Hum Mol Genet	www.ncbi.nlm.nih.gov/pubmed/23740937	A systemic sclerosis and systemic lupus erythematosus pan-meta-GWAS reveals new shared susceptibility loci.	Systemic lupus erythematosus and Systemic sclerosis	up to 2,761 European ancestry systemic sclerosis cases, 769 European ancestry systemic lupus erythematosus cases, 7,381 European ancestry controls	up to 1,578 European ancestry systemic sclerosis cases, 1,727 European ancestry systemic lupus erythematosus cases, 6,893 European ancestry controls	1q25.1	1	173257056	TNFSF4	TNFSF4, LOC100506023			7292, 100506023			rs704840-?	rs704840	0	704840	intergenic_variant	0	NR	4E-7	6.3979400086720375		1.182	[NR]	Illumina [NR]	N
2013-12-11	23740937	Martin JE	2013-06-10	Hum Mol Genet	www.ncbi.nlm.nih.gov/pubmed/23740937	A systemic sclerosis and systemic lupus erythematosus pan-meta-GWAS reveals new shared susceptibility loci.	Systemic lupus erythematosus and Systemic sclerosis	up to 2,761 European ancestry systemic sclerosis cases, 769 European ancestry systemic lupus erythematosus cases, 7,381 European ancestry controls	up to 1,578 European ancestry systemic sclerosis cases, 1,727 European ancestry systemic lupus erythematosus cases, 6,893 European ancestry controls	1q25.3	1	183211125	NMNAT2	LAMC2			3918			rs16860537-?	rs16860537	0	16860537	intron_variant	0	NR	5E-6	5.301029995663981	(ACA)	1.496	[NR]	Illumina [NR]	N
2013-12-11	23740937	Martin JE	2013-06-10	Hum Mol Genet	www.ncbi.nlm.nih.gov/pubmed/23740937	A systemic sclerosis and systemic lupus erythematosus pan-meta-GWAS reveals new shared susceptibility loci.	Systemic lupus erythematosus and Systemic sclerosis	up to 2,761 European ancestry systemic sclerosis cases, 769 European ancestry systemic lupus erythematosus cases, 7,381 European ancestry controls	up to 1,578 European ancestry systemic sclerosis cases, 1,727 European ancestry systemic lupus erythematosus cases, 6,893 European ancestry controls	2q32.2	2	191075725	STAT4	STAT4			6775			rs7601754-?	rs7601754	0	7601754	intron_variant	0	NR	3E-11	10.522878745280337		1.32	[NR]	Illumina [NR]	N
2013-12-11	23740937	Martin JE	2013-06-10	Hum Mol Genet	www.ncbi.nlm.nih.gov/pubmed/23740937	A systemic sclerosis and systemic lupus erythematosus pan-meta-GWAS reveals new shared susceptibility loci.	Systemic lupus erythematosus and Systemic sclerosis	up to 2,761 European ancestry systemic sclerosis cases, 769 European ancestry systemic lupus erythematosus cases, 7,381 European ancestry controls	up to 1,578 European ancestry systemic sclerosis cases, 1,727 European ancestry systemic lupus erythematosus cases, 6,893 European ancestry controls	5q33.1	5	151081488	TNIP1	TNIP1			10318			rs960709-?	rs960709	0	960709	intron_variant	0	NR	2E-8	7.698970004336019		1.212	[NR]	Illumina [NR]	N
2013-12-11	23740937	Martin JE	2013-06-10	Hum Mol Genet	www.ncbi.nlm.nih.gov/pubmed/23740937	A systemic sclerosis and systemic lupus erythematosus pan-meta-GWAS reveals new shared susceptibility loci.	Systemic lupus erythematosus and Systemic sclerosis	up to 2,761 European ancestry systemic sclerosis cases, 769 European ancestry systemic lupus erythematosus cases, 7,381 European ancestry controls	up to 1,578 European ancestry systemic sclerosis cases, 1,727 European ancestry systemic lupus erythematosus cases, 6,893 European ancestry controls	6p21.31	6	34959503	UHRF1BP1	ANKS1A			23294			rs1535001-?	rs1535001	0	1535001	intron_variant	0	NR	3E-7	6.522878745280337		1.184	[NR]	Illumina [NR]	N
2013-12-11	23740937	Martin JE	2013-06-10	Hum Mol Genet	www.ncbi.nlm.nih.gov/pubmed/23740937	A systemic sclerosis and systemic lupus erythematosus pan-meta-GWAS reveals new shared susceptibility loci.	Systemic lupus erythematosus and Systemic sclerosis	up to 2,761 European ancestry systemic sclerosis cases, 769 European ancestry systemic lupus erythematosus cases, 7,381 European ancestry controls	up to 1,578 European ancestry systemic sclerosis cases, 1,727 European ancestry systemic lupus erythematosus cases, 6,893 European ancestry controls	6q23.3	6	137811379	TNFAIP3	LOC100507406 - LOC100130476	100507406	100130476		72342	12290	rs10499197-?	rs10499197	0	10499197	regulatory_region_variant	1	NR	2E-9	8.698970004336019		1.638	[NR]	Illumina [NR]	N
2013-12-11	23740937	Martin JE	2013-06-10	Hum Mol Genet	www.ncbi.nlm.nih.gov/pubmed/23740937	A systemic sclerosis and systemic lupus erythematosus pan-meta-GWAS reveals new shared susceptibility loci.	Systemic lupus erythematosus and Systemic sclerosis	up to 2,761 European ancestry systemic sclerosis cases, 769 European ancestry systemic lupus erythematosus cases, 7,381 European ancestry controls	up to 1,578 European ancestry systemic sclerosis cases, 1,727 European ancestry systemic lupus erythematosus cases, 6,893 European ancestry controls	7q32.1	7	129055929	TNPO3, IRF5	TPI1P2			286016			rs13239597-?	rs13239597	0	13239597	non_coding_transcript_exon_variant	0	NR	1E-29	29.0		1.664	[NR]	Illumina [NR]	N
2013-12-11	23740937	Martin JE	2013-06-10	Hum Mol Genet	www.ncbi.nlm.nih.gov/pubmed/23740937	A systemic sclerosis and systemic lupus erythematosus pan-meta-GWAS reveals new shared susceptibility loci.	Systemic lupus erythematosus and Systemic sclerosis	up to 2,761 European ancestry systemic sclerosis cases, 769 European ancestry systemic lupus erythematosus cases, 7,381 European ancestry controls	up to 1,578 European ancestry systemic sclerosis cases, 1,727 European ancestry systemic lupus erythematosus cases, 6,893 European ancestry controls	8p23.1	8	11486464	BLK	FAM167A - BLK	83648	640		10560	7527	rs2736340-?	rs2736340	0	2736340	regulatory_region_variant	1	NR	1E-8	8.0		1.217	[NR]	Illumina [NR]	N
2013-12-11	23740937	Martin JE	2013-06-10	Hum Mol Genet	www.ncbi.nlm.nih.gov/pubmed/23740937	A systemic sclerosis and systemic lupus erythematosus pan-meta-GWAS reveals new shared susceptibility loci.	Systemic lupus erythematosus and Systemic sclerosis	up to 2,761 European ancestry systemic sclerosis cases, 769 European ancestry systemic lupus erythematosus cases, 7,381 European ancestry controls	up to 1,578 European ancestry systemic sclerosis cases, 1,727 European ancestry systemic lupus erythematosus cases, 6,893 European ancestry controls	11p15.5	11	601785	IRF7	PHRF1			57661			rs2396545-?	rs2396545	0	2396545	intron_variant	0	NR	8E-6	5.096910013008056	(ACA)	1.19	[NR]	Illumina [NR]	N
2013-12-11	23740937	Martin JE	2013-06-10	Hum Mol Genet	www.ncbi.nlm.nih.gov/pubmed/23740937	A systemic sclerosis and systemic lupus erythematosus pan-meta-GWAS reveals new shared susceptibility loci.	Systemic lupus erythematosus and Systemic sclerosis	up to 2,761 European ancestry systemic sclerosis cases, 769 European ancestry systemic lupus erythematosus cases, 7,381 European ancestry controls	up to 1,578 European ancestry systemic sclerosis cases, 1,727 European ancestry systemic lupus erythematosus cases, 6,893 European ancestry controls	15q24.2	15	75132252	CSK	LOC100128721 - LOC107987225	100128721	107987225		17183	14266	rs7172677-?	rs7172677	0	7172677	intergenic_variant	1	NR	3E-8	7.522878745280337		1.207	[NR]	Illumina [NR]	N
2013-12-11	23740937	Martin JE	2013-06-10	Hum Mol Genet	www.ncbi.nlm.nih.gov/pubmed/23740937	A systemic sclerosis and systemic lupus erythematosus pan-meta-GWAS reveals new shared susceptibility loci.	Systemic lupus erythematosus and Systemic sclerosis	up to 2,761 European ancestry systemic sclerosis cases, 769 European ancestry systemic lupus erythematosus cases, 7,381 European ancestry controls	up to 1,578 European ancestry systemic sclerosis cases, 1,727 European ancestry systemic lupus erythematosus cases, 6,893 European ancestry controls	16p11.2	16	31315385	ITGAM	ITGAM			3684			rs11860650-?	rs11860650	0	11860650	intron_variant	0	NR	1E-10	10.0		1.319	[NR]	Illumina [NR]	N
2013-12-11	23740937	Martin JE	2013-06-10	Hum Mol Genet	www.ncbi.nlm.nih.gov/pubmed/23740937	A systemic sclerosis and systemic lupus erythematosus pan-meta-GWAS reveals new shared susceptibility loci.	Systemic lupus erythematosus and Systemic sclerosis	up to 2,761 European ancestry systemic sclerosis cases, 769 European ancestry systemic lupus erythematosus cases, 7,381 European ancestry controls	up to 1,578 European ancestry systemic sclerosis cases, 1,727 European ancestry systemic lupus erythematosus cases, 6,893 European ancestry controls	16q24.1	16	85939422	IRF8	LOC107984811 - LOC105371388	107984811	105371388		2571	5957	rs12711490-?	rs12711490	0	12711490	upstream_gene_variant	1	NR	3E-10	9.522878745280337		1.28	[NR]	Illumina [NR]	N
2013-12-11	23740937	Martin JE	2013-06-10	Hum Mol Genet	www.ncbi.nlm.nih.gov/pubmed/23740937	A systemic sclerosis and systemic lupus erythematosus pan-meta-GWAS reveals new shared susceptibility loci.	Systemic lupus erythematosus and Systemic sclerosis	up to 2,761 European ancestry systemic sclerosis cases, 769 European ancestry systemic lupus erythematosus cases, 7,381 European ancestry controls	up to 1,578 European ancestry systemic sclerosis cases, 1,727 European ancestry systemic lupus erythematosus cases, 6,893 European ancestry controls	17q21.1	17	39820216	IKZF3	IKZF3			22806			rs9303277-?	rs9303277	0	9303277	intron_variant	0	NR	7E-6	5.154901959985743	(ACA)	1.191	[NR]	Illumina [NR]	N
2017-02-18	27193031	Marquez A	2016-05-18	Ann Rheum Dis	www.ncbi.nlm.nih.gov/pubmed/27193031	A combined large-scale meta-analysis identifies COG6 as a novel shared risk locus for rheumatoid arthritis and systemic lupus erythematosus.	Systemic lupus erythematosus or rheumatoid arthritis	2,237 European ancestry systemic lupus erythematosus cases, 3,911 European ancestry rheumatoid arthritis cases, 10,398 European ancestry controls	1,957 European ancestry systemic lupus erythematosus cases, 13,641 European ancestry rheumatoid arthritis cases, 36,509 European ancestry controls	13q14.11	13	39760715	COG6	COG6			57511			rs9603612-?	rs9603612	0	9603612	intron_variant	0		3E-13	12.522878745280337	(same effect)	1.098901	[NR]	NR [at least 309839] (imputed)	N
2017-02-18	27193031	Marquez A	2016-05-18	Ann Rheum Dis	www.ncbi.nlm.nih.gov/pubmed/27193031	A combined large-scale meta-analysis identifies COG6 as a novel shared risk locus for rheumatoid arthritis and systemic lupus erythematosus.	Systemic lupus erythematosus or rheumatoid arthritis	2,237 European ancestry systemic lupus erythematosus cases, 3,911 European ancestry rheumatoid arthritis cases, 10,398 European ancestry controls	1,957 European ancestry systemic lupus erythematosus cases, 13,641 European ancestry rheumatoid arthritis cases, 36,509 European ancestry controls	5q33.3	5	160443604	PTTG1	PTTG1 - MIR3142HG	9232	107075116		14860	24647	rs4921283-?	rs4921283	0	4921283	intergenic_variant	1		1E-7	7.0	(same effect)	1.0752687	[NR]	NR [at least 309839] (imputed)	N
2017-02-18	27193031	Marquez A	2016-05-18	Ann Rheum Dis	www.ncbi.nlm.nih.gov/pubmed/27193031	A combined large-scale meta-analysis identifies COG6 as a novel shared risk locus for rheumatoid arthritis and systemic lupus erythematosus.	Systemic lupus erythematosus or rheumatoid arthritis	2,237 European ancestry systemic lupus erythematosus cases, 3,911 European ancestry rheumatoid arthritis cases, 10,398 European ancestry controls	1,957 European ancestry systemic lupus erythematosus cases, 13,641 European ancestry rheumatoid arthritis cases, 36,509 European ancestry controls	1p13.2	1	113834946	PTPN22	PTPN22, AP4B1-AS1			26191, 100287722			rs2476601-?	rs2476601	0	2476601	missense_variant	0		2E-35	34.69897000433602	(same effect)	1.61	[NR]	NR [at least 309839] (imputed)	N
2017-02-18	27193031	Marquez A	2016-05-18	Ann Rheum Dis	www.ncbi.nlm.nih.gov/pubmed/27193031	A combined large-scale meta-analysis identifies COG6 as a novel shared risk locus for rheumatoid arthritis and systemic lupus erythematosus.	Systemic lupus erythematosus or rheumatoid arthritis	2,237 European ancestry systemic lupus erythematosus cases, 3,911 European ancestry rheumatoid arthritis cases, 10,398 European ancestry controls	1,957 European ancestry systemic lupus erythematosus cases, 13,641 European ancestry rheumatoid arthritis cases, 36,509 European ancestry controls	6q21	6	106140931	ATG5	PRDM1 - ATG5	639	9474		30992	43545	rs6568431-?	rs6568431	0	6568431	intron_variant	1		1E-7	7.0	(same effect)	1.14	[NR]	NR [at least 309839] (imputed)	N
2017-02-18	27193031	Marquez A	2016-05-18	Ann Rheum Dis	www.ncbi.nlm.nih.gov/pubmed/27193031	A combined large-scale meta-analysis identifies COG6 as a novel shared risk locus for rheumatoid arthritis and systemic lupus erythematosus.	Systemic lupus erythematosus or rheumatoid arthritis	2,237 European ancestry systemic lupus erythematosus cases, 3,911 European ancestry rheumatoid arthritis cases, 10,398 European ancestry controls	1,957 European ancestry systemic lupus erythematosus cases, 13,641 European ancestry rheumatoid arthritis cases, 36,509 European ancestry controls	6q23.3	6	137866361	TNFAIP3	TNFAIP3, LOC100130476			7128, 100130476			rs5029924-?	rs5029924	0	5029924	intron_variant	0		2E-19	18.69897000433602	(same effect)	1.74	[NR]	NR [at least 309839] (imputed)	N
2017-02-18	27193031	Marquez A	2016-05-18	Ann Rheum Dis	www.ncbi.nlm.nih.gov/pubmed/27193031	A combined large-scale meta-analysis identifies COG6 as a novel shared risk locus for rheumatoid arthritis and systemic lupus erythematosus.	Systemic lupus erythematosus or rheumatoid arthritis	2,237 European ancestry systemic lupus erythematosus cases, 3,911 European ancestry rheumatoid arthritis cases, 10,398 European ancestry controls	1,957 European ancestry systemic lupus erythematosus cases, 13,641 European ancestry rheumatoid arthritis cases, 36,509 European ancestry controls	7q32.1	7	128977412	TNPO3, IRF5	TNPO3			23534			rs12531711-?	rs12531711	0	12531711	intron_variant	0		1E-23	23.0	(same effect)	1.45	[NR]	NR [at least 309839] (imputed)	N
2017-02-18	27193031	Marquez A	2016-05-18	Ann Rheum Dis	www.ncbi.nlm.nih.gov/pubmed/27193031	A combined large-scale meta-analysis identifies COG6 as a novel shared risk locus for rheumatoid arthritis and systemic lupus erythematosus.	Systemic lupus erythematosus or rheumatoid arthritis	2,237 European ancestry systemic lupus erythematosus cases, 3,911 European ancestry rheumatoid arthritis cases, 10,398 European ancestry controls	1,957 European ancestry systemic lupus erythematosus cases, 13,641 European ancestry rheumatoid arthritis cases, 36,509 European ancestry controls	8p23.1	8	11486464	BLK	FAM167A - BLK	83648	640		10560	7527	rs2736340-?	rs2736340	0	2736340	regulatory_region_variant	1		9E-12	11.045757490560675	(same effect)	1.21	[NR]	NR [at least 309839] (imputed)	N
2017-02-18	27193031	Marquez A	2016-05-18	Ann Rheum Dis	www.ncbi.nlm.nih.gov/pubmed/27193031	A combined large-scale meta-analysis identifies COG6 as a novel shared risk locus for rheumatoid arthritis and systemic lupus erythematosus.	Systemic lupus erythematosus or rheumatoid arthritis	2,237 European ancestry systemic lupus erythematosus cases, 3,911 European ancestry rheumatoid arthritis cases, 10,398 European ancestry controls	1,957 European ancestry systemic lupus erythematosus cases, 13,641 European ancestry rheumatoid arthritis cases, 36,509 European ancestry controls	19p13.2	19	10338682	ICAM3, TYK2	ICAM3			3385			rs7258015-?	rs7258015	0	7258015	missense_variant	0		3E-8	7.522878745280337	(same effect)	1.18	[NR]	NR [at least 309839] (imputed)	N
2017-02-18	27193031	Marquez A	2016-05-18	Ann Rheum Dis	www.ncbi.nlm.nih.gov/pubmed/27193031	A combined large-scale meta-analysis identifies COG6 as a novel shared risk locus for rheumatoid arthritis and systemic lupus erythematosus.	Systemic lupus erythematosus or rheumatoid arthritis	2,237 European ancestry systemic lupus erythematosus cases, 3,911 European ancestry rheumatoid arthritis cases, 10,398 European ancestry controls	1,957 European ancestry systemic lupus erythematosus cases, 13,641 European ancestry rheumatoid arthritis cases, 36,509 European ancestry controls	22q11.21	22	21602364	UBE2L3	UBE2L3			7332			rs2283790-?	rs2283790	0	2283790	intron_variant	0		2E-11	10.698970004336019	(same effect)	1.22	[NR]	NR [at least 309839] (imputed)	N
2013-02-21	23273568	Yang W	2012-12-27	Am J Hum Genet	www.ncbi.nlm.nih.gov/pubmed/23273568	Meta-analysis followed by replication identifies loci in or near CDKN1B, TET3, CD80, DRAM1, and ARID5B as associated with systemic lupus erythematosus in Asians.	Systemic lupus erythematosus	1,656 Han Chinese ancestry cases, 3,394 Han Chinese ancestry controls	3,256 Han Chinese ancestry cases, 5,667 Han Chinese ancestry controls, 453 Thai ancestry cases, 963 Thai ancestry controls	2p13.1	2	73981235	DGUOK, TET3	DGUOK-AS1			100874048			rs6705628-C	rs6705628	0	6705628	non_coding_transcript_exon_variant	0	0.78	7E-17	16.154901959985743		1.3333		Illumina [2100739] (imputed)	N
2013-02-21	23273568	Yang W	2012-12-27	Am J Hum Genet	www.ncbi.nlm.nih.gov/pubmed/23273568	Meta-analysis followed by replication identifies loci in or near CDKN1B, TET3, CD80, DRAM1, and ARID5B as associated with systemic lupus erythematosus in Asians.	Systemic lupus erythematosus	1,656 Han Chinese ancestry cases, 3,394 Han Chinese ancestry controls	3,256 Han Chinese ancestry cases, 5,667 Han Chinese ancestry controls, 453 Thai ancestry cases, 963 Thai ancestry controls	2p13.1	2	73975451	DGUOK, TET3	DGUOK-AS1			100874048			rs4852324-T	rs4852324	0	4852324	intron_variant	0	0.76	6E-14	13.221848749616356		1.2658		Illumina [2100739] (imputed)	N
2013-02-21	23273568	Yang W	2012-12-27	Am J Hum Genet	www.ncbi.nlm.nih.gov/pubmed/23273568	Meta-analysis followed by replication identifies loci in or near CDKN1B, TET3, CD80, DRAM1, and ARID5B as associated with systemic lupus erythematosus in Asians.	Systemic lupus erythematosus	1,656 Han Chinese ancestry cases, 3,394 Han Chinese ancestry controls	3,256 Han Chinese ancestry cases, 5,667 Han Chinese ancestry controls, 453 Thai ancestry cases, 963 Thai ancestry controls	3q13.33	3	119542097	CD80	CD80			941			rs6804441-A	rs6804441	0	6804441	intron_variant	0	0.61	3E-16	15.522878745280337		1.2658		Illumina [2100739] (imputed)	N
2013-02-21	23273568	Yang W	2012-12-27	Am J Hum Genet	www.ncbi.nlm.nih.gov/pubmed/23273568	Meta-analysis followed by replication identifies loci in or near CDKN1B, TET3, CD80, DRAM1, and ARID5B as associated with systemic lupus erythematosus in Asians.	Systemic lupus erythematosus	1,656 Han Chinese ancestry cases, 3,394 Han Chinese ancestry controls	3,256 Han Chinese ancestry cases, 5,667 Han Chinese ancestry controls, 453 Thai ancestry cases, 963 Thai ancestry controls	10q21.2	10	62045858	ARID5B, RTKN2	ARID5B			84159			rs4948496-C	rs4948496	0	4948496	intron_variant	0	0.63	5E-11	10.301029995663981		1.1765		Illumina [2100739] (imputed)	N
2013-02-21	23273568	Yang W	2012-12-27	Am J Hum Genet	www.ncbi.nlm.nih.gov/pubmed/23273568	Meta-analysis followed by replication identifies loci in or near CDKN1B, TET3, CD80, DRAM1, and ARID5B as associated with systemic lupus erythematosus in Asians.	Systemic lupus erythematosus	1,656 Han Chinese ancestry cases, 3,394 Han Chinese ancestry controls	3,256 Han Chinese ancestry cases, 5,667 Han Chinese ancestry controls, 453 Thai ancestry cases, 963 Thai ancestry controls	12p13.1	12	12620587	CREBL2	CREBL2			1389			rs12822507-A	rs12822507	0	12822507	intron_variant	0	0.57	2E-8	7.698970004336019		1.1628		Illumina [2100739] (imputed)	N
2013-02-21	23273568	Yang W	2012-12-27	Am J Hum Genet	www.ncbi.nlm.nih.gov/pubmed/23273568	Meta-analysis followed by replication identifies loci in or near CDKN1B, TET3, CD80, DRAM1, and ARID5B as associated with systemic lupus erythematosus in Asians.	Systemic lupus erythematosus	1,656 Han Chinese ancestry cases, 3,394 Han Chinese ancestry controls	3,256 Han Chinese ancestry cases, 5,667 Han Chinese ancestry controls, 453 Thai ancestry cases, 963 Thai ancestry controls	12p13.1	12	12681960	GPR19	GPR19			2842			rs10845606-C	rs10845606	0	10845606	intron_variant	0	0.71	4E-17	16.397940008672037		1.2658		Illumina [2100739] (imputed)	N
2013-02-21	23273568	Yang W	2012-12-27	Am J Hum Genet	www.ncbi.nlm.nih.gov/pubmed/23273568	Meta-analysis followed by replication identifies loci in or near CDKN1B, TET3, CD80, DRAM1, and ARID5B as associated with systemic lupus erythematosus in Asians.	Systemic lupus erythematosus	1,656 Han Chinese ancestry cases, 3,394 Han Chinese ancestry controls	3,256 Han Chinese ancestry cases, 5,667 Han Chinese ancestry controls, 453 Thai ancestry cases, 963 Thai ancestry controls	12p13.1	12	12717761	CDKN1B	CDKN1B			1027			rs34330-C	rs34330	0	34330	5_prime_UTR_variant	0	0.52	5E-12	11.301029995663981		1.1905		Illumina [2100739] (imputed)	N
2013-02-21	23273568	Yang W	2012-12-27	Am J Hum Genet	www.ncbi.nlm.nih.gov/pubmed/23273568	Meta-analysis followed by replication identifies loci in or near CDKN1B, TET3, CD80, DRAM1, and ARID5B as associated with systemic lupus erythematosus in Asians.	Systemic lupus erythematosus	1,656 Han Chinese ancestry cases, 3,394 Han Chinese ancestry controls	3,256 Han Chinese ancestry cases, 5,667 Han Chinese ancestry controls, 453 Thai ancestry cases, 963 Thai ancestry controls	12q23.2	12	101928157	DRAM1	DRAM1 - RPL9P24	55332	100271045		4534	8059	rs4622329-A	rs4622329	0	4622329	intron_variant	1	0.56	9E-12	11.045757490560675		1.1905		Illumina [2100739] (imputed)	N
2013-02-21	23273568	Yang W	2012-12-27	Am J Hum Genet	www.ncbi.nlm.nih.gov/pubmed/23273568	Meta-analysis followed by replication identifies loci in or near CDKN1B, TET3, CD80, DRAM1, and ARID5B as associated with systemic lupus erythematosus in Asians.	Systemic lupus erythematosus	1,656 Han Chinese ancestry cases, 3,394 Han Chinese ancestry controls	3,256 Han Chinese ancestry cases, 5,667 Han Chinese ancestry controls, 453 Thai ancestry cases, 963 Thai ancestry controls	1q25.3	1	183647749	APOBEC4	APOBEC4, RGL1			403314, 23179			rs10911390-T	rs10911390	0	10911390	missense_variant	0	0.06	6E-6	5.221848749616356		1.13		Illumina [2100739] (imputed)	N
2013-02-21	23273568	Yang W	2012-12-27	Am J Hum Genet	www.ncbi.nlm.nih.gov/pubmed/23273568	Meta-analysis followed by replication identifies loci in or near CDKN1B, TET3, CD80, DRAM1, and ARID5B as associated with systemic lupus erythematosus in Asians.	Systemic lupus erythematosus	1,656 Han Chinese ancestry cases, 3,394 Han Chinese ancestry controls	3,256 Han Chinese ancestry cases, 5,667 Han Chinese ancestry controls, 453 Thai ancestry cases, 963 Thai ancestry controls	3p22.2	3	38802156	SCN10A	SCN10A - LOC105377034	6336	105377034		8146	11468	rs11717455-T	rs11717455	0	11717455	intergenic_variant	1	0.93	7E-6	5.154901959985743		1.4085		Illumina [2100739] (imputed)	N
2013-02-21	23273568	Yang W	2012-12-27	Am J Hum Genet	www.ncbi.nlm.nih.gov/pubmed/23273568	Meta-analysis followed by replication identifies loci in or near CDKN1B, TET3, CD80, DRAM1, and ARID5B as associated with systemic lupus erythematosus in Asians.	Systemic lupus erythematosus	1,656 Han Chinese ancestry cases, 3,394 Han Chinese ancestry controls	3,256 Han Chinese ancestry cases, 5,667 Han Chinese ancestry controls, 453 Thai ancestry cases, 963 Thai ancestry controls	6q15	6	90305320	BACH2	LOC105377891			105377891			rs12529935-C	rs12529935	0	12529935	intergenic_variant	0	0.91	9E-6	5.045757490560675		1.3514		Illumina [2100739] (imputed)	N
2013-02-21	23273568	Yang W	2012-12-27	Am J Hum Genet	www.ncbi.nlm.nih.gov/pubmed/23273568	Meta-analysis followed by replication identifies loci in or near CDKN1B, TET3, CD80, DRAM1, and ARID5B as associated with systemic lupus erythematosus in Asians.	Systemic lupus erythematosus	1,656 Han Chinese ancestry cases, 3,394 Han Chinese ancestry controls	3,256 Han Chinese ancestry cases, 5,667 Han Chinese ancestry controls, 453 Thai ancestry cases, 963 Thai ancestry controls	10q22.1	10	71356185	SLC29A3	SLC29A3			55315			rs2252996-A	rs2252996	0	2252996	missense_variant	0	0.68	3E-6	5.522878745280337		1.2195		Illumina [2100739] (imputed)	N
2013-02-21	23273568	Yang W	2012-12-27	Am J Hum Genet	www.ncbi.nlm.nih.gov/pubmed/23273568	Meta-analysis followed by replication identifies loci in or near CDKN1B, TET3, CD80, DRAM1, and ARID5B as associated with systemic lupus erythematosus in Asians.	Systemic lupus erythematosus	1,656 Han Chinese ancestry cases, 3,394 Han Chinese ancestry controls	3,256 Han Chinese ancestry cases, 5,667 Han Chinese ancestry controls, 453 Thai ancestry cases, 963 Thai ancestry controls	16p11.2	16	29871169	SEZ6L2	SEZ6L2			26470			rs12917712-T	rs12917712	0	12917712	3_prime_UTR_variant	0	0.29	7E-6	5.154901959985743		1.07		Illumina [2100739] (imputed)	N
2013-02-21	23273568	Yang W	2012-12-27	Am J Hum Genet	www.ncbi.nlm.nih.gov/pubmed/23273568	Meta-analysis followed by replication identifies loci in or near CDKN1B, TET3, CD80, DRAM1, and ARID5B as associated with systemic lupus erythematosus in Asians.	Systemic lupus erythematosus	1,656 Han Chinese ancestry cases, 3,394 Han Chinese ancestry controls	3,256 Han Chinese ancestry cases, 5,667 Han Chinese ancestry controls, 453 Thai ancestry cases, 963 Thai ancestry controls	19p13.11	19	17309480	DDA1	MRPL34 - DDA1	64981	79016		2637	48	rs2303745-A	rs2303745	0	2303745	intron_variant	1	0.39	1E-6	6.0		1.07		Illumina [2100739] (imputed)	N
2013-02-21	23273568	Yang W	2012-12-27	Am J Hum Genet	www.ncbi.nlm.nih.gov/pubmed/23273568	Meta-analysis followed by replication identifies loci in or near CDKN1B, TET3, CD80, DRAM1, and ARID5B as associated with systemic lupus erythematosus in Asians.	Systemic lupus erythematosus	1,656 Han Chinese ancestry cases, 3,394 Han Chinese ancestry controls	3,256 Han Chinese ancestry cases, 5,667 Han Chinese ancestry controls, 453 Thai ancestry cases, 963 Thai ancestry controls	11p13	11	35071523	CD44	LOC105376626			105376626			rs2785197-C	rs2785197	0	2785197	intergenic_variant	0	0.74	2E-7	6.698970004336019		1.2346		Illumina [2100739] (imputed)	N
2013-02-21	23273568	Yang W	2012-12-27	Am J Hum Genet	www.ncbi.nlm.nih.gov/pubmed/23273568	Meta-analysis followed by replication identifies loci in or near CDKN1B, TET3, CD80, DRAM1, and ARID5B as associated with systemic lupus erythematosus in Asians.	Systemic lupus erythematosus	1,656 Han Chinese ancestry cases, 3,394 Han Chinese ancestry controls	3,256 Han Chinese ancestry cases, 5,667 Han Chinese ancestry controls, 453 Thai ancestry cases, 963 Thai ancestry controls	4q24	4	101794731	BANK1	BANK1			55024			rs4522865-A	rs4522865	0	4522865	intron_variant	0	0.54	5E-6	5.301029995663981		1.3514		Illumina [2100739] (imputed)	N
2013-02-21	23273568	Yang W	2012-12-27	Am J Hum Genet	www.ncbi.nlm.nih.gov/pubmed/23273568	Meta-analysis followed by replication identifies loci in or near CDKN1B, TET3, CD80, DRAM1, and ARID5B as associated with systemic lupus erythematosus in Asians.	Systemic lupus erythematosus	1,656 Han Chinese ancestry cases, 3,394 Han Chinese ancestry controls	3,256 Han Chinese ancestry cases, 5,667 Han Chinese ancestry controls, 453 Thai ancestry cases, 963 Thai ancestry controls	8p23.1	8	11486171	BLK	FAM167A - BLK	83648	640		10267	7820	rs2254546-G	rs2254546	0	2254546	regulatory_region_variant	1	0.73	2E-13	12.698970004336019		1.4925		Illumina [2100739] (imputed)	N
2013-02-21	23273568	Yang W	2012-12-27	Am J Hum Genet	www.ncbi.nlm.nih.gov/pubmed/23273568	Meta-analysis followed by replication identifies loci in or near CDKN1B, TET3, CD80, DRAM1, and ARID5B as associated with systemic lupus erythematosus in Asians.	Systemic lupus erythematosus	1,656 Han Chinese ancestry cases, 3,394 Han Chinese ancestry controls	3,256 Han Chinese ancestry cases, 5,667 Han Chinese ancestry controls, 453 Thai ancestry cases, 963 Thai ancestry controls	6p21.32	6	32606214	HLA-DRB1	HLA-DRB1 - LOC107986589	3123	107986589		16378	30974	rs9270984-T	rs9270984	0	9270984	intron_variant	1	0.18	5E-24	23.30102999566398		1.73		Illumina [2100739] (imputed)	N
2013-02-21	23273568	Yang W	2012-12-27	Am J Hum Genet	www.ncbi.nlm.nih.gov/pubmed/23273568	Meta-analysis followed by replication identifies loci in or near CDKN1B, TET3, CD80, DRAM1, and ARID5B as associated with systemic lupus erythematosus in Asians.	Systemic lupus erythematosus	1,656 Han Chinese ancestry cases, 3,394 Han Chinese ancestry controls	3,256 Han Chinese ancestry cases, 5,667 Han Chinese ancestry controls, 453 Thai ancestry cases, 963 Thai ancestry controls	7p12.2	7	50273756	IKZF1	C7orf72 - IKZF1	100130988	10320		114500	29697	rs10276619-G	rs10276619	0	10276619	downstream_gene_variant	1	0.63	6E-6	5.221848749616356		1.1765		Illumina [2100739] (imputed)	N
2013-02-21	23273568	Yang W	2012-12-27	Am J Hum Genet	www.ncbi.nlm.nih.gov/pubmed/23273568	Meta-analysis followed by replication identifies loci in or near CDKN1B, TET3, CD80, DRAM1, and ARID5B as associated with systemic lupus erythematosus in Asians.	Systemic lupus erythematosus	1,656 Han Chinese ancestry cases, 3,394 Han Chinese ancestry controls	3,256 Han Chinese ancestry cases, 5,667 Han Chinese ancestry controls, 453 Thai ancestry cases, 963 Thai ancestry controls	7q32.1	7	128928906	IRF5	LOC392787 - IRF5	392787	3663		5836	8831	rs729302-A	rs729302	0	729302	intergenic_variant	1	0.66	1E-9	9.0		1.4706		Illumina [2100739] (imputed)	N
2013-02-21	23273568	Yang W	2012-12-27	Am J Hum Genet	www.ncbi.nlm.nih.gov/pubmed/23273568	Meta-analysis followed by replication identifies loci in or near CDKN1B, TET3, CD80, DRAM1, and ARID5B as associated with systemic lupus erythematosus in Asians.	Systemic lupus erythematosus	1,656 Han Chinese ancestry cases, 3,394 Han Chinese ancestry controls	3,256 Han Chinese ancestry cases, 5,667 Han Chinese ancestry controls, 453 Thai ancestry cases, 963 Thai ancestry controls	6q21	6	106135045	PRDM1, ATG5	PRDM1 - ATG5	639	9474		25106	49431	rs742108-T	rs742108	0	742108	intron_variant	1	0.34	4E-6	5.3979400086720375		1.24		Illumina [2100739] (imputed)	N
2013-02-21	23273568	Yang W	2012-12-27	Am J Hum Genet	www.ncbi.nlm.nih.gov/pubmed/23273568	Meta-analysis followed by replication identifies loci in or near CDKN1B, TET3, CD80, DRAM1, and ARID5B as associated with systemic lupus erythematosus in Asians.	Systemic lupus erythematosus	1,656 Han Chinese ancestry cases, 3,394 Han Chinese ancestry controls	3,256 Han Chinese ancestry cases, 5,667 Han Chinese ancestry controls, 453 Thai ancestry cases, 963 Thai ancestry controls	2q32.2	2	191099907	STAT4	STAT4			6775			rs7574865-T	rs7574865	0	7574865	intron_variant	0	0.34	1E-21	21.0		1.63		Illumina [2100739] (imputed)	N
2013-02-21	23273568	Yang W	2012-12-27	Am J Hum Genet	www.ncbi.nlm.nih.gov/pubmed/23273568	Meta-analysis followed by replication identifies loci in or near CDKN1B, TET3, CD80, DRAM1, and ARID5B as associated with systemic lupus erythematosus in Asians.	Systemic lupus erythematosus	1,656 Han Chinese ancestry cases, 3,394 Han Chinese ancestry controls	3,256 Han Chinese ancestry cases, 5,667 Han Chinese ancestry controls, 453 Thai ancestry cases, 963 Thai ancestry controls	6q23.3	6	137874929	TNFAIP3	TNFAIP3			7128			rs2230926-G	rs2230926	0	2230926	missense_variant	0	0.02	1E-13	13.0		2.71		Illumina [2100739] (imputed)	N
2013-02-21	23273568	Yang W	2012-12-27	Am J Hum Genet	www.ncbi.nlm.nih.gov/pubmed/23273568	Meta-analysis followed by replication identifies loci in or near CDKN1B, TET3, CD80, DRAM1, and ARID5B as associated with systemic lupus erythematosus in Asians.	Systemic lupus erythematosus	1,656 Han Chinese ancestry cases, 3,394 Han Chinese ancestry controls	3,256 Han Chinese ancestry cases, 5,667 Han Chinese ancestry controls, 453 Thai ancestry cases, 963 Thai ancestry controls	1q25.1	1	173222336	TNFSF4	TNFSF4			7292			rs2205960-T	rs2205960	0	2205960	intergenic_variant	0	0.25	3E-12	11.522878745280337		1.36		Illumina [2100739] (imputed)	N
2013-02-21	23273568	Yang W	2012-12-27	Am J Hum Genet	www.ncbi.nlm.nih.gov/pubmed/23273568	Meta-analysis followed by replication identifies loci in or near CDKN1B, TET3, CD80, DRAM1, and ARID5B as associated with systemic lupus erythematosus in Asians.	Systemic lupus erythematosus	1,656 Han Chinese ancestry cases, 3,394 Han Chinese ancestry controls	3,256 Han Chinese ancestry cases, 5,667 Han Chinese ancestry controls, 453 Thai ancestry cases, 963 Thai ancestry controls	5q33.1	5	151078585	TNIP1	TNIP1			10318			rs10036748-T	rs10036748	0	10036748	intron_variant	0	0.74	3E-6	5.522878745280337		1.25		Illumina [2100739] (imputed)	N
2013-02-21	23273568	Yang W	2012-12-27	Am J Hum Genet	www.ncbi.nlm.nih.gov/pubmed/23273568	Meta-analysis followed by replication identifies loci in or near CDKN1B, TET3, CD80, DRAM1, and ARID5B as associated with systemic lupus erythematosus in Asians.	Systemic lupus erythematosus	1,656 Han Chinese ancestry cases, 3,394 Han Chinese ancestry controls	3,256 Han Chinese ancestry cases, 5,667 Han Chinese ancestry controls, 453 Thai ancestry cases, 963 Thai ancestry controls	22q11.21	22	21585386	UBE2L3	UBE2L3			7332			rs5754217-T	rs5754217	0	5754217	intron_variant	0	0.56	5E-6	5.301029995663981		1.1236		Illumina [2100739] (imputed)	N
2013-02-21	23273568	Yang W	2012-12-27	Am J Hum Genet	www.ncbi.nlm.nih.gov/pubmed/23273568	Meta-analysis followed by replication identifies loci in or near CDKN1B, TET3, CD80, DRAM1, and ARID5B as associated with systemic lupus erythematosus in Asians.	Systemic lupus erythematosus	1,656 Han Chinese ancestry cases, 3,394 Han Chinese ancestry controls	3,256 Han Chinese ancestry cases, 5,667 Han Chinese ancestry controls, 453 Thai ancestry cases, 963 Thai ancestry controls	6p21.31	6	34855410	UHRF1BP1	UHRF1BP1			54887			rs3734266-G	rs3734266	0	3734266	intron_variant	0	0.13	1E-12	12.0		1.56		Illumina [2100739] (imputed)	N
2013-02-21	23273568	Yang W	2012-12-27	Am J Hum Genet	www.ncbi.nlm.nih.gov/pubmed/23273568	Meta-analysis followed by replication identifies loci in or near CDKN1B, TET3, CD80, DRAM1, and ARID5B as associated with systemic lupus erythematosus in Asians.	Systemic lupus erythematosus	1,656 Han Chinese ancestry cases, 3,394 Han Chinese ancestry controls	3,256 Han Chinese ancestry cases, 5,667 Han Chinese ancestry controls, 453 Thai ancestry cases, 963 Thai ancestry controls	16p13.13	16	11096031	CLEC16A	CLEC16A			23274			rs12599402-A	rs12599402	0	12599402	intron_variant	0	0.56	5E-7	6.301029995663981		1.2821		Illumina [2100739] (imputed)	N
2013-02-21	23273568	Yang W	2012-12-27	Am J Hum Genet	www.ncbi.nlm.nih.gov/pubmed/23273568	Meta-analysis followed by replication identifies loci in or near CDKN1B, TET3, CD80, DRAM1, and ARID5B as associated with systemic lupus erythematosus in Asians.	Systemic lupus erythematosus	1,656 Han Chinese ancestry cases, 3,394 Han Chinese ancestry controls	3,256 Han Chinese ancestry cases, 5,667 Han Chinese ancestry controls, 453 Thai ancestry cases, 963 Thai ancestry controls	16p11.2	16	31287618	ITGAM	ITGAM			3684			rs9937837-G	rs9937837	0	9937837	intron_variant	0	0.02	7E-6	5.154901959985743		1.86		Illumina [2100739] (imputed)	N
2013-02-21	23273568	Yang W	2012-12-27	Am J Hum Genet	www.ncbi.nlm.nih.gov/pubmed/23273568	Meta-analysis followed by replication identifies loci in or near CDKN1B, TET3, CD80, DRAM1, and ARID5B as associated with systemic lupus erythematosus in Asians.	Systemic lupus erythematosus	1,656 Han Chinese ancestry cases, 3,394 Han Chinese ancestry controls	3,256 Han Chinese ancestry cases, 5,667 Han Chinese ancestry controls, 453 Thai ancestry cases, 963 Thai ancestry controls	10q11.23	10	48834906	WDFY4	WDFY4, LOC105378299			57705, 105378299			rs877819-A	rs877819	0	877819	intron_variant	0	0.18	8E-9	8.096910013008056		1.46		Illumina [2100739] (imputed)	N
2013-02-21	23273568	Yang W	2012-12-27	Am J Hum Genet	www.ncbi.nlm.nih.gov/pubmed/23273568	Meta-analysis followed by replication identifies loci in or near CDKN1B, TET3, CD80, DRAM1, and ARID5B as associated with systemic lupus erythematosus in Asians.	Systemic lupus erythematosus	1,656 Han Chinese ancestry cases, 3,394 Han Chinese ancestry controls	3,256 Han Chinese ancestry cases, 5,667 Han Chinese ancestry controls, 453 Thai ancestry cases, 963 Thai ancestry controls	11q24.3	11	128441164	ETS1	LOC105369566			105369566			rs6590330-A	rs6590330	0	6590330	intergenic_variant	0	0.35	3E-8	7.522878745280337		1.51		Illumina [2100739] (imputed)	N
2013-02-21	23273568	Yang W	2012-12-27	Am J Hum Genet	www.ncbi.nlm.nih.gov/pubmed/23273568	Meta-analysis followed by replication identifies loci in or near CDKN1B, TET3, CD80, DRAM1, and ARID5B as associated with systemic lupus erythematosus in Asians.	Systemic lupus erythematosus	1,656 Han Chinese ancestry cases, 3,394 Han Chinese ancestry controls	3,256 Han Chinese ancestry cases, 5,667 Han Chinese ancestry controls, 453 Thai ancestry cases, 963 Thai ancestry controls	12q24.33	12	128816149	SLC15A4	SLC15A4			121260			rs1385374-A	rs1385374	0	1385374	intron_variant	0	0.17	8E-8	7.096910013008056		1.41		Illumina [2100739] (imputed)	N
2013-02-21	23273568	Yang W	2012-12-27	Am J Hum Genet	www.ncbi.nlm.nih.gov/pubmed/23273568	Meta-analysis followed by replication identifies loci in or near CDKN1B, TET3, CD80, DRAM1, and ARID5B as associated with systemic lupus erythematosus in Asians.	Systemic lupus erythematosus	1,656 Han Chinese ancestry cases, 3,394 Han Chinese ancestry controls	3,256 Han Chinese ancestry cases, 5,667 Han Chinese ancestry controls, 453 Thai ancestry cases, 963 Thai ancestry controls	13q14.11	13	40983974	ELF1	ELF1			1997			rs7329174-G	rs7329174	0	7329174	intron_variant	0	0.21	6E-6	5.221848749616356		1.45		Illumina [2100739] (imputed)	N
2013-02-21	23273568	Yang W	2012-12-27	Am J Hum Genet	www.ncbi.nlm.nih.gov/pubmed/23273568	Meta-analysis followed by replication identifies loci in or near CDKN1B, TET3, CD80, DRAM1, and ARID5B as associated with systemic lupus erythematosus in Asians.	Systemic lupus erythematosus	1,656 Han Chinese ancestry cases, 3,394 Han Chinese ancestry controls	3,256 Han Chinese ancestry cases, 5,667 Han Chinese ancestry controls, 453 Thai ancestry cases, 963 Thai ancestry controls	2p22.3	2	33476823	RASGRP3	RASGRP3			25780			rs13385731-A	rs13385731	0	13385731	intron_variant	0	0.83	4E-6	5.3979400086720375		1.3889		Illumina [2100739] (imputed)	N
2015-06-22	25338677	Kariuki SN	2014-10-23	Genes Immun	www.ncbi.nlm.nih.gov/pubmed/25338677	Genetic analysis of the pathogenic molecular sub-phenotype interferon-alpha identifies multiple novel loci involved in systemic lupus erythematosus.	Interferon alpha levels in systemic lupus erythematosus	88 European ancestry high interferon alpha cases, 322 European ancestry low interferon alpha cases	715 European ancestry cases, 450 African American cases	10q21.1	10	51197961	PRKG1, A1CF, CSTF2T	PRKG1			5592			rs7897633-?	rs7897633	0	7897633	intron_variant	0	NR	3E-8	7.522878745280337	(EA)	1.6949153	[1.28-2.27]	Illumina [291943]	N
2015-06-22	25338677	Kariuki SN	2014-10-23	Genes Immun	www.ncbi.nlm.nih.gov/pubmed/25338677	Genetic analysis of the pathogenic molecular sub-phenotype interferon-alpha identifies multiple novel loci involved in systemic lupus erythematosus.	Interferon alpha levels in systemic lupus erythematosus	88 European ancestry high interferon alpha cases, 322 European ancestry low interferon alpha cases	715 European ancestry cases, 450 African American cases	14q11.2	14	20472447	PNP, TMEM55B, GAFA1	PNP			4860			rs1049564-T	rs1049564	0	1049564	missense_variant	0	NR	1E-7	7.0	(EA)	2.08	[1.34-3.21]	Illumina [291943]	N
2015-06-22	25338677	Kariuki SN	2014-10-23	Genes Immun	www.ncbi.nlm.nih.gov/pubmed/25338677	Genetic analysis of the pathogenic molecular sub-phenotype interferon-alpha identifies multiple novel loci involved in systemic lupus erythematosus.	Interferon alpha levels in systemic lupus erythematosus	88 European ancestry high interferon alpha cases, 322 European ancestry low interferon alpha cases	715 European ancestry cases, 450 African American cases	6q27	6	170281387	LOC154449, DLL1	FLJ38122 - DLL1	401289	28514		1918	813	rs1028488-?	rs1028488	0	1028488	upstream_gene_variant	1	NR	2E-7	6.698970004336019	(EA)	1.9607843	[1.43-2.63]	Illumina [291943]	N
2015-06-22	25338677	Kariuki SN	2014-10-23	Genes Immun	www.ncbi.nlm.nih.gov/pubmed/25338677	Genetic analysis of the pathogenic molecular sub-phenotype interferon-alpha identifies multiple novel loci involved in systemic lupus erythematosus.	Interferon alpha levels in systemic lupus erythematosus	88 European ancestry high interferon alpha cases, 322 European ancestry low interferon alpha cases	715 European ancestry cases, 450 African American cases	4p13	4	42862679	GRXCR1, ATP8A1	LOC105374431 - RN7SKP82	105374431	106480462		34511	29717	rs6850606-?	rs6850606	0	6850606	intergenic_variant	1	NR	2E-6	5.698970004336019	(EA)	1.5625	[1.20-2.00]	Illumina [291943]	N
2015-06-22	25338677	Kariuki SN	2014-10-23	Genes Immun	www.ncbi.nlm.nih.gov/pubmed/25338677	Genetic analysis of the pathogenic molecular sub-phenotype interferon-alpha identifies multiple novel loci involved in systemic lupus erythematosus.	Interferon alpha levels in systemic lupus erythematosus	88 European ancestry high interferon alpha cases, 322 European ancestry low interferon alpha cases	715 European ancestry cases, 450 African American cases	1p13.2	1	111294513	CHIA, RP11-165H20.1, C1orf88	CHIA			27159			rs7411387-C	rs7411387	0	7411387	intron_variant	0	NR	3E-6	5.522878745280337	(EA)	1.61	[1.24-2.10]	Illumina [291943]	N
2015-06-22	25338677	Kariuki SN	2014-10-23	Genes Immun	www.ncbi.nlm.nih.gov/pubmed/25338677	Genetic analysis of the pathogenic molecular sub-phenotype interferon-alpha identifies multiple novel loci involved in systemic lupus erythematosus.	Interferon alpha levels in systemic lupus erythematosus	88 European ancestry high interferon alpha cases, 322 European ancestry low interferon alpha cases	715 European ancestry cases, 450 African American cases	11q23.2	11	113668358	TMPRSS5, DRD2	LOC107984390			107984390			rs3934007-T	rs3934007	0	3934007	regulatory_region_variant	0	NR	3E-6	5.522878745280337	(EA)	1.55	[1.19-2.00]	Illumina [291943]	N
2015-06-22	25338677	Kariuki SN	2014-10-23	Genes Immun	www.ncbi.nlm.nih.gov/pubmed/25338677	Genetic analysis of the pathogenic molecular sub-phenotype interferon-alpha identifies multiple novel loci involved in systemic lupus erythematosus.	Interferon alpha levels in systemic lupus erythematosus	88 European ancestry high interferon alpha cases, 322 European ancestry low interferon alpha cases	715 European ancestry cases, 450 African American cases	2q33.1	2	197279278	ANKRD44, LOC729342	ANKRD44-IT1, ANKRD44			101927547, 91526			rs1429411-C	rs1429411	0	1429411	intron_variant	0	NR	5E-6	5.301029995663981	(EA)	1.55	[1.20-2.00]	Illumina [291943]	N
2015-06-22	25338677	Kariuki SN	2014-10-23	Genes Immun	www.ncbi.nlm.nih.gov/pubmed/25338677	Genetic analysis of the pathogenic molecular sub-phenotype interferon-alpha identifies multiple novel loci involved in systemic lupus erythematosus.	Interferon alpha levels in systemic lupus erythematosus	88 European ancestry high interferon alpha cases, 322 European ancestry low interferon alpha cases	715 European ancestry cases, 450 African American cases	2q33.1	2	197055445	ANKRD44, PGAP1, LOC729342	ANKRD44			91526			rs4850410	rs4850410	0	4850410	intron_variant	0	NR	1E-6	6.0		1.56	[1.19-2.08]	Illumina [291943]	N
2017-02-19	27399966	Morris DL	2016-07-11	Nat Genet	www.ncbi.nlm.nih.gov/pubmed/27399966	Genome-wide association meta-analysis in Chinese and European individuals identifies ten new loci associated with systemic lupus erythematosus.	Systemic lupus erythematosus	1,659 Chinese ancestry cases, 3,398 Chinese ancestry controls, 4,036 European ancestry cases, 6,959 European ancestry controls	3,043 Chinese ancestry cases, 5,074 Chinese ancestry controls, 2,643 European ancestry cases, 9,032 European ancestry controls	6p21.33	6	32061428	MHC class III	TNXB			7148			rs1150757-?	rs1150757	0	1150757	synonymous_variant	0	0.092	2E-101	100.69897000433602	(EA)	2.53	[NR]	NR [6344733] (imputed)	N
2016-08-31	26301688	Li YR	2015-08-24	Nat Med	www.ncbi.nlm.nih.gov/pubmed/26301688	Meta-analysis of shared genetic architecture across ten pediatric autoimmune diseases.	Pediatric autoimmune diseases	97 European ancestry thyroiditis cases, 107 European ancestry ankylosing spondylitis cases, 100 European ancestry psoriasis cases, 173 European ancestry celiac disease cases, 254 European ancestry systemic lupus erythematosus cases, 308 European ancestry common variable inmunodeficiency cases, 865 European ancestry ulcerative colitis cases, 1,086 European ancestry Type 1 diabetes cases, 1,123 Eur…	NA	1p31.3	1	67203951	IL23R	IL23R			149233			rs11580078-G	rs11580078	0	11580078	intron_variant	0	0.43	8E-11	10.096910013008056				Illumina [7347414] (imputed)	N
2016-08-31	26301688	Li YR	2015-08-24	Nat Med	www.ncbi.nlm.nih.gov/pubmed/26301688	Meta-analysis of shared genetic architecture across ten pediatric autoimmune diseases.	Pediatric autoimmune diseases	97 European ancestry thyroiditis cases, 107 European ancestry ankylosing spondylitis cases, 100 European ancestry psoriasis cases, 173 European ancestry celiac disease cases, 254 European ancestry systemic lupus erythematosus cases, 308 European ancestry common variable inmunodeficiency cases, 865 European ancestry ulcerative colitis cases, 1,086 European ancestry Type 1 diabetes cases, 1,123 Eur…	NA	1p13.2	1	113761186	PTPN22	PHTF1 - RSBN1	10745	54665		1298	646	rs6679677-A	rs6679677	0	6679677	upstream_gene_variant	1	0.09	8E-11	10.096910013008056				Illumina [7347414] (imputed)	N
2016-08-31	26301688	Li YR	2015-08-24	Nat Med	www.ncbi.nlm.nih.gov/pubmed/26301688	Meta-analysis of shared genetic architecture across ten pediatric autoimmune diseases.	Pediatric autoimmune diseases	97 European ancestry thyroiditis cases, 107 European ancestry ankylosing spondylitis cases, 100 European ancestry psoriasis cases, 173 European ancestry celiac disease cases, 254 European ancestry systemic lupus erythematosus cases, 308 European ancestry common variable inmunodeficiency cases, 865 European ancestry ulcerative colitis cases, 1,086 European ancestry Type 1 diabetes cases, 1,123 Eur…	NA	1q24.3	1	172869708	TNFSF18	LOC105371618 - AIMP1P2	105371618	100873064		31921	16239	rs34884278-C	rs34884278	0	34884278	intron_variant	1	0.3	4E-7	6.3979400086720375				Illumina [7347414] (imputed)	N
2016-08-31	26301688	Li YR	2015-08-24	Nat Med	www.ncbi.nlm.nih.gov/pubmed/26301688	Meta-analysis of shared genetic architecture across ten pediatric autoimmune diseases.	Pediatric autoimmune diseases	97 European ancestry thyroiditis cases, 107 European ancestry ankylosing spondylitis cases, 100 European ancestry psoriasis cases, 173 European ancestry celiac disease cases, 254 European ancestry systemic lupus erythematosus cases, 308 European ancestry common variable inmunodeficiency cases, 865 European ancestry ulcerative colitis cases, 1,086 European ancestry Type 1 diabetes cases, 1,123 Eur…	NA	1q31.3	1	197406337	CRB1	CRB1			23418			rs6689858-C	rs6689858	0	6689858	intron_variant	0	0.29	2E-7	6.698970004336019				Illumina [7347414] (imputed)	N
2016-08-31	26301688	Li YR	2015-08-24	Nat Med	www.ncbi.nlm.nih.gov/pubmed/26301688	Meta-analysis of shared genetic architecture across ten pediatric autoimmune diseases.	Pediatric autoimmune diseases	97 European ancestry thyroiditis cases, 107 European ancestry ankylosing spondylitis cases, 100 European ancestry psoriasis cases, 173 European ancestry celiac disease cases, 254 European ancestry systemic lupus erythematosus cases, 308 European ancestry common variable inmunodeficiency cases, 865 European ancestry ulcerative colitis cases, 1,086 European ancestry Type 1 diabetes cases, 1,123 Eur…	NA	1q32.1	1	206760172	IL10	LOC105372877 - IL10	105372877	3586		7770	7431	rs55705316-G	rs55705316	0	55705316	intergenic_variant	1	0.14	1E-6	6.0				Illumina [7347414] (imputed)	N
2016-08-31	26301688	Li YR	2015-08-24	Nat Med	www.ncbi.nlm.nih.gov/pubmed/26301688	Meta-analysis of shared genetic architecture across ten pediatric autoimmune diseases.	Pediatric autoimmune diseases	97 European ancestry thyroiditis cases, 107 European ancestry ankylosing spondylitis cases, 100 European ancestry psoriasis cases, 173 European ancestry celiac disease cases, 254 European ancestry systemic lupus erythematosus cases, 308 European ancestry common variable inmunodeficiency cases, 865 European ancestry ulcerative colitis cases, 1,086 European ancestry Type 1 diabetes cases, 1,123 Eur…	NA	2q12.1	2	102464132	IL18R1	IL18RAP - SLC9A4	8807	389015		11564	9150	rs2075184-T	rs2075184	0	2075184	intergenic_variant	1	0.23	9E-8	7.045757490560675				Illumina [7347414] (imputed)	N
2016-08-31	26301688	Li YR	2015-08-24	Nat Med	www.ncbi.nlm.nih.gov/pubmed/26301688	Meta-analysis of shared genetic architecture across ten pediatric autoimmune diseases.	Pediatric autoimmune diseases	97 European ancestry thyroiditis cases, 107 European ancestry ankylosing spondylitis cases, 100 European ancestry psoriasis cases, 173 European ancestry celiac disease cases, 254 European ancestry systemic lupus erythematosus cases, 308 European ancestry common variable inmunodeficiency cases, 865 European ancestry ulcerative colitis cases, 1,086 European ancestry Type 1 diabetes cases, 1,123 Eur…	NA	2q37.1	2	233276621	ATG16L1	ATG16L1			55054			rs36001488-C	rs36001488	0	36001488	intron_variant	0	0.48	8E-11	10.096910013008056				Illumina [7347414] (imputed)	N
2016-08-31	26301688	Li YR	2015-08-24	Nat Med	www.ncbi.nlm.nih.gov/pubmed/26301688	Meta-analysis of shared genetic architecture across ten pediatric autoimmune diseases.	Pediatric autoimmune diseases	97 European ancestry thyroiditis cases, 107 European ancestry ankylosing spondylitis cases, 100 European ancestry psoriasis cases, 173 European ancestry celiac disease cases, 254 European ancestry systemic lupus erythematosus cases, 308 European ancestry common variable inmunodeficiency cases, 865 European ancestry ulcerative colitis cases, 1,086 European ancestry Type 1 diabetes cases, 1,123 Eur…	NA	2q37.3	2	240624322	GPR35	GPR35			2859			rs4676410-A	rs4676410	0	4676410	intron_variant	0	0.19	2E-7	6.698970004336019				Illumina [7347414] (imputed)	N
2016-08-31	26301688	Li YR	2015-08-24	Nat Med	www.ncbi.nlm.nih.gov/pubmed/26301688	Meta-analysis of shared genetic architecture across ten pediatric autoimmune diseases.	Pediatric autoimmune diseases	97 European ancestry thyroiditis cases, 107 European ancestry ankylosing spondylitis cases, 100 European ancestry psoriasis cases, 173 European ancestry celiac disease cases, 254 European ancestry systemic lupus erythematosus cases, 308 European ancestry common variable inmunodeficiency cases, 865 European ancestry ulcerative colitis cases, 1,086 European ancestry Type 1 diabetes cases, 1,123 Eur…	NA	3p21.31	3	49534707	DAG1	DAG1			1605			rs4625-G	rs4625	0	4625	3_prime_UTR_variant	0	0.31	8E-11	10.096910013008056				Illumina [7347414] (imputed)	N
2016-08-31	26301688	Li YR	2015-08-24	Nat Med	www.ncbi.nlm.nih.gov/pubmed/26301688	Meta-analysis of shared genetic architecture across ten pediatric autoimmune diseases.	Pediatric autoimmune diseases	97 European ancestry thyroiditis cases, 107 European ancestry ankylosing spondylitis cases, 100 European ancestry psoriasis cases, 173 European ancestry celiac disease cases, 254 European ancestry systemic lupus erythematosus cases, 308 European ancestry common variable inmunodeficiency cases, 865 European ancestry ulcerative colitis cases, 1,086 European ancestry Type 1 diabetes cases, 1,123 Eur…	NA	4q27	4	122639784	IL21	IL21-AS1			100996941			rs62324212-A	rs62324212	0	62324212	intron_variant	0	0.42	3E-8	7.522878745280337				Illumina [7347414] (imputed)	N
2016-08-31	26301688	Li YR	2015-08-24	Nat Med	www.ncbi.nlm.nih.gov/pubmed/26301688	Meta-analysis of shared genetic architecture across ten pediatric autoimmune diseases.	Pediatric autoimmune diseases	97 European ancestry thyroiditis cases, 107 European ancestry ankylosing spondylitis cases, 100 European ancestry psoriasis cases, 173 European ancestry celiac disease cases, 254 European ancestry systemic lupus erythematosus cases, 308 European ancestry common variable inmunodeficiency cases, 865 European ancestry ulcerative colitis cases, 1,086 European ancestry Type 1 diabetes cases, 1,123 Eur…	NA	5p13.1	5	40487168	PTGER4	LOC105374736 - LOC105374737	105374736	105374737		159517	112782	rs7725052-C	rs7725052	0	7725052	regulatory_region_variant	1	0.43	8E-11	10.096910013008056				Illumina [7347414] (imputed)	N
2016-08-31	26301688	Li YR	2015-08-24	Nat Med	www.ncbi.nlm.nih.gov/pubmed/26301688	Meta-analysis of shared genetic architecture across ten pediatric autoimmune diseases.	Pediatric autoimmune diseases	97 European ancestry thyroiditis cases, 107 European ancestry ankylosing spondylitis cases, 100 European ancestry psoriasis cases, 173 European ancestry celiac disease cases, 254 European ancestry systemic lupus erythematosus cases, 308 European ancestry common variable inmunodeficiency cases, 865 European ancestry ulcerative colitis cases, 1,086 European ancestry Type 1 diabetes cases, 1,123 Eur…	NA	5q11.2	5	56148856	ANKRD55	ANKRD55			79722			rs7731626-A	rs7731626	0	7731626	intron_variant	0	0.39	1E-10	10.0				Illumina [7347414] (imputed)	N
2016-08-31	26301688	Li YR	2015-08-24	Nat Med	www.ncbi.nlm.nih.gov/pubmed/26301688	Meta-analysis of shared genetic architecture across ten pediatric autoimmune diseases.	Pediatric autoimmune diseases	97 European ancestry thyroiditis cases, 107 European ancestry ankylosing spondylitis cases, 100 European ancestry psoriasis cases, 173 European ancestry celiac disease cases, 254 European ancestry systemic lupus erythematosus cases, 308 European ancestry common variable inmunodeficiency cases, 865 European ancestry ulcerative colitis cases, 1,086 European ancestry Type 1 diabetes cases, 1,123 Eur…	NA	5q15	5	96888176	ERAP2	ERAP2, ERAP1			64167, 51752			rs4869313-T	rs4869313	0	4869313	intron_variant	0	0.42	9E-8	7.045757490560675				Illumina [7347414] (imputed)	N
2016-08-31	26301688	Li YR	2015-08-24	Nat Med	www.ncbi.nlm.nih.gov/pubmed/26301688	Meta-analysis of shared genetic architecture across ten pediatric autoimmune diseases.	Pediatric autoimmune diseases	97 European ancestry thyroiditis cases, 107 European ancestry ankylosing spondylitis cases, 100 European ancestry psoriasis cases, 173 European ancestry celiac disease cases, 254 European ancestry systemic lupus erythematosus cases, 308 European ancestry common variable inmunodeficiency cases, 865 European ancestry ulcerative colitis cases, 1,086 European ancestry Type 1 diabetes cases, 1,123 Eur…	NA	5q31.1	5	132475490	IL5	C5orf56			441108			rs11741255-A	rs11741255	0	11741255	intron_variant	0	0.42	2E-9	8.698970004336019				Illumina [7347414] (imputed)	N
2016-08-31	26301688	Li YR	2015-08-24	Nat Med	www.ncbi.nlm.nih.gov/pubmed/26301688	Meta-analysis of shared genetic architecture across ten pediatric autoimmune diseases.	Pediatric autoimmune diseases	97 European ancestry thyroiditis cases, 107 European ancestry ankylosing spondylitis cases, 100 European ancestry psoriasis cases, 173 European ancestry celiac disease cases, 254 European ancestry systemic lupus erythematosus cases, 308 European ancestry common variable inmunodeficiency cases, 865 European ancestry ulcerative colitis cases, 1,086 European ancestry Type 1 diabetes cases, 1,123 Eur…	NA	5q33.3	5	159402286	IL12B	LOC285626 - LOC285627	285626	285627		39452	46270	rs755374-T	rs755374	0	755374	intron_variant	1	0.32	2E-10	9.698970004336019				Illumina [7347414] (imputed)	N
2016-08-31	26301688	Li YR	2015-08-24	Nat Med	www.ncbi.nlm.nih.gov/pubmed/26301688	Meta-analysis of shared genetic architecture across ten pediatric autoimmune diseases.	Pediatric autoimmune diseases	97 European ancestry thyroiditis cases, 107 European ancestry ankylosing spondylitis cases, 100 European ancestry psoriasis cases, 173 European ancestry celiac disease cases, 254 European ancestry systemic lupus erythematosus cases, 308 European ancestry common variable inmunodeficiency cases, 865 European ancestry ulcerative colitis cases, 1,086 European ancestry Type 1 diabetes cases, 1,123 Eur…	NA	9p24.1	9	4981866	JAK2	HNRNPA1P41 - JAK2	100128701	3717		35904	3220	rs36051895-T	rs36051895	0	36051895	upstream_gene_variant	1	0.29	9E-8	7.045757490560675				Illumina [7347414] (imputed)	N
2016-08-31	26301688	Li YR	2015-08-24	Nat Med	www.ncbi.nlm.nih.gov/pubmed/26301688	Meta-analysis of shared genetic architecture across ten pediatric autoimmune diseases.	Pediatric autoimmune diseases	97 European ancestry thyroiditis cases, 107 European ancestry ankylosing spondylitis cases, 100 European ancestry psoriasis cases, 173 European ancestry celiac disease cases, 254 European ancestry systemic lupus erythematosus cases, 308 European ancestry common variable inmunodeficiency cases, 865 European ancestry ulcerative colitis cases, 1,086 European ancestry Type 1 diabetes cases, 1,123 Eur…	NA	9q32	9	114790969	TNFSF15	TNFSF15			9966			rs4246905-T	rs4246905	0	4246905	missense_variant	0	0.28	1E-8	8.0				Illumina [7347414] (imputed)	N
2016-08-31	26301688	Li YR	2015-08-24	Nat Med	www.ncbi.nlm.nih.gov/pubmed/26301688	Meta-analysis of shared genetic architecture across ten pediatric autoimmune diseases.	Pediatric autoimmune diseases	97 European ancestry thyroiditis cases, 107 European ancestry ankylosing spondylitis cases, 100 European ancestry psoriasis cases, 173 European ancestry celiac disease cases, 254 European ancestry systemic lupus erythematosus cases, 308 European ancestry common variable inmunodeficiency cases, 865 European ancestry ulcerative colitis cases, 1,086 European ancestry Type 1 diabetes cases, 1,123 Eur…	NA	9q34.3	9	136369144	CARD9	CARD9			64170			rs11145763-C	rs11145763	0	11145763	intron_variant	0	0.4	3E-8	7.522878745280337				Illumina [7347414] (imputed)	N
2016-08-31	26301688	Li YR	2015-08-24	Nat Med	www.ncbi.nlm.nih.gov/pubmed/26301688	Meta-analysis of shared genetic architecture across ten pediatric autoimmune diseases.	Pediatric autoimmune diseases	97 European ancestry thyroiditis cases, 107 European ancestry ankylosing spondylitis cases, 100 European ancestry psoriasis cases, 173 European ancestry celiac disease cases, 254 European ancestry systemic lupus erythematosus cases, 308 European ancestry common variable inmunodeficiency cases, 865 European ancestry ulcerative colitis cases, 1,086 European ancestry Type 1 diabetes cases, 1,123 Eur…	NA	10p15.1	10	6056986	IL2RA	IL2RA			3559			rs706778-T	rs706778	0	706778	intron_variant	0	0.41	6E-9	8.221848749616356				Illumina [7347414] (imputed)	N
2016-08-31	26301688	Li YR	2015-08-24	Nat Med	www.ncbi.nlm.nih.gov/pubmed/26301688	Meta-analysis of shared genetic architecture across ten pediatric autoimmune diseases.	Pediatric autoimmune diseases	97 European ancestry thyroiditis cases, 107 European ancestry ankylosing spondylitis cases, 100 European ancestry psoriasis cases, 173 European ancestry celiac disease cases, 254 European ancestry systemic lupus erythematosus cases, 308 European ancestry common variable inmunodeficiency cases, 865 European ancestry ulcerative colitis cases, 1,086 European ancestry Type 1 diabetes cases, 1,123 Eur…	NA	10q21.2	10	62679011	ZNF365	ZNF365 - ALDH7A1P4	22891	544		7000	61979	rs10822050-C	rs10822050	0	10822050	intergenic_variant	1	0.39	8E-11	10.096910013008056				Illumina [7347414] (imputed)	N
2016-08-31	26301688	Li YR	2015-08-24	Nat Med	www.ncbi.nlm.nih.gov/pubmed/26301688	Meta-analysis of shared genetic architecture across ten pediatric autoimmune diseases.	Pediatric autoimmune diseases	97 European ancestry thyroiditis cases, 107 European ancestry ankylosing spondylitis cases, 100 European ancestry psoriasis cases, 173 European ancestry celiac disease cases, 254 European ancestry systemic lupus erythematosus cases, 308 European ancestry common variable inmunodeficiency cases, 865 European ancestry ulcerative colitis cases, 1,086 European ancestry Type 1 diabetes cases, 1,123 Eur…	NA	10q22.3	10	79287626	ZMIZ1	ZMIZ1			57178			rs1250563-C	rs1250563	0	1250563	intron_variant	0	0.29	1E-8	8.0				Illumina [7347414] (imputed)	N
2016-08-31	26301688	Li YR	2015-08-24	Nat Med	www.ncbi.nlm.nih.gov/pubmed/26301688	Meta-analysis of shared genetic architecture across ten pediatric autoimmune diseases.	Pediatric autoimmune diseases	97 European ancestry thyroiditis cases, 107 European ancestry ankylosing spondylitis cases, 100 European ancestry psoriasis cases, 173 European ancestry celiac disease cases, 254 European ancestry systemic lupus erythematosus cases, 308 European ancestry common variable inmunodeficiency cases, 865 European ancestry ulcerative colitis cases, 1,086 European ancestry Type 1 diabetes cases, 1,123 Eur…	NA	10q24.2	10	99538694	NKX2-3	NKX2-3 - SLC25A28	159296	81894		2170	71824	rs1332099-T	rs1332099	0	1332099	downstream_gene_variant	1	0.46	9E-11	10.045757490560675				Illumina [7347414] (imputed)	N
2016-08-31	26301688	Li YR	2015-08-24	Nat Med	www.ncbi.nlm.nih.gov/pubmed/26301688	Meta-analysis of shared genetic architecture across ten pediatric autoimmune diseases.	Pediatric autoimmune diseases	97 European ancestry thyroiditis cases, 107 European ancestry ankylosing spondylitis cases, 100 European ancestry psoriasis cases, 173 European ancestry celiac disease cases, 254 European ancestry systemic lupus erythematosus cases, 308 European ancestry common variable inmunodeficiency cases, 865 European ancestry ulcerative colitis cases, 1,086 European ancestry Type 1 diabetes cases, 1,123 Eur…	NA	11p15.5	11	2146620	INS	INS-IGF2, IGF2, IGF2-AS			723961, 3481, 51214			rs17885785-T	rs17885785	0	17885785	non_coding_transcript_exon_variant	0	0.2	8E-11	10.096910013008056				Illumina [7347414] (imputed)	N
2016-08-31	26301688	Li YR	2015-08-24	Nat Med	www.ncbi.nlm.nih.gov/pubmed/26301688	Meta-analysis of shared genetic architecture across ten pediatric autoimmune diseases.	Pediatric autoimmune diseases	97 European ancestry thyroiditis cases, 107 European ancestry ankylosing spondylitis cases, 100 European ancestry psoriasis cases, 173 European ancestry celiac disease cases, 254 European ancestry systemic lupus erythematosus cases, 308 European ancestry common variable inmunodeficiency cases, 865 European ancestry ulcerative colitis cases, 1,086 European ancestry Type 1 diabetes cases, 1,123 Eur…	NA	12q12	12	40366829	LRRK2	LRRK2, LOC105369736			120892, 105369736			rs17466626-G	rs17466626	0	17466626	non_coding_transcript_exon_variant	0	0.02	3E-10	9.522878745280337				Illumina [7347414] (imputed)	N
2016-08-31	26301688	Li YR	2015-08-24	Nat Med	www.ncbi.nlm.nih.gov/pubmed/26301688	Meta-analysis of shared genetic architecture across ten pediatric autoimmune diseases.	Pediatric autoimmune diseases	97 European ancestry thyroiditis cases, 107 European ancestry ankylosing spondylitis cases, 100 European ancestry psoriasis cases, 173 European ancestry celiac disease cases, 254 European ancestry systemic lupus erythematosus cases, 308 European ancestry common variable inmunodeficiency cases, 865 European ancestry ulcerative colitis cases, 1,086 European ancestry Type 1 diabetes cases, 1,123 Eur…	NA	12q13.2	12	56002984	SUOX	SUOX			6821			rs1689510-C	rs1689510	0	1689510	non_coding_transcript_exon_variant	0	0.31	4E-9	8.397940008672037				Illumina [7347414] (imputed)	N
2016-08-31	26301688	Li YR	2015-08-24	Nat Med	www.ncbi.nlm.nih.gov/pubmed/26301688	Meta-analysis of shared genetic architecture across ten pediatric autoimmune diseases.	Pediatric autoimmune diseases	97 European ancestry thyroiditis cases, 107 European ancestry ankylosing spondylitis cases, 100 European ancestry psoriasis cases, 173 European ancestry celiac disease cases, 254 European ancestry systemic lupus erythematosus cases, 308 European ancestry common variable inmunodeficiency cases, 865 European ancestry ulcerative colitis cases, 1,086 European ancestry Type 1 diabetes cases, 1,123 Eur…	NA	15q22.33	15	67171953	SMAD3	SMAD3			4088			rs72743477-G	rs72743477	0	72743477	intron_variant	0	0.21	8E-11	10.096910013008056				Illumina [7347414] (imputed)	N
2016-08-31	26301688	Li YR	2015-08-24	Nat Med	www.ncbi.nlm.nih.gov/pubmed/26301688	Meta-analysis of shared genetic architecture across ten pediatric autoimmune diseases.	Pediatric autoimmune diseases	97 European ancestry thyroiditis cases, 107 European ancestry ankylosing spondylitis cases, 100 European ancestry psoriasis cases, 173 European ancestry celiac disease cases, 254 European ancestry systemic lupus erythematosus cases, 308 European ancestry common variable inmunodeficiency cases, 865 European ancestry ulcerative colitis cases, 1,086 European ancestry Type 1 diabetes cases, 1,123 Eur…	NA	16p12.1	16	28329624	SBK1	SBK1 - LOC105369182	388228	105369182		5775	11700	rs12598357-G	rs12598357	0	12598357	intergenic_variant	1	0.39	4E-9	8.397940008672037				Illumina [7347414] (imputed)	N
2016-08-31	26301688	Li YR	2015-08-24	Nat Med	www.ncbi.nlm.nih.gov/pubmed/26301688	Meta-analysis of shared genetic architecture across ten pediatric autoimmune diseases.	Pediatric autoimmune diseases	97 European ancestry thyroiditis cases, 107 European ancestry ankylosing spondylitis cases, 100 European ancestry psoriasis cases, 173 European ancestry celiac disease cases, 254 European ancestry systemic lupus erythematosus cases, 308 European ancestry common variable inmunodeficiency cases, 865 European ancestry ulcerative colitis cases, 1,086 European ancestry Type 1 diabetes cases, 1,123 Eur…	NA	16p11.2	16	28835925	ATXN2L	ATXN2L			11273			rs12928404-C	rs12928404	0	12928404	splice_region_variant	0	0.38	6E-7	6.221848749616356				Illumina [7347414] (imputed)	N
2016-08-31	26301688	Li YR	2015-08-24	Nat Med	www.ncbi.nlm.nih.gov/pubmed/26301688	Meta-analysis of shared genetic architecture across ten pediatric autoimmune diseases.	Pediatric autoimmune diseases	97 European ancestry thyroiditis cases, 107 European ancestry ankylosing spondylitis cases, 100 European ancestry psoriasis cases, 173 European ancestry celiac disease cases, 254 European ancestry systemic lupus erythematosus cases, 308 European ancestry common variable inmunodeficiency cases, 865 European ancestry ulcerative colitis cases, 1,086 European ancestry Type 1 diabetes cases, 1,123 Eur…	NA	16q12.1	16	50634166	NOD2	NKD1			85407			rs117372389-T	rs117372389	0	117372389	3_prime_UTR_variant	0	0.02	8E-11	10.096910013008056				Illumina [7347414] (imputed)	N
2016-08-31	26301688	Li YR	2015-08-24	Nat Med	www.ncbi.nlm.nih.gov/pubmed/26301688	Meta-analysis of shared genetic architecture across ten pediatric autoimmune diseases.	Pediatric autoimmune diseases	97 European ancestry thyroiditis cases, 107 European ancestry ankylosing spondylitis cases, 100 European ancestry psoriasis cases, 173 European ancestry celiac disease cases, 254 European ancestry systemic lupus erythematosus cases, 308 European ancestry common variable inmunodeficiency cases, 865 European ancestry ulcerative colitis cases, 1,086 European ancestry Type 1 diabetes cases, 1,123 Eur…	NA	17q21.1	17	39883866	IKZF3	ZPBP2 - GSDMB	124626	55876		5970	20729	rs12232497-C	rs12232497	0	12232497	intergenic_variant	1	0.45	3E-7	6.522878745280337				Illumina [7347414] (imputed)	N
2016-08-31	26301688	Li YR	2015-08-24	Nat Med	www.ncbi.nlm.nih.gov/pubmed/26301688	Meta-analysis of shared genetic architecture across ten pediatric autoimmune diseases.	Pediatric autoimmune diseases	97 European ancestry thyroiditis cases, 107 European ancestry ankylosing spondylitis cases, 100 European ancestry psoriasis cases, 173 European ancestry celiac disease cases, 254 European ancestry systemic lupus erythematosus cases, 308 European ancestry common variable inmunodeficiency cases, 865 European ancestry ulcerative colitis cases, 1,086 European ancestry Type 1 diabetes cases, 1,123 Eur…	NA	19p13.2	19	10476920	TYK2	PDE4A - KEAP1	5141	9817		7289	9200	rs62131887-T	rs62131887	0	62131887	intergenic_variant	1	0.28	4E-7	6.3979400086720375				Illumina [7347414] (imputed)	N
2016-08-31	26301688	Li YR	2015-08-24	Nat Med	www.ncbi.nlm.nih.gov/pubmed/26301688	Meta-analysis of shared genetic architecture across ten pediatric autoimmune diseases.	Pediatric autoimmune diseases	97 European ancestry thyroiditis cases, 107 European ancestry ankylosing spondylitis cases, 100 European ancestry psoriasis cases, 173 European ancestry celiac disease cases, 254 European ancestry systemic lupus erythematosus cases, 308 European ancestry common variable inmunodeficiency cases, 865 European ancestry ulcerative colitis cases, 1,086 European ancestry Type 1 diabetes cases, 1,123 Eur…	NA	19q13.33	19	48703728	FUT2	FUT2, LOC105447645			2524, 105447645			rs602662-G	rs602662	0	602662	missense_variant	0	0.49	5E-8	7.301029995663981				Illumina [7347414] (imputed)	N
2016-08-31	26301688	Li YR	2015-08-24	Nat Med	www.ncbi.nlm.nih.gov/pubmed/26301688	Meta-analysis of shared genetic architecture across ten pediatric autoimmune diseases.	Pediatric autoimmune diseases	97 European ancestry thyroiditis cases, 107 European ancestry ankylosing spondylitis cases, 100 European ancestry psoriasis cases, 173 European ancestry celiac disease cases, 254 European ancestry systemic lupus erythematosus cases, 308 European ancestry common variable inmunodeficiency cases, 865 European ancestry ulcerative colitis cases, 1,086 European ancestry Type 1 diabetes cases, 1,123 Eur…	NA	20q13.33	20	63637985	TNFRSF6B	LOC100505771 - STMN3	100505771	50861		9161	1720	rs2738774-A	rs2738774	0	2738774	downstream_gene_variant	1	0.32	9E-7	6.045757490560675				Illumina [7347414] (imputed)	N
2016-08-31	26301688	Li YR	2015-08-24	Nat Med	www.ncbi.nlm.nih.gov/pubmed/26301688	Meta-analysis of shared genetic architecture across ten pediatric autoimmune diseases.	Pediatric autoimmune diseases	97 European ancestry thyroiditis cases, 107 European ancestry ankylosing spondylitis cases, 100 European ancestry psoriasis cases, 173 European ancestry celiac disease cases, 254 European ancestry systemic lupus erythematosus cases, 308 European ancestry common variable inmunodeficiency cases, 865 European ancestry ulcerative colitis cases, 1,086 European ancestry Type 1 diabetes cases, 1,123 Eur…	NA	21q22.2	21	39094644	PSMG1	LOC107985484 - RPL23AP12	107985484	391282		10111	32911	rs2836882-A	rs2836882	0	2836882	regulatory_region_variant	1	0.27	5E-8	7.301029995663981				Illumina [7347414] (imputed)	N
2016-08-31	26301688	Li YR	2015-08-24	Nat Med	www.ncbi.nlm.nih.gov/pubmed/26301688	Meta-analysis of shared genetic architecture across ten pediatric autoimmune diseases.	Pediatric autoimmune diseases	97 European ancestry thyroiditis cases, 107 European ancestry ankylosing spondylitis cases, 100 European ancestry psoriasis cases, 173 European ancestry celiac disease cases, 254 European ancestry systemic lupus erythematosus cases, 308 European ancestry common variable inmunodeficiency cases, 865 European ancestry ulcerative colitis cases, 1,086 European ancestry Type 1 diabetes cases, 1,123 Eur…	NA	1p31.1	1	81771892	LPHN2	ADGRL2			23266			rs2066363-C	rs2066363	0	2066363	intron_variant	0	0.34	8E-11	10.096910013008056				Illumina [7347414] (imputed)	N
2016-08-31	26301688	Li YR	2015-08-24	Nat Med	www.ncbi.nlm.nih.gov/pubmed/26301688	Meta-analysis of shared genetic architecture across ten pediatric autoimmune diseases.	Pediatric autoimmune diseases	97 European ancestry thyroiditis cases, 107 European ancestry ankylosing spondylitis cases, 100 European ancestry psoriasis cases, 173 European ancestry celiac disease cases, 254 European ancestry systemic lupus erythematosus cases, 308 European ancestry common variable inmunodeficiency cases, 865 European ancestry ulcerative colitis cases, 1,086 European ancestry Type 1 diabetes cases, 1,123 Eur…	NA	2p25.3	2	2944140	TSSC1	LINC01250			101927554			rs114846446-A	rs114846446	0	114846446	intron_variant	0	0.01	2E-7	6.698970004336019				Illumina [7347414] (imputed)	N
2016-08-31	26301688	Li YR	2015-08-24	Nat Med	www.ncbi.nlm.nih.gov/pubmed/26301688	Meta-analysis of shared genetic architecture across ten pediatric autoimmune diseases.	Pediatric autoimmune diseases	97 European ancestry thyroiditis cases, 107 European ancestry ankylosing spondylitis cases, 100 European ancestry psoriasis cases, 173 European ancestry celiac disease cases, 254 European ancestry systemic lupus erythematosus cases, 308 European ancestry common variable inmunodeficiency cases, 865 European ancestry ulcerative colitis cases, 1,086 European ancestry Type 1 diabetes cases, 1,123 Eur…	NA	4p16.2	4	4990640	CYTL1	LOC101928306 - CYTL1	101928306	54360		1969	23946	rs7672495-C	rs7672495	0	7672495	intergenic_variant	1	0.18	1E-7	7.0				Illumina [7347414] (imputed)	N
2016-08-31	26301688	Li YR	2015-08-24	Nat Med	www.ncbi.nlm.nih.gov/pubmed/26301688	Meta-analysis of shared genetic architecture across ten pediatric autoimmune diseases.	Pediatric autoimmune diseases	97 European ancestry thyroiditis cases, 107 European ancestry ankylosing spondylitis cases, 100 European ancestry psoriasis cases, 173 European ancestry celiac disease cases, 254 European ancestry systemic lupus erythematosus cases, 308 European ancestry common variable inmunodeficiency cases, 865 European ancestry ulcerative colitis cases, 1,086 European ancestry Type 1 diabetes cases, 1,123 Eur…	NA	4q35.1	4	182824168	TNM3	TENM3 - LOC105377576	55714	105377576		21144	46957	rs7660520-A	rs7660520	0	7660520	intergenic_variant	1	0.26	8E-11	10.096910013008056				Illumina [7347414] (imputed)	N
2016-08-31	26301688	Li YR	2015-08-24	Nat Med	www.ncbi.nlm.nih.gov/pubmed/26301688	Meta-analysis of shared genetic architecture across ten pediatric autoimmune diseases.	Pediatric autoimmune diseases	97 European ancestry thyroiditis cases, 107 European ancestry ankylosing spondylitis cases, 100 European ancestry psoriasis cases, 173 European ancestry celiac disease cases, 254 European ancestry systemic lupus erythematosus cases, 308 European ancestry common variable inmunodeficiency cases, 865 European ancestry ulcerative colitis cases, 1,086 European ancestry Type 1 diabetes cases, 1,123 Eur…	NA	8q24.23	8	137124061	intergenic	RNU6-144P - LOC107986905	106481222	107986905		18604	14792	rs7831697-G	rs7831697	0	7831697	intergenic_variant	1	0.25	5E-7	6.301029995663981				Illumina [7347414] (imputed)	N
2016-08-31	26301688	Li YR	2015-08-24	Nat Med	www.ncbi.nlm.nih.gov/pubmed/26301688	Meta-analysis of shared genetic architecture across ten pediatric autoimmune diseases.	Pediatric autoimmune diseases	97 European ancestry thyroiditis cases, 107 European ancestry ankylosing spondylitis cases, 100 European ancestry psoriasis cases, 173 European ancestry celiac disease cases, 254 European ancestry systemic lupus erythematosus cases, 308 European ancestry common variable inmunodeficiency cases, 865 European ancestry ulcerative colitis cases, 1,086 European ancestry Type 1 diabetes cases, 1,123 Eur…	NA	9p23	9	12785074	LURAP1L	LURAP1L-AS1, LURAP1L			101929467, 286343			rs7042370-T	rs7042370	0	7042370	intron_variant	0	0.43	1E-7	7.0				Illumina [7347414] (imputed)	N
2016-08-31	26301688	Li YR	2015-08-24	Nat Med	www.ncbi.nlm.nih.gov/pubmed/26301688	Meta-analysis of shared genetic architecture across ten pediatric autoimmune diseases.	Pediatric autoimmune diseases	97 European ancestry thyroiditis cases, 107 European ancestry ankylosing spondylitis cases, 100 European ancestry psoriasis cases, 173 European ancestry celiac disease cases, 254 European ancestry systemic lupus erythematosus cases, 308 European ancestry common variable inmunodeficiency cases, 865 European ancestry ulcerative colitis cases, 1,086 European ancestry Type 1 diabetes cases, 1,123 Eur…	NA	9q34.11	9	129894985	FNBP1	FNBP1			23048			rs10988542-C	rs10988542	0	10988542	intron_variant	0	0.08	7E-7	6.154901959985743				Illumina [7347414] (imputed)	N
2016-08-31	26301688	Li YR	2015-08-24	Nat Med	www.ncbi.nlm.nih.gov/pubmed/26301688	Meta-analysis of shared genetic architecture across ten pediatric autoimmune diseases.	Pediatric autoimmune diseases	97 European ancestry thyroiditis cases, 107 European ancestry ankylosing spondylitis cases, 100 European ancestry psoriasis cases, 173 European ancestry celiac disease cases, 254 European ancestry systemic lupus erythematosus cases, 308 European ancestry common variable inmunodeficiency cases, 865 European ancestry ulcerative colitis cases, 1,086 European ancestry Type 1 diabetes cases, 1,123 Eur…	NA	10p11.21	10	37303610	ANKRD30A	RN7SL314P - LOC101929498	106481836	101929498		5921	1353	rs7100025-G	rs7100025	0	7100025	intron_variant	1	0.34	8E-11	10.096910013008056				Illumina [7347414] (imputed)	N
2016-08-31	26301688	Li YR	2015-08-24	Nat Med	www.ncbi.nlm.nih.gov/pubmed/26301688	Meta-analysis of shared genetic architecture across ten pediatric autoimmune diseases.	Pediatric autoimmune diseases	97 European ancestry thyroiditis cases, 107 European ancestry ankylosing spondylitis cases, 100 European ancestry psoriasis cases, 173 European ancestry celiac disease cases, 254 European ancestry systemic lupus erythematosus cases, 308 European ancestry common variable inmunodeficiency cases, 865 European ancestry ulcerative colitis cases, 1,086 European ancestry Type 1 diabetes cases, 1,123 Eur…	NA	13q33.3	13	106410694	EFNB2	LINC00460 - RPL35P9	728192	100873796		32902	15063	rs11839053-C	rs11839053	0	11839053	intergenic_variant	1	0.02	1E-6	6.0				Illumina [7347414] (imputed)	N
2016-08-31	26301688	Li YR	2015-08-24	Nat Med	www.ncbi.nlm.nih.gov/pubmed/26301688	Meta-analysis of shared genetic architecture across ten pediatric autoimmune diseases.	Pediatric autoimmune diseases	97 European ancestry thyroiditis cases, 107 European ancestry ankylosing spondylitis cases, 100 European ancestry psoriasis cases, 173 European ancestry celiac disease cases, 254 European ancestry systemic lupus erythematosus cases, 308 European ancestry common variable inmunodeficiency cases, 865 European ancestry ulcerative colitis cases, 1,086 European ancestry Type 1 diabetes cases, 1,123 Eur…	NA	16q12.1	16	50270338	ADCY7	ADCY7			113			rs77150043-T	rs77150043	0	77150043	intron_variant	0	0.23	6E-9	8.221848749616356				Illumina [7347414] (imputed)	N
2016-08-31	26301688	Li YR	2015-08-24	Nat Med	www.ncbi.nlm.nih.gov/pubmed/26301688	Meta-analysis of shared genetic architecture across ten pediatric autoimmune diseases.	Pediatric autoimmune diseases	97 European ancestry thyroiditis cases, 107 European ancestry ankylosing spondylitis cases, 100 European ancestry psoriasis cases, 173 European ancestry celiac disease cases, 254 European ancestry systemic lupus erythematosus cases, 308 European ancestry common variable inmunodeficiency cases, 865 European ancestry ulcerative colitis cases, 1,086 European ancestry Type 1 diabetes cases, 1,123 Eur…	NA	Xq26.3	X	136583619	CD40LG	RNU6-320P - LINC00892	106480570	100128420		274	55924	rs2807264-C	rs2807264	0	2807264	downstream_gene_variant	1	0.21	1E-8	8.0				Illumina [7347414] (imputed)	N
2016-08-31	26301688	Li YR	2015-08-24	Nat Med	www.ncbi.nlm.nih.gov/pubmed/26301688	Meta-analysis of shared genetic architecture across ten pediatric autoimmune diseases.	Pediatric autoimmune diseases	97 European ancestry thyroiditis cases, 107 European ancestry ankylosing spondylitis cases, 100 European ancestry psoriasis cases, 173 European ancestry celiac disease cases, 254 European ancestry systemic lupus erythematosus cases, 308 European ancestry common variable inmunodeficiency cases, 865 European ancestry ulcerative colitis cases, 1,086 European ancestry Type 1 diabetes cases, 1,123 Eur…	NA	Xq26.3	X	136949968	RBMX	LOC100289184 - LOC100420958	100289184	100420958		1835	11949	rs12863738-T	rs12863738	0	12863738	intron_variant	1	0.17	6E-8	7.221848749616356				Illumina [7347414] (imputed)	N
