# Supplementary material for: A machine-compiled database of genome-wide association studies
Source: Nat Commun. 2019 Jul 26;10:3341. doi: 10.1038/s41467-019-11026-x (PMC6659642; doi:10.1038/s41467-019-11026-x)
Supplement: Supplementary file 3 — Source Data [file 41467_2019_11026_MOESM3_ESM.zip › Supplementary Files/notebooks/bio-analysis/enrichment/associations.new.tsv]

17903292	rs10485409	Kidney|Endocrine-Related Traits		-5.000000
17903292	rs723464	Kidney|Endocrine-Related Traits		-5.000000
17903293	rs2808629	Biomarker Traits		-7.494850
17903293	rs2808629	Biomarker Traits		-7.494850
17903293	rs2808629	Biomarker Traits		-7.494850
17903293	rs2808629	Biomarker Traits		-7.494850
17903294	rs1510107	Hematological Phenotypes		-5.000000
17903294	rs1954971	Hematological Phenotypes		-5.000000
17903296	rs4143244	Association Bone	NeckW1	-6.151811
17903297	rs10502991	Brain|Cognitive Test		-5.000000
17903297	rs1433527	Brain|Cognitive Test	temporal brain volume	-7.744727
17903297	rs2029395	Brain|Cognitive Test	F2	-7.744727
17903302	rs1721359	Arterial Stiffness|Blood Pressure		-5.000000
17903303	rs6832344	Atherosclerosis		-5.000000
18369459	rs3812888	Psoriasis|Psoriatic Arthritis|New Disease		-5.000000
18483556	rs10861741	Hair Color|Skin Pigmentation		-5.744727
18483556	rs11636232	Hair Color|Skin Pigmentation		-11.677781
18483556	rs11636232	Hair Color|Skin Pigmentation		-24.769551
18483556	rs12142165	Hair Color|Skin Pigmentation		-5.200659
18483556	rs1540771	Hair Color|Skin Pigmentation		-5.468521
18483556	rs164741	Hair Color|Skin Pigmentation		-16.337242
18483556	rs164741	Hair Color|Skin Pigmentation		-21.283997
18483556	rs2241039	Hair Color|Skin Pigmentation		-5.958607
18483556	rs2241039	Hair Color|Skin Pigmentation		-6.619789
18483556	rs2353033	Hair Color|Skin Pigmentation		-8.214670
18483556	rs2353033	Hair Color|Skin Pigmentation		-9.552842
18483556	rs4238833	Hair Color|Skin Pigmentation		-19.769551
18483556	rs4238833	Hair Color|Skin Pigmentation		-24.086186
18483556	rs4408545	Hair Color|Skin Pigmentation		-14.721246
18483556	rs4408545	Hair Color|Skin Pigmentation		-18.853872
18483556	rs4778211	Hair Color|Skin Pigmentation		-6.455932
18483556	rs4778211	Hair Color|Skin Pigmentation		-7.431798
18483556	rs4785763	Hair Color|Skin Pigmentation		-23.244125
18483556	rs4785763	Hair Color|Skin Pigmentation		-29.823909
18483556	rs6497268	Hair Color|Skin Pigmentation		-17.022276
18483556	rs7174027	Hair Color|Skin Pigmentation		-9.585027
18483556	rs7174027	Hair Color|Skin Pigmentation		-16.040959
18483556	rs7183877	Hair Color|Skin Pigmentation		-8.455932
18483556	rs7183877	Hair Color|Skin Pigmentation		-14.292430
18483556	rs7188458	Hair Color|Skin Pigmentation		-16.236572
18483556	rs7188458	Hair Color|Skin Pigmentation		-19.420216
18483556	rs7195066	Hair Color|Skin Pigmentation		-9.408935
18483556	rs7195066	Hair Color|Skin Pigmentation		-12.070581
18483556	rs7196459	Hair Color|Skin Pigmentation		-12.508638
18483556	rs7196459	Hair Color|Skin Pigmentation		-16.698970
18483556	rs7204478	Hair Color|Skin Pigmentation		-16.327902
18483556	rs7204478	Hair Color|Skin Pigmentation		-21.886057
18483556	rs7495174	Hair Color|Skin Pigmentation		-8.585027
18483556	rs7495174	Hair Color|Skin Pigmentation		-17.397940
18483556	rs8007923	Hair Color|Skin Pigmentation		-5.920819
18483556	rs8028689	Hair Color|Skin Pigmentation		-6.823909
18483556	rs8028689	Hair Color|Skin Pigmentation		-16.036212
18483556	rs8039195	Hair Color|Skin Pigmentation		-29.130768
18483556	rs8049897	Hair Color|Skin Pigmentation		-15.853872
18483556	rs8049897	Hair Color|Skin Pigmentation		-17.886057
18483556	rs9806558	Hair Color|Skin Pigmentation		-5.468521
18604267	rs10409243	Antigen|Icam-1		-14.267606
18604267	rs2075741	Antigen|Icam-1		-22.443697
18604267	rs2116941	Antigen|Icam-1		-10.508638
18604267	rs2278442	Antigen|Icam-1		-10.508638
18604267	rs2304237	Antigen|Icam-1		-12.408935
18604267	rs281440	Antigen|Icam-1		-15.823909
18604267	rs3093030	Antigen|Icam-1		-22.229148
18604267	rs500498	Antigen|Icam-1		-13.214670
18604267	rs505922	Antigen|Icam-1		-16.036212
18604267	rs657152	Antigen|Icam-1		-13.823909
18604267	rs687289	Antigen|Icam-1		-15.769551
18604267	rs687621	Antigen|Icam-1		-15.886057
18604267	rs7256672	Antigen|Icam-1		-9.200659
18604267	rs7258015	Antigen|Icam-1		-11.677781
18604267	rs8111930	Antigen|Icam-1		-17.886057
18604267	rs923366	Antigen|Icam-1		-21.602060
18776929	rs10168722	Hip Bone Size|Females		-6.423659
18776929	rs10180112	Hip Bone Size|Females		-5.325139
18776929	rs10180112	Hip Bone Size|Females		-5.325139
18776929	rs10183584	Hip Bone Size|Females		-5.619789
18776929	rs12476075	Hip Bone Size|Females		-6.414539
18776929	rs1371661	Hip Bone Size|Females		-6.435334
18776929	rs1808850	Hip Bone Size|Females		-6.457175
18776929	rs2342753	Hip Bone Size|Females		-5.801343
18776929	rs4850447	Hip Bone Size|Females		-5.821023
18776929	rs4850820	Hip Bone Size|Females		-5.336299
18776929	rs4850820	Hip Bone Size|Females		-5.336299
18776929	rs4850823	Hip Bone Size|Females		-6.423659
18776929	rs4850833	Hip Bone Size|Females		-5.152427
18776929	rs989056	Hip Bone Size|Females		-6.416801
18776929	rs992603	Hip Bone Size|Females		-6.423659
18823527	Rs13397414	Late-Onset Alzheimer's Disease		-8.463442
18823527	Rs157580	Late-Onset Alzheimer's Disease		-10.412289
18823527	Rs16916856	Late-Onset Alzheimer's Disease		-5.107905
18823527	Rs1911014	Late-Onset Alzheimer's Disease		-5.448550
18823527	Rs201825	Late-Onset Alzheimer's Disease		-6.213249
18823527	Rs3754675	Late-Onset Alzheimer's Disease		-5.244125
18823527	Rs405509	Late-Onset Alzheimer's Disease		-8.681937
18823527	Rs439401	Late-Onset Alzheimer's Disease		-10.038579
18823527	Rs6859	Late-Onset Alzheimer's Disease		-13.215383
18823527	Rs727153	Late-Onset Alzheimer's Disease		-5.472370
18823527	Rs7798395	Late-Onset Alzheimer's Disease		-5.657577
18840781	rs1004446	Type 1 Diabetes		-15.583359
18840781	rs1035089	Type 1 Diabetes		-6.006564
18840781	rs10876864	Type 1 Diabetes		-8.690370
18840781	rs11171710	Type 1 Diabetes		-6.494850
18840781	rs12029644	Type 1 Diabetes		-5.256490
18840781	rs1217407	Type 1 Diabetes		-9.769551
18840781	rs1230661	Type 1 Diabetes		-10.476254
18840781	rs12566340	Type 1 Diabetes		-10.962574
18840781	rs12931878	Type 1 Diabetes		-7.821023
18840781	rs13330041	Type 1 Diabetes		-7.838632
18840781	rs1701704	Type 1 Diabetes		-9.555955
18840781	rs17673553	Type 1 Diabetes		-9.417937
18840781	rs2041670	Type 1 Diabetes		-9.149967
18840781	rs2358994	Type 1 Diabetes		-15.392545
18840781	rs3118470	Type 1 Diabetes		-5.896196
18840781	rs4839335	Type 1 Diabetes		-9.551294
18840781	rs706779	Type 1 Diabetes		-7.030118
18840781	rs7072793	Type 1 Diabetes		-6.610834
18840781	rs7073236	Type 1 Diabetes		-8.229885
18840781	rs725613	Type 1 Diabetes		-10.777284
18840781	rs7529353	Type 1 Diabetes		-10.570248
18846228	rs12368672	Serum IgE Levels		-5.692504
18846228	rs2427837	Serum IgE Levels		-18.149967
18846228	rs2511211	Serum IgE Levels		-7.032452
18846228	rs2706347	Serum IgE Levels		-6.202040
18846228	rs3798135	Serum IgE Levels		-7.174574
18846228	rs7737470	Serum IgE Levels		-6.474955
18941528	rs1327328	Multiple Sclerosis		-14.723538
18941528	rs4284505	Multiple Sclerosis		-5.440093
18941528	rs4284505	Multiple Sclerosis		-6.812479
19056611	rs564398	Type 2 Diabetes		-5.000000
19056611	rs7132840	Type 2 Diabetes		-7.657577
19056611	rs7901695	Type 2 Diabetes		-13.920819
19056611	rs901130	Type 2 Diabetes		-5.698970
19056611	rs9939609	Type 2 Diabetes		-12.431798
19081515	rs6107516	Creutzfeldt–Jakob Disease		-16.602060
19081515	rs6107516	Creutzfeldt–Jakob Disease		-10.443697
19081515	rs6794719	Creutzfeldt–Jakob Disease		-6.721246
19096518	rs2305198	Glycated Hemoglobin		-18.366532
19096518	rs4607517	Glycated Hemoglobin		-11.207608
19096518	rs552976	Glycated Hemoglobin		-6.769551
19096518	rs560887	Glycated Hemoglobin		-7.920819
19096518	rs563694	Glycated Hemoglobin		-6.602060
19096518	rs6709087	Glycated Hemoglobin		-7.638272
19096518	rs906216	Glycated Hemoglobin		-7.259637
19122664	rs1004819	Ulcerative Colitis		-5.823909
19122664	rs10753575	Ulcerative Colitis		-10.026872
19122664	rs11465804	Ulcerative Colitis		-6.026872
19122664	rs7134599	Ulcerative Colitis		-8.221849
19132087	rs9834548	Kawasaki Disease		-5.010105
19197348	rs10119795	Complex Disease	Thyroid Stimulating Hormone	-5.309804
19197348	rs10241703	Complex Disease	Thyroid Stimulating Hormone	-5.677781
19197348	rs10243770	Complex Disease	Thyroid Stimulating Hormone	-5.327902
19197348	rs10245389	Complex Disease	Thyroid Stimulating Hormone	-5.004365
19197348	rs1042725	Complex Disease	Height	-41.259637
19197348	rs10431387	Complex Disease		-5.096910
19197348	rs10437838	Complex Disease		-5.207608
19197348	rs10498712	Complex Disease		-5.060481
19197348	rs10508517	Complex Disease		-5.214670
19197348	rs10518224	Complex Disease		-5.173925
19197348	rs10849788	Complex Disease		-5.045757
19197348	rs10983893	Complex Disease	Thyroid Stimulating Hormone	-5.795880
19197348	rs10983932	Complex Disease	Thyroid Stimulating Hormone	-5.585027
19197348	rs10984516	Complex Disease	Thyroid Stimulating Hormone	-5.397940
19197348	rs11066595	Complex Disease		-5.167491
19197348	rs11514766	Complex Disease	Thyroid Stimulating Hormone	-5.468521
19197348	rs12130333	Complex Disease		-7.698970
19197348	rs12531984	Complex Disease	Thyroid Stimulating Hormone	-5.346787
19197348	rs12539695	Complex Disease	Thyroid Stimulating Hormone	-5.251812
19197348	rs12654264	Complex Disease		-20.000000
19197348	rs12978414	Complex Disease		-5.397940
19197348	rs1588635	Complex Disease	Thyroid Stimulating Hormone	-5.408935
19197348	rs16874905	Complex Disease		-5.004365
19197348	rs16996148	Complex Disease		-7.522879
19197348	rs16996148	Complex Disease		-8.397940
19197348	rs17145738	Complex Disease		-21.154902
19197348	rs17157663	Complex Disease		-5.055517
19197348	rs17321515	Complex Disease		-16.397940
19197348	rs17711796	Complex Disease		-5.136677
19197348	rs17718077	Complex Disease	Height	-5.508638
19197348	rs17782313	Complex Disease	BMI	-14.552842
19197348	rs1799884	Complex Disease	Fasting plasma glucose	-9.000000
19197348	rs1800775	Complex Disease		-73.000000
19197348	rs1812175	Complex Disease	Height	-11.013228
19197348	rs1877431	Complex Disease	Thyroid Stimulating Hormone	-5.455932
19197348	rs1892534	Complex Disease		-20.187087
19197348	rs1962785	Complex Disease	Thyroid Stimulating Hormone	-5.376751
19197348	rs2071521	Complex Disease		-8.657577
19197348	rs2071523	Complex Disease		-8.408935
19197348	rs2081302	Complex Disease		-5.036212
19197348	rs2156552	Complex Disease		-6.698970
19197348	rs2282978	Complex Disease	Height	-8.008774
19197348	rs2527865	Complex Disease		-5.420216
19197348	rs2527866	Complex Disease		-5.537602
19197348	rs254893	Complex Disease		-5.259637
19197348	rs2554622	Complex Disease		-5.013228
19197348	rs2562784	Complex Disease	Height	-10.537602
19197348	rs2668804	Complex Disease	Thyroid Stimulating Hormone	-5.214670
19197348	rs2722750	Complex Disease		-5.420216
19197348	rs2727789	Complex Disease		-8.677781
19197348	rs2805809	Complex Disease	Thyroid Stimulating Hormone	-5.366532
19197348	rs2805810	Complex Disease	Thyroid Stimulating Hormone	-5.244125
19197348	rs2808693	Complex Disease	Thyroid Stimulating Hormone	-5.017729
19197348	rs2849176	Complex Disease		-8.537602
19197348	rs3809314	Complex Disease		-5.008774
19197348	rs3846663	Complex Disease		-5.886057
19197348	rs3846663	Complex Disease		-5.259637
19197348	rs3890182	Complex Disease		-9.522879
19197348	rs4237348	Complex Disease		-5.508638
19197348	rs4533267	Complex Disease	Height	-7.481486
19197348	rs4628581	Complex Disease		-5.431798
19197348	rs4704397	Complex Disease	Thyroid Stimulating Hormone	-10.886057
19197348	rs4743034	Complex Disease	Height	-7.677781
19197348	rs4743136	Complex Disease	Thyroid Stimulating Hormone	-5.769551
19197348	rs4794665	Complex Disease	Height	-7.004365
19197348	rs4846914	Complex Disease		-12.698970
19197348	rs4846914	Complex Disease		-14.154902
19197348	rs527485	Complex Disease	Waist Circumference	-5.173925
19197348	rs563694	Complex Disease	Fasting plasma glucose	-32.193820
19197348	rs6018089	Complex Disease		-5.795880
19197348	rs6060369	Complex Disease	Height	-15.853872
19197348	rs6066084	Complex Disease		-5.823909
19197348	rs6066085	Complex Disease		-5.677781
19197348	rs6489780	Complex Disease		-5.075721
19197348	rs655601	Complex Disease		-5.275724
19197348	rs6560749	Complex Disease		-5.124939
19197348	rs6589567	Complex Disease		-8.065502
19197348	rs6830062	Complex Disease	Height	-9.886057
19197348	rs693	Complex Disease		-21.000000
19197348	rs693	Complex Disease		-6.698970
19197348	rs6956479	Complex Disease	Thyroid Stimulating Hormone	-5.221849
19197348	rs6958535	Complex Disease	Thyroid Stimulating Hormone	-5.585027
19197348	rs6959674	Complex Disease	Thyroid Stimulating Hormone	-5.494850
19197348	rs7036589	Complex Disease	Thyroid Stimulating Hormone	-5.142668
19197348	rs7069923	Complex Disease		-5.958607
19197348	rs7153027	Complex Disease	Height	-9.958607
19197348	rs7396835	Complex Disease		-8.920819
19197348	rs7396851	Complex Disease		-8.920819
19197348	rs7553007	Complex Disease		-25.657577
19197348	rs780094	Complex Disease		-13.522879
19197348	rs780094	Complex Disease		-14.173925
19197348	rs7804166	Complex Disease	Thyroid Stimulating Hormone	-5.468521
19197348	rs7846385	Complex Disease	Height	-7.327902
19197348	rs7895372	Complex Disease		-5.221849
19197348	rs7917302	Complex Disease		-5.721246
19197348	rs798544	Complex Disease	Height	-14.187087
19197348	rs925488	Complex Disease	Thyroid Stimulating Hormone	-5.585027
19197348	rs967417	Complex Disease	Height	-7.823909
19197348	rs976730	Complex Disease	Waist Circumference	-5.075721
19197348	rs976731	Complex Disease	Waist Circumference	-5.136677
19197348	rs9939609	Complex Disease	BMI	-19.698970
19247474	rs10859032	Smoking Behaviors|Cigarette Smoking		-5.075721
19247474	rs1400363	Smoking Behaviors|Cigarette Smoking		-5.004365
19247474	rs4722613	Smoking Behaviors|Cigarette Smoking		-5.031517
19247474	rs6452953	Smoking Behaviors|Cigarette Smoking		-5.154902
19247474	rs6862125	Smoking Behaviors|Cigarette Smoking		-5.070581
19247474	rs719015	Smoking Behaviors|Cigarette Smoking		-5.420216
19247474	rs9289678	Smoking Behaviors|Cigarette Smoking		-5.431798
19300482	rs1051730	Chronic Obstructive Pulmonary Disease Copd|Pulmonary Function		-9.241088
19300482	rs11219732	Chronic Obstructive Pulmonary Disease Copd|Pulmonary Function		-5.349692
19300482	rs13118928	Chronic Obstructive Pulmonary Disease Copd|Pulmonary Function		-6.777284
19300482	rs735243	Chronic Obstructive Pulmonary Disease Copd|Pulmonary Function		-6.694649
19300482	rs9686327	Chronic Obstructive Pulmonary Disease Copd|Pulmonary Function		-7.008774
19300500	rs1017444	Chronic Obstructive Pulmonary Disease Copd|Pulmonary Function		-5.505845
19300500	rs11100860	Chronic Obstructive Pulmonary Disease Copd|Pulmonary Function		-8.449772
19300500	rs1512285	Chronic Obstructive Pulmonary Disease Copd|Pulmonary Function		-5.533132
19300500	rs17086172	Chronic Obstructive Pulmonary Disease Copd|Pulmonary Function		-5.480172
19300500	rs17646919	Chronic Obstructive Pulmonary Disease Copd|Pulmonary Function		-5.007005
19300500	rs1828591	Chronic Obstructive Pulmonary Disease Copd|Pulmonary Function		-6.416801
19300500	rs1980057	Chronic Obstructive Pulmonary Disease Copd|Pulmonary Function		-7.568636
19300500	rs2137064	Chronic Obstructive Pulmonary Disease Copd|Pulmonary Function		-5.005243
19300500	rs6471895	Chronic Obstructive Pulmonary Disease Copd|Pulmonary Function		-6.236572
19300500	rs7655625	Chronic Obstructive Pulmonary Disease Copd|Pulmonary Function		-7.619789
19300500	rs7707619	Chronic Obstructive Pulmonary Disease Copd|Pulmonary Function		-5.374688
19300500	rs973796	Chronic Obstructive Pulmonary Disease Copd|Pulmonary Function		-5.146302
19300500	rs994960	Chronic Obstructive Pulmonary Disease Copd|Pulmonary Function		-5.168130
19305408	rs1805128	Qt Interval Duration		-7.698970
19343178	rs1182179	Stature		-8.522879
19343178	rs12189801	Stature		-9.920819
19343178	rs12325866	Stature		-5.568636
19343178	rs1402078	Stature		-5.236572
19343178	rs1480474	Stature		-10.638272
19343178	rs1523632	Stature		-5.113509
19343178	rs2011962	Stature		-8.207608
19343178	rs2401171	Stature		-7.193820
19343178	rs2714357	Stature		-5.309804
19343178	rs2814993	Stature		-9.853872
19343178	rs3116607	Stature		-8.408935
19343178	rs3118912	Stature		-9.167491
19343178	rs3118916	Stature		-8.283997
19343178	rs3125945	Stature		-5.408935
19343178	rs3131296	Stature		-5.113509
19343178	rs3752556	Stature		-6.102373
19343178	rs3767141	Stature		-6.920819
19343178	rs4711269	Stature		-7.744727
19343178	rs4911494	Stature		-12.920819
19343178	rs6088619	Stature		-6.000000
19343178	rs6817306	Stature		-7.481486
19343178	rs6854334	Stature		-7.031517
19343178	rs7086883	Stature		-5.468521
19343178	rs7183263	Stature		-7.585027
19343178	rs742106	Stature		-6.327902
19343178	rs7533282	Stature		-5.154902
19343178	rs753628	Stature		-5.017729
19343178	rs7596521	Stature		-5.508638
19343178	rs7742369	Stature		-7.420216
19343178	rs9358913	Stature		-8.167491
19343178	rs955748	Stature		-6.366532
19359265	rs4407366	Telomere Length		-5.055517
19359265	rs7235755	Telomere Length		-5.259637
19359265	rs7374458	Telomere Length		-5.283997
19401414	rs10811661	Type 2 Diabetes		-7.657577
19401414	rs7754840	Type 2 Diabetes		-9.769551
19401414	rs7756992	Type 2 Diabetes		-8.337242
19412175	rs1048108	Neuroblastoma		-6.844664
19412175	rs17487792	Neuroblastoma		-8.247184
19412175	rs2070094	Neuroblastoma		-7.917215
19412175	rs2229571	Neuroblastoma		-5.504456
19412175	rs3768716	Neuroblastoma		-8.496209
19412175	rs6712055	Neuroblastoma		-8.178486
19412175	rs6715570	Neuroblastoma		-7.647817
19412175	rs7585356	Neuroblastoma		-6.099633
19412175	rs7587476	Neuroblastoma		-8.015023
19412176	rs12587781	Narcolepsy		-12.518557
19412176	rs1263646	Narcolepsy		-11.313364
19448621	rs12611091	Age Menarche|Menopause		-9.180456
19448621	rs12684013	Age Menarche|Menopause	Age at Menarche	-7.443697
19448621	rs1551562	Age Menarche|Menopause		-11.585027
19448621	rs2278493	Age Menarche|Menopause		-7.142668
19448621	rs2384687	Age Menarche|Menopause		-17.619789
19448621	rs314262	Age Menarche|Menopause	Age at Menarche	-7.187087
19448621	rs314263	Age Menarche|Menopause	Age at Menarche	-14.327902
19448621	rs314280	Age Menarche|Menopause	Age at Menarche	-7.638272
19448621	rs369065	Age Menarche|Menopause	Age at Menarche	-12.173925
19448621	rs402511	Age Menarche|Menopause		-12.853872
19448621	rs4452860	Age Menarche|Menopause	Age at Menarche	-7.102373
19448621	rs4946651	Age Menarche|Menopause	Age at Menarche	-7.522879
19448621	rs691141	Age Menarche|Menopause		-11.408935
19448621	rs7028916	Age Menarche|Menopause	Age at Menarche	-7.013228
19448621	rs7246479	Age Menarche|Menopause		-11.638272
19448621	rs7718874	Age Menarche|Menopause		-12.886057
19448621	rs897798	Age Menarche|Menopause		-13.958607
19503088	rs13031237	Rheumatoid Arthritis		-9.221126
19503597	rs1471633	Uric Acid		-6.531653
19503597	rs2078267	Uric Acid		-8.492144
19503597	rs2199936	Uric Acid		-17.782516
19503597	rs780093	Uric Acid		-6.638272
19503597	rs9393672	Uric Acid		-7.557520
19503597	rs942379	Uric Acid		-7.649752
19557197	rs11857639	Distribution|Adiposity|Waist Circumference		-5.096910
19557197	rs17008958	Distribution|Adiposity|Waist Circumference		-5.346787
19557197	rs17201502	Distribution|Adiposity|Waist Circumference		-5.376751
19557197	rs17476669	Distribution|Adiposity|Waist Circumference		-5.102373
19557197	rs17537900	Distribution|Adiposity|Waist Circumference		-5.136677
19557197	rs2365642	Distribution|Adiposity|Waist Circumference		-5.387216
19557197	rs4420638	Distribution|Adiposity|Waist Circumference		-5.443697
19557197	rs569406	Distribution|Adiposity|Waist Circumference		-5.327902
19557197	rs6714750	Distribution|Adiposity|Waist Circumference		-5.721246
19557197	rs6837818	Distribution|Adiposity|Waist Circumference		-5.283997
19557197	rs7338657	Distribution|Adiposity|Waist Circumference		-5.958607
19557197	rs981113	Distribution|Adiposity|Waist Circumference		-6.008774
19571809	rs12182446	Schizophrenia		-6.321482
19587794	rs11153730	Sudden Cardiac Death		-5.443697
19651812	rs1387153	Melatonin|Plasma Glucose|Type 2 Diabetes		-7.823909
19651812	rs3847554	Melatonin|Plasma Glucose|Type 2 Diabetes		-8.408935
19668339	rs12654281	Hippocampal Atrophy|Quantitative Trait|Alzheimer's Disease		-6.429457
19668339	rs12657273	Hippocampal Atrophy|Quantitative Trait|Alzheimer's Disease		-5.049635
19668339	rs2075650	Hippocampal Atrophy|Quantitative Trait|Alzheimer's Disease		-6.126098
19668339	rs2124799	Hippocampal Atrophy|Quantitative Trait|Alzheimer's Disease		-5.068542
19668339	rs429358	Hippocampal Atrophy|Quantitative Trait|Alzheimer's Disease		-15.638272
19668339	rs9301535	Hippocampal Atrophy|Quantitative Trait|Alzheimer's Disease		-5.102373
19714205	rs1867612	Asthma		-5.809668
19714205	rs2247572	Asthma		-5.712198
19714205	rs6063725	Asthma		-5.453457
19714205	rs720810	Asthma		-5.289883
19721433	rs10484256	Response Treatment|Antipsychotics	Olanzapine – Excitement	-5.573489
19721433	rs11722719	Response Treatment|Antipsychotics	Ziprasidone – Positive	-6.269218
19772629	rs10147486	Parkinson Disease|Onset		-6.036212
19772629	rs10420134	Parkinson Disease|Onset		-5.148742
19772629	rs10773917	Parkinson Disease|Onset		-5.431798
19772629	rs11899121	Parkinson Disease|Onset		-5.455932
19772629	rs12261736	Parkinson Disease|Onset		-6.744727
19772629	rs12261736	Parkinson Disease|Onset		-5.136677
19772629	rs12261736	Parkinson Disease|Onset		-5.721246
19772629	rs12829697	Parkinson Disease|Onset		-5.154902
19772629	rs1355637	Parkinson Disease|Onset		-5.292430
19772629	rs1420143	Parkinson Disease|Onset		-5.443697
19772629	rs1420143	Parkinson Disease|Onset		-5.136677
19772629	rs1572662	Parkinson Disease|Onset		-5.107905
19772629	rs17663983	Parkinson Disease|Onset		-5.091515
19772629	rs17817190	Parkinson Disease|Onset		-5.602060
19772629	rs3887942	Parkinson Disease|Onset		-5.193820
19772629	rs4771006	Parkinson Disease|Onset		-5.136677
19772629	rs4791571	Parkinson Disease|Onset		-5.229148
19772629	rs676495	Parkinson Disease|Onset		-5.040959
19772629	rs6936388	Parkinson Disease|Onset		-5.036212
19772629	rs7076519	Parkinson Disease|Onset		-6.221849
19772629	rs7076519	Parkinson Disease|Onset		-6.031517
19772629	rs7556447	Parkinson Disease|Onset		-5.102373
19772629	rs9904572	Parkinson Disease|Onset		-6.142668
19779542	rs11218544	Pathological Myopia		-5.261219
19798445	rs11666866	Sphingolipid		-10.154902
19798445	rs12881815	Sphingolipid		-6.481486
19798445	rs12889954	Sphingolipid		-20.214670
19798445	rs1466448	Sphingolipid		-11.376751
19798445	rs1959033	Sphingolipid		-9.744727
19798445	rs2351791	Sphingolipid		-11.537602
19798445	rs2967625	Sphingolipid		-8.508638
19798445	rs4459477	Sphingolipid		-15.091515
19798445	rs4695267	Sphingolipid		-6.251812
19798445	rs4902242	Sphingolipid		-19.769551
19812673	rs10513026	Autism		-5.346787
19812673	rs12293188	Autism		-5.958607
19812673	rs16910194	Autism		-5.431798
19812673	rs17088254	Autism		-5.070581
19812673	rs4742409	Autism		-5.102373
19812673	rs7766973	Autism		-6.167491
19812673	rs7923367	Autism		-5.468521
19812673	rs952834	Autism		-5.107905
19820699	rs3811647	Erythrocyte	mean cell volume	-1000.000000
19874204	rs2036417	Femoral Neck Bone|Bone Mineral Density		-5.021363
19874204	rs8061992	Femoral Neck Bone|Bone Mineral Density		-5.064493
19915575	rs11240572	Parkinson’s Disease		-6.213959
19915575	rs11931074	Parkinson’s Disease		-13.790485
19915575	rs17563986	Parkinson’s Disease		-13.777284
19915575	rs2896905	Parkinson’s Disease		-5.298432
19915575	rs3857059	Parkinson’s Disease		-14.427128
19936222	rs10778213	Cholesterol|Plasma Lipoprotein Size		-8.119186
19936222	rs12768534	Cholesterol|Plasma Lipoprotein Size		-7.552842
19936222	rs1818702	Cholesterol|Plasma Lipoprotein Size		-9.568636
19936222	rs2076530	Cholesterol|Plasma Lipoprotein Size		-6.795880
19936222	rs2480	Cholesterol|Plasma Lipoprotein Size		-10.236572
19936222	rs2909207	Cholesterol|Plasma Lipoprotein Size		-8.769551
19936222	rs3129882	Cholesterol|Plasma Lipoprotein Size		-7.744727
19936222	rs3856637	Cholesterol|Plasma Lipoprotein Size		-8.958607
19936222	rs4731702	Cholesterol|Plasma Lipoprotein Size		-8.657577
19936222	rs7307277	Cholesterol|Plasma Lipoprotein Size		-12.045757
19936222	rs7923609	Cholesterol|Plasma Lipoprotein Size		-8.283997
19936222	rs7938647	Cholesterol|Plasma Lipoprotein Size		-9.013228
19936222	rs983309	Cholesterol|Plasma Lipoprotein Size		-8.420216
19961619	rs13273924	Respiratory|Atopy		-6.121478
19961619	rs2330183	Respiratory|Atopy		-6.798603
19961619	rs2501618	Respiratory|Atopy		-6.899629
19961619	rs7629719	Respiratory|Atopy		-6.954677
19961619	rs7843085	Respiratory|Atopy		-6.405607
19961619	rs9292961	Respiratory|Atopy		-6.269218
19961619	rs9376221	Respiratory|Atopy		-6.404504
20011104	rs1426810	Adiponectin Levels		-17.657577
20011104	rs6444175	Adiponectin Levels		-20.920819
20038947	rs10007831	Major Depression		-6.015923
20038947	rs10187367	Major Depression		-5.266001
20038947	rs10900126	Major Depression		-5.657577
20038947	rs11011581	Major Depression		-5.208309
20038947	rs11634319	Major Depression		-5.246417
20038947	rs11710109	Major Depression		-7.184422
20038947	rs11772451	Major Depression		-5.244125
20038947	rs12462886	Major Depression		-5.761954
20038947	rs12526133	Major Depression		-5.725842
20038947	rs1456139	Major Depression		-5.101275
20038947	rs17077540	Major Depression		-6.737549
20038947	rs17133921	Major Depression		-5.276544
20038947	rs1855625	Major Depression		-5.029653
20038947	rs1895943	Major Depression		-5.060481
20038947	rs2147256	Major Depression		-5.040959
20038947	rs2203374	Major Depression		-5.567031
20038947	rs2405829	Major Depression		-5.415669
20038947	rs270584	Major Depression		-6.430626
20038947	rs270592	Major Depression		-5.725842
20038947	rs329640	Major Depression		-5.187755
20038947	rs346101	Major Depression		-5.221126
20038947	rs389967	Major Depression		-6.240332
20038947	rs435206	Major Depression		-5.910095
20038947	rs4620978	Major Depression		-5.191114
20038947	rs644377	Major Depression		-5.718967
20038947	rs6694643	Major Depression		-5.022276
20038947	rs6711718	Major Depression		-5.107905
20038947	rs6711718	Major Depression		-5.767004
20038947	rs6930508	Major Depression		-5.325139
20038947	rs7079573	Major Depression		-5.020907
20038947	rs7151193	Major Depression		-5.232844
20038947	rs7249956	Major Depression		-5.090979
20038947	rs7654559	Major Depression		-5.122053
20038947	rs7977950	Major Depression		-5.995679
20038947	rs7978310	Major Depression		-5.164944
20038947	rs867722	Major Depression		-5.310691
20041166	rs333	Hiv-1		-9.769551
20066028	rs10513684	Serum Cholesterol Levels		-5.966576
20066028	rs2292883	Serum Cholesterol Levels		-6.974694
20066028	rs5400	Serum Cholesterol Levels		-5.661544
20066028	rs5400	Serum Cholesterol Levels	total cholesterol	-5.661544
20066028	rs9863761	Serum Cholesterol Levels		-5.283997
20072603	rs16894980	Osteoporosis		-5.326979
20072603	rs2504063	Osteoporosis		-7.244125
20072603	rs3212217	Osteoporosis		-5.314258
20072603	rs6039266	Osteoporosis		-5.501689
20072603	rs6711417	Osteoporosis		-5.336299
20169177	rs10168266	Systemic Lupus Erythematosus		-7.663540
20169177	rs10857650	Systemic Lupus Erythematosus		-5.334419
20169177	rs10893872	Systemic Lupus Erythematosus		-6.744727
20169177	rs2230926	Systemic Lupus Erythematosus		-6.465974
20169177	rs2736340	Systemic Lupus Erythematosus		-5.067526
20169177	rs6590330	Systemic Lupus Erythematosus		-5.049635
20169177	rs7574865	Systemic Lupus Erythematosus		-8.374688
20169177	rs7922169	Systemic Lupus Erythematosus		-5.007446
20169177	rs877819	Systemic Lupus Erythematosus		-6.247184
20169177	rs877819	Systemic Lupus Erythematosus		-6.254145
20169177	rs877819	Systemic Lupus Erythematosus		-7.632644
20169177	rs9271366	Systemic Lupus Erythematosus		-9.115205
20169177	rs9275328	Systemic Lupus Erythematosus		-6.241845
20173748	rs1903003	Chronic Obstructive Pulmonary Disease		-10.023650
20173748	rs2869967	Chronic Obstructive Pulmonary Disease		-5.829738
20174558	rs4845624	Type 2 Diabetes		-5.232844
20174558	rs7192960	Type 2 Diabetes		-5.115771
20190752	rs11922594	Celiac Disease		-16.293282
20190752	rs11922594	Celiac Disease		-5.134304
20190752	rs3816281	Celiac Disease		-25.098542
20190752	rs6441961	Celiac Disease		-18.542118
20190752	rs842647	Celiac Disease		-9.481486
20195266	rs10502661	Antipsychotic Drugs|Metabolic Side Effects	Perphenazine - Triglycerides	-6.793174
20195266	rs11954387	Antipsychotic Drugs|Metabolic Side Effects	Olanzapine - Hemoglobin A1c	-7.552842
20195266	rs13134954	Antipsychotic Drugs|Metabolic Side Effects	Perphenazine - Triglycerides	-5.659556
20195266	rs17100506	Antipsychotic Drugs|Metabolic Side Effects	Risperidone - Hemoglobin A1c	-6.127844
20195266	rs1771628	Antipsychotic Drugs|Metabolic Side Effects	Clozapine - Triglycerides	-6.176526
20195266	rs1979096	Antipsychotic Drugs|Metabolic Side Effects	Clozapine - Total Cholesterol	-6.220404
20195266	rs1991126	Antipsychotic Drugs|Metabolic Side Effects	Risperidone - Hip Circumference	-6.046724
20195266	rs7108821	Antipsychotic Drugs|Metabolic Side Effects	Risperidone - Hip Circumference	-6.375718
20195266	rs7119817	Antipsychotic Drugs|Metabolic Side Effects	Risperidone - Hip Circumference	-6.345823
20339536	rs1011685	Lipid-Lowering Response|Response Statins		-7.677781
20339536	rs1260326	Lipid-Lowering Response|Response Statins		-14.301030
20339536	rs1883025	Lipid-Lowering Response|Response Statins		-6.193820
20339536	rs247616	Lipid-Lowering Response|Response Statins		-31.602060
20339536	rs4420638	Lipid-Lowering Response|Response Statins		-6.200659
20339536	rs4775041	Lipid-Lowering Response|Response Statins		-8.000000
20339536	rs7633531	Lipid-Lowering Response|Response Statins		-6.853872
20339536	rs964184	Lipid-Lowering Response|Response Statins		-13.721246
20339536	rs9644568	Lipid-Lowering Response|Response Statins		-7.346787
20364137	rs10958409	Intracranial Aneurysm		-6.376751
20395239	rs10733843	Optic Disc Size	Disc	-6.823909
20395239	rs10762217	Optic Disc Size	Disc	-6.309804
20395239	rs1192404	Optic Disc Size	Disc	-6.337242
20395239	rs17231602	Optic Disc Size	Disc	-7.455932
20395239	rs2241970	Optic Disc Size	Disc	-7.698970
20395239	rs4517412	Optic Disc Size	Disc	-6.823909
20395239	rs7067601	Optic Disc Size	Disc	-6.920819
20418485	rs1993116	Vitamin D Levels		-16.795880
20418485	rs6599638	Vitamin D Levels		-6.481486
20421936	rs10926984	Onset|Obesity-Related Traits|Body-Weight		-5.404504
20421936	rs13278851	Onset|Obesity-Related Traits|Body-Weight		-7.679854
20421936	rs2783963	Onset|Obesity-Related Traits|Body-Weight		-5.061480
20421936	rs516175	Onset|Obesity-Related Traits|Body-Weight		-7.005243
20421936	rs9935401	Onset|Obesity-Related Traits|Body-Weight		-8.391474
20421936	rs9935401	Onset|Obesity-Related Traits|Body-Weight		-14.097453
20436471	rs10494112	Paget’s Disease Bone		-13.777284
20436471	rs499345	Paget’s Disease Bone		-15.519993
20442857	rs10807344	Phospholipase A		-15.000000
20442857	rs10948301	Phospholipase A		-15.698970
20442857	rs11820589	Phospholipase A		-6.853872
20442857	rs11820589	Phospholipase A		-7.000000
20442857	rs11820589	Phospholipase A		-7.000000
20442857	rs12192544	Phospholipase A		-15.698970
20442857	rs12211537	Phospholipase A		-9.744727
20442857	rs12528857	Phospholipase A		-15.823909
20442857	rs1421378	Phospholipase A		-11.000000
20442857	rs1862008	Phospholipase A		-15.795880
20442857	rs4970834	Phospholipase A		-12.167491
20442857	rs6458511	Phospholipase A		-8.075721
20442857	rs6901132	Phospholipase A		-13.602060
20442857	rs9296505	Phospholipase A		-11.136677
20442857	rs9296510	Phospholipase A		-15.698970
20442857	rs9369631	Phospholipase A		-15.886057
20442857	rs9381477	Phospholipase A		-15.552842
20463881	rs12452184	Eye Color	C HS1	-9.045757
20463881	rs2252893	Eye Color	C HS1	-9.638272
20463881	rs2835621	Eye Color	C HS1	-9.638272
20463881	rs2835630	Eye Color	C HS1	-9.443697
20463881	rs3768056	Eye Color	S	-8.107905
20463881	rs7219915	Eye Color	C HS1	-12.823909
20463881	rs7277820	Eye Color	C HS1	-7.853872
20463881	rs9782955	Eye Color	S	-8.259637
20485516	rs1006368	Central Corneal Thickness|Brittle Cornea Syndrome|Blinding Disease		-7.306273
20485516	rs11245330	Central Corneal Thickness|Brittle Cornea Syndrome|Blinding Disease		-7.306273
20485516	rs2755237	Central Corneal Thickness|Brittle Cornea Syndrome|Blinding Disease		-6.804100
20485516	rs2755237	Central Corneal Thickness|Brittle Cornea Syndrome|Blinding Disease		-8.153663
20485516	rs9938149	Central Corneal Thickness|Brittle Cornea Syndrome|Blinding Disease		-6.966576
20522523	rs16834756	Partial Epilepsies		-5.434152
20522523	rs1989647	Partial Epilepsies		-5.051098
20522523	rs9341799	Partial Epilepsies		-6.316953
20526338	rs10761741	Platelet Aggregation	Epi 2 u M	-7.795880
20526338	rs10761741	Platelet Aggregation	Epi 2 u M	-7.795880
20526338	rs2363910	Platelet Aggregation	ADP 2 u M	-7.346787
20526338	rs2363910	Platelet Aggregation	ADP 2 u M	-7.346787
20526338	rs342286	Platelet Aggregation	Epi EC50	-8.508638
20526338	rs342286	Platelet Aggregation	Epi EC50 *	-8.508638
20526338	rs4311994	Platelet Aggregation	Epi 2 u M	-10.481486
20526338	rs4311994	Platelet Aggregation	Epi 2 u M	-10.481486
20548944	rs10895656	Osteoporosis-Related Traits|Gene Expression Profiling	LSBMD, men	-5.590067
20548944	rs11664087	Osteoporosis-Related Traits|Gene Expression Profiling	NSA, women	-5.593460
20548944	rs17201113	Osteoporosis-Related Traits|Gene Expression Profiling	NL, men	-6.266001
20548944	rs17463551	Osteoporosis-Related Traits|Gene Expression Profiling	LSBMD, women	-5.545155
20548944	rs3784131	Osteoporosis-Related Traits|Gene Expression Profiling	NL, men	-5.503070
20548944	rs6543018	Osteoporosis-Related Traits|Gene Expression Profiling		-15.954677
20548944	rs6588313	Osteoporosis-Related Traits|Gene Expression Profiling	LSBMD, women	-5.312471
20585627	rs1042602	Common Traits	Freckle	-1000.000000
20585627	rs10960751	Common Traits	Eye color	-1000.000000
20585627	rs11018528	Common Traits	Green eyes	-1000.000000
20585627	rs1107267	Common Traits	Eye color	-1000.000000
20585627	rs11547464	Common Traits	Freckling	-1000.000000
20585627	rs11648785	Common Traits	Freckling	-1000.000000
20585627	rs11648785	Common Traits	Red hair	-1000.000000
20585627	rs11856995	Common Traits	Sneeze	-1000.000000
20585627	rs11861084	Common Traits	Freckling	-1000.000000
20585627	rs1470608	Common Traits	Eye color	-1000.000000
20585627	rs1474976	Common Traits	Freckling	-1000.000000
20585627	rs154659	Common Traits	Freckling	-1000.000000
20585627	rs1556547	Common Traits	Haircurl	-1000.000000
20585627	rs1597196	Common Traits	Eye color	-1000.000000
20585627	rs16950987	Common Traits	Eye color	-1000.000000
20585627	rs17305657	Common Traits	Freckling	-1000.000000
20585627	rs17305657	Common Traits	Red hair	-1000.000000
20585627	rs17565953	Common Traits	Eye color	-1000.000000
20585627	rs1800404	Common Traits	Eye color	-1000.000000
20585627	rs1800407	Common Traits	Eye color	-1000.000000
20585627	rs1805008	Common Traits	Freckling	-1000.000000
20585627	rs1805008	Common Traits	Red hair	-1000.000000
20585627	rs1805009	Common Traits	Freckling	-1000.000000
20585627	rs1805009	Common Traits	Red hair	-1000.000000
20585627	rs1806319	Common Traits	Green eyes	-1000.000000
20585627	rs1827430	Common Traits	Green eyes	-1000.000000
20585627	rs2159116	Common Traits	Red hair	-1000.000000
20585627	rs2240204	Common Traits	Eye color	-1000.000000
20585627	rs2353033	Common Traits	Red hair	-1000.000000
20585627	rs3778607	Common Traits	Freckling	-1000.000000
20585627	rs3930739	Common Traits	Eye color	-1000.000000
20585627	rs4238833	Common Traits	Red hair	-1000.000000
20585627	rs4244187	Common Traits	Asparagus	-1000.000000
20585627	rs4309013	Common Traits	Asparagus	-1000.000000
20585627	rs4347628	Common Traits	Red hair	-1000.000000
20585627	rs4408545	Common Traits	Red hair	-1000.000000
20585627	rs447735	Common Traits	Red hair	-1000.000000
20585627	rs4778138	Common Traits	Hair color	-1000.000000
20585627	rs4778220	Common Traits	Eye color	-1000.000000
20585627	rs4778232	Common Traits	Eye color	-1000.000000
20585627	rs4812405	Common Traits	Freckling	-1000.000000
20585627	rs4904868	Common Traits	Eye color	-1000.000000
20585627	rs4911414	Common Traits	Freckling	-1000.000000
20585627	rs4911442	Common Traits	Freckling	-1000.000000
20585627	rs6088316	Common Traits	Freckling	-1000.000000
20585627	rs6497253	Common Traits	Eye color	-1000.000000
20585627	rs7120151	Common Traits	Green eyes	-1000.000000
20585627	rs7170451	Common Traits	Eye color	-1000.000000
20585627	rs7183877	Common Traits	Hair color	-1000.000000
20585627	rs7183877	Common Traits	Green eyes	-1000.000000
20585627	rs7195066	Common Traits	Freckling	-1000.000000
20585627	rs7195066	Common Traits	Red hair	-1000.000000
20585627	rs7196459	Common Traits	Red hair	-1000.000000
20585627	rs7204478	Common Traits	Freckling	-1000.000000
20585627	rs728405	Common Traits	Eye color	-1000.000000
20585627	rs761238	Common Traits	Freckling	-1000.000000
20585627	rs8039195	Common Traits	Eye color	-1000.000000
20585627	rs8049897	Common Traits	Freckling	-1000.000000
20585627	rs8049897	Common Traits	Red hair	-1000.000000
20585627	rs8060934	Common Traits	Freckling	-1000.000000
20585627	rs872071	Common Traits	Freckling	-1000.000000
20585627	rs9328192	Common Traits	Freckling	-1000.000000
20585627	rs9405675	Common Traits	Freckling	-1000.000000
20585627	rs977588	Common Traits	Eye color	-1000.000000
20661308	rs10119	Serum Calcium		-5.322393
20661308	rs10455097	Serum Calcium		-5.002614
20661308	rs10846917	Serum Calcium		-5.237321
20661308	rs12325114	Serum Calcium		-5.313364
20661308	rs12416668	Serum Calcium		-5.119186
20661308	rs13203335	Serum Calcium		-6.327902
20661308	rs1550532	Serum Calcium		-5.368556
20661308	rs16827695	Serum Calcium		-5.427128
20661308	rs16827695	Serum Calcium		-5.494850
20661308	rs16902486	Serum Calcium		-5.316053
20661308	rs16902486	Serum Calcium		-5.393619
20661308	rs17005914	Serum Calcium		-5.170053
20661308	rs17005914	Serum Calcium		-5.234331
20661308	rs17120351	Serum Calcium		-6.686133
20661308	rs17120351	Serum Calcium		-6.772113
20661308	rs17251221	Serum Calcium		-20.970616
20661308	rs17666460	Serum Calcium		-5.317855
20661308	rs17666460	Serum Calcium		-5.384050
20661308	rs261503	Serum Calcium		-5.337242
20661308	rs261503	Serum Calcium		-5.403403
20661308	rs4695355	Serum Calcium		-5.244125
20661308	rs6111021	Serum Calcium		-5.077794
20661308	rs6427310	Serum Calcium		-5.293282
20661308	rs742393	Serum Calcium		-5.617983
20661308	rs7448017	Serum Calcium		-5.782516
20661308	rs7448017	Serum Calcium		-5.853872
20686608	rs10487687	Pancreatic Cancer		-5.474955
20686608	rs11242674	Pancreatic Cancer		-5.460924
20686608	rs11242679	Pancreatic Cancer		-5.619789
20686608	rs1737947	Pancreatic Cancer		-5.071092
20686608	rs4663158	Pancreatic Cancer		-5.160522
20686608	rs4683235	Pancreatic Cancer		-5.003051
20686608	rs6973850	Pancreatic Cancer		-6.202732
20686608	rs7750826	Pancreatic Cancer		-5.590067
20686608	rs7779540	Pancreatic Cancer		-6.339135
20694148	rs4523270	Metabolic Syndrome	“	-7.000000
20694148	rs9989419	Metabolic Syndrome	“	-30.522879
20700443	rs3740393	Potassium|Serum Magnesium|Serum Magnesium Levels		-6.066513
20729852	rs11187842	Esophageal Squamous Cell Carcinoma|Gastric Adenocarcinoma		-9.437707
20729852	rs11187842	Esophageal Squamous Cell Carcinoma|Gastric Adenocarcinoma		-11.841638
20729852	rs11187842	Esophageal Squamous Cell Carcinoma|Gastric Adenocarcinoma		-7.920819
20729852	rs2274223	Esophageal Squamous Cell Carcinoma|Gastric Adenocarcinoma		-8.632644
20729852	rs2274223	Esophageal Squamous Cell Carcinoma|Gastric Adenocarcinoma		-14.377786
20729852	rs2274223	Esophageal Squamous Cell Carcinoma|Gastric Adenocarcinoma		-8.414539
20729852	rs4460629	Esophageal Squamous Cell Carcinoma|Gastric Adenocarcinoma		-6.472370
20729852	rs753724	Esophageal Squamous Cell Carcinoma|Gastric Adenocarcinoma		-9.576754
20729852	rs753724	Esophageal Squamous Cell Carcinoma|Gastric Adenocarcinoma		-11.793174
20729852	rs753724	Esophageal Squamous Cell Carcinoma|Gastric Adenocarcinoma		-7.939302
20801717	rs10260404	Sporadic Amyotrophic Lateral Sclerosis		-7.397940
20801717	rs12608932	Sporadic Amyotrophic Lateral Sclerosis		-13.596879
20801717	rs2306677	Sporadic Amyotrophic Lateral Sclerosis		-5.484126
20801717	rs2814707	Sporadic Amyotrophic Lateral Sclerosis		-9.326058
20801717	rs3849942	Sporadic Amyotrophic Lateral Sclerosis		-9.333482
20801717	rs903603	Sporadic Amyotrophic Lateral Sclerosis		-7.049635
20838585	rs10044666	Cardiovascular Disease	LDL-cholesterol	-6.327902
20838585	rs10044666	Cardiovascular Disease	LDL-cholesterol	-6.327902
20838585	rs10260737	Cardiovascular Disease	glucose	-6.136677
20838585	rs10260737	Cardiovascular Disease	glucose	-6.136677
20838585	rs1046391	Cardiovascular Disease	systolic blood pressure	-6.387216
20838585	rs1046391	Cardiovascular Disease	systolic blood pressure	-6.387216
20838585	rs10498337	Cardiovascular Disease	insulin	-6.050610
20838585	rs10498337	Cardiovascular Disease	insulin	-6.050610
20838585	rs11258628	Cardiovascular Disease	LDL	-6.387216
20838585	rs11258628	Cardiovascular Disease	LDL	-6.387216
20838585	rs11258628	Cardiovascular Disease	LDL	-5.136677
20838585	rs1144036	Cardiovascular Disease	height	-6.619789
20838585	rs1144036	Cardiovascular Disease	height	-6.619789
20838585	rs11822822	Cardiovascular Disease	systolic blood pressure	-6.251812
20838585	rs11822822	Cardiovascular Disease	systolic blood pressure	-6.251812
20838585	rs12069004	Cardiovascular Disease	glucose	-6.236572
20838585	rs12069004	Cardiovascular Disease	glucose	-6.236572
20838585	rs12330441	Cardiovascular Disease	triglycerides	-6.522879
20838585	rs12330441	Cardiovascular Disease	triglycerides	-6.522879
20838585	rs12548494	Cardiovascular Disease	glucose	-6.148742
20838585	rs12548494	Cardiovascular Disease	glucose	-6.148742
20838585	rs12548494	Cardiovascular Disease	glucose	-5.568636
20838585	rs12807555	Cardiovascular Disease	glucose	-6.568636
20838585	rs12807555	Cardiovascular Disease	glucose	-6.568636
20838585	rs12807555	Cardiovascular Disease	glucose	-7.920819
20838585	rs13290397	Cardiovascular Disease	triglycerides	-6.619789
20838585	rs13290397	Cardiovascular Disease	triglycerides	-6.619789
20838585	rs13290397	Cardiovascular Disease	triglycerides	-6.167491
20838585	rs1449460	Cardiovascular Disease	heart rate	-6.130768
20838585	rs1449460	Cardiovascular Disease	heart rate	-6.130768
20838585	rs1552257	Cardiovascular Disease	insulin	-6.124939
20838585	rs1552257	Cardiovascular Disease	insulin	-6.124939
20838585	rs1613695	Cardiovascular Disease	insulin	-6.769551
20838585	rs1613695	Cardiovascular Disease	insulin	-6.769551
20838585	rs16892328	Cardiovascular Disease	insulin	-6.886057
20838585	rs16892328	Cardiovascular Disease	insulin	-6.886057
20838585	rs17104804	Cardiovascular Disease	distolic blood pressure	-6.229148
20838585	rs17104804	Cardiovascular Disease	systolic blood pressure	-6.031517
20838585	rs17104804	Cardiovascular Disease	distolic blood pressure	-6.229148
20838585	rs17104804	Cardiovascular Disease	systolic blood pressure	-6.031517
20838585	rs17568778	Cardiovascular Disease	waist circumference	-6.086186
20838585	rs17568778	Cardiovascular Disease	waist circumference	-6.086186
20838585	rs17568778	Cardiovascular Disease	waist circumference	-6.045757
20838585	rs3019325	Cardiovascular Disease	glucose	-6.124939
20838585	rs3019325	Cardiovascular Disease	glucose	-6.124939
20838585	rs3793275	Cardiovascular Disease	insulin	-8.236572
20838585	rs3793275	Cardiovascular Disease	glucose	-6.823909
20838585	rs3793275	Cardiovascular Disease	insulin	-8.236572
20838585	rs3793275	Cardiovascular Disease	glucose	-6.823909
20838585	rs3793275	Cardiovascular Disease	glucose	-6.244125
20838585	rs4783595	Cardiovascular Disease	glucose	-7.022276
20838585	rs4783595	Cardiovascular Disease	glucose	-7.022276
20838585	rs4783595	Cardiovascular Disease	glucose	-7.060481
20838585	rs4897695	Cardiovascular Disease	total cholesterol	-6.568636
20838585	rs4897695	Cardiovascular Disease	total cholesterol	-6.568636
20838585	rs5979903	Cardiovascular Disease	glucose	-6.721246
20838585	rs5979903	Cardiovascular Disease	glucose	-6.721246
20838585	rs6052399	Cardiovascular Disease	insulin	-7.008774
20838585	rs6052399	Cardiovascular Disease	insulin	-7.008774
20838585	rs6440031	Cardiovascular Disease	heart rate	-6.744727
20838585	rs6440031	Cardiovascular Disease	heart rate	-6.744727
20838585	rs6552560	Cardiovascular Disease	weight	-7.070581
20838585	rs6552560	Cardiovascular Disease	weight	-7.070581
20838585	rs6726786	Cardiovascular Disease	triglycerides	-6.537602
20838585	rs6726786	Cardiovascular Disease	triglycerides	-6.537602
20838585	rs6726786	Cardiovascular Disease	triglycerides	-5.408935
20838585	rs6829649	Cardiovascular Disease	total cholesterol	-7.017729
20838585	rs6829649	Cardiovascular Disease	total cholesterol	-7.017729
20838585	rs709595	Cardiovascular Disease	diastolic blood pressure	-6.154902
20838585	rs709595	Cardiovascular Disease	diastolic blood pressure	-6.154902
20838585	rs7210277	Cardiovascular Disease	waist circumference	-6.154902
20838585	rs7210277	Cardiovascular Disease	waist circumference	-6.154902
20838585	rs7210277	Cardiovascular Disease	waist circumference	-5.920819
20838585	rs726914	Cardiovascular Disease	systolic blood pressure	-6.148742
20838585	rs726914	Cardiovascular Disease	systolic blood pressure	-6.148742
20838585	rs7412	Cardiovascular Disease	LDL-cholesterol	-7.795880
20838585	rs7704530	Cardiovascular Disease	diastolic blood pressure	-6.958607
20838585	rs7704530	Cardiovascular Disease	diastolic blood pressure	-6.958607
20838585	rs7738656	Cardiovascular Disease	LDL-cholesterol	-6.602060
20838585	rs7738656	Cardiovascular Disease	total cholesterol	-6.677781
20838585	rs7738656	Cardiovascular Disease	LDL-cholesterol	-6.602060
20838585	rs7738656	Cardiovascular Disease	total cholesterol	-6.677781
20838585	rs781718	Cardiovascular Disease	glucose	-6.075721
20838585	rs781718	Cardiovascular Disease	glucose	-6.075721
20838585	rs8073909	Cardiovascular Disease	LDL	-6.853872
20838585	rs8073909	Cardiovascular Disease	total cholesterol	-7.161151
20838585	rs8073909	Cardiovascular Disease	LDL	-6.853872
20838585	rs8073909	Cardiovascular Disease	total cholesterol	-7.161151
20838585	rs8073909	Cardiovascular Disease	LDL	-5.920819
20838585	rs8073909	Cardiovascular Disease	total cholesterol	-6.698970
20838585	rs8103264	Cardiovascular Disease	height	-6.251812
20838585	rs8103264	Cardiovascular Disease	height	-6.251812
20838585	rs8131349	Cardiovascular Disease	LDL-cholesterol	-7.853872
20838585	rs8131349	Cardiovascular Disease	total cholesterol	-7.337242
20838585	rs8131349	Cardiovascular Disease	LDL-cholesterol	-7.853872
20838585	rs8131349	Cardiovascular Disease	total cholesterol	-7.337242
20838585	rs853773	Cardiovascular Disease	glucose	-6.154902
20838585	rs853773	Cardiovascular Disease	glucose	-6.154902
20838585	rs891541	Cardiovascular Disease	waist circumference	-6.113509
20838585	rs891541	Cardiovascular Disease	waist circumference	-6.113509
20838585	rs964184	Cardiovascular Disease	triglycerides	-5.721246
20838585	rs9909931	Cardiovascular Disease	glucose	-6.366532
20838585	rs9909931	Cardiovascular Disease	glucose	-6.366532
20838585	rs9909931	Cardiovascular Disease	glucose	-6.301030
20861866	rs1061170	Age-Related Macular Degeneration		-41.585027
20861866	rs3750848	Age-Related Macular Degeneration		-59.091515
20861866	rs3793917	Age-Related Macular Degeneration		-56.376751
20861866	rs641153	Age-Related Macular Degeneration		-13.167491
20921969	rs16895513	Cardiac Arrhythmias	risperidone/QTc	-5.899629
20927387	rs17064262	Cell Traits|Red Blood Cell	mean corpuscular volume	-7.457175
20927387	rs17064262	Cell Traits|Red Blood Cell	mean corpuscular hemoglobin	-7.847712
20927387	rs4895441	Cell Traits|Red Blood Cell	red blood cell count	-12.609065
20927387	rs4895441	Cell Traits|Red Blood Cell	mean corpuscular volume	-12.298432
20927387	rs4895441	Cell Traits|Red Blood Cell	mean corpuscular hemoglobin	-13.505845
20927387	rs4895441	Cell Traits|Red Blood Cell	mean corpuscular volume	-12.298432
20927387	rs4895441	Cell Traits|Red Blood Cell	mean corpuscular volume	-12.298432
20927387	rs5756504	Cell Traits|Red Blood Cell	mean corpuscular hemoglobin	-7.428291
20927387	rs9376092	Cell Traits|Red Blood Cell	red blood cell count	-12.545155
20927387	rs9376092	Cell Traits|Red Blood Cell	mean corpuscular volume	-12.100179
20927387	rs9376092	Cell Traits|Red Blood Cell	mean corpuscular hemoglobin	-13.306273
20932310	rs1021599	Τ Protein Levels		-6.055024
20932310	rs1022442	Τ Protein Levels		-6.560667
20932310	rs10763625	Τ Protein Levels		-6.009661
20932310	rs10784496	Τ Protein Levels		-6.510042
20932310	rs10911736	Τ Protein Levels		-6.114074
20932310	rs11015839	Τ Protein Levels		-6.190440
20932310	rs11015839	Τ Protein Levels		-6.104025
20932310	rs11015860	Τ Protein Levels		-6.190440
20932310	rs11015860	Τ Protein Levels		-6.104025
20932310	rs11015939	Τ Protein Levels		-6.033858
20932310	rs11069178	Τ Protein Levels		-6.782516
20932310	rs11206801	Τ Protein Levels		-7.195861
20932310	rs121724	Τ Protein Levels		-6.838632
20932310	rs12203791	Τ Protein Levels		-6.010550
20932310	rs12534221	Τ Protein Levels		-6.043832
20932310	rs1445093	Τ Protein Levels		-6.110698
20932310	rs1727638	Τ Protein Levels		-6.012781
20932310	rs2075650	Τ Protein Levels		-6.518557
20932310	rs239713	Τ Protein Levels		-6.304518
20932310	rs2493624	Τ Protein Levels		-6.211832
20932310	rs2495832	Τ Protein Levels		-6.033858
20932310	rs2768975	Τ Protein Levels		-6.707744
20932310	rs2899472	Τ Protein Levels		-8.730487
20932310	rs2899472	Τ Protein Levels		-7.267606
20932310	rs2899472	Τ Protein Levels		-6.954677
20932310	rs2899472	Τ Protein Levels		-11.721246
20932310	rs2899472	Τ Protein Levels		-8.381952
20932310	rs2928826	Τ Protein Levels		-6.238824
20932310	rs2986971	Τ Protein Levels		-6.920819
20932310	rs2986971	Τ Protein Levels		-6.051587
20932310	rs4431886	Τ Protein Levels		-7.195861
20932310	rs6850199	Τ Protein Levels		-6.497573
20932310	rs7842088	Τ Protein Levels		-6.673664
20932310	rs893769	Τ Protein Levels		-6.049635
20932310	rs895401	Τ Protein Levels		-6.050610
20953186	rs13190932	Psoriasis|Psoriatic Arthritis		-7.987163
20953186	rs13196377	Psoriasis|Psoriatic Arthritis		-8.261219
20953186	rs13210247	Psoriasis|Psoriatic Arthritis		-7.826814
20953189	rs12924903	Psoriasis		-9.000000
20953189	rs12924903	Psoriasis		-8.397940
21037568	rs485411	Hodgkin Lymphoma		-6.889410
21042317	rs17226852	Major Depressive Disorder		-5.823909
21042317	rs2384061	Major Depressive Disorder		-5.200659
21044948	rs2736990	Parkinson's Disease		-6.866461
21044948	rs393152	Parkinson's Disease		-7.323306
21051773	rs9806256	Handedness|Dyslexia		-6.630784
21060863	Rs225717	Cardiovascular Diseases		-15.903090
21076409	rs10865879	Conduction|Qrs Duration		-27.958607
21076409	rs2051211	Conduction|Qrs Duration		-7.804100
21079607	rs9839776	Anorexia Nervosa		-6.521434
21124946	rs11875173	Bone Mineral Density		-5.045757
21124946	rs16877095	Bone Mineral Density		-5.221849
21124946	rs17066364	Bone Mineral Density		-5.397940
21124946	rs211804	Bone Mineral Density		-6.397940
21124946	rs4280044	Bone Mineral Density		-5.154902
21124946	rs7338502	Bone Mineral Density		-7.698970
21124946	rs8102334	Bone Mineral Density		-5.522879
21124946	rs9525613	Bone Mineral Density		-5.698970
21124946	rs9541712	Bone Mineral Density		-5.221849
21156761	rs2173035	Rheumatoid Arthritis		-5.896196
21156761	rs6972219	Rheumatoid Arthritis		-5.752027
21223598	rs10258739	Aortic Root		-5.602060
21223598	rs2659915	Aortic Root		-5.369572
21223598	rs6045666	Aortic Root		-5.527244
21273288	rs1004565	NT-proBNP		-7.275724
21273288	rs1023252	NT-proBNP		-15.455932
21273288	rs10845158	NT-proBNP		-5.060481
21273288	rs10864721	NT-proBNP		-5.853872
21273288	rs10927698	NT-proBNP		-5.677781
21273288	rs4869419	NT-proBNP		-5.420216
21273288	rs6009824	NT-proBNP		-5.200659
21297633	rs10761659	Ulcerative Colitis		-21.359519
21297633	rs12720356	Ulcerative Colitis		-9.036212
21297633	rs17293632	Ulcerative Colitis		-12.850781
21297633	rs181359	Ulcerative Colitis		-12.199971
21297633	rs1893217	Ulcerative Colitis		-13.889410
21297633	rs3197999	Ulcerative Colitis		-16.730487
21297633	rs6556412	Ulcerative Colitis		-13.270026
21297633	rs6908425	Ulcerative Colitis		-7.850781
21297633	rs736289	Ulcerative Colitis		-6.570248
21298027	rs10771427	Celiac Disease|Crohn's Disease		-5.397940
21298027	rs1517605	Celiac Disease|Crohn's Disease		-5.492144
21298027	rs16939895	Celiac Disease|Crohn's Disease		-8.335358
21298027	rs40254	Celiac Disease|Crohn's Disease		-5.181774
21298027	rs4317904	Celiac Disease|Crohn's Disease		-5.728158
21298027	rs6516104	Celiac Disease|Crohn's Disease		-5.866461
21298027	rs6708413	Celiac Disease|Crohn's Disease		-7.077275
21298047	rs10893365	European-Origin|Substance Dependence		-6.643974
21298047	rs10893365	European-Origin|Substance Dependence		-5.066513
21298047	rs10893366	European-Origin|Substance Dependence		-6.163043
21298047	rs10893366	European-Origin|Substance Dependence		-5.055517
21298047	rs11220015	European-Origin|Substance Dependence		-5.705534
21298047	rs11602925	European-Origin|Substance Dependence		-5.906578
21298047	rs12273605	European-Origin|Substance Dependence		-5.416801
21298047	rs1426153	European-Origin|Substance Dependence		-5.735182
21298047	rs750338	European-Origin|Substance Dependence		-6.374688
21326860	rs362794	Kawasaki Disease		-5.355561
21326860	rs8005468	Kawasaki Disease		-5.049149
21347282	rs10218356	Coronary Heart Disease	Hypertension	-6.187087
21347282	rs10493178	Coronary Heart Disease	LDL-C	-11.327902
21347282	rs11088655	Coronary Heart Disease	Smoking	-6.619789
21347282	rs1160985	Coronary Heart Disease	LDL-C	-20.142668
21347282	rs16982414	Coronary Heart Disease	Smoking	-6.221849
21347282	rs17441606	Coronary Heart Disease	LDL-C	-7.397940
21347282	rs1800588	Coronary Heart Disease	HDL-C	-7.823909
21347282	rs247617	Coronary Heart Disease	HDL-C	-42.920819
21347282	rs255052	Coronary Heart Disease	HDL-C	-10.180456
21347282	rs562338	Coronary Heart Disease	LDL-C	-6.508638
21347282	rs6674681	Coronary Heart Disease	Coronary heart disease	-6.420216
21347282	rs6728440	Coronary Heart Disease	LDL-C	-7.229148
21347282	rs6748157	Coronary Heart Disease	LDL-C	-7.387216
21347282	rs6753112	Coronary Heart Disease	Coronary heart disease	-6.283997
21347282	rs7075036	Coronary Heart Disease	Smoking	-6.096910
21347282	rs7560236	Coronary Heart Disease	LDL-C	-7.677781
21347282	rs7903146	Coronary Heart Disease	Type-2 diabetes	-6.455932
21347282	rs8078633	Coronary Heart Disease	HDL-C	-6.443697
21347282	rs9306885	Coronary Heart Disease	LDL-C	-7.769551
21364930	rs1046099	Hiv-1		-5.002614
21364930	rs12909130	Hiv-1		-5.080399
21364930	rs2304418	Hiv-1		-5.638272
21364930	rs2905	Hiv-1		-5.157391
21379329	rs10489216	Late-Onset Alzheimer's Disease		-6.073658
21379329	rs201099	Late-Onset Alzheimer's Disease		-7.080922
21379329	rs201119	Late-Onset Alzheimer's Disease		-7.818156
21379329	rs201119	Late-Onset Alzheimer's Disease		-7.823909
21379329	rs201124	Late-Onset Alzheimer's Disease		-5.886057
21379329	rs2075650	Late-Onset Alzheimer's Disease		-80.530178
21379329	rs2075650	Late-Onset Alzheimer's Disease		-14.928118
21379329	rs2075650	Late-Onset Alzheimer's Disease		-7.427128
21379329	rs2075650	Late-Onset Alzheimer's Disease		-72.493495
21379329	rs2673604	Late-Onset Alzheimer's Disease		-5.585027
21379329	rs4145454	Late-Onset Alzheimer's Disease		-5.987163
21379329	rs7007878	Late-Onset Alzheimer's Disease		-5.185087
21379329	rs7814569	Late-Onset Alzheimer's Disease		-5.928118
21383967	rs11043097	Rheumatoid Arthritis|Celiac Disease		-6.698970
21383967	rs17103033	Rheumatoid Arthritis|Celiac Disease		-5.167491
21383967	rs243323	Rheumatoid Arthritis|Celiac Disease		-5.180456
21383967	rs4626515	Rheumatoid Arthritis|Celiac Disease		-6.337242
21383967	rs6585827	Rheumatoid Arthritis|Celiac Disease		-6.193820
21390209	rs10402271	Late-Onset Alzheimer's Disease		-6.832683
21390209	rs10485435	Late-Onset Alzheimer's Disease		-6.211832
21390209	rs1217745	Late-Onset Alzheimer's Disease		-5.489455
21390209	rs12664598	Late-Onset Alzheimer's Disease		-5.185752
21390209	rs157580	Late-Onset Alzheimer's Disease		-16.554396
21390209	rs2502562	Late-Onset Alzheimer's Disease		-5.804100
21390209	rs252546	Late-Onset Alzheimer's Disease		-5.108463
21390209	rs2927488	Late-Onset Alzheimer's Disease		-5.543634
21390209	rs2965101	Late-Onset Alzheimer's Disease		-5.679854
21390209	rs4497357	Late-Onset Alzheimer's Disease		-5.069560
21390209	rs4551716	Late-Onset Alzheimer's Disease		-5.080922
21390209	rs4846486	Late-Onset Alzheimer's Disease		-5.632644
21390209	rs624225	Late-Onset Alzheimer's Disease		-5.290730
21390209	rs643629	Late-Onset Alzheimer's Disease		-5.000869
21390209	rs6859	Late-Onset Alzheimer's Disease		-9.829738
21390209	rs9369240	Late-Onset Alzheimer's Disease		-5.312471
21408207	rs10036748	Systemic Lupus Erythematosus|Autoantibody		-5.602060
21408207	rs12537284	Systemic Lupus Erythematosus|Autoantibody		-5.823909
21408207	rs2248932	Systemic Lupus Erythematosus|Autoantibody		-5.568636
21408207	rs9462015	Systemic Lupus Erythematosus|Autoantibody		-6.744727
21423239	rs10189155	Attempted Suicide		-5.298432
21423239	rs11650719	Attempted Suicide		-5.148742
21423239	rs12801214	Attempted Suicide		-5.044793
21423239	rs1543002	Attempted Suicide		-5.318759
21423239	rs2175671	Attempted Suicide		-5.712198
21423239	rs5752388	Attempted Suicide		-5.290730
21423239	rs6076080	Attempted Suicide		-5.055024
21423239	rs9320964	Attempted Suicide		-5.474955
21423719	rs2228603	Metabolic Traits|Nonalcoholic Fatty Liver Disease		-22.826814
21423719	rs4240624	Metabolic Traits|Nonalcoholic Fatty Liver Disease		-22.841638
21423719	rs780094	Metabolic Traits|Nonalcoholic Fatty Liver Disease		-124.149967
21424380	rs3848562	Breast Cancer		-5.034798
21437268	rs10801805	Cancers|Conducted|Upper Aerodigestive Tract		-5.522879
21437268	rs11067362	Cancers|Conducted|Upper Aerodigestive Tract		-5.221849
21437268	rs1431918	Cancers|Conducted|Upper Aerodigestive Tract		-5.154902
21437268	rs1573496	Cancers|Conducted|Upper Aerodigestive Tract		-16.045757
21437268	rs16837730	Cancers|Conducted|Upper Aerodigestive Tract		-6.698970
21437268	rs2287802	Cancers|Conducted|Upper Aerodigestive Tract		-5.397940
21437268	rs2299851	Cancers|Conducted|Upper Aerodigestive Tract		-5.221849
21437268	rs2517452	Cancers|Conducted|Upper Aerodigestive Tract		-6.397940
21437268	rs4799863	Cancers|Conducted|Upper Aerodigestive Tract		-5.301030
21437268	rs698	Cancers|Conducted|Upper Aerodigestive Tract		-6.522879
21437268	rs7431530	Cancers|Conducted|Upper Aerodigestive Tract		-5.698970
21437268	rs7924284	Cancers|Conducted|Upper Aerodigestive Tract		-5.096910
21448238	rs10275320	Migraine		-5.806875
21448238	rs1146161	Migraine		-5.032920
21448238	rs4742323	Migraine		-5.013228
21448238	rs4861775	Migraine		-5.484126
21448238	rs4939879	Migraine		-5.739929
21448238	rs6107848	Migraine		-5.229148
21448238	rs986222	Migraine		-5.472370
21448238	rs9908234	Migraine		-7.096910
21460840	rs11767557	Alzheimer’s Disease		-9.221849
21460840	rs3865444	Alzheimer’s Disease		-8.795880
21460840	rs670139	Alzheimer’s Disease		-9.958607
21460840	rs9349407	Alzheimer’s Disease		-8.065502
21460841	rs2588969	Late-Onset Alzheimer’s Disease		-6.161151
21483430	rs11122319	Neurocognitive Phenotypes		-32.876148
21483430	rs11122322	Neurocognitive Phenotypes		-10.458421
21483430	rs11122324	Neurocognitive Phenotypes		-9.151195
21483430	rs12030517	Neurocognitive Phenotypes		-30.437707
21483430	rs1417584	Neurocognitive Phenotypes		-21.673664
21483430	rs2082552	Neurocognitive Phenotypes		-26.146910
21483430	rs2487453	Neurocognitive Phenotypes		-8.588380
21483430	rs3738398	Neurocognitive Phenotypes		-32.223299
21483430	rs3738401	Neurocognitive Phenotypes		-9.422508
21483430	rs3806372	Neurocognitive Phenotypes		-5.244888
21483430	rs6541281	Neurocognitive Phenotypes		-24.723538
21483430	rs823161	Neurocognitive Phenotypes		-29.416801
21483430	rs823163	Neurocognitive Phenotypes		-29.826814
21502949	rs1299288	Brain		-5.353596
21502949	rs1602517	Brain		-5.221849
21502949	rs163035	Brain		-6.655608
21502949	rs234937	Brain		-5.051587
21502949	rs335636	Brain		-6.415669
21502949	rs4752194	Brain		-5.202040
21502949	rs4752195	Brain		-5.202040
21502949	rs5979778	Brain		-5.847712
21502949	rs5979778	Brain		-5.191789
21502949	rs5979778	Brain		-5.510042
21502949	rs9392374	Brain		-5.292430
21502949	rs9405550	Brain		-5.254145
21533022	rs17563605	Bone Mineral Density		-6.602060
21533022	rs1863196	Bone Mineral Density		-6.698970
21533024	rs1049728	Icam-1		-87.494850
21533024	rs11575074	Icam-1		-10.920819
21533024	rs1801714	Icam-1		-8.602060
21533024	rs281437	Icam-1		-15.142668
21533024	rs3136642	Icam-1		-8.267606
21533024	rs3184504	Icam-1		-16.537602
21533024	rs738409	Icam-1		-9.193820
21533074	rs10484561	Diffuse Large B-cell Lymphoma|Follicular Lymphoma|Diffuse		-20.974694
21552555	rs10216243	Obesity|Obesity-Related Traits	HIP	-6.093126
21552555	rs10852521	Obesity|Obesity-Related Traits		-10.853872
21552555	rs10852521	Obesity|Obesity-Related Traits		-10.860121
21552555	rs10891096	Obesity|Obesity-Related Traits		-5.987163
21552555	rs1121980	Obesity|Obesity-Related Traits		-11.022276
21552555	rs1477196	Obesity|Obesity-Related Traits		-8.030118
21552555	rs17126237	Obesity|Obesity-Related Traits	body mass index	-6.254145
21552555	rs17126237	Obesity|Obesity-Related Traits	HIP	-6.462181
21552555	rs17126237	Obesity|Obesity-Related Traits	Weight	-7.058489
21552555	rs1861866	Obesity|Obesity-Related Traits		-10.850781
21552555	rs247916	Obesity|Obesity-Related Traits		-5.038579
21552555	rs2887180	Obesity|Obesity-Related Traits		-5.612610
21552555	rs3751812	Obesity|Obesity-Related Traits		-11.376751
21552555	rs3751812	Obesity|Obesity-Related Traits		-11.374688
21552555	rs3751813	Obesity|Obesity-Related Traits		-7.787812
21552555	rs3912607	Obesity|Obesity-Related Traits		-5.078834
21552555	rs4784323	Obesity|Obesity-Related Traits		-5.411168
21552555	rs6857327	Obesity|Obesity-Related Traits		-5.110138
21552555	rs6921953	Obesity|Obesity-Related Traits		-5.039529
21552555	rs7190492	Obesity|Obesity-Related Traits		-8.107905
21552555	rs7190492	Obesity|Obesity-Related Traits		-8.009217
21552555	rs7206790	Obesity|Obesity-Related Traits		-9.216096
21552555	rs7697609	Obesity|Obesity-Related Traits		-5.326979
21552555	rs8044769	Obesity|Obesity-Related Traits		-9.309804
21552555	rs8044769	Obesity|Obesity-Related Traits		-9.313364
21552555	rs8050136	Obesity|Obesity-Related Traits		-11.327902
21552555	rs8050136	Obesity|Obesity-Related Traits		-11.326979
21552555	rs9813516	Obesity|Obesity-Related Traits		-5.362510
21552555	rs9930333	Obesity|Obesity-Related Traits		-10.698970
21552555	rs9930333	Obesity|Obesity-Related Traits		-10.694649
21552555	rs9931494	Obesity|Obesity-Related Traits		-10.372634
21552555	rs9935401	Obesity|Obesity-Related Traits		-11.360514
21552555	rs9937053	Obesity|Obesity-Related Traits		-10.806875
21552555	rs9941349	Obesity|Obesity-Related Traits		-10.214670
21552555	rs9941349	Obesity|Obesity-Related Traits		-10.216096
21573004	rs16847897	Telomere Length		-12.795880
21602797	rs10466455	Cystic Fibrosis|Lung Disease		-6.413413
21602797	rs10836312	Cystic Fibrosis|Lung Disease		-6.806875
21602797	rs11032829	Cystic Fibrosis|Lung Disease		-5.640165
21602797	rs4760506	Cystic Fibrosis|Lung Disease		-6.067526
21602797	rs525202	Cystic Fibrosis|Lung Disease		-6.872895
21602797	rs7924717	Cystic Fibrosis|Lung Disease		-5.559091
21602797	rs7929679	Cystic Fibrosis|Lung Disease		-5.832683
21602797	rs93138	Cystic Fibrosis|Lung Disease		-5.294136
21665990	rs1410996	Age-Related Macular Degeneration		-234.130768
21700879	rs2120576	Adiponectin Levels		-5.478862
21700879	rs3774261	Adiponectin Levels		-6.016374
21738479	rs12149261	White Blood Cell Count|Cell Phenotypes|White Blood Cell		-74.455932
21738479	rs12313946	White Blood Cell Count|Cell Phenotypes|White Blood Cell	white blood cell	-7.522879
21738479	rs12619285	White Blood Cell Count|Cell Phenotypes|White Blood Cell	Eosinophils	-9.267606
21738479	rs1420101	White Blood Cell Count|Cell Phenotypes|White Blood Cell	Eosinophils	-13.275724
21738479	rs17609240	White Blood Cell Count|Cell Phenotypes|White Blood Cell	white blood cell	-8.045757
21738479	rs2072910	White Blood Cell Count|Cell Phenotypes|White Blood Cell	Neutrophils	-9.522879
21738479	rs2814778	White Blood Cell Count|Cell Phenotypes|White Blood Cell		-524.000000
21738479	rs3094212	White Blood Cell Count|Cell Phenotypes|White Blood Cell	white blood cell	-8.154902
21738479	rs3184504	White Blood Cell Count|Cell Phenotypes|White Blood Cell	Eosinophils	-18.187087
21738479	rs4065321	White Blood Cell Count|Cell Phenotypes|White Blood Cell	white blood cell	-13.522879
21738479	rs4143832	White Blood Cell Count|Cell Phenotypes|White Blood Cell	Eosinophils	-9.920819
21738479	rs4794822	White Blood Cell Count|Cell Phenotypes|White Blood Cell	Neutrophils	-9.221849
21738479	rs4857855	White Blood Cell Count|Cell Phenotypes|White Blood Cell	Eosinophils	-16.065502
21738479	rs4895441	White Blood Cell Count|Cell Phenotypes|White Blood Cell	white blood cell	-8.698970
21738479	rs9131	White Blood Cell Count|Cell Phenotypes|White Blood Cell		-7.795880
21738480	rs11878602	Cell Phenotypes|White Blood Cell	Lymphocytes	-11.074172
21738480	rs11878602	Cell Phenotypes|White Blood Cell	Lymphocytes	-11.074172
21738480	rs1991866	Cell Phenotypes|White Blood Cell	Monocytes	-18.747147
21738480	rs1991866	Cell Phenotypes|White Blood Cell	Monocytes	-18.747147
21738480	rs2517524	Cell Phenotypes|White Blood Cell	WBC	-11.835647
21738480	rs2517524	Cell Phenotypes|White Blood Cell	WBC	-11.835647
21738487	rs10200894	Parkinson's Disease		-1000.000000
21738487	rs1043424	Parkinson's Disease		-1000.000000
21738487	rs10737170	Parkinson's Disease		-1000.000000
21738487	rs1079597	Parkinson's Disease		-1000.000000
21738487	rs11030104	Parkinson's Disease		-1000.000000
21738487	rs11248060	Parkinson's Disease		-1000.000000
21738487	rs11711441	Parkinson's Disease		-1000.000000
21738487	rs12063142	Parkinson's Disease		-1000.000000
21738487	rs1223271	Parkinson's Disease		-1000.000000
21738487	rs12431733	Parkinson's Disease		-1000.000000
21738487	rs12718379	Parkinson's Disease		-1000.000000
21738487	rs12817488	Parkinson's Disease		-1000.000000
21738487	rs13312	Parkinson's Disease		-1000.000000
21738487	rs1491942	Parkinson's Disease		-1000.000000
21738487	rs17115100	Parkinson's Disease		-1000.000000
21738487	rs17329669	Parkinson's Disease		-1000.000000
21738487	rs1799836	Parkinson's Disease		-1000.000000
21738487	rs1801133	Parkinson's Disease		-1000.000000
21738487	rs1801582	Parkinson's Disease		-1000.000000
21738487	rs1862326	Parkinson's Disease		-1000.000000
21738487	rs1876828	Parkinson's Disease		-1000.000000
21738487	rs1994090	Parkinson's Disease		-1000.000000
21738487	rs2010795	Parkinson's Disease		-1000.000000
21738487	rs2205108	Parkinson's Disease		-1000.000000
21738487	rs2282048	Parkinson's Disease		-1000.000000
21738487	rs3129882	Parkinson's Disease		-1000.000000
21738487	rs4698412	Parkinson's Disease		-1000.000000
21738487	rs4837628	Parkinson's Disease		-1000.000000
21738487	rs4880	Parkinson's Disease		-1000.000000
21738487	rs4954218	Parkinson's Disease		-1000.000000
21738487	rs5174	Parkinson's Disease		-1000.000000
21738487	rs6280	Parkinson's Disease		-1000.000000
21738487	rs7077361	Parkinson's Disease		-1000.000000
21738487	rs7412	Parkinson's Disease		-1000.000000
21738487	rs7617877	Parkinson's Disease		-1000.000000
21738487	rs797906	Parkinson's Disease		-1000.000000
21738487	rs823128	Parkinson's Disease		-1000.000000
21738487	rs9917256	Parkinson's Disease		-1000.000000
21738491	rs11153730	Sudden Cardiac Death	rotterdam study	-1000.000000
21738491	rs11626637	Sudden Cardiac Death		-5.019088
21738491	rs11970286	Sudden Cardiac Death	QT	-1000.000000
21738491	rs12143842	Sudden Cardiac Death	QT	-1000.000000
21738491	rs12296050	Sudden Cardiac Death	QT	-1000.000000
21738491	rs12517578	Sudden Cardiac Death		-5.355561
21738491	rs12601622	Sudden Cardiac Death		-7.432974
21738491	rs16880395	Sudden Cardiac Death		-5.289037
21738491	rs174230	Sudden Cardiac Death		-7.066513
21738491	rs2178490	Sudden Cardiac Death		-5.249492
21738491	rs2650907	Sudden Cardiac Death		-7.357535
21738491	rs3193970	Sudden Cardiac Death		-5.954677
21738491	rs4687718	Sudden Cardiac Death	rotterdam study	-1000.000000
21738491	rs6507566	Sudden Cardiac Death		-5.149354
21738491	rs7218928	Sudden Cardiac Death		-5.362510
21750679	rs2725466	Systemic Sclerosis		-5.337242
21750679	rs342070	Systemic Sclerosis		-5.331614
21750679	rs3792783	Systemic Sclerosis		-6.241845
21750679	rs3821236	Systemic Sclerosis		-6.679854
21750679	rs4329228	Systemic Sclerosis		-5.176526
21750679	rs4958881	Systemic Sclerosis		-5.237321
21750679	rs6919745	Systemic Sclerosis		-5.089376
21750679	rs9275224	Systemic Sclerosis		-7.037157
21750679	rs9498419	Systemic Sclerosis		-5.112946
21750679	rs9855622	Systemic Sclerosis		-5.785156
21771975	rs7193788	Adiponectin|Quantitative Trait|Cardiometabolic Outcomes		-8.866461
21771975	rs8047711	Adiponectin|Quantitative Trait|Cardiometabolic Outcomes		-7.199283
21779176	rs2116050	Restless Legs Syndrome		-9.316053
21779176	rs3104788	Restless Legs Syndrome		-17.787812
21779181	rs3135021	Systemic Sclerosis		-11.710188
21779181	rs6457617	Systemic Sclerosis		-35.701147
21779181	rs6901221	Systemic Sclerosis		-7.594824
21804549	rs10064618	Asthma		-6.244125
21804549	rs10173081	Asthma		-7.853872
21804549	rs1102000	Asthma		-6.443697
21804549	rs11735820	Asthma		-6.638272
21804549	rs16929496	Asthma		-6.585027
21804549	rs2017908	Asthma		-8.356547
21804549	rs2453626	Asthma		-6.552842
21804549	rs335016	Asthma		-6.585027
21804549	rs4653433	Asthma		-6.267606
21804549	rs9891949	Asthma		-6.124939
21814517	rs2281389	Asthma		-8.070581
21827660	rs1063192	Increased Disease Risk		-7.036212
21827660	rs1412829	Increased Disease Risk		-7.468521
21827660	rs1920116	Increased Disease Risk		-5.853872
21827660	rs2157719	Increased Disease Risk		-7.214670
21827660	rs2736100	Increased Disease Risk		-12.275724
21827660	rs3779505	Increased Disease Risk		-5.522879
21827660	rs4977756	Increased Disease Risk		-6.376751
21827660	rs501700	Increased Disease Risk		-6.148742
21827660	rs506044	Increased Disease Risk		-5.677781
21827660	rs640030	Increased Disease Risk		-5.619789
21827660	rs687513	Increased Disease Risk		-5.537602
21827660	rs7530361	Increased Disease Risk		-6.187087
21829393	rs11264798	Type 1 Diabetes|Autoantibody		-7.721246
21829393	rs11594656	Type 1 Diabetes|Autoantibody		-5.698970
21829393	rs2069763	Type 1 Diabetes|Autoantibody		-7.130768
21829393	rs478582	Type 1 Diabetes|Autoantibody		-11.552842
21829393	rs4971154	Type 1 Diabetes|Autoantibody		-10.537602
21829393	rs4971154	Type 1 Diabetes|Autoantibody		-10.537602
21829393	rs657152	Type 1 Diabetes|Autoantibody		-12.939302
21876539	rs16868941	Cyp1A2		-6.809668
21876539	rs16868941	Cyp1A2		-6.809668
21876539	rs2470893	Cyp1A2		-7.621602
21876539	rs2470893	Cyp1A2		-10.795880
21876539	rs2472297	Cyp1A2		-7.378824
21876539	rs2472297	Cyp1A2		-10.568636
21876539	rs382140	Cyp1A2		-6.476254
21876539	rs382140	Cyp1A2		-8.408935
21876539	rs6495122	Cyp1A2		-7.085128
21876539	rs6495122	Cyp1A2		-8.148742
21876539	rs9526558	Cyp1A2		-6.168130
21876539	rs9526558	Cyp1A2		-6.168130
21901158	rs604459	Insulin Resistance|Copy Number Variation		-5.096910
21901158	rs8026527	Insulin Resistance|Copy Number Variation		-6.221849
21909115	rs10850411	Cardiovascular Disease|Blood Pressure		-9.267606
21909115	rs12940887	Cardiovascular Disease|Blood Pressure		-13.638272
21909115	rs17249754	Cardiovascular Disease|Blood Pressure		-17.744727
21909115	rs17367504	Cardiovascular Disease|Blood Pressure		-21.060481
21909115	rs1813353	Cardiovascular Disease|Blood Pressure		-14.638272
21909115	rs3774372	Cardiovascular Disease|Blood Pressure		-13.045757
21909115	rs381815	Cardiovascular Disease|Blood Pressure		-10.275724
21909115	rs4590817	Cardiovascular Disease|Blood Pressure		-11.886057
21931564	rs11158519	Metabolite Quantitative Trait	PC ae C38:1/PC aa C28:1	-1000.000000
21931564	rs11158519	Metabolite Quantitative Trait	PC ae C38:1/PC aa C28:1	-26.823909
21931564	rs168622	Metabolite Quantitative Trait	SM (OH) C24:1/SM C16:0	-1000.000000
21931564	rs168622	Metabolite Quantitative Trait	SM (OH) C24:1/SM C16:0	-25.283997
21931564	rs174547	Metabolite Quantitative Trait	PC aa C36:3/PC aa C36:4	-1000.000000
21931564	rs174547	Metabolite Quantitative Trait	PC aa C36:3/PC aa C36:4	-178.187087
21931564	rs2014355	Metabolite Quantitative Trait	C3/C4	-1000.000000
21931564	rs2014355	Metabolite Quantitative Trait	C3/C4	-95.292430
21931564	rs2046813	Metabolite Quantitative Trait	PC ae C44:5/PC ae C42:5	-1000.000000
21931564	rs2046813	Metabolite Quantitative Trait	PC ae C44:5/PC ae C42:5	-17.443697
21931564	rs211718	Metabolite Quantitative Trait		-62.886057
21931564	rs2216405	Metabolite Quantitative Trait	Gly–PTC/PC ae C38:2	-1000.000000
21931564	rs2216405	Metabolite Quantitative Trait	Gly-PTC/PC ae C38:2	-29.721246
21931564	rs2286963	Metabolite Quantitative Trait		-59.508638
21931564	rs272889	Metabolite Quantitative Trait	Val-PTC/C5	-1000.000000
21931564	rs272889	Metabolite Quantitative Trait	Val-PTC/C5	-15.102373
21931564	rs541503	Metabolite Quantitative Trait	Orn-PTC/Ser-PTC	-1000.000000
21931564	rs541503	Metabolite Quantitative Trait	Orn-PTC/Ser-PTC	-11.522879
21931564	rs603424	Metabolite Quantitative Trait		-16.823909
21931564	rs6584194	Metabolite Quantitative Trait	DMAp	-1000.000000
21931564	rs7094971	Metabolite Quantitative Trait	C0	-1000.000000
21931564	rs7094971	Metabolite Quantitative Trait	C0	-19.420216
21931564	rs7156144	Metabolite Quantitative Trait	PC ae C32:1/PC ae C34:1	-1000.000000
21931564	rs7156144	Metabolite Quantitative Trait	PC ae C32:1/PC ae C34:1	-27.769551
21931564	rs8396	Metabolite Quantitative Trait		-23.455932
21931564	rs9393903	Metabolite Quantitative Trait	PC aa C40:3/PC aa C42:5	-1000.000000
21931564	rs9393903	Metabolite Quantitative Trait	PC aa C40:3/PC aa C42:5	-41.638272
21935397	rs1002158	Extremely|Overweight|Body Mass Index		-5.167491
21935397	rs10047878	Extremely|Overweight|Body Mass Index		-5.585027
21935397	rs10150332	Extremely|Overweight|Body Mass Index		-10.552842
21935397	rs10508503	Extremely|Overweight|Body Mass Index		-6.677781
21935397	rs10767664	Extremely|Overweight|Body Mass Index		-25.327902
21935397	rs10938397	Extremely|Overweight|Body Mass Index		-30.420216
21935397	rs10968576	Extremely|Overweight|Body Mass Index		-12.568636
21935397	rs10987417	Extremely|Overweight|Body Mass Index		-5.292430
21935397	rs11034952	Extremely|Overweight|Body Mass Index		-5.251812
21935397	rs11640537	Extremely|Overweight|Body Mass Index		-5.004365
21935397	rs11847697	Extremely|Overweight|Body Mass Index		-10.236572
21935397	rs12145833	Extremely|Overweight|Body Mass Index		-6.318759
21935397	rs12444979	Extremely|Overweight|Body Mass Index		-20.537602
21935397	rs13078807	Extremely|Overweight|Body Mass Index		-10.408935
21935397	rs13107325	Extremely|Overweight|Body Mass Index		-12.823909
21935397	rs13130484	Extremely|Overweight|Body Mass Index		-5.795880
21935397	rs1424233	Extremely|Overweight|Body Mass Index		-12.420216
21935397	rs1514175	Extremely|Overweight|Body Mass Index		-13.086186
21935397	rs1555543	Extremely|Overweight|Body Mass Index		-9.431798
21935397	rs1558902	Extremely|Overweight|Body Mass Index		-119.318759
21935397	rs17104665	Extremely|Overweight|Body Mass Index		-5.346787
21935397	rs17150703	Extremely|Overweight|Body Mass Index		-8.721246
21935397	rs17504169	Extremely|Overweight|Body Mass Index		-5.552842
21935397	rs17504169	Extremely|Overweight|Body Mass Index		-5.552842
21935397	rs1805081	Extremely|Overweight|Body Mass Index		-6.537602
21935397	rs206936	Extremely|Overweight|Body Mass Index		-7.522879
21935397	rs2112347	Extremely|Overweight|Body Mass Index		-12.657577
21935397	rs2115706	Extremely|Overweight|Body Mass Index		-5.221849
21935397	rs2241423	Extremely|Overweight|Body Mass Index		-17.920819
21935397	rs2287019	Extremely|Overweight|Body Mass Index		-15.721246
21935397	rs2798311	Extremely|Overweight|Body Mass Index		-5.420216
21935397	rs2815752	Extremely|Overweight|Body Mass Index		-21.795880
21935397	rs2867125	Extremely|Overweight|Body Mass Index		-48.552842
21935397	rs2890652	Extremely|Overweight|Body Mass Index		-9.853872
21935397	rs29941	Extremely|Overweight|Body Mass Index		-8.522879
21935397	rs3810291	Extremely|Overweight|Body Mass Index		-11.795880
21935397	rs3817334	Extremely|Overweight|Body Mass Index		-11.795880
21935397	rs3849047	Extremely|Overweight|Body Mass Index		-5.161151
21935397	rs4771122	Extremely|Overweight|Body Mass Index		-9.022276
21935397	rs4836133	Extremely|Overweight|Body Mass Index		-8.698970
21935397	rs4929949	Extremely|Overweight|Body Mass Index		-8.552842
21935397	rs4964926	Extremely|Overweight|Body Mass Index		-5.180456
21935397	rs4964926	Extremely|Overweight|Body Mass Index		-5.178486
21935397	rs543874	Extremely|Overweight|Body Mass Index		-22.443697
21935397	rs571312	Extremely|Overweight|Body Mass Index		-41.193820
21935397	rs604388	Extremely|Overweight|Body Mass Index		-6.236572
21935397	rs6571507	Extremely|Overweight|Body Mass Index		-5.113509
21935397	rs6758546	Extremely|Overweight|Body Mass Index		-5.036212
21935397	rs7132908	Extremely|Overweight|Body Mass Index		-8.214670
21935397	rs713586	Extremely|Overweight|Body Mass Index		-21.207608
21935397	rs7138803	Extremely|Overweight|Body Mass Index		-16.744727
21935397	rs7359397	Extremely|Overweight|Body Mass Index		-19.721246
21935397	rs7720663	Extremely|Overweight|Body Mass Index		-5.200659
21935397	rs7720663	Extremely|Overweight|Body Mass Index		-5.197911
21935397	rs791903	Extremely|Overweight|Body Mass Index		-5.300162
21935397	rs8067056	Extremely|Overweight|Body Mass Index		-5.080922
21935397	rs8067056	Extremely|Overweight|Body Mass Index		-5.080399
21935397	rs8089364	Extremely|Overweight|Body Mass Index		-7.494850
21935397	rs887912	Extremely|Overweight|Body Mass Index		-11.744727
21935397	rs910320	Extremely|Overweight|Body Mass Index		-5.494850
21935397	rs9816226	Extremely|Overweight|Body Mass Index		-17.769551
21935397	rs987237	Extremely|Overweight|Body Mass Index		-19.537602
21935397	rs9936385	Extremely|Overweight|Body Mass Index		-12.853872
21980299	rs10509540	Type 1 Diabetes		-5.548214
21980299	rs10758593	Type 1 Diabetes		-7.928118
21980299	rs12251307	Type 1 Diabetes		-7.913640
21980299	rs1465788	Type 1 Diabetes		-5.747147
21980299	rs1701704	Type 1 Diabetes		-29.966576
21980299	rs1990760	Type 1 Diabetes		-7.655608
21980299	rs2281808	Type 1 Diabetes		-5.686133
21980299	rs229541	Type 1 Diabetes		-5.435334
21980299	rs2476601	Type 1 Diabetes		-79.226945
21980299	rs2903692	Type 1 Diabetes		-14.375718
21980299	rs3024505	Type 1 Diabetes		-7.679854
21980299	rs3087243	Type 1 Diabetes		-12.847712
21980299	rs3184504	Type 1 Diabetes		-20.752027
21980299	rs3741208	Type 1 Diabetes		-7.198596
21980299	rs3757247	Type 1 Diabetes		-7.790485
21980299	rs425105	Type 1 Diabetes		-5.258848
21980299	rs4763879	Type 1 Diabetes		-6.190440
21980299	rs9268645	Type 1 Diabetes		-135.404504
21980299	rs9388489	Type 1 Diabetes		-5.387216
21980494	rs10029715	Venous Thrombosis		-8.962574
21980494	rs11696364	Venous Thrombosis		-5.815309
21980494	rs1208134	Venous Thrombosis		-20.391474
21980494	rs16861990	Venous Thrombosis		-19.257275
21980494	rs2066865	Venous Thrombosis		-9.931814
21980494	rs2073828	Venous Thrombosis		-9.718967
21980494	rs2420371	Venous Thrombosis		-22.489455
21980494	rs495828	Venous Thrombosis		-13.749580
21980494	rs500498	Venous Thrombosis		-13.450997
21980494	rs6034465	Venous Thrombosis		-5.171985
21980494	rs630014	Venous Thrombosis		-14.033389
21980494	rs657152	Venous Thrombosis		-19.255707
21980494	rs6825454	Venous Thrombosis		-8.879426
21983785	rs6478444	Melanoma		-5.251812
21983787	rs12203592	Melanoma		-11.251812
21983787	rs1485993	Melanoma		-6.381952
21983787	rs16891982	Melanoma		-5.721246
22001756	rs11187	Dengue Shock Syndrome		-6.924453
22001756	rs12263	Dengue Shock Syndrome		-6.428291
22001756	rs22742	Dengue Shock Syndrome		-6.924453
22001756	rs37403	Dengue Shock Syndrome		-7.233587
22001756	rs37655	Dengue Shock Syndrome		-6.571865
22001756	rs37812	Dengue Shock Syndrome		-6.464706
22001756	rs75372	Dengue Shock Syndrome		-6.892790
22044751	rs11099681	Chronic Kidney Disease		-5.236572
22044751	rs13414916	Chronic Kidney Disease		-5.267606
22044751	rs17111435	Chronic Kidney Disease		-5.585027
22044751	rs2518144	Chronic Kidney Disease		-5.387216
22044751	rs2748531	Chronic Kidney Disease		-5.443697
22044751	rs2873333	Chronic Kidney Disease		-6.677781
22044751	rs7311875	Chronic Kidney Disease		-5.000000
22085899	rs11891311	Bilirubin Levels		-25.000000
22085899	rs11891311	Bilirubin Levels		-235.000000
22085899	rs11891311	Bilirubin Levels		-155.320572
22085899	rs12206204	Bilirubin Levels		-6.096910
22085899	rs12714207	Bilirubin Levels		-6.301030
22085899	rs16928809	Bilirubin Levels		-7.000000
22085899	rs1986655	Bilirubin Levels		-5.698970
22085899	rs2117032	Bilirubin Levels		-13.522879
22085899	rs2417940	Bilirubin Levels		-16.616185
22085899	rs4148323	Bilirubin Levels		-81.294992
22085899	rs4149056	Bilirubin Levels		-12.154902
22085899	rs4236644	Bilirubin Levels		-5.698970
22085899	rs4773330	Bilirubin Levels		-5.096910
22085899	rs6742078	Bilirubin Levels		-323.301030
22085899	rs6742078	Bilirubin Levels		-147.143271
22087292	rs10491629	Femoral Neck Bone Geometry		-5.536107
22087292	rs10491629	Femoral Neck Bone Geometry		-5.536107
22087292	rs10491633	Femoral Neck Bone Geometry		-5.337242
22087292	rs10491633	Femoral Neck Bone Geometry		-5.337242
22087292	rs10928979	Femoral Neck Bone Geometry		-6.189767
22087292	rs10928979	Femoral Neck Bone Geometry		-5.427128
22087292	rs10928979	Femoral Neck Bone Geometry		-6.018634
22087292	rs11998784	Femoral Neck Bone Geometry		-6.090444
22087292	rs11998784	Femoral Neck Bone Geometry		-6.090444
22087292	rs12005658	Femoral Neck Bone Geometry		-6.402305
22087292	rs12005658	Femoral Neck Bone Geometry		-6.402305
22087292	rs12098712	Femoral Neck Bone Geometry		-5.019542
22087292	rs12098712	Femoral Neck Bone Geometry		-5.059484
22087292	rs13299777	Femoral Neck Bone Geometry		-6.007446
22087292	rs13299777	Femoral Neck Bone Geometry		-6.007446
22087292	rs1368998	Femoral Neck Bone Geometry		-6.514279
22087292	rs1368998	Femoral Neck Bone Geometry		-6.514279
22087292	rs1389728	Femoral Neck Bone Geometry		-6.011441
22087292	rs1389728	Femoral Neck Bone Geometry		-6.011441
22087292	rs16913751	Femoral Neck Bone Geometry		-5.785156
22087292	rs16913751	Femoral Neck Bone Geometry		-5.785156
22087292	rs16913782	Femoral Neck Bone Geometry		-6.331614
22087292	rs16913782	Femoral Neck Bone Geometry		-6.331614
22087292	rs17037864	Femoral Neck Bone Geometry		-5.405607
22087292	rs2062713	Femoral Neck Bone Geometry		-5.134896
22087292	rs2081106	Femoral Neck Bone Geometry		-5.308919
22087292	rs3849874	Femoral Neck Bone Geometry		-5.946922
22087292	rs3849874	Femoral Neck Bone Geometry		-5.946922
22087292	rs4507747	Femoral Neck Bone Geometry		-5.634512
22087292	rs4804662	Femoral Neck Bone Geometry		-6.326058
22087292	rs4804662	Femoral Neck Bone Geometry		-5.424812
22087292	rs4804662	Femoral Neck Bone Geometry		-5.208309
22087292	rs4804662	Femoral Neck Bone Geometry		-5.091515
22087292	rs6789283	Femoral Neck Bone Geometry		-6.872895
22087292	rs6789283	Femoral Neck Bone Geometry		-5.602060
22087292	rs6789283	Femoral Neck Bone Geometry		-7.127261
22087292	rs854140	Femoral Neck Bone Geometry		-5.455932
22087292	rs854140	Femoral Neck Bone Geometry		-5.677781
22087292	rs969715	Femoral Neck Bone Geometry		-6.260428
22087292	rs969715	Femoral Neck Bone Geometry		-6.260428
22116950	rs12465811	Ovarian Reserve		-6.368556
22116950	rs9396503	Ovarian Reserve		-5.368556
22144915	rs2228230	Corneal Astigmatism		-5.844664
22144915	rs2307049	Corneal Astigmatism		-7.801343
22144915	rs3690	Corneal Astigmatism		-6.109579
22144915	rs4864872	Corneal Astigmatism		-5.906578
22144915	rs7660560	Corneal Astigmatism		-7.939302
22170493	rs171511	Psoriatic Arthritis		-5.031517
22170493	rs6596086	Psoriatic Arthritis		-5.010105
22216198	rs1006973	Protein C	protein c	-5.079355
22216198	rs11906160	Protein C	protein c	-5.850781
22216198	rs12086738	Protein C	protein s	-5.588380
22216198	rs13130255	Protein C	funcPS	-5.480172
22216198	rs13230047	Protein C	protein c	-5.095826
22216198	rs1401543	Protein C	Total protein s	-5.084600
22216198	rs1413885	Protein C	protein s	-6.472370
22216198	rs1570868	Protein C	protein s	-6.404504
22216198	rs1607504	Protein C	Total protein s	-5.084600
22216198	rs2137111	Protein C	protein s	-5.126098
22216198	rs2523674	Protein C	Total protein s	-5.020907
22216198	rs8119351	Protein C	protein c	-7.419075
22216198	rs867186	Protein C	protein c	-8.412289
22238593	rs17103805	Type 2 Diabetes		-5.494850
22238593	rs3775045	Type 2 Diabetes		-5.677781
22238593	rs6451146	Type 2 Diabetes		-5.000000
22238593	rs6930576	Type 2 Diabetes		-6.124939
22247754	rs3848198	Arrhythmias		-5.008774
22247754	rs6565373	Arrhythmias		-5.008774
22267201	rs7606918	Age Menopause		-7.539102
22291604	rs10168266	Lupus		-15.568636
22291604	rs10168266	Lupus		-15.568636
22291604	rs2205960	Lupus		-5.522879
22291604	rs2230926	Lupus		-9.721246
22291604	rs2230926	Lupus		-9.721246
22291604	rs2254546	Lupus		-7.387216
22291604	rs2254546	Lupus		-7.387216
22291604	rs4728142	Lupus		-6.619789
22291604	rs548234	Lupus		-5.638272
22291604	rs6590330	Lupus		-10.886057
22291604	rs6590330	Lupus		-10.886057
22291604	rs6964720	Lupus		-7.886057
22291604	rs6964720	Lupus		-7.886057
22291604	rs7329174	Lupus		-5.657577
22291604	rs9501626	Lupus		-18.000000
22291604	rs9501626	Lupus		-18.000000
22291609	rs10903129	Inflammation	erythrocyte sedimentation rate	-7.407823
22291609	rs113459440	Inflammation	high-sensitivity c-reactive protein	-7.812479
22291609	rs11829037	Inflammation	erythrocyte sedimentation rate	-9.050122
22291609	rs11829037	Inflammation	high-sensitivity c-reactive protein	-13.823909
22291609	rs2259816	Inflammation	high-sensitivity c-reactive protein	-5.266803
22291609	rs4129267	Inflammation	interleukin-6	-7.627088
22291609	rs4420638	Inflammation	high-sensitivity c-reactive protein	-10.146910
22306652	rs12932445	Ischemic Stroke		-6.407823
22306652	rs19065993	Ischemic Stroke		-8.856985
22306652	rs2200733	Ischemic Stroke		-7.295849
22344219	rs17817449	Body Mass Index		-26.337242
22344219	rs574367	Body Mass Index		-19.023650
22344219	rs6265	Body Mass Index		-12.448550
22344219	rs6567160	Body Mass Index		-14.559091
22368281	rs10844779	LDL-c Response|Lpa		-6.841638
22368281	rs10844823	LDL-c Response|Lpa		-6.543634
22368281	rs11053045	LDL-c Response|Lpa		-6.872895
22368281	rs11053068	LDL-c Response|Lpa		-6.841638
22368281	rs1619785	LDL-c Response|Lpa		-6.892790
22368281	rs1627770	LDL-c Response|Lpa		-6.742321
22368281	rs1985096	LDL-c Response|Lpa		-10.022734
22368281	rs1985096	LDL-c Response|Lpa		-6.080399
22368281	rs395908	LDL-c Response|Lpa		-6.460924
22368281	rs405509	LDL-c Response|Lpa		-8.460924
22368281	rs4420638	LDL-c Response|Lpa		-10.950782
22368281	rs4420638	LDL-c Response|Lpa		-7.782516
22368281	rs445925	LDL-c Response|Lpa		-16.798603
22368281	rs445925	LDL-c Response|Lpa		-7.946922
22368281	rs4803760	LDL-c Response|Lpa		-6.373660
22368281	rs5004272	LDL-c Response|Lpa		-6.551294
22368281	rs6857	LDL-c Response|Lpa		-7.129011
22368281	rs6857	LDL-c Response|Lpa		-5.732828
22368281	rs721843	LDL-c Response|Lpa		-6.218245
22368281	rs863626	LDL-c Response|Lpa		-6.856985
22396660	rs12669187	Nephrolithiasis		-5.982967
22428042	rs518394	Glaucoma|Optic-Nerve		-9.236572
22428042	rs523096	Glaucoma|Optic-Nerve		-9.795880
22428042	rs564398	Glaucoma|Optic-Nerve		-9.853872
22438815	rs10847864	Parkinson's Disease		-16.359519
22438815	rs11711441	Parkinson's Disease		-9.036212
22438815	rs11724635	Parkinson's Disease		-9.728158
22438815	rs2390669	Parkinson's Disease		-8.863279
22438815	rs4538475	Parkinson's Disease		-9.020907
22438815	rs7077361	Parkinson's Disease		-7.821023
22438815	rs823156	Parkinson's Disease		-11.679854
22438815	rs947211	Parkinson's Disease		-9.096910
22452962	rs1011970	Breast Cancer		-7.522879
22452962	rs10411161	Breast Cancer		-5.154902
22452962	rs10483813	Breast Cancer		-6.698970
22452962	rs10510102	Breast Cancer		-5.698970
22452962	rs10736303	Breast Cancer		-9.698970
22452962	rs10822013	Breast Cancer		-8.221849
22452962	rs1092913	Breast Cancer		-5.698970
22452962	rs10995190	Breast Cancer		-14.301030
22452962	rs11249433	Breast Cancer		-9.154902
22452962	rs13281615	Breast Cancer		-11.301030
22452962	rs13387042	Breast Cancer		-13.000000
22452962	rs1562430	Breast Cancer		-6.221849
22452962	rs16886165	Breast Cancer		-6.301030
22452962	rs2046210	Breast Cancer		-14.698970
22452962	rs2048672	Breast Cancer		-5.221849
22452962	rs2180341	Breast Cancer		-7.522879
22452962	rs2380205	Breast Cancer		-6.301030
22452962	rs3734805	Breast Cancer		-7.000000
22452962	rs3803662	Breast Cancer		-18.221849
22452962	rs3817198	Breast Cancer		-8.522879
22452962	rs4415084	Breast Cancer		-10.096910
22452962	rs4784227	Breast Cancer		-28.000000
22452962	rs4973768	Breast Cancer		-6.221849
22452962	rs704010	Breast Cancer		-8.397940
22452962	rs7716600	Breast Cancer		-6.154902
22452962	rs865686	Breast Cancer		-9.698970
22452962	rs889312	Breast Cancer		-19.154902
22452962	rs9498283	Breast Cancer		-5.275724
22470424	rs11071021	Amyotrophic Lateral Sclerosis		-5.721246
22470424	rs11688631	Amyotrophic Lateral Sclerosis		-5.346787
22470424	rs12327672	Amyotrophic Lateral Sclerosis		-5.602060
22470424	rs12466517	Amyotrophic Lateral Sclerosis		-5.214670
22470424	rs12929572	Amyotrophic Lateral Sclerosis		-5.283997
22470424	rs1425419	Amyotrophic Lateral Sclerosis		-5.721246
22470424	rs17145184	Amyotrophic Lateral Sclerosis		-5.267606
22470424	rs17263670	Amyotrophic Lateral Sclerosis		-5.000000
22470424	rs1796991	Amyotrophic Lateral Sclerosis		-5.096910
22470424	rs2161829	Amyotrophic Lateral Sclerosis		-5.036212
22470424	rs2276695	Amyotrophic Lateral Sclerosis		-5.376751
22470424	rs2703029	Amyotrophic Lateral Sclerosis		-5.236572
22470424	rs2867161	Amyotrophic Lateral Sclerosis		-5.431798
22470424	rs564053	Amyotrophic Lateral Sclerosis		-5.017729
22470424	rs564053	Amyotrophic Lateral Sclerosis		-5.017729
22470424	rs5762919	Amyotrophic Lateral Sclerosis		-6.769551
22470424	rs6075164	Amyotrophic Lateral Sclerosis		-5.552842
22470424	rs6075164	Amyotrophic Lateral Sclerosis		-5.552842
22470424	rs6075165	Amyotrophic Lateral Sclerosis		-5.420216
22470424	rs6080544	Amyotrophic Lateral Sclerosis		-5.585027
22470424	rs617459	Amyotrophic Lateral Sclerosis		-5.259637
22470424	rs639964	Amyotrophic Lateral Sclerosis		-5.283997
22470424	rs6453104	Amyotrophic Lateral Sclerosis		-5.173925
22470424	rs6574039	Amyotrophic Lateral Sclerosis		-5.292430
22470424	rs6746842	Amyotrophic Lateral Sclerosis		-5.397940
22470424	rs6816453	Amyotrophic Lateral Sclerosis		-5.193820
22470424	rs6840169	Amyotrophic Lateral Sclerosis		-5.107905
22470424	rs6840169	Amyotrophic Lateral Sclerosis		-5.107905
22470424	rs688858	Amyotrophic Lateral Sclerosis		-5.130768
22470424	rs6904956	Amyotrophic Lateral Sclerosis		-5.022276
22470424	rs6904956	Amyotrophic Lateral Sclerosis		-5.022276
22470424	rs7242525	Amyotrophic Lateral Sclerosis		-5.221849
22470424	rs7242525	Amyotrophic Lateral Sclerosis		-5.221849
22470424	rs7571323	Amyotrophic Lateral Sclerosis		-5.387216
22470424	rs7707833	Amyotrophic Lateral Sclerosis		-5.552842
22470424	rs7740421	Amyotrophic Lateral Sclerosis		-5.130768
22470424	rs7740421	Amyotrophic Lateral Sclerosis		-5.130768
22470424	rs7757630	Amyotrophic Lateral Sclerosis		-5.102373
22470424	rs7757630	Amyotrophic Lateral Sclerosis		-5.102373
22470424	rs7764218	Amyotrophic Lateral Sclerosis		-5.065502
22470424	rs7764218	Amyotrophic Lateral Sclerosis		-5.065502
22470424	rs7777387	Amyotrophic Lateral Sclerosis		-5.251812
22470424	rs7912496	Amyotrophic Lateral Sclerosis		-5.119186
22470424	rs9509608	Amyotrophic Lateral Sclerosis		-5.013228
22470424	rs9534003	Amyotrophic Lateral Sclerosis		-5.886057
22479191	rs11078903	Kidney|Follow-Up		-12.045757
22479191	rs12124078	Kidney|Follow-Up		-16.823909
22479191	rs2453580	Kidney|Follow-Up		-8.677781
22479191	rs2928148	Kidney|Follow-Up		-7.397940
22479202	rs12922394	Metabolic Traits|Type 2 Diabetes|Adiponectin Levels		-17.500313
22479202	rs1597466	Metabolic Traits|Type 2 Diabetes|Adiponectin Levels		-7.725842
22479202	rs7133378	Metabolic Traits|Type 2 Diabetes|Adiponectin Levels		-8.889410
22479419	rs10218843	Treatment Refractory Schizophrenia		-6.517126
22479419	rs461409	Treatment Refractory Schizophrenia		-5.580044
22479419	rs4699030	Treatment Refractory Schizophrenia		-6.075204
22504420	rs5934507	Bone Mineral Density		-7.920819
22509378	rs10508773	Sexual Dysfunction	Lubrication	-5.709520
22509378	rs11008865	Sexual Dysfunction	Lubrication	-5.567993
22509378	rs11594963	Sexual Dysfunction	Lubrication	-5.709965
22509378	rs11599044	Sexual Dysfunction	Lubrication	-5.709965
22509378	rs13209281	Sexual Dysfunction	Arousal	-6.079407
22509378	rs16933243	Sexual Dysfunction	Lubrication	-5.590913
22509378	rs1876525	Sexual Dysfunction	Arousal	-6.916139
22509378	rs2284024	Sexual Dysfunction	Overall female sexual dysfunction	-5.735654
22509378	rs4821535	Sexual Dysfunction	Overall female sexual dysfunction	-5.772885
22509378	rs4821536	Sexual Dysfunction	Overall female sexual dysfunction	-5.495393
22509378	rs5750311	Sexual Dysfunction	Overall female sexual dysfunction	-5.676954
22509378	rs739031	Sexual Dysfunction	Overall female sexual dysfunction	-5.668775
22511988	rs10168416	Cell-Free Dna|Cardiovascular		-14.525784
22511988	rs1105879	Cell-Free Dna|Cardiovascular		-17.086186
22511988	rs11690786	Cell-Free Dna|Cardiovascular		-16.014574
22511988	rs17863787	Cell-Free Dna|Cardiovascular		-18.853872
22511988	rs17864683	Cell-Free Dna|Cardiovascular		-13.686133
22511988	rs17864701	Cell-Free Dna|Cardiovascular		-20.924453
22511988	rs4148324	Cell-Free Dna|Cardiovascular		-22.798603
22511988	rs4148325	Cell-Free Dna|Cardiovascular		-22.798603
22511988	rs6722076	Cell-Free Dna|Cardiovascular		-20.903090
22511988	rs6744284	Cell-Free Dna|Cardiovascular		-19.517126
22511988	rs887829	Cell-Free Dna|Cardiovascular		-22.798603
22558069	rs11552708	Immunoglobulin Isotypes|Non-Albumin Protein	non-albumin protein	-9.124939
22558097	rs10168155	Total Bilirubin|Sickle Cell Anemia|Sickle Cell		-15.453457
22558097	rs10168416	Total Bilirubin|Sickle Cell Anemia|Sickle Cell		-12.935542
22558097	rs1105879	Total Bilirubin|Sickle Cell Anemia|Sickle Cell		-19.114639
22558097	rs1105880	Total Bilirubin|Sickle Cell Anemia|Sickle Cell		-17.504456
22558097	rs17863787	Total Bilirubin|Sickle Cell Anemia|Sickle Cell		-17.307153
22558097	rs2070959	Total Bilirubin|Sickle Cell Anemia|Sickle Cell		-14.906578
22558097	rs3755319	Total Bilirubin|Sickle Cell Anemia|Sickle Cell		-17.655608
22558097	rs3771341	Total Bilirubin|Sickle Cell Anemia|Sickle Cell		-36.899629
22558097	rs4148324	Total Bilirubin|Sickle Cell Anemia|Sickle Cell		-37.593460
22558097	rs4148325	Total Bilirubin|Sickle Cell Anemia|Sickle Cell		-46.675718
22558097	rs4148326	Total Bilirubin|Sickle Cell Anemia|Sickle Cell		-25.264401
22558097	rs6742078	Total Bilirubin|Sickle Cell Anemia|Sickle Cell		-42.844664
22558097	rs6759892	Total Bilirubin|Sickle Cell Anemia|Sickle Cell		-16.136083
22558097	rs7586110	Total Bilirubin|Sickle Cell Anemia|Sickle Cell		-13.062984
22561518	rs11021232	Generalized Vitiligo		-12.718967
22561518	rs11940117	Generalized Vitiligo		-7.707744
22561518	rs12913832	Generalized Vitiligo		-7.419075
22561518	rs1701704	Generalized Vitiligo		-13.496209
22561518	rs1990760	Generalized Vitiligo		-13.030118
22561518	rs3184504	Generalized Vitiligo		-16.609065
22561518	rs4330287	Generalized Vitiligo		-9.107905
22561518	rs4353229	Generalized Vitiligo		-6.361511
22561518	rs4785587	Generalized Vitiligo		-11.197226
22561518	rs736374	Generalized Vitiligo		-8.467246
22561518	rs79008	Generalized Vitiligo		-8.208309
22570617	rs10120688	Optic Nerve|Glaucoma		-8.920819
22570617	rs1063192	Optic Nerve|Glaucoma		-16.638272
22570617	rs1063192	Optic Nerve|Glaucoma		-10.946922
22570617	rs1412829	Optic Nerve|Glaucoma		-11.505845
22570617	rs1412832	Optic Nerve|Glaucoma		-9.050610
22570617	rs1521774	Optic Nerve|Glaucoma		-8.869666
22570617	rs2151280	Optic Nerve|Glaucoma		-9.368556
22570617	rs284495	Optic Nerve|Glaucoma		-8.628932
22570617	rs3217992	Optic Nerve|Glaucoma		-9.756962
22570617	rs4977756	Optic Nerve|Glaucoma		-9.586700
22570617	rs573687	Optic Nerve|Glaucoma		-10.512862
22570617	rs7049105	Optic Nerve|Glaucoma		-9.528708
22570627	rs1826598	Primary Open-Angle Glaucoma|Intraocular Pressure		-5.221849
22570627	rs2117760	Primary Open-Angle Glaucoma|Intraocular Pressure		-5.387216
22570627	rs216146	Primary Open-Angle Glaucoma|Intraocular Pressure		-5.853872
22570627	rs7894966	Primary Open-Angle Glaucoma|Intraocular Pressure		-6.795880
22570627	rs9841621	Primary Open-Angle Glaucoma|Intraocular Pressure		-5.050610
22570697	rs12722489	Multiple Sclerosis		-6.665546
22570697	rs16896944	Multiple Sclerosis		-8.578396
22570697	rs1736916	Multiple Sclerosis		-6.913640
22570697	rs17421624	Multiple Sclerosis		-14.012334
22570697	rs2517646	Multiple Sclerosis		-10.709965
22570697	rs2647046	Multiple Sclerosis		-16.844664
22570697	rs2857435	Multiple Sclerosis		-8.077275
22570697	rs2857439	Multiple Sclerosis		-9.730487
22570697	rs3094157	Multiple Sclerosis		-6.906578
22570697	rs3132671	Multiple Sclerosis		-8.422508
22570697	rs3905495	Multiple Sclerosis		-7.322393
22570697	rs4959093	Multiple Sclerosis		-33.087247
22570697	rs7382297	Multiple Sclerosis		-14.696804
22570697	rs757262	Multiple Sclerosis		-6.756962
22570697	rs9261471	Multiple Sclerosis		-7.866461
22570697	rs9261491	Multiple Sclerosis		-9.841638
22589738	rs1558902	Adipose		-6.204815
22589738	rs2815752	Adipose		-5.408935
22666496	rs10155047	Cardiovascular Event		-5.946922
22666496	rs10429616	Cardiovascular Event		-5.104025
22666496	rs12556591	Cardiovascular Event		-5.000000
22666496	rs13314266	Cardiovascular Event		-5.233587
22666496	rs13318232	Cardiovascular Event		-5.438899
22666496	rs1524962	Cardiovascular Event		-5.447332
22666496	rs16861467	Cardiovascular Event		-5.782516
22666496	rs16861476	Cardiovascular Event		-6.163676
22666496	rs2129571	Cardiovascular Event		-5.455932
22666496	rs2157673	Cardiovascular Event		-5.253366
22666496	rs2492367	Cardiovascular Event		-5.251037
22666496	rs3732788	Cardiovascular Event		-6.159267
22666496	rs4830819	Cardiovascular Event		-5.084600
22666496	rs9859901	Cardiovascular Event		-5.823909
22675492	rs17829302	Sex Hormone-Binding Globulin|Testosterone|Estradiol		-5.002614
22675492	rs4815670	Sex Hormone-Binding Globulin|Testosterone|Estradiol		-5.009217
22675492	rs815653	Sex Hormone-Binding Globulin|Testosterone|Estradiol		-5.013676
22685421	rs10735496	Ocular Axial Length|High Myopia		-5.240332
22685421	rs10779363	Ocular Axial Length|High Myopia		-9.106238
22685421	rs10779363	Ocular Axial Length|High Myopia		-6.107349
22685421	rs11954386	Ocular Axial Length|High Myopia		-5.025028
22685421	rs12055210	Ocular Axial Length|High Myopia		-5.040482
22685421	rs2404958	Ocular Axial Length|High Myopia		-5.326058
22685421	rs32396	Ocular Axial Length|High Myopia		-5.111821
22685421	rs4373767	Ocular Axial Length|High Myopia		-9.570248
22685421	rs4373767	Ocular Axial Length|High Myopia		-6.358526
22685421	rs4428898	Ocular Axial Length|High Myopia		-8.042393
22685421	rs4428898	Ocular Axial Length|High Myopia		-7.104577
22685421	rs4671938	Ocular Axial Length|High Myopia		-5.127261
22685421	rs7544369	Ocular Axial Length|High Myopia		-8.958607
22685421	rs7544369	Ocular Axial Length|High Myopia		-5.838632
22693455	rs10811661	Obese|Type 2 Diabetes		-5.154902
22693455	rs1111875	Obese|Type 2 Diabetes		-7.193820
22693455	rs13266634	Obese|Type 2 Diabetes		-7.292430
22693455	rs1470579	Obese|Type 2 Diabetes		-7.193820
22693455	rs16896390	Obese|Type 2 Diabetes		-6.327902
22693455	rs6567160	Obese|Type 2 Diabetes		-6.744727
22693455	rs7754840	Obese|Type 2 Diabetes		-7.698970
22719876	rs1010023	Non-Alcoholic Fatty Liver Disease|Liver Disease		-8.823909
22719876	rs2076211	Non-Alcoholic Fatty Liver Disease|Liver Disease		-8.853872
22719876	rs2896019	Non-Alcoholic Fatty Liver Disease|Liver Disease		-9.823909
22719876	rs3810622	Non-Alcoholic Fatty Liver Disease|Liver Disease		-7.000000
22719876	rs738407	Non-Alcoholic Fatty Liver Disease|Liver Disease		-7.000000
22719876	rs926633	Non-Alcoholic Fatty Liver Disease|Liver Disease		-9.124939
22737229	rs9277542	Chronic Hepatitis B		-7.274088
22745674	rs11186734	Coronary Artery Stenosis|Coronary Artery		-7.404504
22745674	rs13006511	Coronary Artery Stenosis|Coronary Artery		-6.311580
22745674	rs2327620	Coronary Artery Stenosis|Coronary Artery		-5.621602
22745674	rs2327620	Coronary Artery Stenosis|Coronary Artery		-7.302771
22745674	rs7964864	Coronary Artery Stenosis|Coronary Artery		-5.173277
22745674	rs890049	Coronary Artery Stenosis|Coronary Artery		-5.853872
22760553	rs13423450	Global Disease|Depression|Citalopram-Induced Side Effects		-6.120904
22763110	rs10492367	Osteoarthritis		-7.829738
22763110	rs12107036	Osteoarthritis		-7.173277
22763110	rs4836732	Osteoarthritis		-9.213959
22763110	rs6976	Osteoarthritis		-10.140261
22763110	rs835487	Osteoarthritis		-7.785156
22763110	rs9350591	Osteoarthritis		-8.616185
22792070	rs13247600	Bone Mineral Density|Bone|Osteoporotic Fracture		-8.882729
22792070	rs17509082	Bone Mineral Density|Bone|Osteoporotic Fracture		-7.493495
22792070	rs2254595	Bone Mineral Density|Bone|Osteoporotic Fracture		-24.280669
22792070	rs2536150	Bone Mineral Density|Bone|Osteoporotic Fracture		-9.498941
22792070	rs2536180	Bone Mineral Density|Bone|Osteoporotic Fracture		-24.375718
22792070	rs2536182	Bone Mineral Density|Bone|Osteoporotic Fracture		-24.892790
22792070	rs2536189	Bone Mineral Density|Bone|Osteoporotic Fracture		-26.514279
22792070	rs2707466	Bone Mineral Density|Bone|Osteoporotic Fracture		-24.289883
22792070	rs2707520	Bone Mineral Density|Bone|Osteoporotic Fracture		-8.161151
22792070	rs2908004	Bone Mineral Density|Bone|Osteoporotic Fracture		-26.779892
22792070	rs2908007	Bone Mineral Density|Bone|Osteoporotic Fracture		-7.320572
22792070	rs2952559	Bone Mineral Density|Bone|Osteoporotic Fracture		-9.404504
22792070	rs3779381	Bone Mineral Density|Bone|Osteoporotic Fracture		-22.698970
22792070	rs3801382	Bone Mineral Density|Bone|Osteoporotic Fracture		-26.649752
22792070	rs3801387	Bone Mineral Density|Bone|Osteoporotic Fracture		-26.364516
22792070	rs4727924	Bone Mineral Density|Bone|Osteoporotic Fracture		-25.279841
22792070	rs718766	Bone Mineral Density|Bone|Osteoporotic Fracture		-26.663540
22792070	rs7776725	Bone Mineral Density|Bone|Osteoporotic Fracture		-26.627088
22792070	rs917726	Bone Mineral Density|Bone|Osteoporotic Fracture		-26.744727
22792071	rs10274324	Bone Mineral Density|Bone|Osteoporotic Fracture		-7.417937
22792071	rs7776725	Bone Mineral Density|Bone|Osteoporotic Fracture		-14.068542
22792082	rs10940113	Asthma|Bronchodilator Response		-6.000000
22792082	rs10940113	Asthma|Bronchodilator Response		-5.259637
22792082	rs295114	Asthma|Bronchodilator Response		-5.221849
22792082	rs295114	Asthma|Bronchodilator Response		-5.795880
22792082	rs4328902	Asthma|Bronchodilator Response		-5.214670
22792082	rs4452682	Asthma|Bronchodilator Response		-5.494850
22807686	rs9272105	Chronic Hepatitis B|Hepatitis B Virus|Carriers		-5.046240
22829776	rs10432029	Globulin|Hormone|Steroid Hormone		-15.123782
22829776	rs6259	Globulin|Hormone|Steroid Hormone		-6.835647
22829776	rs9303218	Globulin|Hormone|Steroid Hormone		-10.917215
22832964	rs1245577	Smoking Behaviors	AOI	-6.080922
22832964	rs1612028	Smoking Behaviors	AOI	-6.032452
22832964	rs3813570	Smoking Behaviors	CPD	-6.006564
22832964	rs938682	Smoking Behaviors	CPD	-6.425969
22843504	rs10205350	Autism Spectrum		-6.404283
22843504	rs11118968	Autism Spectrum		-6.610480
22843504	rs11211996	Autism Spectrum		-6.367847
22843504	rs12331851	Autism Spectrum		-6.216025
22843504	rs12726299	Autism Spectrum		-6.825068
22843504	rs1328244	Autism Spectrum		-6.086186
22843504	rs1328244	Autism Spectrum		-6.086186
22843504	rs14135	Autism Spectrum		-6.750068
22843504	rs1475531	Autism Spectrum		-6.696588
22843504	rs17083037	Autism Spectrum		-6.863914
22843504	rs1718101	Autism Spectrum		-8.108853
22843504	rs1718101	Autism Spectrum		-8.109020
22843504	rs1930165	Autism Spectrum		-7.006079
22843504	rs1936295	Autism Spectrum		-6.178094
22843504	rs263035	Autism Spectrum		-6.646276
22843504	rs2836439	Autism Spectrum		-6.177963
22843504	rs288604	Autism Spectrum		-6.526513
22843504	rs29456	Autism Spectrum		-6.911510
22843504	rs3782000	Autism Spectrum		-6.734710
22843504	rs600695	Autism Spectrum		-6.446360
22843504	rs6110458	Autism Spectrum		-6.743282
22843504	rs6646569	Autism Spectrum		-6.013228
22843504	rs6646569	Autism Spectrum		-6.013228
22843504	rs6752370	Autism Spectrum		-6.069255
22843504	rs6879627	Autism Spectrum		-6.398809
22843504	rs9302952	Autism Spectrum		-6.393726
22843504	rs932026	Autism Spectrum		-6.831797
22843504	rs9635542	Autism Spectrum		-6.485718
22889924	rs13063502	Tourette Syndrome		-5.047692
22899653	rs1333040	Lung Cancer		-7.642065
22911880	rs4853643	Behaviors|Personality Traits|Eating		-5.005243
22941191	rs2499663	Neuroblastoma		-6.795880
22941191	rs2499667	Neuroblastoma		-6.920819
22941191	rs4079063	Neuroblastoma		-6.886057
22941191	rs9404576	Neuroblastoma		-9.744727
22993228	rs17132175	Lumbar Disc Degeneration		-5.428291
22993228	rs1884158	Lumbar Disc Degeneration		-5.448550
22993228	rs3019449	Lumbar Disc Degeneration		-6.434152
22993228	rs4881085	Lumbar Disc Degeneration		-5.128427
22993228	rs6602024	Lumbar Disc Degeneration		-5.657577
22993228	rs710924	Lumbar Disc Degeneration		-5.003051
22993228	rs737631	Lumbar Disc Degeneration		-5.364516
22993228	rs763014	Lumbar Disc Degeneration		-5.265200
22993228	rs7767277	Lumbar Disc Degeneration		-7.551294
23001564	rs1317082	Homeostasis		-7.943095
23001564	rs3027234	Homeostasis		-7.446117
23001564	rs412658	Homeostasis		-7.478862
23001564	rs9419958	Homeostasis		-10.039529
23028483	rs11071559	Asthma		-8.619789
23028483	rs1295686	Asthma		-8.229148
23028483	rs1342326	Asthma		-11.698970
23028483	rs1420101	Asthma		-14.309804
23028483	rs1588265	Asthma		-7.602060
23028483	rs2073643	Asthma		-6.657577
23028483	rs2244012	Asthma		-6.522879
23028483	rs2284033	Asthma		-7.920819
23028483	rs2305480	Asthma		-7.017729
23028483	rs26310	Asthma		-5.148742
23028483	rs2786098	Asthma		-10.408935
23028483	rs2977724	Asthma		-5.251812
23028483	rs3771166	Asthma		-10.154902
23028483	rs3894194	Asthma		-9.853872
23028483	rs3939286	Asthma		-8.443697
23028483	rs4714586	Asthma		-5.031517
23028483	rs7216389	Asthma		-8.585027
23028483	rs744910	Asthma		-9.244125
23028483	rs9273349	Asthma		-14.552842
23041239	rs12703165	Ischaemic Stroke		-6.249492
23041239	rs17696736	Ischaemic Stroke		-7.224026
23041239	rs225132	Ischaemic Stroke		-7.202732
23041239	rs4875812	Ischaemic Stroke		-5.853872
23041239	rs556621	Ischaemic Stroke		-6.334419
23041239	rs6763538	Ischaemic Stroke		-6.539102
23041239	rs7407640	Ischaemic Stroke		-5.657577
23041239	rs7432308	Ischaemic Stroke		-5.787812
23041239	rs7937106	Ischaemic Stroke		-7.232844
23056639	rs11919628	Lectin		-5.863279
23056639	rs12443973	Lectin		-5.675718
23056639	rs16902429	Lectin		-5.331614
23056639	rs17223788	Lectin		-5.782516
23056639	rs17658562	Lectin		-5.182435
23056639	rs17775170	Lectin		-5.270835
23056639	rs2165179	Lectin		-5.832683
23056639	rs2409784	Lectin		-5.838632
23056639	rs4351827	Lectin		-5.625252
23056639	rs4644	Lectin		-464.303644
23056639	rs4644	Lectin		-6.616185
23056639	rs4652	Lectin		-420.823909
23056639	rs4652	Lectin		-5.508638
23056639	rs4876386	Lectin		-5.600326
23056639	rs7586	Lectin		-5.108463
23056639	rs8101416	Lectin		-5.712198
23056639	rs930956	Lectin		-5.105684
23056639	rs9512645	Lectin		-5.464706
23118916	rs11074583	Serum IgM		-7.246417
23118974	rs1635168	Pigmentation|Skin	Eye C'	-8.931814
23118974	rs2033739	Pigmentation|Skin	Skin M	-5.340084
23118974	rs262825	Pigmentation|Skin	Hair M	-5.100179
23118974	rs702477	Pigmentation|Skin	Eye C'	-6.886057
23118974	rs8039195	Pigmentation|Skin	Eye C'	-17.557520
23118974	rs886890	Pigmentation|Skin	Eye C'	-5.247952
23118974	rs9809315	Pigmentation|Skin	Skin M	-6.747147
23143602	rs7057398	Pancreatitis		-16.337242
23209447	rs2267633	I Antigen|Nasopharyngeal Carcinoma		-8.723538
23209447	rs2517713	I Antigen|Nasopharyngeal Carcinoma		-10.787812
23209447	rs29230	I Antigen|Nasopharyngeal Carcinoma		-8.023192
23209447	rs417162	I Antigen|Nasopharyngeal Carcinoma		-10.978811
23209447	rs5009448	I Antigen|Nasopharyngeal Carcinoma		-10.193820
23209447	rs9260734	I Antigen|Nasopharyngeal Carcinoma		-10.580044
23251661	rs2266788	Childhood Obesity|Childhood	Triglycerides(mg/dL)	-7.316953
23251661	rs40357	Childhood Obesity|Childhood	Height change (cm/y)	-7.347754
23251661	rs7030241	Childhood Obesity|Childhood	TSH (µIU/mL)	-8.987163
23251661	rs7645716	Childhood Obesity|Childhood	MCP-1 (pg/mL)	-7.019542
23251661	rs863002	Childhood Obesity|Childhood	MCP-1 (pg/mL)	-12.444906
23259602	rs10805050	Dental Caries		-5.774691
23259602	rs11850320	Dental Caries		-6.003488
23259602	rs505982	Dental Caries		-5.049149
23259602	rs7143579	Dental Caries		-5.935542
23259602	rs7150062	Dental Caries		-5.939302
23259602	rs788911	Dental Caries		-5.835647
23259602	rs9287022	Dental Caries		-5.421361
23297363	rs11066188	Tetralogy Fallot		-8.543634
23297363	rs11066320	Tetralogy Fallot		-7.537602
23297363	rs17696736	Tetralogy Fallot		-7.841638
23297363	rs233716	Tetralogy Fallot		-8.074172
23297363	rs233722	Tetralogy Fallot		-8.756962
23297363	rs4771856	Tetralogy Fallot		-9.271646
23300701	rs10795668	Colorectal Cancer		-5.278189
23300701	rs1571218	Colorectal Cancer		-5.657577
23307926	rs10183486	Menopause		-11.657577
23307926	rs12294104	Menopause		-10.823909
23307926	rs1635501	Menopause		-9.070581
23307926	rs2153157	Menopause		-11.107905
23307926	rs2277339	Menopause		-18.602060
23307926	rs2303369	Menopause		-11.638272
23307926	rs2307449	Menopause		-12.443697
23307926	rs365132	Menopause		-31.040959
23307926	rs4246511	Menopause		-16.045757
23307926	rs4693089	Menopause		-18.619789
23307926	rs4886238	Menopause		-10.022276
23326239	rs10885	Antibodies|Epstein-Barr Virus Nuclear Antigen		-8.539102
23326239	rs10947261	Antibodies|Epstein-Barr Virus Nuclear Antigen		-8.134304
23326239	rs10947262	Antibodies|Epstein-Barr Virus Nuclear Antigen		-7.910095
23326239	rs204999	Antibodies|Epstein-Barr Virus Nuclear Antigen		-11.785156
23326239	rs204999	Antibodies|Epstein-Barr Virus Nuclear Antigen		-9.204815
23326239	rs204999	Antibodies|Epstein-Barr Virus Nuclear Antigen		-11.785156
23326239	rs2213585	Antibodies|Epstein-Barr Virus Nuclear Antigen		-8.283997
23326239	rs2213586	Antibodies|Epstein-Barr Virus Nuclear Antigen		-8.283997
23326239	rs2227139	Antibodies|Epstein-Barr Virus Nuclear Antigen		-8.283997
23326239	rs2233956	Antibodies|Epstein-Barr Virus Nuclear Antigen		-8.133713
23326239	rs2233971	Antibodies|Epstein-Barr Virus Nuclear Antigen		-7.709965
23326239	rs2239803	Antibodies|Epstein-Barr Virus Nuclear Antigen		-7.300162
23326239	rs2294881	Antibodies|Epstein-Barr Virus Nuclear Antigen		-9.025949
23326239	rs2294882	Antibodies|Epstein-Barr Virus Nuclear Antigen		-9.025949
23326239	rs2294884	Antibodies|Epstein-Barr Virus Nuclear Antigen		-8.744727
23326239	rs2395185	Antibodies|Epstein-Barr Virus Nuclear Antigen		-10.596879
23326239	rs2507997	Antibodies|Epstein-Barr Virus Nuclear Antigen		-7.684030
23326239	rs2516049	Antibodies|Epstein-Barr Virus Nuclear Antigen		-12.512862
23326239	rs2736157	Antibodies|Epstein-Barr Virus Nuclear Antigen		-8.567031
23326239	rs28362680	Antibodies|Epstein-Barr Virus Nuclear Antigen		-8.123782
23326239	rs28362683	Antibodies|Epstein-Barr Virus Nuclear Antigen		-7.591760
23326239	rs2854008	Antibodies|Epstein-Barr Virus Nuclear Antigen		-7.471083
23326239	rs2858870	Antibodies|Epstein-Barr Virus Nuclear Antigen		-5.453457
23326239	rs3093970	Antibodies|Epstein-Barr Virus Nuclear Antigen		-8.302771
23326239	rs3115663	Antibodies|Epstein-Barr Virus Nuclear Antigen		-8.575118
23326239	rs3117583	Antibodies|Epstein-Barr Virus Nuclear Antigen		-8.567031
23326239	rs3130048	Antibodies|Epstein-Barr Virus Nuclear Antigen		-8.703335
23326239	rs3130048	Antibodies|Epstein-Barr Virus Nuclear Antigen		-9.621602
23326239	rs3130070	Antibodies|Epstein-Barr Virus Nuclear Antigen		-8.299296
23326239	rs3130557	Antibodies|Epstein-Barr Virus Nuclear Antigen		-7.358526
23326239	rs3130618	Antibodies|Epstein-Barr Virus Nuclear Antigen		-8.567031
23326239	rs3130623	Antibodies|Epstein-Barr Virus Nuclear Antigen		-8.603801
23326239	rs3130626	Antibodies|Epstein-Barr Virus Nuclear Antigen		-8.567031
23326239	rs3130628	Antibodies|Epstein-Barr Virus Nuclear Antigen		-8.286509
23326239	rs4248166	Antibodies|Epstein-Barr Virus Nuclear Antigen		-9.978811
23326239	rs652888	Antibodies|Epstein-Barr Virus Nuclear Antigen		-8.645892
23326239	rs652888	Antibodies|Epstein-Barr Virus Nuclear Antigen		-9.492144
23326239	rs7192	Antibodies|Epstein-Barr Virus Nuclear Antigen		-8.089376
23326239	rs7194	Antibodies|Epstein-Barr Virus Nuclear Antigen		-8.283997
23326239	rs7195	Antibodies|Epstein-Barr Virus Nuclear Antigen		-8.283997
23326239	rs7754768	Antibodies|Epstein-Barr Virus Nuclear Antigen		-8.232844
23326239	rs9267522	Antibodies|Epstein-Barr Virus Nuclear Antigen		-8.567031
23326239	rs9267947	Antibodies|Epstein-Barr Virus Nuclear Antigen		-7.349692
23326239	rs9268832	Antibodies|Epstein-Barr Virus Nuclear Antigen		-8.665546
23326239	rs9268832	Antibodies|Epstein-Barr Virus Nuclear Antigen		-8.665546
23326239	rs9273327	Antibodies|Epstein-Barr Virus Nuclear Antigen		-9.153045
23326517	rs10033900	Age-Related Macular Degeneration		-9.387216
23326517	rs10468017	Age-Related Macular Degeneration		-7.872895
23326517	rs10490924	Age-Related Macular Degeneration		-38.259637
23326517	rs10490924	Age-Related Macular Degeneration		-321.443697
23326517	rs10490924	Age-Related Macular Degeneration		-23.040959
23326517	rs1061170	Age-Related Macular Degeneration		-38.638272
23326517	rs1061170	Age-Related Macular Degeneration		-260.886057
23326517	rs1061170	Age-Related Macular Degeneration		-27.619789
[truncated: 1,318 more rows]
