# Supplementary material for: A machine-compiled database of genome-wide association studies
Source: Nat Commun. 2019 Jul 26;10:3341. doi: 10.1038/s41467-019-11026-x (PMC6659642; doi:10.1038/s41467-019-11026-x)
Supplement: Supplementary file 3 — Source Data [file 41467_2019_11026_MOESM3_ESM.zip › Supplementary Files/notebooks/bio-analysis/enrichment/closest.snps.tsv]

22470424	rs6075165	20	17038263	None	0	17038263
22470424	rs6075164	20	17037876	None	0	17037876
22470424	rs6080544	20	17039959	None	0	17039959
25188341	rs7274581	20	55018260	rs6127813	56679998	1661738
20585627	rs6088316	20	32426842	rs291671	33363039	936197
20585627	rs4911442	20	33355046	rs291671	33363039	7993
20585627	rs1474976	20	34732372	rs619865	35279894	547522
20585627	rs761238	20	32519988	rs291671	33363039	843051
20585627	rs4911414	20	32729444	rs291671	33363039	633595
20585627	rs17305657	20	31806588	rs291671	33363039	1556451
20585627	rs4812405	20	35276585	rs619865	35279894	3309
24489884	rs238215	20	47870506	rs6012564	48925063	1054557
20038947	rs867722	20	4052298	None	0	4052298
20072603	rs6039266	20	8766071	None	0	8766071
20661308	rs6111021	20	16273853	None	0	16273853
20838585	rs6052399	20	4127003	rs127430	58589799	54462796
24886709	rs6027281	20	58656151	None	0	58656151
19714205	rs6063725	20	50482378	None	0	50482378
19714205	rs720810	20	50464581	None	0	50464581
21931564	rs168622	20	12966089	None	0	12966089
23636237	rs11699457	20	24615239	None	0	24615239
21738479	rs2072910	20	9365303	None	0	9365303
21980494	rs6034465	20	16364593	None	0	16364593
21980494	rs11696364	20	1012026	None	0	1012026
24483146	rs6128386	20	57193549	rs11700100	57504993	311444
24094242	rs7267979	20	25298087	None	0	25298087
24403052	rs214803	20	2290333	rs214782	2301324	10991
19197348	rs6018089	20	45463307	rs6066084	46831684	1368377
19197348	rs6066084	20	45460323	rs6066084	46831684	1371361
19197348	rs6066085	20	45462425	rs6066084	46831684	1369259
19197348	rs6060369	20	33907161	rs6066084	46831684	12924523
19197348	rs967417	20	6620893	rs6066084	46831684	40210791
22843504	rs14135	20	14865156	None	0	14865156
22843504	rs6110458	20	14862972	None	0	14862972
22843504	rs1475531	20	14867422	None	0	14867422
21423239	rs6076080	20	23491778	None	0	23491778
21298027	rs6516104	20	6089513	None	0	6089513
23509962	rs6092326	20	55116737	None	0	55116737
23509962	rs1204660	20	33993091	None	0	33993091
23509962	rs2009579	20	37881482	None	0	37881482
25367360	rs6999	20	55093901	rs428445	56461491	1367590
21738487	rs1223271	20	13296912	None	0	13296912
21223598	rs6045666	20	1940504	rs6045676	1960525	20021
19081515	rs6107516	20	4677092	rs1799990	4699605	22513
21980299	rs2281808	20	1610551	None	0	1610551
19772629	rs3887942	20	23977072	None	0	23977072
19343178	rs4911494	20	33971914	rs6088813	35387378	1415464
19343178	rs6088619	20	33411871	rs6088813	35387378	1975507
21042317	rs17226852	20	13973760	None	0	13973760
22675492	rs4815670	20	4216864	rs6016142	39672165	35455301
21448238	rs6107848	20	6591116	None	0	6591116
24836286	rs4813802	20	6699595	rs2423279	7831703	1132108
23900074	rs6060627	20	30262159	None	0	30262159
23300701	rs1571218	20	6370053	None	0	6370053
24800985	rs6140038	20	6582162	rs6140038	6601515	19353
22216198	rs8119351	20	33754405	rs11906160	34977952	1223547
22216198	rs867186	20	33764554	rs11906160	34977952	1213398
22216198	rs11906160	20	33565755	rs11906160	34977952	1412197
23738518	rs2822560	21	15674632	rs2192161	14309673	1364959
23738518	rs2822609	21	15717794	rs2192161	14309673	1408121
23738518	rs12482528	21	15710293	rs2192161	14309673	1400620
19305408	rs1805128	21	35821680	None	0	35821680
23509962	rs13050454	21	27706323	None	0	27706323
23509962	rs9981595	21	40560678	None	0	40560678
20463881	rs2835621	21	38510616	rs1003719	37118795	1391821
20463881	rs7277820	21	38580309	rs1003719	37118795	1461514
20463881	rs2252893	21	38507572	rs1003719	37118795	1388777
20463881	rs2835630	21	38521842	rs1003719	37118795	1403047
21738487	rs2010795	21	45172628	rs2823357	15542586	29630042
19961619	rs2330183	21	46953292	None	0	46953292
21347282	rs16982414	21	29789540	rs1475591	31068221	1278681
21347282	rs11088655	21	19206489	rs1475591	31068221	11861732
22843504	rs2836439	21	39865150	None	0	39865150
20932310	rs239713	21	28696476	rs239713	27324157	1372319
20932310	rs1022442	21	22355846	rs239713	27324157	4968311
20838585	rs8131349	21	35571906	None	0	35571906
23636237	rs16993715	21	37303698	None	0	37303698
21297633	rs181359	22	21928641	rs5771069	49997051	28068410
20927387	rs5756504	22	37467270	rs4820268	37073551	393719
23509962	rs4823535	22	48830958	None	0	48830958
22509378	rs739031	22	37208149	rs4820255	36813252	394897
22509378	rs4821536	22	37209447	rs4820255	36813252	396195
22509378	rs4821535	22	37208952	rs4820255	36813252	395700
22509378	rs2284024	22	37204229	rs4820255	36813252	390977
22509378	rs5750311	22	37208786	rs4820255	36813252	395534
21273288	rs6009824	22	50086373	rs6009824	49692725	393648
23028483	rs2284033	22	37534034	None	0	37534034
23326517	rs9621532	22	33084511	None	0	33084511
19300500	rs17646919	22	30400861	None	0	30400861
22719876	rs2896019	22	44333694	rs2073080	43998522	335172
22719876	rs926633	22	44337533	rs2073080	43998522	339011
22719876	rs738407	22	44323955	rs2073080	43998522	325433
22719876	rs1010023	22	44336098	rs2073080	43998522	337576
22719876	rs3810622	22	44338134	rs2073080	43998522	339612
22719876	rs2076211	22	44329078	rs2073080	43998522	330556
21423239	rs5752388	22	27109475	None	0	27109475
23382691	rs968451	22	39670851	rs3788556	39576157	94694
23382691	rs2413583	22	39659773	rs3788556	39576157	83616
21980299	rs229541	22	37591318	None	0	37591318
21533024	rs738409	22	44324727	None	0	44324727
22561518	rs79008	22	41850500	rs4822024	41361643	488857
22470424	rs5762919	22	29363344	None	0	29363344
24800985	rs2267386	22	38832112	rs2267386	38436107	396005
21901158	rs604459	22	26703588	rs591044	26301229	402359
19503597	rs1471633	1	145723739	rs12129861	145709377	14362
20038947	rs6694643	1	57349407	None	0	57349407
23593239	rs10753804	1	170316408	None	0	170316408
21437268	rs10801805	1	90820257	None	0	90820257
21437268	rs16837730	1	29180014	None	0	29180014
21909115	rs17367504	1	11862778	rs2932538	112673921	100811143
21738479	rs2814778	1	159174683	None	0	159174683
18846228	rs2427837	1	159258545	rs2251746	159302270	43725
18846228	rs2511211	1	159230471	rs2251746	159302270	71799
22843504	rs11118968	1	206698249	None	0	206698249
22843504	rs12726299	1	116525672	None	0	116525672
21390209	rs4846486	1	218705513	None	0	218705513
24489884	rs4628571	1	210858403	rs16840114	240462131	29603728
22589738	rs2815752	1	72812440	rs990871	72358030	454410
21980299	rs2476601	1	114377568	None	0	114377568
21980299	rs3024505	1	206939904	None	0	206939904
21448238	rs1146161	1	115658776	None	0	115658776
20932310	rs4431886	1	56852267	rs11206801	56385014	467253
20932310	rs11206801	1	56850686	rs11206801	56385014	465672
20932310	rs10911736	1	185422604	rs11206801	56385014	129037590
20661308	rs16827695	1	41287054	None	0	41287054
20661308	rs6427310	1	153815770	None	0	153815770
20661308	rs742393	1	25525881	None	0	25525881
24892410	rs6696698	1	91658368	None	0	91658368
19557197	rs2365642	1	201235086	None	0	201235086
24386095	rs646776	1	109818530	rs11207995	62583880	47234650
24386095	rs599839	1	109822166	rs11207995	62583880	47238286
24386095	rs12740374	1	109817590	rs11207995	62583880	47233710
23251661	rs863002	1	159174920	rs12075	159205564	30644
24513273	rs12129861	1	145725689	None	0	145725689
24513273	rs11264341	1	155151493	None	0	155151493
17903293	rs2808629	1	159676796	rs2794520	159709026	32230
18483556	rs12142165	1	228383202	None	0	228383202
25188341	rs6656401	1	207692049	rs11118993	206542522	1149527
20585627	rs4309013	1	248480768	rs4481887	248333561	147207
20585627	rs4244187	1	248493511	rs4481887	248333561	159950
21483430	rs11122324	1	231859181	rs12042938	231681096	178085
21483430	rs11122322	1	231843962	rs12042938	231681096	162866
21483430	rs11122319	1	231808282	rs12042938	231681096	127186
21483430	rs6541281	1	231813134	rs12042938	231681096	132038
21483430	rs3806372	1	231762144	rs12042938	231681096	81048
21483430	rs2487453	1	231863204	rs12042938	231681096	182108
21483430	rs3738401	1	231830295	rs12042938	231681096	149199
21483430	rs3738398	1	231762340	rs12042938	231681096	81244
21483430	rs12030517	1	231808385	rs12042938	231681096	127289
21483430	rs823163	1	231771108	rs12042938	231681096	90012
21483430	rs823161	1	231775017	rs12042938	231681096	93921
21483430	rs2082552	1	231767890	rs12042938	231681096	86794
21483430	rs1417584	1	231819050	rs12042938	231681096	137954
21827660	rs7530361	1	100462860	None	0	100462860
21827660	rs640030	1	100574992	None	0	100574992
21827660	rs506044	1	100611931	None	0	100611931
21827660	rs501700	1	100520311	None	0	100520311
21827660	rs687513	1	100598867	None	0	100598867
24047820	rs761490	1	54216654	None	0	54216654
21935397	rs2815752	1	72812440	rs12130212	209553912	136741472
21935397	rs1514175	1	74991644	rs12130212	209553912	134562268
21935397	rs1555543	1	96944797	rs12130212	209553912	112609115
21935397	rs12145833	1	243483754	rs12130212	209553912	33929842
21935397	rs543874	1	177889480	rs12130212	209553912	31664432
21935397	rs604388	1	177877979	rs12130212	209553912	31675933
21379329	rs10489216	1	168602862	None	0	168602862
22479191	rs12124078	1	15869899	None	0	15869899
22344219	rs574367	1	177873210	None	0	177873210
19247474	rs719015	1	87611710	rs7553864	87147675	464035
25367360	rs2296837	1	166958601	rs6688613	166982632	24031
25367360	rs6682062	1	166949979	rs6688613	166982632	32653
25367360	rs11578336	1	166958710	rs6688613	166982632	23922
25367360	rs7518155	1	166954896	rs6688613	166982632	27736
25367360	rs7528849	1	166954870	rs6688613	166982632	27762
25367360	rs1327866	1	166952910	rs6688613	166982632	29722
25367360	rs7545911	1	166947681	rs6688613	166982632	34951
25367360	rs7550698	1	166951081	rs6688613	166982632	31551
25350695	rs646776	1	109818530	None	0	109818530
19915575	rs11240572	1	205808013	rs823128	205744250	63763
19772629	rs1355637	1	150582438	rs10918270	161945711	11363273
19772629	rs7556447	1	2346099	rs10918270	161945711	159599612
21804549	rs1102000	1	158932907	rs1101999	158962765	29858
21804549	rs4653433	1	225974531	rs1101999	158962765	67011766
23408906	rs334725	1	61610049	rs334699	61154824	455225
23259602	rs9287022	1	229278349	rs9793739	229150111	128238
24740154	rs7514323	1	118002719	None	0	118002719
24740154	rs1146298	1	117915907	None	0	117915907
21829393	rs4971154	1	157771880	rs7528684	157701026	70854
21829393	rs11264798	1	157661848	rs7528684	157701026	39178
21273288	rs10927698	1	15504403	rs1023252	11838976	3665427
21273288	rs1023252	1	11899033	rs1023252	11838976	60057
21273288	rs10864721	1	232274132	rs1023252	11838976	220435156
21347282	rs10493178	1	55597067	rs12239436	55277164	319903
21347282	rs6674681	1	79721123	rs12239436	55277164	24443959
24999842	rs9286879	1	172862234	rs2157453	172894808	32574
22666496	rs2492367	1	231906589	None	0	231906589
20442857	rs4970834	1	109814880	rs599839	109279544	535336
19122664	rs10753575	1	20163868	rs6426833	19845367	318501
19122664	rs11465804	1	67702526	rs10889677	67259437	443089
19122664	rs1004819	1	67670213	rs10889677	67259437	410776
25526632	rs1149185	1	111546531	None	0	111546531
23326517	rs1410996	1	196696933	rs1061147	196685194	11739
23326517	rs10737680	1	196679455	rs1329424	196677046	2409
23326517	rs1061170	1	196659237	rs1329424	196677046	17809
23326517	rs380390	1	196701051	rs1061147	196685194	15857
23326517	rs1329428	1	196702810	rs1061147	196685194	17616
24094242	rs2242420	1	21904529	None	0	21904529
24094242	rs1780324	1	21821757	None	0	21821757
19197348	rs7553007	1	159698549	None	0	159698549
19197348	rs1892534	1	66105944	None	0	66105944
19197348	rs4846914	1	230295691	None	0	230295691
19197348	rs12130333	1	63191777	None	0	63191777
20421936	rs2783963	1	243501583	rs12145833	243320452	181131
20421936	rs10926984	1	243462153	rs12145833	243320452	141701
20463881	rs9782955	1	236039877	None	0	236039877
20463881	rs3768056	1	235907825	None	0	235907825
25147783	rs1256335	1	21890386	rs1697421	21496799	393587
18840781	rs7529353	1	114420462	rs1983853	84845509	29574953
18840781	rs12029644	1	114536780	rs1983853	84845509	29691271
18840781	rs1230661	1	114185590	rs1983853	84845509	29340081
18840781	rs4839335	1	114233871	rs1983853	84845509	29388362
18840781	rs2358994	1	114429461	rs1983853	84845509	29583952
18840781	rs12566340	1	114420328	rs1983853	84845509	29574819
18840781	rs1217407	1	114393748	rs1983853	84845509	29548239
23382809	rs2275552	1	147131945	rs583583	147611315	479370
23382809	rs6674938	1	147131465	rs583583	147611315	479850
24166486	rs10927013	1	243589156	rs6703335	243445665	143491
24166486	rs2039839	1	243598670	rs6703335	243445665	153005
23509962	rs971572	1	184068508	None	0	184068508
23509962	rs6695223	1	85531711	None	0	85531711
23509962	rs4507975	1	176684432	None	0	176684432
23509962	rs536477	1	240045908	None	0	240045908
23509962	rs9804128	1	18425011	None	0	18425011
23509962	rs1336472	1	65695930	None	0	65695930
19961619	rs2501618	1	179958809	None	0	179958809
20861866	rs1061170	1	196659237	rs1329428	196733680	74443
23041239	rs225132	1	8095500	None	0	8095500
20548944	rs6588313	1	68771284	rs494453	111649500	42878216
22685421	rs4428898	1	219739966	None	0	219739966
22685421	rs4373767	1	219759682	None	0	219759682
22685421	rs10735496	1	219723406	None	0	219723406
22685421	rs7544369	1	219789462	None	0	219789462
22685421	rs10779363	1	219786890	None	0	219786890
21931564	rs211718	1	76106675	None	0	76106675
21931564	rs541503	1	120208297	None	0	120208297
19343178	rs3767141	1	22216279	rs11809207	26194649	3978370
19343178	rs7533282	1	57633496	rs11809207	26194649	31438847
22291604	rs2205960	1	173191475	None	0	173191475
23472165	rs4654783	1	22439520	rs2235529	22123994	315526
22291609	rs10903129	1	25768937	rs3026968	159177662	133408725
22291609	rs4129267	1	154426264	rs3026968	159177662	4751398
22438815	rs823156	1	205764640	None	0	205764640
22438815	rs947211	1	205752665	None	0	205752665
23936387	rs12144971	1	222032485	rs12734338	202500595	19531890
23936387	rs4240931	1	222039055	rs12734338	202500595	19538460
23936387	rs4846734	1	222072998	rs12734338	202500595	19572403
20395239	rs1192404	1	92068967	rs1192415	91611540	457427
22452962	rs11249433	1	121280613	None	0	121280613
23028483	rs2786098	1	197325908	None	0	197325908
24625756	rs10788817	1	151882856	rs10788817	151910380	27524
21738491	rs12143842	1	162033890	None	0	162033890
20838585	rs12069004	1	208701665	None	0	208701665
21980494	rs2420371	1	169491555	rs1018827	169544768	53213
21980494	rs1208134	1	169428944	rs1018827	169544768	115824
21980494	rs16861990	1	169135127	rs1018827	169544768	409641
24483146	rs402098	1	242363698	rs2653165	242202980	160718
24483146	rs427498	1	242357455	rs2653165	242202980	154475
24483146	rs2653165	1	242366282	rs2653165	242202980	163302
24483146	rs316871	1	242342884	rs2653165	242202980	139904
24483146	rs10495285	1	229804995	rs10495285	229669248	135747
24483146	rs316823	1	242356028	rs2653165	242202980	153048
20729852	rs4460629	1	155135335	rs4072037	155192276	56941
20436471	rs499345	1	110361682	rs484959	109823461	538221
20436471	rs10494112	1	110352477	rs484959	109823461	529016
23886662	rs9050	1	152079314	rs6661961	152469813	390499
20174558	rs4845624	1	151827813	None	0	151827813
25340798	rs2229238	1	154437896	rs61812598	154447611	9715
25340798	rs4845622	1	154411419	rs61812598	154447611	36192
25340798	rs3811448	1	154516578	rs61812598	154447611	68967
25340798	rs2228145	1	154426970	rs61812598	154447611	20641
25340798	rs4129267	1	154426264	rs61812598	154447611	21347
21738487	rs797906	1	54190695	rs823156	205795512	151604817
21738487	rs5174	1	53712727	rs823156	205795512	152082785
21738487	rs13312	1	55532742	rs823156	205795512	150262770
21738487	rs823128	1	205713378	rs823156	205795512	82134
21738487	rs10737170	1	156063880	rs823156	205795512	49731632
21738487	rs12063142	1	19139517	rs823156	205795512	186655995
21738487	rs1801133	1	11856378	rs823156	205795512	193939134
21738487	rs1043424	1	20977000	rs823156	205795512	184818512
23844046	rs11265260	1	159700039	rs16842559	159706381	6342
23844046	rs4537545	1	154418879	rs16842559	159706381	5287502
23844046	rs1892534	1	66105944	rs10889569	65620511	485433
23844046	rs2794520	1	159678816	rs16842559	159706381	27565
23544013	rs6682208	1	204566183	rs2290854	204546897	19286
22479419	rs10218843	1	160626061	rs11265461	160660353	34292
23636237	rs12122737	1	8616404	None	0	8616404
23307926	rs4246511	1	39380385	rs1867631	66580443	27200058
23307926	rs1635501	1	242040775	rs1867631	66580443	175460332
22675492	rs17829302	1	234894002	rs10495024	216459606	18434396
24376456	rs10518590	1	79354088	rs648425	78421523	932565
21665990	rs1410996	1	196696933	rs1061170	196690107	6826
24688116	rs1625040	1	237146379	None	0	237146379
25241909	rs2298019	1	161736035	rs114931935	161690011	46024
25241909	rs924777	1	161848904	rs114931935	161690011	158893
23565137	rs7519866	1	47187255	None	0	47187255
22216198	rs1570868	1	65830608	rs1413885	65349976	480632
22216198	rs1413885	1	65815659	rs1413885	65349976	465683
22216198	rs12086738	1	65807412	rs1413885	65349976	457436
21750679	rs9855622	3	12493347	None	0	12493347
21079607	rs9839776	3	181311567	rs6782029	11634315	169677252
19820699	rs3811647	3	133484029	None	0	133484029
23056639	rs11919628	3	110330282	None	0	110330282
22452962	rs4973768	3	27416013	None	0	27416013
24755620	rs9849434	3	10133710	rs1552244	10093893	39817
21738491	rs4687718	3	53282303	None	0	53282303
21827660	rs1920116	3	169579971	None	0	169579971
24489884	rs17535407	3	103899073	None	0	103899073
20038947	rs11710109	3	66753674	rs9870680	7487868	59265806
20038947	rs1456139	3	150641304	rs644695	177573909	26932605
23028483	rs26310	3	10372840	None	0	10372840
22087292	rs6789283	3	22021947	None	0	22021947
21552555	rs3912607	3	162498758	None	0	162498758
21552555	rs9813516	3	60293004	None	0	60293004
24379826	rs6786174	3	2982630	rs7652782	2779932	202698
24379826	rs6786387	3	2822150	rs7652782	2779932	42218
24379826	rs17586876	3	2964182	rs7652782	2779932	184250
24999842	rs11711054	3	46345611	rs13096142	46240253	105358
24999842	rs6441961	3	46352384	rs13096142	46240253	112131
21909115	rs3774372	3	41877414	rs13082711	27496418	14380996
23459936	rs11925054	3	55390886	None	0	55390886
21076409	rs10865879	3	38577362	rs11708996	38592432	15070
21076409	rs2051211	3	38559749	rs11708996	38592432	32683
24483146	rs9852733	3	44277339	rs11710229	55463925	11186586
24483146	rs4682949	3	44245155	rs11710229	55463925	11218770
24483146	rs9816196	3	45346378	rs11710229	55463925	10117547
24483146	rs9850725	3	45357427	rs11710229	55463925	10106498
24483146	rs9846155	3	44282840	rs11710229	55463925	11181085
24483146	rs4392391	3	44272966	rs11710229	55463925	11190959
24483146	rs10510741	3	44264194	rs11710229	55463925	11199731
24483146	rs9821268	3	44303124	rs11710229	55463925	11160801
24483146	rs12486452	3	44324565	rs11710229	55463925	11139360
24483146	rs12631341	3	44309268	rs11710229	55463925	11154657
24483146	rs6441911	3	45347519	rs11710229	55463925	10116406
24483146	rs9878275	3	45356039	rs11710229	55463925	10107886
24483146	rs9809107	3	44282934	rs11710229	55463925	11180991
24483146	rs6808448	3	44243607	rs11710229	55463925	11220318
24483146	rs9861198	3	45335390	rs11710229	55463925	10128535
24483146	rs9846284	3	45356966	rs11710229	55463925	10106959
24483146	rs1565214	3	44334299	rs11710229	55463925	11129626
24483146	rs1565215	3	44334099	rs11710229	55463925	11129826
24483146	rs967285	3	44275276	rs11710229	55463925	11188649
24483146	rs7631790	3	44299205	rs11710229	55463925	11164720
19936222	rs3856637	3	136391195	None	0	136391195
19343178	rs753628	3	194559473	rs6763931	141383991	53175482
23001564	rs1317082	3	169497585	rs1317082	169779797	282212
21700879	rs3774261	3	186571559	rs822354	186762417	190858
22666496	rs9859901	3	113769097	None	0	113769097
22666496	rs3732788	3	113804859	None	0	113804859
22666496	rs1524962	3	65584681	None	0	65584681
22666496	rs16861476	3	113783883	None	0	113783883
22666496	rs16861467	3	113752500	None	0	113752500
22666496	rs10155047	3	113772952	None	0	113772952
22666496	rs13314266	3	113797117	None	0	113797117
22666496	rs13318232	3	113811688	None	0	113811688
22666496	rs2129571	3	113753571	None	0	113753571
23041239	rs6763538	3	16323236	rs16851055	141080371	124757135
23041239	rs7432308	3	18877562	rs16851055	141080371	122202809
19359265	rs7374458	3	38531211	None	0	38531211
19359265	rs4407366	3	38521425	None	0	38521425
20339536	rs7633531	3	28828525	rs35964523	856978	27971547
22570627	rs9841621	3	18409077	None	0	18409077
22570627	rs2117760	3	70850461	None	0	70850461
20066028	rs10513684	3	170724210	None	0	170724210
20066028	rs5400	3	170732300	None	0	170732300
20066028	rs9863761	3	171354364	None	0	171354364
21738479	rs4857855	3	128260550	None	0	128260550
20838585	rs6440031	3	141408691	None	0	141408691
20838585	rs12330441	3	136805599	None	0	136805599
22763110	rs6976	3	52728804	rs11177	52687289	41515
22763110	rs12107036	3	189600160	rs11177	52687289	136912871
21390209	rs624225	3	59893036	None	0	59893036
21390209	rs643629	3	59890976	None	0	59890976
25310821	rs13069589	3	167680850	rs12639288	167943348	262498
23636237	rs4683038	3	45125720	None	0	45125720
23636237	rs7625360	3	36748860	None	0	36748860
23382691	rs16861329	3	186666461	rs7652995	187005156	338695
22693455	rs1470579	3	185529080	rs4402960	185793899	264819
24347629	rs12630254	3	31981227	rs12630931	31940275	40952
24347629	rs11713199	3	31975321	rs12630931	31940275	35046
22561518	rs4330287	3	119288848	rs59374417	119569567	280719
21502949	rs1602517	3	191805160	None	0	191805160
21423239	rs2175671	3	86264283	None	0	86264283
23118974	rs9809315	3	58050265	None	0	58050265
23118974	rs2033739	3	58063819	None	0	58063819
19247474	rs9289678	3	144307096	rs800082	144621363	314267
21297633	rs3197999	3	49721532	rs9822268	49682296	39236
19081515	rs6794719	3	24802539	None	0	24802539
21298027	rs1517605	3	106624294	None	0	106624294
20686608	rs4683235	3	46501931	None	0	46501931
25340798	rs6441977	3	46450072	rs6808835	46408373	41699
25340798	rs11575821	3	46422355	rs6808835	46408373	13982
25340798	rs11574428	3	46446721	rs6808835	46408373	38348
25340798	rs6762266	3	46452863	rs6808835	46408373	44490
25340798	rs3092960	3	46400062	rs6808835	46408373	8311
21738487	rs11711441	3	182821275	rs10513789	183042285	221010
21738487	rs7617877	3	28705764	rs10513789	183042285	154336521
21738487	rs6280	3	113890815	rs10513789	183042285	69151470
20041166	rs333	3	46414947	rs17027625	31404088	15010859
22843504	rs263035	3	183523657	None	0	183523657
19300500	rs2137064	3	73750993	None	0	73750993
19300500	rs994960	3	73731916	None	0	73731916
24376456	rs1523351	3	20577473	rs9874923	20060071	517402
22470424	rs2703029	3	54903615	None	0	54903615
21573004	rs16847897	3	169568116	rs12696304	169763483	195367
23509962	rs6771725	3	175075109	None	0	175075109
23509962	rs664910	3	127474030	None	0	127474030
23509962	rs7648704	3	32941852	None	0	32941852
23509962	rs6771316	3	72140532	None	0	72140532
19557197	rs17008958	3	71755488	None	0	71755488
19132087	rs9834548	3	165139947	rs17531088	175175985	10036038
21935397	rs13078807	3	85884150	None	0	85884150
21935397	rs9816226	3	185834499	None	0	185834499
21935397	rs17504169	3	190102869	None	0	190102869
24513273	rs6770152	3	53100214	None	0	53100214
20661308	rs17251221	3	121993247	rs1801725	122284910	291663
25742292	rs4687410	3	193077515	rs16839793	132903813	60173702
25064009	rs34016896	3	160992864	rs12637471	183044649	22051785
19961619	rs7629719	3	130159934	None	0	130159934
21804549	rs2017908	3	187417968	None	0	187417968
22479202	rs1597466	3	150055561	rs4301033	150324831	269270
23874384	rs10865864	3	3628981	rs10865864	3587297	41684
20190752	rs11922594	3	119125822	rs11712165	119399949	274127
20190752	rs6441961	3	46352384	rs13098911	46193709	158675
23900074	rs1317082	3	169497585	rs10936601	169810661	313076
23900074	rs6772228	3	58376019	rs10936601	169810661	111434642
24740154	rs6789365	3	196554952	None	0	196554952
23251661	rs7645716	3	46336781	rs12636651	46240900	95881
22438815	rs11711441	3	182821275	None	0	182821275
21437268	rs7431530	3	29382541	None	0	29382541
20011104	rs1426810	3	186503435	rs266717	186812695	309260
20011104	rs6444175	3	186579744	rs266717	186812695	232951
23936387	rs571879	3	57347878	rs2605393	36368109	20979769
23936387	rs2046000	3	36352364	rs2605393	36368109	15745
23936387	rs1871350	3	36373765	rs2605393	36368109	5656
22889924	rs13063502	3	109224312	None	0	109224312
17903296	rs4143244	3	5410364	rs2053506	19334299	13923935
23984888	rs848788	3	124528424	None	0	124528424
23984888	rs702036	3	124501072	None	0	124501072
23984888	rs614664	3	124486993	None	0	124486993
22216198	rs1607504	3	135594236	rs1401543	135868969	274733
22216198	rs1401543	3	135587811	rs1401543	135868969	281158
22044751	rs13414916	2	159954420	None	0	159954420
22044751	rs2873333	2	236860770	None	0	236860770
22511988	rs4148324	2	234672722	rs6742078	233763993	908729
22511988	rs17864701	2	234652717	rs6742078	233763993	888724
22511988	rs6744284	2	234625297	rs6742078	233763993	861304
22511988	rs11690786	2	234692617	rs6742078	233763993	928624
22511988	rs10168416	2	234597087	rs6742078	233763993	833094
22511988	rs6722076	2	234647317	rs6742078	233763993	883324
22511988	rs1105879	2	234602202	rs6742078	233763993	838209
22511988	rs17863787	2	234611094	rs6742078	233763993	847101
22511988	rs17864683	2	234579209	rs6742078	233763993	815216
22511988	rs4148325	2	234673309	rs6742078	233763993	909316
22511988	rs887829	2	234668570	rs6742078	233763993	904577
20522523	rs16834756	2	154745009	None	0	154745009
20038947	rs10187367	2	155321634	rs724568	67715348	87606286
20038947	rs6711718	2	137407012	rs724568	67715348	69691664
23593239	rs1022335	2	146096783	None	0	146096783
23593239	rs6738407	2	197143631	None	0	197143631
20072603	rs6711417	2	170958682	None	0	170958682
20195266	rs1991126	2	21822998	rs1117324	21617221	205777
22760553	rs13423450	2	201652453	rs13430864	200783916	868537
20066028	rs2292883	2	238443000	None	0	238443000
21738479	rs1420101	2	102957716	None	0	102957716
21738479	rs12619285	2	213824045	None	0	213824045
25372704	rs6545816	2	60714861	rs1427407	60490908	223953
24513273	rs2544390	2	170204846	None	0	170204846
24513273	rs17050272	2	121306440	None	0	121306440
24513273	rs780094	2	27741237	None	0	27741237
22843504	rs6752370	2	230518233	rs4675502	205221447	25296786
22843504	rs10205350	2	31146497	rs4675502	205221447	174074950
22561518	rs1990760	2	163124051	rs2111485	162254026	870025
18776929	rs2342753	2	199073334	rs7595412	198097519	975815
18776929	rs989056	2	198991275	rs7595412	198097519	893756
18776929	rs12476075	2	199034949	rs7595412	198097519	937430
18776929	rs4850833	2	199085661	rs7595412	198097519	988142
18776929	rs4850820	2	198982211	rs7595412	198097519	884692
18776929	rs4850823	2	199019445	rs7595412	198097519	921926
18776929	rs4850447	2	199073890	rs7595412	198097519	976371
18776929	rs10180112	2	198982858	rs7595412	198097519	885339
18776929	rs992603	2	199027024	rs7595412	198097519	929505
18776929	rs10168722	2	199002563	rs7595412	198097519	905044
18776929	rs10183584	2	199069965	rs7595412	198097519	972446
18776929	rs1808850	2	198978661	rs7595412	198097519	881142
18776929	rs1371661	2	198979391	rs7595412	198097519	881872
19503597	rs780093	2	27742603	rs780094	27518370	224233
19300500	rs1017444	2	117775371	None	0	117775371
21980299	rs1990760	2	163124051	rs6547853	28423934	134700117
21980299	rs3087243	2	204738919	rs6547853	28423934	176314985
20932310	rs893769	2	119840084	rs17189298	119087741	752343
20932310	rs895401	2	119867708	rs17189298	119087741	779967
20661308	rs17005914	2	70810171	None	0	70810171
20661308	rs1550532	2	234264848	None	0	234264848
23350875	rs1554267	2	22430946	None	0	22430946
24892410	rs7596980	2	2199705	rs897876	65564447	63364742
24892410	rs17338512	2	2173328	rs897876	65564447	63391119
24892410	rs17039365	2	2197239	rs897876	65564447	63367208
19557197	rs17476669	2	50726471	None	0	50726471
19557197	rs6714750	2	136783169	None	0	136783169
20190752	rs3816281	2	68607947	rs17035378	68371823	236124
20190752	rs842647	2	61119471	rs13003464	60959694	159777
24386095	rs6754295	2	21206183	rs1260326	27508073	6301890
24386095	rs693	2	21232195	rs1260326	27508073	6275878
24386095	rs673548	2	21237544	rs1260326	27508073	6270529
21423719	rs780094	2	27741237	None	0	27741237
23770605	rs3770745	2	37596089	rs13401811	110858527	73262438
24025145	rs6725180	2	152963360	rs16830728	152124821	838539
17903297	rs2029395	2	179680221	rs934299	136581370	43098851
17903297	rs1433527	2	118534387	rs934299	136581370	18046983
17903294	rs1510107	2	53160137	rs2357013	53038991	121146
21750679	rs3821236	2	191902758	rs7574865	191099907	802851
21750679	rs342070	2	20685471	rs13021401	20488758	196713
23056639	rs2165179	2	166039718	None	0	166039718
23056639	rs7586	2	189898498	None	0	189898498
23056639	rs17775170	2	103251927	None	0	103251927
24014518	rs11692675	2	166926428	rs7587026	166122240	804188
25188341	rs35349669	2	234068476	rs843451	239409300	5340824
21935397	rs1002158	2	23538843	None	0	23538843
21935397	rs2867125	2	622827	None	0	622827
21935397	rs2890652	2	142959931	None	0	142959931
21935397	rs713586	2	25158008	None	0	25158008
21935397	rs887912	2	59302877	None	0	59302877
21935397	rs6758546	2	18038812	None	0	18038812
22085899	rs11891311	2	234639310	rs887829	233759924	879386
22085899	rs4148323	2	234669144	rs887829	233759924	909220
22085899	rs6742078	2	234672639	rs887829	233759924	912715
22085899	rs12714207	2	88315793	rs12052359	81645798	6669995
19096518	rs563694	2	169774071	rs1402837	168900844	873227
19096518	rs6709087	2	169799010	rs1402837	168900844	898166
19096518	rs552976	2	169791438	rs1402837	168900844	890594
19096518	rs560887	2	169763148	rs1402837	168900844	862304
24586186	rs3764913	2	211074909	rs1509569	210267691	807218
20339536	rs1260326	2	27730940	rs541041	21072103	6658837
19412175	rs2070094	2	215632255	rs6435862	214807822	824433
19412175	rs2229571	2	215645464	rs6435862	214807822	837642
19412175	rs6715570	2	215673440	rs6435862	214807822	865618
19412175	rs17487792	2	215643500	rs6435862	214807822	835678
19412175	rs7585356	2	215592306	rs6435862	214807822	784484
19412175	rs3768716	2	215635794	rs6435862	214807822	827972
19412175	rs7587476	2	215653887	rs6435862	214807822	846065
19412175	rs1048108	2	215674224	rs6435862	214807822	866402
19412175	rs6712055	2	215666904	rs6435862	214807822	859082
21298027	rs6708413	2	103063369	rs10188217	60990407	42072962
19503088	rs13031237	2	61136129	rs13017599	60937196	198933
23727862	rs10208273	2	6523994	rs7591996	6321289	202705
25367360	rs11690625	2	50054611	rs1401327	49820345	234266
25367360	rs1878856	2	50024202	rs1401327	49820345	203857
25367360	rs17795358	2	50044424	rs1401327	49820345	224079
25367360	rs925931	2	50059808	rs1401327	49820345	239463
25367360	rs17795388	2	50046852	rs1401327	49820345	226507
25367360	rs7581641	2	8626106	rs1401327	49820345	41194239
25367360	rs11690252	2	50036683	rs1401327	49820345	216338
25367360	rs6708111	2	50024949	rs1401327	49820345	204604
25367360	rs885560	2	50055938	rs1401327	49820345	235593
25162662	rs3791767	2	190639915	rs5742933	189784590	855325
25162662	rs3791770	2	190673835	rs5742933	189784590	889245
25162662	rs4666783	2	190612980	rs5742933	189784590	828390
25162662	rs1550388	2	190603780	rs5742933	189784590	819190
25162662	rs2289404	2	190636014	rs5742933	189784590	851424
25162662	rs1898560	2	190612327	rs5742933	189784590	827737
25162662	rs1225101	2	190605421	rs5742933	189784590	820831
25162662	rs3791773	2	190682632	rs5742933	189784590	898042
19772629	rs11899121	2	20367973	rs7577851	69496578	49128605
19772629	rs17817190	2	134351648	rs7577851	69496578	64855070
21042317	rs2384061	2	25135620	None	0	25135620
21804549	rs10173081	2	102957348	rs3771180	102337157	620191
23408906	rs737308	2	217623249	rs13015993	216760800	862449
23472185	rs1455158	2	138773638	rs9283487	178431544	39657906
23472185	rs1378321	2	138764314	rs9283487	178431544	39667230
23472185	rs4646333	2	138773229	rs9283487	178431544	39658315
22911880	rs4853643	2	192691770	None	0	192691770
23984888	rs4972983	2	228393168	rs6731443	227532850	860318
23984888	rs4129709	2	228438549	rs6731443	227532850	905699
23984888	rs7579157	2	228445730	rs6731443	227532850	912880
23984888	rs11683662	2	228448028	rs6731443	227532850	915178
23984888	rs4485561	2	228373683	rs6731443	227532850	840833
23984888	rs11674314	2	228442208	rs6731443	227532850	909358
23984888	rs13382948	2	228418957	rs6731443	227532850	886107
23984888	rs7592613	2	228451190	rs6731443	227532850	918340
23984888	rs7595130	2	228443552	rs6731443	227532850	910702
23984888	rs10189795	2	228378861	rs6731443	227532850	846011
22087292	rs10928979	2	127420228	rs681900	74847840	52572388
21552555	rs2887180	2	181449305	rs16867321	180497652	951653
21347282	rs6748157	2	28733361	rs11684202	25664689	3068672
21347282	rs6728440	2	19999346	rs7569328	20901018	901672
21347282	rs7560236	2	23076783	rs13015955	22599287	477496
21347282	rs6753112	2	232187155	rs2080401	170684313	61502842
21347282	rs17441606	2	19568435	rs7569328	20901018	1332583
21347282	rs9306885	2	19988832	rs7569328	20901018	912186
21347282	rs562338	2	21288321	rs503662	21191270	97051
22470424	rs2276695	2	118814868	None	0	118814868
22470424	rs7571323	2	118832568	None	0	118832568
22470424	rs2161829	2	118856914	None	0	118856914
22470424	rs6746842	2	118806595	None	0	118806595
22470424	rs12466517	2	118830391	None	0	118830391
22470424	rs11688631	2	119580435	None	0	119580435
22452962	rs13387042	2	217905832	rs13393577	212432139	5473693
22792082	rs295114	2	201195602	rs295137	200285317	910285
24094242	rs1383023	2	32018541	None	0	32018541
24094242	rs16856332	2	169840574	None	0	169840574
19197348	rs563694	2	169774071	rs10928195	143671039	26103032
19197348	rs693	2	21232195	rs7561273	24024644	2792449
19197348	rs17711796	2	24123539	rs7561273	24024644	98895
19197348	rs2081302	2	23945355	rs7561273	24024644	79289
19197348	rs780094	2	27741237	rs7561273	24024644	3716593
23646285	rs2043234	2	134314782	rs16826005	133508430	806352
23646285	rs12471007	2	134273472	rs16826005	133508430	765042
20169177	rs7574865	2	191964633	None	0	191964633
20169177	rs10168266	2	191935804	None	0	191935804
24625756	rs13538	2	73868328	rs13538	73641201	227127
24625756	rs887829	2	234668570	rs887829	233759924	908646
23509962	rs2288073	2	24413298	None	0	24413298
23509962	rs16865717	2	7032618	None	0	7032618
23509962	rs1367228	2	56112440	None	0	56112440
20548944	rs6543018	2	101730288	rs2278729	101052395	677893
22685421	rs4671938	2	54693204	rs4557020	54491044	202160
21931564	rs2286963	2	211060050	rs9309473	73516855	137543195
21931564	rs2216405	2	211616894	rs9309473	73516855	138100039
19343178	rs7596521	2	46918665	None	0	46918665
22291604	rs10168266	2	191935804	None	0	191935804
23967269	rs711254	2	36680848	rs848512	36448387	232461
21533022	rs1863196	2	166557510	rs6710518	165726734	830776
22438815	rs2390669	2	169091942	None	0	169091942
22116950	rs12465811	2	34623796	rs6543833	34405965	217831
23028483	rs1420101	2	102957716	rs13408661	102338622	619094
23028483	rs3771166	2	102986222	rs13408661	102338622	647600
21738491	rs174230	2	160175310	rs4665058	159333698	841612
17903302	rs1721359	2	228751874	rs7591163	227850659	901215
20838585	rs853773	2	169814347	None	0	169814347
20838585	rs6726786	2	49682940	None	0	49682940
22745674	rs890049	2	218744886	None	0	218744886
22745674	rs13006511	2	109039090	None	0	109039090
24740154	rs4665609	2	23774752	None	0	23774752
21779176	rs2116050	2	68072763	rs6747972	67843093	229670
21423239	rs10189155	2	104736252	rs300774	112496	104623756
20686608	rs4663158	2	235598952	rs6736997	234706553	892399
21738487	rs10200894	2	228817132	None	0	228817132
21738487	rs9917256	2	169143035	None	0	169143035
21738487	rs4954218	2	135803425	None	0	135803425
18823527	rs3754675	2	101549843	None	0	101549843
18823527	rs13397414	2	154231414	None	0	154231414
23636237	rs2609186	2	6160591	None	0	6160591
23636237	rs1667320	2	232418314	None	0	232418314
23307926	rs2303369	2	27715416	rs1473307	225360907	197645491
23307926	rs10183486	2	171990971	rs1473307	225360907	53369936
22267201	rs7606918	2	172895449	rs10183486	171134461	1760988
22558097	rs1105880	2	234601965	rs887829	233759924	842041
22558097	rs10168416	2	234597087	rs887829	233759924	837163
22558097	rs6759892	2	234601669	rs887829	233759924	841745
22558097	rs1105879	2	234602202	rs887829	233759924	842278
22558097	rs17863787	2	234611094	rs887829	233759924	851170
22558097	rs4148324	2	234672722	rs887829	233759924	912798
22558097	rs4148325	2	234673309	rs887829	233759924	913385
22558097	rs4148326	2	234673462	rs887829	233759924	913538
22558097	rs3755319	2	234667582	rs887829	233759924	907658
22558097	rs3771341	2	234673239	rs887829	233759924	913315
22558097	rs6742078	2	234672639	rs887829	233759924	912715
22558097	rs2070959	2	234602191	rs887829	233759924	842267
22558097	rs7586110	2	234590527	rs887829	233759924	830603
22558097	rs10168155	2	234596836	rs887829	233759924	836912
23793025	rs7577262	2	234818869	rs6741751	233919016	899853
21750679	rs3792783	5	150455732	rs2233287	151060536	604804
21750679	rs4958881	5	150450236	rs2233287	151060536	610300
23056639	rs16902429	5	86151620	None	0	86151620
22452962	rs4415084	5	44662515	None	0	44662515
22452962	rs7716600	5	44875005	None	0	44875005
22452962	rs889312	5	56031884	None	0	56031884
22452962	rs1092913	5	10467702	None	0	10467702
22452962	rs16886165	5	56023083	None	0	56023083
21297633	rs6556412	5	158787385	rs6871626	159399784	612399
21827660	rs2736100	5	1286516	rs2736100	1286401	115
21935397	rs2112347	5	75015242	None	0	75015242
21935397	rs3849047	5	137980476	None	0	137980476
21935397	rs4836133	5	124332103	None	0	124332103
21935397	rs17104665	5	145842469	None	0	145842469
21935397	rs7720663	5	164666230	None	0	164666230
23028483	rs2244012	5	131901225	None	0	131901225
23028483	rs1295686	5	131995843	None	0	131995843
23028483	rs1588265	5	59369794	None	0	59369794
23028483	rs2073643	5	131723288	None	0	131723288
19300482	rs735243	5	15039327	None	0	15039327
19300482	rs9686327	5	15018537	None	0	15018537
22087292	rs854140	5	56949522	None	0	56949522
22087292	rs2081106	5	58478599	None	0	58478599
21552555	rs247916	5	87530253	None	0	87530253
20661308	rs7448017	5	117772695	None	0	117772695
20072603	rs3212217	5	158755130	rs13182402	126582456	32172674
21738491	rs12517578	5	105980831	None	0	105980831
21738491	rs2178490	5	30839331	None	0	30839331
23754948	rs10478424	5	118789020	rs11743303	56564125	62224895
20195266	rs17100506	5	143005388	rs17100498	143624040	618652
20195266	rs11954387	5	90302117	rs1967256	91003406	701289
21983787	rs16891982	5	33951693	rs35390	33955221	3528
25436638	rs9687206	5	76515824	rs1382879	77226043	710219
25436638	rs989758	5	76544960	rs1382879	77226043	681083
25436638	rs6885813	5	76569611	rs1382879	77226043	656432
25436638	rs12515498	5	76539972	rs1382879	77226043	686071
25436638	rs2046045	5	76535811	rs1382879	77226043	690232
21931564	rs272889	5	131665378	rs37369	35037010	96628368
25188341	rs190982	5	88223420	rs1116547	113344640	25121220
24513273	rs17632159	5	72431482	None	0	72431482
22238593	rs6451146	5	34564023	None	0	34564023
22570627	rs216146	5	149445921	None	0	149445921
22792082	rs10940113	5	66814842	None	0	66814842
21738479	rs4143832	5	131862977	None	0	131862977
20838585	rs10044666	5	155128570	None	0	155128570
20838585	rs7704530	5	30845465	None	0	30845465
24483146	rs13171512	5	67965031	rs4078252	113119770	45154739
24483146	rs7713001	5	67963615	rs4078252	113119770	45156155
24483146	rs7719624	5	135377566	rs7719624	136041877	664311
24483146	rs12188464	5	67963949	rs4078252	113119770	45155821
21390209	rs1217745	5	71245964	None	0	71245964
21390209	rs252546	5	7478914	None	0	7478914
18846228	rs2706347	5	131905117	rs2040704	132637485	732368
18846228	rs3798135	5	131965109	rs2040704	132637485	672376
18846228	rs7737470	5	131974063	rs2040704	132637485	663422
19197348	rs12654264	5	74648603	rs3846663	75359901	711298
19197348	rs254893	5	171076227	rs254893	171649223	572996
19197348	rs4704397	5	76518442	rs3846663	75359901	1158541
19197348	rs3846663	5	74655726	rs3846663	75359901	704175
19197348	rs655601	5	180226673	rs655601	180799673	573000
24376456	rs2937785	5	6197044	rs3852160	5822534	374510
24023777	rs267766	5	36143392	None	0	36143392
24023777	rs2047176	5	36056800	None	0	36056800
19812673	rs10513026	5	9624106	rs10513025	9623510	596
19247474	rs6452953	5	90723034	rs933688	91466931	743897
19247474	rs6862125	5	90724598	rs933688	91466931	742333
23886662	rs1295685	5	131996445	rs1295686	132660151	663706
23886662	rs2158177	5	131984058	rs1295686	132660151	676093
23886662	rs20541	5	131995964	rs1295686	132660151	664187
23886662	rs2897443	5	131929594	rs1295686	132660151	730557
23886662	rs6871536	5	131969874	rs1295686	132660151	690277
21408207	rs10036748	5	150458146	rs2431697	160452971	9994825
23509962	rs4868644	5	175947051	None	0	175947051
23509962	rs1423386	5	61984853	None	0	61984853
23509962	rs10476160	5	174974576	None	0	174974576
23509962	rs10516089	5	171151231	None	0	171151231
23509962	rs7714670	5	73072354	None	0	73072354
23509962	rs467650	5	97969453	None	0	97969453
23509962	rs1910358	5	23907573	None	0	23907573
21502949	rs163035	5	76780042	rs163030	77485646	705604
21502949	rs335636	5	76724599	rs163030	77485646	761047
23979607	rs6888413	5	79448082	rs73772260	80151081	702999
23979607	rs73125991	5	79457403	rs73772260	80151081	693678
23979607	rs6866910	5	79446102	rs73772260	80151081	704979
23979607	rs6894288	5	79449099	rs73772260	80151081	701982
23979607	rs6882423	5	79444409	rs73772260	80151081	706672
23979607	rs11951568	5	79459101	rs73772260	80151081	691980
21738487	rs1862326	5	179793256	None	0	179793256
19961619	rs9292961	5	20940129	None	0	20940129
22843504	rs6879627	5	2109901	rs7711337	162656512	160546611
22843504	rs29456	5	65539847	rs7711337	162656512	97116665
19300500	rs7707619	5	72679654	None	0	72679654
19448621	rs402511	5	176434440	rs365132	176951573	517133
19448621	rs691141	5	176323298	rs365132	176951573	628275
19448621	rs7718874	5	176358065	rs365132	176951573	593508
19448621	rs2278493	5	176314434	rs365132	176951573	637139
22470424	rs7707833	5	74287863	None	0	74287863
22470424	rs6453104	5	74289069	None	0	74289069
23593239	rs562487	5	78406434	None	0	78406434
23593239	rs2358531	5	75479786	None	0	75479786
23593239	rs4867424	5	32295574	None	0	32295574
19557197	rs981113	5	75520928	rs4701252	21779045	53741883
22685421	rs2404958	5	50063035	rs282544	50730631	667596
22685421	rs12055210	5	49989701	rs282544	50730631	740930
22685421	rs11954386	5	49985652	rs282544	50730631	744979
22685421	rs32396	5	50106439	rs282544	50730631	624192
20038947	rs270592	5	38066586	None	0	38066586
20038947	rs270584	5	38074854	None	0	38074854
23636237	rs1549309	5	167226979	rs1549309	167799974	572995
19668339	rs12657273	5	107046698	rs10074258	107646859	600161
19668339	rs12654281	5	107040442	rs10074258	107646859	606417
23307926	rs365132	5	176378574	None	0	176378574
24892410	rs897669	5	54558972	None	0	54558972
24892410	rs6556114	5	173571677	None	0	173571677
21804549	rs10064618	5	153772289	rs1837253	111066174	42706115
22170493	rs6596086	5	131952222	None	0	131952222
24571439	rs10447141	5	39817167	None	0	39817167
24571439	rs6895329	5	39825740	None	0	39825740
24571439	rs17194068	5	39821317	None	0	39821317
24571439	rs1994882	5	39806164	None	0	39806164
24571439	rs1567010	5	40050301	None	0	40050301
24571439	rs980306	5	39816835	None	0	39816835
23874384	rs151997	5	50233199	rs151997	50937365	704166
23900074	rs7726159	5	1282319	None	0	1282319
23966867	rs2548774	5	65048879	rs6867983	56558326	8490553
21273288	rs4869419	5	92567539	rs4869419	93231833	664294
24449572	rs6859219	5	55438580	None	0	55438580
25140149	rs6887649	5	121178515	rs6887649	121842820	664305
25140149	rs4866650	5	2448590	rs4866650	2448476	114
22479419	rs461409	5	97929966	None	0	97929966
23936387	rs11952677	5	77787934	None	0	77787934
23984888	rs296282	5	106135784	None	0	106135784
23935956	rs1155865	4	67733857	None	0	67733857
21738491	rs16880395	4	28239663	None	0	28239663
22044751	rs11099681	4	149103454	None	0	149103454
23708191	rs6824295	4	4614280	rs870142	4646320	32040
23708191	rs16835979	4	4635276	rs870142	4646320	11044
22144915	rs3690	4	55161813	rs7677751	54258293	903520
22144915	rs2228230	4	55152040	rs7677751	54258293	893747
22144915	rs2307049	4	55130154	rs7677751	54258293	871861
22144915	rs7660560	4	55134394	rs7677751	54258293	876101
22144915	rs4864872	4	55152284	rs7677751	54258293	893991
24489884	rs2045797	4	103353074	rs6834498	188644016	85290942
23958962	rs4861386	4	41254954	rs4129566	173626006	132371052
23958962	rs1757939	4	130146176	rs4129566	173626006	43479830
21935397	rs13130484	4	45175691	None	0	45175691
21935397	rs13107325	4	103188709	None	0	103188709
21935397	rs10938397	4	45182527	None	0	45182527
19300482	rs13118928	4	145486389	rs1828591	144559628	926761
22087292	rs17037864	4	159894391	None	0	159894391
21552555	rs6857327	4	40954272	rs925642	186757712	145803440
21552555	rs7697609	4	40956574	rs925642	186757712	145801138
20661308	rs4695355	4	48189710	None	0	48189710
24379826	rs938553	4	9925526	rs6832439	9922695	2831
24379826	rs13131257	4	9981889	rs6832439	9922695	59194
24379826	rs6449213	4	9994215	rs6832439	9922695	71520
24379826	rs737267	4	9934744	rs6832439	9922695	12049
23936387	rs17029173	4	100509321	rs1032355	99618739	890582
24999842	rs1997179	4	122984633	rs13151961	122194347	790286
24999842	rs11938795	4	123073009	rs13151961	122194347	878662
24999842	rs6851362	4	123263446	rs13151961	122194347	1069099
24999842	rs6840978	4	123554707	rs13151961	122194347	1360360
24999842	rs11734090	4	123228113	rs13151961	122194347	1033766
24999842	rs13132933	4	123010587	rs13151961	122194347	816240
17903303	rs6832344	4	24057536	rs1320267	126012137	101954601
22238593	rs3775045	4	96126884	None	0	96126884
20195266	rs13134954	4	100713621	rs1405687	101010669	297048
19557197	rs6837818	4	178112	None	0	178112
21931564	rs8396	4	159630817	None	0	159630817
21931564	rs2046813	4	185769159	None	0	185769159
23703922	rs4698050	4	10410748	rs4698014	10284677	126071
23703922	rs4643800	4	10407572	rs4698014	10284677	122895
23703922	rs4447863	4	9938969	rs6449213	9992591	53622
23703922	rs6827754	4	10018153	rs6449213	9992591	25562
23703922	rs3733585	4	10036339	rs6449213	9992591	43748
23703922	rs10805364	4	10275518	rs4698014	10284677	9159
23703922	rs12498956	4	9950705	rs6449213	9992591	41886
23703922	rs17420080	4	10345548	rs4698014	10284677	60871
23703922	rs10022911	4	10140551	rs4698014	10284677	144126
23703922	rs4698036	4	10331294	rs4698014	10284677	46617
23703922	rs1014290	4	10001861	rs6449213	9992591	9270
23703922	rs13131257	4	9981889	rs6449213	9992591	10702
23703922	rs13129697	4	9926967	rs6449213	9992591	65624
23703922	rs7660895	4	9985445	rs6449213	9992591	7146
23703922	rs1860910	4	10275470	rs4698014	10284677	9207
23703922	rs6832439	4	9924319	rs6449213	9992591	68272
23703922	rs6845554	4	10013173	rs6449213	9992591	20582
23703922	rs714436	4	10314667	rs4698014	10284677	29990
23703922	rs737267	4	9934744	rs6449213	9992591	57847
21738479	rs9131	4	74963049	rs1371799	74112120	850929
23326517	rs10033900	4	110659067	rs17586843	116003028	5343961
23326517	rs1713985	4	57786450	rs6819266	62476552	4690102
20932310	rs2768975	4	49029901	rs12643654	95238666	46208765
20932310	rs6850199	4	49000850	rs12643654	95238666	46237816
22792082	rs4328902	4	25739169	None	0	25739169
25526632	rs11723068	4	7797435	None	0	7797435
23698163	rs1506807	4	178317692	rs1395479	177397037	920655
21980494	rs10029715	4	187222600	rs3756008	186264231	958369
21980494	rs6825454	4	155501188	rs7659024	154599778	901410
21980494	rs2066865	4	155525276	rs7659024	154599778	925498
23509962	rs6858430	4	175816129	None	0	175816129
23509962	rs6815916	4	182553043	None	0	182553043
24516586	rs6834555	4	10062326	rs3733585	10034715	27611
24516586	rs7699512	4	10125808	rs3733585	10034715	91093
24516586	rs12508991	4	10041104	rs3733585	10034715	6389
24516586	rs4622999	4	10003395	rs3733585	10034715	31320
24516586	rs733175	4	10050141	rs3733585	10034715	15426
24516586	rs17187075	4	9990328	rs3733585	10034715	44387
24516586	rs11723970	4	9980462	rs3733585	10034715	54253
24516586	rs2240723	4	10021151	rs3733585	10034715	13564
24516586	rs12499857	4	9995376	rs3733585	10034715	39339
24516586	rs717615	4	10104670	rs3733585	10034715	69955
24516586	rs6820756	4	10062849	rs3733585	10034715	28134
24516586	rs6849717	4	9958719	rs3733585	10034715	75996
21044948	rs2736990	4	90678541	rs356220	89720189	958352
21437268	rs698	4	100260789	rs971074	99420704	840085
21437268	rs1573496	4	100349669	rs971074	99420704	928965
19343178	rs6817306	4	17868058	rs6830062	18016107	148049
19343178	rs955748	4	184215675	rs1812175	144653692	39561983
19343178	rs6854334	4	17861210	rs6830062	18016107	154897
19343178	rs2011962	4	82220324	rs710841	81228677	991647
19197348	rs10518224	4	80564508	rs10518224	79643354	921154
19197348	rs6830062	4	18017730	rs10518224	79643354	61625624
19197348	rs1812175	4	145574844	rs10518224	79643354	65931490
22843504	rs12331851	4	146849295	None	0	146849295
22306652	rs2200733	4	111710169	None	0	111710169
23967269	rs1038770	4	119874487	rs1472066	118942321	932166
19812673	rs17088254	4	68191194	None	0	68191194
21829393	rs2069763	4	123377482	rs2069762	122456825	920657
19247474	rs1400363	4	104250722	rs950063	125510764	21260042
23307926	rs4693089	4	84373622	None	0	84373622
24625756	rs3733402	4	187158034	rs3733402	186236880	921154
24625756	rs17028615	4	100071924	rs17028615	99150767	921157
19798445	rs4695267	4	47672301	rs10938494	47561431	110870
19798445	rs2351791	4	47582387	rs10938494	47561431	20956
22085899	rs1986655	4	125993502	None	0	125993502
22561518	rs11940117	4	10726707	rs16872571	10725229	1478
21502949	rs1299288	4	132386957	None	0	132386957
23056639	rs930956	4	42656343	None	0	42656343
25367360	rs2871434	4	30322049	rs2309717	28248616	2073433
21738487	rs4698412	4	15737348	rs6599389	945325	14792023
21738487	rs11248060	4	964359	rs6599389	945325	19034
19503597	rs2199936	4	89045331	rs2231142	88131171	914160
18823527	rs727153	4	155654421	rs727153	154733269	921152
18823527	rs1911014	4	126774098	rs727153	154733269	27959171
18823527	rs201825	4	155666935	rs727153	154733269	933666
19300500	rs1980057	4	145485738	rs13147758	144539078	946660
19300500	rs1828591	4	145480780	rs13147758	144539078	941702
19300500	rs11100860	4	145479139	rs13147758	144539078	940061
19300500	rs1512285	4	145450959	rs13147758	144539078	911881
19300500	rs7655625	4	145485915	rs13147758	144539078	946837
19300500	rs973796	4	145423968	rs13147758	144539078	884890
23966867	rs1355187	4	131342779	None	0	131342779
23966867	rs7672174	4	155640777	None	0	155640777
22470424	rs1425419	4	124565964	rs3113494	86911448	37654516
22470424	rs6840169	4	83418510	rs3113494	86911448	3492938
22470424	rs6816453	4	61162361	rs3113494	86911448	25749087
23593239	rs1383043	4	123342616	None	0	123342616
23593239	rs2712008	4	39076001	None	0	39076001
23593239	rs2331548	4	169962604	None	0	169962604
23593239	rs6825440	4	183399069	None	0	183399069
21448238	rs4861775	4	180316651	None	0	180316651
19915575	rs3857059	4	90675238	rs6532197	89876150	799088
19915575	rs11931074	4	90639515	rs6532197	89876150	763365
20038947	rs2203374	4	128434334	None	0	128434334
20038947	rs346101	4	179604212	None	0	179604212
20038947	rs10007831	4	99692292	None	0	99692292
20038947	rs7654559	4	97310795	None	0	97310795
19721433	rs11722719	4	34895450	rs17390445	34892233	3217
22479419	rs4699030	4	103503824	rs230529	102536261	967563
23636237	rs1350036	4	140831781	None	0	140831781
23636237	rs11725988	4	132718462	None	0	132718462
20173748	rs2869967	4	89869332	rs7671167	88962828	906504
20173748	rs1903003	4	89886297	rs7671167	88962828	923469
21804549	rs11735820	4	66499016	None	0	66499016
23401653	rs7682912	4	55085620	rs17084051	54221414	864206
23401653	rs4864862	4	55100489	rs17084051	54221414	879075
23401653	rs4864863	4	55100831	rs17084051	54221414	879417
23401653	rs1800812	4	55094629	rs17084051	54221414	873215
23401653	rs11133315	4	55082158	rs17084051	54221414	860744
23401653	rs6850748	4	55099164	rs17084051	54221414	877750
23401653	rs7678144	4	55102425	rs17084051	54221414	881011
23401653	rs6836215	4	55102741	rs17084051	54221414	881327
23401653	rs6554163	4	55102559	rs17084051	54221414	881145
23401653	rs7673984	4	55088761	rs17084051	54221414	867347
23408906	rs716822	4	171007504	rs11726248	170132368	875136
20838585	rs6829649	4	8070793	None	0	8070793
20838585	rs6552560	4	183292629	None	0	183292629
23259602	rs10805050	4	73393283	rs1383934	72551807	841476
23259602	rs788911	4	73413223	rs1383934	72551807	861416
25390645	rs10016872	4	170880376	rs4692589	170014094	866282
25390645	rs7657455	4	170958843	rs4692589	170014094	944749
25390645	rs3097411	4	74738454	rs2115691	73877974	860480
24740154	rs1486307	4	60440722	None	0	60440722
22438815	rs11724635	4	15737101	rs11248060	970571	14766530
22438815	rs4538475	4	15737937	rs11248060	970571	14767366
24688116	rs13114426	4	120723085	None	0	120723085
24688116	rs4693331	4	94541586	None	0	94541586
17903292	rs723464	4	133582591	None	0	133582591
25241909	rs7671167	4	89883979	rs2869967	88948181	935798
25241909	rs13118928	4	145486389	rs13141641	144585304	901085
25241909	rs2904259	4	89885714	rs2869967	88948181	937533
25241909	rs2045517	4	89870964	rs2869967	88948181	922783
25241909	rs1964516	4	89875909	rs2869967	88948181	927728
24513273	rs16890979	4	9922167	rs11722228	9914117	8050
24513273	rs4148155	4	89054667	rs3114018	88143429	911238
24513273	rs734553	4	9923004	rs11722228	9914117	8887
23984888	rs4861175	4	42237898	None	0	42237898
22216198	rs13130255	4	43537600	rs13130255	43535583	2017
23738518	rs7777159	7	20084601	rs6954796	20047359	37242
23738518	rs2041660	7	20107623	rs6954796	20047359	60264
25188341	rs11771145	7	143110762	rs727505	124822027	18288735
25188341	rs1476679	7	100004446	rs3779483	95826533	4177913
25188341	rs2718058	7	37841534	rs11769293	28872190	8969344
21750679	rs4329228	7	84328077	rs10488631	128954129	44626052
24244560	rs730497	7	44223721	rs1799884	44189469	34252
21827660	rs3779505	7	20405265	None	0	20405265
20038947	rs11772451	7	15106494	rs17144465	21464809	6358315
21552555	rs10216243	7	104513624	rs10953454	104863366	349742
20801717	rs10260404	7	154210798	None	0	154210798
22085899	rs4236644	7	80599357	rs10155981	22716844	57882513
21124946	rs211804	7	110091460	None	0	110091460
23593202	rs13230316	7	107991567	rs6975557	108332853	341286
19096518	rs4607517	7	44235668	rs730497	44184122	51546
20838585	rs10260737	7	17705199	None	0	17705199
20838585	rs709595	7	65817333	None	0	65817333
20838585	rs3793275	7	29426750	None	0	29426750
25390645	rs6463447	7	47831270	rs1551277	47789719	41551
22396660	rs12669187	7	30915478	rs1000597	30897563	17915
19772629	rs17663983	7	76405241	None	0	76405241
19772629	rs1420143	7	29548324	None	0	29548324
22452962	rs2048672	7	130653851	None	0	130653851
23041239	rs12703165	7	151566756	rs2107595	19009765	132556991
21383967	rs4626515	7	139904130	rs11984075	37397251	102506879
23118974	rs886890	7	12665739	None	0	12665739
23118974	rs702477	7	12660526	None	0	12660526
22470424	rs17145184	7	67641115	None	0	67641115
22470424	rs2867161	7	67637342	None	0	67637342
22470424	rs7777387	7	22120437	None	0	22120437
23509962	rs1364505	7	132030011	None	0	132030011
23509962	rs2710201	7	152924893	None	0	152924893
23509962	rs7780976	7	14138599	None	0	14138599
24513273	rs1178977	7	72857049	None	0	72857049
24513273	rs10480300	7	151406005	None	0	151406005
23636237	rs3114727	7	22496723	None	0	22496723
23636237	rs1542608	7	23554613	None	0	23554613
19197348	rs2527866	7	157090296	rs2527866	157297602	207306
19197348	rs17718077	7	41481587	rs10486715	41439010	42577
19197348	rs798544	7	2763102	rs6462411	3875932	1112830
19197348	rs2282978	7	92264410	rs1874326	138472645	46208235
19197348	rs11514766	7	3940331	rs6462411	3875932	64399
19197348	rs12539695	7	3863092	rs6462411	3875932	12840
19197348	rs2527865	7	157090313	rs2527866	157297602	207289
19197348	rs7804166	7	3925535	rs6462411	3875932	49603
19197348	rs10243770	7	3915753	rs6462411	3875932	39821
19197348	rs16874905	7	8999081	rs17157663	8959346	39735
19197348	rs6959674	7	3935906	rs6462411	3875932	59974
19197348	rs6956479	7	3915077	rs6462411	3875932	39145
19197348	rs17145738	7	72982874	rs10486715	41439010	31543864
19197348	rs10245389	7	3941203	rs6462411	3875932	65271
19197348	rs12531984	7	3862977	rs6462411	3875932	12955
19197348	rs17157663	7	8998976	rs17157663	8959346	39630
19197348	rs1799884	7	44229068	rs10486715	41439010	2790058
19197348	rs10241703	7	3919481	rs6462411	3875932	43549
19197348	rs1962785	7	3919542	rs6462411	3875932	43610
19197348	rs6958535	7	3918251	rs6462411	3875932	42319
22843504	rs1718101	7	146122788	None	0	146122788
25310577	rs17133807	7	50477687	rs1110701	50410929	66758
25310577	rs10272724	7	50477213	rs1110701	50410929	66284
19936222	rs4731702	7	130433384	None	0	130433384
19247474	rs4722613	7	26612333	rs886716	26517999	94334
22001756	rs11187	7	99055819	None	0	99055819
22001756	rs37655	7	110995065	None	0	110995065
23382691	rs4598195	7	107503441	rs4730268	107802941	299500
23382691	rs2108225	7	107453103	rs4730268	107802941	349838
23382691	rs12718597	7	50428428	rs6421315	50315611	112817
23382691	rs886774	7	107495434	rs4730268	107802941	307507
23382691	rs4132601	7	50470604	rs6421315	50315611	154993
23382691	rs1451375	7	50622712	rs6421315	50315611	307101
23382691	rs1456893	7	50269672	rs4917017	50295636	25964
23382691	rs10272724	7	50477213	rs6421315	50315611	161602
23382691	rs4510766	7	107492789	rs4730268	107802941	310152
23382691	rs10276619	7	50313352	rs6421315	50315611	2259
23382691	rs7805803	7	50225391	rs4917017	50295636	70245
23382691	rs4730273	7	107479519	rs4730268	107802941	323422
23382691	rs4917014	7	50305863	rs7781977	50306538	675
23382691	rs4730276	7	107484437	rs4730268	107802941	318504
23382691	rs11978267	7	50466304	rs6421315	50315611	150693
23382691	rs2366293	7	50227828	rs4917017	50295636	67808
24166486	rs7799006	7	2278226	rs4721295	1997034	281192
24166486	rs4721190	7	1954732	rs4721295	1997034	42302
24166486	rs10275045	7	1920826	rs4721295	1997034	76208
24166486	rs3800913	7	2163237	rs4721295	1997034	166203
24166486	rs3800917	7	2167939	rs4721295	1997034	170905
24166486	rs3779003	7	2184902	rs4721295	1997034	187868
24166486	rs10224497	7	2149967	rs4721295	1997034	152933
24166486	rs1107592	7	2041432	rs4721295	1997034	44398
24166486	rs3778994	7	2175855	rs4721295	1997034	178821
24166486	rs3757440	7	2272936	rs4721295	1997034	275902
24166486	rs10239050	7	2158390	rs4721295	1997034	161356
24166486	rs4721184	7	1950784	rs4721295	1997034	46250
24166486	rs3778991	7	2172455	rs4721295	1997034	175421
24166486	rs12666575	7	2004421	rs4721295	1997034	7387
24166486	rs7787274	7	2275993	rs4721295	1997034	278959
24166486	rs2056480	7	1954301	rs4721295	1997034	42733
24166486	rs2280550	7	1976556	rs4721295	1997034	20478
24166486	rs4721441	7	2184060	rs4721295	1997034	187026
24166486	rs12699477	7	1968953	rs4721295	1997034	28081
24166486	rs3778969	7	2139990	rs4721295	1997034	142956
24166486	rs12537914	7	1948359	rs4721295	1997034	48675
20686608	rs10487687	7	153640474	rs6464375	153928758	288284
20686608	rs7779540	7	153622662	rs6464375	153928758	306096
20686608	rs6973850	7	153638248	rs6464375	153928758	290510
24324551	rs59623110	7	20678749	rs73276602	20642227	36522
22291604	rs6964720	7	75180344	None	0	75180344
22291604	rs4728142	7	128573967	None	0	128573967
22792071	rs7776725	7	121033121	rs2908004	121329715	296594
22792071	rs10274324	7	120899341	rs2908004	121329715	430374
22792070	rs2707466	7	120979089	rs4609139	121263761	284672
22792070	rs7776725	7	121033121	rs4609139	121263761	230640
22792070	rs2536189	7	120973621	rs4609139	121263761	290140
22792070	rs2254595	7	121007249	rs4609139	121263761	256512
22792070	rs2952559	7	120920169	rs4609139	121263761	343592
22792070	rs2536182	7	120990837	rs4609139	121263761	272924
22792070	rs718766	7	121025502	rs4609139	121263761	238259
22792070	rs2536180	7	120994673	rs4609139	121263761	269088
22792070	rs2908007	7	120962164	rs4609139	121263761	301597
22792070	rs3801387	7	120974765	rs4609139	121263761	288996
22792070	rs2707520	7	120951144	rs4609139	121263761	312617
22792070	rs917726	7	121018857	rs4609139	121263761	244904
22792070	rs13247600	7	120950910	rs4609139	121263761	312851
22792070	rs4727924	7	121031879	rs4609139	121263761	231882
22792070	rs3801382	7	120998277	rs4609139	121263761	265484
22792070	rs2536150	7	120908082	rs4609139	121263761	355679
22792070	rs17509082	7	120927706	rs4609139	121263761	336055
22792070	rs3779381	7	120966790	rs4609139	121263761	296971
22792070	rs2908004	7	120969769	rs4609139	121263761	293992
18823527	rs7798395	7	70882163	None	0	70882163
24376456	rs10486744	7	42894554	rs7791745	42345021	549533
21223598	rs10258739	7	66062935	rs875971	66152608	89673
21223598	rs2659915	7	66153101	rs875971	66152608	493
21738487	rs17329669	7	36851929	None	0	36851929
21408207	rs12537284	7	128717906	rs10488631	128954129	236223
20932310	rs121724	7	29241445	rs12534221	131603231	102361786
20932310	rs12534221	7	131287990	rs12534221	131603231	315241
19343178	rs1182179	7	2873648	rs1182188	2830351	43297
19343178	rs1523632	7	17069968	rs849141	28145472	11075504
25742292	rs3801153	7	139588176	None	0	139588176
24892410	rs17513926	7	146243404	None	0	146243404
24892410	rs1019102	7	43142434	None	0	43142434
21876539	rs382140	7	107782200	rs382140	108141755	359555
21448238	rs10275320	7	20182054	None	0	20182054
19668339	rs2124799	7	50270014	rs10276619	50273756	3742
20195266	rs1979096	7	17560749	rs10499504	17521959	38790
20526338	rs2363910	7	155760863	rs6943029	155969463	208600
20526338	rs342286	7	106364599	rs6943029	155969463	49604864
25060954	rs2521030	7	125869316	rs2687481	126229068	359752
21326860	rs362794	7	103201263	None	0	103201263
24740154	rs1880408	7	42607637	None	0	42607637
23966867	rs2881189	7	5925156	rs4730779	117383481	111458325
23966867	rs17134146	7	4040129	rs4730779	117383481	113343352
24449572	rs1047022	7	26580249	None	0	26580249
24688116	rs11977641	7	36795424	None	0	36795424
21460840	rs11767557	7	143109139	None	0	143109139
21156761	rs2173035	7	45901549	rs6956740	45864208	37341
21156761	rs6972219	7	45899359	rs6956740	45864208	35151
24086445	rs10233386	7	139515216	rs10277664	139806781	291565
24086445	rs1107952	7	139518205	rs10277664	139806781	288576
22216198	rs13230047	7	36961320	rs13230047	36921715	39605
21779181	rs3135021	6	33045558	rs987870	33075103	29545
21779181	rs6457617	6	32663851	rs9275390	32701379	37528
21779181	rs6901221	6	33098276	rs987870	33075103	23173
20522523	rs9341799	6	80564519	rs346291	79855119	709400
23958962	rs6912117	6	36391890	None	0	36391890
23958962	rs59955083	6	36397939	None	0	36397939
20038947	rs1855625	6	114429171	rs2326810	6612234	107816937
20038947	rs6930508	6	27053142	rs2326810	6612234	20440908
20038947	rs644377	6	153218684	rs2326810	6612234	146606450
20038947	rs12526133	6	14282023	rs2326810	6612234	7669789
21980299	rs9268645	6	32408527	rs924043	170063801	137655274
21980299	rs3757247	6	90957463	rs924043	170063801	79106338
21980299	rs9388489	6	126698719	rs924043	170063801	43365082
20072603	rs2504063	6	152090707	None	0	152090707
21437268	rs2299851	6	31718602	None	0	31718602
21437268	rs2517452	6	31060162	None	0	31060162
21931564	rs9393903	6	11042909	None	0	11042909
22763110	rs9350591	6	76241527	rs10948172	44809954	31431573
21814517	rs2281389	6	33059796	rs987870	33075103	15307
21060863	rs225717	6	142548099	rs225717	142226962	321137
19587794	rs11153730	6	118667522	rs11153730	118346359	321163
21738479	rs4895441	6	135426573	None	0	135426573
21738479	rs3094212	6	31085770	None	0	31085770
24513273	rs729761	6	43804571	None	0	43804571
24513273	rs1183201	6	25823444	None	0	25823444
24513273	rs742132	6	25607571	None	0	25607571
24513273	rs1165205	6	25870542	None	0	25870542
23209447	rs417162	6	29916505	None	0	29916505
23209447	rs2267633	6	29570841	None	0	29570841
23209447	rs29230	6	29576393	None	0	29576393
23209447	rs2517713	6	29918099	None	0	29918099
23209447	rs5009448	6	29940488	None	0	29940488
23209447	rs9260734	6	29932666	None	0	29932666
21408207	rs9462015	6	34739726	rs2301271	32757416	1982310
20953186	rs13210247	6	111922720	rs33980500	111592059	330661
20953186	rs13190932	6	111913070	rs33980500	111592059	321011
20953186	rs13196377	6	111901838	rs33980500	111592059	309779
24347629	rs10457526	6	129896501	rs7749983	129553210	343291
24347629	rs10457525	6	129872966	rs7749983	129553210	319756
24347629	rs2297778	6	151645078	rs7749983	129553210	22091868
20861866	rs641153	6	31914180	rs429608	31962685	48505
21297633	rs6908425	6	20728731	rs9268853	32461866	11733135
21983787	rs12203592	6	396321	rs228437	134577318	134180997
21390209	rs12664598	6	40801731	None	0	40801731
21390209	rs2502562	6	70594414	None	0	70594414
21390209	rs9369240	6	40810012	None	0	40810012
21390209	rs10485435	6	69615615	None	0	69615615
19503597	rs942379	6	25849620	rs1183201	25823216	26404
19503597	rs9393672	6	25842605	rs1183201	25823216	19389
23593239	rs521326	6	52819377	None	0	52819377
23593239	rs6906622	6	18488308	None	0	18488308
20932310	rs1727638	6	72139572	rs1727638	71429869	709703
20932310	rs12203791	6	67721488	rs1727638	71429869	3708381
20661308	rs10455097	6	74493432	None	0	74493432
20661308	rs13203335	6	166224027	None	0	166224027
20661308	rs17666460	6	149256439	None	0	149256439
23326239	rs2239803	6	32411833	rs477515	32601914	190081
23326239	rs2233971	6	31080323	rs477515	32601914	1521591
23326239	rs7192	6	32411646	rs477515	32601914	190268
23326239	rs7194	6	32412480	rs477515	32601914	189434
23326239	rs3130628	6	31609272	rs477515	32601914	992642
23326239	rs3130626	6	31598489	rs477515	32601914	1003425
23326239	rs2233956	6	31081205	rs477515	32601914	1520709
23326239	rs3130623	6	31597700	rs477515	32601914	1004214
23326239	rs3130070	6	31591808	rs477515	32601914	1010106
23326239	rs2294882	6	32367515	rs477515	32601914	234399
23326239	rs3093970	6	31397877	rs477515	32601914	1204037
23326239	rs2294881	6	32367604	rs477515	32601914	234310
23326239	rs2736157	6	31600820	rs477515	32601914	1001094
23326239	rs2294884	6	32367259	rs477515	32601914	234655
23326239	rs2395185	6	32433167	rs477515	32601914	168747
23326239	rs2854008	6	31312538	rs477515	32601914	1289376
23326239	rs10947262	6	32373312	rs477515	32601914	228602
23326239	rs10947261	6	32373232	rs477515	32601914	228682
23326239	rs2227139	6	32413459	rs477515	32601914	188455
23326239	rs2858870	6	32572251	rs477515	32601914	29663
23326239	rs652888	6	31851234	rs477515	32601914	750680
23326239	rs7754768	6	32420179	rs477515	32601914	181735
23326239	rs3130557	6	31094703	rs477515	32601914	1507211
23326239	rs2213586	6	32413094	rs477515	32601914	188820
23326239	rs2213585	6	32413150	rs477515	32601914	188764
23326239	rs10885	6	31604591	rs477515	32601914	997323
23326239	rs3130048	6	31613739	rs477515	32601914	988175
23326239	rs28362683	6	32372963	rs477515	32601914	228951
23326239	rs28362680	6	32370816	rs477515	32601914	231098
23326239	rs3130618	6	31632134	rs477515	32601914	969780
23326239	rs2516049	6	32570400	rs477515	32601914	31514
23326239	rs2507997	6	31314781	rs477515	32601914	1287133
23326239	rs9268832	6	32427789	rs477515	32601914	174125
23326239	rs9267947	6	32211218	rs477515	32601914	390696
23326239	rs3115663	6	31601843	rs477515	32601914	1000071
23326239	rs3117583	6	31619576	rs477515	32601914	982338
23326239	rs204999	6	32109979	rs477515	32601914	491935
23326239	rs4248166	6	32366421	rs477515	32601914	235493
23326239	rs7195	6	32412539	rs477515	32601914	189375
17903292	rs10485409	6	91505411	rs9322817	104784358	13278947
23472185	rs6926377	6	145105354	rs9275563	32710135	112395219
18483556	rs1540771	6	466033	rs12203592	396321	69712
21750679	rs9275224	6	32659878	rs6457617	32696074	36196
21750679	rs6919745	6	101338978	rs6457617	32696074	68642904
21750679	rs9498419	6	101337611	rs6457617	32696074	68641537
23056639	rs17658562	6	18957829	None	0	18957829
25188341	rs10948363	6	47487762	rs34075049	32587158	14900604
25188341	rs9271192	6	32578530	rs34075049	32587158	8628
20585627	rs872071	6	411064	rs12203592	396321	14743
20585627	rs9328192	6	434364	rs12203592	396321	38043
20585627	rs9405675	6	444600	rs12203592	396321	48279
20585627	rs1556547	6	10270377	rs12203592	396321	9874056
20585627	rs3778607	6	403799	rs12203592	396321	7478
21935397	rs987237	6	50803050	rs734597	50868566	65516
21935397	rs791903	6	33702645	rs734597	50868566	17165921
21935397	rs910320	6	33075443	rs734597	50868566	17793123
21935397	rs206936	6	34302869	rs734597	50868566	16565697
21379329	rs4145454	6	164572036	None	0	164572036
22085899	rs12206204	6	26116982	None	0	26116982
20927387	rs4895441	6	135426573	rs6569992	135131014	295559
20927387	rs9376092	6	135427144	rs6569992	135131014	296130
20927387	rs17064262	6	135465474	rs6569992	135131014	334460
21533074	rs10484561	6	32665420	rs2647012	32696681	31261
23382691	rs7453920	6	32730012	rs2859113	32730008	4
23382691	rs10806425	6	90926612	rs404256	89948064	978548
23382691	rs11755527	6	90958231	rs404256	89948064	1010167
23382691	rs1847472	6	90973159	rs404256	89948064	1025095
23382691	rs12212193	6	90996769	rs404256	89948064	1048705
23382691	rs3757247	6	90957463	rs404256	89948064	1009399
23382691	rs1061808	6	32136547	rs9296009	32146738	10191
23382691	rs2858884	6	32700083	rs1794265	32706960	6877
23118974	rs262825	6	158678631	None	0	158678631
21502949	rs9405550	6	2230064	rs9378688	2235399	5335
21502949	rs9392374	6	2223002	rs9378688	2235399	12397
21502949	rs234937	6	2230252	rs9378688	2235399	5147
25367360	rs4712652	6	22078615	rs12212674	22086845	8230
25367360	rs1034071	6	22097375	rs12212674	22086845	10530
25367360	rs6901423	6	22086292	rs12212674	22086845	553
25367360	rs9366427	6	22096613	rs12212674	22086845	9768
21460840	rs9349407	6	47453378	None	0	47453378
23989986	rs1577792	6	79886077	None	0	79886077
19772629	rs6936388	6	42167486	None	0	42167486
19772629	rs1572662	6	154811597	None	0	154811597
22737229	rs9277542	6	33055247	rs3077	33065245	9998
23408906	rs2983521	6	166057203	rs753760	165632995	424208
23259602	rs505982	6	167175396	rs635808	166763934	411462
24740154	rs3734234	6	17794494	None	0	17794494
22570697	rs16896944	6	30026146	None	0	30026146
22570697	rs3905495	6	31265539	None	0	31265539
22570697	rs2517646	6	30122575	None	0	30122575
22570697	rs2857435	6	30106024	None	0	30106024
22570697	rs9261471	6	30105349	None	0	30105349
22570697	rs2857439	6	30106296	None	0	30106296
22570697	rs3132671	6	30178287	None	0	30178287
22570697	rs2647046	6	32668336	None	0	32668336
22570697	rs4959093	6	32313097	None	0	32313097
22570697	rs3094157	6	29836239	None	0	29836239
22570697	rs9261491	6	30109861	None	0	30109861
22570697	rs1736916	6	29704083	None	0	29704083
22570697	rs7382297	6	31247067	None	0	31247067
22570697	rs757262	6	30114955	None	0	30114955
22570697	rs17421624	6	32066177	None	0	32066177
22807686	rs9272105	6	32599999	rs9272105	32632222	32223
19401414	rs7754840	6	20661250	rs4712523	20657333	3917
19401414	rs7756992	6	20679709	rs4712523	20657333	22376
24094242	rs9467160	6	24441746	None	0	24441746
24094242	rs6911965	6	24480295	None	0	24480295
23870195	rs9349379	6	12903957	rs6929568	8228709	4675248
21552555	rs6921953	6	16019115	rs2807278	131488780	115469665
22941191	rs2499663	6	105300570	rs17065417	104958399	342171
22941191	rs4079063	6	105266118	rs17065417	104958399	307719
22941191	rs2499667	6	105319125	rs17065417	104958399	360726
22941191	rs9404576	6	105184640	rs17065417	104958399	226241
24999842	rs1394220	6	91019304	rs2474619	90170316	848988
24999842	rs2249937	6	159515309	rs212402	159051263	464046
24999842	rs212388	6	159490436	rs212402	159051263	439173
24999842	rs1738074	6	159465977	rs212402	159051263	414714
24999842	rs169858	6	159484776	rs212402	159051263	433513
24999842	rs654690	6	159514778	rs212402	159051263	463515
22470424	rs564053	6	94817994	None	0	94817994
22470424	rs7764218	6	162934144	None	0	162934144
22470424	rs6904956	6	162945539	None	0	162945539
22470424	rs7757630	6	162940238	None	0	162940238
22470424	rs7740421	6	162970471	None	0	162970471
22116950	rs9396503	6	14536089	rs12213875	14586772	50683
20442857	rs10807344	6	46625635	rs1805017	46716485	90850
20442857	rs1862008	6	46710279	rs1805017	46716485	6206
20442857	rs9296510	6	46713805	rs1805017	46716485	2680
20442857	rs6901132	6	46631801	rs1805017	46716485	84684
20442857	rs12528857	6	46669936	rs1805017	46716485	46549
20442857	rs1421378	6	46703513	rs1805017	46716485	12972
20442857	rs12211537	6	46711024	rs1805017	46716485	5461
20442857	rs9296505	6	46629841	rs1805017	46716485	86644
20442857	rs9381477	6	46707580	rs1805017	46716485	8905
20442857	rs6458511	6	46570783	rs1805017	46716485	145702
20442857	rs12192544	6	46620252	rs1805017	46716485	96233
20442857	rs9369631	6	46707519	rs1805017	46716485	8966
20442857	rs10948301	6	46704467	rs1805017	46716485	12018
22792082	rs4452682	6	3415302	None	0	3415302
25526632	rs10457678	6	139122240	None	0	139122240
23834954	rs1998930	6	156904256	rs2817461	156591878	312378
23834954	rs502281	6	156868948	rs2817461	156591878	277070
23326517	rs9332739	6	31903804	rs4714888	45917324	14013520
23326517	rs9380272	6	31906010	rs4714888	45917324	14011314
23326517	rs429608	6	31930462	rs4714888	45917324	13986862
23326517	rs1999930	6	116387134	rs7750345	105812253	10574881
23326517	rs641153	6	31914180	rs4714888	45917324	14003144
22993228	rs3019449	6	162165093	rs926849	161740587	424506
22993228	rs7767277	6	32853042	rs2187689	32884870	31828
22993228	rs737631	6	162162433	rs926849	161740587	421846
22993228	rs1884158	6	162161666	rs926849	161740587	421079
19197348	rs10498712	6	22743403	rs10498712	22743174	229
22693455	rs16896390	6	34982599	rs3916765	32717773	2264826
22693455	rs7754840	6	20661250	rs7766070	20686342	25092
23509613	rs9295873	6	30414235	rs12204683	79446542	49032307
23509613	rs3129900	6	32305979	rs12204683	79446542	47140563
23509613	rs674313	6	32578082	rs12204683	79446542	46868460
23509613	rs17840186	6	32938199	rs12204683	79446542	46508343
23509613	rs9272535	6	32606756	rs12204683	79446542	46839786
23509613	rs17615250	6	32678973	rs12204683	79446542	46767569
23509613	rs2517448	6	31062667	rs12204683	79446542	48383875
23509613	rs9275618	6	32684387	rs12204683	79446542	46762155
23509613	rs3132671	6	30178287	rs12204683	79446542	49268255
23509613	rs502771	6	32578970	rs12204683	79446542	46867572
23509613	rs11539216	6	32917980	rs12204683	79446542	46528562
23509613	rs3130484	6	31715882	rs12204683	79446542	47730660
23509613	rs3093978	6	31498497	rs12204683	79446542	47948045
23509613	rs3129934	6	32336187	rs12204683	79446542	47110355
23509613	rs9275793	6	32690027	rs12204683	79446542	46756515
23509613	rs2736177	6	31586094	rs12204683	79446542	47860448
23509613	rs1046080	6	31595882	rs12204683	79446542	47850660
23509613	rs9261925	6	30392248	rs12204683	79446542	49054294
23509613	rs9261821	6	30379074	rs12204683	79446542	49067468
23509613	rs9275765	6	32689324	rs12204683	79446542	46757218
23509613	rs1044043	6	32793981	rs12204683	79446542	46652561
23509613	rs2143461	6	32335347	rs12204683	79446542	47111195
23509613	rs9276832	6	32832400	rs12204683	79446542	46614142
23509613	rs3095330	6	30693633	rs12204683	79446542	48752909
23509613	rs9261850	6	30383412	rs12204683	79446542	49063130
23509613	rs9261926	6	30392406	rs12204683	79446542	49054136
23509613	rs9461607	6	30414574	rs12204683	79446542	49031968
23509613	rs3129716	6	32657436	rs12204683	79446542	46789106
23509613	rs9277916	6	33125436	rs12204683	79446542	46321106
23509613	rs642093	6	32582075	rs12204683	79446542	46864467
23509613	rs3130182	6	33023579	rs12204683	79446542	46422963
23509613	rs10484564	6	32752049	rs12204683	79446542	46694493
23509613	rs2734573	6	31494738	rs12204683	79446542	47951804
23509613	rs9275772	6	32689503	rs12204683	79446542	46757039
23509613	rs9275356	6	32667850	rs12204683	79446542	46778692
23509613	rs615672	6	32574171	rs12204683	79446542	46872371
23509613	rs4959119	6	32845729	rs12204683	79446542	46600813
23509613	rs1548515	6	30387403	rs12204683	79446542	49059139
23509613	rs9368606	6	29518665	rs12204683	79446542	49927877
23509613	rs1548513	6	30387687	rs12204683	79446542	49058855
23509613	rs9272723	6	32609427	rs12204683	79446542	46837115
23509613	rs3132928	6	32234015	rs12204683	79446542	47212527
23509613	rs2517611	6	30169327	rs12204683	79446542	49277215
23509613	rs3132722	6	29834951	rs12204683	79446542	49611591
23509613	rs2213581	6	32388546	rs12204683	79446542	47057996
23509613	rs2857210	6	32741742	rs12204683	79446542	46704800
23509613	rs4713603	6	32979609	rs12204683	79446542	46466933
23509613	rs9276915	6	32865911	rs12204683	79446542	46580631
23509613	rs9261855	6	30383799	rs12204683	79446542	49062743
23509613	rs9261799	6	30376487	rs12204683	79446542	49070055
23509613	rs3131379	6	31721033	rs12204683	79446542	47725509
23509613	rs502055	6	32579003	rs12204683	79446542	46867539
23509613	rs9261854	6	30383675	rs12204683	79446542	49062867
23509613	rs4711314	6	33085947	rs12204683	79446542	46360595
23509613	rs7767325	6	32233886	rs12204683	79446542	47212656
23509613	rs2516516	6	31443570	rs12204683	79446542	48002972
23509613	rs933208	6	31506648	rs12204683	79446542	47939894
23509613	rs17411480	6	30423117	rs12204683	79446542	49023425
23509613	rs9295888	6	30422481	rs12204683	79446542	49024061
23509613	rs3129868	6	32404377	rs12204683	79446542	47042165
23509613	rs2395357	6	33101006	rs12204683	79446542	46345536
23509613	rs9272219	6	32602269	rs12204683	79446542	46844273
23509613	rs9272346	6	32604372	rs12204683	79446542	46842170
23509613	rs2647089	6	32681568	rs12204683	79446542	46764974
23509613	rs2857605	6	31524851	rs12204683	79446542	47921691
23509613	rs9270986	6	32574060	rs12204683	79446542	46872482
23509613	rs9469220	6	32658310	rs12204683	79446542	46788232
23509613	rs3128918	6	33061098	rs12204683	79446542	46385444
23509613	rs9276298	6	32703021	rs12204683	79446542	46743521
23509613	rs2894254	6	32345689	rs12204683	79446542	47100853
23509613	rs2857597	6	31585000	rs12204683	79446542	47861542
20169177	rs2230926	6	138196066	None	0	138196066
20169177	rs9275328	6	32666822	None	0	32666822
20169177	rs9271366	6	32586854	None	0	32586854
25233373	rs7744813	6	73643289	rs12193446	129498893	55855604
24166486	rs17750424	6	27701122	rs17693963	27742386	41264
24166486	rs9379858	6	26367689	rs17693963	27742386	1374697
24166486	rs34706883	6	27805255	rs17693963	27742386	62869
24166486	rs13212651	6	27806985	rs17693963	27742386	64599
24166486	rs7749305	6	27446566	rs17693963	27742386	295820
24166486	rs13199772	6	27834085	rs17693963	27742386	91699
24166486	rs13194781	6	27815639	rs17693963	27742386	73253
24166486	rs3799380	6	26467182	rs17693963	27742386	1275204
24166486	rs6904596	6	27491299	rs17693963	27742386	251087
24166486	rs6456728	6	26477779	rs17693963	27742386	1264607
23509962	rs318497	6	2912277	None	0	2912277
23509962	rs1763510	6	134557207	None	0	134557207
23509962	rs9392653	6	5071492	None	0	5071492
23509962	rs4715555	6	55448610	None	0	55448610
19961619	rs9376221	6	136992379	None	0	136992379
23966867	rs11961438	6	154646581	rs6931262	7217284	147429297
23041239	rs556621	6	44594159	None	0	44594159
24390342	rs2234067	6	36355654	rs9268839	32460995	3894659
19721433	rs10484256	6	12195150	rs1040994	12196980	1830
19343178	rs12189801	6	142641606	rs6570507	142358435	283171
19343178	rs2714357	6	7225995	rs10946808	26233159	19007164
19343178	rs2814993	6	34618893	rs1776897	34227234	391659
19343178	rs3131296	6	32172993	rs13437082	31386783	786210
19343178	rs9358913	6	26239404	rs10946808	26233159	6245
19343178	rs4711269	6	31354819	rs13437082	31386783	31964
19343178	rs7742369	6	34165721	rs1776897	34227234	61513
19343178	rs742106	6	15524480	rs10946808	26233159	10708679
22291604	rs2230926	6	138196066	None	0	138196066
22291604	rs548234	6	106568034	None	0	106568034
22291604	rs9501626	6	32400344	None	0	32400344
19448621	rs314280	6	105400837	rs314277	104959787	441050
19448621	rs4946651	6	105369510	rs314277	104959787	409723
19448621	rs369065	6	105444058	rs314277	104959787	484271
19448621	rs314263	6	105392745	rs314277	104959787	432958
19448621	rs314262	6	105394621	rs314277	104959787	434834
23900074	rs9257445	6	28949206	None	0	28949206
21533022	rs17563605	6	127164572	rs13204965	126845927	318645
23936387	rs10946659	6	24042393	rs424232	32240547	8198154
23667675	rs314289	6	105430934	rs364663	104995314	435620
23667675	rs7759938	6	105378954	rs364663	104995314	383640
23667675	rs314280	6	105400837	rs364663	104995314	405523
23667675	rs11156429	6	105364421	rs364663	104995314	369107
23667675	rs314272	6	105462004	rs364663	104995314	466690
23667675	rs314273	6	105461882	rs364663	104995314	466568
23667675	rs314270	6	105462876	rs364663	104995314	467562
23667675	rs314276	6	105407999	rs364663	104995314	412685
23667675	rs314274	6	105412932	rs364663	104995314	417618
23667675	rs4946651	6	105369510	rs364663	104995314	374196
23667675	rs369065	6	105444058	rs364663	104995314	448744
23667675	rs1744206	6	105423931	rs364663	104995314	428617
23667675	rs395962	6	105397418	rs364663	104995314	402104
23667675	rs9391253	6	105367616	rs364663	104995314	372302
23667675	rs2095812	6	105383978	rs364663	104995314	388664
23667675	rs314290	6	105426994	rs364663	104995314	431680
23667675	rs314291	6	105424901	rs364663	104995314	429587
23667675	rs167539	6	105410048	rs364663	104995314	414734
23667675	rs12200251	6	105382415	rs364663	104995314	387101
23667675	rs9404590	6	105401013	rs364663	104995314	405699
23667675	rs314266	6	105421317	rs364663	104995314	426003
23667675	rs314263	6	105392745	rs364663	104995314	397431
23667675	rs314262	6	105394621	rs364663	104995314	399307
23667675	rs314268	6	105417978	rs364663	104995314	422664
24133439	rs11575089	6	167557199	rs11575088	167143546	413653
22452962	rs3734805	6	151939350	None	0	151939350
22452962	rs2046210	6	151948366	None	0	151948366
22452962	rs9498283	6	149605182	None	0	149605182
22452962	rs2180341	6	127600630	None	0	127600630
23028483	rs4714586	6	42244630	rs9268516	32411712	9832918
23028483	rs9273349	6	32625869	rs9268516	32411712	214157
24509480	rs3130501	6	31136453	rs3132524	31168937	32484
24509480	rs9505118	6	7290437	rs9502570	7258384	32053
21738491	rs11970286	6	118680374	None	0	118680374
21738491	rs11153730	6	118667522	None	0	118667522
22238593	rs6930576	6	148704954	None	0	148704954
20838585	rs16892328	6	81583270	None	0	81583270
20838585	rs7738656	6	121714848	None	0	121714848
20838585	rs781718	6	125208633	None	0	125208633
25436638	rs9472138	6	43811762	None	0	43811762
25436638	rs11755845	6	43904780	None	0	43904780
19936222	rs3129882	6	32409530	None	0	32409530
19936222	rs2076530	6	32363816	None	0	32363816
19936222	rs2480	6	16113733	None	0	16113733
24483146	rs3135351	6	32392945	rs9363058	93298817	60905872
24023777	rs9496346	6	142669338	None	0	142669338
24023777	rs6570507	6	142679572	None	0	142679572
19812673	rs7766973	6	15268051	None	0	15268051
21423239	rs9320964	6	124195807	None	0	124195807
23886662	rs2251396	6	31364707	rs12153855	32107027	742320
23886662	rs2844509	6	31510924	rs12153855	32107027	596103
23886662	rs12211410	6	32049423	rs12153855	32107027	57604
23886662	rs9368699	6	31802541	rs12153855	32107027	304486
23886662	rs12198173	6	32026808	rs12153855	32107027	80219
23886662	rs13199524	6	32066765	rs12153855	32107027	40262
22745674	rs2327620	6	12907591	rs9349379	12903725	3866
20686608	rs7750826	6	1336867	rs9502893	1339954	3087
20686608	rs11242674	6	1307846	rs9502893	1339954	32108
20686608	rs11242679	6	1337311	rs9502893	1339954	2643
21738480	rs2517524	6	31025713	rs2517510	31062345	36632
21738487	rs3129882	6	32409530	None	0	32409530
21738487	rs4880	6	160113872	None	0	160113872
21738487	rs1801582	6	161807855	None	0	161807855
22509378	rs1876525	6	87152092	rs13202860	86445536	706556
22509378	rs13209281	6	87144649	rs13202860	86445536	699113
24940741	rs7453920	6	32730012	rs9276370	32739518	9506
24940741	rs9277535	6	33054861	rs9277535	33087084	32223
24940741	rs9366816	6	33104175	rs9277535	33087084	17091
23636237	rs1893113	6	162906921	None	0	162906921
25742292	rs510579	6	165713961	rs1105228	165292984	420977
25742292	rs561155	6	165715875	rs1105228	165292984	422891
23307926	rs2153157	6	10897488	rs1046089	31635190	20737702
24324648	rs9271682	6	32592923	rs3130941	31229737	1363186
24324648	rs943474	6	33749834	rs3130941	31229737	2520097
24324648	rs9264567	6	31235374	rs3130941	31229737	5637
24324648	rs12173787	6	33735471	rs3130941	31229737	2505734
23793025	rs13208321	6	96860354	rs11759769	96617336	243018
24086445	rs9320486	6	114538983	rs9488343	114226817	312166
24086445	rs9320481	6	114490281	rs9488343	114226817	263464
24086445	rs9320482	6	114492599	rs9488343	114226817	265782
24086445	rs9488340	6	114508475	rs9488343	114226817	281658
24086445	rs6936717	6	114522082	rs9488343	114226817	295265
24086445	rs7746324	6	114547249	rs9488343	114226817	320432
24086445	rs9374441	6	114513862	rs9488343	114226817	287045
24086445	rs9400701	6	114522398	rs9488343	114226817	295581
22216198	rs2523674	6	31436789	None	0	31436789
19056611	rs564398	9	22029547	rs10811661	22134095	104548
19401414	rs10811661	9	22134094	rs2383208	22132077	2017
20585627	rs10960751	9	12675264	rs2153271	16864523	4189259
23382809	rs838836	9	111754288	rs643410	109037283	2717005
21827660	rs1063192	9	22003367	None	0	22003367
21827660	rs1412829	9	22043926	None	0	22043926
21827660	rs4977756	9	22068652	None	0	22068652
21827660	rs2157719	9	22033366	None	0	22033366
24047820	rs12115663	9	16517953	None	0	16517953
21935397	rs10987417	9	129462501	None	0	129462501
21935397	rs10968576	9	28414339	None	0	28414339
21935397	rs2798311	9	115399594	None	0	115399594
23028483	rs3939286	9	6210099	None	0	6210099
23028483	rs1342326	9	6190076	None	0	6190076
22087292	rs12005658	9	28868243	None	0	28868243
22087292	rs16913751	9	28853125	None	0	28853125
22087292	rs1389728	9	28817957	None	0	28817957
22087292	rs13299777	9	28939554	None	0	28939554
22087292	rs10491629	9	28855155	None	0	28855155
22087292	rs3849874	9	28869369	None	0	28869369
22087292	rs1368998	9	28879953	None	0	28879953
22087292	rs11998784	9	28875332	None	0	28875332
22087292	rs16913782	9	28876158	None	0	28876158
22087292	rs10491633	9	28943695	None	0	28943695
22087292	rs969715	9	28820807	None	0	28820807
20801717	rs2814707	9	27536397	None	0	27536397
20801717	rs903603	9	27529316	None	0	27529316
20801717	rs3849942	9	27543281	None	0	27543281
23423138	rs1399428	9	120660568	None	0	120660568
23423138	rs4837521	9	120654461	None	0	120654461
21980494	rs657152	9	136139265	None	0	136139265
21980494	rs630014	9	136149722	None	0	136149722
21980494	rs2073828	9	136137140	None	0	136137140
21980494	rs495828	9	136154867	None	0	136154867
21980494	rs500498	9	136148647	None	0	136148647
22428042	rs564398	9	22029547	rs7865618	22031006	1459
22428042	rs518394	9	22019673	rs7865618	22031006	11333
22428042	rs523096	9	22019129	rs7865618	22031006	11877
20838585	rs13290397	9	81383454	None	0	81383454
25436638	rs1571583	9	4267209	rs10759944	97794690	93527481
22452962	rs1011970	9	22062134	None	0	22062134
22452962	rs865686	9	110888478	None	0	110888478
22666496	rs10429616	9	118518733	None	0	118518733
22666496	rs2157673	9	118559109	None	0	118559109
23870195	rs3218020	9	21997872	rs7856675	4555305	17442567
23870195	rs4977575	9	22124744	rs7856675	4555305	17569439
23870195	rs1537375	9	22116071	rs7856675	4555305	17560766
23870195	rs1333042	9	22103813	rs7856675	4555305	17548508
23870195	rs10511701	9	22112599	rs7856675	4555305	17557294
22470424	rs1796991	9	75317874	None	0	75317874
24483146	rs2274870	9	107515214	rs2274870	104752933	2762281
24483146	rs1450679	9	107026812	rs2274870	104752933	2273879
24094242	rs10819937	9	104223233	rs8176720	133257486	29034253
20339536	rs1883025	9	107664301	rs16909449	120099019	12434718
19197348	rs527485	9	22628931	rs613391	22670716	41785
19197348	rs2808693	9	100490758	rs755109	97933921	2556837
19197348	rs10984516	9	100718775	rs755109	97933921	2784854
19197348	rs10119795	9	100637339	rs755109	97933921	2703418
19197348	rs10983893	9	100596165	rs755109	97933921	2662244
19197348	rs3890182	9	107647655	rs755109	97933921	9713734
19197348	rs1877431	9	100534147	rs755109	97933921	2600226
19197348	rs925488	9	100546391	rs755109	97933921	2612470
19197348	rs10983932	9	100604431	rs755109	97933921	2670510
19197348	rs2805809	9	100496922	rs755109	97933921	2563001
19197348	rs4743136	9	100608059	rs755109	97933921	2674138
19197348	rs2805810	9	100331738	rs755109	97933921	2397817
19197348	rs1588635	9	100537802	rs755109	97933921	2603881
19197348	rs4743034	9	109632353	rs755109	97933921	11698432
19197348	rs2668804	9	100497750	rs755109	97933921	2563829
19197348	rs976731	9	22695593	rs613391	22670716	24877
19197348	rs7036589	9	100657720	rs755109	97933921	2723799
19197348	rs976730	9	22695667	rs613391	22670716	24951
22693455	rs10811661	9	22134094	None	0	22134094
19812673	rs952834	9	89241777	None	0	89241777
19812673	rs4742409	9	7774180	None	0	7774180
22763110	rs4836732	9	119266695	None	0	119266695
21983785	rs6478444	9	122681580	None	0	122681580
23509962	rs3780293	9	80076247	None	0	80076247
23509962	rs1985317	9	120292334	None	0	120292334
23509962	rs10986432	9	127570640	None	0	127570640
23509962	rs2771051	9	120287708	None	0	120287708
23509962	rs886090	9	136199503	None	0	136199503
23509962	rs493014	9	136187163	None	0	136187163
23509962	rs7019259	9	81038220	None	0	81038220
23386860	rs10980495	9	113383998	rs10980508	110657479	2726519
23386860	rs10817049	9	113371681	rs10980508	110657479	2714202
23386860	rs7048110	9	113399298	rs10980508	110657479	2741819
23386860	rs10817052	9	113373423	rs10980508	110657479	2715944
23386860	rs10448267	9	113380893	rs10980508	110657479	2723414
23386860	rs12378245	9	113390943	rs10980508	110657479	2733464
21738487	rs4837628	9	122059709	None	0	122059709
25760438	rs1347857	9	87173097	rs11140653	84537594	2635503
18604267	rs505922	9	136149229	None	0	136149229
18604267	rs687289	9	136137106	None	0	136137106
18604267	rs687621	9	136137065	None	0	136137065
18604267	rs500498	9	136148647	None	0	136148647
18604267	rs657152	9	136139265	None	0	136139265
21980299	rs10758593	9	4292083	None	0	4292083
19557197	rs569406	9	78029345	None	0	78029345
23989986	rs12551314	9	96379797	None	0	96379797
20038947	rs2147256	9	98927127	None	0	98927127
25742292	rs7036692	9	5972586	rs7869190	5551945	420641
22899653	rs1333040	9	22083404	None	0	22083404
22570617	rs1063192	9	22003367	rs2157719	22033367	30000
22570617	rs4977756	9	22068652	rs2157719	22033367	35285
22570617	rs7049105	9	22028801	rs2157719	22033367	4566
22570617	rs3217992	9	22003223	rs2157719	22033367	30144
22570617	rs10120688	9	22056499	rs2157719	22033367	23132
22570617	rs573687	9	22011642	rs2157719	22033367	21725
22570617	rs1412832	9	22077543	rs2157719	22033367	44176
22570617	rs1412829	9	22043926	rs2157719	22033367	10559
22570617	rs2151280	9	22034719	rs2157719	22033367	1352
19448621	rs12684013	9	108998114	rs7861820	106174393	2823721
19448621	rs7028916	9	108927068	rs7861820	106174393	2752675
19448621	rs4452860	9	108925389	rs7861820	106174393	2750996
21448238	rs4742323	9	7286743	None	0	7286743
23408906	rs7850258	9	100549013	rs7045138	97829181	2719832
23408906	rs965513	9	100556109	rs7045138	97829181	2726928
23874384	rs12551906	9	102119090	rs12551906	99356808	2762282
24740154	rs16911551	9	124950477	None	0	124950477
23251661	rs7030241	9	100550375	rs4523321	101775328	1224953
21829393	rs657152	9	136139265	None	0	136139265
25140149	rs7849530	9	94927735	rs7849530	92165453	2762282
23936387	rs4842007	9	138474785	None	0	138474785
23565137	rs913360	9	112611379	None	0	112611379
23667675	rs6995390	8	77611012	rs4735738	76699390	911622
23667675	rs7822914	8	77663038	rs4735738	76699390	963648
23667675	rs1865294	8	77610042	rs4735738	76699390	910652
23667675	rs6472982	8	77663402	rs4735738	76699390	964012
23667675	rs6472983	8	77671877	rs4735738	76699390	972487
23667675	rs7822501	8	77662796	rs4735738	76699390	963406
23056639	rs4876386	8	118782886	None	0	118782886
23056639	rs2409784	8	11396856	None	0	11396856
20072603	rs16894980	8	122264777	None	0	122264777
22452962	rs1562430	8	128387852	None	0	128387852
22452962	rs13281615	8	128355618	None	0	128355618
23382809	rs2945741	8	134646629	rs2860223	133656434	990195
20921969	rs16895513	8	98326973	rs6468544	97317537	1009436
21935397	rs17150703	8	9745798	None	0	9745798
23028483	rs2977724	8	4924137	None	0	4924137
21379329	rs7007878	8	29042453	None	0	29042453
21379329	rs7814569	8	81089866	None	0	81089866
21379329	rs2673604	8	133411607	None	0	133411607
18823527	rs16916856	8	52739150	None	0	52739150
20364137	rs10958409	8	55327091	rs9298506	54524964	802127
21124946	rs16877095	8	109054668	None	0	109054668
21437268	rs1431918	8	62885853	None	0	62885853
20661308	rs16902486	8	128955065	None	0	128955065
20661308	rs17120351	8	14686997	None	0	14686997
20838585	rs12548494	8	135938492	None	0	135938492
20838585	rs891541	8	125742166	None	0	125742166
20838585	rs4897695	8	134876365	None	0	134876365
20838585	rs3019325	8	111286115	None	0	111286115
19714205	rs2247572	8	73633028	None	0	73633028
19936222	rs983309	8	9177732	rs331	19962894	10785162
25188341	rs28834970	8	27195121	rs859812	5736288	21458833
25188341	rs9331896	8	27467686	rs859812	5736288	21731398
24513273	rs2941484	8	76478768	None	0	76478768
24513273	rs17786744	8	23777006	None	0	23777006
20694148	rs4523270	8	19856539	rs2083637	20007664	151125
24483146	rs2172820	8	15325668	rs2172820	15468159	142491
23326517	rs13278062	8	23082971	rs11986011	126320412	103237441
24094242	rs2954021	8	126482077	None	0	126482077
24094242	rs6984305	8	9178268	None	0	9178268
20339536	rs9644568	8	19928582	rs10091038	29502788	9574206
20339536	rs1011685	8	19830769	rs10091038	29502788	9672019
19197348	rs17321515	8	126486409	None	0	126486409
19197348	rs2554622	8	3795532	None	0	3795532
19197348	rs7846385	8	78160179	None	0	78160179
22693455	rs13266634	8	118184783	rs3802177	117172786	1011997
20421936	rs13278851	8	9750872	rs17150703	9888288	137416
20421936	rs516175	8	9769573	rs17150703	9888288	118715
22087292	rs4507747	8	141219125	None	0	141219125
24347629	rs920455	8	122700197	rs3870371	121684892	1015305
24347629	rs7816221	8	122696143	rs3870371	121684892	1011251
20169177	rs2736340	8	11343973	None	0	11343973
24511991	rs12681349	8	4277990	None	0	4277990
21408207	rs2248932	8	11391650	rs2736340	11486464	94814
24166486	rs10098073	8	143309504	rs6558872	4380617	138928887
24166486	rs4129585	8	143312933	rs6558872	4380617	138932316
23509962	rs380904	8	144565905	None	0	144565905
23509962	rs12541254	8	12979400	None	0	12979400
23509962	rs1707420	8	5607663	None	0	5607663
23509962	rs10504130	8	52757093	None	0	52757093
21738480	rs1991866	8	130624105	rs10098310	129601368	1022737
24324551	rs2252567	8	11660916	rs2645430	11801600	140684
24324551	rs2034842	8	121224037	rs10955961	120206362	1017675
24324551	rs56159702	8	121231250	rs10955961	120206362	1024888
24324551	rs2054148	8	121216510	rs10955961	120206362	1010148
24324551	rs7387373	8	121230950	rs10955961	120206362	1024588
24324551	rs7387094	8	121230787	rs10955961	120206362	1024425
24324551	rs10955962	8	121219597	rs10955961	120206362	1013235
24324551	rs1497042	8	11660614	rs2645430	11801600	140986
24324551	rs7013781	8	121214291	rs10955961	120206362	1007929
24324551	rs6989074	8	121234756	rs10955961	120206362	1028394
24324551	rs58829748	8	121231299	rs10955961	120206362	1024937
24324551	rs10808508	8	121227068	rs10955961	120206362	1020706
25367360	rs2975500	8	32605365	rs13257518	32778056	172691
25367360	rs4531042	8	60088688	rs7823467	59166175	922513
25367360	rs6997378	8	60167889	rs7823467	59166175	1001714
25367360	rs4738757	8	60056229	rs7823467	59166175	890054
25367360	rs10503929	8	32613983	rs13257518	32778056	164073
25367360	rs10086929	8	60090297	rs7823467	59166175	924122
25367360	rs6471768	8	60068143	rs7823467	59166175	901968
25367360	rs12675886	8	60147089	rs7823467	59166175	980914
22291604	rs2254546	8	11343680	None	0	11343680
21738487	rs2205108	8	91136078	None	0	91136078
21738487	rs12718379	8	16860077	None	0	16860077
24714607	rs7836298	8	115504434	None	0	115504434
19961619	rs7843085	8	33115544	None	0	33115544
19961619	rs13273924	8	33126999	None	0	33126999
19300500	rs6471895	8	61624949	None	0	61624949
21804549	rs2453626	8	101137897	None	0	101137897
23041239	rs4875812	8	1759466	None	0	1759466
20932310	rs2928826	8	109614094	rs2935776	108617674	996420
20932310	rs7842088	8	17585129	rs2935776	108617674	91032545
23636237	rs2840445	8	5764942	rs2840445	5907420	142478
23636237	rs12156272	8	131972500	rs2840445	5907420	126065080
25742292	rs9325747	8	15067980	None	0	15067980
23350875	rs11996339	8	29330180	rs12548021	29486945	156765
23350875	rs11987193	8	29336008	rs12548021	29486945	150937
22570617	rs284495	8	105965578	rs284489	104945792	1019786
22570617	rs1521774	8	105978990	rs284489	104945792	1033198
21876539	rs16868941	8	103052377	rs16868941	102040149	1012228
23408906	rs2439302	8	32432369	rs7825175	32558756	126387
24836286	rs10505477	8	128407443	rs6983267	127401060	1006383
24836286	rs7014346	8	128424792	rs6983267	127401060	1023732
21423719	rs4240624	8	9184231	None	0	9184231
25060954	rs1503369	8	68421998	rs1393902	67509330	912668
25060954	rs1503363	8	68406704	rs1393902	67509330	897374
25060954	rs6472312	8	68409498	rs1393902	67509330	900168
25060954	rs1393901	8	68425334	rs1393902	67509330	916004
25060954	rs1827524	8	68425242	rs1393902	67509330	915912
24740154	rs7013418	8	8501322	rs10505477	127395198	118893876
23966867	rs2958759	8	30127555	rs11777345	5569009	24558546
24025145	rs16908658	8	139244798	rs10112481	5017650	134227148
21552555	rs17126237	8	17981089	rs17126232	18120141	139052
23472185	rs12674503	8	424466	None	0	424466
22666496	rs12556591	X	13050626	None	0	13050626
22666496	rs4830819	X	13044003	None	0	13044003
21502949	rs5979778	X	12983303	None	0	12983303
21738487	rs1799836	X	43627999	None	0	43627999
20038947	rs2405829	X	32454346	rs5990417	95824871	63370525
22504420	rs5934507	X	8917206	None	0	8917206
21347282	rs10218356	X	19258312	rs1190739	136973136	117714824
22843504	rs6646569	X	119241774	None	0	119241774
23593202	rs5980450	X	148477956	None	0	148477956
23593202	rs7064959	X	148486762	None	0	148486762
23593202	rs4844014	X	148404622	None	0	148404622
23143602	rs7057398	X	106144529	rs379742	106250703	106174
20838585	rs5979903	X	13535409	rs7890572	29622701	16087292
19343178	rs1402078	X	92517661	None	0	92517661
19343178	rs3125945	X	70258736	None	0	70258736
21750679	rs2725466	11	132779393	None	0	132779393
23667675	rs1106419	11	126609087	rs7114000	126737685	128598
23667675	rs3862645	11	126608446	rs7114000	126737685	129239
23667675	rs3862642	11	126605034	rs7114000	126737685	132651
23667675	rs3889461	11	126608705	rs7114000	126737685	128980
23056639	rs4351827	11	123139617	None	0	123139617
22044751	rs17111435	11	110445651	rs12785341	110525134	79483
25188341	rs983392	11	59923508	rs55770291	77211536	17288028
25188341	rs10792832	11	85867875	rs55770291	77211536	8656339
25188341	rs11218343	11	121435587	rs55770291	77211536	44224051
25188341	rs10838725	11	47557871	rs11602337	25092235	22465636
23886662	rs7927894	11	76301316	rs7130588	76559639	258323
23886662	rs2155219	11	76299194	rs7130588	76559639	260445
23583980	rs868903	11	1242690	rs7934606	1100037	142653
23583980	rs6421972	11	1096494	rs7934606	1100037	3543
23583980	rs2334659	11	1357063	rs7934606	1100037	257026
23583980	rs3829223	11	1300406	rs7934606	1100037	200369
23583980	rs7122936	11	1374456	rs7934606	1100037	274419
23583980	rs35705950	11	1241221	rs7934606	1100037	141184
20585627	rs1042602	11	88911696	rs1847134	89272085	360389
20585627	rs7120151	11	88740379	rs1847134	89272085	531706
20585627	rs1806319	11	89037936	rs1847134	89272085	234149
20585627	rs1827430	11	89018440	rs1847134	89272085	253645
20585627	rs11018528	11	88930377	rs1847134	89272085	341708
19503597	rs2078267	11	64334114	rs17300741	64563990	229876
21935397	rs4929949	11	8604593	None	0	8604593
21935397	rs10767664	11	27725986	None	0	27725986
21935397	rs3817334	11	47650993	None	0	47650993
21935397	rs11034952	11	38788615	None	0	38788615
21602797	rs93138	11	9759713	rs12793173	34812657	25052944
21602797	rs10836312	11	34810443	rs12793173	34812657	2214
21602797	rs7924717	11	34776331	rs12793173	34812657	36326
21602797	rs7929679	11	34805849	rs12793173	34812657	6808
21602797	rs10466455	11	34780936	rs12793173	34812657	31721
21602797	rs525202	11	34821948	rs12793173	34812657	9291
21602797	rs11032829	11	34748502	rs12793173	34812657	64155
21552555	rs10891096	11	110262743	None	0	110262743
21738491	rs12296050	11	2489342	None	0	2489342
22085899	rs16928809	11	2936952	None	0	2936952
23593202	rs7929583	11	87226475	rs6578985	2116909	85109566
23593202	rs6578987	11	2141586	rs6578985	2116909	24677
23593202	rs6578986	11	2138152	rs6578985	2116909	21243
23593202	rs12146626	11	87229524	rs6578985	2116909	85112615
23593202	rs10898723	11	87226744	rs6578985	2116909	85109835
23593202	rs4929957	11	2128309	rs6578985	2116909	11400
21909115	rs381815	11	16902268	rs7129220	10328991	6573277
20838585	rs12807555	11	75969633	rs12280753	116742944	40773311
20838585	rs11822822	11	123243942	rs7121446	122083949	1159993
20838585	rs964184	11	116648917	rs12280753	116742944	94027
20838585	rs1144036	11	116584421	rs12280753	116742944	158523
19936222	rs7938647	11	10061423	None	0	10061423
21931564	rs174547	11	61570783	None	0	61570783
22452962	rs3817198	11	1909006	None	0	1909006
20442857	rs11820589	11	116633862	rs12286037	116781491	147629
19779542	rs11218544	11	122039052	rs577948	122159482	120430
21273288	rs1004565	11	79377700	None	0	79377700
22470424	rs688858	11	88013263	rs2278170	4475616	83537647
24483146	rs2857891	11	6962957	rs2857891	6941726	21231
24483146	rs17564430	11	115043574	rs4936323	115220399	176825
24483146	rs11215416	11	115077327	rs4936323	115220399	143072
24483146	rs11215406	11	115065082	rs4936323	115220399	155317
24513273	rs506338	11	64440920	None	0	64440920
24513273	rs17300741	11	64331462	None	0	64331462
24513273	rs505802	11	64357072	None	0	64357072
24094242	rs2236653	11	126283785	None	0	126283785
24094242	rs174601	11	61623140	None	0	61623140
22344219	rs6265	11	27679916	rs652722	31883988	4204072
19197348	rs2071523	11	116697344	rs7396835	116813312	115968
19197348	rs7396851	11	116684164	rs7396835	116813312	129148
19197348	rs7396835	11	116684028	rs7396835	116813312	129284
19197348	rs6589567	11	116670676	rs7396835	116813312	142636
19197348	rs2849176	11	116696921	rs7396835	116813312	116391
19197348	rs2727789	11	116696887	rs7396835	116813312	116425
19197348	rs2071521	11	116697848	rs7396835	116813312	115464
19874204	rs2036417	11	13617608	rs9630182	13598625	18983
22843504	rs11211996	11	106858675	None	0	106858675
22843504	rs3782000	11	114072875	None	0	114072875
23251661	rs2266788	11	116660686	rs2160669	116776891	116205
20418485	rs1993116	11	14910234	rs2060793	14893764	16470
22561518	rs736374	11	35266944	rs10768122	35259305	7639
22561518	rs11021232	11	95320808	rs4409785	95578258	257450
19812673	rs12293188	11	22819374	None	0	22819374
19812673	rs16910194	11	22828912	None	0	22828912
21423239	rs12801214	11	44492917	rs10437629	33566664	10926253
20169177	rs6590330	11	128311059	rs1128334	128459064	148005
20169177	rs10893872	11	128325553	rs1128334	128459064	133511
18840781	rs1004446	11	2170143	None	0	2170143
24625756	rs12288023	11	67421341	rs12288023	67653870	232529
24625756	rs12282107	11	124539273	rs12282107	124669377	130104
24625756	rs507080	11	118549582	rs507080	118678873	129291
21983787	rs1485993	11	69362414	rs1393350	89277878	19915464
21980299	rs3741208	11	2169774	rs4084127	69781755	67611981
19651812	rs3847554	11	92668826	rs2166706	92958366	289540
19651812	rs1387153	11	92673828	rs2166706	92958366	284538
21390209	rs4551716	11	26694842	None	0	26694842
21390209	rs4497357	11	26662546	None	0	26662546
25340798	rs495366	11	102695108	rs573521	102846249	151141
25340798	rs948399	11	102771140	rs573521	102846249	75109
25340798	rs650108	11	102708787	rs573521	102846249	137462
25340798	rs645419	11	102716321	rs573521	102846249	129928
25340798	rs7926920	11	102698724	rs573521	102846249	147525
25340798	rs679620	11	102713620	rs573521	102846249	132629
25340798	rs603050	11	102680229	rs573521	102846249	166020
25340798	rs11225434	11	102691482	rs573521	102846249	154767
25367360	rs7934985	11	130689322	rs1944146	130820267	130945
21738487	rs1079597	11	113296286	None	0	113296286
21738487	rs11030104	11	27684517	None	0	27684517
24376456	rs10500968	11	23823467	rs7116456	23933767	110300
23041239	rs7937106	11	107354312	None	0	107354312
21298047	rs1426153	11	125170639	rs12284594	125309957	139318
21298047	rs11602925	11	125171431	rs12284594	125309957	138526
21298047	rs10893366	11	125178403	rs12284594	125309957	131554
21298047	rs12273605	11	125175481	rs12284594	125309957	134476
21298047	rs750338	11	125172593	rs12284594	125309957	137364
21298047	rs10893365	11	125176437	rs12284594	125309957	133520
21298047	rs11220015	11	125171374	rs12284594	125309957	138583
20548944	rs17463551	11	16431197	rs12808199	39306409	22875212
20548944	rs10895656	11	104217481	rs12808199	39306409	64911072
25008200	rs1026477	11	30489027	rs10501568	84536080	54047053
20038947	rs17133921	11	75034986	None	0	75034986
20038947	rs329640	11	133821131	None	0	133821131
20038947	rs435206	11	16903178	None	0	16903178
20038947	rs389967	11	16874610	None	0	16874610
24755620	rs528823	11	59837097	rs474951	60071148	234051
25742292	rs11020998	11	94721534	rs1808470	127876620	33155086
23307926	rs12294104	11	30382899	None	0	30382899
25364816	rs10894267	11	130714861	None	0	130714861
22291604	rs6590330	11	128311059	None	0	128311059
24324648	rs2078158	11	123444860	None	0	123444860
24324648	rs7939777	11	123443122	None	0	123443122
23408906	rs7128207	11	45230061	rs17723470	45206016	24045
19300482	rs11219732	11	99257825	None	0	99257825
24836286	rs1535	11	61597972	rs174537	61785208	187236
24836286	rs4246215	11	61564299	rs174537	61785208	220909
24836286	rs174550	11	61571478	rs174537	61785208	213730
20195266	rs7108821	11	112456462	rs7105881	112585498	129036
20195266	rs7119817	11	112455924	rs7105881	112585498	129574
25147783	rs526934	11	59633493	rs34324219	59855905	222412
25390645	rs17105964	11	106569583	rs17105932	106672739	103156
20339536	rs964184	11	116648917	rs174583	61842278	54806639
21533024	rs1049728	11	65421117	None	0	65421117
21460840	rs670139	11	59971795	rs610932	60171834	200039
21383967	rs11043097	11	11135795	rs10892279	118741072	107605277
23565137	rs3737529	11	121477816	rs11218343	121564878	87062
23565137	rs10898417	11	85547503	rs11218343	121564878	36017375
23565137	rs4598682	11	121375951	rs11218343	121564878	188927
23565137	rs17125523	11	121474239	rs11218343	121564878	90639
23565137	rs3781834	11	121445940	rs11218343	121564878	118938
24800985	rs11231379	11	62904935	rs4366490	63145382	240447
23738518	rs10508253	10	3430951	rs17135159	3366755	64196
19056611	rs7901695	10	114754088	rs7903146	112998590	1755498
23958962	rs7899919	10	2483458	rs2456778	60792132	58308674
23958962	rs7086629	10	73729228	rs2456778	60792132	12937096
23958962	rs34831910	10	2467734	rs2456778	60792132	58324398
23958962	rs9664175	10	2511084	rs2456778	60792132	58281048
20038947	rs11011581	10	20100819	rs1612122	29002969	8902150
20038947	rs7079573	10	45400406	rs1612122	29002969	16397437
20038947	rs10900126	10	45386322	rs1612122	29002969	16383353
21980299	rs10509540	10	90023033	rs10786436	98540425	8517392
21980299	rs12251307	10	6123495	rs10786436	98540425	92416930
20485516	rs1006368	10	126346603	None	0	126346603
20485516	rs11245330	10	126380338	None	0	126380338
20700443	rs3740393	10	104636655	None	0	104636655
20195266	rs1771628	10	31368479	rs2994684	31077342	291137
24143190	rs1219648	10	123346190	rs2981578	121580797	1765393
22570627	rs7894966	10	88618624	None	0	88618624
24513273	rs10821905	10	52646093	None	0	52646093
24513273	rs12356193	10	61413353	None	0	61413353
22843504	rs1930165	10	56301930	None	0	56301930
22843504	rs1936295	10	119662092	None	0	119662092
22561518	rs4353229	10	115489589	rs3814231	113721259	1768330
21297633	rs10761659	10	64445564	rs12261843	35265126	29180438
23593239	rs7904494	10	72386688	rs10776614	48555121	23831567
20932310	rs11015839	10	19002887	None	0	19002887
20932310	rs11015860	10	19005039	None	0	19005039
20932310	rs11015939	10	19017942	None	0	19017942
20932310	rs2986971	10	30096628	None	0	30096628
20932310	rs2493624	10	19062256	None	0	19062256
20932310	rs2495832	10	19074461	None	0	19074461
20932310	rs10763625	10	19034951	None	0	19034951
20661308	rs12416668	10	83655048	None	0	83655048
23350875	rs7087402	10	92770145	None	0	92770145
21448238	rs986222	10	91930887	None	0	91930887
20526338	rs10761741	10	65066186	rs2893923	63501424	1564762
20526338	rs4311994	10	112903090	rs869244	111149347	1753743
23300701	rs10795668	10	8701219	None	0	8701219
24025145	rs9416306	10	56071606	rs7476422	54444531	1627075
24025145	rs1319836	10	56088627	rs7476422	54444531	1644096
24025145	rs857373	10	56072949	rs7476422	54444531	1628418
24025145	rs7919725	10	56063948	rs7476422	54444531	1619417
24025145	rs857392	10	56088367	rs7476422	54444531	1643836
24025145	rs857369	10	56072270	rs7476422	54444531	1627739
24025145	rs1219862	10	56190305	rs7476422	54444531	1745774
21460841	rs2588969	10	63611354	None	0	63611354
21935397	rs10508503	10	16299951	None	0	16299951
21379329	rs201124	10	11053049	rs62209	10958376	94673
21379329	rs201119	10	11049977	rs62209	10958376	91601
21379329	rs201099	10	11024559	rs62209	10958376	66183
[truncated: 841 more rows]
