# Supplementary material for: A machine-compiled database of genome-wide association studies
Source: Nat Commun. 2019 Jul 26;10:3341. doi: 10.1038/s41467-019-11026-x (PMC6659642; doi:10.1038/s41467-019-11026-x)
Supplement: Supplementary file 3 — Source Data [file 41467_2019_11026_MOESM3_ESM.zip › Supplementary Files/notebooks/util/phenotype.mapping.annotated.txt]

Systolic blood pressure	Hypertension|Blood Pressure		2
"Systemic sclerosis, dcSSc"	Systemic Sclerosis		3
Waist circumference	Body Fat Distribution	WC_BMI_men	2
"Hip geometry, neck width, gender differentiated in females"	association bone	shaftz1r	2
Systolic blood pressure	Hypertension|Blood Pressure	SBP	2
Percent body fat	complex disease	BMI	3
"Systemic sclerosis, IcSSc"	Systemic Sclerosis		2
Non-word repetition	reading|language		2
Temperament	Temperament Character Inventory		3
Factor VII	hematological phenotypes	"FVII, exam 5"	3
IgM levels	Serum IgM		3
"Desialylated 2AB-labelled human plasma N-glycans groups, DG1"	Master|Plasma Protein	DG1	2
Diastolic blood pressure	Hypertension|Blood Pressure	DBP	2
Substance dependence	European-Origin|Substance Dependence		3
Percent predicted forced expiratory flow	pulmonary function	for latest exam	2
"Antennary fucosylated glycans, FUC-A"	Master|Plasma Protein	FUCA	2
Cholesterol	Serum Cholesterol Levels		3
Ankle brachial index	atherosclerosis	Ankle brachial index	3
"Hip geometry, neck section modulus, gender differentiated in males"	association bone	lsbmd	2
Glycated hemoglobin levels	Glycated Hemoglobin		3
Serum IgE levels	Serum IgE Levels		3
Disc degeneration	lumbar disc degeneration		3
Cortical thickness	"Bone Mineral Density,|Bone|Osteoporotic Fracture"		2
Handedness in dyslexia	handedness|dyslexia		3
Tetralogy of Fallot	Tetralogy Fallot		3
Usual bedtime	circadian phenotypes|sleep	Bedtime	3
Sensory disturbances after bilateral sagittal split ramus osteotomy	sensory disturbances|split		2
Atopic dermatitis	ATOPIC DERMATITIS		3
Serum hemoglobin levels	erythrocyte	MCV	2
"Liver function test: alkaline phosphatase, AST, ALT, GGT"	biomarker traits	Liver function: Alkaline phosphatase; AST; ALT; gamma-glutamyl transferase	3
Freckling	Common Traits	Freckling	3
Femoral neck bone geometry	Femoral Neck Bone Geometry		3
Systolic blood pressure	blood pressure	SBP	2
Chronic kidney disease	Kidney|Follow-Up		2
Parkinson's disease	Parkinson‰Ûªs disease		3
Kawasaki disease	Kawasaki Disease		3
Intracellular adhesion molecule-1	biomarker traits	Intercellular adhesion molecule-1	3
Case-only systemic lupus erythematosus	Systemic Lupus Erythematosus|Autoantibody		3
"Obesity, weight"	Obesity|Obesity-Related Traits	Weight	3
Left ventricular diastolic dimension	exercise responses|artery	left ventricular diastolic dimension	3
"Lipoprotein-associated phospholipase A2 activity and mass, activity"	phospholipase A		2
Breast cancer	Breast Cancer		3
Age-related macular degeneration	Age-Related Macular Degeneration		3
Telomere length	homeostasis		0
Hippocampal volume	hippocampal volume		3
Inflammatory bowel disease	inflammatory bowel disease		3
"HIV-1 control, setpoint"	HIV-1		3
Protein quantitative trait loci	Protein Quantitative Trait|genome|Association		3
Obesity-related traits	Childhood Obesity|Childhood	Urinary creatinine(mmol/d)	3
Mean forced vital capacity	pulmonary function		2
Gray matter volume	Quantitative Phenotype|Matter Volume		0
Total plasma cholesterol	complex disease		0
LDL cholesterol	complex disease		0
Obesity-related traits	Childhood Obesity|Childhood	Triglycerides(mg/dL)	3
Rheumatoid arthritis	rheumatoid arthritis		3
Ulcerative colitis	inflammatory bowel disease		2
Red blood cell traits	Cell Traits|Red Blood Cell|Resistance		3
"Lipoprotein-associated phospholipase A2 activity and mass, mass"	phospholipase A		2
Heart failure	cardiovascular disease	heart failure	3
"Type II diabetes, Indian"	Type 2 Diabetes|Transferability		2
Mean body mass index	waist circumference|body mass index	Mean body mass index	3
Multiple sclerosis	Multiple Sclerosis|Oligoclonal Band		3
Hepatitis B	Chronic Hepatitis B		3
Menopause	menopause		3
"Metabolic syndrome bivariate trait, triglycerides and blood pressure"	Metabolic Syndrome	TG-BP	2
"Bone mineral density, femoral neck"	Bone Mineral Density		2
"Obesity, weight"	Obesity|Obesity-Related Traits	HIP	3
"Optic disc size, disc"	optic disc size	Cup	3
Behcet's disease	BehÌ¤et's disease		3
Adverse response to chemotherapy in breast cancer	chemotherapy-induced alopecia|breast cancer		3
Monocyte chemoattractant protein-1	biomarker traits	Monocyte chemoattractant protein-1	3
"Systemic sclerosis, ATA positive"	Systemic Sclerosis		3
Cholelithiasis-related traits in sickle cell anemia	Total Bilirubin|Sickle Cell Anemia|Sickle Cell		3
Serum selenium levels	Serum Selenium		3
Cholesterol	Serum Cholesterol Levels	HDL-C	3
Protein biomarker	lectin		0
Waist-hip ratio	Body Fat Distribution	WHR_BMI_women	3
Glucosylceramide	Sphingolipid		2
Obesity-related traits	Childhood Obesity|Childhood	Glucose (mg/dL)	3
Diastolic blood pressure	Metabolic Syndrome	DBP (mmHg)	2
Glioma	increased disease risk		0
Anticoagulant levels	Protein C	funcPS	1
Cardiac repolarisation	"sudden cardiac death,"		0
Obesity-related traits	Childhood Obesity|Childhood	Sedentary&lightactivity (min/d)	3
"Antennary fucosylated glycans, FUC-A"	Master|Plasma Protein	DG12	0
Tourette syndrome	Tourette Syndrome		3
Cigarettes smoked per day	Smoking Behaviors|Cigarette Smoking		2
Carotid-brachial pulse wave velocity	arterial stiffness|blood pressure	CB-PWV	1
Calcium levels	Serum Calcium		3
"T-tau, Alzheimer's disease"	ìã protein levels		2
Fasting plasma glucose	diabetes-related traits	28 yr time averaged fpg	3
Smoking intensity	Smoking Behaviors|Cigarette Smoking		2
Plasma vitamin K	biomarker traits	Vitamin K plasma phylloquinone	3
C-reactive protein	biomarker traits	C-reactive protein exam 7	3
"Metabolic syndrome bivariate trait, triglycerides and blood pressure"	Metabolic Syndrome		2
Time to first tooth eruption	Primary Tooth Development		2
Thyroid hormone levels	Thyroid|Thyroid-Related Traits|Differences	FT4	3
Aortic root diameter	aortic root		2
Testicular germ cell tumor	"testicular cancer,"		3
"Metabolic syndrome bivariate trait, high-density lipoprotein cholesterol and triglycerides"	Metabolic Syndrome	WC-TG	2
Sexual dimorphism in anthropometric traits	Anthropometric Traits|Sexual	WCadjBMI	3
Hair curl	Common Traits	Hair curl	3
Walking speed at advanced age	age-related phenotypes|longevity	Walking speed exam 7	3
Obesity-related traits	Childhood Obesity|Childhood	Weight z-score change (SD/y)	3
Red blood cell count	Cell Traits|Red Blood Cell	MCV	2
Non-albumin protein levels	Immunoglobulin Isotypes|Non-Albumin Protein	NAP	3
Sexual dysfunction	Sexual Dysfunction	Lubrication	3
Breast cancer	breast cancer		3
Thyroid hormone levels	Thyroid|Thyroid-Related Traits|Differences	FT4/TSH	3
Eye color	"Skin,|Pigmentation"	Eye C'	3
Metabolic syndrome	Metabolic Syndrome	TG-BP	3
"Brain MRI, lateral ventricular volume"	brain|cognitive test	ALLV	3
Femoral neck and bone mineral density in women	Osteoporosis-Related Traits|Gene Expression Profiling	FN BMD	2
"Platelet aggregation, collagen"	platelet aggregation	lag	2
Obesity-related traits	Childhood Obesity|Childhood	Fat mass (kg)	3
Systolic blood pressure	arterial stiffness|blood pressure	blood-pressure	2
Obesity-related traits	Childhood Obesity|Childhood	"Dinner intake, adjEER (kcal)"	3
Risperidone-induced change in hip circumference	antipsychotic drugs|metabolic side effects	Risperidone - Waist Circumference	3
Major depressive disorder	major depression		3
"Desialylated 2AB-labelled human plasma N-glycans groups, DG12"	Master|Plasma Protein	FUCA	0
Osteoarthritis	hip|osteoarthritis		3
Warfarin maintenance dose	warfarin		2
Fasting plasma glucose	diabetes-related traits	fasting plasma glucose	3
Freckling	Common Traits	Red hair	0
Lymphoma	Malignancies		2
Mean FEV1/FVC ratio	pulmonary function	mean fev	3
"Hip geometry, neck section modulus, gender differentiated in females"	association bone	neck section modulus**	3
Distal colon cancer	colon cancer		3
Age at smoking initiation	Smoking Behaviors|Cigarette Smoking		2
Atrial fibrillation	Lone Atrial Fibrillation		3
Ovarian reserve	ovarian reserve		3
Wilms tumor	Wilms tumor		3
Red hair color	Common Traits	Freckling	0
Ovarian cancer in BRCA1 mutation carriers	Breast Cancer|Breast Ovarian Cancer|Carriers		3
Plasma CD40 ligand	biomarker traits	CD40 Ligand plasma	3
Breast Cancer in BRCA1 mutation carriers	Breast Cancer|Breast Ovarian Cancer|Carriers		3
Neck shaft angle in men	Osteoporosis-Related Traits|Gene Expression Profiling	NSA	2
Reflected wave amplitude	arterial stiffness|blood pressure	RW	3
Viscosity	hematological phenotypes	Viscosity	3
Prostate cancer	prostate cancer|breast		3
Collagen-induced platelet aggregation	hematological phenotypes	platelet aggregation (collagen-induced)	3
Nonalcoholic fatty liver disease	Metabolic Traits|Nonalcoholic Fatty Liver Disease		3
Upper aerodigestive tract cancers	Cancers|Conducted|Upper Aerodigestive Tract		3
Psoriatic arthritis	Psoriatic Arthritis		3
28-yr time-averaged fasting plasma glucose	diabetes-related traits	28 yr time averaged fpg	3
Adiponectin levels	Adiponectin Levels		3
"HIV-1 control, progression"	HIV-1		3
"Type I diabetes autoantibodies, T1D"	Type 1 Diabetes|Autoantibody		3
Alzheimer's disease	Alzheimer‰Ûªs disease		3
"AB1-42, Alzheimer's disease"	ìã protein levels		2
"Desialylated 2AB-labelled human plasma N-glycans groups, DG7"	Master|Plasma Protein	DG12	2
Obesity	childhood obesity		3
Anticoagulant levels	Protein C	fPS	1
"Breast cancer, all races"	Breast Cancer		3
Post-exercise 3 minute recovery: heart rate	exercise responses|artery	Post-exercise 3 minute recovery heart rate	3
Glycated hemoglobin	diabetes-related traits	hemoglobin a1c	2
Serum metabolites	Metabolite	rs number	2
"Obesity, waist"	Obesity|Obesity-Related Traits	Waist	3
Red blood cell traits	Cell Traits|Red Blood Cell|Resistance	MCHC	3
Sex hormone-binding globulin levels	Globulin|Hormone|Steroid Hormone		2
Bone mineral density	Bone Mineral Density		3
Eye color	Common Traits	Green eyes	3
Migraine	migraine		3
Crohn's disease	IBD Disease		2
Asthma	Asthma		3
Natriuretic peptide levels	NT-proBNP		1
"Platelet aggregation, epinephrine"	platelet aggregation	Epi 2 u M	3
Intraocular pressure	Primary Open-Angle Glaucoma|Intraocular Pressure		3
Late onset Alzheimer's disease	Late-Onset Alzheimer's Disease		3
Height	Height		3
"Coronary heart disease risk factor, LDL-C"	Coronary Heart Disease	LDL-C	3
Hemoglobin	hematological phenotypes	hemoglobin	3
"Antennary fucosylated glycans, FUC-A"	Master|Plasma Protein	DG7	3
Olanzapine-induced change in total cholesterol	antipsychotic drugs|metabolic side effects	Olanzapine - Total Cholesterol	3
"Platelet aggregation, epinephrine"	platelet aggregation	ADP 2 u M	3
Hair color: black versus blond	Hair Color|Skin Pigmentation		2
Follicular lymphoma	Diffuse Large B-cell Lymphoma|Follicular Lymphoma|Diffuse		3
"Hip geometery, neck shaft angle, gender differentiated in males"	association bone	necklengf	2
Hair color	Common Traits	Red hair	3
"Cognitive performance, visual memory and organization"	brain|cognitive test		2
"Brain MRI, temporal brain volume"	brain|cognitive test	temporal brain volume	3
Pulmonary function	Pulmonary Function|Lung Function		3
Mean corpuscular volume	Cell Traits|Red Blood Cell	MCHC	2
"Desialylated 2AB-labelled human plasma N-glycans groups, DG9"	Master|Plasma Protein	DG12	2
Left ventricular mass	exercise responses|artery	left ventricular mass	3
Type I diabetes	Type 1 Diabetes		3
Serum alkaline phosphatase levels	serum alkaline phosphatase levels		3
IgG glycosylation	Immunoglobulin G|Human Immunoglobulin|-Glycosylation		3
Red blood cell count	Cell Traits|Red Blood Cell	RBC count	3
"White blood cell types, neutrophil count"	White Blood Cell Count|Cell Phenotypes|White Blood Cell		3
White blood cell count	Cell Phenotypes|White Blood Cell	Neutrophils	3
Schizophrenia	Schizophrenia		3
Urinary albumin excretion	kidney|endocrine-related traits	urinary albumin excretion	3
Dental caries	dental caries		3
B-type natriuretic peptide	biomarker traits	B-type natriuretic peptide	3
"White blood cell types, basophil count"	White Blood Cell Count|Cell Phenotypes|White Blood Cell		3
"Eye color traits, 1st principal component on transformed hue and saturation values"	Eye Color	C HS1	2
"Metabolic syndrome bivariate trait, high-density lipoprotein cholesterol and triglycerides"	Metabolic Syndrome		2
Neck width in men	Osteoporosis-Related Traits|Gene Expression Profiling	NW	2
"Platelet aggregation, collagen"	platelet aggregation		2
Bone mineral density	"osteoporosis,|Bone mineral density,|osteoporosis"		3
Esophageal adenocarcinoma	Barrett‰Ûªs Esophagus|Esophageal Adenocarcinoma		3
Mean artierial pressure	arterial stiffness|blood pressure	MAP	2
Mean FEV1/FVC ratio	pulmonary function		3
HDL cholesterol	Cardiovascular Disease	HDL-cholesterol	3
Uric acid levels	uric acid levels		3
Obesity-related traits	Childhood Obesity|Childhood	Total antioxidants(mM)	3
Borderline personality disorder features	borderline personality		3
Myopia	Ocular Axial Length|High Myopia		3
Osteoarthritis	osteoarthritis		3
Testosterone levels	"Testosterone,|Estradiol,|Sex Hormone-Binding Globulin"		3
"Metabolic syndrome bivariate trait, waist circumference and fasting glucose"	Metabolic Syndrome	WC-GLUC	2
Vertical cup-disc ratio	Optic Disc		3
Retinal vascular caliber	cardiovascular diseases		2
Schizophrenia	schizophrenia|cytomegalovirus infection|infection suggests		3
PR interval	PR interval		3
Femoral neck bone mineral density	Osteoporosis-Related Phenotypes		2
Metabolic syndrome	Metabolic Syndrome	HDLC-WC	3
Green eyes	Common Traits	Eye color	2
"Obesity, extreme"	Obesity-Related Traits|Body-Weight		3
Migraine - clinic-based	migraine		3
Progressive supranuclear palsy	Progressive Supranuclear Palsy		3
"T-tau, normal"	ìã protein levels		3
Hypertension	Cardiovascular Disease|Blood Pressure		2
Cocaine dependence	cocaine dependence		3
"Obesity and osteoporosis, body mass index and bone mineral density, males"	Obesity|Osteoporosis Phenotypes		2
Digestive system disease	Barrett‰Ûªs Esophagus|Esophageal Adenocarcinoma		3
"Obesity, hip"	Obesity|Obesity-Related Traits	HIP	3
Height	complex disease	Height	3
Mean corpuscular hemoglobin	Cell Traits|Red Blood Cell	MCHC	2
Pack-years	Smoking Behaviors|Cigarette Smoking		2
Waist circumference	Cardiovascular Disease	waist circumference	3
Paget's disease of bone	Paget‰Ûªs disease bone		3
"Schizophrenia, schizoaffective disorder or bipolar disorder"	Schizophrenia		3
Mean corpuscular hemoglobin concentration	Cell Traits|Red Blood Cell	MCHC	2
Sphingomyelin 16:1	Sphingolipid		2
Cardiovascular disease risk factors	cardiovascular-related traits		3
Insulin resistance/response	Insulin Resistance|Copy Number Variation		3
Waist-hip ratio	Body Fat Distribution	WHR_BMI_pooled	2
Sudden cardiac arrest	Sudden Cardiac Death		3
"Metabolic syndrome bivariate trait, waist circumference and triglycerides"	Metabolic Syndrome	HDLC-TG	2
HDL	Metabolic Syndrome	Log HDL-C (mmol/l)	2
Hypertension	Hypertension|Blood Pressure		2
Metabolic syndrome	Metabolic Syndrome		3
Mean corpuscular volume	Cell Traits|Red Blood Cell	MCH	3
Airway hyperresponsiveness	airway responsiveness		3
Non-albumin protein levels	Immunoglobulin Isotypes|Non-Albumin Protein	ALB	3
Obesity	Extremely|Overweight|body mass index		3
Systolic blood pressure	complex disease		0
"Esophageal cancer, total gastric"	esophageal squamous cell carcinoma|gastric adenocarcinoma		3
Atrial fibrillation	atrial fibrillation		3
Common carotid artery intimal medial thickness	atherosclerosis	Common carotid artery intimal medial thickness	3
Mean corpuscular hemoglobin	Cell Traits|Red Blood Cell	MCH	2
Hair color: black versus red	Hair Color|Skin Pigmentation		2
"Obesity, body mass index"	Obesity|Obesity-Related Traits	BMI	3
Type II diabetes	Metabolic Syndrome	T2D	2
Waist circumference	Body Fat Distribution	WC_BMI_pooled	2
"Sudden cardiac arrest, dominant"	coronary artery disease|sudden cardiac arrest		3
Alzheimer's disease	Late-Onset Alzheimer‰Ûªs Disease		3
"Adiponectin levels, Second stage"	Quantitative Trait|Cardiometabolic Outcomes		2
"Bone mineral density, hip"	bone mineral density		2
Height	anthropometric traits		2
Ceramide 24:0	Sphingolipid		2
"Brain MRI, frontal brain volume"	brain|cognitive test	tcbv	2
Alzheimer's disease	"Alzheimer's disease,"		3
"Combined bone mineral density phenotypes, femoral neck bone mineral density, trochanater bone mineral density, lumbar spine bone mineral density, gender differentiated in females"	association bone		2
Autism	AUTISM		3
Waist circumference	Distribution|Adiposity|Waist Circumference		3
"Cognitive performance, Boston naming test"	brain|cognitive test	boston naming test	3
"Sudden cardiac arrest, recessive"	coronary artery disease|sudden cardiac arrest		3
Vitiligo	generalized vitiligo		3
Usual sleep duration	circadian phenotypes|sleep	Sleep duration	3
"Desialylated 2AB-labelled human plasma N-glycans groups, DG9"	Master|Plasma Protein	DG9	2
"Metabolic syndrome bivariate trait, high-density lipoprotein cholesterol and waist circumference"	Metabolic Syndrome	HDLC-TG	2
"Hip geometry, neck width"	association bone	NeckW1	1
"Cognitive performance, wide-range achievement test"	brain|cognitive test	wide-range achievement test	3
Restless legs syndrome	Restless Legs Syndrome		3
"Desialylated 2AB-labelled human plasma N-glycans groups, DG12"	Master|Plasma Protein	DG9	2
Obesity-related traits	Childhood Obesity|Childhood	Trunk fat mass (kg)	3
Metabolite levels	Atherosclerosis		2
QT interval length	heart rate|variability traits	QT	3
"Insulin resistance/response, HOMA-IR"	Insulin Resistance|Copy Number Variation		3
Age at death	age-related phenotypes|longevity	Age at death	3
Hair color	Common Traits	Green eyes	0
Hair color	Common Traits	Eye color	0
Height	Stature		3
Relative content of sphingomyelin 14:0	Sphingolipid		2
Duration of smoking	Smoking Behaviors|Cigarette Smoking		2
Pancreatitis	pancreatitis		3
Optic disc parameters	Optic Disc		3
Mean corpuscular hemoglobin	hematological phenotypes	mean corpuscular hemoglobin	3
"AB1-42, normal"	ìã protein levels		2
Obesity	obesity		3
Baseline brachial artery flow velocity	exercise responses|artery	Baseline brachial artery flow velocity	3
Reading and spelling	reading|language		2
Serum LDL cholesterol levels	LDL-cholesterol		3
Sexual dysfunction	Sexual Dysfunction	Arousal	3
Femoral neck and bone mineral density in men	Osteoporosis-Related Traits|Gene Expression Profiling	FN BMD	2
Anticoagulant levels	Protein C	Total PS	2
Clozapine-induced change in triglycerides	antipsychotic drugs|metabolic side effects	Clozapine - Triglycerides	3
Chronic obstructive pulmonary disease	Chronic Obstructive Pulmonary Disease COPD|Pulmonary Function		3
Non-albumin protein levels	Immunoglobulin Isotypes|Non-Albumin Protein	TP	2
Percent predicted forced expiratory volume/forced vital capacity ratio	pulmonary function	percent predicted fev	3
"Obesity, body mass index"	Obesity|Obesity-Related Traits	HIP	3
Celiac disease and rheumatoid arthritis	Rheumatoid Arthritis|Celiac Disease		3
"Desialylated 2AB-labelled human plasma N-glycans groups, DG7"	Master|Plasma Protein	DG7	2
Percent predicted FEV1/FVC ratio	Chronic Obstructive Pulmonary Disease COPD|Pulmonary Function		2
"Optic disc size, cup"	optic disc size	Disc	3
Clozapine-induced change in total cholesterol	antipsychotic drugs|metabolic side effects	Clozapine - Total Cholesterol	3
Quetiapine-induced change in HDL	antipsychotic drugs|metabolic side effects	Quetiapine - HDL	3
"Hip geometry, neck section modulus"	association bone	NeckZ1	2
"Plasma Phospholipid levels, lower docosahexaenoic acid"	Plasma Phospholipid|Fatty Acids		3
Complement C3 and C4 levels	Complement C3		3
Coronary artery calcification	atherosclerosis	Coronary artery calcification	3
Multiple sclerosis	Multiple Sclerosis		3
Atopic dermatitis	psoriasis|atopic dermatitis|asthma		3
Urinary isoprostanes/creatinine	biomarker traits	Urinary isoprostanes/creatinine	3
Age of onset of Parkinson's disease	Parkinson disease|onset		3
Telomere length	telomere length		3
Forced expiratory volume in one second slope	pulmonary function	longitudinal slope of fev	3
"White blood cell types, eosinophil count"	White Blood Cell Count|Cell Phenotypes|White Blood Cell		2
Childhood onset asthma	Asthma		2
"Plasma Phospholipid levels, eicosapentaenoic acid"	Plasma Phospholipid|Fatty Acids		3
Response to the antipsychotic treatment risperidone	Response Treatment|Antipsychotics	Risperidone ‰ÛÒ Negative	3
"Bone mineral density, spine"	bone mineral density		3
Retinal arteriolar caliber	arterioles		2
Ziprasidone-induced change in hip circumference	antipsychotic drugs|metabolic side effects	Ziprasidone - Hip Circumference	3
"Platelet aggregation, adenosine diphosphate"	platelet aggregation	Epi 2 u M	2
Obesity-related traits	Childhood Obesity|Childhood	Sleep RQ	3
Usual bedtime	circadian phenotypes|sleep		2
Age at onset of menarche and menopause	age menarche|menopause		3
Olanzapine-induced change in hemoglobin A1c	antipsychotic drugs|metabolic side effects	Olanzapine - Hemoglobin A1c	3
Combined Crohn's disease and celiac disease	Celiac Disease|Crohn's Disease		3
"Desialylated 2AB-labelled human plasma N-glycans groups, DG7"	Master|Plasma Protein	FUCA	2
Obesity-related traits	Childhood Obesity|Childhood	IGFBP-3 (ng/mL)	3
Waist circumference	Body Fat Distribution	WC_women	2
Renal sinus fat	chronic kidney disease		2
Atrial fibrillation	cardiovascular disease	atrial fibrillation	3
Perphenazine-induced change in triglycerides	antipsychotic drugs|metabolic side effects	Perphenazine - Triglycerides	3
Psoriasis	Psoriasis|New Disease		3
Left ventricular systolic dimension	exercise responses|artery	left ventricular systolic dimension	3
"Cognitive performance, similarities"	brain|cognitive test	similarities	3
Obesity-related traits	Childhood Obesity|Childhood	Weight (kg)	3
Atopy	Respiratory|atopy		3
"Desialylated 2AB-labelled human plasma N-glycans groups, DG12"	Master|Plasma Protein	DG12	2
Colorectal cancer	Colorectal Cancer		3
Mean corpuscular volume	Cell Traits|Red Blood Cell	MCV	2
Proinsulin levels	Type 2 Diabetes|Proinsulin Levels		2
Triglycerides	Cardiovascular Disease	triglycerides	3
Drug-induced torsades de pointes	Torsades de Pointes		3
Creutzfeldt-Jakob disease	Creutzfeldt‰ÛÒJakob disease		3
Internal carotid artery intimal medial thickness	atherosclerosis	Internal carotid artery intimal medial thickness	3
Metabolic syndrome	Metabolic Syndrome	HDLC-TG	3
Iron status biomarkers	Iron Deficiency	Case-Control	3
Waist circumference	Body Fat Distribution	WC_Men	2
Waist circumference	complex disease	Waist Circumference	3
Quantitative broadband ultrasound attentuation of the calcaneus	association bone	fnbmd	2
"Antipsychotic-induced QTc interval prolongation, risperidone"	cardiac arrhythmias	risperidone/QTc	3
Systolic blood pressure	Cardiovascular Disease|Blood Pressure		2
"Esophageal cancer, ESCC"	esophageal squamous cell carcinoma|gastric adenocarcinoma		3
Response to citalopram treatment	global disease|citalopram-induced side effects		3
Serum bilirubin levels	bilirubin levels		3
Ever versus never smoking status	Smoking Behaviors|Cigarette Smoking		2
Colorectal cancer	colorectal cancer		3
Eye color	Common Traits	Freckling	0
Thyroid hormone levels	Thyroid|Thyroid-Related Traits|Differences		3
Adolescent idiopathic scoliosis	Adolescent Idiopathic Scoliosis		3
"White blood cell types, monocyte count"	White Blood Cell Count|Cell Phenotypes|White Blood Cell		3
Metabolic syndrome	Metabolic Syndrome	MetS	3
"Caudate nucleus volume, Right caudate"	brain		2
Alanine aminotransferase	biomarker traits	Alanine aminotransferase exam 2	3
"Coronary heart disease risk factor, hypertension"	Coronary Heart Disease	Hypertension	3
Freckling	Common Traits	Hair color	0
Diastolic blood pressure	Hypertension|Blood Pressure	SBP	2
Late onset Alzheimer's disease	late-onset Alzheimer‰Ûªs disease		3
"Cardiovascular disease including myocardial infarction, coronary insufficiency, CHD death, atherothrombotic stroke"	cardiovascular disease	Major cardiovascular disease	3
Mean body mass index	waist circumference|body mass index		3
"T-tau, mild cognitive impairment"	ìã protein levels		3
Serum mean cell volume	erythrocyte	MCV	2
"Metabolic syndrome bivariate trait, triglycerides and blood pressure"	Metabolic Syndrome	WC-TG	2
Response to the antipsychotic treatment ziprasidone	Response Treatment|Antipsychotics	Ziprasidone ‰ÛÒPositive	3
Eating disorders	Personality Traits|Eating		3
Longevity	longevity		3
Mean waist circumference	waist circumference|body mass index	Mean waist circumference	3
"P-tau181p, normal"	ìã protein levels		2
Corneal astigmatism	Corneal Astigmatism		3
"Blood pressure, pulse pressure"	mean arterial pressure|pulse pressure		3
Obesity-related traits	Childhood Obesity|Childhood	Sleep duration (min/d)	3
Thyroid hormone levels	Thyroid|Thyroid-Related Traits|Differences	TSH/FT4	3
Trochanter bone mineral density	association bone	trochanter bmd**	3
Red blood cell count	hematological phenotypes	red blood cell count	3
"Metabolic syndrome bivariate trait, triglycerides and blood pressure"	Metabolic Syndrome	HDLC-TG	2
Bone mineral density	bone mineral density		3
Relative hand skill in reading disability	brain		0
C-reactive protein	C-Reactive Protein		3
HDL cholesterol	complex disease		0
Osteoporosis	Osteoporosis		3
Sneezing	Common Traits	Sneeze	3
Epworth sleepiness scale score	circadian phenotypes|sleep	Sleepiness	2
"Plasma Phospholipid levels, ALA"	Plasma Phospholipid|Fatty Acids		3
Callous-unemotional behaviour	Behavior		0
"Metabolic syndrome bivariate trait, high-density lipoprotein cholesterol and waist circumference"	Metabolic Syndrome		2
LDL cholesterol	Cardiovascular Disease	LDL-cholesterol	3
"Hip geometry, shaft section modulus, gender differentiated in females"	association bone	shaft section modulus**	3
Serum dehydroepiandrosterone sulphate levels	Dehydroepiandrosterone sulphate		3
"Cardiovascular disease risk factors, migraineurs with aura - major CVD"	Cardiovascular Events|Cardiovascular		2
"Optic disc size, disc"	optic disc size	Disc	3
C-reactive protein	biomarker traits	"C-reactive protein average exams 2,6,7"	3
Plasma vitamin D	biomarker traits	Vitamin D plasma 25(OH)-D	3
Glaucoma	Optic Nerve|Glaucoma		3
Bipolar disorder	bipolar disorder		3
Soluble ICAM-1	ICAM-1		3
Anticoagulant levels	Protein C	PC	0
Bipolar disorder	Bipolar disorder		3
Asthma	Asthma|Bronchodilator Response		3
Alzheimer's disease	Alzheimer's disease		3
Diastolic blood pressure	blood pressure	DBP	2
Serum magnesium levels	"Serum Magnesium,|Potassium,|Serum Magnesium Levels"		3
"Metabolic syndrome bivariate trait, waist circumference and triglycerides"	Metabolic Syndrome	MetS	2
Green eyes	Common Traits	Green eyes	3
Stage 2 exercise systolic blood pressure	exercise responses|artery	Stage 2 Exercise systolic blood pressure	3
Dengue shock syndrome	Dengue shock syndrome		3
Height	C-type natriuretic peptide|height		3
Obesity-related traits	Childhood Obesity|Childhood	Urinary nitrogen (g/d)	3
"Coronary heart disease including myocardial infarction, coronary insufficiency, CHD death"	cardiovascular disease		3
Type 2 diabetes	Obese|Type 2 Diabetes		3
Parkinson's disease	Parkinson's disease		3
Stage 2 exercise heart rate	exercise responses|artery	Stage 2 Exercise heart rate	3
Carotid-femoral pulse wave velocity	arterial stiffness|blood pressure	CF-PWV	2
Femoral neck bone mineral density	association bone	femoral bmd**	3
"Hip geometry, neck section modulus"	association bone	lumbar spine bmd**	2
"Obesity, waist-hip ratio"	Obesity|Obesity-Related Traits	WHR	2
Bone mineral density	Femoral Neck Bone|Bone Mineral Density		3
"Desialylated 2AB-labelled human plasma N-glycans groups, DG9"	Master|Plasma Protein	FUCA	2
Eye color	Common Traits	Hair color	0
Presence of antiphospholipid antibodies	Antiphospholipid Antibodies		3
"Desialylated 2AB-labelled human plasma N-glycans groups, DG7"	Master|Plasma Protein	DG9	2
Green eyes	Common Traits	Hair color	0
"Obesity, weight"	Obesity|Obesity-Related Traits	BMI	3
Response to the antipsychotic treatment olanzapine	Response Treatment|Antipsychotics	Olanzapine ‰ÛÒ Excitement	3
"Statin-mediated cholesterol level, sum trait"	Lipid-Lowering Response|Response Statins		2
Psoriasis	Psoriasis		3
Diastolic blood pressure	Hypertension|Blood Pressure		2
"Cognitive performance, visual memory and organization"	brain|cognitive test	factor 2:visual memory and organization	3
Autism	autism spectrum		3
Central corneal thickness	Brittle Cornea Syndrome|Blinding Disease		2
"Brain MRI, temporal horn volume"	brain|cognitive test	ALTHBV	2
Systemic lupus erythematosus	Systemic Lupus Erythematosus		3
Response to the antipsychotic treatment olanzapine	Response Treatment|Antipsychotics	Olanzapine ‰ÛÒ Negative	3
Type 1 diabetes nephropathy	Type 1 Diabetes|Kidney Disease|Diabetic Nephropathy	T1DN	3
Obesity-related traits	Childhood Obesity|Childhood	Fat free mass (kg)	3
Menarche	Age Menarche		3
Breast cancer	prostate cancer|breast		2
Neuroblastoma	neuroblastoma		3
Number of teeth	Primary Tooth Development		2
"Platelet aggregation, adenosine diphosphate"	platelet aggregation	ADP 2 u M	2
"Cardiovascular disease risk factors, migraineurs with aura - ischemic stroke"	Cardiovascular Events|Cardiovascular		2
"Type II diabetes, Chinese, Malay, Indian"	Type 2 Diabetes|Transferability		2
Bone mineral density	Volumetric Bone Mineral Densities		3
Left ventricular mass	left ventricular mass		3
Smoking behavior	smoking behaviors	CPD	2
Forced expiratory flow between 25th and 75th percentile slope	pulmonary function		2
Migraine without aura	migraine		3
Thyroid stimulating hormone	complex disease	Thyroid Stimulating Hormone	3
Social autistic-like traits	Autistic-Like Traits		3
Clozapine-induced change in heart rate	antipsychotic drugs|metabolic side effects	Clozapine - Heart Rate	3
Telomere length	Telomere Length		3
"Femoral neck bone mineral density, gender differentiated in males"	association bone	femoral bmd**	3
"Vitamin D, Vitamin K phylloquinone, Vitamin K % undercaboxylated osteocalcin"	biomarker traits	"Vitamin D, Vitamin K phylloquinone & Vitamin K % undercarboxylated osteocalcin"	3
"Metabolic syndrome bivariate trait, high-density lipoprotein cholesterol and fasting glucose"	Metabolic Syndrome	HDLC-GLUC	2
Breast cancer	Breast Cancer|Breast		3
PR interval	PR Interval		3
0- to 120-min insulin sensitivity index	diabetes-related traits		2
Mean corpuscular hemoglobin concentration	Cell Traits|Red Blood Cell	MCH	2
Waist-hip ratio	Body Fat Distribution	WHR_BMI_men	2
Word reading	reading|language		3
"Desialylated 2AB-labelled human plasma N-glycans groups, DG9"	Master|Plasma Protein	DG7	2
Type I diabetes	type 1 diabetes		3
Nonalcoholic fatty liver disease	Non-Alcoholic Fatty Liver Disease|Liver Disease		3
Percent predicted forced vital capacity	pulmonary function	percent predicted fvc for latest exam	3
Iron deficiency	Iron Deficiency	Case-Control	3
Rheumatoid arthritis	Rheumatoid Arthritis		3
Barrett's esophagus	Barrett‰Ûªs esophagus		3
Self-reported allergy	allergy		3
"Metabolic syndrome bivariate trait, blood pressure and fasting glucose"	Metabolic Syndrome	HDLC-GLUC	2
Post-exercise 3 minute recovery: systolic blood pressure	exercise responses|artery	Post-exercise 3 minute recovery systolic blood pressure	3
Ovarian cancer	ovarian cancer		3
Triglycerides	complex disease		0
Sex hormone-binding globulin levels	"Testosterone,|Estradiol,|Sex Hormone-Binding Globulin"		3
"Obesity, hip"	Obesity|Obesity-Related Traits	BMI	2
Serum testosterone	Serum Testosterone		3
Endometriosis	endometriosis		3
Tissue plasminogen activator	hematological phenotypes	tissue plasminogen activator	3
Response to taxane treatment	lung cancer|overall survival		2
Obesity-related traits	Childhood Obesity|Childhood	Sleep energyexpenditure adjweight (kcal/d)	3
Red blood cell traits	Cell Traits|Red Blood Cell|Resistance	RBC count	3
Adiponectin levels	Metabolic Traits|Type 2 Diabetes|Adiponectin Levels		3
pathological myopia	Pathological Myopia		3
"Metabolic syndrome bivariate trait, waist circumference and triglycerides"	Metabolic Syndrome	WC-TG	2
"Metabolic syndrome bivariate trait, high-density lipoprotein cholesterol and triglycerides"	Metabolic Syndrome	TG-BP	3
Waist-hip ratio	Body Fat Distribution	WHR_BMI_Men	2
Suicide attempts in bipolar disorder	attempted suicide		3
Celiac disease	Celiac Disease		3
"Metabolic syndrome bivariate trait, high-density lipoprotein cholesterol and triglycerides"	Metabolic Syndrome	HDLC-WC	2
Age at natural menopause	age-related phenotypes|longevity	Age at natural menopause‰ÛÁ	3
Waist circumference	Body Fat Distribution	WC_pooled	2
Waist-hip ratio	Body Fat Distribution		2
Obesity-related traits	Childhood Obesity|Childhood	Hip circumference (cm)	3
Social communication problems	social communication		3
"Antennary fucosylated glycans, FUC-A"	Master|Plasma Protein	DG9	2
Eating disorders	Personality Traits|Eating	BULIMIA	3
"Plasma Phospholipid levels, EPA"	Plasma Phospholipid|Fatty Acids		3
Hypertension	Hypertension|Blood Pressure	HTN	3
"Metabolic syndrome bivariate trait, high-density lipoprotein cholesterol and fasting glucose"	Metabolic Syndrome	BP-GLUC	2
Type II diabetes	Type 2 Diabetes		3
QT interval	QT interval duration		3
"Antipsychotic-induced QTc interval prolongation, quetiapine"	cardiac arrhythmias	quetiapine/QTc	3
Intracranial aneurysm	intracranial aneurysm		3
Vitamin K % undercarboxylated osteocalcin	biomarker traits	Vitamin K % undercarboxylated osteocalcin	3
"Carotid intima media thickness, cIMT"	intima media thickness|plaque		3
Sexual dysfunction	Sexual Dysfunction	Overall FSD	3
Hippocampal atrophy	Hippocampal Atrophy|Quantitative Trait		3
Red hair color	Common Traits	Red hair	3
Red hair color	Common Traits	Hair color	2
"Hip geometry, shaft width, gender differentiated in females"	association bone	shaft width**	3
Pancreatic cancer	Pancreatic Cancer		3
"Metabolic syndrome bivariate trait, blood pressure and high-density lipoprotein cholesterol"	Metabolic Syndrome	BP-HDLC	2
"Caudate nucleus volume, Left caudate"	brain		2
Amyloid A Levels	"serum amyloid A|type 2 diabetes|type 2 diabetes,"		3
Interstitial lung disease	pulmonary fibrosis		2
"P-tau181p, mild cognitive impairment"	ìã protein levels		2
Diastolic blood pressure	complex disease		0
Periodontitis	chronic periodontitis		3
Red blood cell count	Cell Traits|Red Blood Cell	MCH	2
Anti-dsDNA + systemic lupus erythematosus	Systemic Lupus Erythematosus|Autoantibody		3
Warfarin maintenance dose	CYP2C9|Warfarin		3
Obesity-related traits	Childhood Obesity|Childhood	Urinary freedopamine:creatinine	3
Stroke	ischaemic stroke		3
Relative content of sphingomyelin 18:1	Sphingolipid		2
"Optic disc size, cup"	optic disc size	Cup	3
Serum CD40 ligand	biomarker traits	CD40 Ligand serum	3
Factor VII	hematological phenotypes		2
Tumor necrosis factor alpha	biomarker traits	Tumor necrosis factor alpha	3
Mean corpuscular volume	Cell Traits|Red Blood Cell	RBC count	2
"Metabolic syndrome bivariate trait, high-density lipoprotein cholesterol and triglycerides"	Metabolic Syndrome	MetS	2
"Cognitive performance, attention and executive function"	brain|cognitive test	f3	3
Lumbar spine and bone moneral denisty in women	Osteoporosis-Related Traits|Gene Expression Profiling	LS BMD	2
PR interval length	heart rate|variability traits	PR	2
Systolic blood pressure	blood pressure		2
Psoriatic arthritis	psoriasis|psoriatic arthritis		3
Ulcerative colitis	ulcerative colitis		3
"Platelet aggregation, adenosine diphosphate"	platelet aggregation	ADP 10 u M	2
"Systemic sclerosis, ACA positive"	Systemic Sclerosis		3
Soluble ICAM-1	Antigen|ICAM-1		3
"Trochanter bone mineral density, gender differentiated in males"	association bone	trochanter bmd**	3
White blood cell count	Cell Phenotypes|White Blood Cell	Basophils	3
"Cardiovascular disease risk factors, migraineurs with aura - CVD death"	Cardiovascular Events|Cardiovascular		2
Serum uric acid concentration	Uric Acid		3
Narcolepsy	Narcolepsy		3
Age-related macular degeneration	age-related macular degeneration		3
Estradiol levels	"Testosterone,|Estradiol,|Sex Hormone-Binding Globulin"		3
"Desialylated 2AB-labelled human plasma N-glycans groups, DG11"	Master|Plasma Protein	DG11	2
Venous thromboembolism	Venous Thrombosis		3
Psoriasis	psoriasis		3
Risperidone-induced change in hip circumference	antipsychotic drugs|metabolic side effects	Risperidone - Hip Circumference	3
C-reactive protein	biomarker traits		0
Hypersomnia	hypersomnia		3
"Hip geometery, neck shaft angle"	association bone	nsa1	2
Serum calcium	Serum Calcium		3
Dietary macronutrient intake	analysis		0
Alkaline phosphatase	biomarker traits	Alkaline phosphatase	3
Perphenazine-induced change in total cholesterol	antipsychotic drugs|metabolic side effects	Perphenazine - Total Cholesterol	3
Primary biliary cirrhosis	primary biliary cirrhosis		3
"Hip geometry, shaft width"	association bone	shaft width**	3
Coronary artery calcification	atherosclerosis		3
Ulcerative colitis	Ulcerative colitis		3
"Obesity, hip"	Obesity|Obesity-Related Traits	Weight	2
"Plasma Phospholipid levels, DPA"	Plasma Phospholipid|Fatty Acids		3
"Statin-mediated cholesterol level, difference trait"	Lipid-Lowering Response|Response Statins		2
Corneal astigmatism	corneal astigmatism|platelet-derived growth factor		3
Red hair color	Common Traits	Eye color	0
Hodgkin's lymphoma	Hodgkin Lymphoma		3
Left ventricular fractional shortening	exercise responses|artery	left ventricular fractional shortening	3
"Desialylated 2AB-labelled human plasma N-glycans groups, DG6"	Master|Plasma Protein	DG6	2
Mesial temporal lobe epilepsy with hippocampal sclerosis	"febrile seizures|Epilepsy,"		3
White blood cell count	Cell Phenotypes|White Blood Cell	Monocytes	2
"Metabolic syndrome bivariate trait, blood pressure and fasting glucose"	Metabolic Syndrome	BP-GLUC	2
Fasting plasma glucose	Melatonin|Plasma Glucose|Type 2 Diabetes		3
Obesity-related traits	Childhood Obesity|Childhood	IL-6 (pg/mL)	3
Caffeine consumption	Caffeine Consumption|CYP1A2		3
"Metabolic syndrome bivariate trait, waist circumference and triglycerides"	Metabolic Syndrome		2
Percent body fat	complex disease		0
Percent predicted forced expiratory volume	pulmonary function	for latest exam	2
Diastolic blood pressure	arterial stiffness|blood pressure	blood-pressure	3
Parkinson's disease	Parkinson's Disease		3
Epstein-Barr virus immune response	Antibodies|Epstein-Barr Virus Nuclear Antigen		3
Celiac disease	celiac disease		3
C-reactive protein	biomarker traits	C-reactive protein exam 2	3
Red blood cell traits	Cell Traits|Red Blood Cell|Resistance	MCV	3
Obesity	anthropometric traits		0
Obesity	Obesity|Obesity-Related Traits		3
"Type I diabetes autoantibodies, I-A2A"	Type 1 Diabetes|Autoantibody		3
Obesity-related traits	Childhood Obesity|Childhood	BMI (kg/m 2 )	3
Morbidity-free survival at age 65	age-related phenotypes|longevity	Morbidity-free survival at age 65	3
Heart rate variability: low frequency/high frequency power	heart rate|variability traits	LF/HF	2
Response to mTOR inhibitor	biomarker		0
Diastolic blood pressure	Cardiovascular Disease|Blood Pressure		3
Juvenile idiopathic arthritis	juvenile idiopathic arthritis		3
Alanine aminotransferase	biomarker traits	Alanine aminotransferase	3
Mathematical ability in children with dyslexia	mathematical abilities|dyslexia|Myosin		3
"P-tau181p, Alzheimer's disease"	ìã protein levels		2
ADP-induced platelet aggregation	hematological phenotypes	platelet aggregation (ADP-induced)	3
Body mass index	complex disease		0
Male-pattern baldness	Onset|Common Diseases		0
Perphenazine-induced change in HDL	antipsychotic drugs|metabolic side effects	Perphenazine - HDL	3
"Desialylated 2AB-labelled human plasma N-glycans groups, DG12"	Master|Plasma Protein	DG7	2
Femoral neck bone geometry and menarche	Age Menarche|Femoral Neck Bone Geometry		3
Type 1 diabetes nephropathy	Type 1 Diabetes|Kidney Disease|Diabetic Nephropathy	ESRD	3
Mean forced vital capacity	pulmonary function	mean fvc from two exams	3
Heart rate variability: total power	heart rate|variability traits	TP	2
Biologic age by osseographic scoring system	age-related phenotypes|longevity	Biologic age by osseographic scoring system	3
Asparagus anosmia	Common Traits	Asparagus	2
"Coronary heart disease risk factor, HDL-C"	Coronary Heart Disease	HDL-C	3
Coronary heart disease	Coronary Artery Stenosis|Coronary Artery		3
Type 2 diabetes	iron intake|type 2 diabetes		3
Thyroid hormone levels	Thyroid|Thyroid-Related Traits|Differences	TSH	3
HDL	Metabolic Syndrome	‰ÛÏ	3
Smoking behavior	smoking behaviors	AOI	2
Osteoprotegerin	biomarker traits	Osteoprotegerin	3
Smokers who quit versus those who did not	Smoking Behaviors|Cigarette Smoking		2
Forward wave amplitude	arterial stiffness|blood pressure	FW	2
"Metabolic syndrome bivariate trait, high-density lipoprotein cholesterol and triglycerides"	Metabolic Syndrome	HDLC-TG	2
"Metabolic syndrome bivariate trait, waist circumference and triglycerides"	Metabolic Syndrome	TG-BP	2
"Progressive supranuclear palsy, controlling for rs8070723"	Progressive Supranuclear Palsy		3
Systemic sclerosis	Systemic Sclerosis		3
Cystic fibrosis severity p.Phe508del/p.Phe508del only	cystic fibrosis|lung disease		3
Intraocular pressure	intraocular pressure|glaucoma		3
"Metabolic syndrome bivariate trait, triglycerides and blood pressure"	Metabolic Syndrome	MetS	3
Clozapine-induced change in glucose	antipsychotic drugs|metabolic side effects	Clozapine - Glucose	3
"Hip geometry, shaft section modulus"	association bone	shaft section modulus**	3
Asthma	asthmatics|bronchodilator response		3
Melanoma	melanoma		3
Thyroid stimulating hormone	kidney|endocrine-related traits	thyroid stimulating hormone	3
Response to statin therapy	Cardiovascular Event		2
High-risk neuroblastoma	neuroblastoma		3
C-reactive protein	biomarker traits	C-reactive protein exam 6	3
"Metabolic syndrome bivariate trait, high-density lipoprotein cholesterol and fasting glucose"	Metabolic Syndrome		2
N-terminal pro-atrial natriuretic peptide	biomarker traits	Atrial natriuretic peptide exam 6	3
"Carotid intima media thickness, plaque"	intima media thickness|plaque		3
"Metabolic syndrome bivariate trait, high-density lipoprotein cholesterol and waist circumference"	Metabolic Syndrome	HDLC-WC	2
Congenital heart disease	congenital heart disease|atrial septal defect		3
Primary tooth development	tooth eruption|height		2
Hair color	Common Traits	Freckling	0
Type 2 diabetes	type 2 diabetes		3
Lung cancer	lung cancer		3
Obesity-related traits	Childhood Obesity|Childhood	Light activity (min/d)	3
Red blood cell traits	Cell Traits|Red Blood Cell|Resistance	MCH	3
Waist circumference	Body Fat Distribution	WC_men	2
Bone mineral density	"Bone Mineral Density,|Bone|Osteoporotic Fracture"		3
Plasma C-reactive protein	complex disease		3
Hip bone size	Hip Bone Size|Females		3
White blood cell count	White Blood Cell Count|Cell Phenotypes	WBC	3
"Platelet aggregation, collagen"	platelet aggregation	Lag 2 u g/mL	2
Weight	complex disease	Weight	3
"Metabolic syndrome bivariate trait, high-density lipoprotein cholesterol and waist circumference"	Metabolic Syndrome	MetS	3
Mean corpuscular hemoglobin	Cell Traits|Red Blood Cell	RBC count	2
Freckling	Common Traits	Eye color	0
White blood cell count	Cell Phenotypes|White Blood Cell	Lymphocytes	3
"Trochanter bone mineral density, gender differentiated in females"	association bone	trochanter bmd**	3
Hair color	Common Traits	Hair color	3
Sexual dimorphism in anthropometric traits	Anthropometric Traits|Sexual	WHRadjBMI	3
Neuranatomic and neurocognitive phenotypes	neurocognitive phenotypes		3
Coffee consumption	CYP1A2		0
Factor VII	hematological phenotypes	factor vii	3
"Brain MRI, total cerebral brain volume"	brain|cognitive test	tcbv	2
White blood cell count	Cell Phenotypes|White Blood Cell	WBC	2
Self-employment	Self-Employment		3
"Obesity, body mass index"	Obesity|Obesity-Related Traits	Weight	3
Cystatin C	kidney|endocrine-related traits	cst3	2
Cystic fibrosis severity	cystic fibrosis|lung disease		3
Age at onset of menarche and menopause	age menarche|menopause	Age at Menarche	3
Ventricular conduction	conduction|QRS duration		2
Obesity-related traits	Childhood Obesity|Childhood	MCP-1 (pg/mL)	3
IgE levels in asthmatics	Mite-Specific IgEs|Asthma		3
Risperidone-induced change in hemoglobin A1c	antipsychotic drugs|metabolic side effects	Risperidone - Hemoglobin A1c	3
Body mass index	complex disease	BMI	3
Left atrial diameter	exercise responses|artery	Left atrial diameter	3
Eye color	Common Traits	Eye color	3
Metabolic syndrome	Metabolic Syndrome	WC-TG	3
Mean corpuscular hemoglobin	Cell Traits|Red Blood Cell	MCV	2
Obesity-related traits	Childhood Obesity|Childhood	Total energyexpenditure adjweight (kcal/d)	3
"Cardiovascular disease risk factors, any migraine - CVD death"	Cardiovascular Events|Cardiovascular		3
Circulating cell-free DNA	Cell-Free DNA|Cardiovascular		3
Crohn's disease	inflammatory bowel disease		2
Chronic obstructive pulmonary disease	chronic obstructive pulmonary disease		3
Percent predicted forced expiratory flow/forced vital capacity ratio	pulmonary function	percent predicted fef	3
Neck width in men and women	Osteoporosis-Related Traits|Gene Expression Profiling	NW	2
Anti-dsDNA - systemic lupus erythematosus	Systemic Lupus Erythematosus|Autoantibody		3
Abdominal aortic calcification	atherosclerosis	Abdominal aortic calcification	3
Schizophrenia	schizophrenia		3
"Metabolic syndrome bivariate trait, triglycerides and fasting glucose"	Metabolic Syndrome	TG-GLUC	3
