# Supplementary material for: A machine-compiled database of genome-wide association studies
Source: Nat Commun. 2019 Jul 26;10:3341. doi: 10.1038/s41467-019-11026-x (PMC6659642; doi:10.1038/s41467-019-11026-x)
Supplement: Supplementary file 3 — Source Data [file 41467_2019_11026_MOESM3_ESM.zip › Supplementary Files/notebooks/util/acronyms.anotated.txt]

17903293	"CD40 Ligand, serum & plasma"	CD40L	1
17903293	2	CD40L	0
17903293	C-reactive protein	CRP	1
17903293	5	CRP	0
17903293	Intercellular adhesion molecule-1	ICAM1	1
17903293	1	ICAM1	0
17903293	Interleukin-6	IL6	1
17903293	1	IL6	0
17903293	Urinary isoprostanes/creatinine	IsoCrUrine	1
17903293	1	IsoCrUrine	0
17903293	Monocyte chemoattractant protein-1	MCP1	1
17903293	1	MCP1	0
17903293	Myeloperoxidase	MPO	1
17903293	1	MPO	0
17903293	Osteoprotegerin	OPG	1
17903293	1	OPG	0
17903293	P-selectin	Pselectin	1
17903293	1	Pselectin	0
17903293	Tumor necrosis factor alpha	TNFA	1
17903293	1	TNFA	0
17903293	Tumor necrosis factor receptor-2	TNFRII	1
17903293	1	TNFRII	0
17903293	N-terminal pro-atrial natriuretic peptide	ANP	1
17903293	1	ANP	0
17903293	B-type natriuretic peptide	BNP	1
17903293	1	BNP	0
17903293	Bilirubin	Bili	1
17903293	1	Bili	0
17903293	Aspartate aminotransferase **	AST	1
17903293	1	AST	0
17903293	Alanine aminotransferase	ALT	1
17903293	1	ALT	0
17903293	Alkaline phosphatase	AlkPhos	1
17903293	1	AlkPhos	0
17903293	Gamma-glutamyl transferase	GGT	1
17903293	1	GGT	0
17903293	Vitamin K plasma phylloquinone	VitKPhylloq	1
17903293	1	VitKPhylloq	0
17903293	Vitamin K percentage of undercarboxylated osteocalcin	VitKPucOC	1
17903293	1	VitKPucOC	0
17903293	Vitamin D plasma 25(OH)-D	VitD25OH	1
17903293	1	VitD25OH	0
17903296	Femoral BMD**	FNBMD	1
17903296	Trochanter BMD**	TRBMD	1
17903296	Lumbar spine BMD**	LSBMD	1
17903296	Broadband ultrasound attenuation**	BUA	1
17903296	Speed of Sound	SOS	1
17903296	Neck-shaft angle**	NSA1	1
17903296	Femoral neck length**	NeckLeng1	1
17903296	Neck width**	NeckW1r	1
17903296	Neck section modulus**	NeckZ1r	1
17903296	Neck Cross-Sectional Moment of Inertia	NeckCSMI1r	1
17903296	Neck Average Buckling Ratio	NeckAvgBR1r	1
17903296	Shaft width**	ShaftW1	1
17903296	Shaft Section modulus**	ShaftZ1r	1
17903296	Shaft Cross-Sectional Moment of Inertia	ShaftCSMIr	1
17903296	Shaft Average Buckling Ratio	ShaftAvgBR1r	1
17903296	Inter-Trochanteric Average Buckling Ratio	ITAvgBR1r	1
17903292	Glomerular Filtration Rate (GFR)	(GFR)	1
17903292	Glomerular Filtration Rate (GFR)	(GFR)	1
17903292	Filtration Rate (GFR)	(GFR)	0
17903292	Filtration Rate (GFR)	(GFR)	0
17903292	Glomerular Filtration Rate (GFR)	(GFR)	1
17903292	Rate (GFR)	(GFR)	0
17903292	Rate (GFR)	(GFR)	0
17903292	Filtration Rate (GFR)	(GFR)	0
17903292	Rate (GFR)	(GFR)	0
17903292	Thyroid stimulation hormone (TSH)	(TSH)	1
17903292	Thyroid stimulation hormone (TSH)	(TSH)	1
17903292	stimulation hormone (TSH)	(TSH)	0
17903292	stimulation hormone (TSH)	(TSH)	0
17903292	Thyroid stimulation hormone (TSH)	(TSH)	1
17903292	hormone (TSH)	(TSH)	0
17903292	hormone (TSH)	(TSH)	0
17903292	stimulation hormone (TSH)	(TSH)	0
17903292	hormone (TSH)	(TSH)	0
17903292	Follicle stimulating hormone (FSH)	(FSH)	1
17903292	stimulating hormone (FSH)	(FSH)	0
17903292	hormone (FSH)	(FSH)	0
17903292	Dehydroepiandrosterone sulfate (DHEAS)	(DHEAS)	1
17903292	sulfate (DHEAS)	(DHEAS)	0
17903292	on the web are GFRMV7 (GFR)	(GFR)	0
17903292	"(GFR), UAELNMV6 (UAE)"	(GFR)	0
17903292	"(GFR), UAELNMV6 (UAE)"	(UAE)	0
17903292	"CysC), and TSHMEAN34MV (TSH)"	(TSH)	0
17903292	", and TSHMEAN34MV (TSH)"	(TSH)	0
17903292	", and TSHMEAN34MV (TSH)"	(TSH)	0
17903292	the web are GFRMV7 (GFR)	(GFR)	0
17903292	"GFR), UAELNMV6 (UAE)"	(UAE)	0
17903292	"), and TSHMEAN34MV (TSH)"	(TSH)	0
17903292	and TSHMEAN34MV (TSH)	(TSH)	0
17903292	and TSHMEAN34MV (TSH)	(TSH)	0
17903292	web are GFRMV7 (GFR)	(GFR)	0
17903292	"), UAELNMV6 (UAE)"	(UAE)	0
17903292	", and TSHMEAN34MV (TSH)"	(TSH)	0
17903292	TSHMEAN34MV (TSH)	(TSH)	0
17903292	TSHMEAN34MV (TSH)	(TSH)	0
17903292	are GFRMV7 (GFR)	(GFR)	0
17903292	", UAELNMV6 (UAE)"	(UAE)	0
17903292	and TSHMEAN34MV (TSH)	(TSH)	0
17903292	GFRMV7 (GFR)	(GFR)	0
17903292	UAELNMV6 (UAE)	(UAE)	0
17903292	TSHMEAN34MV (TSH)	(TSH)	0
17903292	Physical Location (Mb)	(Mb)	0
17903292	Physical Location (Mb)	(Mb)	0
17903292	Location (Mb)	(Mb)	0
17903292	Location (Mb)	(Mb)	0
17903292	Physical Location (Mb)	(Mb)	0
17903292	Location (Mb)	(Mb)	0
17903292	on the web are GFRMV7 (GFR)	(GFR)	0
17903292	"(GFR), UAELNMV6 (UAE)"	(GFR)	0
17903292	"(GFR), UAELNMV6 (UAE)"	(UAE)	0
17903292	"CysC), and TSHMEAN34MV (TSH)"	(TSH)	0
17903292	", and TSHMEAN34MV (TSH)"	(TSH)	0
17903292	", and TSHMEAN34MV (TSH)"	(TSH)	0
17903292	the web are GFRMV7 (GFR)	(GFR)	0
17903292	"GFR), UAELNMV6 (UAE)"	(UAE)	0
17903292	"), and TSHMEAN34MV (TSH)"	(TSH)	0
17903292	and TSHMEAN34MV (TSH)	(TSH)	0
17903292	and TSHMEAN34MV (TSH)	(TSH)	0
17903292	web are GFRMV7 (GFR)	(GFR)	0
17903292	"), UAELNMV6 (UAE)"	(UAE)	0
17903292	", and TSHMEAN34MV (TSH)"	(TSH)	0
17903292	TSHMEAN34MV (TSH)	(TSH)	0
17903292	TSHMEAN34MV (TSH)	(TSH)	0
17903292	are GFRMV7 (GFR)	(GFR)	0
17903292	", UAELNMV6 (UAE)"	(UAE)	0
17903292	and TSHMEAN34MV (TSH)	(TSH)	0
17903292	GFRMV7 (GFR)	(GFR)	0
17903292	UAELNMV6 (UAE)	(UAE)	0
17903292	TSHMEAN34MV (TSH)	(TSH)	0
17903292	Physical Location (Mb)	(Mb)	0
17903292	Physical Location (Mb)	(Mb)	0
17903292	Location (Mb)	(Mb)	0
17903292	Location (Mb)	(Mb)	0
17903292	Physical Location (Mb)	(Mb)	0
17903292	Location (Mb)	(Mb)	0
17903292	Physical location (Mb)	(Mb)	0
17903292	Physical location (Mb)	(Mb)	0
17903292	location (Mb)	(Mb)	0
17903292	location (Mb)	(Mb)	0
17903292	Physical location (Mb)	(Mb)	0
17903292	location (Mb)	(Mb)	0
17903292	LOD 1.5 (Lower;	(Lower;	0
17903292	1.5 (Lower;	(Lower;	0
17903292	LOD 1.5 (Upper;	(Upper;	0
17903292	1.5 (Upper;	(Upper;	0
17903292	SNP (rsID)	(rsID)	0
17903292	Mean p-value (GEE)	(GEE)	0
17903292	Mean p-value (GEE)	(GEE)	0
17903292	p-value (GEE)	(GEE)	0
17903292	p-value (GEE)	(GEE)	0
17903292	Mean p-value (GEE)	(GEE)	0
17903292	p-value (GEE)	(GEE)	0
17903292	Mean p-value (FBAT)	(FBAT)	0
17903292	p-value (FBAT)	(FBAT)	0
17903292	(CysC) and CKDMV7 (CKD)	(CKD)	0
17903292	CysC) and CKDMV7 (CKD)	(CKD)	0
17903292	) and CKDMV7 (CKD)	(CKD)	0
17903292	and CKDMV7 (CKD)	(CKD)	0
17903292	CKDMV7 (CKD)	(CKD)	0
17903292	P_value (GEE)	(GEE)	0
17903292	P_value (GEE)	(GEE)	0
17903292	P_value (GEE)	(GEE)	0
17903293	Physical location (bp)	(bp)	0
17903293	Physical location (bp)	(bp)	0
17903293	location (bp)	(bp)	0
17903293	location (bp)	(bp)	0
17903293	Physical location (bp)	(bp)	0
17903293	location (bp)	(bp)	0
17903293	Physical location (bp)	(bp)	0
17903293	Physical location (bp)	(bp)	0
17903293	location (bp)	(bp)	0
17903293	location (bp)	(bp)	0
17903293	Physical location (bp)	(bp)	0
17903293	location (bp)	(bp)	0
17903293	Physical location (bp)	(bp)	0
17903293	Physical location (bp)	(bp)	0
17903293	location (bp)	(bp)	0
17903293	location (bp)	(bp)	0
17903293	Physical location (bp)	(bp)	0
17903293	location (bp)	(bp)	0
17903293	Physical location (bp)	(bp)	0
17903293	Physical location (bp)	(bp)	0
17903293	location (bp)	(bp)	0
17903293	location (bp)	(bp)	0
17903293	Physical location (bp)	(bp)	0
17903293	location (bp)	(bp)	0
17903296	Gender (N)	(N)	0
17903296	Gender (N)	(N)	0
17903296	Gender (N)	(N)	0
17903296	Bone mineral density (BMD)	(BMD)	1
17903296	Bone mineral density (BMD)	(BMD)	1
17903296	mineral density (BMD)	(BMD)	0
17903296	mineral density (BMD)	(BMD)	0
17903296	Bone mineral density (BMD)	(BMD)	1
17903296	density (BMD)	(BMD)	0
17903296	density (BMD)	(BMD)	0
17903296	mineral density (BMD)	(BMD)	0
17903296	density (BMD)	(BMD)	0
17903296	Quantitative ultrasound (QUS)	(QUS)	1
17903296	Quantitative ultrasound (QUS)	(QUS)	1
17903296	ultrasound (QUS)	(QUS)	0
17903296	ultrasound (QUS)	(QUS)	0
17903296	Quantitative ultrasound (QUS)	(QUS)	1
17903296	ultrasound (QUS)	(QUS)	0
17903297	Cerebral Brain Volume (ATCBV)	(ATCBV)	1
17903297	Brain Volume (ATCBV)	(ATCBV)	0
17903297	Volume (ATCBV)	(ATCBV)	0
17903297	Frontal Brain volume (AFBV)	(AFBV)	1
17903297	Brain volume (AFBV)	(AFBV)	0
17903297	volume (AFBV)	(AFBV)	0
17903297	Parietal Brain Volume (APBV)	(APBV)	1
17903297	Brain Volume (APBV)	(APBV)	0
17903297	Volume (APBV)	(APBV)	0
17903297	Occipital Brain Volume (AOBV)	(AOBV)	1
17903297	Brain Volume (AOBV)	(AOBV)	0
17903297	Volume (AOBV)	(AOBV)	0
17903297	Temporal Brain volume (ATBV)	(ATBV)	1
17903297	Brain volume (ATBV)	(ATBV)	0
17903297	volume (ATBV)	(ATBV)	0
17903297	Hippocampal Volume (AHPV)	(AHPV)	1
17903297	Volume (AHPV)	(AHPV)	0
17903297	Boston Naming Test (Nam)	(Nam)	1
17903297	Boston Naming Test (Nam)	(Nam)	1
17903297	Naming Test (Nam)	(Nam)	0
17903297	Naming Test (Nam)	(Nam)	0
17903297	Boston Naming Test (Nam)	(Nam)	1
17903297	Test (Nam)	(Nam)	0
17903297	Test (Nam)	(Nam)	0
17903297	Naming Test (Nam)	(Nam)	0
17903297	Test (Nam)	(Nam)	0
17903297	Similarities (Sim)	(Sim)	0
17903297	Similarities (Sim)	(Sim)	0
17903297	Similarities (Sim)	(Sim)	0
17903297	Wide-Range Achievement Test (WRAT)	(WRAT)	1
17903297	Achievement Test (WRAT)	(WRAT)	0
17903297	Test (WRAT)	(WRAT)	0
17903298	Fasting plasma glucose (FPG)	(FPG)	1
17903298	Fasting plasma glucose (FPG)	(FPG)	1
17903298	plasma glucose (FPG)	(FPG)	0
17903298	plasma glucose (FPG)	(FPG)	0
17903298	Fasting plasma glucose (FPG)	(FPG)	1
17903298	glucose (FPG)	(FPG)	0
17903298	glucose (FPG)	(FPG)	0
17903298	plasma glucose (FPG)	(FPG)	0
17903298	glucose (FPG)	(FPG)	0
17903298	time averaged FPG (tFPG)	(tFPG)	1
17903298	averaged FPG (tFPG)	(tFPG)	0
17903298	FPG (tFPG)	(tFPG)	0
17903300	Physical Position (Mb)	(Mb)	0
17903300	Physical Position (Mb)	(Mb)	0
17903300	Position (Mb)	(Mb)	0
17903300	Position (Mb)	(Mb)	0
17903300	Physical Position (Mb)	(Mb)	0
17903300	Position (Mb)	(Mb)	0
17903300	Physical Location (Mb)	(Mb)	0
17903300	Physical Location (Mb)	(Mb)	0
17903300	Location (Mb)	(Mb)	0
17903300	Location (Mb)	(Mb)	0
17903300	Physical Location (Mb)	(Mb)	0
17903300	Location (Mb)	(Mb)	0
17903300	Physical Position (bp)	(bp)	0
17903300	Physical Position (bp)	(bp)	0
17903300	Position (bp)	(bp)	0
17903300	Position (bp)	(bp)	0
17903300	Physical Position (bp)	(bp)	0
17903300	Position (bp)	(bp)	0
17903300	.5 Lower Bound (bp)	(bp)	0
17903300	.5 Lower Bound (bp)	(bp)	0
17903300	LOD1.5 Lower Bound (bp)	(bp)	0
17903300	Lower Bound (bp)	(bp)	0
17903300	Lower Bound (bp)	(bp)	0
17903300	.5 Lower Bound (bp)	(bp)	0
17903300	Bound (bp)	(bp)	0
17903300	Bound (bp)	(bp)	0
17903300	Lower Bound (bp)	(bp)	0
17903300	Bound (bp)	(bp)	0
17903300	.5 Upper Bound (bp)	(bp)	0
17903300	.5 Upper Bound (bp)	(bp)	0
17903300	LOD1.5 Upper Bound (bp)	(bp)	0
17903300	Upper Bound (bp)	(bp)	0
17903300	Upper Bound (bp)	(bp)	0
17903300	.5 Upper Bound (bp)	(bp)	0
17903300	Bound (bp)	(bp)	0
17903300	Bound (bp)	(bp)	0
17903300	Upper Bound (bp)	(bp)	0
17903300	Bound (bp)	(bp)	0
17903300	Physical Position (bp)	(bp)	0
17903300	Physical Position (bp)	(bp)	0
17903300	Position (bp)	(bp)	0
17903300	Position (bp)	(bp)	0
17903300	Physical Position (bp)	(bp)	0
17903300	Position (bp)	(bp)	0
17903300	Location Candidate SNP (bp)	(bp)	0
17903300	Location Candidate SNP (bp)	(bp)	0
17903300	Candidate SNP (bp)	(bp)	0
17903300	Candidate SNP (bp)	(bp)	0
17903300	Location Candidate SNP (bp)	(bp)	0
17903300	SNP (bp)	(bp)	0
17903300	SNP (bp)	(bp)	0
17903300	Candidate SNP (bp)	(bp)	0
17903300	SNP (bp)	(bp)	0
17903300	Location 100K SNP (bp)	(bp)	0
17903300	Location 100K SNP (bp)	(bp)	0
17903300	100K SNP (bp)	(bp)	0
17903300	100K SNP (bp)	(bp)	0
17903300	Location 100K SNP (bp)	(bp)	0
17903300	SNP (bp)	(bp)	0
17903300	SNP (bp)	(bp)	0
17903300	100K SNP (bp)	(bp)	0
17903300	SNP (bp)	(bp)	0
17903300	Physical Position (bp)	(bp)	0
17903300	Physical Position (bp)	(bp)	0
17903300	Position (bp)	(bp)	0
17903300	Position (bp)	(bp)	0
17903300	Physical Position (bp)	(bp)	0
17903300	Position (bp)	(bp)	0
17903301	LV mass (LVM)	(LVM)	1
17903301	LV mass (LVM)	(LVM)	1
17903301	mass (LVM)	(LVM)	0
17903301	mass (LVM)	(LVM)	0
17903301	LV mass (LVM)	(LVM)	1
17903301	mass (LVM)	(LVM)	0
17903301	LV diastolic dimension (LVDD)	(LVDD)	1
17903301	diastolic dimension (LVDD)	(LVDD)	0
17903301	dimension (LVDD)	(LVDD)	0
17903301	LV systolic dimension (LVDS)	(LVDS)	1
17903301	systolic dimension (LVDS)	(LVDS)	0
17903301	dimension (LVDS)	(LVDS)	0
17903301	LV wall thickness (LVWT)	(LVWT)	1
17903301	wall thickness (LVWT)	(LVWT)	0
17903301	thickness (LVWT)	(LVWT)	0
17903301	LV fractional shortening (LVFS)	(LVFS)	1
17903301	fractional shortening (LVFS)	(LVFS)	0
17903301	shortening (LVFS)	(LVFS)	0
17903301	Left atrial diameter (LAD)	(LAD)	1
17903301	Left atrial diameter (LAD)	(LAD)	1
17903301	atrial diameter (LAD)	(LAD)	0
17903301	atrial diameter (LAD)	(LAD)	0
17903301	Left atrial diameter (LAD)	(LAD)	1
17903301	diameter (LAD)	(LAD)	0
17903301	diameter (LAD)	(LAD)	0
17903301	atrial diameter (LAD)	(LAD)	0
17903301	diameter (LAD)	(LAD)	0
17903301	Aortic root diameter (AOR)	(AOR)	1
17903301	Aortic root diameter (AOR)	(AOR)	1
17903301	root diameter (AOR)	(AOR)	0
17903301	root diameter (AOR)	(AOR)	0
17903301	Aortic root diameter (AOR)	(AOR)	1
17903301	diameter (AOR)	(AOR)	0
17903301	diameter (AOR)	(AOR)	0
17903301	root diameter (AOR)	(AOR)	0
17903301	diameter (AOR)	(AOR)	0
17903301	B. Exercise Treadmill Test (ETT)	(ETT)	0
17903301	Exercise Treadmill Test (ETT)	(ETT)	1
17903301	Treadmill Test (ETT)	(ETT)	0
17903301	Test (ETT)	(ETT)	0
17903301	2 Exercise systolic blood pressure (SBP)	(SBP)	0
17903301	systolic blood pressure (SBP)	(SBP)	1
17903301	systolic blood pressure (SBP)	(SBP)	1
17903301	Exercise systolic blood pressure (SBP)	(SBP)	0
17903301	blood pressure (SBP)	(SBP)	0
17903301	blood pressure (SBP)	(SBP)	0
17903301	systolic blood pressure (SBP)	(SBP)	1
17903301	pressure (SBP)	(SBP)	0
17903301	pressure (SBP)	(SBP)	0
17903301	blood pressure (SBP)	(SBP)	0
17903301	pressure (SBP)	(SBP)	0
17903301	2 Exercise diastolic blood pressure (DBP)	(DBP)	0
17903301	diastolic blood pressure (DBP)	(DBP)	1
17903301	diastolic blood pressure (DBP)	(DBP)	1
17903301	Exercise diastolic blood pressure (DBP)	(DBP)	0
17903301	blood pressure (DBP)	(DBP)	0
17903301	blood pressure (DBP)	(DBP)	0
17903301	diastolic blood pressure (DBP)	(DBP)	1
17903301	pressure (DBP)	(DBP)	0
17903301	pressure (DBP)	(DBP)	0
17903301	blood pressure (DBP)	(DBP)	1
17903301	pressure (DBP)	(DBP)	0
17903301	BA flow-mediated dilation (FMD)	(FMD)	0
17903301	flow-mediated dilation (FMD)	(FMD)	1
17903301	dilation (FMD)	(FMD)	0
17684544	sub-entity of inflammatory bowel disease (IBD)	(IBD)	0
17684544	of inflammatory bowel disease (IBD)	(IBD)	0
17684544	inflammatory bowel disease (IBD)	(IBD)	1
17684544	bowel disease (IBD)	(IBD)	0
17684544	disease (IBD)	(IBD)	0
17903292	) and urinary albumin excretion (UAE)	(UAE)	0
17903292	and urinary albumin excretion (UAE)	(UAE)	0
17903292	Glomerular filtration rate (GFR)	(GFR)	1
17903292	urinary albumin excretion (UAE)	(UAE)	1
17903292	filtration rate (GFR)	(GFR)	0
17903292	albumin excretion (UAE)	(UAE)	0
17903292	rate (GFR)	(GFR)	0
17903292	excretion (UAE)	(UAE)	0
17903292	Mapping 100K single nucleotide polymorphism (SNP)	(SNP)	0
17903292	100K single nucleotide polymorphism (SNP)	(SNP)	0
17903292	single nucleotide polymorphism (SNP)	(SNP)	0
17903292	nucleotide polymorphism (SNP)	(SNP)	0
17903292	polymorphism (SNP)	(SNP)	0
17903292	creatinine and cystatin-C (cysC;	(cysC;	0
17903292	and cystatin-C (cysC;	(cysC;	0
17903292	cystatin-C (cysC;	(cysC;	1
17903292	Thyroid stimulating hormone (TSH)	(TSH)	1
17903292	stimulating hormone (TSH)	(TSH)	0
17903292	hormone (TSH)	(TSH)	0
17903292	data using generalized estimating equations (GEE)	(GEE)	0
17903292	using generalized estimating equations (GEE)	(GEE)	0
17903292	generalized estimating equations (GEE)	(GEE)	1
17903292	estimating equations (GEE)	(GEE)	0
17903292	equations (GEE)	(GEE)	0
17903293	We used Generalized Estimating Equations (GEE)	(GEE)	0
17903293	used Generalized Estimating Equations (GEE)	(GEE)	0
17903293	Generalized Estimating Equations (GEE)	(GEE)	1
17903293	Estimating Equations (GEE)	(GEE)	0
17903293	Equations (GEE)	(GEE)	0
17903293	-8 ) for C-reactive protein (CRP)	(CRP)	0
17903293	) for C-reactive protein (CRP)	(CRP)	0
17903293	for C-reactive protein (CRP)	(CRP)	0
17903293	C-reactive protein (CRP)	(CRP)	1
17903293	protein (CRP)	(CRP)	0
17903294	increased risk of cardiovascular disease (CVD)	(CVD)	0
17903294	risk of cardiovascular disease (CVD)	(CVD)	0
17903294	of cardiovascular disease (CVD)	(CVD)	0
17903294	cardiovascular disease (CVD)	(CVD)	1
17903294	disease (CVD)	(CVD)	0
17903294	GeneChip 100K single nucleotide polymorphism (SNP)	(SNP)	0
17903294	100K single nucleotide polymorphism (SNP)	(SNP)	0
17903294	single nucleotide polymorphism (SNP)	(SNP)	0
17903294	nucleotide polymorphism (SNP)	(SNP)	0
17903294	polymorphism (SNP)	(SNP)	0
17903294	approximately 1000 Framingham Heart Study (FHS)	(FHS)	0
17903294	1000 Framingham Heart Study (FHS)	(FHS)	0
17903294	Framingham Heart Study (FHS)	(FHS)	1
17903294	Heart Study (FHS)	(FHS)	0
17903294	Study (FHS)	(FHS)	0
17903294	using the generalized estimating equations (GEE)	(GEE)	0
17903294	the generalized estimating equations (GEE)	(GEE)	0
17903294	generalized estimating equations (GEE)	(GEE)	1
17903294	estimating equations (GEE)	(GEE)	0
17903294	equations (GEE)	(GEE)	0
17903295	SNPs for generalized estimating equation (GEE)	(GEE)	0
17903295	for generalized estimating equation (GEE)	(GEE)	0
17903295	generalized estimating equation (GEE)	(GEE)	1
17903295	estimating equation (GEE)	(GEE)	0
17903295	equation (GEE)	(GEE)	0
17903296	in the Framingham Heart Study (FHS)	(FHS)	0
17903296	traits: bone mineral density (BMD)	(BMD)	0
17903296	the Framingham Heart Study (FHS)	(FHS)	0
17903296	: bone mineral density (BMD)	(BMD)	0
17903296	Framingham Heart Study (FHS)	(FHS)	1
17903296	bone mineral density (BMD)	(BMD)	1
17903296	Heart Study (FHS)	(FHS)	0
17903296	mineral density (BMD)	(BMD)	0
17903296	Study (FHS)	(FHS)	0
17903296	density (BMD)	(BMD)	0
17903296	used additive generalized estimating equation (GEE)	(GEE)	0
17903296	additive generalized estimating equation (GEE)	(GEE)	0
17903296	generalized estimating equation (GEE)	(GEE)	1
17903296	estimating equation (GEE)	(GEE)	0
17903296	equation (GEE)	(GEE)	0
17903297	Brain magnetic resonance imaging (MRI)	(MRI)	0
17903297	magnetic resonance imaging (MRI)	(MRI)	1
17903297	resonance imaging (MRI)	(MRI)	0
17903297	imaging (MRI)	(MRI)	0
17903297	We conducted a genome-wide association (GWA)	(GWA)	0
17903297	conducted a genome-wide association (GWA)	(GWA)	0
17903297	a genome-wide association (GWA)	(GWA)	0
17903297	genome-wide association (GWA)	(GWA)	1
17903297	association (GWA)	(GWA)	0
17903297	relationships via generalized estimating equations (GEE)	(GEE)	0
17903297	ventricular and white matter hyperintensity (WMH)	(WMH)	0
17903297	via generalized estimating equations (GEE)	(GEE)	0
17903297	and white matter hyperintensity (WMH)	(WMH)	0
17903297	generalized estimating equations (GEE)	(GEE)	1
17903297	white matter hyperintensity (WMH)	(WMH)	1
17903297	estimating equations (GEE)	(GEE)	0
17903297	matter hyperintensity (WMH)	(WMH)	0
17903297	equations (GEE)	(GEE)	0
17903297	hyperintensity (WMH)	(WMH)	0
17903298	traits (fasting plasma glucose (FPG)	(FPG)	0
17903298	(fasting plasma glucose (FPG)	(FPG)	0
17903298	fasting plasma glucose (FPG)	(FPG)	1
17903298	plasma glucose (FPG)	(FPG)	0
17903298	glucose (FPG)	(FPG)	0
17903298	used additive generalized estimating equations (GEE)	(GEE)	0
17903298	additive generalized estimating equations (GEE)	(GEE)	0
17903298	generalized estimating equations (GEE)	(GEE)	1
17903298	estimating equations (GEE)	(GEE)	0
17903298	equations (GEE)	(GEE)	0
17903300	related to multiple cardiovascular disease (CVD)	(CVD)	0
17903300	to multiple cardiovascular disease (CVD)	(CVD)	0
17903300	multiple cardiovascular disease (CVD)	(CVD)	0
17903300	cardiovascular disease (CVD)	(CVD)	1
17903300	disease (CVD)	(CVD)	0
17903300	Body mass index (BMI)	(BMI)	1
17903300	mass index (BMI)	(BMI)	0
17903300	index (BMI)	(BMI)	0
17903300	using additive Generalized Estimating Equations (GEE)	(GEE)	0
17903300	additive Generalized Estimating Equations (GEE)	(GEE)	0
17903300	Generalized Estimating Equations (GEE)	(GEE)	1
17903300	Estimating Equations (GEE)	(GEE)	0
17903300	Equations (GEE)	(GEE)	0
17903301	responses to standardized treadmill test (ETT)	(ETT)	0
17903301	to standardized treadmill test (ETT)	(ETT)	0
17903301	standardized treadmill test (ETT)	(ETT)	0
17903301	treadmill test (ETT)	(ETT)	0
17903301	test (ETT)	(ETT)	0
17903301	"vessel diameter, flow-mediated dilation (FMD)"	(FMD)	0
17903301	"diameter, flow-mediated dilation (FMD)"	(FMD)	0
17903301	", flow-mediated dilation (FMD)"	(FMD)	0
17903301	flow-mediated dilation (FMD)	(FMD)	1
17903301	dilation (FMD)	(FMD)	0
17903301	Generalized estimating equations (GEE)	(GEE)	0
17903301	estimating equations (GEE)	(GEE)	0
17903301	equations (GEE)	(GEE)	0
17903302	GeneChip) associations with systolic (SBP)	(SBP)	0
17903302	(SBP) and diastolic (DBP)	(SBP)	0
17903302	(SBP) and diastolic (DBP)	(DBP)	0
17903302	) associations with systolic (SBP)	(SBP)	0
17903302	SBP) and diastolic (DBP)	(DBP)	0
17903302	associations with systolic (SBP)	(SBP)	0
17903302	) and diastolic (DBP)	(DBP)	0
17903302	with systolic (SBP)	(SBP)	0
17903302	and diastolic (DBP)	(DBP)	0
17903302	systolic (SBP)	(SBP)	0
17903302	diastolic (DBP)	(DBP)	0
17903303	Subclinical atherosclerosis (SCA)	(SCA)	1
17903303	atherosclerosis (SCA)	(SCA)	0
17903303	and carotid intimal medial thickness (IMT)	(IMT)	0
17903303	carotid intimal medial thickness (IMT)	(IMT)	0
17903303	intimal medial thickness (IMT)	(IMT)	1
17903303	medial thickness (IMT)	(IMT)	0
17903303	thickness (IMT)	(IMT)	0
17903303	regression with generalized estimating equations (GEE)	(GEE)	0
17903303	with generalized estimating equations (GEE)	(GEE)	0
17903303	generalized estimating equations (GEE)	(GEE)	1
17903303	estimating equations (GEE)	(GEE)	0
17903303	equations (GEE)	(GEE)	0
17903304	including coronary heart disease (CHD)	(CHD)	0
17903304	coronary heart disease (CHD)	(CHD)	1
17903304	Cardiovascular disease (CVD)	(CVD)	1
17903304	heart disease (CHD)	(CHD)	0
17903304	disease (CVD)	(CVD)	0
17903304	disease (CHD)	(CHD)	0
17903304	"industrialized countries, cardiovascular disease (CVD)"	(CVD)	0
17903304	"countries, cardiovascular disease (CVD)"	(CVD)	0
17903304	", cardiovascular disease (CVD)"	(CVD)	0
17903304	cardiovascular disease (CVD)	(CVD)	0
17903304	disease (CVD)	(CVD)	0
