# Supplementary material for: A machine-compiled database of genome-wide association studies
Source: Nat Commun. 2019 Jul 26;10:3341. doi: 10.1038/s41467-019-11026-x (PMC6659642; doi:10.1038/s41467-019-11026-x)
Supplement: Supplementary file 3 — Source Data [file 41467_2019_11026_MOESM3_ESM.zip › Supplementary Files/notebooks/util/phenotype.mapping.annotated.tsv]

Systolic blood pressure	Hypertension|Blood Pressure		2
Systemic sclerosis, dcSSc	Systemic Sclerosis		3
Urinary albumin excretion	Kidney|Endocrine-Related Traits	urinary albumin excretion	3
White blood cell count	White Blood Cell Count|Cell Phenotypes|White Blood Cell	white blood cell	3
LDL cholesterol	Complex Disease		0
Systemic sclerosis, IcSSc	Systemic Sclerosis		2
Epworth sleepiness scale score	Circadian Phenotypes|Sleep	Sleepiness	2
Temperament	Temperament Character Inventory		3
Smoking behavior	Smoking Behaviors	CPD	2
IgM levels	Serum IgM		3
Desialylated 2AB-labelled human plasma N-glycans groups, DG1	Master|Plasma Protein	DG1	2
Metabolic syndrome bivariate trait, high-density lipoprotein cholesterol and waist circumference	Metabolic Syndrome	metabolic syndrome	2
Glucosylceramide	Sphingolipid		2
Substance dependence	European-Origin|Substance Dependence		3
Schizophrenia, schizoaffective disorder or bipolar disorder	Schizophrenia		3
Antennary fucosylated glycans, FUC-A	Master|Plasma Protein	FUCA	2
Mean corpuscular hemoglobin	Cell Traits|Red Blood Cell	red blood cell count	2
Metabolic syndrome bivariate trait, blood pressure and high-density lipoprotein cholesterol	Metabolic Syndrome	BP-HDLC	2
Glycated hemoglobin levels	Glycated Hemoglobin		3
Waist circumference	Body Fat Distribution	WC_BMI_men	2
T-tau, mild cognitive impairment	Τ Protein Levels		2
Carotid-brachial pulse wave velocity	Arterial Stiffness|Blood Pressure	CB-PWV	1
Mean body mass index	Waist Circumference|Body Mass Index		3
Platelet aggregation, adenosine diphosphate	Platelet Aggregation	Epi 2 u M	2
Body mass index	Complex Disease	BMI	3
Metabolic syndrome bivariate trait, waist circumference and triglycerides	Metabolic Syndrome	metabolic syndrome	2
Clozapine-induced change in glucose	Antipsychotic Drugs|Metabolic Side Effects	Clozapine - Glucose	3
Response to mTOR inhibitor	Biomarker		0
Left ventricular fractional shortening	Exercise Responses|Artery	left ventricular fractional shortening	3
Age at smoking initiation	Smoking Behaviors|Cigarette Smoking		2
Mean corpuscular hemoglobin concentration	Cell Traits|Red Blood Cell	mean corpuscular hemoglobin	3
Hodgkin's lymphoma	Hodgkin Lymphoma		3
Hemoglobin	Hematological Phenotypes	hemoglobin	3
Hypersomnia	Hypersomnia		3
Obesity, weight	Obesity|Obesity-Related Traits	Weight	3
C-reactive protein	Biomarker Traits	C-reactive protein exam 2	3
Retinal vascular caliber	Cardiovascular Diseases		2
Pancreatitis	Pancreatitis		3
Testosterone levels	Sex Hormone-Binding Globulin|Testosterone|Estradiol		3
Telomere length	Homeostasis		0
Breast cancer	Breast Cancer		3
Age-related macular degeneration	Age-Related Macular Degeneration		3
Perphenazine-induced change in HDL	Antipsychotic Drugs|Metabolic Side Effects	Perphenazine - HDL	3
Primary biliary cirrhosis	Primary Biliary Cirrhosis		3
Barrett's esophagus	Barrett’s Esophagus		3
Metabolic syndrome bivariate trait, high-density lipoprotein cholesterol and triglycerides	Metabolic Syndrome		2
Obesity-related traits	Childhood Obesity|Childhood	body mass index (kg/m 2 )	3
Parkinson's disease	Parkinson’s Disease		3
Primary tooth development	Tooth Eruption|Height		2
Obesity-related traits	Childhood Obesity|Childhood	Urinary creatinine(mmol/d)	3
Cholesterol	Serum Cholesterol Levels		3
Plasma vitamin K	Biomarker Traits	Vitamin K plasma phylloquinone	3
Glycated hemoglobin	Diabetes-Related Traits	hemoglobin a1c	2
Obesity-related traits	Childhood Obesity|Childhood	Triglycerides(mg/dL)	3
Adiponectin levels, Second stage	Adiponectin|Quantitative Trait|Cardiometabolic Outcomes		2
Cardiovascular disease risk factors, migraineurs with aura - ischemic stroke	Migraine|Cardiovascular Events|Cardiovascular		3
Type II diabetes, Indian	Type 2 Diabetes|Transferability		2
AB1-42, Alzheimer's disease	Τ Protein Levels		0
Factor VII	Hematological Phenotypes	FVII	2
Multiple sclerosis	Multiple Sclerosis|Oligoclonal Band		3
Hepatitis B	Chronic Hepatitis B		3
Metabolic syndrome bivariate trait, triglycerides and blood pressure	Metabolic Syndrome	TG-BP	2
Usual sleep duration	Circadian Phenotypes|Sleep	Sleep duration	3
Dietary macronutrient intake	Analysis		0
Obesity, weight	Obesity|Obesity-Related Traits	HIP	3
Platelet aggregation, collagen	Platelet Aggregation	coll. 190 u g/mL	3
Mean corpuscular hemoglobin	Hematological Phenotypes	mean corpuscular hemoglobin	3
Systemic sclerosis, ATA positive	Systemic Sclerosis		3
Serum selenium levels	Serum Selenium		3
Percent body fat	Complex Disease		0
Thyroid hormone levels	Thyroid|Thyroid-Related Traits|Differences		2
Waist-hip ratio	Body Fat Distribution	WHR_BMI_women	3
Obesity-related traits	Childhood Obesity|Childhood	Glucose (mg/dL)	3
Diastolic blood pressure	Metabolic Syndrome	DBP (mmHg)	2
Trochanter bone mineral density, gender differentiated in males	Association Bone	trochanter bmd**	3
Hip geometry, shaft width, gender differentiated in females	Association Bone	shaft width**	3
Cardiac repolarisation	Sudden Cardiac Death		0
Quetiapine-induced change in HDL	Antipsychotic Drugs|Metabolic Side Effects	Quetiapine - HDL	3
Vitamin D, Vitamin K phylloquinone, Vitamin K % undercaboxylated osteocalcin	Biomarker Traits	Vitamin D, Vitamin K phylloquinone & Vitamin K % undercarboxylated osteocalcin	3
Eating disorders	Behaviors|Personality Traits|Eating		3
Bipolar disorder	Bipolar Disorder		3
Anticoagulant levels	Protein C	funcPS	1
Sudden cardiac arrest, recessive	Coronary Artery Disease|Sudden Cardiac Arrest		3
Green eyes	Common Traits	Eye color	2
Antennary fucosylated glycans, FUC-A	Master|Plasma Protein	DG12	0
Warfarin maintenance dose	Cyp2C9|Warfarin		3
Cigarettes smoked per day	Smoking Behaviors|Cigarette Smoking		2
Plasma C-reactive protein	Complex Disease		3
Non-word repetition	Reading|Language		2
Mean artierial pressure	Arterial Stiffness|Blood Pressure	MAP	2
Calcium levels	Serum Calcium		3
Perphenazine-induced change in triglycerides	Antipsychotic Drugs|Metabolic Side Effects	Perphenazine - Triglycerides	3
Metabolic syndrome bivariate trait, triglycerides and blood pressure	Metabolic Syndrome		2
Smoking intensity	Smoking Behaviors|Cigarette Smoking		2
C-reactive protein	Biomarker Traits		0
Systolic blood pressure	Arterial Stiffness|Blood Pressure	systolic	3
Ankle brachial index	Atherosclerosis	Ankle brachial index	3
Time to first tooth eruption	Primary Tooth Development		2
Systolic blood pressure	Complex Disease		0
Brain MRI, temporal brain volume	Brain|Cognitive Test	temporal brain volume	3
P-tau181p, Alzheimer's disease	Τ Protein Levels		2
Hair curl	Common Traits	Hair curl	3
Atrial fibrillation	Atrial Fibrillation		3
Anticoagulant levels	Protein C	protein c	0
Obesity-related traits	Childhood Obesity|Childhood	Weight z-score change (SD/y)	3
Sexual dysfunction	Sexual Dysfunction	Lubrication	3
Relative hand skill in reading disability	Brain		0
Cholelithiasis-related traits in sickle cell anemia	Total Bilirubin|Sickle Cell Anemia|Sickle Cell		2
Diastolic blood pressure	Blood Pressure	DBP	2
Metabolic syndrome	Metabolic Syndrome	TG-BP	3
Eye color	Common Traits	Green eyes	3
Thyroid hormone levels	Thyroid|Thyroid-Related Traits|Differences	thyroxine	3
Cognitive performance, wide-range achievement test	Brain|Cognitive Test	wide-range achievement test	3
Desialylated 2AB-labelled human plasma N-glycans groups, DG12	Master|Plasma Protein	FUCA	0
Cystatin C	Kidney|Endocrine-Related Traits	cyscmv7	2
Sexual dysfunction	Sexual Dysfunction	Overall female sexual dysfunction	3
Freckling	Common Traits	Red hair	0
Lymphoma	Malignancies		2
Obesity	Anthropometric Traits		0
Abdominal aortic calcification	Atherosclerosis	Abdominal aortic calcification	3
Esophageal cancer, total gastric	Esophageal Squamous Cell Carcinoma|Gastric Adenocarcinoma		3
Neuranatomic and neurocognitive phenotypes	Neurocognitive Phenotypes		3
Waist circumference	Complex Disease	Waist Circumference	3
Atrial fibrillation	Cardiovascular Disease	atrial fibrillation	3
Ever versus never smoking status	Smoking Behaviors|Cigarette Smoking		2
Clozapine-induced change in triglycerides	Antipsychotic Drugs|Metabolic Side Effects	Clozapine - Triglycerides	3
Serum IgE levels	Serum IgE Levels		3
28-yr time-averaged fasting plasma glucose	Diabetes-Related Traits	28 yr time averaged fpg	3
Red hair color	Common Traits	Freckling	0
Ovarian cancer in BRCA1 mutation carriers	Breast Cancer|Breast Ovarian Cancer|Carriers		3
Cholesterol	Serum Cholesterol Levels	HDL-C	3
Red blood cell traits	Cell Traits|Red Blood Cell|Resistance	mean corpuscular hemoglobin	3
Breast Cancer in BRCA1 mutation carriers	Breast Cancer|Breast Ovarian Cancer|Carriers		3
Metabolic syndrome bivariate trait, high-density lipoprotein cholesterol and triglycerides	Metabolic Syndrome	WC-TG	2
Nonalcoholic fatty liver disease	Metabolic Traits|Nonalcoholic Fatty Liver Disease		3
Upper aerodigestive tract cancers	Cancers|Conducted|Upper Aerodigestive Tract		3
Hip geometry, neck section modulus	Association Bone	lumbar spine bmd**	2
Cognitive performance, similarities	Brain|Cognitive Test	similarities	3
Adiponectin levels	Adiponectin Levels		3
Type I diabetes autoantibodies, T1D	Type 1 Diabetes|Autoantibody		3
Cognitive performance, Boston naming test	Brain|Cognitive Test	naming test	3
Hip geometry, neck section modulus, gender differentiated in females	Association Bone	neck section modulus**	3
Cardiovascular disease risk factors	Cardiovascular-Related Traits		3
Desialylated 2AB-labelled human plasma N-glycans groups, DG7	Master|Plasma Protein	DG12	2
Mean corpuscular volume	Cell Traits|Red Blood Cell	corpuscular hemoglobin concentration	2
Age at onset of menarche and menopause	Age Menarche|Menopause	Age at Menarche	3
Obesity	Childhood Obesity		3
Tetralogy of Fallot	Tetralogy Fallot		3
Type I diabetes autoantibodies, I-A2A	Type 1 Diabetes|Autoantibody		3
White blood cell count	Cell Phenotypes|White Blood Cell	Lymphocytes	3
Breast cancer, all races	Breast Cancer		3
Age of onset of Parkinson's disease	Parkinson Disease|Onset		3
Serum metabolites	Metabolite	rs number	2
Obesity, waist	Obesity|Obesity-Related Traits	Waist	3
Alzheimer's disease	Alzheimer’s Disease		3
Anticoagulant levels	Protein C	protein s	0
Thyroid stimulating hormone	Kidney|Endocrine-Related Traits	thyroid stimulating hormone	3
Age at natural menopause	Age-Related Phenotypes|Longevity	Age at natural menopause‡	3
Crohn's disease	Inflammatory Bowel Disease		2
Bone mineral density	Bone Mineral Density		3
Endometriosis	Endometriosis		3
Response to taxane treatment	Lung Cancer|Overall Survival		2
Asthma	Asthma		3
Hippocampal volume	Hippocampal Volume		3
Platelet aggregation, adenosine diphosphate	Platelet Aggregation	ADP 2 u M	2
Ceramide 24:0	Sphingolipid		2
Intraocular pressure	Primary Open-Angle Glaucoma|Intraocular Pressure		3
Late onset Alzheimer's disease	Late-Onset Alzheimer's Disease		3
Heart rate variability: total power	Heart Rate|Variability Traits	total power	3
Height	Height		3
Coronary heart disease risk factor, LDL-C	Coronary Heart Disease	LDL-C	3
Mean waist circumference	Waist Circumference|Body Mass Index	Mean waist circumference	3
Antennary fucosylated glycans, FUC-A	Master|Plasma Protein	DG7	3
Cardiovascular disease risk factors, migraineurs with aura - major CVD	Migraine|Cardiovascular Events|Cardiovascular		3
Desialylated 2AB-labelled human plasma N-glycans groups, DG9	Master|Plasma Protein	DG12	2
Femoral neck bone mineral density, gender differentiated in males	Association Bone	femoral bmd**	3
Hair color: black versus blond	Hair Color|Skin Pigmentation		2
Chronic kidney disease	Kidney|Follow-Up		2
Follicular lymphoma	Diffuse Large B-cell Lymphoma|Follicular Lymphoma|Diffuse		3
Forced expiratory volume in one second slope	Pulmonary Function	longitudinal slope of fev 1	2
Desialylated 2AB-labelled human plasma N-glycans groups, DG7	Master|Plasma Protein	FUCA	2
Hair color	Common Traits	Red hair	3
Pulmonary function	Pulmonary Function|Lung Function		3
Percent body fat	Complex Disease	BMI	3
Tissue plasminogen activator	Hematological Phenotypes	tissue plasminogen activator	3
Type I diabetes	Type 1 Diabetes		3
Combined bone mineral density phenotypes, femoral neck bone mineral density, trochanater bone mineral density, lumbar spine bone mineral density, gender differentiated in females	Association Bone		2
Borderline personality disorder features	Borderline Personality		3
Vitamin K % undercarboxylated osteocalcin	Biomarker Traits	Vitamin K % undercarboxylated osteocalcin	3
Schizophrenia	Schizophrenia		3
Eye color traits, 1st principal component on transformed hue and saturation values	Eye Color	C HS1	2
Lung cancer	Lung Cancer		3
Type 2 diabetes	Iron Intake|Type 2 Diabetes		3
Mean corpuscular hemoglobin	Cell Traits|Red Blood Cell	mean corpuscular volume	3
Serum mean cell volume	Erythrocyte	mean cell volume	3
Internal carotid artery intimal medial thickness	Atherosclerosis	Internal carotid artery intimal medial thickness	3
Drug-induced torsades de pointes	Torsades De Pointes		3
Hip geometry, neck section modulus, gender differentiated in males	Association Bone	lsbmd	2
Red hair color	Common Traits	Red hair	3
HIV-1 control, setpoint	Hiv-1		3
Obesity	Obesity		3
Renal sinus fat	Chronic Kidney Disease		2
Esophageal adenocarcinoma	Barrett’s Esophagus|Esophageal Adenocarcinoma		3
HDL cholesterol	Cardiovascular Disease	HDL-cholesterol	3
Tumor necrosis factor alpha	Biomarker Traits	Tumor necrosis factor alpha	3
Antennary fucosylated glycans, FUC-A	Master|Plasma Protein	DG9	2
Myopia	Ocular Axial Length|High Myopia		3
Serum testosterone	Serum Testosterone		3
Trochanter bone mineral density	Association Bone	trochanter bmd**	3
Kawasaki disease	Kawasaki Disease		3
Ulcerative colitis	Ulcerative Colitis		3
Metabolic syndrome bivariate trait, waist circumference and fasting glucose	Metabolic Syndrome	WC-GLUC	2
Ziprasidone-induced change in hip circumference	Antipsychotic Drugs|Metabolic Side Effects	Ziprasidone - Hip Circumference	3
Vertical cup-disc ratio	Optic Disc		3
Migraine	Migraine		3
Bone mineral density	Bone Mineral Density|Osteoporosis		2
Femoral neck bone mineral density	Osteoporosis-Related Phenotypes		2
Metabolic syndrome	Metabolic Syndrome	HDLC-WC	3
High-risk neuroblastoma	Neuroblastoma		3
Progressive supranuclear palsy	Progressive Supranuclear Palsy		3
Mean corpuscular volume	Cell Traits|Red Blood Cell	mean corpuscular hemoglobin	2
C-reactive protein	Biomarker Traits	C-reactive protein exam 7	3
Lipoprotein-associated phospholipase A2 activity and mass, mass	Phospholipase A		2
Hypertension	Cardiovascular Disease|Blood Pressure		2
Carotid intima media thickness, cIMT	Intima Media Thickness|Plaque		3
Obesity and osteoporosis, body mass index and bone mineral density, males	Obesity|Osteoporosis Phenotypes		2
Digestive system disease	Barrett’s Esophagus|Esophageal Adenocarcinoma		3
Obesity, hip	Obesity|Obesity-Related Traits	HIP	3
Platelet aggregation, epinephrine	Platelet Aggregation	ADP 2 u M	3
Pack-years	Smoking Behaviors|Cigarette Smoking		2
Waist circumference	Cardiovascular Disease	waist circumference	3
Metabolic syndrome bivariate trait, high-density lipoprotein cholesterol and waist circumference	Metabolic Syndrome		2
Red blood cell count	Cell Traits|Red Blood Cell	mean corpuscular volume	0
Metabolic syndrome bivariate trait, high-density lipoprotein cholesterol and triglycerides	Metabolic Syndrome	metabolic syndrome	2
Red blood cell traits	Cell Traits|Red Blood Cell|Resistance		3
Adiponectin levels	Metabolic Traits|Type 2 Diabetes|Adiponectin Levels		3
Insulin resistance/response	Insulin Resistance|Copy Number Variation		3
Waist-hip ratio	Body Fat Distribution	WHR_BMI_pooled	2
Sudden cardiac arrest	Sudden Cardiac Death		3
Metabolic syndrome bivariate trait, waist circumference and triglycerides	Metabolic Syndrome	HDLC-TG	2
HDL	Metabolic Syndrome	Log HDL-C (mmol/l)	2
Hypertension	Hypertension|Blood Pressure		2
Anticoagulant levels	Protein C	Total protein s	0
Femoral neck bone mineral density	Association Bone	femoral bmd**	3
Desialylated 2AB-labelled human plasma N-glycans groups, DG9	Master|Plasma Protein	DG9	2
Hip geometry, neck width, gender differentiated in females	Association Bone	shaftz1r	2
ADP-induced platelet aggregation	Hematological Phenotypes	platelet aggregation (ADP-induced)	3
Mean FEV1/FVC ratio	Pulmonary Function	mean fev 1 /fvc from two exams	3
Longevity	Longevity		3
Serum hemoglobin levels	Erythrocyte	mean cell volume	0
Systolic blood pressure	Blood Pressure		2
P-tau181p, mild cognitive impairment	Τ Protein Levels		2
Obesity-related traits	Childhood Obesity|Childhood	Sleep duration (min/d)	3
Hair color: black versus red	Hair Color|Skin Pigmentation		2
Waist circumference	Body Fat Distribution	WC_BMI_pooled	2
Ovarian cancer	Ovarian Cancer		3
Age at death	Age-Related Phenotypes|Longevity	Age at death	3
Body mass index	Complex Disease		0
Alzheimer's disease	Late-Onset Alzheimer’s Disease		3
Serum bilirubin levels	Bilirubin Levels		3
Forward wave amplitude	Arterial Stiffness|Blood Pressure	FW	2
Non-albumin protein levels	Immunoglobulin Isotypes|Non-Albumin Protein	albumin	2
Weight	Complex Disease	Weight	3
Blood pressure, pulse pressure	Mean Arterial Pressure|Pulse Pressure		3
White blood cell count	Cell Phenotypes|White Blood Cell	WBC	2
Airway hyperresponsiveness	Airway Responsiveness		3
Fasting plasma glucose	Melatonin|Plasma Glucose|Type 2 Diabetes		2
Waist circumference	Distribution|Adiposity|Waist Circumference		3
Disc degeneration	Lumbar Disc Degeneration		3
Obesity, weight	Obesity|Obesity-Related Traits	body mass index	2
Cardiovascular disease including myocardial infarction, coronary insufficiency, CHD death, atherothrombotic stroke	Cardiovascular Disease	Major CVD	3
Metabolic syndrome bivariate trait, high-density lipoprotein cholesterol and waist circumference	Metabolic Syndrome	HDLC-TG	2
Neck width in men	Osteoporosis-Related Traits|Gene Expression Profiling	neck width	3
White blood cell types, neutrophil count	White Blood Cell Count|Cell Phenotypes|White Blood Cell		2
Usual bedtime	Circadian Phenotypes|Sleep	Bedtime	3
Restless legs syndrome	Restless Legs Syndrome		3
Fasting plasma glucose	Diabetes-Related Traits	28 yr time averaged fpg	3
Desialylated 2AB-labelled human plasma N-glycans groups, DG12	Master|Plasma Protein	DG9	2
Obesity-related traits	Childhood Obesity|Childhood	Trunk fat mass (kg)	3
Metabolite levels	Atherosclerosis		2
PR interval	Pr Interval		3
Hair color	Common Traits	Green eyes	0
Hair color	Common Traits	Eye color	0
Insulin resistance/response, HOMA-IR	Insulin Resistance|Copy Number Variation		3
Height	Stature		3
Relative content of sphingomyelin 14:0	Sphingolipid		2
Duration of smoking	Smoking Behaviors|Cigarette Smoking		2
Osteoarthritis	Hip|Osteoarthritis		3
Mean corpuscular volume	Cell Traits|Red Blood Cell	mean corpuscular volume	3
Optic disc parameters	Optic Disc		3
Brain MRI, temporal horn volume	Brain|Cognitive Test	ALTHBV	2
Antipsychotic-induced QTc interval prolongation, quetiapine	Cardiac Arrhythmias	quetiapine/QTc	3
Bone mineral density	Bone Mineral Density|Bone|Osteoporotic Fracture		3
Eating disorders	Behaviors|Personality Traits|Eating	BULIMIA	3
Aortic root diameter	Aortic Root		2
Metabolic syndrome bivariate trait, waist circumference and triglycerides	Metabolic Syndrome		2
Platelet aggregation, collagen	Platelet Aggregation	coll.	2
Testicular germ cell tumor	Testicular Cancer		3
Male-pattern baldness	Onset|Androgenetic Alopecia|Common Diseases		3
Serum LDL cholesterol levels	LDL-cholesterol		3
0- to 120-min insulin sensitivity index	Diabetes-Related Traits		2
Sexual dysfunction	Sexual Dysfunction	Arousal	3
Neck width in men and women	Osteoporosis-Related Traits|Gene Expression Profiling	neck width	2
Handedness in dyslexia	Handedness|Dyslexia		3
Diastolic blood pressure	Hypertension|Blood Pressure	diastolic blood pressure	3
LDL cholesterol	Cardiovascular Disease	LDL-cholesterol	3
Obesity, body mass index	Obesity|Obesity-Related Traits	HIP	3
White blood cell count	Cell Phenotypes|White Blood Cell	Monocytes	2
Celiac disease and rheumatoid arthritis	Rheumatoid Arthritis|Celiac Disease		3
Forced expiratory flow between 25th and 75th percentile slope	Pulmonary Function	longitudinal slope of fef 25–75	3
Soluble ICAM-1	Antigen|Icam-1		3
White blood cell count	Cell Phenotypes|White Blood Cell	Basophils	2
Warfarin maintenance dose	Warfarin		2
Platelet aggregation, epinephrine	Platelet Aggregation	ADP 3 u M	2
Creutzfeldt-Jakob disease	Creutzfeldt–Jakob Disease		3
Inflammatory bowel disease	Inflammatory Bowel Disease		3
Juvenile idiopathic arthritis	Juvenile Idiopathic Arthritis		3
Complement C3 and C4 levels	Complement C3		3
Anti-dsDNA + systemic lupus erythematosus	Systemic Lupus Erythematosus|Autoantibody		3
Suicide attempts in bipolar disorder	Attempted Suicide		3
Response to the antipsychotic treatment risperidone	Response Treatment|Antipsychotics	Risperidone – Negative	3
Obesity-related traits	Childhood Obesity|Childhood	Hip circumference (cm)	3
Atrial fibrillation	Lone Atrial Fibrillation		3
Type II diabetes	Metabolic Syndrome	type 2 diabetes	3
Childhood onset asthma	Asthma		2
Heart rate variability: low frequency/high frequency power	Heart Rate|Variability Traits	LF/HF	2
Plasma Phospholipid levels, eicosapentaenoic acid	Plasma Phospholipid|Fatty Acids		3
Lipoprotein-associated phospholipase A2 activity and mass, activity	Phospholipase A		2
Hip geometry, neck section modulus	Association Bone	NeckZ1	2
Statin-mediated cholesterol level, difference trait	Lipid-Lowering Response|Response Statins		2
Antipsychotic-induced QTc interval prolongation, risperidone	Cardiac Arrhythmias	risperidone/QTc	3
Obesity-related traits	Childhood Obesity|Childhood	Sleep RQ	3
Osteoarthritis	Osteoarthritis		3
Hip geometry, shaft section modulus	Association Bone	shaft section modulus**	3
Combined Crohn's disease and celiac disease	Celiac Disease|Crohn's Disease		3
Platelet aggregation, collagen	Platelet Aggregation		2
Obesity-related traits	Childhood Obesity|Childhood	IGFBP-3 (ng/mL)	3
Bone mineral density, spine	Bone Mineral Density		3
Waist circumference	Body Fat Distribution	WC_women	2
Self-reported allergy	Allergy		3
Percent predicted forced expiratory volume/forced vital capacity ratio	Pulmonary Function	percent predicted fev 1 /fvc for latest exam	3
Mathematical ability in children with dyslexia	Mathematical Abilities|Dyslexia|Myosin		3
Obesity-related traits	Childhood Obesity|Childhood	Weight (kg)	3
Risperidone-induced change in hip circumference	Antipsychotic Drugs|Metabolic Side Effects	Risperidone - Waist Circumference	3
Cardiovascular disease risk factors, migraineurs with aura - CVD death	Migraine|Cardiovascular Events|Cardiovascular		3
Desialylated 2AB-labelled human plasma N-glycans groups, DG12	Master|Plasma Protein	DG12	2
Alzheimer's disease	Alzheimer's Disease		3
Proinsulin levels	Type 2 Diabetes|Proinsulin Levels		2
Lumbar spine and bone moneral denisty in women	Osteoporosis-Related Traits|Gene Expression Profiling	lumbar spine bone mineral density	2
Reflected wave amplitude	Arterial Stiffness|Blood Pressure	RW	3
C-reactive protein	Biomarker Traits	C-reactive protein exam 6	3
Total plasma cholesterol	Complex Disease		0
Monocyte chemoattractant protein-1	Biomarker Traits	Monocyte chemoattractant protein-1	3
Sphingomyelin 16:1	Sphingolipid		2
Metabolic syndrome	Metabolic Syndrome	HDLC-TG	3
Iron status biomarkers	Iron Deficiency	Case-Control	3
Brain MRI, lateral ventricular volume	Brain|Cognitive Test	ALLV	3
Metabolic syndrome bivariate trait, triglycerides and blood pressure	Metabolic Syndrome	metabolic syndrome	2
Waist circumference	Body Fat Distribution	WC_Men	2
Adverse response to chemotherapy in breast cancer	Chemotherapy-Induced Alopecia|Breast Cancer		3
Quantitative broadband ultrasound attentuation of the calcaneus	Association Bone	fnbmd	2
Morbidity-free survival at age 65	Age-Related Phenotypes|Longevity	Morbidity-free survival at age 65	3
Response to statin therapy	Cardiovascular Event		2
Systolic blood pressure	Cardiovascular Disease|Blood Pressure		2
Obesity-related traits	Childhood Obesity|Childhood	Fat mass (kg)	3
Type 2 diabetes	Type 2 Diabetes		3
Common carotid artery intimal medial thickness	Atherosclerosis	Common carotid artery intimal medial thickness	3
Coronary heart disease including myocardial infarction, coronary insufficiency, CHD death	Cardiovascular Disease	Major coronary heart disease	3
Red blood cell traits	Cell Traits|Red Blood Cell|Resistance	red blood cell count	3
Eye color	Common Traits	Freckling	0
Adolescent idiopathic scoliosis	Adolescent Idiopathic Scoliosis		3
Psoriasis	Psoriasis|Psoriatic Arthritis|New Disease		3
Mean corpuscular volume	Cell Traits|Red Blood Cell	red blood cell count	0
Intracranial aneurysm	Intracranial Aneurysm		3
Red blood cell count	Cell Traits|Red Blood Cell	red blood cell count	3
Coronary heart disease risk factor, hypertension	Coronary Heart Disease	Hypertension	3
Freckling	Common Traits	Hair color	0
Cardiovascular disease risk factors, any migraine - CVD death	Migraine|Cardiovascular Events|Cardiovascular		3
Uric acid levels	Uric Acid Levels		3
Melanoma	Melanoma		3
Metabolic syndrome bivariate trait, triglycerides and blood pressure	Metabolic Syndrome	WC-TG	2
Response to the antipsychotic treatment ziprasidone	Response Treatment|Antipsychotics	Ziprasidone –Positive	3
Waist circumference	Body Fat Distribution	WC_men	2
Corneal astigmatism	Corneal Astigmatism		3
Bone mineral density, femoral neck	Bone Mineral Density		2
Atopy	Respiratory|Atopy		3
Brain MRI, total cerebral brain volume	Brain|Cognitive Test	cerebral brain volume	3
Type 1 diabetes nephropathy	Type 1 Diabetes|Kidney Disease|Diabetic Nephropathy	T1DN	3
Femoral neck bone geometry	Femoral Neck Bone Geometry		3
C-reactive protein	C-Reactive Protein		3
Osteoporosis	Osteoporosis		3
Sneezing	Common Traits	Sneeze	3
Plasma Phospholipid levels, ALA	Plasma Phospholipid|Fatty Acids		3
Callous-unemotional behaviour	Behavior		0
Collagen-induced platelet aggregation	Hematological Phenotypes	platelet aggregation (collagen-induced)	3
Viscosity	Hematological Phenotypes	Viscosity	3
Protein quantitative trait loci	Protein Quantitative Trait|Genome|Association		3
Obesity-related traits	Childhood Obesity|Childhood	Total energyexpenditure adjweight (kcal/d)	3
Glaucoma	Optic Nerve|Glaucoma		3
Interstitial lung disease	Pulmonary Fibrosis		2
Caudate nucleus volume, Left caudate	Brain		2
Chronic obstructive pulmonary disease	Chronic Obstructive Pulmonary Disease Copd|Pulmonary Function		3
Coffee consumption	Cyp1A2		0
Systolic blood pressure	Blood Pressure	SBP	2
Asthma	Asthma|Bronchodilator Response		3
Vitiligo	Generalized Vitiligo		3
Factor VII	Hematological Phenotypes	FVII, exam 5	3
Serum alkaline phosphatase levels	Serum Alkaline Phosphatase Levels		3
Plasma vitamin D	Biomarker Traits	Vitamin D plasma 25(OH)-D	3
Intracellular adhesion molecule-1	Biomarker Traits	Intercellular adhesion molecule-1	3
Dengue shock syndrome	Dengue Shock Syndrome		3
N-terminal pro-atrial natriuretic peptide	Biomarker Traits	Atrial natriuretic peptide exam 6	3
Carotid intima media thickness, plaque	Intima Media Thickness|Plaque		3
Green eyes	Common Traits	Green eyes	3
Age at onset of menarche and menopause	Age Menarche|Menopause		3
Obesity-related traits	Childhood Obesity|Childhood	Urinary nitrogen (g/d)	3
Smoking behavior	Smoking Behaviors	AOI	2
Mean corpuscular hemoglobin concentration	Cell Traits|Red Blood Cell	corpuscular hemoglobin concentration	3
White blood cell count	Cell Phenotypes|White Blood Cell	Neutrophils	2
Type 2 diabetes	Obese|Type 2 Diabetes		3
Psoriatic arthritis	Psoriasis|Psoriatic Arthritis		3
T-tau, normal	Τ Protein Levels		2
Pancreatic cancer	Pancreatic Cancer		3
Desialylated 2AB-labelled human plasma N-glycans groups, DG9	Master|Plasma Protein	FUCA	2
Presence of antiphospholipid antibodies	Antiphospholipid Antibodies		3
Desialylated 2AB-labelled human plasma N-glycans groups, DG7	Master|Plasma Protein	DG9	2
Green eyes	Common Traits	Hair color	0
Trochanter bone mineral density, gender differentiated in females	Association Bone	trochanter bmd**	3
Height	Complex Disease	Height	3
Response to the antipsychotic treatment olanzapine	Response Treatment|Antipsychotics	Olanzapine – Excitement	3
Statin-mediated cholesterol level, sum trait	Lipid-Lowering Response|Response Statins		2
Psoriasis	Psoriasis		3
Diastolic blood pressure	Hypertension|Blood Pressure		2
Urinary isoprostanes/creatinine	Biomarker Traits	Urinary isoprostanes/creatinine	3
Optic disc size, disc	Optic Disc Size	Cup	2
Autism	Autism Spectrum		3
Congenital heart disease	Congenital Heart Disease|Atrial Septal Defect		3
Systemic lupus erythematosus	Systemic Lupus Erythematosus		3
Response to the antipsychotic treatment olanzapine	Response Treatment|Antipsychotics	Olanzapine – Negative	3
QT interval length	Heart Rate|Variability Traits	QT	3
Neck shaft angle in men	Osteoporosis-Related Traits|Gene Expression Profiling	neck-shaft angle	2
Obesity, hip	Obesity|Obesity-Related Traits	body mass index	2
Cystic fibrosis severity	Cystic Fibrosis|Lung Disease		3
Obesity-related traits	Childhood Obesity|Childhood	Fat free mass (kg)	3
Menarche	Age Menarche		3
Femoral neck and bone mineral density in women	Osteoporosis-Related Traits|Gene Expression Profiling	femoral neck bone mineral density	3
Diastolic blood pressure	Arterial Stiffness|Blood Pressure	diastolic	3
Number of teeth	Primary Tooth Development		2
Type II diabetes, Chinese, Malay, Indian	Type 2 Diabetes|Transferability		2
Bone mineral density	Volumetric Bone Mineral Densities		3
Brain MRI, frontal brain volume	Brain|Cognitive Test	frontal brain volume	3
Thyroid hormone levels	Thyroid|Thyroid-Related Traits|Differences	thyroid stimulating hormone	3
PR interval length	Heart Rate|Variability Traits	PR	2
Platelet aggregation, adenosine diphosphate	Platelet Aggregation	ADP 5 u M	3
Social autistic-like traits	Autistic-Like Traits		3
Telomere length	Telomere Length		3
Biologic age by osseographic scoring system	Age-Related Phenotypes|Longevity	Biologic age by osseographic scoring system	3
Left ventricular mass	Left Ventricular Mass		3
Metabolic syndrome bivariate trait, high-density lipoprotein cholesterol and fasting glucose	Metabolic Syndrome	HDLC-GLUC	2
Height	Anthropometric Traits		2
Breast cancer	Breast Cancer|Breast		3
Plasma Phospholipid levels, lower docosahexaenoic acid	Plasma Phospholipid|Fatty Acids		3
Waist-hip ratio	Body Fat Distribution	WHR_BMI_men	2
Desialylated 2AB-labelled human plasma N-glycans groups, DG9	Master|Plasma Protein	DG7	2
Clozapine-induced change in heart rate	Antipsychotic Drugs|Metabolic Side Effects	Clozapine - Heart Rate	3
Nonalcoholic fatty liver disease	Non-Alcoholic Fatty Liver Disease|Liver Disease		3
Bone mineral density	Femoral Neck Bone|Bone Mineral Density		3
Risperidone-induced change in hemoglobin A1c	Antipsychotic Drugs|Metabolic Side Effects	Risperidone - Hemoglobin A1c	3
Rheumatoid arthritis	Rheumatoid Arthritis		3
Caffeine consumption	Caffeine Consumption|Cyp1A2		3
Triglycerides	Cardiovascular Disease	triglycerides	3
Metabolic syndrome bivariate trait, blood pressure and fasting glucose	Metabolic Syndrome	HDLC-GLUC	2
Neuroblastoma	Neuroblastoma		3
Thyroid stimulating hormone	Complex Disease	Thyroid Stimulating Hormone	3
Chronic obstructive pulmonary disease	Chronic Obstructive Pulmonary Disease		3
Obesity-related traits	Childhood Obesity|Childhood	Dinner intake, adjEER (kcal)	3
Heart failure	Cardiovascular Disease	heart failure	3
Autism	Autism		3
Hip geometery, neck shaft angle	Association Bone	neck-shaft angle**	3
Ventricular conduction	Conduction|Qrs Duration		2
Plasma CD40 ligand	Biomarker Traits	CD40 Ligand plasma	3
Migraine without aura	Migraine		3
Major depressive disorder	Major Depression		3
Serum dehydroepiandrosterone sulphate levels	Dehydroepiandrosterone Sulphate		3
Obesity-related traits	Childhood Obesity|Childhood	Sleep energyexpenditure adjweight (kcal/d)	3
Alkaline phosphatase	Biomarker Traits	Alkaline phosphatase	3
pathological myopia	Pathological Myopia		3
Cognitive performance, attention and executive function	Brain|Cognitive Test	F3	3
Menopause	Menopause		3
Metabolic syndrome bivariate trait, waist circumference and triglycerides	Metabolic Syndrome	WC-TG	2
White blood cell types, eosinophil count	White Blood Cell Count|Cell Phenotypes|White Blood Cell		3
Metabolic syndrome bivariate trait, high-density lipoprotein cholesterol and triglycerides	Metabolic Syndrome	TG-BP	3
Mean forced vital capacity	Pulmonary Function	mean fvc from two exams	3
Sexual dimorphism in anthropometric traits	Anthropometric Traits|Sexual	WCadjBMI	3
Red blood cell count	Hematological Phenotypes	blood cell count	3
Celiac disease	Celiac Disease		3
Metabolic syndrome bivariate trait, high-density lipoprotein cholesterol and triglycerides	Metabolic Syndrome	HDLC-WC	2
Waist circumference	Body Fat Distribution	WC_pooled	2
Sensory disturbances after bilateral sagittal split ramus osteotomy	Sensory Disturbances|Split		2
Left ventricular diastolic dimension	Exercise Responses|Artery	left ventricular diastolic dimension	3
Tourette syndrome	Tourette Syndrome		3
Plasma Phospholipid levels, EPA	Plasma Phospholipid|Fatty Acids		3
Red blood cell traits	Cell Traits|Red Blood Cell|Resistance	mean corpuscular volume	3
Hypertension	Hypertension|Blood Pressure	HTN	3
Metabolic syndrome bivariate trait, high-density lipoprotein cholesterol and fasting glucose	Metabolic Syndrome	BP-GLUC	2
Type II diabetes	Type 2 Diabetes		3
Height	C-type Natriuretic Peptide|Height		3
Obesity	Extremely|Overweight|Body Mass Index		3
Metabolic syndrome bivariate trait, triglycerides and blood pressure	Metabolic Syndrome	HDLC-TG	2
Circulating cell-free DNA	Cell-Free Dna|Cardiovascular		3
Red hair color	Common Traits	Hair color	2
Ovarian reserve	Ovarian Reserve		3
Optic disc size, cup	Optic Disc Size	Cup	3
Triglycerides	Complex Disease		0
Cognitive performance, visual memory and organization	Brain|Cognitive Test	F2	2
Eye color	Pigmentation|Skin	Eye C'	3
B-type natriuretic peptide	Biomarker Traits	B-type natriuretic peptide	3
IgG glycosylation	Immunoglobulin G|Human Immunoglobulin|-Glycosylation		3
Hip geometery, neck shaft angle, gender differentiated in males	Association Bone	necklengf	2
Response to citalopram treatment	Global Disease|Depression|Citalopram-Induced Side Effects		3
Obesity-related traits	Childhood Obesity|Childhood	Urinary freedopamine:creatinine	3
Stroke	Ischaemic Stroke		3
Relative content of sphingomyelin 18:1	Sphingolipid		2
Obesity-related traits	Childhood Obesity|Childhood	Sedentary&lightactivity (min/d)	3
Schizophrenia	Schizophrenia|Cytomegalovirus Infection|Infection Suggests		3
Sudden cardiac arrest, dominant	Coronary Artery Disease|Sudden Cardiac Arrest		3
Waist-hip ratio	Body Fat Distribution		2
Carotid-femoral pulse wave velocity	Arterial Stiffness|Blood Pressure	CF-PWV	2
Bone mineral density, hip	Bone Mineral Density		2
Hip geometry, shaft width	Association Bone	shaft width**	3
Reading and spelling	Reading|Language		2
Percent predicted forced expiratory flow	Pulmonary Function	percent predicted fef 25–75 for latest exam	3
Estradiol levels	Sex Hormone-Binding Globulin|Testosterone|Estradiol		3
Systemic sclerosis, ACA positive	Systemic Sclerosis		3
Risperidone-induced change in hip circumference	Antipsychotic Drugs|Metabolic Side Effects	Risperidone - Hip Circumference	3
Migraine - clinic-based	Migraine		3
Femoral neck and bone mineral density in men	Osteoporosis-Related Traits|Gene Expression Profiling	femoral neck bone mineral density	3
Clozapine-induced change in total cholesterol	Antipsychotic Drugs|Metabolic Side Effects	Clozapine - Total Cholesterol	3
Corneal astigmatism	Corneal Astigmatism|Platelet-Derived Growth Factor		3
Optic disc size, disc	Optic Disc Size	Disc	3
Serum uric acid concentration	Uric Acid		3
Social communication problems	Social Communication		3
Desialylated 2AB-labelled human plasma N-glycans groups, DG11	Master|Plasma Protein	DG11	2
Retinal arteriolar caliber	Arterioles		2
Venous thromboembolism	Venous Thrombosis		3
Intraocular pressure	Intraocular Pressure|Glaucoma		3
Alanine aminotransferase	Biomarker Traits	Alanine aminotransferase	3
Serum calcium	Serum Calcium		3
Amyloid A Levels	Serum Amyloid A|Type 2 Diabetes		3
AB1-42, normal	Τ Protein Levels		0
Percent predicted forced vital capacity	Pulmonary Function	percent predicted fvc for latest exam	3
Hip bone size	Hip Bone Size|Females		3
Obesity, hip	Obesity|Obesity-Related Traits	Weight	2
Plasma Phospholipid levels, DPA	Plasma Phospholipid|Fatty Acids		3
Metabolic syndrome	Metabolic Syndrome		3
Mesial temporal lobe epilepsy with hippocampal sclerosis	Epilepsy|Febrile Seizures		2
Obesity, waist-hip ratio	Obesity|Obesity-Related Traits	WHR	2
Atopic dermatitis	Psoriasis|Atopic Dermatitis|Asthma		3
Platelet aggregation, adenosine diphosphate	Platelet Aggregation	ADP 3 u M	3
Diastolic blood pressure	Hypertension|Blood Pressure	systolic blood pressure	0
P-tau181p, normal	Τ Protein Levels		3
Diastolic blood pressure	Complex Disease		0
Percent predicted forced expiratory volume	Pulmonary Function	percent predicted fev 1 for latest exam	3
Desialylated 2AB-labelled human plasma N-glycans groups, DG6	Master|Plasma Protein	DG6	2
Narcolepsy	Narcolepsy		3
Late onset Alzheimer's disease	Late-Onset Alzheimer’s Disease		3
Metabolic syndrome bivariate trait, blood pressure and fasting glucose	Metabolic Syndrome	BP-GLUC	2
Crohn's disease	Ibd Disease		2
Atopic dermatitis	Atopic Dermatitis		3
Platelet aggregation, epinephrine	Platelet Aggregation	Epi 2 u M	3
Obesity-related traits	Childhood Obesity|Childhood	IL-6 (pg/mL)	3
Alanine aminotransferase	Biomarker Traits	Alanine aminotransferase exam 2	3
Cocaine dependence	Cocaine Dependence		3
Desialylated 2AB-labelled human plasma N-glycans groups, DG7	Master|Plasma Protein	DG7	2
Dental caries	Dental Caries		3
Red blood cell traits	Cell Traits|Red Blood Cell|Resistance	corpuscular hemoglobin concentration	3
Parkinson's disease	Parkinson's Disease		3
Epstein-Barr virus immune response	Antibodies|Epstein-Barr Virus Nuclear Antigen		3
Case-only systemic lupus erythematosus	Systemic Lupus Erythematosus|Autoantibody		3
Psoriatic arthritis	Psoriatic Arthritis		3
Obesity	Obesity|Obesity-Related Traits		3
Fasting plasma glucose	Diabetes-Related Traits	fasting plasma glucose	3
Sex hormone-binding globulin levels	Globulin|Hormone|Steroid Hormone		2
Esophageal cancer, ESCC	Esophageal Squamous Cell Carcinoma|Gastric Adenocarcinoma		3
Natriuretic peptide levels	NT-proBNP		1
Eye color	Common Traits	Eye color	3
Diastolic blood pressure	Cardiovascular Disease|Blood Pressure		3
Ulcerative colitis	Inflammatory Bowel Disease		2
Hip geometry, shaft section modulus, gender differentiated in females	Association Bone	shaft section modulus**	3
Obesity-related traits	Childhood Obesity|Childhood	Total antioxidants(mM)	3
Freckling	Common Traits	Freckling	3
Serum CD40 ligand	Biomarker Traits	CD40 Ligand serum	3
T-tau, Alzheimer's disease	Τ Protein Levels		2
Non-albumin protein levels	Immunoglobulin Isotypes|Non-Albumin Protein	total protein	3
Desialylated 2AB-labelled human plasma N-glycans groups, DG12	Master|Plasma Protein	DG7	2
Femoral neck bone geometry and menarche	Age Menarche|Femoral Neck Bone Geometry		3
Mean corpuscular hemoglobin	Cell Traits|Red Blood Cell	corpuscular hemoglobin concentration	3
Eye color	Common Traits	Hair color	0
Asparagus anosmia	Common Traits	Asparagus	2
Coronary heart disease risk factor, HDL-C	Coronary Heart Disease	HDL-C	3
Paget's disease of bone	Paget’s Disease Bone		3
Coronary heart disease	Coronary Artery Stenosis|Coronary Artery		3
Behcet's disease	Behçet's Disease		3
Central corneal thickness	Central Corneal Thickness|Brittle Cornea Syndrome|Blinding Disease		3
Gray matter volume	Schizophrenia|Quantitative Phenotype|Matter Volume		0
HDL	Metabolic Syndrome	“	3
Olanzapine-induced change in hemoglobin A1c	Antipsychotic Drugs|Metabolic Side Effects	Olanzapine - Hemoglobin A1c	3
Smokers who quit versus those who did not	Smoking Behaviors|Cigarette Smoking		2
Metabolic syndrome bivariate trait, high-density lipoprotein cholesterol and triglycerides	Metabolic Syndrome	HDLC-TG	2
Metabolic syndrome bivariate trait, waist circumference and triglycerides	Metabolic Syndrome	TG-BP	2
Progressive supranuclear palsy, controlling for rs8070723	Progressive Supranuclear Palsy		3
Systemic sclerosis	Systemic Sclerosis		3
Systolic blood pressure	Hypertension|Blood Pressure	systolic blood pressure	3
Non-albumin protein levels	Immunoglobulin Isotypes|Non-Albumin Protein	non-albumin protein	3
Thyroid hormone levels	Thyroid|Thyroid-Related Traits|Differences	FT4/TSH	3
Glioma	Increased Disease Risk		0
Perphenazine-induced change in total cholesterol	Antipsychotic Drugs|Metabolic Side Effects	Perphenazine - Total Cholesterol	3
Sex hormone-binding globulin levels	Sex Hormone-Binding Globulin|Testosterone|Estradiol		3
Distal colon cancer	Colon Cancer		3
Serum magnesium levels	Potassium|Serum Magnesium|Serum Magnesium Levels		3
Metabolic syndrome	Metabolic Syndrome	metabolic syndrome	3
Hippocampal atrophy	Hippocampal Atrophy|Quantitative Trait|Alzheimer's Disease		2
Multiple sclerosis	Multiple Sclerosis		3
Soluble ICAM-1	Icam-1		3
Metabolic syndrome bivariate trait, high-density lipoprotein cholesterol and waist circumference	Metabolic Syndrome	HDLC-WC	2
Mean corpuscular hemoglobin	Cell Traits|Red Blood Cell	mean corpuscular hemoglobin	3
Protein biomarker	Lectin		3
Hair color	Common Traits	Freckling	0
Walking speed at advanced age	Age-Related Phenotypes|Longevity	Walking speed exam 7	3
Obesity-related traits	Childhood Obesity|Childhood	Light activity (min/d)	3
Cystic fibrosis severity p.Phe508del/p.Phe508del only	Cystic Fibrosis|Lung Disease		3
Word reading	Reading|Language		3
Cortical thickness	Bone Mineral Density|Bone|Osteoporotic Fracture		2
White blood cell types, monocyte count	White Blood Cell Count|Cell Phenotypes|White Blood Cell		2
Red blood cell count	Cell Traits|Red Blood Cell	mean corpuscular hemoglobin	2
Mean body mass index	Waist Circumference|Body Mass Index	Mean body mass index	3
Iron deficiency	Iron Deficiency	Case-Control	3
Freckling	Common Traits	Eye color	0
Wilms tumor	Wilms Tumor		3
Hair color	Common Traits	Hair color	3
Sexual dimorphism in anthropometric traits	Anthropometric Traits|Sexual	WHRadjBMI	3
Waist-hip ratio	Body Fat Distribution	WHR_BMI_Men	2
Optic disc size, cup	Optic Disc Size	Disc	2
Percent predicted forced expiratory flow/forced vital capacity ratio	Pulmonary Function	percent predicted fef 25–75 /fvc for latest exam	3
Self-employment	Self-Employment		3
QT interval	Qt Interval Duration		3
C-reactive protein	Biomarker Traits	C-reactive protein average exams 2,6,7	3
Obesity, body mass index	Obesity|Obesity-Related Traits	Weight	3
Obesity, body mass index	Obesity|Obesity-Related Traits	body mass index	3
Osteoprotegerin	Biomarker Traits	Osteoprotegerin	3
White blood cell types, basophil count	White Blood Cell Count|Cell Phenotypes|White Blood Cell		2
Caudate nucleus volume, Right caudate	Brain		2
Obesity-related traits	Childhood Obesity|Childhood	MCP-1 (pg/mL)	3
IgE levels in asthmatics	Mite-Specific IgEs|Asthma		3
Coronary artery calcification	Atherosclerosis	Coronary artery calcification	3
Olanzapine-induced change in total cholesterol	Antipsychotic Drugs|Metabolic Side Effects	Olanzapine - Total Cholesterol	3
Obesity, extreme	Onset|Obesity-Related Traits|Body-Weight		3
Liver function test: alkaline phosphatase, AST, ALT, GGT	Biomarker Traits	Liver function: Alkaline phosphatase; AST; ALT; gamma-glutamyl transferase	3
HIV-1 control, progression	Hiv-1		3
Metabolic syndrome	Metabolic Syndrome	WC-TG	3
Type 1 diabetes nephropathy	Type 1 Diabetes|Kidney Disease|Diabetic Nephropathy	end-stage renal disease	3
Metabolic syndrome bivariate trait, high-density lipoprotein cholesterol and fasting glucose	Metabolic Syndrome		2
Red hair color	Common Traits	Eye color	0
Percent predicted FEV1/FVC ratio	Chronic Obstructive Pulmonary Disease Copd|Pulmonary Function		2
Thyroid hormone levels	Thyroid|Thyroid-Related Traits|Differences	TSH/FT4	2
Hip geometry, neck width	Association Bone	NeckW1	1
HDL cholesterol	Complex Disease		0
Colorectal cancer	Colorectal Cancer		3
Anti-dsDNA - systemic lupus erythematosus	Systemic Lupus Erythematosus|Autoantibody		3
Asthma	Asthmatics|Bronchodilator Response		3
Periodontitis	Chronic Periodontitis		3
Metabolic syndrome bivariate trait, triglycerides and fasting glucose	Metabolic Syndrome	TG-GLUC	3
