# Supplementary material for: A machine-compiled database of genome-wide association studies
Source: Nat Commun. 2019 Jul 26;10:3341. doi: 10.1038/s41467-019-11026-x (PMC6659642; doi:10.1038/s41467-019-11026-x)
Supplement: Supplementary file 3 — Source Data [file 41467_2019_11026_MOESM3_ESM.zip › Supplementary Files/notebooks/util/phenotype.mapping.gwascat.annotated.tsv]

hemostatic factors and hematological phenotypes	Hematological Phenotypes	mean corpuscular hemoglobin	3
neuritic plaque	Dementias|Alzheimer's Disease	Complete (Case-Control)	2
eye color traits	Eye Color	C HS1	3
eosinophilic esophagitis	Allergic Disease|Eosinophilic Esophagitis		3
systemic lupus erythematosus	Systemic Lupus Erythematosus		3
partial epilepsies	Partial Epilepsies		3
bone mineral density (paediatric, skull)	Bone Mineral Density|Bone	SK-BMD	3
cerebral amyloid angiopathy	Dementias|Alzheimer's Disease	Primary (Case-Control)	2
glycated hemoglobin levels	Glycated Hemoglobin		3
phospholipid levels (plasma)	Sphingolipids		3
metabolic syndrome	Metabolic Syndrome	TG-BP	3
antipsychotic-induced qtc interval prolongation	Cardiac Arrhythmias	risperidone/QTc	3
eating disorders	Behaviors|Personality Traits|Eating	BULIMIA	3
glycated hemoglobin levels	Hemoglobin A		3
dementia and core alzheimer's disease neuropathologic changes	Dementias|Alzheimer's Disease	Complete (Case-Control)	3
handedness in dyslexia	Handedness|Dyslexia		3
protein quantitative trait loci	Protein Quantitative Trait|Genome|Association		3
urinary metabolites (h-nmr features)	Metabolic Traits|Metabolite-Disease	Trimethylamine	3
obesity	Anthropometric Traits		2
cognitive test performance	Brain|Cognitive Test	wide-range achievement test	3
anger	Aggression		3
qt interval	Sudden Cardiac Death		0
tonometry	Arterial Stiffness|Blood Pressure	MAP	3
stroke	Ischemic Stroke		3
waist circumference	Body Fat Distribution	WC_BMI_pooled	2
urinary metabolites (h-nmr features)	Metabolic Traits|Metabolite-Disease	Lysine	3
subclinical atherosclerosis traits (other)	Atherosclerosis	Abdominal aortic calcification	3
sudden cardiac arrest	Coronary Artery Disease|Sudden Cardiac Arrest		3
select biomarker traits	Biomarker Traits	Monocyte chemoattractant protein-1	3
response to statin therapy	LDL-c Response|Lpa		3
schizophrenia (treatment resistant)	Treatment Refractory Schizophrenia		3
progressive supranuclear palsy	Progressive Supranuclear Palsy		3
bone mineral density (paediatric, total body less head)	Bone Mineral Density|Bone	TBLH-BMD	2
colorectal cancer (diet interaction)	Colorectal Cancer		3
hemostatic factors and hematological phenotypes	Hematological Phenotypes	platelet aggregation (collagen-induced)	3
fasting insulin-related traits	Fasting Glucose|Type 2 Diabetes|Glucose Homeostasis		3
metabolite levels	Metabolite Quantitative Trait	N-ACu	3
hip geometry	Association Bone	neck section modulus**	0
complement c3 and c4 levels	Complement C3		3
cholesterol, total	Lipid Levels		2
metabolic syndrome	Metabolic Syndrome	type 2 diabetes	3
pulmonary function (interaction)	Pulmonary Function|Lung Function		3
hair color	Common Traits	Freckling	3
select biomarker traits	Biomarker Traits	Alanine aminotransferase	3
obesity-related traits	Childhood Obesity|Childhood	Weight (kg)	3
red blood cell traits	Cell Traits|Red Blood Cell|Resistance	mean corpuscular hemoglobin	3
social communication problems	Social Communication		3
select biomarker traits	Biomarker Traits	Tumor necrosis factor alpha	3
response to antipsychotic treatment	Response Treatment|Antipsychotics	Ziprasidone –Positive	3
drug-induced torsades de pointes	Torsades De Pointes		3
smoking behavior	Smoking Behaviors|Cigarette Smoking		3
triglycerides-blood pressure (tg-bp)	Metabolic Syndrome	TG-BP	3
qrs duration	Conduction|Qrs Duration		3
response to antipsychotic treatment	Antipsychotic Drugs|Metabolic Side Effects	Perphenazine - HDL	3
nonalcoholic fatty liver disease	Metabolic Traits|Nonalcoholic Fatty Liver Disease		3
asthma	Asthma		3
response to antipsychotic treatment	Response Treatment|Antipsychotics	Olanzapine – Negative	3
bone mineral density	Association Bone	trochanter bmd**	2
volumetric brain mri	Brain|Cognitive Test	cerebral brain volume	3
sexual dysfunction (female)	Sexual Dysfunction	Overall female sexual dysfunction	3
lipoprotein-associated phospholipase a2 activity and mass	Phospholipase A		2
thyroid hormone levels	Thyroid|Thyroid-Related Traits|Differences	thyroid stimulating hormone	3
response to antipsychotic treatment	Antipsychotic Drugs|Metabolic Side Effects	Quetiapine - HDL	3
autism	Autism Spectrum		3
quantitative traits	Complex Disease	BMI	3
very long-chain saturated fatty acid levels (fatty acid 20:0)	Long-Chain Saturated Fatty Acids		3
hyperopia	Myopia|Hyperopia		3
retinal vascular caliber	Cardiovascular Diseases		2
obesity	Obesity|Obesity-Related Traits		3
red blood cell traits	Cell Traits|Red Blood Cell	corpuscular hemoglobin concentration	3
narcolepsy	Narcolepsy		3
bipolar disorder	Bipolar Disorder		3
bone mineral density (paediatric, lower limb)	Bone Mineral Density|Bone		2
echocardiographic traits	Exercise Responses|Artery	left ventricular diastolic dimension	3
lung cancer	Lung Cancer		3
mean forced vital capacity from 2 exams	Pulmonary Function	mean fvc from two exams	3
waist-hip ratio	Body Fat Distribution	WHR_BMI_pooled	2
sudden cardiac arrest	Sudden Cardiac Death		3
urinary metabolites (h-nmr features)	Metabolic Traits|Metabolite-Disease	Unknown	2
eye color	Common Traits	Green eyes	3
dementia and core alzheimer's disease neuropathologic changes	Dementias|Alzheimer's Disease		3
osteoporosis-related phenotypes	Osteoporosis-Related Traits|Gene Expression Profiling	lumbar spine bone mineral density	3
sex hormone-binding globulin levels	Sex Hormone-Binding Globulin|Testosterone|Estradiol		3
sexual dimorphism in anthropometric traits	Anthropometric Traits|Sexual	WCadjBMI	3
adverse response to chemotherapy in breast cancer (alopecia)	Chemotherapy-Induced Alopecia|Breast Cancer		2
platelet aggregation	Platelet Aggregation		3
triglycerides-blood pressure (tg-bp)	Metabolic Syndrome		2
waist circumference - triglycerides (wc-tg)	Metabolic Syndrome	metabolic syndrome	2
aging traits	Age-Related Phenotypes|Longevity	Biologic age by osseographic scoring system	3
dengue shock syndrome	Dengue Shock Syndrome		3
glycated hemoglobin levels	Diabetic Retinopathy|Chronic Kidney Disease|Hemoglobin A		2
acute lymphoblastic leukemia (childhood)	Acute Lymphoblastic Leukemia|Childhood		3
obesity	Obesity|Obesity-Related Traits	body mass index	3
sexual dimorphism in anthropometric traits	Anthropometric Traits|Sexual	WHRadjBMI	3
insulin resistance/response	Insulin Resistance|Copy Number Variation		3
qt interval	Qt Interval Duration		3
serum ferritin levels	Serum Ferritin		3
waist-hip ratio	Body Fat Distribution	WHR_BMI_men	2
nephrolithiasis	Nephrolithiasis		3
metabolite levels	Metabolite Quantitative Trait	BAIBu	3
parasitemia in tripanosoma cruzi seropositivity	Chagas Cardiomyopathy|Trypanosoma Cruzi Seropositive	PCR	2
response to antipsychotic treatment	Antipsychotic Drugs|Metabolic Side Effects	Olanzapine - Hemoglobin A1c	3
hypertension	Hypertension|Blood Pressure		3
type 1 diabetes nephropathy	Type 1 Diabetes|Kidney Disease|Diabetic Nephropathy	end-stage renal disease	3
select biomarker traits	Biomarker Traits	C-reactive protein exam 6	3
cocaine dependence	Cocaine Dependence		3
select biomarker traits	Biomarker Traits	Alanine aminotransferase exam 2	3
colorectal cancer	Colon Cancer		3
obesity-related traits	Childhood Obesity|Childhood	IGFBP-3 (ng/mL)	3
height	Height		3
type 2 diabetes	Type 2 Diabetes|Transferability		3
type 1 diabetes	Type 1 Diabetes		3
hip geometry	Association Bone	shaft width**	2
tonometry	Arterial Stiffness|Blood Pressure	RW	2
obesity-related traits	Childhood Obesity|Childhood	Glucose (mg/dL)	3
obesity	Childhood Obesity		3
basal cell carcinoma	Basal Cell Carcinoma		3
hepatitis b (viral clearance)	Chronic Hepatitis B		3
ige levels	Serum IgE Levels		3
alzheimer's disease (late onset)	Late-Onset Alzheimer's Disease		3
inflammatory biomarkers	Inflammation	erythrocyte sedimentation rate	3
coronary heart disease	Coronary Heart Disease		3
parkinson's disease	Parkinson’s Disease		3
n-glycan levels	Master|Plasma Protein	DG7	2
platelet aggregation	Platelet Aggregation	ADP 2 u M	3
obesity-related traits	Childhood Obesity|Childhood	Triglycerides(mg/dL)	3
epilepsy	Epilepsies	All epilepsy	3
pr interval in tripanosoma cruzi seropositivity	Chagas Cardiomyopathy|Trypanosoma Cruzi Seropositive	PR	2
hepatocellular carcinoma	Chronic Hepatitis B|Hepatitis B Virus|Carriers		0
electrocardiographic traits	Heart Rate|Variability Traits	QT	2
response to citalopram treatment	Global Disease|Depression|Citalopram-Induced Side Effects		3
estradiol levels	Sex Hormone-Binding Globulin|Testosterone|Estradiol		3
obesity-related traits	Childhood Obesity|Childhood	Sleep duration (min/d)	3
social autistic-like traits	Autistic-Like Traits		3
optic nerve measurement (disc area)	Optic Disc Size	Cup	3
obesity	Obesity|Obesity-Related Traits	WHR	3
fasting plasma glucose	Melatonin|Plasma Glucose|Type 2 Diabetes		2
amyotrophic lateral sclerosis	Amyotrophic Lateral Sclerosis		3
primary tooth development (number of teeth)	Primary Tooth Development		3
uric acid levels	Uric Acid Levels		3
common traits (other)	Common Traits	Hair curl	3
age-related macular degeneration	Age-Related Macular Degeneration		3
type 2 diabetes	Type 2 Diabetes|Body Mass Index		3
chagas cardiomyopathy in tripanosoma cruzi seropositivity	Chagas Cardiomyopathy|Trypanosoma Cruzi Seropositive	Cardio	3
breast cancer	Breast Cancer|Breast		3
intraocular pressure	Intraocular Pressure|Glaucoma		3
addiction	Opiates Addiction|African-Origin		3
aging traits	Age-Related Phenotypes|Longevity	Walking speed exam 7	3
alzheimer's disease (late onset)	Late-Onset Alzheimer’s Disease		3
pulmonary function	Lung Function|Follow-Up		3
airway hyperresponsiveness	Airway Responsiveness		3
cerebrospinal ab1-42 levels	Τ Protein Levels		0
urinary metabolites (h-nmr features)	Metabolic Traits|Metabolite-Disease	2-Hydroxyisobutyrate	3
obesity-related traits	Childhood Obesity|Childhood	Sedentary&lightactivity (min/d)	3
diastolic blood pressure (alcohol consumption interaction)	Blood Pressure	diastolic	3
presence of antiphospholipid antibodies	Antiphospholipid Antibodies		3
hip geometry	Association Bone	shaft section modulus**	3
blood pressure	Arterial Stiffness|Blood Pressure	diastolic	3
bilirubin levels	Bilirubin Levels		3
red blood cell traits	Cell Traits|Red Blood Cell|Resistance	corpuscular hemoglobin concentration	3
bone mineral density (paediatric, total body less head)	Bone Mineral Density|Bone		2
serum thyroid-stimulating hormone levels	Serum Thyroid Stimulating Hormone		3
diabetes related insulin traits	Diabetes-Related Traits	Fasting Insulin	3
ovarian cancer	Ovarian Cancer		3
adiponectin levels	Metabolic Traits|Type 2 Diabetes|Adiponectin Levels		3
longevity	Longevity		3
barrett's esophagus	Barrett’s Esophagus		3
response to cytidine analogues (gemcitabine)	Biomarkers		0
venous thromboembolism	Venous Thrombosis		3
neurofibrillary tangles	Dementias|Alzheimer's Disease	Primary (Case-Control)	2
dietary macronutrient intake	Analysis		0
hemostatic factors and hematological phenotypes	Hematological Phenotypes	hemoglobin	3
fetal hemoglobin levels in sickle cell anemia	Sickle Cell Anemia|Fetal Hemoglobin|Sickle Cell		3
adiponectin levels	Adiponectin|Quantitative Trait|Cardiometabolic Outcomes		3
anticoagulant levels	Protein C	Total protein s	0
upper aerodigestive tract cancers	Cancers|Conducted|Upper Aerodigestive Tract		3
cerebral amyloid angiopathy	Dementias|Alzheimer's Disease	NFT Braak neuritic plaque II)	3
select biomarker traits	Biomarker Traits	CD40 Ligand serum	3
magnesium levels	Potassium|Serum Magnesium|Serum Magnesium Levels		3
hiv-1 control	Hiv-1		3
refractive astigmatism	Astigmatism|Refractive Error		3
central corneal thickness	Central Corneal Thickness|Brittle Cornea Syndrome|Blinding Disease		3
response to methotrexate in juvenile idiopathic arthritis	Methotrexate Response|Juvenile Idiopathic Arthritis		3
white blood cell count	Cell Phenotypes|White Blood Cell	Neutrophils	2
obesity-related traits	Childhood Obesity|Childhood	MCP-1 (pg/mL)	3
smoking behavior	Smoking Behaviors	CPD	3
cholesterol	Serum Cholesterol Levels		3
tetralogy of fallot	Tetralogy Fallot		3
dementia and core alzheimer's disease neuropathologic changes	Dementias|Alzheimer's Disease	Neuritic Plaque (Case-Control)	3
warfarin maintenance dose	Warfarin		2
white blood cell count	Cell Phenotypes|White Blood Cell	Basophils	2
triglycerides-blood pressure (tg-bp)	Metabolic Syndrome	metabolic syndrome	2
asthma (bronchodilator response)	Asthmatics|Bronchodilator Response		3
neuranatomic and neurocognitive phenotypes	Neurocognitive Phenotypes		3
antipsychotic-induced qtc interval prolongation	Cardiac Arrhythmias	quetiapine/QTc	2
non-albumin protein levels	Immunoglobulin Isotypes|Non-Albumin Protein	non-albumin protein	3
urinary albumin excretion	Kidney|Endocrine-Related Traits	urinary albumin excretion	3
quantitative traits	Complex Disease	Waist Circumference	3
bone mineral density	Volumetric Bone Mineral Densities		3
psoriasis	Psoriasis|Psoriatic Arthritis|New Disease		3
gray matter volume (schizophrenia interaction)	Schizophrenia|Quantitative Phenotype|Matter Volume		2
arthritis (juvenile idiopathic)	Juvenile Idiopathic Arthritis		3
dental caries	Dental Caries		3
systolic blood pressure (alcohol consumption interaction)	Blood Pressure	MAP	3
parkinson's disease	Parkinson's Disease		3
adolescent idiopathic scoliosis (severe)	Adolescent Idiopathic Scoliosis		3
sexual dysfunction (female)	Sexual Dysfunction	Arousal	3
response to antipsychotic treatment	Antipsychotic Drugs|Metabolic Side Effects	Clozapine - Heart Rate	3
systolic blood pressure	Cardiovascular Disease|Blood Pressure		2
age-related cataracts (age at onset)	Cataract		2
obesity	Obesity		3
diabetes related insulin traits	Diabetes-Related Traits		3
freckling	Common Traits	Hair color	3
chronic hepatitis b infection	Infection		0
breast cancer (survival)	Breast Cancer		3
white blood cell count	White Blood Cell Count|Cell Phenotypes|White Blood Cell	white blood cell	3
word reading	Reading|Language		3
corneal astigmatism	Corneal Astigmatism		3
lewy body disease	Dementias|Alzheimer's Disease	Lewy Body (Case-Control)	3
glioma	Increased Disease Risk		0
aging traits	Age-Related Phenotypes|Longevity	Age at natural menopause‡	3
esophageal cancer and gastric cancer	Esophageal Squamous Cell Carcinoma|Gastric Adenocarcinoma		3
response to antipsychotic treatment	Antipsychotic Drugs|Metabolic Side Effects	Risperidone - Waist Circumference	3
age-related cataracts	Cataract		3
hdl cholesterol - triglycerides (hdlc-tg)	Metabolic Syndrome	TG-BP	2
neurofibrillary tangles	Dementias|Alzheimer's Disease	cerebral amyloid angiopathy (Case-Control)	2
cerebrospinal fluid levels of alzheimer's disease-related proteins	Proteins Involved|Inflammation|Alzheimer's Disease		3
obesity and osteoporosis	Obesity|Osteoporosis Phenotypes		3
sex hormone-binding globulin levels	Globulin|Hormone|Steroid Hormone		2
bone mineral density	Association Bone	fnbmd	3
pulmonary function	Pulmonary Function	longitudinal slope of fev 1	3
white blood cell count	Cell Phenotypes|White Blood Cell	Monocytes	2
neurofibrillary tangles	Dementias|Alzheimer's Disease	Complete (Case-Control)	2
hair color	Common Traits	Hair color	3
mean arterial pressure (alcohol consumption interaction)	Blood Pressure	MAP	2
obesity	Obesity|Obesity-Related Traits	Weight	3
amyloid a serum levels	Serum Amyloid A|Type 2 Diabetes		3
cerebral amyloid angiopathy	Dementias|Alzheimer's Disease	Neuritic Plaque (Case-Control)	2
quantitative traits	Complex Disease	Weight	3
sleep-related phenotypes	Circadian Phenotypes|Sleep	Sleep duration	3
cerebrospinal fluid levels of alzheimer's disease-related proteins	Proteins Involved|Inflammation|Alzheimer's Disease	c-c motif) ligand 4	3
heart rate variability traits	Heart Rate|Variability Traits	LF/HF	3
systemic lupus erythematosus	Systemic Lupus Erythematosus Sle		3
hippocampal atrophy	Hippocampal Atrophy|Quantitative Trait|Alzheimer's Disease		3
hemostatic factors and hematological phenotypes	Hematological Phenotypes	platelet aggregation (ADP-induced)	3
platelet aggregation	Platelet Aggregation	coll. 190 u g/mL	3
systolic blood pressure	Blood Pressure		2
quantitative traits	Complex Disease		0
quantitative traits	Complex Disease	Thyroid Stimulating Hormone	3
neurofibrillary tangles	Dementias|Alzheimer's Disease	NFT Braak neuritic plaque I)	3
vitamin d levels	Vitamin D Levels		3
periodontal disease-related phenotypes	Periodontal		3
fasting plasma glucose	Diabetes-Related Traits	fasting plasma glucose	3
soluble icam-1	Icam-1		3
waist circumference	Body Fat Distribution	WC_pooled	2
obesity-related traits	Childhood Obesity|Childhood	Fat mass (kg)	3
diastolic blood pressure	Cardiovascular Disease|Blood Pressure		2
response to antipsychotic treatment	Antipsychotic Drugs|Metabolic Side Effects	Olanzapine - Total Cholesterol	3
bladder cancer	Bladder Cancer|Bladder		3
body mass index	Waist Circumference|Body Mass Index	Mean body mass index	3
staphylococcus aureus infection	Staphylococcus Aureus		3
periodontal disease-related phenotypes	Periodontal	PD1	3
hypertension	Hypertension|Blood Pressure	HTN	3
osteoarthritis	Osteoarthritis		3
schizophrenia (negative symptoms)	Schizophrenia		3
nonalcoholic fatty liver disease	Non-Alcoholic Fatty Liver Disease|Liver Disease		3
bone mineral density	Association Bone	femoral bmd**	3
metabolic syndrome (bivariate traits)	Metabolic Syndrome	BP-HDLC	3
lipid traits	Lipid Levels	HDL	3
metabolic syndrome (bivariate traits)	Metabolic Syndrome	TG-GLUC	3
optic nerve measurement (cup area)	Optic Disc Size	Cup	3
triglycerides	Lipid Levels		2
heart rate variability traits	Heart Rate|Variability Traits	total power	3
body mass index	Type 2 Diabetes|Body Mass Index		3
cognitive test performance	Brain|Cognitive Test	F3	3
hdl cholesterol	Lipid		2
number of children	Parity		2
eating disorders	Behaviors|Personality Traits|Eating		3
neurofibrillary tangles	Dementias|Alzheimer's Disease	Neuritic Plaque (Ordinal)	2
cardiovascular disease risk factors	Cardiovascular-Related Traits		3
menarche (age at onset)	Age Menarche		3
response to antipsychotic treatment	Response Treatment|Antipsychotics	Risperidone – Negative	3
exudative age-related macular degeneration	Age-Related Macular Degeneration		3
cognitive test performance	Brain|Cognitive Test	naming test	3
serum metabolite levels	Intermediate Phenotypes		0
igg glycosylation	Immunoglobulin G|Human Immunoglobulin|-Glycosylation		3
serum selenium levels	Serum Selenium		3
vitiligo	Generalized Vitiligo		3
disc degeneration (lumbar)	Lumbar Disc Degeneration		3
menarche and menopause (age at onset)	Age Menarche|Menopause		3
hip geometry	Association Bone	lsbmd	2
coronary heart disease event reduction in response to statin therapy (interaction)	Cardiovascular Event		2
multiple sclerosis (ocb status)	Multiple Sclerosis|Oligoclonal Band		3
obesity-related traits	Childhood Obesity|Childhood	Hip circumference (cm)	3
metabolic syndrome (bivariate traits)	Metabolic Syndrome	WC-GLUC	2
interstitial lung disease	Pulmonary Fibrosis		3
non-word repetition	Reading|Language		2
hdl cholesterol - triglycerides (hdlc-tg)	Metabolic Syndrome	HDLC-WC	2
periodontitis	Chronic Periodontitis		3
osteoporosis-related phenotypes	Osteoporosis-Related Traits|Gene Expression Profiling	neck width	3
neuroblastoma (high-risk)	Neuroblastoma		3
tourette syndrome	Tourette Syndrome		3
multiple sclerosis	Multiple Sclerosis		3
wilms tumor	Wilms Tumor		3
serum uric acid levels	Serum Uric Acid		3
fibrinogen levels (smoking status, alcohol consumption or body mass index interaction)	Fibrinogen|Alcohol Consumption|Body Mass Index		3
waist circumference	Body Fat Distribution	WC_BMI_men	2
morbidity-free survival	Age-Related Phenotypes|Longevity	Morbidity-free survival at age 65	3
mathematical ability in children with dyslexia	Mathematical Abilities|Dyslexia|Myosin		3
select biomarker traits	Biomarker Traits	Vitamin D plasma 25(OH)-D	3
conotruncal heart defects	Birth		0
osteoporosis-related phenotypes	Osteoporosis-Related Traits|Gene Expression Profiling	femoral neck bone mineral density	3
response to statin therapy	Lipid-Lowering Response|Response Statins		3
response to taxane treatment (placlitaxel)	Lung Cancer|Overall Survival		0
n-glycan levels	Master|Plasma Protein	DG9	2
iron deficiency	Iron Deficiency	Case-Control	3
pulmonary function	Pulmonary Function	mean fev 1 /fvc from two exams	3
bitter taste perception	Bitter Taste|Bitter Taste Perception		3
aging traits	Age-Related Phenotypes|Longevity	Age at death	3
cardiovascular disease risk factors	Migraine|Cardiovascular Events|Cardiovascular		3
hip geometry	Association Bone	NeckZ1	2
select biomarker traits	Biomarker Traits	Atrial natriuretic peptide exam 6	3
sexual dysfunction (female)	Sexual Dysfunction	Lubrication	3
hirschsprung disease	Hirschsprung Disease		3
iron status biomarkers	Erythrocyte	mean cell volume	2
white blood cell count	Cell Phenotypes|White Blood Cell	WBC	2
diabetic retinopathy in type 2 diabetes	Diabetic Retinopathy		3
ldl cholesterol	LDL-cholesterol		3
crohn's disease and celiac disease	Celiac Disease|Crohn's Disease		3
digestive system disease (barrett's esophagus and esophageal adenocarcinoma combined)	Barrett’s Esophagus|Esophageal Adenocarcinoma		3
response to antipsychotic treatment	Antipsychotic Drugs|Metabolic Side Effects	Clozapine - Total Cholesterol	3
volumetric brain mri	Brain|Cognitive Test	frontal brain volume	3
cerebral amyloid angiopathy	Dementias|Alzheimer's Disease	Complete (Case-Control)	2
myopia	Myopia|Hyperopia		3
electrocardiographic traits	Heart Rate|Variability Traits	PR	2
lymphoma	Malignancies		2
anticoagulant levels	Protein C	funcPS	0
subclinical atherosclerosis traits (other)	Atherosclerosis	Ankle brachial index	3
hdl cholesterol - triglycerides (hdlc-tg)	Metabolic Syndrome	HDLC-TG	2
platelet aggregation	Platelet Aggregation	ADP 3 u M	3
primary tooth development (time to first tooth eruption)	Tooth Eruption|Height		2
protein biomarker	Lectin		3
glioma (high-grade)	Telomere Length|Glioma		3
height	Anthropometric Traits		2
non-albumin protein levels	Immunoglobulin Isotypes|Non-Albumin Protein	total protein	3
hemostatic factors and hematological phenotypes	Hematological Phenotypes	PAI1	3
glaucoma (primary open-angle)	Glaucoma|Optic-Nerve		3
breast cancer in brca1 mutation carriers	Breast Cancer|Breast Ovarian Cancer|Carriers		2
crohn's disease	Inflammatory Bowel Disease		2
obesity	Obesity|Obesity-Related Traits	HIP	3
inflammatory biomarkers	Inflammation	high-sensitivity c-reactive protein	3
neuritic plaque	Dementias|Alzheimer's Disease	Neuritic Plaque (Ordinal)	3
select biomarker traits	Biomarker Traits	Bilirubin	3
chagas cardiomyopathy in tripanosoma cruzi seropositivity	Chagas Cardiomyopathy|Trypanosoma Cruzi Seropositive	QRS	3
neuroblastoma	Neuroblastoma		3
migraine - clinic-based	Migraine		3
thyroid hormone levels	Thyroid|Thyroid-Related Traits|Differences	TSH/FT4	2
body mass index	Body Mass Index		3
cardiovascular disease risk factors	Cardiovascular Disease	LDL-cholesterol	3
metabolite levels	Atherosclerosis		3
optic nerve measurement (cup area)	Optic Disc Size	Disc	3
alzheimer's disease	Alzheimer’s Disease		3
type 2 diabetes	Type 2 Diabetes		3
serum uric acid levels	Serum Uric Acid Levels	Total antioxidant status	3
cystic fibrosis severity	Cystic Fibrosis|Lung Disease		3
factor vii	Hematological Phenotypes	FVII, exam 5	3
circulating cell-free dna	Cell-Free Dna|Cardiovascular		3
periodontal disease-related phenotypes	Periodontal	PD2	3
obesity-related traits	Childhood Obesity|Childhood	Urinary creatinine(mmol/d)	3
select biomarker traits	Biomarker Traits	Alkaline phosphatase	3
blood pressure (anthropometric measures interaction)	Blood Pressure	systolic blood pressure	2
myopia (pathological)	Ocular Axial Length|High Myopia		3
optic disc parameters	Optic Disc		3
metabolic syndrome (bivariate traits)	Metabolic Syndrome	HDLC-WC	2
hdl cholesterol - triglycerides (hdlc-tg)	Metabolic Syndrome	metabolic syndrome	2
anticoagulant levels	Protein C	protein c	0
freckling	Common Traits	Red hair	3
breast cancer in brca2 mutation carriers	Breast Cancer		2
serum uric acid levels	Serum Uric Acid Levels		3
migraine	Migraine		3
platelet aggregation	Platelet Aggregation	Epi 2 u M	3
serum alkaline phosphatase levels	Serum Alkaline Phosphatase Levels		3
ovarian reserve	Ovarian Reserve		3
parent of origin effect on language impairment (paternal)	Specific Language Impairment|Genotype Effects		2
menopause (age at onset)	Menopause		3
epilepsy	Epilepsies	Focal epilepsy	3
metabolic syndrome	Metabolic Syndrome	Log HDL-C (mmol/l)	3
qt interval	Qt Interval|Calcium		3
atrial fibrillation	Lone Atrial Fibrillation		3
hair color	Common Traits	Eye color	0
thyroid stimulating hormone	Kidney|Endocrine-Related Traits	thyroid stimulating hormone	3
cerebral amyloid angiopathy	Dementias|Alzheimer's Disease	NFT Braak neuritic plaque I)	2
obesity-related traits	Childhood Obesity|Childhood	Urinary freedopamine:creatinine	3
renal sinus fat	Chronic Kidney Disease		2
bone mineral density (paediatric, total body less head)	Bone Mineral Density|Bone	UL-BMD	3
soluble icam-1	Antigen|Icam-1		3
response to cytadine analogues (cytosine arabinoside)	Biomarkers		0
obesity-related traits	Childhood Obesity|Childhood	Total antioxidants(mM)	3
waist circumference - triglycerides (wc-tg)	Metabolic Syndrome	WC-TG	2
freckling	Common Traits	Eye color	3
cognitive test performance	Brain|Cognitive Test	similarities	3
rheumatoid arthritis	Rheumatoid Arthritis		3
pulmonary function	Pulmonary Function	percent predicted fev 1 for latest exam	3
iron status biomarkers	Iron Deficiency	Case-Control	3
type 1 diabetes autoantibodies	Type 1 Diabetes|Autoantibody		3
atrial fibrillation	Atrial Fibrillation		3
very long-chain saturated fatty acid levels (fatty acid 24:0)	Long-Chain Saturated Fatty Acids		3
neuritic plaque	Dementias|Alzheimer's Disease	Primary (Case-Control)	2
response to antipsychotic treatment	Response Treatment|Antipsychotics	Olanzapine – Excitement	3
corneal astigmatism	Corneal Astigmatism|Platelet-Derived Growth Factor		3
heart failure	Cardiovascular Disease	heart failure	3
testosterone levels	Sex Hormone-Binding Globulin|Testosterone|Estradiol		3
autism	Autism		3
metabolite levels	Metabolite	rs number	3
breast cancer	Breast Cancer		3
red blood cell traits	Cell Traits|Red Blood Cell|Resistance		3
thyroid peroxidase antibody positivity	Thyroid Peroxidase Antibodies|Thyroid Disease		2
brachial circumference	Brachial Circumference		3
chronic kidney disease	Kidney|Follow-Up		2
hemostatic factors and hematological phenotypes	Hematological Phenotypes	tissue plasminogen activator	3
shingles	Herpes Zoster		0
chronic mucus hypersecretion	Chronic Mucus Hypersecretion		3
phospholipid levels (plasma)	Plasma Phospholipid|Fatty Acids		3
obesity-related traits	Childhood Obesity|Childhood	Sleep energyexpenditure adjweight (kcal/d)	3
schizophrenia	Schizophrenia|Cytomegalovirus Infection|Infection Suggests		3
pr interval	Pr Interval		3
response to antipsychotic treatment	Antipsychotic Drugs|Metabolic Side Effects	Clozapine - Glucose	3
borderline personality disorder features	Borderline Personality		3
eye color	Common Traits	Eye color	3
social communication problems	Social-Communication|Spectrum Phenotypes		3
sphingolipid levels	Sphingolipid		3
type 2 diabetes (young onset) and obesity	Onset|Cardiovascular Disease|Diabetes		2
neuritic plaque	Dementias|Alzheimer's Disease	Neuritic Plaque (Case-Control)	3
ige levels in asthmatics	Mite-Specific IgEs|Asthma		3
cholesterol, total	Lipid		2
asthma (bronchodilator response)	Asthma|Bronchodilator Response		3
bone mineral density	Bone Mineral Density|Bone|Osteoporotic Fracture		3
height	Stature		3
chronic obstructive pulmonary disease	Chronic Obstructive Pulmonary Disease		3
sleep-related phenotypes	Circadian Phenotypes|Sleep	Sleepiness	3
eye color	Common Traits	Hair color	0
hip geometry	Association Bone	shaftz1r	2
behcet's disease	Behçet's Disease		3
chronic lymphocytic leukemia	Chronic Lymphocytic Leukemia		3
anxiety disorder	Anxiety		3
celiac disease	Celiac Disease|Celiac		3
cholelithiasis-related traits in sickle cell anemia	Total Bilirubin|Sickle Cell Anemia|Sickle Cell		2
type 2 diabetes (dietary heme iron intake interaction)	Iron Intake|Type 2 Diabetes		3
epilepsy	Epilepsies	GGE	3
thyroid hormone levels	Thyroid|Thyroid-Related Traits|Differences	thyroxine	3
sensory disturbances after bilateral sagittal split ramus osteotomy	Sensory Disturbances|Split		2
tonometry	Arterial Stiffness|Blood Pressure	FW	3
coronary artery calcification	Atherosclerosis	Coronary artery calcification	3
migraine without aura	Migraine		3
response to statins (ldl cholesterol change)	Ldl Cholesterol Response|Response Statins		3
epstein-barr virus immune response (ebna-1)	Antibodies|Epstein-Barr Virus Nuclear Antigen		3
select biomarker traits	Biomarker Traits	C-reactive protein average exams 2,6,7	3
metabolic syndrome (bivariate traits)	Metabolic Syndrome	HDLC-GLUC	3
waist-hip ratio	Body Fat Distribution		2
neurofibrillary tangles	Dementias|Alzheimer's Disease	Neuritic Plaque (Case-Control)	3
systolic blood pressure (alcohol consumption interaction)	Blood Pressure	systolic	3
coffee consumption	Cyp1A2		0
lipid traits	Lipid Levels	total cholesterol	3
ejection fraction in tripanosoma cruzi seropositivity	Chagas Cardiomyopathy|Trypanosoma Cruzi Seropositive	EF	2
platelet aggregation	Platelet Aggregation	ADP 5 u M	3
pulmonary function	Pulmonary Function	percent predicted fvc for latest exam	3
type 1 diabetes nephropathy	Type 1 Diabetes|Kidney Disease|Diabetic Nephropathy	T1DN	3
reading and spelling	Reading|Language		3
osteoarthritis (hip)	Hip|Osteoarthritis		3
hemostatic factors and hematological phenotypes	Hematological Phenotypes	blood cell count	3
atopic dermatitis	Atopic Dermatitis		3
waist circumference - triglycerides (wc-tg)	Metabolic Syndrome	TG-BP	2
cystatin c	Kidney|Endocrine-Related Traits	cyscmv7	3
schizophrenia, schizoaffective disorder or bipolar disorder	Schizophrenia		3
hip geometry	Association Bone	lumbar spine bmd**	0
longevity (90 years and older)	Longevity|Analysis|Population		3
ulcerative colitis	Inflammatory Bowel Disease		2
obesity-related traits	Childhood Obesity|Childhood	Light activity (min/d)	3
self-reported allergy	Allergy		3
igm levels	Serum IgM		3
aortic root size	Aortic Root		3
obesity-related traits	Childhood Obesity|Childhood	Total energyexpenditure adjweight (kcal/d)	3
chronic hepatitis c infection	Chronic Hepatitis C		3
hypertension	Cardiovascular Disease|Blood Pressure		3
waist circumference	Distribution|Adiposity|Waist Circumference		3
response to antipsychotic treatment	Antipsychotic Drugs|Metabolic Side Effects	Risperidone - Hip Circumference	3
bone mineral density (paediatric, lower limb)	Bone Mineral Density|Bone	LL-BMD	3
chronic periodontitis	Chronic Periodontitis		3
blood pressure	Mean Arterial Pressure|Pulse Pressure		3
waist-hip ratio	Body Fat Distribution	WHR_BMI_women	2
response to antipsychotic treatment	Antipsychotic Drugs|Metabolic Side Effects	Perphenazine - Triglycerides	3
white blood cell count	Cell Phenotypes|White Blood Cell	Lymphocytes	3
obesity-related traits	Childhood Obesity|Childhood	Weight z-score change (SD/y)	3
c-reactive protein	C-Reactive Protein		3
hdl cholesterol	Coronary Heart Disease	HDL-C	2
mesial temporal lobe epilepsy with hippocampal sclerosis	Epilepsy|Febrile Seizures		2
cerebrospinal t-tau levels	Τ Protein Levels		2
congenital heart disease	Congenital Heart Disease|Atrial Septal Defect		3
life threatening arrhythmia	Arrhythmias		3
hair color	Common Traits	Green eyes	0
volumetric brain mri	Brain|Cognitive Test	temporal brain volume	3
subclinical atherosclerosis traits (other)	Atherosclerosis	Common carotid artery intimal medial thickness	3
uric acid levels	Uric Acid		3
bone mineral density (paediatric, upper limb)	Bone Mineral Density|Bone	TBLH-BMD	3
diastolic blood pressure	Blood Pressure	DBP	3
subclinical atherosclerosis traits (other)	Atherosclerosis	Internal carotid artery intimal medial thickness	3
left inferior lateral ventricle volume (cerebrospinal fluid biomarker status interaction)	Neurodegeneration|Biomarker		0
chronic obstructive pulmonary disease	Chronic Obstructive Pulmonary Disease Copd|Pulmonary Function		3
bone mineral density	Femoral Neck Bone|Bone Mineral Density		3
height	C-type Natriuretic Peptide|Height		3
major cvd	Cardiovascular Disease	Major CVD	3
schizophrenia or bipolar disorder	Schizophrenia|Bipolar Disorder|Disorder		3
pulmonary function	Pulmonary Function	percent predicted fef 25–75 /fvc for latest exam	3
cleft plate (environmental tobacco smoke interaction)	Tobacco Smoke|Chromosome 4|Cleft Palate		3
inflammatory biomarkers	Inflammation	interleukin-6	3
suicide attempts in bipolar disorder	Attempted Suicide		3
number of children (6+ vs. 0 or 1)	Parity		2
fasting plasma glucose	Diabetes-Related Traits	28 yr time averaged fpg	3
atopic dermatitis	Psoriasis|Atopic Dermatitis|Asthma		3
select biomarker traits	Biomarker Traits	C-reactive protein exam 2	3
red blood cell traits	Cell Traits|Red Blood Cell	mean corpuscular volume	3
hdl cholesterol	Lipid Levels		2
hodgkin's lymphoma	Hodgkin Lymphoma		3
dementia and core alzheimer's disease neuropathologic changes	Dementias|Alzheimer's Disease	Primary (Case-Control)	2
number of pregnancies	Parity		2
psoriatic arthritis	Psoriasis|Psoriatic Arthritis		3
osteoporosis-related phenotypes	Osteoporosis-Related Traits|Gene Expression Profiling	neck-shaft angle	3
obesity-related traits	Childhood Obesity|Childhood	Dinner intake, adjEER (kcal)	3
bone mineral density (paediatric, upper limb)	Bone Mineral Density|Bone		2
alzheimer's disease	Glutamate|Alzheimer's Disease		3
response to antipsychotic treatment	Antipsychotic Drugs|Metabolic Side Effects	Perphenazine - Total Cholesterol	3
menarche and menopause (age at onset)	Age Menarche|Menopause	Age at Menarche	3
glaucoma (primary open-angle)	Optic Nerve|Glaucoma		3
metabolic syndrome	Metabolic Syndrome	“	3
waist circumference	Waist Circumference|Body Mass Index	Mean waist circumference	3
diabetes (incident)	Diabetes-Related Traits	Incident DM	3
temperament	Temperament Character Inventory		3
thyroid peroxidase antibody levels	Thyroid Peroxidase Antibodies|Thyroid Disease		3
dementia and core alzheimer's disease neuropathologic changes	Dementias|Alzheimer's Disease	cerebral amyloid angiopathy (Case-Control)	3
waist circumference	Body Fat Distribution	WC_Men	2
hypersomnia (hla-dqb1*06:02 negative)	Hypersomnia		2
telomere length	Homeostasis		0
femoral neck bone geometry and menarche (age at onset)	Age Menarche|Femoral Neck Bone Geometry		3
melanoma	Melanoma		3
lipid traits	Lipid Levels	LDL	3
red blood cell traits	Cell Traits|Red Blood Cell	mean corpuscular hemoglobin	3
non-albumin protein levels	Immunoglobulin Isotypes|Non-Albumin Protein	albumin	2
paget's disease	Paget’s Disease Bone		3
volumetric brain mri	Brain|Cognitive Test	ALTHBV	0
caudate nucleus volume	Brain		0
dementia and core alzheimer's disease neuropathologic changes	Dementias|Alzheimer's Disease	NFT Braak neuritic plaque II)	3
warfarin maintenance dose	Cyp2C9|Warfarin		2
lipid traits	Lipid Levels	triglycerides	3
esophageal squamous cell carcinoma	Esophageal Squamous Cell Carcinoma		3
red blood cell traits	Cell Traits|Red Blood Cell|Resistance	mean corpuscular volume	3
response to antipsychotic treatment	Antipsychotic Drugs|Metabolic Side Effects	Risperidone - Hemoglobin A1c	3
inflammatory biomarkers	Inflammation	MCP-1	3
tonometry	Arterial Stiffness|Blood Pressure	CF-PWV	3
antibody status in tripanosoma cruzi seropositivity	Chagas Cardiomyopathy|Trypanosoma Cruzi Seropositive	EIA	3
black vs. blond hair color	Hair Color|Skin Pigmentation		3
pancreatic cancer	Pancreatic Cancer		3
cerebrospinal fluid levels of alzheimer's disease-related proteins	Proteins Involved|Inflammation|Alzheimer's Disease	angiotensin-converting enzyme	3
pulmonary function	Chronic Obstructive Pulmonary Disease Copd|Pulmonary Function		3
bone mineral density (paediatric, upper limb)	Bone Mineral Density|Bone	UL-BMD	3
retinal arteriolar caliber	Arterioles		2
n-glycan levels	Master|Plasma Protein	DG12	2
black vs. red hair color	Hair Color|Skin Pigmentation		2
pulse pressure in young-onset hypertension	Onset|Hypertension|Cardiovascular Events	Nighttime pressure	3
systemic sclerosis	Systemic Sclerosis		3
common traits (other)	Common Traits	Asparagus	3
sphingolipid levels	Sphingolipids		3
neuritic plaque	Dementias|Alzheimer's Disease	NFT Braak neuritic plaque I)	3
vitamin b levels in ischemic stroke	Ischemic Stroke|Vitamin|Folate Levels		2
obesity-related traits	Childhood Obesity|Childhood	Fat free mass (kg)	3
testosterone levels	Serum Testosterone		3
metabolite levels	Metabolite Quantitative Trait	TMAu	3
optic nerve measurement (disc area)	Optic Disc Size	Disc	3
thyroid hormone levels	Thyroid|Thyroid-Related Traits|Differences		2
rheumatoid arthritis	Rheumatoid Arthritis|Biology		3
waist circumference	Body Fat Distribution	WC_women	2
cognitive test performance	Brain|Cognitive Test	F2	3
dementia and core alzheimer's disease neuropathologic changes	Dementias|Alzheimer's Disease	Neuritic Plaque (Ordinal)	2
narcolepsy	Narcolepsy|Influenza|Changes		3
n-glycan levels	Master|Plasma Protein	DG1	3
select biomarker traits	Biomarker Traits	Vitamin K plasma phylloquinone	3
primary tooth development (time to first tooth eruption)	Primary Tooth Development		2
qrs duration in tripanosoma cruzi seropositivity	Chagas Cardiomyopathy|Trypanosoma Cruzi Seropositive	QRS	3
esophageal adenocarcinoma	Barrett’s Esophagus|Esophageal Adenocarcinoma		3
pulmonary function	Pulmonary Function	percent predicted fev 1 /fvc for latest exam	3
obesity (extreme)	Extremely|Overweight|Body Mass Index		3
colorectal cancer	Colorectal Cancer		3
chronic bronchitis and chronic obstructive pulmonary disease	Chronic Obstructive Pulmonary Disease|Chronic Bronchitis		3
n-glycan levels	Master|Plasma Protein	FUCA	2
lewy body disease	Dementias|Alzheimer's Disease	Lewy Body neuritic plaque I)	3
waist circumference	Body Fat Distribution	WC_men	2
carotid intima media thickness	Intima Media Thickness|Plaque		3
quantitative traits	Complex Disease	Height	3
metabolic syndrome (bivariate traits)	Metabolic Syndrome	BP-GLUC	3
neuritic plaque	Dementias|Alzheimer's Disease	NFT Braak neuritic plaque II)	3
adiponectin levels	Adiponectin Levels		3
intraocular pressure	Primary Open-Angle Glaucoma|Intraocular Pressure		3
freckling	Common Traits	Freckling	3
body mass index	Waist Circumference|Body Mass Index		3
plasma homocysteine levels (post-methionine load test)	Homocysteine|Methionine|Metabolism		2
expressive vocabulary in infants	Suggest|Associated|Linguistic Phenotype		2
waist circumference - triglycerides (wc-tg)	Metabolic Syndrome		2
psoriasis	Psoriasis		3
substance dependence	European-Origin|Substance Dependence		3
metabolic syndrome	Metabolic Syndrome		3
coronary heart disease	Coronary Artery Stenosis|Coronary Artery		3
osteoporosis	Osteoporosis		3
eye color	Pigmentation|Skin	Eye C'	3
urinary metabolites (h-nmr features)	Metabolic Traits|Metabolite-Disease	N-acetylated compounds	3
left ventricular mass	Left Ventricular Mass		3
tonometry	Arterial Stiffness|Blood Pressure	CB-PWV	2
hdl cholesterol - triglycerides (hdlc-tg)	Metabolic Syndrome		2
anticoagulant levels	Protein C	protein s	0
echocardiographic traits	Exercise Responses|Artery	left ventricular fractional shortening	3
hair color	Common Traits	Red hair	3
very long-chain saturated fatty acid levels (fatty acid 22:0)	Long-Chain Saturated Fatty Acids		3
cerebrospinal fluid levels of alzheimer's disease-related proteins	Proteins Involved|Inflammation|Alzheimer's Disease	metalloproteinase-3	3
red blood cell traits	Cell Traits|Red Blood Cell	red blood cell count	3
suicide attempts in depression or bipolar disorder	Suicidal Ideation|Attempts Suicidal|Suicide Attempts		3
bipolar disorder with mood-incongruent psychosis	Bipolar Disorder		3
osteoporosis-related phenotypes	Osteoporosis-Related Phenotypes		3
n-glycan levels	Master|Plasma Protein	DG6	2
pulmonary function	Pulmonary Function	percent predicted fef 25–75 for latest exam	3
metabolic syndrome (bivariate traits)	Metabolic Syndrome	metabolic syndrome	3
metabolic syndrome (bivariate traits)	Metabolic Syndrome		3
bone mineral density (spine)	Bone Mineral Density		2
male-pattern baldness	Onset|Androgenetic Alopecia|Common Diseases		3
kawasaki disease	Kawasaki Disease		3
vertical cup-disc ratio	Optic Disc		3
myopia (pathological)	Pathological Myopia		3
celiac disease	Celiac Disease		3
hip bone size	Hip Bone Size|Females		3
stroke (ischemic)	Ischaemic Stroke		3
pancreatitis	Pancreatitis		3
metabolic syndrome	Metabolic Syndrome	DBP (mmHg)	3
parkinson's disease (age of onset)	Parkinson Disease|Onset		3
relative hand skill in reading disability	Brain		0
primary tooth development (number of teeth)	Tooth Eruption|Height		3
callous-unemotional behaviour	Behavior		0
dehydroepiandrosterone sulphate levels	Dehydroepiandrosterone Sulphate		3
red blood cell traits	Cell Traits|Red Blood Cell|Resistance	red blood cell count	3
common traits (other)	Common Traits	Sneeze	3
bone mineral density (paediatric, skull)	Bone Mineral Density|Bone		2
cardiovascular disease risk factors	Cardiovascular Disease	HDL-cholesterol	3
hypertension	Coronary Heart Disease	Hypertension	3
optic nerve measurement (cup-to-disc ratio)	Optic Disc Size	Cup	3
systolic blood pressure	Blood Pressure	SBP	2
dementia and core alzheimer's disease neuropathologic changes	Dementias|Alzheimer's Disease	NFT Braak neuritic plaque I)	3
smoking behavior	Smoking Behaviors	AOI	3
bone mineral density (hip)	Bone Mineral Density		3
major depressive disorder (broad)	Major Depression		3
waist-hip ratio	Body Fat Distribution	WHR_BMI_Men	2
endometriosis	Endometriosis		3
atrial fibrillation	Cardiovascular Disease	atrial fibrillation	3
sleep-related phenotypes	Circadian Phenotypes|Sleep	Bedtime	3
asthma (childhood onset)	Asthma		3
metabolic syndrome	Metabolic Syndrome	HDLC-TG	3
hearing function	Kinase|Hearing		3
bone mineral density	Bone Mineral Density|Osteoporosis		3
creutzfeldt-jakob disease	Creutzfeldt–Jakob Disease		3
triglycerides	Lipid		2
neurofibrillary tangles	Dementias|Alzheimer's Disease	NFT Braak neuritic plaque II)	2
obesity-related traits	Childhood Obesity|Childhood	Trunk fat mass (kg)	3
celiac disease or rheumatoid arthritis	Rheumatoid Arthritis|Celiac Disease		3
longevity (85 years and older)	Longevity|Analysis|Population		3
cortical thickness	Bone Mineral Density|Bone|Osteoporotic Fracture		2
obesity-related traits	Childhood Obesity|Childhood	Sleep RQ	3
follicular lymphoma	Diffuse Large B-cell Lymphoma|Follicular Lymphoma|Diffuse		3
crohn's disease	Crohn's Disease		3
diabetes related insulin traits	Diabetes-Related Traits	homeostasis model insulin resistance	3
natriuretic peptide levels	NT-proBNP		0
hip geometry	Association Bone	necklengf	2
white blood cell types	White Blood Cell Count|Cell Phenotypes|White Blood Cell		3
testicular germ cell tumor	Testicular Cancer		3
ovarian cancer in brca1 mutation carriers	Breast Cancer|Breast Ovarian Cancer|Carriers		2
restless legs syndrome	Restless Legs Syndrome		3
c-reactive protein levels	C-Reactive Protein Levels		3
telomere length	Telomere Length		3
cerebral amyloid angiopathy	Dementias|Alzheimer's Disease	Neuritic Plaque (Ordinal)	2
triglycerides-blood pressure (tg-bp)	Metabolic Syndrome	HDLC-TG	2
response to antipsychotic treatment	Antipsychotic Drugs|Metabolic Side Effects	Ziprasidone - Hip Circumference	3
intracranial aneurysm	Intracranial Aneurysm		3
pulse pressure (alcohol consumption interaction)	Blood Pressure	pulse	2
lewy body disease	Dementias|Alzheimer's Disease	Lewy Body neuritic plaque II)	3
alzheimer's disease	Alzheimer's Disease		3
marginal zone lymphoma	Marginal Zone Lymphoma		3
bone mineral density (paediatric, lower limb)	Bone Mineral Density|Bone	TBLH-BMD	2
cerebrospinal p-tau181p levels	Τ Protein Levels		3
calcium levels	Serum Calcium		3
chronic bronchitis in chronic obstructive pulmonary disease	Chronic Obstructive Pulmonary Disease|Chronic Bronchitis		3
fasting glucose-related traits	Fasting Glucose|Type 2 Diabetes|Glucose Homeostasis		3
triglycerides-blood pressure (tg-bp)	Metabolic Syndrome	WC-TG	3
inflammatory bowel disease	Inflammatory Bowel Disease		3
cerebrospinal fluid levels of alzheimer's disease-related proteins	Proteins Involved|Inflammation|Alzheimer's Disease	interleukin 6 receptor	3
obesity-related traits	Childhood Obesity|Childhood	Urinary nitrogen (g/d)	3
obesity-related traits	Childhood Obesity|Childhood	body mass index (kg/m 2 )	3
factor vii	Hematological Phenotypes	FVII	2
ldl cholesterol	Coronary Heart Disease	LDL-C	3
prostate cancer (early onset)	Prostate Cancer|Early-Onset		3
caffeine consumption	Caffeine Consumption|Cyp1A2		3
femoral neck bone geometry	Femoral Neck Bone Geometry		3
platelet aggregation	Platelet Aggregation	coll.	3
hdl cholesterol - triglycerides (hdlc-tg)	Metabolic Syndrome	WC-TG	2
cardiovascular disease risk factors	Cardiovascular Disease	waist circumference	3
ige levels	Serum IgE		3
metabolic syndrome (bivariate traits)	Metabolic Syndrome	HDLC-TG	3
select biomarker traits	Biomarker Traits		3
diabetes related insulin traits	Diabetes-Related Traits	hemoglobin a1c	3
volumetric brain mri	Brain|Cognitive Test	ALLV	2
self-employment	Self-Employment		3
waist circumference - triglycerides (wc-tg)	Metabolic Syndrome	HDLC-TG	0
response to antipsychotic treatment	Antipsychotic Drugs|Metabolic Side Effects	Clozapine - Triglycerides	3
cerebral amyloid angiopathy	Dementias|Alzheimer's Disease	cerebral amyloid angiopathy (Case-Control)	3
bone mineral density (paediatric, total body less head)	Bone Mineral Density|Bone	LL-BMD	2
neuritic plaque	Dementias|Alzheimer's Disease	cerebral amyloid angiopathy (Case-Control)	0
systemic lupus erythematosus	Systemic Lupus Erythematosus|Autoantibody		3
primary biliary cirrhosis	Primary Biliary Cirrhosis		3
cholesterol	Serum Cholesterol Levels	HDL-C	3
proinsulin levels	Type 2 Diabetes|Proinsulin Levels		3
cerebrospinal fluid levels of alzheimer's disease-related proteins	Proteins Involved|Inflammation|Alzheimer's Disease	c-c motif) ligand 2	2
ulcerative colitis	Ulcerative Colitis		3
mean platelet volume	Platelet Count|Mean Platelet Volume		3
hippocampal volume	Hippocampal Volume		3
atopy	Respiratory|Atopy		3
cardiovascular disease risk factors	Cardiovascular Disease	triglycerides	3
metabolic syndrome	Metabolic Syndrome	WC-TG	3
hemostatic factors and hematological phenotypes	Hematological Phenotypes	Viscosity	3
type 2 diabetes	Obese|Type 2 Diabetes		3
n-glycan levels	Master|Plasma Protein	DG11	3
metabolic syndrome	Metabolic Syndrome	metabolic syndrome	3
psoriatic arthritis	Psoriatic Arthritis		3
mean arterial pressure (alcohol consumption interaction)	Blood Pressure	diastolic	0
blood pressure	Arterial Stiffness|Blood Pressure	systolic	3
obesity (early onset extreme)	Onset|Obesity-Related Traits|Body-Weight		3
response to mtor inhibitor (rapamycin)	Biomarker		0
ldl cholesterol	Lipid Levels		2
metabolic syndrome	Metabolic Syndrome	HDLC-WC	3
menopause (age at onset)	Age Menopause		3
crohn's disease	Ibd Disease		2
bone mineral density	Bone Mineral Density		3
eye color	Common Traits	Freckling	0
schizophrenia	Schizophrenia		3
obesity-related traits	Childhood Obesity|Childhood	IL-6 (pg/mL)	3
thyroid hormone levels	Thyroid|Thyroid-Related Traits|Differences	FT4/TSH	2
obesity	Obesity|Obesity-Related Traits	Waist	3
