# Supplementary material for: A machine-compiled database of genome-wide association studies
Source: Nat Commun. 2019 Jul 26;10:3341. doi: 10.1038/s41467-019-11026-x (PMC6659642; doi:10.1038/s41467-019-11026-x)
Supplement: Supplementary file 3 — Source Data [file 41467_2019_11026_MOESM3_ESM.zip › Supplementary Files/notebooks/util/associations.gwcat.tsv]

25086665	rs2736098	pancreatic cancer	-29.933606
25086665	rs6971499	pancreatic cancer	-26.532409
25086665	rs7190458	pancreatic cancer	-23.025851
25086665	rs9581943	pancreatic cancer	-20.030119
25086665	rs16986825	pancreatic cancer	-18.420681
25086665	rs1561927	pancreatic cancer	-16.118096
25086665	rs687289	pancreatic cancer	-36.148214
25086665	rs9543325	pancreatic cancer	-30.849897
25086665	rs10919791	pancreatic cancer	-25.328436
25086665	rs31490	pancreatic cancer	-24.635289
23349640	rs7453920	lymphoma	-12.206073
23349640	rs4530903	lymphoma	-26.532409
23349640	rs9268853	lymphoma	-22.332704
23349640	rs2647045	lymphoma	-21.639557
23349640	rs2621416	lymphoma	-20.030119
23349640	rs707824	lymphoma	-14.326336
23349640	rs4530903	lymphoma	-12.716898
23349640	rs4530903	lymphoma	-17.727534
23349640	rs12289961	lymphoma	-17.034386
23349640	rs12289961	lymphoma	-16.118096
23349640	rs948562	lymphoma	-14.326336
23349640	rs948562	lymphoma	-15.019483
23349640	rs2647046	lymphoma	-13.122363
20436471	rs1561570	paget's disease	-28.141847
20436471	rs2957128	paget's disease	-24.635289
20436471	rs484959	paget's disease	-53.652604
20436471	rs3018362	paget's disease	-28.324168
24714607	rs6577641	chronic mucus hypersecretion	-12.429216
22174851	rs264943	hiv-1 viral setpoint	-11.869600
22174851	rs1000916	hiv-1 viral setpoint	-11.618286
22174851	rs6776297	hiv-1 viral setpoint	-12.206073
22174851	rs13111989	hiv-1 viral setpoint	-15.424948
22174851	rs4404602	hiv-1 viral setpoint	-13.815511
22174851	rs7674482	hiv-1 viral setpoint	-12.206073
22174851	rs12644436	hiv-1 viral setpoint	-12.023751
22174851	rs1493682	hiv-1 viral setpoint	-12.023751
22174851	rs10484434	hiv-1 viral setpoint	-13.815511
22174851	rs10455590	hiv-1 viral setpoint	-13.122363
22174851	rs4601292	hiv-1 viral setpoint	-12.023751
22174851	rs17689437	hiv-1 viral setpoint	-12.023751
22174851	rs5746647	hiv-1 viral setpoint	-13.122363
22174851	rs8061903	hiv-1 viral setpoint	-12.206073
22174851	rs4349147	hiv-1 susceptibility	-11.736069
22174851	rs4437462	hiv-1 susceptibility	-13.122363
22174851	rs10741780	hiv-1 susceptibility	-12.023751
22174851	rs1349547	hiv-1 susceptibility	-13.122363
22174851	rs3745760	hiv-1 susceptibility	-14.038654
22174851	rs10808739	hiv-1 susceptibility	-13.815511
22174851	rs7122539	hiv-1 susceptibility	-11.736069
22174851	rs3796804	hiv-1 susceptibility	-11.618286
22174851	rs796825	hiv-1 susceptibility	-11.736069
22993228	rs6457690	disc degeneration (lumbar)	-16.223456
22993228	rs1029296	disc degeneration (lumbar)	-16.223456
22993228	rs6936004	disc degeneration (lumbar)	-16.118096
22993228	rs3749982	disc degeneration (lumbar)	-16.118096
22993228	rs9469300	disc degeneration (lumbar)	-16.118096
22993228	rs10214886	disc degeneration (lumbar)	-15.424948
22993228	rs10046257	disc degeneration (lumbar)	-15.019483
22993228	rs4875102	disc degeneration (lumbar)	-14.731801
22993228	rs1029295	disc degeneration (lumbar)	-14.508658
22993228	rs9301951	disc degeneration (lumbar)	-13.920871
22993228	rs7896691	disc degeneration (lumbar)	-13.122363
22993228	rs10998466	disc degeneration (lumbar)	-12.429216
22993228	rs1981483	disc degeneration (lumbar)	-12.429216
22993228	rs1154053	disc degeneration (lumbar)	-12.429216
22993228	rs2484990	disc degeneration (lumbar)	-12.429216
22993228	rs1250307	disc degeneration (lumbar)	-12.429216
22993228	rs7204439	disc degeneration (lumbar)	-12.429216
22993228	rs4802666	disc degeneration (lumbar)	-12.206073
22993228	rs2484992	disc degeneration (lumbar)	-12.206073
22993228	rs9488238	disc degeneration (lumbar)	-12.206073
22993228	rs1205863	disc degeneration (lumbar)	-12.023751
22993228	rs11918654	disc degeneration (lumbar)	-11.869600
22993228	rs2657195	disc degeneration (lumbar)	-11.736069
22993228	rs11754641	disc degeneration (lumbar)	-11.736069
22993228	rs12805875	disc degeneration (lumbar)	-11.618286
22993228	rs980238	disc degeneration (lumbar)	-11.618286
22993228	rs7103004	disc degeneration (lumbar)	-11.618286
22993228	rs4554859	disc degeneration (lumbar)	-11.618286
22993228	rs7118412	disc degeneration (lumbar)	-11.618286
22993228	rs2017567	disc degeneration (lumbar)	-11.618286
22993228	rs17034687	disc degeneration (lumbar)	-20.030119
22993228	rs2187689	disc degeneration (lumbar)	-17.322068
22993228	rs926849	disc degeneration (lumbar)	-17.322068
22993228	rs7744666	disc degeneration (lumbar)	-16.628921
22993228	rs11969002	disc degeneration (lumbar)	-16.628921
24204828	rs4649444	homeostasis model assessment of beta-cell function (interaction)	-13.815511
24204828	rs2421332	homeostasis model assessment of beta-cell function (interaction)	-19.624654
24204828	rs1016553	homeostasis model assessment of beta-cell function (interaction)	-12.023751
24204828	rs4441659	homeostasis model assessment of beta-cell function (interaction)	-15.019483
24204828	rs6533014	homeostasis model assessment of beta-cell function (interaction)	-11.869600
24204828	rs12386622	homeostasis model assessment of beta-cell function (interaction)	-12.716898
24204828	rs7088969	homeostasis model assessment of beta-cell function (interaction)	-17.322068
24204828	rs7129229	homeostasis model assessment of beta-cell function (interaction)	-13.815511
24204828	rs12302103	homeostasis model assessment of beta-cell function (interaction)	-12.429216
24204828	rs9572182	homeostasis model assessment of beta-cell function (interaction)	-14.731801
24204828	rs744972	homeostasis model assessment of beta-cell function (interaction)	-11.618286
24204828	rs4074373	homeostasis model assessment of beta-cell function (interaction)	-11.869600
24204828	rs6707387	homeostasis model assessment of insulin resistance (interaction)	-13.815511
24204828	rs9862730	homeostasis model assessment of insulin resistance (interaction)	-12.429216
24204828	rs4698790	homeostasis model assessment of insulin resistance (interaction)	-12.206073
24204828	rs10520514	homeostasis model assessment of insulin resistance (interaction)	-12.206073
24204828	rs17250963	homeostasis model assessment of insulin resistance (interaction)	-11.869600
24204828	rs30360	homeostasis model assessment of insulin resistance (interaction)	-13.815511
24204828	rs16891077	homeostasis model assessment of insulin resistance (interaction)	-20.723266
24204828	rs9391988	homeostasis model assessment of insulin resistance (interaction)	-13.122363
24204828	rs9787485	homeostasis model assessment of insulin resistance (interaction)	-17.034386
24204828	rs10744625	homeostasis model assessment of insulin resistance (interaction)	-11.618286
24204828	rs9525916	homeostasis model assessment of insulin resistance (interaction)	-12.206073
24204828	rs12853515	homeostasis model assessment of insulin resistance (interaction)	-13.122363
24204828	rs12914656	homeostasis model assessment of insulin resistance (interaction)	-13.122363
24204828	rs8048589	homeostasis model assessment of insulin resistance (interaction)	-12.429216
24204828	rs742731	homeostasis model assessment of insulin resistance (interaction)	-12.206073
24204828	rs6707387	fasting insulin (interaction)	-14.326336
24204828	rs9862730	fasting insulin (interaction)	-12.716898
24204828	rs4698790	fasting insulin (interaction)	-11.618286
24204828	rs10520514	fasting insulin (interaction)	-12.206073
24204828	rs30360	fasting insulin (interaction)	-13.920871
24204828	rs16891077	fasting insulin (interaction)	-20.828626
24204828	rs9391988	fasting insulin (interaction)	-13.122363
24204828	rs9787485	fasting insulin (interaction)	-16.811243
24204828	rs10744625	fasting insulin (interaction)	-11.736069
24204828	rs9525916	fasting insulin (interaction)	-11.869600
24204828	rs12853515	fasting insulin (interaction)	-12.429216
24204828	rs12914656	fasting insulin (interaction)	-13.122363
24204828	rs8048589	fasting insulin (interaction)	-12.429216
24204828	rs742731	fasting insulin (interaction)	-13.122363
19812673	rs10513025	autism	-15.424948
19812673	rs6453278	autism	-12.206073
20011104	rs4311394	adiponectin levels	-17.322068
20011104	rs266717	adiponectin levels	-41.551892
20011104	rs1648707	adiponectin levels	-26.532409
23128233	rs17391694	crohn's disease	-19.624654
23128233	rs6679677	crohn's disease	-33.845629
23128233	rs3897478	crohn's disease	-24.635289
23128233	rs9286879	crohn's disease	-48.865113
23128233	rs1728918	crohn's disease	-35.231924
23128233	rs10865331	crohn's disease	-20.723266
23128233	rs6716753	crohn's disease	-36.841361
23128233	rs12994997	crohn's disease	-159.794662
23128233	rs6837335	crohn's disease	-17.727534
23128233	rs13126505	crohn's disease	-26.937874
23128233	rs10065637	crohn's disease	-26.244727
23128233	rs7702331	crohn's disease	-21.234091
23128233	rs17695092	crohn's disease	-19.113828
23128233	rs12663356	crohn's disease	-26.244727
23128233	rs9264942	crohn's disease	-62.862945
23128233	rs9491697	crohn's disease	-21.639557
23128233	rs13204742	crohn's disease	-32.459335
23128233	rs212388	crohn's disease	-31.137579
23128233	rs10486483	crohn's disease	-17.322068
23128233	rs864745	crohn's disease	-19.336971
23128233	rs7015630	crohn's disease	-18.420681
23128233	rs6651252	crohn's disease	-36.841361
23128233	rs3764147	crohn's disease	-47.661140
23128233	rs16967103	crohn's disease	-19.336971
23128233	rs2066847	crohn's disease	-479.448525
23128233	rs2945412	crohn's disease	-36.946722
23128233	rs2024092	crohn's disease	-48.577431
23128233	rs4802307	crohn's disease	-22.332704
23128233	rs516246	crohn's disease	-34.538776
23128233	rs2284553	crohn's disease	-36.148214
23128233	rs10797432	ulcerative colitis	-26.532409
23128233	rs6426833	ulcerative colitis	-155.882639
23128233	rs2816958	ulcerative colitis	-38.450799
23128233	rs1016883	ulcerative colitis	-17.322068
23128233	rs17229285	ulcerative colitis	-29.240459
23128233	rs9847710	ulcerative colitis	-18.420681
23128233	rs3774959	ulcerative colitis	-26.244727
23128233	rs11739663	ulcerative colitis	-17.727534
23128233	rs254560	ulcerative colitis	-19.624654
23128233	rs6927022	ulcerative colitis	-304.634379
23128233	rs798502	ulcerative colitis	-37.352187
23128233	rs4722672	ulcerative colitis	-17.727534
23128233	rs4380874	ulcerative colitis	-59.174065
23128233	rs4728142	ulcerative colitis	-30.849897
23128233	rs483905	ulcerative colitis	-18.420681
23128233	rs561722	ulcerative colitis	-37.534509
23128233	rs28374715	ulcerative colitis	-17.727534
23128233	rs11150589	ulcerative colitis	-21.234091
23128233	rs1728785	ulcerative colitis	-17.034386
23128233	rs7210086	ulcerative colitis	-20.030119
23128233	rs1126510	ulcerative colitis	-20.030119
23128233	rs6088765	ulcerative colitis	-17.727534
23128233	rs6017342	ulcerative colitis	-99.011159
23128233	rs2790216	inflammatory bowel disease	-18.643824
23128233	rs10761659	inflammatory bowel disease	-104.127155
23128233	rs2227564	inflammatory bowel disease	-21.079941
23128233	rs1250546	inflammatory bowel disease	-40.347919
23128233	rs6586030	inflammatory bowel disease	-34.644137
23128233	rs7911264	inflammatory bowel disease	-17.322068
23128233	rs4409764	inflammatory bowel disease	-124.339595
23128233	rs907611	inflammatory bowel disease	-21.927239
23128233	rs10896794	inflammatory bowel disease	-21.079941
23128233	rs11230563	inflammatory bowel disease	-27.736382
23128233	rs4246215	inflammatory bowel disease	-33.845629
23128233	rs559928	inflammatory bowel disease	-23.942142
23128233	rs2231884	inflammatory bowel disease	-21.927239
23128233	rs2155219	inflammatory bowel disease	-81.506769
23128233	rs6592362	inflammatory bowel disease	-17.727534
23128233	rs630923	inflammatory bowel disease	-18.777356
23128233	rs11612508	inflammatory bowel disease	-18.420681
23128233	rs11168249	inflammatory bowel disease	-18.643824
23128233	rs7134599	inflammatory bowel disease	-71.485498
23128233	rs941823	inflammatory bowel disease	-31.543044
23128233	rs9557195	inflammatory bowel disease	-31.543044
23128233	rs194749	inflammatory bowel disease	-21.927239
23128233	rs8005161	inflammatory bowel disease	-31.543044
23128233	rs17293632	inflammatory bowel disease	-35.049602
23128233	rs7495132	inflammatory bowel disease	-23.131211
23128233	rs7404095	inflammatory bowel disease	-20.723266
23128233	rs26528	inflammatory bowel disease	-48.354287
23128233	rs10521318	inflammatory bowel disease	-20.723266
23128233	rs12946510	inflammatory bowel disease	-86.111939
23128233	rs12942547	inflammatory bowel disease	-48.865113
23128233	rs1292053	inflammatory bowel disease	-27.736382
23128233	rs1893217	inflammatory bowel disease	-58.768600
23128233	rs7240004	inflammatory bowel disease	-20.723266
23128233	rs727088	inflammatory bowel disease	-19.113828
23128233	rs11879191	inflammatory bowel disease	-40.753384
23128233	rs17694108	inflammatory bowel disease	-32.747017
23128233	rs11672983	inflammatory bowel disease	-23.382526
23128233	rs6142618	inflammatory bowel disease	-21.234091
23128233	rs4911259	inflammatory bowel disease	-20.723266
23128233	rs1569723	inflammatory bowel disease	-29.933606
23128233	rs913678	inflammatory bowel disease	-16.811243
23128233	rs259964	inflammatory bowel disease	-27.631021
23128233	rs6062504	inflammatory bowel disease	-52.959457
23128233	rs2823286	inflammatory bowel disease	-66.880328
23128233	rs1363907	inflammatory bowel disease	-28.141847
23128233	rs11741861	inflammatory bowel disease	-84.097036
23128233	rs9358372	inflammatory bowel disease	-30.038967
23128233	rs3851228	inflammatory bowel disease	-29.933606
23128233	rs11564258	inflammatory bowel disease	-64.983208
23128233	rs17085007	inflammatory bowel disease	-42.650504
23128233	rs4899554	inflammatory bowel disease	-17.322068
23128233	rs529866	inflammatory bowel disease	-36.148214
23128233	rs3091316	inflammatory bowel disease	-59.867212
23128233	rs11209026	inflammatory bowel disease	-368.636758
23128233	rs12103	inflammatory bowel disease	-27.854165
23128233	rs35675666	inflammatory bowel disease	-34.538776
23128233	rs12568930	inflammatory bowel disease	-39.143947
23128233	rs2651244	inflammatory bowel disease	-17.727534
23128233	rs4845604	inflammatory bowel disease	-35.455067
23128233	rs670523	inflammatory bowel disease	-23.536677
23128233	rs4656958	inflammatory bowel disease	-18.777356
23128233	rs1801274	inflammatory bowel disease	-86.805086
23128233	rs2488389	inflammatory bowel disease	-27.854165
23128233	rs7554511	inflammatory bowel disease	-73.682723
23128233	rs3024505	inflammatory bowel disease	-94.762664
23128233	rs6545800	inflammatory bowel disease	-35.049602
23128233	rs925255	inflammatory bowel disease	-33.440164
23128233	rs10495903	inflammatory bowel disease	-25.551580
23128233	rs7608910	inflammatory bowel disease	-71.485498
23128233	rs6740462	inflammatory bowel disease	-17.727534
23128233	rs917997	inflammatory bowel disease	-44.953090
23128233	rs2111485	inflammatory bowel disease	-17.727534
23128233	rs1517352	inflammatory bowel disease	-24.229824
23128233	rs2382817	inflammatory bowel disease	-26.244727
23128233	rs3749171	inflammatory bowel disease	-47.255675
23128233	rs4256159	inflammatory bowel disease	-32.341552
23128233	rs3197999	inflammatory bowel disease	-108.221499
23128233	rs2472649	inflammatory bowel disease	-17.322068
23128233	rs7657746	inflammatory bowel disease	-28.834994
23128233	rs2930047	inflammatory bowel disease	-18.420681
23128233	rs11742570	inflammatory bowel disease	-188.118830
23128233	rs4836519	inflammatory bowel disease	-21.639557
23128233	rs2188962	inflammatory bowel disease	-119.734425
23128233	rs6863411	inflammatory bowel disease	-30.849897
23128233	rs6871626	inflammatory bowel disease	-96.708574
23128233	rs12654812	inflammatory bowel disease	-17.727534
23128233	rs17119	inflammatory bowel disease	-24.229824
23128233	rs1847472	inflammatory bowel disease	-22.332704
23128233	rs6568421	inflammatory bowel disease	-43.972260
23128233	rs6920220	inflammatory bowel disease	-48.354287
23128233	rs12199775	inflammatory bowel disease	-17.727534
23128233	rs1819333	inflammatory bowel disease	-46.408377
23128233	rs1456896	inflammatory bowel disease	-32.592866
23128233	rs9297145	inflammatory bowel disease	-25.551580
23128233	rs1734907	inflammatory bowel disease	-29.240459
23128233	rs38904	inflammatory bowel disease	-18.420681
23128233	rs921720	inflammatory bowel disease	-43.972260
23128233	rs1991866	inflammatory bowel disease	-20.030119
23128233	rs10758669	inflammatory bowel disease	-101.536888
23128233	rs4743820	inflammatory bowel disease	-19.336971
23128233	rs4246905	inflammatory bowel disease	-72.584111
23128233	rs10781499	inflammatory bowel disease	-127.558471
23128233	rs12722515	inflammatory bowel disease	-21.639557
23128233	rs1042058	inflammatory bowel disease	-23.536677
23128233	rs11010067	inflammatory bowel disease	-56.871480
23128233	rs2836878	inflammatory bowel disease	-108.914647
23128233	rs7282490	inflammatory bowel disease	-59.174065
23128233	rs2266959	inflammatory bowel disease	-36.841361
23128233	rs2412970	inflammatory bowel disease	-31.137579
23128233	rs2413583	inflammatory bowel disease	-74.599014
17903297	rs2179965	cognitive test performance	-13.815511
17903297	rs1155865	cognitive test performance	-13.122363
17903297	rs2832077	cognitive test performance	-13.122363
17903297	rs2352904	cognitive test performance	-13.122363
17903297	rs1970546	volumetric brain mri	-17.034386
17903297	rs2847476	volumetric brain mri	-12.716898
17903297	rs5028798	volumetric brain mri	-12.716898
17903297	rs952700	volumetric brain mri	-12.023751
17903297	rs360929	volumetric brain mri	-11.618286
17903297	rs6914079	cognitive test performance	-13.122363
17903297	rs9325032	cognitive test performance	-12.716898
17903297	rs3891355	cognitive test performance	-12.716898
17903297	rs530965	cognitive test performance	-12.429216
17903297	rs9303401	cognitive test performance	-12.206073
17903297	rs1031381	cognitive test performance	-12.023751
17903297	rs10489896	cognitive test performance	-12.023751
17903297	rs9300212	cognitive test performance	-11.736069
17903297	rs1831521	cognitive test performance	-11.736069
17903297	rs934299	cognitive test performance	-11.618286
23358160	rs7902091	schizophrenia (cytomegalovirus infection interaction)	-14.172186
23358160	rs12922317	schizophrenia	-13.920871
23358160	rs4757144	schizophrenia	-12.206073
23358160	rs8057927	schizophrenia	-13.815511
24223155	rs2276314	drug-induced torsades de pointes	-14.731801
22044751	rs10744391	renal sinus fat	-13.815511
22044751	rs580140	renal sinus fat	-12.716898
22044751	rs2282335	renal sinus fat	-12.429216
22044751	rs9375674	renal sinus fat	-12.023751
22044751	rs1572050	renal sinus fat	-12.023751
22044751	rs17736767	renal sinus fat	-11.869600
22044751	rs12785341	renal sinus fat	-11.736069
22044751	rs6686423	renal sinus fat	-11.736069
25105248	rs12241008	colorectal cancer	-20.723266
21801394	rs2844665	drug-induced stevens-johnson syndrome or toxic epidermal necrolysis (sjs/ten)	-15.019483
21801394	rs3815087	drug-induced stevens-johnson syndrome or toxic epidermal necrolysis (sjs/ten)	-15.019483
21801394	rs3130501	drug-induced stevens-johnson syndrome or toxic epidermal necrolysis (sjs/ten)	-17.727534
21801394	rs9469003	drug-induced stevens-johnson syndrome or toxic epidermal necrolysis (sjs/ten)	-20.030119
21801394	rs3130931	drug-induced stevens-johnson syndrome or toxic epidermal necrolysis (sjs/ten)	-14.038654
21801394	rs3094188	drug-induced stevens-johnson syndrome or toxic epidermal necrolysis (sjs/ten)	-17.322068
17903305	rs2075555	breast cancer	-16.341239
17903305	rs6556756	breast cancer	-14.508658
17903305	rs1154865	breast cancer	-14.172186
17903305	rs1978503	breast cancer	-13.815511
17903305	rs1926657	breast cancer	-13.122363
17903305	rs9311171	prostate cancer	-13.122363
17903305	rs1529276	prostate cancer	-13.122363
17903305	rs10498792	prostate cancer	-12.716898
17903305	rs4466137	prostate cancer	-12.716898
17903305	rs345013	prostate cancer	-12.206073
17903305	rs10263639	breast cancer	-12.716898
17903305	rs10490113	breast cancer	-12.206073
17903305	rs458685	breast cancer	-12.023751
17903305	rs1876206	breast cancer	-12.023751
22116950	rs6543833	ovarian reserve	-16.341239
22116950	rs11255291	ovarian reserve	-13.122363
22116950	rs6488619	ovarian reserve	-13.920871
22116950	rs10061804	ovarian reserve	-13.815511
22116950	rs9875589	ovarian reserve	-12.429216
22116950	rs12295403	ovarian reserve	-12.206073
22116950	rs12213875	ovarian reserve	-15.019483
17658951	rs9930506	obesity-related traits	-13.920871
17658951	rs9930506	obesity-related traits	-17.322068
17658951	rs9930506	obesity-related traits	-13.920871
24651765	rs9296404	plasma homocysteine levels (post-methionine load test)	-144.369714
24651765	rs234714	plasma homocysteine levels (post-methionine load test)	-58.768600
24651765	rs4948102	plasma homocysteine levels (post-methionine load test)	-36.841361
24651765	rs10934753	plasma homocysteine levels (post-methionine load test)	-27.987696
24651765	rs1047891	plasma homocysteine levels (post-methionine load test)	-27.736382
22144915	rs17084051	corneal astigmatism	-13.122363
22144915	rs7677751	corneal astigmatism	-18.643824
22144915	rs6792584	corneal astigmatism	-12.206073
22144915	rs2270676	corneal astigmatism	-12.206073
22144915	rs10189905	corneal astigmatism	-14.326336
22144915	rs6758183	corneal astigmatism	-12.716898
24489884	rs2148710	anger	-17.322068
24489884	rs6954895	anger	-15.424948
24489884	rs2844775	anger	-14.038654
24489884	rs670292	anger	-13.122363
24489884	rs16924133	anger	-13.122363
24489884	rs12249434	anger	-12.429216
24489884	rs6834498	anger	-12.206073
24489884	rs6012564	anger	-11.869600
24489884	rs1299926	anger	-11.736069
24489884	rs8102754	anger	-11.736069
24489884	rs16840114	anger	-11.618286
24489884	rs3752433	anger	-15.019483
24489884	rs555017	anger	-12.429216
24489884	rs7578047	anger	-12.429216
18604267	rs507666	soluble icam-1	-65.165530
18604267	rs1799969	soluble icam-1	-106.835205
18604267	rs5498	soluble icam-1	-55.955189
18604267	rs281437	soluble icam-1	-21.927239
21424380	rs1092913	breast cancer	-13.122363
21424380	rs10411161	breast cancer	-11.869600
23378610	rs478093	metabolite levels	-31.543044
23378610	rs715	metabolite levels	-114.030642
23378610	rs1107366	metabolite levels	-13.122363
23378610	rs17823642	metabolite levels	-20.030119
23378610	rs499368	metabolite levels	-22.332704
23378610	rs174541	metabolite levels	-19.624654
23844046	rs2075650	c-reactive protein	-47.661140
23844046	rs16842559	c-reactive protein	-46.967993
23844046	rs1183910	c-reactive protein	-26.244727
23844046	rs10889569	c-reactive protein	-18.526041
17903294	rs10488360	factor vii	-11.869600
17903294	rs966321	factor vii	-11.736069
17903294	rs10493485	hemostatic factors and hematological phenotypes	-13.122363
17903294	rs4460176	hemostatic factors and hematological phenotypes	-12.716898
17903294	rs4591494	factor vii	-11.618286
17903294	rs561241	factor vii	-35.231924
17903294	rs4133289	hemostatic factors and hematological phenotypes	-15.424948
17903294	rs1160297	hemostatic factors and hematological phenotypes	-13.815511
17903294	rs2357013	hemostatic factors and hematological phenotypes	-12.023751
17903294	rs7844723	hemostatic factors and hematological phenotypes	-13.122363
17903294	rs1829883	hemostatic factors and hematological phenotypes	-12.023751
17903294	rs1200821	hemostatic factors and hematological phenotypes	-12.023751
17903294	rs1397048	hemostatic factors and hematological phenotypes	-16.474771
17903294	rs10484128	hemostatic factors and hematological phenotypes	-12.023751
17903294	rs565229	hemostatic factors and hematological phenotypes	-12.429216
17903294	rs10506458	hemostatic factors and hematological phenotypes	-12.206073
17903294	rs9253	hemostatic factors and hematological phenotypes	-12.429216
17903294	rs10489087	hemostatic factors and hematological phenotypes	-12.206073
17903294	rs636864	hemostatic factors and hematological phenotypes	-12.023751
17903294	rs727979	hemostatic factors and hematological phenotypes	-11.736069
17903294	rs6108011	hemostatic factors and hematological phenotypes	-12.023751
17903294	rs7159841	hemostatic factors and hematological phenotypes	-15.424948
23300701	rs9365723	colorectal cancer	-12.429216
23300701	rs39453	colorectal cancer	-13.122363
23300701	rs367615	colorectal cancer	-17.034386
23300701	rs17730929	colorectal cancer	-12.716898
23300701	rs10114408	colorectal cancer	-12.716898
23300701	rs4591517	colorectal cancer	-12.716898
23300701	rs10879357	colorectal cancer	-12.716898
22763110	rs1417066	osteoarthritis	-13.815511
22763110	rs11177	osteoarthritis	-19.113828
22763110	rs10948172	osteoarthritis	-14.326336
22763110	rs8044769	osteoarthritis	-12.429216
20522523	rs346291	partial epilepsies	-15.019483
20522523	rs2601828	partial epilepsies	-13.815511
20522523	rs2172802	partial epilepsies	-12.716898
20522523	rs2841498	partial epilepsies	-12.429216
20522523	rs1490157	partial epilepsies	-12.206073
20522523	rs2475335	partial epilepsies	-11.618286
21909108	rs11781551	carotid intima media thickness	-24.635289
21909108	rs445925	carotid intima media thickness	-17.727534
21909108	rs6601530	carotid intima media thickness	-17.727534
21909108	rs4712972	carotid intima media thickness	-16.341239
21909108	rs17398575	carotid intima media thickness	-26.937874
21909108	rs1878406	carotid intima media thickness	-25.685111
21909108	rs6511720	carotid intima media thickness	-16.118096
21909108	rs17045031	carotid intima media thickness	-14.731801
21909108	rs445925	carotid intima media thickness	-12.429216
21909108	rs17398575	carotid intima media thickness	-12.716898
21909108	rs1878406	carotid intima media thickness	-14.172186
20041166	rs2395029	hiv-1 control	-78.981040
20041166	rs9264942	hiv-1 control	-71.890964
20041166	rs259919	hiv-1 control	-15.019483
20041166	rs9468692	hiv-1 control	-13.815511
20041166	rs9264942	hiv-1 control	-25.839262
20041166	rs2395029	hiv-1 control	-25.328436
20041166	rs7758512	hiv-1 control	-17.727534
20041166	rs17291045	hiv-1 control	-16.811243
20041166	rs9368699	hiv-1 control	-16.811243
20041166	rs9497975	hiv-1 control	-16.474771
20041166	rs38152	hiv-1 control	-16.474771
20041166	rs8013190	hiv-1 control	-16.474771
20041166	rs3815087	hiv-1 control	-16.341239
20041166	rs9367630	hiv-1 control	-16.118096
20041166	rs17324272	hiv-1 control	-15.424948
20041166	rs16914280	hiv-1 control	-15.019483
20041166	rs1777672	hiv-1 control	-14.731801
20041166	rs12274302	hiv-1 control	-14.731801
20041166	rs13394720	hiv-1 control	-14.508658
20041166	rs16948255	hiv-1 control	-13.815511
20041166	rs6751715	hiv-1 control	-13.815511
20041166	rs3763313	hiv-1 control	-13.122363
20041166	rs4838508	hiv-1 control	-13.122363
20041166	rs3734905	hiv-1 control	-13.122363
20041166	rs11818629	hiv-1 control	-12.716898
20041166	rs17027625	hiv-1 control	-12.429216
20041166	rs1385351	hiv-1 control	-12.429216
20041166	rs2069084	hiv-1 control	-12.023751
20041166	rs1405262	hiv-1 control	-12.023751
20041166	rs16936455	hiv-1 control	-11.869600
20041166	rs12012519	hiv-1 control	-11.869600
20041166	rs11143609	hiv-1 control	-11.869600
20041166	rs1120787	hiv-1 control	-11.869600
20041166	rs2304069	hiv-1 control	-11.869600
20041166	rs10928302	hiv-1 control	-11.736069
20041166	rs1463132	hiv-1 control	-11.736069
20041166	rs2834812	hiv-1 control	-11.618286
20041166	rs10159302	hiv-1 control	-11.618286
20041166	rs2637496	hiv-1 control	-11.618286
20041166	rs12122100	hiv-1 control	-13.815511
20041166	rs12198173	hiv-1 control	-12.716898
20041166	rs7756521	hiv-1 control	-13.815511
17903308	rs6599077	sleep-related phenotypes	-16.118096
17903308	rs10492604	sleep-related phenotypes	-12.429216
17903308	rs1823068	sleep-related phenotypes	-17.322068
17903308	rs2218488	sleep-related phenotypes	-12.716898
17903308	rs1940013	sleep-related phenotypes	-12.023751
18262040	rs599839	ldl cholesterol	-75.985308
18262040	rs4420638	ldl cholesterol	-46.051702
18262040	rs562338	ldl cholesterol	-20.723266
24023788	rs1982346	lung function (forced expiratory volume in 1 second)	-16.118096
24023788	rs2638663	lung function (forced expiratory volume in 1 second)	-14.038654
24023788	rs4673301	lung function (forced expiratory volume in 1 second)	-12.429216
24023788	rs1494978	lung function (forced expiratory volume in 1 second)	-12.023751
24023788	rs10220309	lung function (forced expiratory volume in 1 second)	-12.023751
24023788	rs1441147	lung function (forced expiratory volume in 1 second)	-12.716898
24023788	rs2856329	lung function (forced expiratory volume in 1 second)	-12.023751
24023788	rs7614311	lung function (forced expiratory volume in 1 second)	-12.023751
24023788	rs10860757	lung function (forced expiratory volume in 1 second)	-14.172186
24023788	rs879500	lung function (forced vital capacity)	-12.206073
24023788	rs1471384	lung function (forced vital capacity)	-12.429216
24023788	rs11668505	lung function (forced vital capacity)	-13.122363
24023788	rs1441147	lung function (forced vital capacity)	-11.618286
24023788	rs12455557	lung function (forced vital capacity)	-12.023751
24023788	rs7323507	lung function (forced vital capacity)	-11.736069
24023788	rs7814319	lung function (forced vital capacity)	-13.122363
24023788	rs7614311	lung function (forced vital capacity)	-13.815511
24023788	rs9791644	lung function (forced vital capacity)	-12.716898
24023788	rs12358699	lung function (forced expiratory volume in 1 second to forced vital capacity ratio)	-11.618286
24023788	rs13013415	lung function (forced expiratory volume in 1 second to forced vital capacity ratio)	-12.716898
24023788	rs150063	lung function (forced expiratory volume in 1 second to forced vital capacity ratio)	-11.618286
24023788	rs7677281	lung function (forced expiratory volume in 1 second to forced vital capacity ratio)	-12.023751
24023788	rs2037723	lung function (forced expiratory volume in 1 second to forced vital capacity ratio)	-12.716898
24023788	rs10819643	lung function (forced expiratory flow between 25% and 75% of forced vital capacity)	-13.815511
24023788	rs6771632	lung function (forced expiratory flow between 25% and 75% of forced vital capacity)	-11.618286
24023788	rs5771242	lung function (forced expiratory flow between 25% and 75% of forced vital capacity)	-13.815511
24023788	rs12107539	lung function (forced expiratory flow between 25% and 75% of forced vital capacity)	-12.429216
24023788	rs4687833	lung function (forced expiratory flow between 25% and 75% of forced vital capacity)	-12.429216
24023788	rs4778214	lung function (forced expiratory flow between 25% and 75% of forced vital capacity)	-11.618286
24023788	rs12266096	lung function (forced expiratory flow between 25% and 75% of forced vital capacity)	-12.023751
24023788	rs11135380	lung function (forced expiratory flow between 25% and 75% of forced vital capacity)	-11.618286
24023788	rs5992105	lung function (forced expiratory flow between 25% and 75% of forced vital capacity)	-11.618286
24023788	rs17657012	lung function (forced expiratory flow between 25% and 75% of forced vital capacity)	-11.618286
24023788	rs12453935	lung function (forced expiratory flow between 25% and 75% of forced vital capacity)	-11.618286
24023788	rs814141	lung function (forced expiratory flow between 25% and 75% of forced vital capacity)	-12.206073
23118916	rs11552708	igm levels	-19.336971
23118916	rs11078697	igm levels	-14.731801
23118916	rs11653545	igm levels	-15.424948
19936222	rs4299376	lipid metabolism phenotypes	-17.727534
19936222	rs10889353	lipid metabolism phenotypes	-29.933606
19936222	rs10889353	lipid metabolism phenotypes	-24.635289
19936222	rs10889353	lipid metabolism phenotypes	-21.927239
19936222	rs1167998	lipid metabolism phenotypes	-19.336971
19936222	rs10889353	lipid metabolism phenotypes	-21.079941
19936222	rs10889353	lipid metabolism phenotypes	-27.631021
19936222	rs10889353	lipid metabolism phenotypes	-32.236191
19936222	rs506585	lipid metabolism phenotypes	-70.281526
19936222	rs506585	lipid metabolism phenotypes	-57.564627
19936222	rs1367117	lipid metabolism phenotypes	-38.450799
19936222	rs1367117	lipid metabolism phenotypes	-55.772868
19936222	rs312985	lipid metabolism phenotypes	-39.143947
19936222	rs506585	lipid metabolism phenotypes	-49.963725
19936222	rs676210	lipid metabolism phenotypes	-20.030119
19936222	rs673548	lipid metabolism phenotypes	-21.639557
19936222	rs6754295	lipid metabolism phenotypes	-106.835205
19936222	rs676210	lipid metabolism phenotypes	-145.979152
19936222	rs673548	lipid metabolism phenotypes	-95.099136
19936222	rs676210	lipid metabolism phenotypes	-126.747541
19936222	rs4803750	lipid metabolism phenotypes	-116.333227
19936222	rs4803750	lipid metabolism phenotypes	-62.169798
19936222	rs4803750	lipid metabolism phenotypes	-85.195648
19936222	rs646776	lipid metabolism phenotypes	-121.343863
19936222	rs646776	lipid metabolism phenotypes	-88.414524
19936222	rs646776	lipid metabolism phenotypes	-45.358555
19936222	rs646776	lipid metabolism phenotypes	-61.476650
19936222	rs1532624	lipid metabolism phenotypes	-89.800819
19936222	rs1800775	lipid metabolism phenotypes	-213.041801
19936222	rs1800775	lipid metabolism phenotypes	-186.509393
19936222	rs1800775	lipid metabolism phenotypes	-135.159373
19936222	rs1800775	lipid metabolism phenotypes	-198.715465
19936222	rs1800775	lipid metabolism phenotypes	-122.037010
19936222	rs1800775	lipid metabolism phenotypes	-177.522196
19936222	rs7499892	lipid metabolism phenotypes	-31.543044
19936222	rs7499892	lipid metabolism phenotypes	-46.051702
19936222	rs1864163	lipid metabolism phenotypes	-48.710962
19936222	rs1864163	lipid metabolism phenotypes	-56.466015
19936222	rs1260326	lipid metabolism phenotypes	-72.296429
19936222	rs1260326	lipid metabolism phenotypes	-85.195648
19936222	rs1260326	lipid metabolism phenotypes	-65.676355
19936222	rs1260326	lipid metabolism phenotypes	-79.491866
19936222	rs1260326	lipid metabolism phenotypes	-53.875748
19936222	rs1260326	lipid metabolism phenotypes	-63.373770
19936222	rs6511720	lipid metabolism phenotypes	-55.955189
19936222	rs6511720	lipid metabolism phenotypes	-40.347919
19936222	rs6511720	lipid metabolism phenotypes	-57.564627
19936222	rs6511720	lipid metabolism phenotypes	-70.686991
19936222	rs1532085	lipid metabolism phenotypes	-43.749117
19936222	rs1532085	lipid metabolism phenotypes	-32.341552
19936222	rs1532085	lipid metabolism phenotypes	-35.455067
19936222	rs4939883	lipid metabolism phenotypes	-30.444432
19936222	rs4939883	lipid metabolism phenotypes	-24.635289
19936222	rs4939883	lipid metabolism phenotypes	-17.727534
19936222	rs4939883	lipid metabolism phenotypes	-20.723266
19936222	rs4939883	lipid metabolism phenotypes	-28.324168
19936222	rs4939883	lipid metabolism phenotypes	-34.895451
19936222	rs4939883	lipid metabolism phenotypes	-20.723266
19936222	rs4939883	lipid metabolism phenotypes	-21.639557
19936222	rs331	lipid metabolism phenotypes	-39.143947
19936222	rs331	lipid metabolism phenotypes	-31.137579
19936222	rs331	lipid metabolism phenotypes	-25.328436
19936222	rs331	lipid metabolism phenotypes	-32.236191
19936222	rs1059611	lipid metabolism phenotypes	-38.450799
19936222	rs1059611	lipid metabolism phenotypes	-46.051702
19936222	rs6065906	lipid metabolism phenotypes	-111.728057
19936222	rs6065904	lipid metabolism phenotypes	-90.717109
19936222	rs6065906	lipid metabolism phenotypes	-83.116207
19936222	rs6065906	lipid metabolism phenotypes	-103.616329
19936222	rs6982636	lipid metabolism phenotypes	-25.685111
19936222	rs6982636	lipid metabolism phenotypes	-20.723266
19936222	rs1532624	lipid metabolism phenotypes	-151.970616
19936222	rs1532624	lipid metabolism phenotypes	-125.543568
25352737	rs12296937	age-related cataracts (age at onset)	-14.326336
25352737	rs11835432	age-related cataracts (age at onset)	-11.736069
25352737	rs8044853	age-related cataracts	-13.122363
25352737	rs1929494	age-related cataracts	-13.122363
25352737	rs926937	age-related cataracts	-12.023751
25352737	rs207145	age-related cataracts (age at onset)	-11.736069
21242260	rs7758229	colorectal cancer	-18.643824
21242260	rs6983267	colorectal cancer	-17.727534
22028671	rs6448771	lipid traits	-19.113828
22792071	rs9525638	cortical thickness	-19.336971
22792071	rs2707466	cortical thickness	-22.332704
22792071	rs2908004	bone mineral density	-34.538776
25133637	rs1426654	body mass index	-14.731801
25133637	rs10041997	body mass index (change over time)	-14.731801
25133637	rs1347155	body mass index (change over time)	-14.508658
25133637	rs7565158	body mass index (change over time)	-14.326336
25133637	rs6447650	body mass index (change over time)	-15.424948
25133637	rs347313	body mass index (change over time)	-17.727534
25133637	rs1347155	body mass index (change over time)	-16.223456
25133637	rs8042988	height	-14.731801
25133637	rs4898878	height	-13.920871
25133637	rs1331623	height	-14.038654
25133637	rs12882679	underweight status	-13.815511
25133637	rs6833159	underweight status	-15.019483
25133637	rs1475010	overweight status	-14.326336
25133637	rs12101726	overweight status	-15.424948
25133637	rs1161397	overweight status	-13.920871
25133637	rs955423	body mass index	-15.019483
25133637	rs3096490	body mass index	-14.508658
25133637	rs1426654	body mass index	-14.038654
19820699	rs855791	iron status biomarkers	-14.508658
19820699	rs855791	iron status biomarkers	-23.025851
19820699	rs1800562	iron status biomarkers	-14.508658
19820699	rs1800562	iron status biomarkers	-17.727534
25569183	rs9461741	marginal zone lymphoma	-33.152482
25569183	rs2922994	marginal zone lymphoma	-20.030119
25569183	rs76788097	marginal zone lymphoma	-13.122363
25569183	rs76588427	marginal zone lymphoma	-12.716898
25705158	rs11066280	metabolic syndrome	-16.118096
25705158	rs12229654	metabolic syndrome	-12.716898
24101674	rs1861612	type 2 diabetes	-16.474771
24101674	rs8181588	type 2 diabetes	-19.113828
23646285	rs359268	hypersomnia (hla-dqb1*06:02 negative)	-13.815511
23646285	rs16826005	hypersomnia (hla-dqb1*06:02 negative)	-16.118096
23646285	rs16966389	hypersomnia (hla-dqb1*06:02 negative)	-14.172186
23646285	rs10988217	hypersomnia (hla-dqb1*06:02 negative)	-12.716898
23646285	rs7725217	hypersomnia (hla-dqb1*06:02 negative)	-13.815511
21878437	rs10882272	retinol levels	-32.592866
21878437	rs1667255	retinol levels	-30.444432
19116933	rs12046117	arthritis (juvenile idiopathic)	-13.815511
19056611	rs8050136	type 2 diabetes	-38.450799
19056611	rs5219	type 2 diabetes	-14.508658
19056611	rs5219	type 2 diabetes	-20.723266
19056611	rs10811661	type 2 diabetes	-14.172186
19056611	rs10946398	type 2 diabetes	-14.172186
19056611	rs13266634	type 2 diabetes	-11.869600
19056611	rs7903146	type 2 diabetes	-35.049602
19056611	rs7903146	type 2 diabetes	-66.880328
20173748	rs7671167	chronic obstructive pulmonary disease	-25.328436
20173748	rs13180	chronic obstructive pulmonary disease	-17.727534
20173748	rs13118928	chronic obstructive pulmonary disease	-14.508658
25625606	rs11799420	hippocampal atrophy	-12.429216
25625606	rs41349744	hippocampal atrophy	-12.206073
25625606	rs1531462	hippocampal atrophy	-11.618286
25625606	rs8033195	hippocampal volume	-14.508658
25625606	rs950173	hippocampal volume	-13.920871
25625606	rs1019623	hippocampal volume	-13.815511
25625606	rs35419961	hippocampal volume	-13.122363
25625606	rs13023239	hippocampal volume	-12.716898
25625606	rs55951657	hippocampal volume	-12.429216
25625606	rs148621641	hippocampal volume	-12.429216
25625606	rs857160	hippocampal volume	-12.429216
25625606	rs262147	hippocampal volume	-12.429216
25625606	rs2630772	hippocampal volume	-12.206073
25625606	rs139293074	hippocampal volume	-12.206073
25625606	rs142494129	hippocampal volume	-12.206073
25625606	rs1475622	hippocampal volume	-12.023751
25625606	rs72763355	hippocampal volume	-12.206073
25625606	rs141480969	hippocampal volume	-11.869600
25625606	rs12478665	hippocampal volume	-11.736069
25625606	rs12148088	hippocampal volume	-11.736069
25625606	rs62495153	hippocampal volume	-11.736069
25625606	rs80196851	hippocampal volume	-11.618286
24778558	rs12734338	coronary heart disease	-15.019483
24778558	rs3853444	coronary heart disease	-12.206073
24778558	rs3883013	coronary heart disease	-15.019483
23829686	rs16929097	asthma (childhood onset)	-18.643824
23829686	rs17036023	asthma (childhood onset)	-12.206073
23829686	rs12570188	asthma (childhood onset)	-16.811243
23829686	rs11000019	asthma (childhood onset)	-16.341239
23829686	rs6054973	asthma (childhood onset)	-16.118096
23829686	rs2705520	asthma (childhood onset)	-13.122363
23829686	rs17033506	asthma (childhood onset)	-14.731801
23829686	rs7770848	asthma (childhood onset)	-15.424948
23829686	rs6721181	asthma (childhood onset)	-14.326336
23829686	rs11141597	asthma (childhood onset)	-13.122363
23829686	rs886448	asthma (childhood onset)	-16.474771
23829686	rs7807274	asthma (childhood onset)	-12.429216
23829686	rs7527074	asthma (childhood onset)	-11.618286
23829686	rs9883878	asthma (childhood onset)	-13.815511
23829686	rs17218161	asthma (childhood onset)	-17.727534
23829686	rs9297216	asthma (childhood onset)	-13.815511
23829686	rs9823506	asthma (childhood onset)	-16.628921
23829686	rs35141484	asthma (childhood onset)	-15.019483
23829686	rs2473967	asthma (childhood onset)	-13.122363
19668339	rs4845552	hippocampal atrophy	-12.023751
19668339	rs682748	hippocampal atrophy	-11.736069
19668339	rs7727656	hippocampal atrophy	-11.736069
19668339	rs6881634	hippocampal atrophy	-13.122363
19668339	rs337847	hippocampal atrophy	-11.869600
19668339	rs10074258	hippocampal atrophy	-15.424948
19668339	rs9918508	hippocampal atrophy	-11.736069
19668339	rs10276619	hippocampal atrophy	-12.716898
19668339	rs11525066	hippocampal atrophy	-12.716898
19668339	rs1364705	hippocampal atrophy	-11.618286
19668339	rs10781380	hippocampal atrophy	-14.172186
19668339	rs10867752	hippocampal atrophy	-12.716898
19668339	rs6590322	hippocampal atrophy	-11.618286
19668339	rs1373549	hippocampal atrophy	-11.736069
19668339	rs1082714	hippocampal atrophy	-12.206073
19668339	rs4773460	hippocampal atrophy	-13.122363
19668339	rs11626056	hippocampal atrophy	-13.815511
19668339	rs8115854	hippocampal atrophy	-13.122363
19668339	rs6031882	hippocampal atrophy	-12.023751
19668339	rs2073145	hippocampal atrophy	-13.122363
19668339	rs1888414	hippocampal atrophy	-15.424948
25628645	rs12509991	response to homoharringtonine (cytotoxicity)	-15.019483
25628645	rs9355211	response to homoharringtonine (cytotoxicity)	-14.172186
25628645	rs279875	response to homoharringtonine (cytotoxicity)	-14.172186
25628645	rs1263806	response to homoharringtonine (cytotoxicity)	-13.920871
25628645	rs7461360	response to homoharringtonine (cytotoxicity)	-13.122363
25628645	rs7106204	response to homoharringtonine (cytotoxicity)	-12.716898
25628645	rs67383251	response to homoharringtonine (cytotoxicity)	-12.023751
25628645	rs4769475	response to homoharringtonine (cytotoxicity)	-12.023751
25628645	c9.93990003.b37p0	response to homoharringtonine (cytotoxicity)	-11.869600
25628645	rs12514883	response to homoharringtonine (cytotoxicity)	-11.869600
23593202	rs4141232	femoral neck bone geometry and menarche (age at onset)	-15.424948
23593202	rs8113142	femoral neck bone geometry and menarche (age at onset)	-12.206073
23593202	rs6578985	femoral neck bone geometry and menarche (age at onset)	-12.023751
23593202	rs6578985	femoral neck bone geometry and menarche (age at onset)	-12.716898
23593202	rs6975557	femoral neck bone geometry and menarche (age at onset)	-16.811243
23593202	rs4141232	femoral neck bone geometry and menarche (age at onset)	-11.618286
23793025	rs12282928	migraine - clinic-based	-11.618286
23793025	rs10849061	migraine - clinic-based	-13.815511
23793025	rs11172113	migraine - clinic-based	-13.815511
23793025	rs17675602	migraine - clinic-based	-12.206073
23793025	rs473518	migraine - clinic-based	-11.618286
23793025	rs11874712	migraine - clinic-based	-15.424948
23793025	rs12480819	migraine - clinic-based	-12.716898
23793025	rs11906854	migraine - clinic-based	-11.869600
23793025	rs16985493	migraine - clinic-based	-12.429216
23793025	rs1364402	migraine with aura	-12.429216
23793025	rs2076054	migraine with aura	-11.736069
23793025	rs17470570	migraine without aura	-12.716898
23793025	rs2651899	migraine	-30.849897
23793025	rs10737909	migraine	-15.424948
23793025	rs1890566	migraine	-14.038654
23793025	rs12134493	migraine	-30.626753
23793025	rs2274316	migraine	-18.420681
23793025	rs6741751	migraine	-30.038967
23793025	rs3923518	migraine	-11.736069
23793025	rs10511112	migraine	-12.206073
23793025	rs273218	migraine	-13.122363
23793025	rs12519773	migraine	-13.122363
23793025	rs2447820	migraine	-12.429216
23793025	rs12153243	migraine	-12.023751
23793025	rs11750092	migraine	-11.869600
23793025	rs9349379	migraine	-16.811243
23793025	rs10456100	migraine	-14.508658
23793025	rs543844	migraine	-12.716898
23793025	rs11759769	migraine	-25.328436
23793025	rs9490306	migraine	-11.869600
23793025	rs13196614	migraine	-12.206073
23793025	rs13218732	migraine	-12.716898
23793025	rs4379368	migraine	-20.723266
23793025	rs9649465	migraine	-13.815511
23793025	rs1861960	migraine	-12.023751
23793025	rs2946505	migraine	-11.618286
23793025	rs12681963	migraine	-15.424948
23793025	rs12681792	migraine	-13.920871
23793025	rs13263568	migraine	-13.122363
23793025	rs6998277	migraine	-13.122363
23793025	rs16904191	migraine	-15.424948
23793025	rs12006166	migraine	-13.920871
23793025	rs17303101	migraine	-14.731801
23793025	rs7916968	migraine	-11.869600
23793025	rs4880487	migraine	-12.716898
23793025	rs11816922	migraine	-12.206073
23793025	rs827382	migraine	-16.223456
23793025	rs10906466	migraine	-11.736069
23793025	rs11594111	migraine	-16.118096
23793025	rs7068341	migraine	-13.122363
23793025	rs2506155	migraine	-12.716898
23793025	rs6479874	migraine	-15.019483
23793025	rs11000137	migraine	-12.716898
23793025	rs7900239	migraine	-11.618286
23793025	rs6583954	migraine	-12.429216
23793025	rs577969	migraine	-12.429216
23793025	rs1890185	migraine	-14.731801
23793025	rs12355831	migraine	-13.122363
23793025	rs705162	migraine	-12.716898
23793025	rs11017221	migraine	-16.118096
23793025	rs4909945	migraine	-15.424948
23793025	rs12365397	migraine	-11.618286
23793025	rs10849061	migraine	-15.424948
23793025	rs4759042	migraine	-12.716898
23793025	rs11172113	migraine	-42.362822
23793025	rs2723279	migraine	-12.206073
23793025	rs285098	migraine	-11.869600
23793025	rs4984499	migraine	-11.736069
23793025	rs1437588	migraine	-12.716898
23793025	rs9947662	migraine	-12.716898
23793025	rs4803455	migraine	-14.038654
23793025	rs7528859	migraine with aura	-12.206073
23793025	rs6693295	migraine with aura	-12.023751
23793025	rs6741751	migraine with aura	-16.118096
23793025	rs4345220	migraine with aura	-13.122363
23793025	rs17608902	migraine with aura	-11.618286
23793025	rs602848	migraine with aura	-12.206073
23793025	rs2159222	migraine with aura	-11.736069
23793025	rs7015657	migraine with aura	-16.341239
23793025	rs963265	migraine with aura	-13.815511
23793025	rs10820447	migraine with aura	-12.023751
23793025	rs2820651	migraine with aura	-14.731801
23793025	rs10826566	migraine with aura	-12.429216
23793025	rs2986961	migraine with aura	-14.508658
23793025	rs2137920	migraine with aura	-13.815511
23793025	rs12413355	migraine with aura	-12.716898
23793025	rs2074193	migraine with aura	-14.508658
23793025	rs17051917	migraine with aura	-11.618286
23793025	rs11072158	migraine with aura	-12.716898
23793025	rs7227892	migraine with aura	-13.122363
23793025	rs12454023	migraine with aura	-14.038654
23793025	rs973009	migraine with aura	-12.429216
23793025	rs12134493	migraine without aura	-16.811243
23793025	rs17301853	migraine without aura	-13.815511
23793025	rs6695352	migraine without aura	-12.429216
23793025	rs6733818	migraine without aura	-11.869600
23793025	rs6741751	migraine without aura	-23.131211
23793025	rs488884	migraine without aura	-13.815511
23793025	rs16879308	migraine without aura	-13.122363
23793025	rs7718446	migraine without aura	-12.429216
23793025	rs10037055	migraine without aura	-12.206073
23793025	rs9349379	migraine without aura	-21.927239
23793025	rs3095267	migraine without aura	-11.618286
23793025	rs3094117	migraine without aura	-13.122363
23793025	rs11759769	migraine without aura	-26.937874
23793025	rs9490306	migraine without aura	-15.019483
23793025	rs9399032	migraine without aura	-12.429216
23793025	rs4379368	migraine without aura	-16.628921
23793025	rs2877098	migraine without aura	-13.122363
23793025	rs7810727	migraine without aura	-11.736069
23793025	rs10504861	migraine without aura	-18.420681
23793025	rs615552	migraine without aura	-12.429216
23793025	rs6478241	migraine without aura	-16.118096
23793025	rs7085387	migraine without aura	-13.122363
23793025	rs10997517	migraine without aura	-12.023751
23793025	rs7075426	migraine without aura	-14.326336
23793025	rs11189853	migraine without aura	-13.122363
23793025	rs17770015	migraine without aura	-12.716898
23793025	rs7069346	migraine without aura	-12.716898
23793025	rs10849061	migraine without aura	-13.122363
23793025	rs1485395	migraine without aura	-11.869600
23793025	rs11172113	migraine without aura	-23.025851
23793025	rs11696973	migraine without aura	-11.736069
23793025	rs10915437	migraine - clinic-based	-17.322068
23793025	rs516243	migraine - clinic-based	-11.618286
23793025	rs2274316	migraine - clinic-based	-16.118096
23793025	rs17301853	migraine - clinic-based	-11.869600
23793025	rs6693295	migraine - clinic-based	-11.618286
23793025	rs6741751	migraine - clinic-based	-18.420681
23793025	rs6790925	migraine - clinic-based	-17.727534
23793025	rs4392363	migraine - clinic-based	-13.815511
23793025	rs13063872	migraine - clinic-based	-11.618286
23793025	rs6549438	migraine - clinic-based	-12.429216
23793025	rs11726563	migraine - clinic-based	-11.736069
23793025	rs4478147	migraine - clinic-based	-13.122363
23793025	rs4704296	migraine - clinic-based	-12.023751
23793025	rs17608902	migraine - clinic-based	-16.118096
23793025	rs17570583	migraine - clinic-based	-11.618286
23793025	rs9349379	migraine - clinic-based	-13.122363
23793025	rs11759769	migraine - clinic-based	-14.731801
23793025	rs602848	migraine - clinic-based	-13.815511
23793025	rs2186141	migraine - clinic-based	-12.429216
23793025	rs4379368	migraine - clinic-based	-14.172186
23793025	rs11777116	migraine - clinic-based	-16.628921
23793025	rs4738393	migraine - clinic-based	-12.023751
23793025	rs400824	migraine - clinic-based	-11.618286
23793025	rs4493873	migraine - clinic-based	-12.206073
23793025	rs12352279	migraine - clinic-based	-12.716898
23793025	rs378363	migraine - clinic-based	-11.736069
23793025	rs6478241	migraine - clinic-based	-20.723266
23793025	rs2274491	migraine - clinic-based	-11.869600
23666240	rs2072499	testicular germ cell tumor	-17.322068
23666240	rs3790672	testicular germ cell tumor	-17.727534
23666240	rs10510452	testicular germ cell tumor	-18.420681
23666240	rs2720460	testicular germ cell tumor	-22.332704
23666240	rs3805663	testicular germ cell tumor	-17.727534
23666240	rs7010162	testicular germ cell tumor	-16.811243
23666240	rs8046148	testicular germ cell tumor	-19.336971
23666240	rs9905704	testicular germ cell tumor	-19.624654
23666240	rs2839186	testicular germ cell tumor	-20.723266
23666240	rs4635969	testicular germ cell tumor	-53.652604
23666240	rs4624820	testicular germ cell tumor	-70.281526
23666240	rs210138	testicular germ cell tumor	-54.568895
23666240	rs755383	testicular germ cell tumor	-59.174065
23666240	rs2900333	testicular germ cell tumor	-29.933606
23666240	rs995030	testicular germ cell tumor	-114.436107
23350875	rs8180040	colorectal cancer	-13.122363
23350875	rs12548021	colorectal cancer	-12.716898
23350875	rs3104964	colorectal cancer	-12.429216
20062060	rs11897119	pr interval	-23.718998
20062060	rs11708996	pr interval	-58.075453
20062060	rs6800541	pr interval	-169.698150
20062060	rs7692808	pr interval	-44.259942
20062060	rs251253	pr interval	-27.736382
20062060	rs3807989	pr interval	-63.086088
20062060	rs4944092	pr interval	-17.322068
20062060	rs11047543	pr interval	-28.834994
20062060	rs1896312	pr interval	-38.045334
22719876	rs738409	nonalcoholic fatty liver disease	-23.025851
22719876	rs11206226	nonalcoholic fatty liver disease	-12.206073
22719876	rs1390096	nonalcoholic fatty liver disease	-12.716898
22719876	rs2143571	nonalcoholic fatty liver disease	-14.326336
22719876	rs2073080	nonalcoholic fatty liver disease	-14.038654
23326517	rs2075650	age-related macular degeneration	-12.716898
23326517	rs1329424	age-related macular degeneration	-70.686991
23326517	rs16851585	age-related macular degeneration	-12.206073
23326517	rs1967689	age-related macular degeneration	-12.206073
23326517	rs6721654	age-related macular degeneration	-11.869600
23326517	rs17586843	age-related macular degeneration	-13.122363
23326517	rs7750345	age-related macular degeneration	-11.869600
23326517	rs2049622	age-related macular degeneration	-11.618286
23326517	rs11986011	age-related macular degeneration	-12.206073
23326517	rs6480975	age-related macular degeneration	-12.716898
23326517	rs3793917	age-related macular degeneration	-53.875748
23326517	rs4293143	age-related macular degeneration	-11.736069
23326517	rs621313	age-related macular degeneration	-12.429216
23326517	rs9646096	age-related macular degeneration	-12.023751
23326517	rs10406174	age-related macular degeneration	-12.023751
23326517	rs6857	age-related macular degeneration	-13.815511
23326517	rs2075650	age-related macular degeneration	-13.815511
23326517	rs1061147	age-related macular degeneration	-71.736813
23326517	rs1967689	age-related macular degeneration	-12.206073
23326517	rs17050244	age-related macular degeneration	-14.508658
23326517	rs6819266	age-related macular degeneration	-11.736069
23326517	rs7676999	age-related macular degeneration	-13.815511
23326517	rs4714888	age-related macular degeneration	-11.736069
23326517	rs1355023	age-related macular degeneration	-12.023751
23326517	rs11986011	age-related macular degeneration	-12.206073
23326517	rs6480975	age-related macular degeneration	-13.122363
23326517	rs3793917	age-related macular degeneration	-57.564627
23326517	rs10830228	age-related macular degeneration	-11.618286
23326517	rs9646096	age-related macular degeneration	-12.023751
23326517	rs10406174	age-related macular degeneration	-11.869600
23326517	rs6857	age-related macular degeneration	-13.815511
22792082	rs295137	asthma (bronchodilator response)	-13.815511
25038754	rs4951011	breast cancer	-18.526041
25038754	rs10474352	breast cancer	-20.030119
25038754	rs2290203	breast cancer	-17.034386
25038754	rs11082321	breast cancer	-14.172186
24908248	rs1920116	glioma (high-grade)	-18.643824
24908248	rs2736100	glioma (high-grade)	-34.538776
24908248	rs6010620	glioma (high-grade)	-42.139679
23508266	rs11252394	asthma (bronchodilator response)	-15.424948
23508266	rs6988229	asthma (bronchodilator response)	-11.618286
25350695	rs7696430	response to statins (ldl cholesterol change)	-16.341239
25350695	rs981844	response to statins (ldl cholesterol change)	-13.815511
25350695	rs10455872	response to statins (ldl cholesterol change)	-99.367834
25350695	rs12428035	response to statins (ldl cholesterol change)	-14.038654
25350695	rs11638450	response to statins (ldl cholesterol change)	-15.019483
25350695	rs445925	response to statins (ldl cholesterol change)	-64.577743
21573128	rs7605378	osteoporosis	-17.727534
21533074	rs2647012	follicular lymphoma	-47.661140
23967269	rs848512	ige levels in asthmatics	-13.815511
23967269	rs10404342	ige levels in asthmatics	-11.736069
23967269	rs4879926	ige levels in asthmatics	-11.736069
23967269	rs1472066	ige levels in asthmatics	-11.736069
23967269	rs1425902	ige levels in asthmatics (d.p. specific)	-13.815511
23967269	rs1843834	ige levels in asthmatics (d.p. specific)	-12.429216
23967269	rs10142119	ige levels in asthmatics (d.f. specific)	-15.424948
23967269	rs6563898	ige levels in asthmatics (d.f. specific)	-11.736069
23967269	rs17744026	ige levels in asthmatics (d.p. specific)	-12.716898
24586186	rs11884776	urinary metabolites (h-nmr features)	-37.352187
24586186	rs6546847	urinary metabolites (h-nmr features)	-369.106762
24586186	rs6546847	urinary metabolites (h-nmr features)	-39.143947
24586186	rs1509569	urinary metabolites (h-nmr features)	-40.347919
24586186	rs37369	urinary metabolites (h-nmr features)	-32.459335
24586186	rs7717823	urinary metabolites (h-nmr features)	-65.676355
24586186	rs37369	urinary metabolites (h-nmr features)	-145.062861
24586186	rs37369	urinary metabolites (h-nmr features)	-58.768600
24586186	rs37369	urinary metabolites (h-nmr features)	-51.860845
24586186	rs37369	urinary metabolites (h-nmr features)	-35.742749
24586186	rs468327	urinary metabolites (h-nmr features)	-33.152482
24586186	rs40200	urinary metabolites (h-nmr features)	-82.998424
24586186	rs37369	urinary metabolites (h-nmr features)	-70.686991
24586186	rs37369	urinary metabolites (h-nmr features)	-32.747017
24586186	rs4921914	urinary metabolites (h-nmr features)	-72.296429
24586186	rs657152	urinary metabolites (h-nmr features)	-43.749117
24586186	rs579459	urinary metabolites (h-nmr features)	-64.472383
24586186	rs687289	urinary metabolites (h-nmr features)	-27.631021
24586186	rs687289	urinary metabolites (h-nmr features)	-26.937874
24586186	rs579459	urinary metabolites (h-nmr features)	-72.989576
24586186	rs8176749	urinary metabolites (h-nmr features)	-26.244727
24586186	rs2147896	urinary metabolites (h-nmr features)	-376.525343
24586186	rs2147896	urinary metabolites (h-nmr features)	-66.998111
24586186	rs2147896	urinary metabolites (h-nmr features)	-125.949033
24586186	rs17455577	urinary metabolites (h-nmr features)	-49.558260
24586186	rs2147896	urinary metabolites (h-nmr features)	-41.957357
24586186	rs4345897	urinary metabolites (h-nmr features)	-43.055970
24586186	rs4345897	urinary metabolites (h-nmr features)	-26.244727
24586186	rs4539242	urinary metabolites (h-nmr features)	-45.358555
24586186	rs2147896	urinary metabolites (h-nmr features)	-76.901599
24586186	rs3916	urinary metabolites (h-nmr features)	-49.963725
24586186	rs7314056	urinary metabolites (h-nmr features)	-35.455067
24586186	rs8101881	urinary metabolites (h-nmr features)	-75.985308
24586186	rs8101881	urinary metabolites (h-nmr features)	-75.292161
24586186	rs8101881	urinary metabolites (h-nmr features)	-75.985308
24586186	rs281408	urinary metabolites (h-nmr features)	-72.296429
24586186	rs2287921	urinary metabolites (h-nmr features)	-81.794451
24586186	rs2287921	urinary metabolites (h-nmr features)	-27.631021
24586186	rs2287921	urinary metabolites (h-nmr features)	-41.803207
24586183	rs11675434	thyroid peroxidase antibody positivity	-36.148214
24586183	rs653178	thyroid peroxidase antibody positivity	-20.723266
24586183	rs3094228	thyroid peroxidase antibody positivity	-14.731801
24586183	rs301799	thyroid peroxidase antibody positivity	-12.716898
24586183	rs10944479	thyroid peroxidase antibody positivity	-17.034386
24586183	rs1894407	thyroid peroxidase antibody positivity	-16.118096
24586183	rs4811340	thyroid peroxidase antibody positivity	-14.326336
24586183	rs4889009	thyroid peroxidase antibody positivity	-15.019483
24586183	rs879564	thyroid peroxidase antibody positivity	-16.118096
24586183	rs11675434	thyroid peroxidase antibody levels	-27.987696
24586183	rs653178	thyroid peroxidase antibody levels	-16.118096
24586183	rs1230666	thyroid peroxidase antibody levels	-17.727534
24586183	rs9277555	thyroid peroxidase antibody levels	-14.326336
24586183	rs2010099	thyroid peroxidase antibody levels	-17.322068
17903296	rs9317284	bone mineral density	-15.424948
17903296	rs10514345	hip geometry	-15.424948
17903296	rs10506821	hip geometry	-15.424948
17903296	rs10503887	hip geometry	-15.424948
17903296	rs2548003	hip geometry	-15.424948
17903296	rs2054989	hip geometry	-14.326336
17903296	rs4715166	hip geometry	-12.716898
17903296	rs2053506	hip geometry	-12.429216
17903296	rs6600671	hip geometry	-14.326336
17903296	rs10515148	hip geometry	-14.326336
17903296	rs638882	hip geometry	-12.429216
17903296	rs1590305	hip geometry	-12.716898
17903296	rs4131805	hip geometry	-13.122363
17903296	rs991258	hip geometry	-14.508658
17903296	rs922948	hip geometry	-13.122363
17903296	rs1452928	hip geometry	-14.172186
17903296	rs10492096	hip geometry	-12.716898
17903296	rs2165468	bone mineral density	-13.815511
17903296	rs10506701	bone mineral density	-13.815511
17903296	rs4087296	bone mineral density	-15.019483
17903296	rs4811196	bone mineral density	-13.815511
17903296	rs10510628	bone mineral density	-12.716898
17903296	rs9291683	bone mineral density	-13.122363
17903296	rs2214681	bone mineral density	-12.716898
22511988	rs6742078	circulating cell-free dna	-52.266310
21573004	rs12696304	telomere length	-31.543044
21901158	rs6576507	insulin resistance/response	-14.731801
21901158	rs12655917	insulin resistance/response	-14.326336
21901158	rs4819143	insulin resistance/response	-13.815511
21901158	rs17431357	insulin resistance/response	-13.815511
21901158	rs2407103	insulin resistance/response	-13.122363
21901158	rs1401492	insulin resistance/response	-12.716898
21901158	rs591044	insulin resistance/response	-12.023751
21901158	rs7043482	insulin resistance/response	-12.716898
21901158	rs17589516	insulin resistance/response	-12.429216
21901158	rs9792548	insulin resistance/response	-12.429216
21901158	rs1401492	insulin resistance/response	-12.206073
21901158	rs16962638	insulin resistance/response	-12.023751
21901158	rs6576507	insulin resistance/response	-11.869600
21901158	rs2407314	insulin resistance/response	-11.736069
21909115	rs1378942	diastolic blood pressure	-58.768600
21909115	rs3184504	diastolic blood pressure	-56.178333
21909115	rs1458038	diastolic blood pressure	-55.367403
21909115	rs6015450	diastolic blood pressure	-51.167698
21909115	rs13107325	diastolic blood pressure	-38.450799
21909115	rs1327235	diastolic blood pressure	-34.538776
21909115	rs1799945	diastolic blood pressure	-33.845629
21909115	rs2521501	diastolic blood pressure	-33.845629
21909115	rs633185	diastolic blood pressure	-33.845629
21909115	rs11953630	diastolic blood pressure	-28.547312
21909115	rs419076	diastolic blood pressure	-26.937874
21909115	rs1173771	diastolic blood pressure	-25.433797
21909115	rs805303	diastolic blood pressure	-24.229824
21909115	rs13139571	diastolic blood pressure	-22.332704
21909115	rs6015450	hypertension	-30.849897
21909115	rs633185	hypertension	-23.718998
21909115	rs805303	hypertension	-23.025851
21909115	rs1799945	hypertension	-22.332704
21909115	rs1173771	hypertension	-21.927239
21909115	rs11191548	systolic blood pressure	-57.921302
21909115	rs1458038	systolic blood pressure	-52.266310
21909115	rs6015450	systolic blood pressure	-51.573163
21909115	rs1378942	systolic blood pressure	-51.167698
21909115	rs2521501	systolic blood pressure	-42.139679
21909115	rs633185	systolic blood pressure	-39.143947
21909115	rs1173771	systolic blood pressure	-36.148214
21909115	rs932764	systolic blood pressure	-34.895451
21909115	rs13107325	systolic blood pressure	-31.137579
21909115	rs419076	systolic blood pressure	-29.240459
21909115	rs7129220	systolic blood pressure	-26.532409
21909115	rs1799945	systolic blood pressure	-25.551580
21909115	rs805303	systolic blood pressure	-24.635289
21909115	rs11953630	systolic blood pressure	-24.229824
21909115	rs4373814	systolic blood pressure	-23.718998
21909115	rs17608766	systolic blood pressure	-23.025851
21909115	rs4373814	diastolic blood pressure	-21.639557
21909115	rs2932538	diastolic blood pressure	-20.723266
21909115	rs13082711	diastolic blood pressure	-19.336971
21909115	rs7129220	diastolic blood pressure	-16.628921
21909115	rs932764	diastolic blood pressure	-14.038654
21909115	rs932764	hypertension	-18.526041
21909115	rs4373814	hypertension	-16.223456
21909115	rs11953630	hypertension	-15.424948
21909115	rs2932538	hypertension	-15.019483
21909115	rs13107325	hypertension	-14.508658
21909115	rs2521501	hypertension	-14.172186
21909115	rs2932538	systolic blood pressure	-20.723266
21909115	rs1327235	systolic blood pressure	-17.727534
21909115	rs13139571	systolic blood pressure	-13.815511
21909115	rs13082711	systolic blood pressure	-13.122363
24816252	rs1053941	blood metabolite levels	-23.718998
24816252	rs7542172	blood metabolite levels	-26.937874
24816252	rs9333029	blood metabolite levels	-139.764543
24816252	rs6663731	blood metabolite levels	-32.236191
24816252	rs6663731	blood metabolite levels	-23.718998
24816252	rs13375749	blood metabolite levels	-63.373770
24816252	rs6679002	blood metabolite levels	-33.845629
24816252	rs11161521	blood metabolite levels	-228.466750
24816252	rs7552404	blood metabolite levels	-177.299052
24816252	rs11161521	blood metabolite levels	-145.062861
24816252	rs7552404	blood metabolite levels	-97.912547
24816252	rs1466788	blood metabolite levels	-35.742749
24816252	rs12141041	blood metabolite levels	-26.937874
24816252	rs1163251	blood metabolite levels	-60.223887
24816252	rs12566232	blood metabolite levels	-41.957357
24816252	rs4073054	blood metabolite levels	-42.362822
24816252	rs7061710	blood metabolite levels	-30.156750
24816252	rs1395	blood metabolite levels	-23.248994
24816252	rs1260326	blood metabolite levels	-177.299052
24816252	rs1260326	blood metabolite levels	-30.444432
24816252	rs559555	blood metabolite levels	-49.270578
24816252	rs559555	blood metabolite levels	-41.803207
24816252	rs10211524	blood metabolite levels	-35.049602
24816252	rs10206899	blood metabolite levels	-inf
24816252	rs13538	blood metabolite levels	-359.426418
24816252	rs10206899	blood metabolite levels	-281.138525
24816252	rs10469966	blood metabolite levels	-117.431840
24816252	rs10206899	blood metabolite levels	-31.543044
24816252	rs6430553	blood metabolite levels	-25.839262
24816252	rs7570971	blood metabolite levels	-101.536888
24816252	rs3738934	blood metabolite levels	-308.546402
24816252	rs715	blood metabolite levels	-337.786861
24816252	rs715	blood metabolite levels	-131.604025
24816252	rs715	blood metabolite levels	-78.644568
24816252	rs715	blood metabolite levels	-55.262042
24816252	rs715	blood metabolite levels	-47.255675
24816252	rs715	blood metabolite levels	-43.055970
24816252	rs715	blood metabolite levels	-36.148214
24816252	rs715	blood metabolite levels	-35.455067
24816252	rs887829	blood metabolite levels	-385.735683
24816252	rs887829	blood metabolite levels	-349.299787
24816252	rs887829	blood metabolite levels	-321.668766
24816252	rs4148324	blood metabolite levels	-267.793018
24816252	rs4148324	blood metabolite levels	-266.406724
24816252	rs887829	blood metabolite levels	-261.396088
24816252	rs887829	blood metabolite levels	-217.359289
24816252	rs887829	blood metabolite levels	-128.251618
24816252	rs4675874	blood metabolite levels	-44.953090
24816252	rs6804368	blood metabolite levels	-46.274845
24816252	rs17279437	blood metabolite levels	-46.051702
24816252	rs4327428	blood metabolite levels	-26.532409
24816252	rs4687717	blood metabolite levels	-29.933606
24816252	rs17806888	blood metabolite levels	-23.382526
24816252	rs9842133	blood metabolite levels	-26.244727
24816252	rs2270968	blood metabolite levels	-36.841361
24816252	rs5030062	blood metabolite levels	-28.141847
24816252	rs7642243	blood metabolite levels	-34.761920
24816252	rs938554	blood metabolite levels	-212.348654
24816252	rs16868246	blood metabolite levels	-31.543044
24816252	rs3099557	blood metabolite levels	-89.107671
24816252	rs1440581	blood metabolite levels	-43.749117
24816252	rs1440581	blood metabolite levels	-36.841361
24816252	rs1440581	blood metabolite levels	-26.532409
24816252	rs10022462	blood metabolite levels	-23.718998
24816252	rs13122250	blood metabolite levels	-25.433797
24816252	rs8396	blood metabolite levels	-85.301009
24816252	rs8396	blood metabolite levels	-71.380138
24816252	rs8396	blood metabolite levels	-27.736382
24816252	rs4253311	blood metabolite levels	-109.137790
24816252	rs4253252	blood metabolite levels	-49.558260
24816252	rs835154	blood metabolite levels	-23.025851
24816252	rs10491431	blood metabolite levels	-24.635289
24816252	rs16876394	blood metabolite levels	-43.749117
24816252	rs11950562	blood metabolite levels	-93.712842
24816252	rs273913	blood metabolite levels	-57.564627
24816252	rs419291	blood metabolite levels	-40.347919
24816252	rs7727544	blood metabolite levels	-34.895451
24816252	rs274567	blood metabolite levels	-26.532409
24816252	rs272869	blood metabolite levels	-25.328436
24816252	rs273914	blood metabolite levels	-24.229824
24816252	rs11950562	blood metabolite levels	-23.382526
24816252	rs2405522	blood metabolite levels	-65.388673
24816252	rs9392556	blood metabolite levels	-86.111939
24816252	rs6459467	blood metabolite levels	-36.148214
24816252	rs2762353	blood metabolite levels	-28.834994
24816252	rs11754288	blood metabolite levels	-26.937874
24816252	rs2734331	blood metabolite levels	-27.987696
24816252	rs494562	blood metabolite levels	-27.631021
24816252	rs7775554	blood metabolite levels	-34.538776
24816252	rs9400467	blood metabolite levels	-30.290281
24816252	rs6901004	blood metabolite levels	-25.328436
24816252	rs662138	blood metabolite levels	-111.217232
24816252	rs662138	blood metabolite levels	-55.367403
24816252	rs662138	blood metabolite levels	-50.656872
24816252	rs662138	blood metabolite levels	-31.137579
24816252	rs316019	blood metabolite levels	-595.676392
24816252	rs6968554	blood metabolite levels	-30.038967
24816252	rs4947534	blood metabolite levels	-31.543044
24816252	rs10278040	blood metabolite levels	-257.994891
24816252	rs11974702	blood metabolite levels	-171.595270
24816252	rs10278040	blood metabolite levels	-66.774968
24816252	rs12533251	blood metabolite levels	-24.635289
24816252	rs10242455	blood metabolite levels	-250.288628
24816252	rs13222543	blood metabolite levels	-168.445387
24816252	rs13222543	blood metabolite levels	-107.122887
24816252	rs13222543	blood metabolite levels	-46.051702
24816252	rs2035647	blood metabolite levels	-38.450799
24816252	rs3800993	blood metabolite levels	-33.845629
24816252	rs1005390	blood metabolite levels	-31.137579
24816252	rs4921914	blood metabolite levels	-138.155106
24816252	rs721399	blood metabolite levels	-132.163641
24816252	rs1495741	blood metabolite levels	-62.169798
24816252	rs13278849	blood metabolite levels	-24.229824
24816252	rs2160860	blood metabolite levels	-23.382526
24816252	rs17641971	blood metabolite levels	-49.558260
24816252	rs1030420	blood metabolite levels	-25.328436
24816252	rs12550729	blood metabolite levels	-251.492601
24816252	rs7822232	blood metabolite levels	-32.929338
24816252	rs15676	blood metabolite levels	-27.631021
24816252	rs10988217	blood metabolite levels	-41.446532
24816252	rs651007	blood metabolite levels	-44.259942
24816252	rs12246027	blood metabolite levels	-23.025851
24816252	rs2291429	blood metabolite levels	-23.131211
24816252	rs12356193	blood metabolite levels	-143.676566
24816252	rs1171615	blood metabolite levels	-77.189281
24816252	rs12356193	blood metabolite levels	-75.292161
24816252	rs1171614	blood metabolite levels	-51.860845
24816252	rs12356193	blood metabolite levels	-43.972260
24816252	rs1171617	blood metabolite levels	-31.543044
24816252	rs1171614	blood metabolite levels	-30.290281
24816252	rs1171615	blood metabolite levels	-23.942142
24816252	rs4986894	blood metabolite levels	-25.839262
24816252	rs1853207	blood metabolite levels	-27.631021
24816252	rs1934963	blood metabolite levels	-147.470806
24816252	rs1934955	blood metabolite levels	-35.742749
24816252	rs2071426	blood metabolite levels	-30.849897
24816252	rs2071426	blood metabolite levels	-30.290281
24816252	rs56322409	blood metabolite levels	-23.248994
24816252	rs4488133	blood metabolite levels	-inf
24816252	rs4488133	blood metabolite levels	-110.524084
24816252	rs603424	blood metabolite levels	-46.562527
24816252	rs603424	blood metabolite levels	-34.895451
24816252	rs603424	blood metabolite levels	-32.236191
24816252	rs603424	blood metabolite levels	-31.543044
24816252	rs11101730	blood metabolite levels	-28.834994
24816252	rs2403254	blood metabolite levels	-69.077553
24816252	rs174535	blood metabolite levels	-215.749852
24816252	rs174548	blood metabolite levels	-193.417148
24816252	rs174578	blood metabolite levels	-94.916814
24816252	rs174535	blood metabolite levels	-81.794451
24816252	rs174578	blood metabolite levels	-54.163430
24816252	rs174550	blood metabolite levels	-53.316132
24816252	rs174556	blood metabolite levels	-49.963725
24816252	rs968567	blood metabolite levels	-47.661140
24816252	rs968567	blood metabolite levels	-42.650504
24816252	rs174601	blood metabolite levels	-34.761920
24816252	rs174538	blood metabolite levels	-30.038967
24816252	rs2727271	blood metabolite levels	-24.229824
24816252	rs11825181	blood metabolite levels	-24.229824
24816252	rs964184	blood metabolite levels	-32.459335
24816252	rs499368	blood metabolite levels	-27.854165
24816252	rs11613331	blood metabolite levels	-56.871480
24816252	rs4149056	blood metabolite levels	-723.522545
24816252	rs1871395	blood metabolite levels	-204.930073
24816252	rs4149056	blood metabolite levels	-168.088712
24816252	rs12317268	blood metabolite levels	-153.580054
24816252	rs12317268	blood metabolite levels	-136.768811
24816252	rs1871395	blood metabolite levels	-119.041278
24816252	rs12317268	blood metabolite levels	-102.923182
24816252	rs4149056	blood metabolite levels	-99.116520
24816252	rs4149056	blood metabolite levels	-72.584111
24816252	rs1871395	blood metabolite levels	-69.993844
24816252	rs4149056	blood metabolite levels	-41.446532
24816252	rs4149056	blood metabolite levels	-40.347919
24816252	rs12829704	blood metabolite levels	-46.157062
24816252	rs2657879	blood metabolite levels	-41.957357
24816252	rs2657879	blood metabolite levels	-39.654772
24816252	rs1498694	blood metabolite levels	-23.382526
24816252	rs3184504	blood metabolite levels	-39.654772
24816252	rs2066938	blood metabolite levels	-inf
24816252	rs493519	blood metabolite levels	-41.446532
24816252	rs8002180	blood metabolite levels	-50.880016
24816252	rs9302065	blood metabolite levels	-43.749117
24816252	rs7157785	blood metabolite levels	-198.378993
24816252	rs4902243	blood metabolite levels	-84.097036
24816252	rs2041073	blood metabolite levels	-28.834994
24816252	rs4144027	blood metabolite levels	-25.328436
24816252	rs9635324	blood metabolite levels	-79.897331
24816252	rs10468017	blood metabolite levels	-26.532409
24816252	rs2070895	blood metabolite levels	-41.446532
24816252	rs588136	blood metabolite levels	-25.551580
24816252	rs1472631	blood metabolite levels	-201.934341
24816252	rs2404602	blood metabolite levels	-28.547312
24816252	rs2007084	blood metabolite levels	-26.937874
24816252	rs2235649	blood metabolite levels	-24.635289
24816252	rs6498540	blood metabolite levels	-24.229824
24816252	rs924135	blood metabolite levels	-43.055970
24816252	rs246234	blood metabolite levels	-31.137579
24816252	rs2062541	blood metabolite levels	-28.141847
24816252	rs11647589	blood metabolite levels	-24.229824
24816252	rs6497490	blood metabolite levels	-60.560360
24816252	rs1394678	blood metabolite levels	-45.358555
24816252	rs4787294	blood metabolite levels	-46.051702
24816252	rs4788439	blood metabolite levels	-27.987696
24816252	rs1800775	blood metabolite levels	-25.328436
24816252	rs247616	blood metabolite levels	-25.328436
24816252	rs4784054	blood metabolite levels	-47.661140
24816252	rs8056893	blood metabolite levels	-68.384406
24816252	rs2863979	blood metabolite levels	-39.143947
24816252	rs8051149	blood metabolite levels	-57.669988
24816252	rs12602901	blood metabolite levels	-59.867212
24816252	rs170149	blood metabolite levels	-29.933606
24816252	rs1509123	blood metabolite levels	-19.113828
24816252	rs2271316	blood metabolite levels	-52.266310
24816252	rs4351	blood metabolite levels	-49.270578
24816252	rs4362	blood metabolite levels	-48.354287
24816252	rs4351	blood metabolite levels	-43.749117
24816252	rs4351	blood metabolite levels	-38.045334
24816252	rs4351	blood metabolite levels	-32.236191
24816252	rs4625783	blood metabolite levels	-28.547312
24816252	rs2187375	blood metabolite levels	-38.045334
24816252	rs8012	blood metabolite levels	-101.824570
24816252	rs4808136	blood metabolite levels	-30.626753
24816252	rs8101881	blood metabolite levels	-36.841361
24816252	rs296381	blood metabolite levels	-327.660230
24816252	rs296396	blood metabolite levels	-211.837829
24816252	rs2547231	blood metabolite levels	-49.558260
24816252	rs2547231	blood metabolite levels	-35.455067
24816252	rs296396	blood metabolite levels	-27.631021
24816252	rs182420	blood metabolite levels	-25.839262
24816252	rs2547231	blood metabolite levels	-24.229824
24816252	rs296381	blood metabolite levels	-23.025851
24816252	rs601338	blood metabolite levels	-24.229824
24816252	rs4814176	blood metabolite levels	-38.045334
24816252	rs2851391	blood metabolite levels	-25.328436
24816252	rs2540641	blood metabolite levels	-134.753908
24816252	rs4680	blood metabolite levels	-408.250709
24816252	rs4680	blood metabolite levels	-29.933606
24816252	rs2330809	blood metabolite levels	-29.240459
24816252	rs131794	blood metabolite levels	-35.455067
24816252	rs6151429	blood metabolite levels	-39.500622
24816252	rs6151429	blood metabolite levels	-28.324168
24816252	rs6685187	blood metabolite levels	-58.768600
24816252	rs4713169	blood metabolite levels	-31.137579
24816252	rs8736	blood metabolite levels	-39.367090
24816252	rs1697421	blood metabolite ratios	-45.358555
24816252	rs1697421	blood metabolite ratios	-31.137579
24816252	rs6678639	blood metabolite ratios	-195.942876
24816252	rs4949874	blood metabolite ratios	-395.351489
24816252	rs1260326	blood metabolite ratios	-339.683981
24816252	rs6693388	blood metabolite ratios	-86.111939
24816252	rs559555	blood metabolite ratios	-101.313744
24816252	rs13538	blood metabolite ratios	-inf
24816252	rs17279437	blood metabolite ratios	-79.897331
24816252	rs4687717	blood metabolite ratios	-50.762233
24816252	rs6838021	blood metabolite ratios	-154.784027
24816252	rs4690909	blood metabolite ratios	-130.554203
24816252	rs272889	blood metabolite ratios	-116.333227
24816252	rs2731672	blood metabolite ratios	-58.075453
24816252	rs9393915	blood metabolite ratios	-50.656872
24816252	rs1185567	blood metabolite ratios	-59.867212
24816252	rs1046080	blood metabolite ratios	-32.236191
24816252	rs316020	blood metabolite ratios	-657.440724
24816252	rs7809234	blood metabolite ratios	-30.444432
24816252	rs7809615	blood metabolite ratios	-317.979886
24816252	rs13222543	blood metabolite ratios	-238.082555
24816252	rs4921913	blood metabolite ratios	-107.122887
24816252	rs10504073	blood metabolite ratios	-72.584111
24816252	rs10112574	blood metabolite ratios	-31.137579
24816252	rs7849270	blood metabolite ratios	-47.255675
24816252	rs649129	blood metabolite ratios	-82.998424
24816252	rs495828	blood metabolite ratios	-76.496134
24816252	rs579459	blood metabolite ratios	-64.472383
24816252	rs17134585	blood metabolite ratios	-86.399621
24816252	rs1171615	blood metabolite ratios	-218.052437
24816252	rs603424	blood metabolite ratios	-264.797286
24816252	rs4150581	blood metabolite ratios	-84.502501
24816252	rs174548	blood metabolite ratios	-inf
24816252	rs7969761	blood metabolite ratios	-62.169798
24816252	rs4149056	blood metabolite ratios	-inf
24816252	rs2694917	blood metabolite ratios	-66.081821
24816252	rs7157785	blood metabolite ratios	-306.243817
24816252	rs8018967	blood metabolite ratios	-41.957357
24816252	rs9635324	blood metabolite ratios	-96.813934
24816252	rs1365505	blood metabolite ratios	-30.849897
24816252	rs2740	blood metabolite ratios	-72.073285
24816252	rs2062541	blood metabolite ratios	-57.564627
24816252	rs12709013	blood metabolite ratios	-54.163430
24816252	rs8056893	blood metabolite ratios	-88.702206
24816252	rs4343	blood metabolite ratios	-85.195648
24816252	rs445925	blood metabolite ratios	-51.350019
24816252	rs2547231	blood metabolite ratios	-438.695140
24816252	rs601338	blood metabolite ratios	-45.358555
24816252	rs503279	blood metabolite ratios	-29.933606
24816252	rs2576452	blood metabolite ratios	-66.081821
24816252	rs4814176	blood metabolite ratios	-74.039398
24816252	rs2540647	blood metabolite ratios	-160.487809
24816252	rs6980334	blood metabolite ratios	-44.665407
24816252	rs1005390	blood metabolite ratios	-35.742749
25017104	rs2000260	eosinophilic esophagitis	-14.172186
25017104	rs77569859	eosinophilic esophagitis	-21.927239
25017104	rs3806933	eosinophilic esophagitis	-17.727534
25017104	rs2055376	eosinophilic esophagitis	-16.474771
25017104	rs2898261	eosinophilic esophagitis	-16.811243
25017104	rs11819199	eosinophilic esophagitis	-15.019483
25017104	rs2155219	eosinophilic esophagitis	-14.731801
25017104	rs118086209	eosinophilic esophagitis	-15.424948
25017104	rs8041227	eosinophilic esophagitis	-21.234091
25017104	rs17004598	eosinophilic esophagitis	-16.118096
25017104	rs28530674	eosinophilic esophagitis	-15.019483
25017104	rs2296225	eosinophilic esophagitis	-16.118096
25017104	rs77301713	eosinophilic esophagitis	-16.118096
25017104	rs3744790	eosinophilic esophagitis	-14.038654
25017104	rs2075277	eosinophilic esophagitis	-13.920871
25017104	rs11206830	eosinophilic esophagitis	-16.341239
25017104	rs9956738	eosinophilic esophagitis	-14.731801
24941225	rs8176741	elevated serum carcinoembryonic antigen levels	-54.568895
24941225	rs11880333	elevated serum carcinoembryonic antigen levels	-26.021583
24941225	rs12608544	elevated serum carcinoembryonic antigen levels	-26.937874
24941225	rs441810	elevated serum carcinoembryonic antigen levels	-17.727534
24941225	rs433852	elevated serum carcinoembryonic antigen levels	-16.811243
24941225	rs2071699	elevated serum carcinoembryonic antigen levels	-21.927239
24941225	rs1047781	elevated serum carcinoembryonic antigen levels	-128.944765
24941225	rs3760775	elevated serum carcinoembryonic antigen levels	-41.669675
24941225	rs7030248	elevated serum carcinoembryonic antigen levels	-33.152482
24941225	rs2292342	elevated serum carcinoembryonic antigen levels	-25.685111
24941225	rs3786749	elevated serum carcinoembryonic antigen levels	-23.025851
24941225	rs8111500	elevated serum carcinoembryonic antigen levels	-19.336971
24941225	rs2306969	elevated serum carcinoembryonic antigen levels	-17.322068
25372704	rs1427407	fetal hemoglobin levels in sickle cell anemia	-120.650716
25372704	rs9494145	fetal hemoglobin levels in sickle cell anemia	-22.332704
17903300	rs1106683	body mass index	-16.118096
17903300	rs1106684	body mass index	-13.122363
17903300	rs1333026	body mass index	-11.736069
17903300	rs4471028	waist circumference	-15.424948
17903300	rs1875517	waist circumference	-13.122363
21448238	rs11636768	migraine	-14.508658
21448238	rs140174	migraine	-11.736069
19305408	rs12143842	qt interval	-178.908490
19305408	rs12029454	qt interval	-102.517717
19305408	rs16857031	qt interval	-78.287893
19305408	rs2074238	qt interval	-38.045334
19305408	rs37062	qt interval	-56.466015
19305408	rs11756438	qt interval	-49.047434
19305408	rs12576239	qt interval	-34.538776
19305408	rs846111	qt interval	-36.841361
19305408	rs4725982	qt interval	-35.231924
19305408	rs8049607	qt interval	-32.929338
19305408	rs12053903	qt interval	-32.236191
19305408	rs2074518	qt interval	-25.839262
19305408	rs2968864	qt interval	-34.761920
25526632	rs12358475	breast cancer (survival)	-13.122363
25526632	rs1728400	breast cancer (survival)	-12.023751
25526632	rs421379	breast cancer (survival)	-13.815511
24920014	rs13034020	hodgkin's lymphoma	-12.716898
24920014	rs2069757	hodgkin's lymphoma	-24.635289
24920014	rs6903608	hodgkin's lymphoma	-69.434228
24920014	rs2019960	hodgkin's lymphoma	-16.474771
24920014	rs444929	hodgkin's lymphoma	-12.716898
24920014	rs1860661	hodgkin's lymphoma	-21.639557
24920014	rs6439924	hodgkin's lymphoma	-14.038654
22737229	rs3077	hepatitis b (viral clearance)	-102.230035
22737229	rs9277535	hepatitis b (viral clearance)	-47.661140
22737229	rs3077	hepatitis b (viral clearance)	-20.723266
22737229	rs9277535	hepatitis b (viral clearance)	-38.450799
24379826	rs6832439	serum uric acid levels	-17.322068
24379826	rs7652782	serum uric acid levels	-14.172186
21386085	rs1387153	metabolic syndrome (bivariate traits)	-18.643824
21386085	rs3764261	metabolic syndrome (bivariate traits)	-28.834994
21386085	rs1441756	metabolic syndrome (bivariate traits)	-17.322068
21386085	rs9939224	metabolic syndrome (bivariate traits)	-25.685111
21386085	rs1387153	metabolic syndrome (bivariate traits)	-20.030119
21386085	rs2043085	metabolic syndrome (bivariate traits)	-18.420681
21386085	rs569805	metabolic syndrome (bivariate traits)	-16.223456
21386085	rs13702	hdl cholesterol - triglycerides (hdlc-tg)	-36.841361
21386085	rs173539	hdl cholesterol - triglycerides (hdlc-tg)	-35.231924
21386085	rs10790162	hdl cholesterol - triglycerides (hdlc-tg)	-33.440164
21386085	rs2075290	hdl cholesterol - triglycerides (hdlc-tg)	-31.543044
21386085	rs2266788	hdl cholesterol - triglycerides (hdlc-tg)	-28.324168
21386085	rs2954026	hdl cholesterol - triglycerides (hdlc-tg)	-18.643824
21386085	rs439401	hdl cholesterol - triglycerides (hdlc-tg)	-18.420681
21386085	rs9987289	hdl cholesterol - triglycerides (hdlc-tg)	-18.420681
21386085	rs173539	metabolic syndrome (bivariate traits)	-36.841361
21386085	rs301	metabolic syndrome (bivariate traits)	-24.229824
21386085	rs9987289	metabolic syndrome (bivariate traits)	-17.034386
21386085	rs10468017	metabolic syndrome (bivariate traits)	-16.628921
21386085	rs295	metabolic syndrome	-20.030119
21386085	rs2266788	metabolic syndrome	-20.030119
21386085	rs2075290	metabolic syndrome	-20.030119
21386085	rs10790162	metabolic syndrome	-19.113828
21386085	rs173539	metabolic syndrome	-18.526041
21386085	rs15285	triglycerides-blood pressure (tg-bp)	-23.025851
21386085	rs780093	triglycerides-blood pressure (tg-bp)	-21.927239
21386085	rs11823543	triglycerides-blood pressure (tg-bp)	-19.624654
21386085	rs11825181	triglycerides-blood pressure (tg-bp)	-19.624654
21386085	rs2954033	triglycerides-blood pressure (tg-bp)	-18.526041
21386085	rs2266788	triglycerides-blood pressure (tg-bp)	-17.034386
21386085	rs10830956	metabolic syndrome (bivariate traits)	-23.718998
21386085	rs2197089	metabolic syndrome (bivariate traits)	-20.030119
21386085	rs11820589	metabolic syndrome (bivariate traits)	-18.931506
21386085	rs12286037	metabolic syndrome (bivariate traits)	-18.420681
21386085	rs2206277	metabolic syndrome (bivariate traits)	-16.118096
21386085	rs2075290	waist circumference - triglycerides (wc-tg)	-36.841361
21386085	rs2266788	waist circumference - triglycerides (wc-tg)	-36.148214
21386085	rs10790162	waist circumference - triglycerides (wc-tg)	-34.895451
21386085	rs780093	waist circumference - triglycerides (wc-tg)	-26.937874
21386085	rs3749147	waist circumference - triglycerides (wc-tg)	-20.723266
21386085	rs1919128	waist circumference - triglycerides (wc-tg)	-20.030119
21386085	rs13022873	waist circumference - triglycerides (wc-tg)	-19.113828
19454037	rs409045	left ventricular mass	-14.038654
19454037	rs10499859	left ventricular mass	-12.716898
23535730	rs3814113	ovarian cancer	-65.388673
23535730	rs3814113	ovarian cancer	-72.296429
23535730	rs10088218	ovarian cancer	-26.532409
23535730	rs10088218	ovarian cancer	-39.143947
23535730	rs2072590	ovarian cancer	-23.718998
23535730	rs2072590	ovarian cancer	-21.927239
23535730	rs7651446	ovarian cancer	-66.081821
23535730	rs7651446	ovarian cancer	-77.594746
23535730	rs8170	ovarian cancer	-15.424948
23535730	rs8170	ovarian cancer	-31.137579
23535730	rs9303542	ovarian cancer	-18.931506
23535730	rs9303542	ovarian cancer	-21.927239
23535730	rs11782652	ovarian cancer	-18.931506
23535730	rs11782652	ovarian cancer	-21.079941
23535730	rs1243180	ovarian cancer	-17.727534
23535730	rs1243180	ovarian cancer	-16.118096
23535730	rs757210	ovarian cancer	-20.946409
21502949	rs9378688	caudate nucleus volume	-12.023751
21502949	rs163030	caudate nucleus volume	-15.424948
17903303	rs2390582	coronary artery calcification	-13.815511
17903303	rs10483853	coronary artery calcification	-12.023751
17903303	rs1376877	subclinical atherosclerosis traits (other)	-14.731801
17903303	rs3849150	subclinical atherosclerosis traits (other)	-13.122363
17903303	rs2896103	subclinical atherosclerosis traits (other)	-12.206073
17903303	rs1400544	subclinical atherosclerosis traits (other)	-12.023751
17903303	rs7715811	subclinical atherosclerosis traits (other)	-12.023751
17903303	rs1320267	subclinical atherosclerosis traits (other)	-11.869600
17903303	rs1350445	subclinical atherosclerosis traits (other)	-11.618286
17903303	rs1502050	subclinical atherosclerosis traits (other)	-11.618286
17903303	rs10507130	coronary artery calcification	-11.869600
17903298	rs2877832	diabetes related insulin traits	-13.122363
17903298	rs2877832	diabetes related insulin traits	-12.716898
17903298	rs2722425	fasting plasma glucose	-17.727534
17903298	rs10510634	fasting plasma glucose	-12.206073
17903298	rs10497721	diabetes (incident)	-14.172186
17903298	rs10486607	diabetes related insulin traits	-11.736069
17903298	rs2066219	diabetes related insulin traits	-11.618286
17903298	rs180730	fasting plasma glucose	-12.206073
17903298	rs180730	fasting plasma glucose	-12.023751
17903298	rs2722425	fasting plasma glucose	-11.618286
17903298	rs7731657	fasting plasma glucose	-11.869600
22076464	rs17505102	acute lymphoblastic leukemia (childhood)	-17.322068
22076464	rs1945213	acute lymphoblastic leukemia (childhood)	-23.131211
22076464	rs3942852	acute lymphoblastic leukemia (childhood)	-14.508658
22076464	rs7156960	acute lymphoblastic leukemia (childhood)	-12.429216
22076464	rs920590	acute lymphoblastic leukemia (childhood)	-18.931506
22076464	rs282708	acute lymphoblastic leukemia (childhood)	-12.206073
22076464	rs343604	acute lymphoblastic leukemia (childhood)	-13.815511
22076464	rs630662	acute lymphoblastic leukemia (childhood)	-13.122363
22076464	rs17423910	acute lymphoblastic leukemia (childhood)	-12.023751
22076464	rs6901152	acute lymphoblastic leukemia (childhood)	-12.206073
22076464	rs936094	acute lymphoblastic leukemia (childhood)	-13.815511
22076464	rs6445754	acute lymphoblastic leukemia (childhood)	-12.206073
22076464	rs10821936	acute lymphoblastic leukemia (childhood)	-25.328436
22076464	rs11978267	acute lymphoblastic leukemia (childhood)	-23.131211
22076464	rs2239633	acute lymphoblastic leukemia (childhood)	-17.727534
22076464	rs2167364	acute lymphoblastic leukemia (childhood)	-15.424948
22076464	rs4132601	acute lymphoblastic leukemia (childhood)	-27.854165
22076464	rs2167364	acute lymphoblastic leukemia (childhood)	-17.727534
22076464	rs10821936	acute lymphoblastic leukemia (childhood)	-33.152482
22076464	rs2239633	acute lymphoblastic leukemia (childhood)	-21.639557
22076464	rs7738636	acute lymphoblastic leukemia (childhood)	-12.023751
22076464	rs1945213	acute lymphoblastic leukemia (childhood)	-17.322068
22076464	rs282708	acute lymphoblastic leukemia (childhood)	-11.736069
22076464	rs17505102	acute lymphoblastic leukemia (childhood)	-17.727534
22076464	rs7156960	acute lymphoblastic leukemia (childhood)	-12.716898
22076464	rs17505102	acute lymphoblastic leukemia (childhood)	-18.526041
22076464	rs1945213	acute lymphoblastic leukemia (childhood)	-17.034386
22076464	rs3942852	acute lymphoblastic leukemia (childhood)	-13.815511
22076464	rs7156960	acute lymphoblastic leukemia (childhood)	-13.815511
22076464	rs207954	acute lymphoblastic leukemia (childhood)	-13.815511
22076464	rs920590	acute lymphoblastic leukemia (childhood)	-13.122363
21750679	rs3130573	systemic sclerosis	-21.234091
21750679	rs6457617	systemic sclerosis	-84.502501
21750679	rs13021401	systemic sclerosis	-12.716898
21750679	rs2233287	systemic sclerosis	-19.113828
21750679	rs2056626	systemic sclerosis	-13.815511
21750679	rs7574865	systemic sclerosis	-29.240459
21750679	rs10488631	systemic sclerosis	-14.731801
21779181	rs11047102	systemic sclerosis	-12.206073
21779181	rs11642873	systemic sclerosis	-26.937874
21779181	rs12540874	systemic sclerosis	-13.815511
21779181	rs2056626	systemic sclerosis	-12.716898
21779181	rs3821236	systemic sclerosis	-16.223456
21779181	rs10488631	systemic sclerosis	-22.332704
21779181	rs11171747	systemic sclerosis	-16.628921
21779181	rs11047102	systemic sclerosis	-16.118096
21779181	rs10488631	systemic sclerosis	-20.723266
21779181	rs10488631	systemic sclerosis	-15.424948
21779181	rs10488631	systemic sclerosis	-14.038654
21779181	rs443198	systemic sclerosis	-46.157062
21779181	rs9275390	systemic sclerosis	-16.118096
21779181	rs9275390	systemic sclerosis	-123.240983
21779181	rs9296015	systemic sclerosis	-18.420681
21779181	rs3129882	systemic sclerosis	-61.476650
21779181	rs987870	systemic sclerosis	-45.358555
21779181	rs3129763	systemic sclerosis	-25.328436
21602798	rs7210100	prostate cancer	-28.834994
20862305	rs10906115	type 2 diabetes	-18.420681
20862305	rs1359790	type 2 diabetes	-18.931506
20862305	rs1436955	type 2 diabetes	-14.172186
20862305	rs5015480	type 2 diabetes	-11.618286
20661308	rs1801725	calcium levels	-83.403889
23979607	rs73772260	borderline personality disorder features	-14.731801
25140149	rs6887649	left inferior lateral ventricle volume (cerebrospinal fluid biomarker status interaction)	-17.727534
25140149	rs7849530	left inferior lateral ventricle volume (cerebrospinal fluid biomarker status interaction)	-21.927239
25140149	rs4866650	left inferior lateral ventricle volume (cerebrospinal fluid biomarker status interaction)	-20.723266
25140149	rs12261764	left inferior lateral ventricle volume (cerebrospinal fluid biomarker status interaction)	-16.118096
21390209	rs744373	alzheimer's disease (late onset)	-23.025851
21390209	rs12989701	alzheimer's disease (late onset)	-21.927239
23341777	rs12296850	squamous cell carcinoma	-23.025851
21775986	rs6889665	recombination measurement	-565.742786
21775986	rs11888485	recombination measurement	-17.322068
21775986	rs6889665	recombination measurement	-119.041278
21775986	rs9987353	recombination measurement	-18.643824
21775986	rs10015037	recombination measurement	-15.424948
22430674	rs7081208, rs2446581, rs17314229	alzheimer's disease	-23.025851
19448621	rs314277	menarche and menopause (age at onset)	-28.834994
19448621	rs7861820	menarche and menopause (age at onset)	-19.624654
19448621	rs16991615	menarche and menopause (age at onset)	-48.354287
19448621	rs1172822	menarche and menopause (age at onset)	-43.055970
19448621	rs365132	menarche and menopause (age at onset)	-30.156750
19448621	rs2153157	menarche and menopause (age at onset)	-16.811243
23698163	rs1395479	serum selenium levels	-15.019483
23698163	rs891684	serum selenium levels	-14.731801
23698163	rs6692700	serum selenium levels	-13.122363
23698163	rs4875284	serum selenium levels	-12.716898
25317112	rs6445797	gastritis	-13.122363
25317112	rs1503059	gastritis	-13.122363
25317112	rs10955971	gastritis	-13.122363
25317112	rs7826906	gastritis	-12.716898
25317112	rs945144	gastritis	-11.618286
25317112	rs8112449	gastritis	-13.122363
25317112	rs11088226	gastritis	-12.429216
21082022	rs13333226	hypertension	-23.942142
20072603	rs13182402	osteoporosis	-20.030119
22941191	rs7587476	neuroblastoma	-30.849897
22941191	rs9295536	neuroblastoma	-34.761920
22941191	rs110419	neuroblastoma	-29.933606
22941191	rs11037575	neuroblastoma	-16.811243
22941191	rs4336470	neuroblastoma	-24.229824
22941191	rs17065417	neuroblastoma	-18.420681
23535967	rs10206899	glomerular filtration rate	-17.034386
23535967	rs10206899	glomerular filtration rate	-18.931506
23535967	rs10032549	glomerular filtration rate	-18.420681
23535967	rs17536527	glomerular filtration rate	-20.946409
23535967	rs10206899	glomerular filtration rate	-20.030119
23535967	rs4859682	glomerular filtration rate	-20.030119
24324551	rs2480054	chagas cardiomyopathy in tripanosoma cruzi seropositivity	-12.429216
24324551	rs78356356	chagas cardiomyopathy in tripanosoma cruzi seropositivity	-12.206073
24324551	rs6910233	chagas cardiomyopathy in tripanosoma cruzi seropositivity	-12.429216
24324551	rs182503338	chagas cardiomyopathy in tripanosoma cruzi seropositivity	-13.815511
24324551	rs2038868	chagas cardiomyopathy in tripanosoma cruzi seropositivity	-11.618286
24324551	rs35131064	chagas cardiomyopathy in tripanosoma cruzi seropositivity	-12.023751
24324551	rs7829987	chagas cardiomyopathy in tripanosoma cruzi seropositivity	-12.429216
24324551	rs12542743	chagas cardiomyopathy in tripanosoma cruzi seropositivity	-12.429216
24324551	rs10769783	chagas cardiomyopathy in tripanosoma cruzi seropositivity	-12.023751
24324551	rs12319113	chagas cardiomyopathy in tripanosoma cruzi seropositivity	-13.815511
24324551	rs4149018	chagas cardiomyopathy in tripanosoma cruzi seropositivity	-16.118096
24324551	rs10132760	chagas cardiomyopathy in tripanosoma cruzi seropositivity	-12.206073
24324551	rs35955841	chagas cardiomyopathy in tripanosoma cruzi seropositivity	-12.716898
24324551	rs10468092	chagas cardiomyopathy in tripanosoma cruzi seropositivity	-12.429216
24324551	rs1356410	chagas cardiomyopathy in tripanosoma cruzi seropositivity	-11.736069
24324551	rs2262909	chagas cardiomyopathy in tripanosoma cruzi seropositivity	-12.429216
24324551	rs73199525	chagas cardiomyopathy in tripanosoma cruzi seropositivity	-11.869600
24324551	rs4493363	chagas cardiomyopathy in tripanosoma cruzi seropositivity	-12.429216
24324551	rs74133262	ejection fraction in tripanosoma cruzi seropositivity	-13.815511
24324551	rs2235701	ejection fraction in tripanosoma cruzi seropositivity	-11.869600
24324551	rs72927357	ejection fraction in tripanosoma cruzi seropositivity	-11.618286
24324551	rs2964186	ejection fraction in tripanosoma cruzi seropositivity	-14.038654
24324551	rs112730887	ejection fraction in tripanosoma cruzi seropositivity	-12.206073
24324551	rs17781283	ejection fraction in tripanosoma cruzi seropositivity	-13.122363
24324551	rs73725220	ejection fraction in tripanosoma cruzi seropositivity	-12.716898
24324551	rs60111824	ejection fraction in tripanosoma cruzi seropositivity	-11.618286
24324551	rs35205176	ejection fraction in tripanosoma cruzi seropositivity	-13.122363
24324551	rs1429524	ejection fraction in tripanosoma cruzi seropositivity	-13.122363
24324551	rs6466832	ejection fraction in tripanosoma cruzi seropositivity	-13.815511
24324551	rs11982969	ejection fraction in tripanosoma cruzi seropositivity	-12.429216
24324551	rs2645430	ejection fraction in tripanosoma cruzi seropositivity	-14.731801
24324551	rs1018836	ejection fraction in tripanosoma cruzi seropositivity	-13.122363
24324551	rs181881383	ejection fraction in tripanosoma cruzi seropositivity	-17.727534
24324551	rs17293817	ejection fraction in tripanosoma cruzi seropositivity	-13.122363
24324551	rs59132240	ejection fraction in tripanosoma cruzi seropositivity	-12.023751
24324551	rs807029	ejection fraction in tripanosoma cruzi seropositivity	-14.731801
24324551	rs3170	ejection fraction in tripanosoma cruzi seropositivity	-12.716898
24324551	rs9525562	ejection fraction in tripanosoma cruzi seropositivity	-11.618286
24324551	rs6572843	ejection fraction in tripanosoma cruzi seropositivity	-12.429216
24324551	rs12926788	ejection fraction in tripanosoma cruzi seropositivity	-12.206073
24324551	rs3786431	ejection fraction in tripanosoma cruzi seropositivity	-13.122363
24324551	rs185543003	ejection fraction in tripanosoma cruzi seropositivity	-12.429216
24324551	rs6510683	ejection fraction in tripanosoma cruzi seropositivity	-12.206073
24324551	rs13078828	antibody status in tripanosoma cruzi seropositivity	-14.731801
24324551	rs114774257	antibody status in tripanosoma cruzi seropositivity	-12.206073
24324551	rs4602560	antibody status in tripanosoma cruzi seropositivity	-13.122363
24324551	rs1910003	antibody status in tripanosoma cruzi seropositivity	-13.122363
24324551	rs6934608	antibody status in tripanosoma cruzi seropositivity	-13.815511
24324551	rs78925264	antibody status in tripanosoma cruzi seropositivity	-11.618286
24324551	rs11005694	antibody status in tripanosoma cruzi seropositivity	-12.023751
24324551	rs17110679	antibody status in tripanosoma cruzi seropositivity	-11.736069
24324551	rs7487873	antibody status in tripanosoma cruzi seropositivity	-12.206073
24324551	rs12146838	antibody status in tripanosoma cruzi seropositivity	-12.429216
24324551	rs12430077	antibody status in tripanosoma cruzi seropositivity	-12.206073
24324551	rs186967887	antibody status in tripanosoma cruzi seropositivity	-12.023751
24324551	rs2681735	antibody status in tripanosoma cruzi seropositivity	-13.815511
24324551	rs75393192	antibody status in tripanosoma cruzi seropositivity	-13.122363
24324551	rs17786786	antibody status in tripanosoma cruzi seropositivity	-11.869600
24324551	rs55916387	antibody status in tripanosoma cruzi seropositivity	-11.736069
24324551	rs6509942	antibody status in tripanosoma cruzi seropositivity	-13.122363
24324551	rs62109865	antibody status in tripanosoma cruzi seropositivity	-11.736069
24324551	rs75727053	antibody status in tripanosoma cruzi seropositivity	-18.420681
24324551	rs400946	antibody status in tripanosoma cruzi seropositivity	-12.716898
24324551	rs34599045	parasitemia in tripanosoma cruzi seropositivity	-12.429216
24324551	rs12039519	parasitemia in tripanosoma cruzi seropositivity	-11.869600
24324551	rs10190105	parasitemia in tripanosoma cruzi seropositivity	-11.618286
24324551	rs6800768	parasitemia in tripanosoma cruzi seropositivity	-12.023751
24324551	rs7632070	parasitemia in tripanosoma cruzi seropositivity	-11.736069
24324551	rs56279505	parasitemia in tripanosoma cruzi seropositivity	-14.038654
24324551	rs12510524	parasitemia in tripanosoma cruzi seropositivity	-11.869600
24324551	rs1008375	parasitemia in tripanosoma cruzi seropositivity	-11.618286
24324551	rs11964561	parasitemia in tripanosoma cruzi seropositivity	-11.736069
24324551	rs1936166	parasitemia in tripanosoma cruzi seropositivity	-13.920871
24324551	rs196670	parasitemia in tripanosoma cruzi seropositivity	-12.716898
24324551	rs77689838	parasitemia in tripanosoma cruzi seropositivity	-12.023751
24324551	rs10113221	parasitemia in tripanosoma cruzi seropositivity	-13.122363
24324551	rs57302454	parasitemia in tripanosoma cruzi seropositivity	-14.326336
24324551	rs10955961	parasitemia in tripanosoma cruzi seropositivity	-15.019483
24324551	rs56161216	parasitemia in tripanosoma cruzi seropositivity	-12.023751
24324551	rs58180147	parasitemia in tripanosoma cruzi seropositivity	-11.869600
24324551	rs4408325	parasitemia in tripanosoma cruzi seropositivity	-16.118096
24324551	rs34310550	parasitemia in tripanosoma cruzi seropositivity	-11.618286
24324551	rs117559033	parasitemia in tripanosoma cruzi seropositivity	-13.122363
24324551	rs116303449	parasitemia in tripanosoma cruzi seropositivity	-14.326336
24324551	rs12483240	parasitemia in tripanosoma cruzi seropositivity	-12.716898
24324551	rs2160908	parasitemia in tripanosoma cruzi seropositivity	-12.206073
24324551	rs77292666	parasitemia in tripanosoma cruzi seropositivity	-12.023751
24324551	rs3011925	pr interval in tripanosoma cruzi seropositivity	-12.716898
24324551	rs111724808	pr interval in tripanosoma cruzi seropositivity	-14.731801
24324551	rs1776421	pr interval in tripanosoma cruzi seropositivity	-12.023751
24324551	rs114147144	pr interval in tripanosoma cruzi seropositivity	-12.716898
24324551	rs1394397	pr interval in tripanosoma cruzi seropositivity	-12.716898
24324551	rs77177281	pr interval in tripanosoma cruzi seropositivity	-13.122363
24324551	rs631288	pr interval in tripanosoma cruzi seropositivity	-12.716898
24324551	rs55678912	pr interval in tripanosoma cruzi seropositivity	-11.869600
24324551	rs78556816	pr interval in tripanosoma cruzi seropositivity	-13.815511
24324551	rs56988800	pr interval in tripanosoma cruzi seropositivity	-16.118096
24324551	rs4664774	pr interval in tripanosoma cruzi seropositivity	-12.716898
24324551	rs10210200	pr interval in tripanosoma cruzi seropositivity	-13.122363
24324551	rs76090503	pr interval in tripanosoma cruzi seropositivity	-14.731801
24324551	rs188655146	pr interval in tripanosoma cruzi seropositivity	-11.618286
24324551	rs13067260	pr interval in tripanosoma cruzi seropositivity	-13.122363
24324551	rs114542799	pr interval in tripanosoma cruzi seropositivity	-12.206073
24324551	rs1678443	pr interval in tripanosoma cruzi seropositivity	-13.815511
24324551	rs295490	pr interval in tripanosoma cruzi seropositivity	-11.736069
24324551	rs116465281	pr interval in tripanosoma cruzi seropositivity	-12.429216
24324551	rs183670238	pr interval in tripanosoma cruzi seropositivity	-11.869600
24324551	rs6782264	pr interval in tripanosoma cruzi seropositivity	-13.122363
24324551	rs115965187	pr interval in tripanosoma cruzi seropositivity	-12.023751
24324551	rs114133078	pr interval in tripanosoma cruzi seropositivity	-15.424948
24324551	rs75900745	pr interval in tripanosoma cruzi seropositivity	-13.122363
24324551	rs77202753	pr interval in tripanosoma cruzi seropositivity	-14.038654
24324551	rs20476	pr interval in tripanosoma cruzi seropositivity	-12.429216
24324551	rs114846327	pr interval in tripanosoma cruzi seropositivity	-13.122363
24324551	rs73117804	pr interval in tripanosoma cruzi seropositivity	-11.618286
24324551	rs55988457	pr interval in tripanosoma cruzi seropositivity	-16.628921
24324551	rs78979090	pr interval in tripanosoma cruzi seropositivity	-12.716898
24324551	rs186263310	pr interval in tripanosoma cruzi seropositivity	-12.206073
24324551	rs115545556	pr interval in tripanosoma cruzi seropositivity	-14.508658
24324551	rs152439	pr interval in tripanosoma cruzi seropositivity	-12.429216
24324551	rs57917647	pr interval in tripanosoma cruzi seropositivity	-13.122363
24324551	rs74620148	pr interval in tripanosoma cruzi seropositivity	-12.023751
24324551	rs76439045	pr interval in tripanosoma cruzi seropositivity	-16.811243
24324551	rs115842765	pr interval in tripanosoma cruzi seropositivity	-12.716898
24324551	rs61018535	pr interval in tripanosoma cruzi seropositivity	-15.424948
24324551	rs116755262	pr interval in tripanosoma cruzi seropositivity	-14.038654
24324551	rs7341237	pr interval in tripanosoma cruzi seropositivity	-13.122363
24324551	rs12702919	pr interval in tripanosoma cruzi seropositivity	-12.206073
24324551	rs2068399	pr interval in tripanosoma cruzi seropositivity	-11.618286
24324551	rs73313346	pr interval in tripanosoma cruzi seropositivity	-12.429216
24324551	rs73276602	pr interval in tripanosoma cruzi seropositivity	-16.118096
24324551	rs12019358	pr interval in tripanosoma cruzi seropositivity	-12.206073
24324551	rs7806994	pr interval in tripanosoma cruzi seropositivity	-12.023751
24324551	rs113527903	pr interval in tripanosoma cruzi seropositivity	-12.716898
24324551	rs114137957	pr interval in tripanosoma cruzi seropositivity	-13.815511
24324551	rs2110483	pr interval in tripanosoma cruzi seropositivity	-11.869600
24324551	rs115744676	pr interval in tripanosoma cruzi seropositivity	-18.777356
24324551	rs73712171	pr interval in tripanosoma cruzi seropositivity	-11.869600
24324551	rs17157913	pr interval in tripanosoma cruzi seropositivity	-13.122363
24324551	rs2074114	pr interval in tripanosoma cruzi seropositivity	-12.716898
24324551	rs10274759	pr interval in tripanosoma cruzi seropositivity	-12.716898
24324551	rs7802124	pr interval in tripanosoma cruzi seropositivity	-13.122363
24324551	rs17869724	pr interval in tripanosoma cruzi seropositivity	-13.122363
24324551	rs79076257	pr interval in tripanosoma cruzi seropositivity	-15.424948
24324551	rs75609241	pr interval in tripanosoma cruzi seropositivity	-14.508658
24324551	rs11138290	pr interval in tripanosoma cruzi seropositivity	-13.122363
24324551	rs117347249	pr interval in tripanosoma cruzi seropositivity	-12.716898
24324551	rs35775808	pr interval in tripanosoma cruzi seropositivity	-11.869600
24324551	rs114088342	pr interval in tripanosoma cruzi seropositivity	-13.122363
24324551	rs79619559	pr interval in tripanosoma cruzi seropositivity	-12.716898
24324551	rs113808744	pr interval in tripanosoma cruzi seropositivity	-12.429216
24324551	rs73469144	pr interval in tripanosoma cruzi seropositivity	-12.023751
24324551	rs78972067	pr interval in tripanosoma cruzi seropositivity	-11.736069
24324551	rs78015633	pr interval in tripanosoma cruzi seropositivity	-11.618286
24324551	rs9332958	pr interval in tripanosoma cruzi seropositivity	-12.206073
24324551	rs116975820	pr interval in tripanosoma cruzi seropositivity	-12.206073
24324551	rs76270203	pr interval in tripanosoma cruzi seropositivity	-13.920871
24324551	rs78852656	pr interval in tripanosoma cruzi seropositivity	-17.034386
24324551	rs149773673	pr interval in tripanosoma cruzi seropositivity	-12.429216
24324551	rs192142097	pr interval in tripanosoma cruzi seropositivity	-12.429216
24324551	rs184822539	pr interval in tripanosoma cruzi seropositivity	-11.869600
24324551	rs59403466	pr interval in tripanosoma cruzi seropositivity	-14.326336
24324551	rs117364231	pr interval in tripanosoma cruzi seropositivity	-16.118096
24324551	rs75041531	pr interval in tripanosoma cruzi seropositivity	-13.920871
24324551	rs191392302	pr interval in tripanosoma cruzi seropositivity	-17.322068
24324551	rs57166100	pr interval in tripanosoma cruzi seropositivity	-12.716898
24324551	rs77325336	pr interval in tripanosoma cruzi seropositivity	-12.429216
24324551	rs11664027	pr interval in tripanosoma cruzi seropositivity	-15.019483
24324551	rs1146075	pr interval in tripanosoma cruzi seropositivity	-14.508658
24324551	rs2345595	pr interval in tripanosoma cruzi seropositivity	-12.429216
24324551	rs6505987	pr interval in tripanosoma cruzi seropositivity	-17.322068
24324551	rs3914785	pr interval in tripanosoma cruzi seropositivity	-13.122363
24324551	rs182046301	pr interval in tripanosoma cruzi seropositivity	-13.122363
24324551	rs8087073	pr interval in tripanosoma cruzi seropositivity	-20.723266
24324551	rs58882377	pr interval in tripanosoma cruzi seropositivity	-11.736069
24324551	rs12185468	pr interval in tripanosoma cruzi seropositivity	-12.716898
24324551	rs79285331	pr interval in tripanosoma cruzi seropositivity	-12.716898
24324551	rs73963343	pr interval in tripanosoma cruzi seropositivity	-16.223456
24324551	rs147615524	pr interval in tripanosoma cruzi seropositivity	-13.122363
24324551	rs35967093	pr interval in tripanosoma cruzi seropositivity	-12.023751
24324551	rs3176130	pr interval in tripanosoma cruzi seropositivity	-15.424948
24324551	rs8134605	pr interval in tripanosoma cruzi seropositivity	-14.038654
24324551	rs79384503	pr interval in tripanosoma cruzi seropositivity	-13.122363
24324551	rs9815195	pr interval in tripanosoma cruzi seropositivity	-14.172186
24324551	rs9840225	pr interval in tripanosoma cruzi seropositivity	-12.023751
24324551	rs9450906	pr interval in tripanosoma cruzi seropositivity	-12.023751
24324551	rs6966264	pr interval in tripanosoma cruzi seropositivity	-12.429216
24324551	rs188757965	pr interval in tripanosoma cruzi seropositivity	-11.618286
24324551	rs28877609	pr interval in tripanosoma cruzi seropositivity	-12.716898
24324551	rs28829049	qrs duration in tripanosoma cruzi seropositivity	-12.023751
24324551	rs1146509	qrs duration in tripanosoma cruzi seropositivity	-12.023751
24324551	rs1376359	qrs duration in tripanosoma cruzi seropositivity	-11.618286
24324551	rs73028893	qrs duration in tripanosoma cruzi seropositivity	-12.023751
24324551	rs3749056	qrs duration in tripanosoma cruzi seropositivity	-12.429216
24324551	rs155206	qrs duration in tripanosoma cruzi seropositivity	-13.122363
24324551	rs409974	qrs duration in tripanosoma cruzi seropositivity	-11.618286
24324551	rs9826463	qrs duration in tripanosoma cruzi seropositivity	-12.429216
24324551	rs78792420	qrs duration in tripanosoma cruzi seropositivity	-13.122363
24324551	rs12109307	qrs duration in tripanosoma cruzi seropositivity	-13.122363
24324551	rs182503338	qrs duration in tripanosoma cruzi seropositivity	-14.038654
24324551	rs77909595	qrs duration in tripanosoma cruzi seropositivity	-13.122363
24324551	rs1919796	qrs duration in tripanosoma cruzi seropositivity	-12.023751
24324551	rs1852612	qrs duration in tripanosoma cruzi seropositivity	-11.736069
24324551	rs447578	qrs duration in tripanosoma cruzi seropositivity	-12.023751
24324551	rs11012167	qrs duration in tripanosoma cruzi seropositivity	-12.023751
24324551	rs72786268	qrs duration in tripanosoma cruzi seropositivity	-14.731801
24324551	rs12251514	qrs duration in tripanosoma cruzi seropositivity	-12.206073
24324551	rs79243044	qrs duration in tripanosoma cruzi seropositivity	-11.618286
24324551	rs10769783	qrs duration in tripanosoma cruzi seropositivity	-15.424948
24324551	rs113652043	qrs duration in tripanosoma cruzi seropositivity	-12.023751
24324551	rs74360883	qrs duration in tripanosoma cruzi seropositivity	-11.736069
24324551	rs77406754	qrs duration in tripanosoma cruzi seropositivity	-13.920871
24324551	rs76809954	qrs duration in tripanosoma cruzi seropositivity	-13.815511
24324551	rs61902539	qrs duration in tripanosoma cruzi seropositivity	-12.206073
24324551	rs7308134	qrs duration in tripanosoma cruzi seropositivity	-12.716898
24324551	rs1186300	qrs duration in tripanosoma cruzi seropositivity	-11.618286
24324551	rs12319113	qrs duration in tripanosoma cruzi seropositivity	-14.508658
24324551	rs2217235	qrs duration in tripanosoma cruzi seropositivity	-12.206073
24324551	rs6490455	qrs duration in tripanosoma cruzi seropositivity	-13.920871
24324551	rs2274511	qrs duration in tripanosoma cruzi seropositivity	-14.038654
24324551	rs113317269	qrs duration in tripanosoma cruzi seropositivity	-14.326336
24324551	rs57017013	qrs duration in tripanosoma cruzi seropositivity	-13.122363
24324551	rs1356410	qrs duration in tripanosoma cruzi seropositivity	-12.716898
24324551	rs7184362	qrs duration in tripanosoma cruzi seropositivity	-12.716898
24324551	rs4781415	qrs duration in tripanosoma cruzi seropositivity	-11.736069
24324551	rs9964595	qrs duration in tripanosoma cruzi seropositivity	-12.429216
24324551	rs72974768	qrs duration in tripanosoma cruzi seropositivity	-12.716898
24324551	rs150968551	qt interval in tripanosoma cruzi seropositivity	-14.731801
24324551	rs12069782	qt interval in tripanosoma cruzi seropositivity	-15.019483
24324551	rs34198350	qt interval in tripanosoma cruzi seropositivity	-11.736069
24324551	rs11691711	qt interval in tripanosoma cruzi seropositivity	-13.122363
24324551	rs7645841	qt interval in tripanosoma cruzi seropositivity	-12.206073
24324551	rs11917787	qt interval in tripanosoma cruzi seropositivity	-11.618286
24324551	rs116624347	qt interval in tripanosoma cruzi seropositivity	-12.429216
24324551	rs12195574	qt interval in tripanosoma cruzi seropositivity	-12.429216
24324551	rs2692877	qt interval in tripanosoma cruzi seropositivity	-12.206073
24324551	rs13236930	qt interval in tripanosoma cruzi seropositivity	-11.869600
24324551	rs61458523	qt interval in tripanosoma cruzi seropositivity	-13.122363
24324551	rs11198013	qt interval in tripanosoma cruzi seropositivity	-12.429216
24324551	rs10219673	qt interval in tripanosoma cruzi seropositivity	-12.023751
24324551	rs116908816	qt interval in tripanosoma cruzi seropositivity	-11.618286
24244560	rs1799884	glycated hemoglobin levels	-16.628921
24244560	rs1046896	glycated hemoglobin levels	-15.424948
24244560	rs12602486	glycated hemoglobin levels	-55.262042
21602797	rs12793173	cystic fibrosis severity	-20.723266
21602797	rs1403543	cystic fibrosis severity	-13.122363
21602797	rs9268905	cystic fibrosis severity	-16.118096
21602797	rs12883884	cystic fibrosis severity	-11.736069
21602797	rs12188164	cystic fibrosis severity	-12.429216
21602797	rs11645366	cystic fibrosis severity	-11.869600
23307926	rs1867631	menopause (age at onset)	-12.206073
23307926	rs11668344	menopause (age at onset)	-58.257775
23307926	rs16991615	menopause (age at onset)	-26.021583
23307926	rs1046089	menopause (age at onset)	-23.942142
23307926	rs10852344	menopause (age at onset)	-16.811243
23307926	rs12461110	menopause (age at onset)	-16.223456
23307926	rs2517388	menopause (age at onset)	-16.118096
23307926	rs1473307	menopause (age at onset)	-15.019483
20861866	rs1329428	age-related macular degeneration	-146.266834
20861866	rs10490924	age-related macular degeneration	-138.155106
20861866	rs429608	age-related macular degeneration	-32.929338
20861866	rs2230199	age-related macular degeneration	-18.420681
17447842	rs1373692	crohn's disease	-26.937874
17447842	rs11209026	crohn's disease	-40.753384
17447842	rs5743289	crohn's disease	-13.815511
22247754	rs11856574	life threatening arrhythmia	-12.206073
22247754	rs482329	life threatening arrhythmia	-12.023751
21060863	rs2287921	retinal vascular caliber	-56.871480
21060863	rs225717	retinal vascular caliber	-36.841361
21060863	rs10774625	retinal vascular caliber	-29.240459
21060863	rs17421627	retinal vascular caliber	-34.895451
21060863	rs7824557	retinal vascular caliber	-14.731801
21980494	rs1018827	venous thromboembolism	-59.174065
21980494	rs7659024	venous thromboembolism	-29.240459
21980494	rs505922	venous thromboembolism	-78.287893
21980494	rs3756008	venous thromboembolism	-23.536677
20200953	rs16864755	osteoporosis-related phenotypes	-12.429216
20858683	rs2779116	glycated hemoglobin levels	-19.624654
20858683	rs552976	glycated hemoglobin levels	-39.367090
20858683	rs1800562	glycated hemoglobin levels	-44.953090
20858683	rs1799884	glycated hemoglobin levels	-46.051702
20858683	rs4737009	glycated hemoglobin levels	-25.839262
20858683	rs16926246	glycated hemoglobin levels	-123.240983
20858683	rs1387153	glycated hemoglobin levels	-23.942142
20858683	rs7998202	glycated hemoglobin levels	-19.113828
20858683	rs1046896	glycated hemoglobin levels	-59.174065
20858683	rs855791	glycated hemoglobin levels	-31.137579
20858683	rs6474359	glycated hemoglobin levels	-18.420681
21810271	rs4686760	vwf and fviii levels	-13.815511
21810271	rs379440	vwf and fviii levels	-13.815511
21810271	rs10745527	vwf and fviii levels	-12.206073
21810271	rs732505	vwf and fviii levels	-11.618286
21810271	rs6708166	vwf and fviii levels	-13.815511
21810271	rs12344583	vwf and fviii levels	-11.736069
21810271	rs1354492	vwf and fviii levels	-13.122363
21810271	rs6454764	vwf and fviii levels	-12.206073
21810271	rs1757948	vwf and fviii levels	-11.869600
21810271	rs2298574	vwf and fviii levels	-12.023751
21810271	rs7306642	vwf and fviii levels	-12.716898
25533491	rs4957796	sepsis from pneumonia (survival)	-16.628921
25533491	rs79423885	sepsis from pneumonia (survival)	-13.122363
23886662	rs1295686	atopic dermatitis	-38.450799
23886662	rs12153855	atopic dermatitis	-31.137579
23886662	rs7130588	atopic dermatitis	-28.547312
23886662	rs6661961	atopic dermatitis	-23.131211
[truncated: 7,747 more rows]
