# Supplementary material for: A machine-compiled database of genome-wide association studies
Source: Nat Commun. 2019 Jul 26;10:3341. doi: 10.1038/s41467-019-11026-x (PMC6659642; doi:10.1038/s41467-019-11026-x)
Supplement: Supplementary file 3 — Source Data [file 41467_2019_11026_MOESM3_ESM.zip › Supplementary Files/notebooks/util/associations.gwcen.tsv]

23349640	rs4530903	Lymphoma	-17.727534
23349640	rs12289961	Lymphoma	-16.118096
23349640	rs948562	Lymphoma	-15.019483
23349640	rs707824	Lymphoma	-14.326336
23349640	rs2647046	Lymphoma	-13.122363
23349640	rs12289961	Lymphoma	-17.034386
23349640	rs948562	Lymphoma	-14.326336
23349640	rs4530903	Lymphoma	-12.716898
23349640	rs7453920	Lymphoma	-12.206073
23349640	rs4530903	Lymphoma	-26.532409
23349640	rs9268853	Lymphoma	-22.332704
23349640	rs2647045	Lymphoma	-21.639557
23349640	rs2621416	Lymphoma	-20.030119
20436471	rs484959	Paget's disease of bone	-53.652604
20436471	rs3018362	Paget's disease of bone	-28.324168
20436471	rs1561570	Paget's disease of bone	-28.141847
20436471	rs2957128	Paget's disease of bone	-24.635289
22174851	rs13111989	HIV-1 viral setpoint	-15.424948
22174851	rs10484434	HIV-1 viral setpoint	-13.815511
22174851	rs4404602	HIV-1 viral setpoint	-13.815511
22174851	rs5746647	HIV-1 viral setpoint	-13.122363
22174851	rs10455590	HIV-1 viral setpoint	-13.122363
22174851	rs6776297	HIV-1 viral setpoint	-12.206073
22174851	rs8061903	HIV-1 viral setpoint	-12.206073
22174851	rs7674482	HIV-1 viral setpoint	-12.206073
22174851	rs4601292	HIV-1 viral setpoint	-12.023751
22174851	rs17689437	HIV-1 viral setpoint	-12.023751
22174851	rs12644436	HIV-1 viral setpoint	-12.023751
22174851	rs1493682	HIV-1 viral setpoint	-12.023751
22174851	rs264943	HIV-1 viral setpoint	-11.869600
22174851	rs1000916	HIV-1 viral setpoint	-11.618286
22174851	rs3745760	HIV-1 susceptibility	-14.038654
22174851	rs10808739	HIV-1 susceptibility	-13.815511
22174851	rs1349547	HIV-1 susceptibility	-13.122363
22174851	rs4437462	HIV-1 susceptibility	-13.122363
22174851	rs10741780	HIV-1 susceptibility	-12.023751
22174851	rs796825	HIV-1 susceptibility	-11.736069
22174851	rs7122539	HIV-1 susceptibility	-11.736069
22174851	rs4349147	HIV-1 susceptibility	-11.736069
22174851	rs3796804	HIV-1 susceptibility	-11.618286
22993228	rs17034687	Disc degeneration	-20.030119
22993228	rs926849	Disc degeneration	-17.322068
22993228	rs2187689	Disc degeneration	-17.322068
22993228	rs7744666	Disc degeneration	-16.628921
22993228	rs11969002	Disc degeneration	-16.628921
22993228	rs1029296	Disc degeneration	-16.223456
22993228	rs6457690	Disc degeneration	-16.223456
22993228	rs9469300	Disc degeneration	-16.118096
22993228	rs6936004	Disc degeneration	-16.118096
22993228	rs3749982	Disc degeneration	-16.118096
22993228	rs10214886	Disc degeneration	-15.424948
22993228	rs10046257	Disc degeneration	-15.019483
22993228	rs4875102	Disc degeneration	-14.731801
22993228	rs1029295	Disc degeneration	-14.508658
22993228	rs9301951	Disc degeneration	-13.920871
22993228	rs7896691	Disc degeneration	-13.122363
22993228	rs1981483	Disc degeneration	-12.429216
22993228	rs1250307	Disc degeneration	-12.429216
22993228	rs7204439	Disc degeneration	-12.429216
22993228	rs2484990	Disc degeneration	-12.429216
22993228	rs1154053	Disc degeneration	-12.429216
22993228	rs10998466	Disc degeneration	-12.429216
22993228	rs9488238	Disc degeneration	-12.206073
22993228	rs2484992	Disc degeneration	-12.206073
22993228	rs4802666	Disc degeneration	-12.206073
22993228	rs1205863	Disc degeneration	-12.023751
22993228	rs11918654	Disc degeneration	-11.869600
22993228	rs11754641	Disc degeneration	-11.736069
22993228	rs2657195	Disc degeneration	-11.736069
22993228	rs7118412	Disc degeneration	-11.618286
22993228	rs7103004	Disc degeneration	-11.618286
22993228	rs4554859	Disc degeneration	-11.618286
22993228	rs2017567	Disc degeneration	-11.618286
22993228	rs12805875	Disc degeneration	-11.618286
22993228	rs980238	Disc degeneration	-11.618286
24204828	rs16891077	Fasting insulin	-20.828626
24204828	rs9787485	Fasting insulin	-16.811243
24204828	rs30360	Fasting insulin	-13.920871
24204828	rs742731	Fasting insulin	-13.122363
24204828	rs9391988	Fasting insulin	-13.122363
24204828	rs12914656	Fasting insulin	-13.122363
24204828	rs9862730	Fasting insulin	-12.716898
24204828	rs12853515	Fasting insulin	-12.429216
24204828	rs10520514	Fasting insulin	-12.206073
24204828	rs9525916	Fasting insulin	-11.869600
24204828	rs10744625	Fasting insulin	-11.736069
24204828	rs6707387	Homeostasis model assessment of insulin resistance	-13.815511
24204828	rs8048589	Homeostasis model assessment of insulin resistance	-12.429216
24204828	rs4698790	Homeostasis model assessment of insulin resistance	-12.206073
24204828	rs17250963	Homeostasis model assessment of insulin resistance	-11.869600
24204828	rs2421332	Homeostasis model assessment of beta-cell function	-19.624654
24204828	rs7088969	Homeostasis model assessment of beta-cell function	-17.322068
24204828	rs4441659	Homeostasis model assessment of beta-cell function	-15.019483
24204828	rs4649444	Homeostasis model assessment of beta-cell function	-13.815511
24204828	rs7129229	Homeostasis model assessment of beta-cell function	-13.815511
24204828	rs12386622	Homeostasis model assessment of beta-cell function	-12.716898
24204828	rs12302103	Homeostasis model assessment of beta-cell function	-12.429216
24204828	rs1016553	Homeostasis model assessment of beta-cell function	-12.023751
24204828	rs4074373	Homeostasis model assessment of beta-cell function	-11.869600
24204828	rs6533014	Homeostasis model assessment of beta-cell function	-11.869600
24204828	rs16891077	Homeostasis model assessment of insulin resistance	-20.723266
24204828	rs9787485	Homeostasis model assessment of insulin resistance	-17.034386
24204828	rs30360	Homeostasis model assessment of insulin resistance	-13.815511
24204828	rs9391988	Homeostasis model assessment of insulin resistance	-13.122363
24204828	rs12853515	Homeostasis model assessment of insulin resistance	-13.122363
24204828	rs12914656	Homeostasis model assessment of insulin resistance	-13.122363
24204828	rs9862730	Homeostasis model assessment of insulin resistance	-12.429216
24204828	rs742731	Homeostasis model assessment of insulin resistance	-12.206073
24204828	rs9525916	Homeostasis model assessment of insulin resistance	-12.206073
24204828	rs10520514	Homeostasis model assessment of insulin resistance	-12.206073
24204828	rs10744625	Homeostasis model assessment of insulin resistance	-11.618286
24204828	rs6707387	Fasting insulin	-14.326336
24204828	rs8048589	Fasting insulin	-12.429216
24204828	rs4698790	Fasting insulin	-11.618286
24204828	rs9572182	Homeostasis model assessment of beta-cell function	-14.731801
24204828	rs744972	Homeostasis model assessment of beta-cell function	-11.618286
19812673	rs10513025	Autism	-15.019483
20011104	rs266717	Adiponectin levels	-41.551892
20011104	rs1648707	Adiponectin levels	-26.532409
20011104	rs4311394	Adiponectin levels	-17.322068
23128233	rs2066847	Crohn's disease	-479.448525
23128233	rs12994997	Crohn's disease	-159.794662
23128233	rs9264942	Crohn's disease	-62.862945
23128233	rs9286879	Crohn's disease	-48.865113
23128233	rs2024092	Crohn's disease	-48.577431
23128233	rs3764147	Crohn's disease	-47.661140
23128233	rs2945412	Crohn's disease	-36.946722
23128233	rs6716753	Crohn's disease	-36.841361
23128233	rs6651252	Crohn's disease	-36.841361
23128233	rs2284553	Crohn's disease	-36.148214
23128233	rs1728918	Crohn's disease	-35.231924
23128233	rs516246	Crohn's disease	-34.538776
23128233	rs6679677	Crohn's disease	-33.845629
23128233	rs13204742	Crohn's disease	-32.459335
23128233	rs212388	Crohn's disease	-31.137579
23128233	rs13126505	Crohn's disease	-26.937874
23128233	rs10065637	Crohn's disease	-26.244727
23128233	rs12663356	Crohn's disease	-26.244727
23128233	rs3897478	Crohn's disease	-24.635289
23128233	rs4802307	Crohn's disease	-22.332704
23128233	rs9491697	Crohn's disease	-21.639557
23128233	rs7702331	Crohn's disease	-21.234091
23128233	rs10865331	Crohn's disease	-20.723266
23128233	rs17391694	Crohn's disease	-19.624654
23128233	rs16967103	Crohn's disease	-19.336971
23128233	rs864745	Crohn's disease	-19.336971
23128233	rs17695092	Crohn's disease	-19.113828
23128233	rs7015630	Crohn's disease	-18.420681
23128233	rs6837335	Crohn's disease	-17.727534
23128233	rs10486483	Crohn's disease	-17.322068
23128233	rs6927022	Ulcerative colitis	-304.634379
23128233	rs6426833	Ulcerative colitis	-155.882639
23128233	rs6017342	Ulcerative colitis	-99.011159
23128233	rs4380874	Ulcerative colitis	-59.174065
23128233	rs2816958	Ulcerative colitis	-38.450799
23128233	rs561722	Ulcerative colitis	-37.534509
23128233	rs798502	Ulcerative colitis	-37.352187
23128233	rs4728142	Ulcerative colitis	-30.849897
23128233	rs17229285	Ulcerative colitis	-29.240459
23128233	rs10797432	Ulcerative colitis	-26.532409
23128233	rs3774959	Ulcerative colitis	-26.244727
23128233	rs11150589	Ulcerative colitis	-21.234091
23128233	rs1126510	Ulcerative colitis	-20.030119
23128233	rs7210086	Ulcerative colitis	-20.030119
23128233	rs254560	Ulcerative colitis	-19.624654
23128233	rs483905	Ulcerative colitis	-18.420681
23128233	rs9847710	Ulcerative colitis	-18.420681
23128233	rs11739663	Ulcerative colitis	-17.727534
23128233	rs6088765	Ulcerative colitis	-17.727534
23128233	rs28374715	Ulcerative colitis	-17.727534
23128233	rs4722672	Ulcerative colitis	-17.727534
23128233	rs1016883	Ulcerative colitis	-17.322068
23128233	rs1728785	Ulcerative colitis	-17.034386
23128233	rs11209026	Inflammatory bowel disease	-368.636758
23128233	rs11742570	Inflammatory bowel disease	-188.118830
23128233	rs10781499	Inflammatory bowel disease	-127.558471
23128233	rs4409764	Inflammatory bowel disease	-124.339595
23128233	rs2188962	Inflammatory bowel disease	-119.734425
23128233	rs2836878	Inflammatory bowel disease	-108.914647
23128233	rs3197999	Inflammatory bowel disease	-108.221499
23128233	rs10761659	Inflammatory bowel disease	-104.127155
23128233	rs10758669	Inflammatory bowel disease	-101.536888
23128233	rs6871626	Inflammatory bowel disease	-96.708574
23128233	rs3024505	Inflammatory bowel disease	-94.762664
23128233	rs1801274	Inflammatory bowel disease	-86.805086
23128233	rs12946510	Inflammatory bowel disease	-86.111939
23128233	rs11741861	Inflammatory bowel disease	-84.097036
23128233	rs2155219	Inflammatory bowel disease	-81.506769
23128233	rs2413583	Inflammatory bowel disease	-74.599014
23128233	rs7554511	Inflammatory bowel disease	-73.682723
23128233	rs4246905	Inflammatory bowel disease	-72.584111
23128233	rs7134599	Inflammatory bowel disease	-71.485498
23128233	rs7608910	Inflammatory bowel disease	-71.485498
23128233	rs2823286	Inflammatory bowel disease	-66.880328
23128233	rs11564258	Inflammatory bowel disease	-64.983208
23128233	rs3091316	Inflammatory bowel disease	-59.867212
23128233	rs7282490	Inflammatory bowel disease	-59.174065
23128233	rs1893217	Inflammatory bowel disease	-58.768600
23128233	rs11010067	Inflammatory bowel disease	-56.871480
23128233	rs6062504	Inflammatory bowel disease	-52.959457
23128233	rs12942547	Inflammatory bowel disease	-48.865113
23128233	rs26528	Inflammatory bowel disease	-48.354287
23128233	rs6920220	Inflammatory bowel disease	-48.354287
23128233	rs3749171	Inflammatory bowel disease	-47.255675
23128233	rs1819333	Inflammatory bowel disease	-46.408377
23128233	rs917997	Inflammatory bowel disease	-44.953090
23128233	rs6568421	Inflammatory bowel disease	-43.972260
23128233	rs921720	Inflammatory bowel disease	-43.972260
23128233	rs17085007	Inflammatory bowel disease	-42.650504
23128233	rs11879191	Inflammatory bowel disease	-40.753384
23128233	rs1250546	Inflammatory bowel disease	-40.347919
23128233	rs12568930	Inflammatory bowel disease	-39.143947
23128233	rs2266959	Inflammatory bowel disease	-36.841361
23128233	rs529866	Inflammatory bowel disease	-36.148214
23128233	rs4845604	Inflammatory bowel disease	-35.455067
23128233	rs17293632	Inflammatory bowel disease	-35.049602
23128233	rs6545800	Inflammatory bowel disease	-35.049602
23128233	rs6586030	Inflammatory bowel disease	-34.644137
23128233	rs35675666	Inflammatory bowel disease	-34.538776
23128233	rs4246215	Inflammatory bowel disease	-33.845629
23128233	rs925255	Inflammatory bowel disease	-33.440164
23128233	rs17694108	Inflammatory bowel disease	-32.747017
23128233	rs1456896	Inflammatory bowel disease	-32.592866
17903297	rs7124781	Brain MRI, lateral ventricular volume	-15.424948
17903297	rs2847476	Brain MRI, lateral ventricular volume	-12.716898
17903297	rs952700	Brain MRI, frontal brain volume	-12.075044
17903297	rs3852286	Brain MRI, frontal brain volume	-11.943708
17903297	rs5028798	Brain MRI, temporal brain volume	-12.621588
17903297	rs1155865	Cognitive performance, Boston naming test	-13.345507
17903297	rs530965	Cognitive performance, Boston naming test	-12.562748
17903297	rs9303401	Cognitive performance, Boston naming test	-12.226275
17903297	rs1831521	Cognitive performance, Boston naming test	-11.687279
17903297	rs3891355	Cognitive performance, similarities	-12.652360
17903297	rs1131497	Cognitive performance, similarities	-12.652360
17903297	rs360929	Brain MRI, temporal horn volume	-11.607236
17903297	rs1970546	Brain MRI, total cerebral brain volume	-17.034386
17903297	rs502309	Brain MRI, total cerebral brain volume	-12.129112
17903297	rs2179965	Cognitive performance, attention and executive function	-13.720200
17903297	rs2832077	Cognitive performance, attention and executive function	-13.227724
17903297	rs1031381	Cognitive performance, attention and executive function	-12.023751
17903297	rs934299	Cognitive performance, attention and executive function	-11.618286
17903297	rs2352904	Cognitive performance, visual memory and organization	-13.073573
17903297	rs6914079	Cognitive performance, visual memory and organization	-13.027053
17903297	rs9325032	Cognitive performance, visual memory and organization	-12.785891
17903297	rs10489896	Cognitive performance, visual memory and organization	-11.990961
17903297	rs2893363	Cognitive performance, visual memory and organization	-11.553747
17903297	rs10506065	Cognitive performance, wide-range achievement test	-12.206073
17903297	rs9300212	Cognitive performance, wide-range achievement test	-11.711376
23358160	rs12922317	Schizophrenia	-13.920871
23358160	rs8057927	Schizophrenia	-13.815511
23358160	rs4757144	Schizophrenia	-12.206073
23358160	rs7902091	Schizophrenia	-14.172186
24223155	rs2276314	Drug-induced torsades de pointes	-14.731801
22044751	rs10744391	Renal sinus fat	-13.815511
22044751	rs580140	Renal sinus fat	-12.716898
22044751	rs2282335	Renal sinus fat	-12.429216
22044751	rs9375674	Renal sinus fat	-12.023751
22044751	rs1572050	Renal sinus fat	-12.023751
22044751	rs17736767	Renal sinus fat	-11.869600
22044751	rs12785341	Renal sinus fat	-11.736069
22044751	rs6686423	Renal sinus fat	-11.736069
21801394	rs9469003	Stevens-Johnson syndrome and toxic epidermal necrolysis	-20.030119
21801394	rs3130501	Stevens-Johnson syndrome and toxic epidermal necrolysis	-17.727534
21801394	rs2844665	Stevens-Johnson syndrome and toxic epidermal necrolysis	-15.019483
21801394	rs3815087	Stevens-Johnson syndrome and toxic epidermal necrolysis	-15.019483
17903305	rs10487577	Prostate cancer	-15.424948
17903305	rs10513681	Prostate cancer	-14.063972
17903305	rs1529276	Prostate cancer	-13.227724
17903305	rs9311171	Prostate cancer	-13.227724
17903305	rs10498792	Prostate cancer	-12.716898
17903305	rs4466137	Prostate cancer	-12.684108
17903305	rs345013	Prostate cancer	-12.186270
17903305	rs7989050	Prostate cancer	-12.023751
17903305	rs2075555	Breast cancer	-16.304425
17903305	rs6556756	Breast cancer	-14.508658
17903305	rs1154865	Breast cancer	-14.231026
17903305	rs1978503	Breast cancer	-13.850102
17903305	rs1926657	Breast cancer	-13.173657
17903305	rs10263639	Breast cancer	-12.822259
17903305	rs10490113	Breast cancer	-12.267948
17903305	rs458685	Breast cancer	-12.023751
17903305	rs1876206	Breast cancer	-12.023751
22116950	rs12213875	Ovarian reserve	-15.019483
22116950	rs6488619	Ovarian reserve	-13.920871
22116950	rs10061804	Ovarian reserve	-13.815511
22116950	rs6543833	Ovarian reserve	-16.341239
22116950	rs11255291	Ovarian reserve	-13.122363
22116950	rs9875589	Ovarian reserve	-12.429216
22116950	rs12295403	Ovarian reserve	-12.206073
17658951	rs9930506	Hip circumference	-17.196905
17658951	rs8050136	Hip circumference	-16.503758
17658951	rs9940128	Hip circumference	-16.280615
17658951	rs9939973	Hip circumference	-16.280615
17658951	rs1121980	Hip circumference	-16.245929
17658951	rs7193144	Hip circumference	-16.118096
17658951	rs9939609	Hip circumference	-15.855731
17658951	rs9926289	Hip circumference	-15.781623
17658951	rs965670	Hip circumference	-11.748648
17658951	rs2180579	Hip circumference	-11.699255
17658951	rs6602024	Body mass index	-12.226275
17658951	rs658838	Body mass index	-12.040558
17658951	rs41512445	Weight	-11.564219
22144915	rs7677751	Corneal astigmatism	-18.643824
22144915	rs10189905	Corneal astigmatism	-14.326336
22144915	rs17084051	Corneal astigmatism	-13.122363
22144915	rs6758183	Corneal astigmatism	-12.716898
22144915	rs2270676	Corneal astigmatism	-12.206073
22144915	rs6792584	Corneal astigmatism	-12.206073
18604267	rs1799969	Soluble ICAM-1	-106.835205
18604267	rs507666	Soluble ICAM-1	-65.165530
18604267	rs5498	Soluble ICAM-1	-55.955189
18604267	rs281437	Soluble ICAM-1	-21.927239
21424380	rs1092913	Breast cancer	-13.122363
21424380	rs10411161	Breast cancer	-11.869600
23378610	rs499368	Metabolite levels	-22.332704
23378610	rs17823642	Metabolite levels	-20.030119
23378610	rs1107366	Metabolite levels	-13.122363
23378610	rs715	Metabolite levels	-114.030642
23378610	rs174541	Metabolite levels	-19.624654
23378610	rs478093	Metabolite levels	-31.543044
23844046	rs2075650	C-reactive protein	-47.661140
23844046	rs16842559	C-reactive protein	-46.967993
23844046	rs1183910	C-reactive protein	-26.244727
23844046	rs10889569	C-reactive protein	-18.526041
17903294	rs7159841	Viscosity	-15.376158
17903294	rs1397048	Mean corpuscular hemoglobin	-16.489159
17903294	rs2412522	Mean corpuscular hemoglobin	-16.474771
17903294	rs1829883	Mean corpuscular hemoglobin	-12.057653
17903294	rs1200821	Mean corpuscular hemoglobin	-12.040558
17903294	rs9253	Red blood cell count	-12.380426
17903294	rs10489087	Red blood cell count	-12.311433
17903294	rs6108011	Red blood cell count	-12.057653
17903294	rs636864	Red blood cell count	-11.974961
17903294	rs727979	Red blood cell count	-11.800608
17903294	rs6046	Factor VII	-35.337284
17903294	rs561241	Factor VII	-35.337284
17903294	rs10488360	Factor VII	-11.841430
17903294	rs966321	Factor VII	-11.787362
17903294	rs727435	Factor VII	-11.553747
17903294	rs565229	Collagen-induced platelet aggregation	-12.507178
17903294	rs10506458	Collagen-induced platelet aggregation	-12.311433
17903294	rs10493485	Tissue plasminogen activator	-13.345507
17903294	rs10484128	ADP-induced platelet aggregation	-12.057653
17903294	rs1160297	Hemoglobin	-13.815511
17903294	rs7844723	Hemoglobin	-13.073573
23300701	rs39453	Colorectal cancer	-13.122363
23300701	rs9365723	Colorectal cancer	-12.429216
23300701	rs4591517	Colorectal cancer	-12.716898
23300701	rs10879357	Colorectal cancer	-12.716898
23300701	rs367615	Colorectal cancer	-17.034386
23300701	rs10114408	Colorectal cancer	-12.716898
23300701	rs17730929	Colorectal cancer	-12.716898
22763110	rs11177	Osteoarthritis	-19.113828
22763110	rs10948172	Osteoarthritis	-14.326336
22763110	rs1417066	Osteoarthritis	-13.815511
22763110	rs8044769	Osteoarthritis	-12.429216
21909108	rs445925	Carotid intima media thickness, plaque	-12.429216
21909108	rs11781551	Carotid intima media thickness, cIMT	-24.635289
21909108	rs6601530	Carotid intima media thickness, cIMT	-17.727534
21909108	rs445925	Carotid intima media thickness, cIMT	-17.727534
21909108	rs4712972	Carotid intima media thickness, cIMT	-16.341239
21909108	rs1878406	Carotid intima media thickness, cIMT	-14.172186
21909108	rs17398575	Carotid intima media thickness, cIMT	-12.716898
21909108	rs17398575	Carotid intima media thickness, plaque	-26.937874
21909108	rs1878406	Carotid intima media thickness, plaque	-25.685111
21909108	rs6511720	Carotid intima media thickness, plaque	-16.118096
21909108	rs17045031	Carotid intima media thickness, plaque	-14.731801
20041166	rs9264942	HIV-1 control, progression	-25.839262
20041166	rs2395029	HIV-1 control, progression	-25.328436
20041166	rs7758512	HIV-1 control, progression	-17.727534
20041166	rs17291045	HIV-1 control, progression	-16.811243
20041166	rs9368699	HIV-1 control, progression	-16.811243
20041166	rs9497975	HIV-1 control, progression	-16.474771
20041166	rs8013190	HIV-1 control, progression	-16.474771
20041166	rs38152	HIV-1 control, progression	-16.474771
20041166	rs3815087	HIV-1 control, progression	-16.341239
20041166	rs9367630	HIV-1 control, progression	-16.118096
20041166	rs17324272	HIV-1 control, progression	-15.424948
20041166	rs16914280	HIV-1 control, progression	-15.019483
20041166	rs12274302	HIV-1 control, progression	-14.731801
20041166	rs1777672	HIV-1 control, progression	-14.731801
20041166	rs13394720	HIV-1 control, progression	-14.508658
20041166	rs16948255	HIV-1 control, progression	-13.815511
20041166	rs7756521	HIV-1 control, progression	-13.815511
20041166	rs12122100	HIV-1 control, progression	-13.815511
20041166	rs6751715	HIV-1 control, progression	-13.815511
20041166	rs3734905	HIV-1 control, progression	-13.122363
20041166	rs3763313	HIV-1 control, progression	-13.122363
20041166	rs4838508	HIV-1 control, progression	-13.122363
20041166	rs11818629	HIV-1 control, progression	-12.716898
20041166	rs12198173	HIV-1 control, progression	-12.716898
20041166	rs1385351	HIV-1 control, progression	-12.429216
20041166	rs17027625	HIV-1 control, progression	-12.429216
20041166	rs1405262	HIV-1 control, progression	-12.023751
20041166	rs2069084	HIV-1 control, progression	-12.023751
20041166	rs2304069	HIV-1 control, progression	-11.869600
20041166	rs16936455	HIV-1 control, progression	-11.869600
20041166	rs1120787	HIV-1 control, progression	-11.869600
20041166	rs12012519	HIV-1 control, progression	-11.869600
20041166	rs11143609	HIV-1 control, progression	-11.869600
20041166	rs10928302	HIV-1 control, progression	-11.736069
20041166	rs1463132	HIV-1 control, progression	-11.736069
20041166	rs10159302	HIV-1 control, progression	-11.618286
20041166	rs2834812	HIV-1 control, progression	-11.618286
20041166	rs2637496	HIV-1 control, progression	-11.618286
20041166	rs2395029	HIV-1 control, setpoint	-78.981040
20041166	rs9264942	HIV-1 control, setpoint	-71.890964
20041166	rs259919	HIV-1 control, setpoint	-15.019483
20041166	rs9468692	HIV-1 control, setpoint	-13.815511
17903308	rs1940013	Usual bedtime	-12.007222
17903308	rs949175	Usual bedtime	-11.543385
17903308	rs1823068	Epworth sleepiness scale score	-17.504390
17903308	rs2218488	Epworth sleepiness scale score	-12.652360
17903308	rs6599077	Usual sleep duration	-15.781623
17903308	rs10492604	Usual sleep duration	-12.380426
18262040	rs599839	Serum LDL cholesterol levels	-75.802987
18262040	rs4420638	Serum LDL cholesterol levels	-45.869380
18262040	rs646776	Serum LDL cholesterol levels	-44.483086
18262040	rs629301	Serum LDL cholesterol levels	-31.104789
18262040	rs12740374	Serum LDL cholesterol levels	-31.073040
18262040	rs660240	Serum LDL cholesterol levels	-30.901190
18262040	rs602633	Serum LDL cholesterol levels	-30.495725
18262040	rs2075650	Serum LDL cholesterol levels	-30.276097
18262040	rs4803750	Serum LDL cholesterol levels	-24.452967
18262040	rs4970834	Serum LDL cholesterol levels	-24.229824
18262040	rs611917	Serum LDL cholesterol levels	-22.620386
18262040	rs562338	Serum LDL cholesterol levels	-20.386794
18262040	rs7575840	Serum LDL cholesterol levels	-20.081412
18262040	rs478442	Serum LDL cholesterol levels	-18.631402
18262040	rs4591370	Serum LDL cholesterol levels	-18.619132
18262040	rs4560142	Serum LDL cholesterol levels	-18.607010
18262040	rs576203	Serum LDL cholesterol levels	-18.526041
18262040	rs1713222	Serum LDL cholesterol levels	-18.420681
18262040	rs506585	Serum LDL cholesterol levels	-18.420681
18262040	rs2228671	Serum LDL cholesterol levels	-18.325371
18262040	rs11668477	Serum LDL cholesterol levels	-18.015216
18262040	rs488507	Serum LDL cholesterol levels	-17.727534
18262040	rs6657811	Serum LDL cholesterol levels	-17.727534
18262040	rs538928	Serum LDL cholesterol levels	-17.427429
18262040	rs10402271	Serum LDL cholesterol levels	-17.009694
18262040	rs693	Serum LDL cholesterol levels	-16.939076
18262040	rs4605275	Serum LDL cholesterol levels	-16.873118
24023788	rs10860757	Lung function	-14.172186
24023788	rs4673301	Lung function	-12.429216
24023788	rs1494978	Lung function	-12.023751
24023788	rs2037723	Lung function	-12.716898
24023788	rs13013415	Lung function	-12.716898
24023788	rs7677281	Lung function	-12.023751
24023788	rs150063	Lung function	-11.618286
24023788	rs5771242	Lung function	-13.815511
24023788	rs4687833	Lung function	-12.429216
24023788	rs12107539	Lung function	-12.429216
24023788	rs814141	Lung function	-12.206073
24023788	rs12266096	Lung function	-12.023751
24023788	rs5992105	Lung function	-11.618286
24023788	rs17657012	Lung function	-11.618286
24023788	rs12453935	Lung function	-11.618286
24023788	rs11135380	Lung function	-11.618286
24023788	rs4778214	Lung function	-11.618286
24023788	rs1982346	Lung function	-16.118096
24023788	rs10819643	Lung function	-13.815511
24023788	rs6771632	Lung function	-11.618286
24023788	rs2638663	Lung function	-14.038654
24023788	rs1441147	Lung function	-12.716898
24023788	rs2856329	Lung function	-12.023751
24023788	rs7614311	Lung function	-12.023751
24023788	rs10220309	Lung function	-12.023751
24023788	rs879500	Lung function	-12.206073
24023788	rs7614311	Lung function	-13.815511
24023788	rs11668505	Lung function	-13.122363
24023788	rs7814319	Lung function	-13.122363
24023788	rs9791644	Lung function	-12.716898
24023788	rs1471384	Lung function	-12.429216
24023788	rs12455557	Lung function	-12.023751
24023788	rs7323507	Lung function	-11.736069
24023788	rs1441147	Lung function	-11.618286
24023788	rs12358699	Lung function	-11.618286
23118916	rs11552708	IgM levels	-19.336971
23118916	rs11653545	IgM levels	-15.424948
23118916	rs11078697	IgM levels	-14.731801
19936222	rs1059611	Lipid metabolism phenotypes	-46.051702
19936222	rs10889353	Lipid metabolism phenotypes	-21.927239
19936222	rs1532085	Lipid metabolism phenotypes	-43.749117
19936222	rs4803750	Lipid metabolism phenotypes	-85.195648
19936222	rs6511720	Lipid metabolism phenotypes	-70.686991
19936222	rs1367117	Lipid metabolism phenotypes	-55.772868
19936222	rs673548	Lipid metabolism phenotypes	-95.099136
19936222	rs10889353	Lipid metabolism phenotypes	-27.631021
19936222	rs1800775	Lipid metabolism phenotypes	-213.041801
19936222	rs331	Lipid metabolism phenotypes	-39.143947
19936222	rs4939883	Lipid metabolism phenotypes	-20.723266
19936222	rs1800775	Lipid metabolism phenotypes	-198.715465
19936222	rs6065906	Lipid metabolism phenotypes	-111.728057
19936222	rs4939883	Lipid metabolism phenotypes	-21.639557
19936222	rs1260326	Lipid metabolism phenotypes	-79.491866
19936222	rs10889353	Lipid metabolism phenotypes	-29.933606
19936222	rs1532085	Lipid metabolism phenotypes	-35.455067
19936222	rs676210	Lipid metabolism phenotypes	-145.979152
19936222	rs10889353	Lipid metabolism phenotypes	-21.079941
19936222	rs646776	Lipid metabolism phenotypes	-88.414524
19936222	rs506585	Lipid metabolism phenotypes	-57.564627
19936222	rs6511720	Lipid metabolism phenotypes	-40.347919
19936222	rs1260326	Lipid metabolism phenotypes	-65.676355
19936222	rs1059611	Lipid metabolism phenotypes	-38.450799
19936222	rs10889353	Lipid metabolism phenotypes	-24.635289
19936222	rs646776	Lipid metabolism phenotypes	-61.476650
19936222	rs506585	Lipid metabolism phenotypes	-49.963725
19936222	rs1800775	Lipid metabolism phenotypes	-122.037010
19936222	rs6065906	Lipid metabolism phenotypes	-83.116207
19936222	rs676210	Lipid metabolism phenotypes	-126.747541
19936222	rs10889353	Lipid metabolism phenotypes	-32.236191
19936222	rs1532624	Lipid metabolism phenotypes	-89.800819
19936222	rs4939883	Lipid metabolism phenotypes	-24.635289
19936222	rs1864163	Lipid metabolism phenotypes	-56.466015
19936222	rs7499892	Lipid metabolism phenotypes	-46.051702
19936222	rs1532624	Lipid metabolism phenotypes	-125.543568
19936222	rs4939883	Lipid metabolism phenotypes	-28.324168
19936222	rs331	Lipid metabolism phenotypes	-25.328436
19936222	rs1800775	Lipid metabolism phenotypes	-177.522196
19936222	rs6065906	Lipid metabolism phenotypes	-103.616329
19936222	rs4939883	Lipid metabolism phenotypes	-30.444432
19936222	rs4803750	Lipid metabolism phenotypes	-62.169798
19936222	rs6511720	Lipid metabolism phenotypes	-57.564627
19936222	rs1367117	Lipid metabolism phenotypes	-38.450799
19936222	rs4299376	Lipid metabolism phenotypes	-17.727534
19936222	rs7499892	Lipid metabolism phenotypes	-31.543044
19936222	rs1532624	Lipid metabolism phenotypes	-151.970616
19936222	rs1532085	Lipid metabolism phenotypes	-32.341552
19936222	rs331	Lipid metabolism phenotypes	-31.137579
19936222	rs4939883	Lipid metabolism phenotypes	-17.727534
19936222	rs1864163	Lipid metabolism phenotypes	-48.710962
19936222	rs1800775	Lipid metabolism phenotypes	-135.159373
19936222	rs6065904	Lipid metabolism phenotypes	-90.717109
19936222	rs4939883	Lipid metabolism phenotypes	-20.723266
19936222	rs1260326	Lipid metabolism phenotypes	-53.875748
19936222	rs1260326	Lipid metabolism phenotypes	-85.195648
19936222	rs673548	Lipid metabolism phenotypes	-21.639557
19936222	rs6982636	Lipid metabolism phenotypes	-20.723266
19936222	rs6754295	Lipid metabolism phenotypes	-106.835205
19936222	rs1167998	Lipid metabolism phenotypes	-19.336971
19936222	rs1260326	Lipid metabolism phenotypes	-72.296429
19936222	rs676210	Lipid metabolism phenotypes	-20.030119
19936222	rs646776	Lipid metabolism phenotypes	-45.358555
19936222	rs312985	Lipid metabolism phenotypes	-39.143947
19936222	rs1800775	Lipid metabolism phenotypes	-186.509393
19936222	rs4939883	Lipid metabolism phenotypes	-34.895451
19936222	rs331	Lipid metabolism phenotypes	-32.236191
19936222	rs1260326	Lipid metabolism phenotypes	-63.373770
19936222	rs646776	Lipid metabolism phenotypes	-121.343863
19936222	rs4803750	Lipid metabolism phenotypes	-116.333227
19936222	rs506585	Lipid metabolism phenotypes	-70.281526
19936222	rs6511720	Lipid metabolism phenotypes	-55.955189
19936222	rs6982636	Lipid metabolism phenotypes	-25.685111
21242260	rs6983267	Colorectal cancer	-17.727534
21242260	rs7758229	Distal colon cancer	-18.643824
22028671	rs6448771	Lipid traits	-19.113828
22792071	rs2908004	Bone mineral density	-34.538776
22792071	rs2707466	Cortical thickness	-22.332704
22792071	rs9525638	Cortical thickness	-19.336971
19820699	rs1800562	Serum hemoglobin levels	-14.508658
19820699	rs855791	Serum hemoglobin levels	-14.508658
19820699	rs855791	Serum mean cell volume	-23.025851
19820699	rs1800562	Serum mean cell volume	-17.727534
24101674	rs8181588	Type 2 diabetes	-19.113828
24101674	rs1861612	Type 2 diabetes	-16.474771
23646285	rs16826005	Hypersomnia	-16.118096
23646285	rs359268	Hypersomnia	-13.815511
23646285	rs10988217	Hypersomnia	-12.716898
23646285	rs16966389	Hypersomnia	-14.172186
23646285	rs7725217	Hypersomnia	-13.815511
21878437	rs10882272	Retinol levels	-32.592866
21878437	rs1667255	Retinol levels	-30.444432
19116933	rs12046117	Juvenile idiopathic arthritis	-13.815511
19056611	rs7903146	Type II diabetes	-66.880328
19056611	rs5219	Type II diabetes	-20.723266
19056611	rs10811661	Type II diabetes	-14.172186
19056611	rs10946398	Type II diabetes	-14.172186
19056611	rs13266634	Type II diabetes	-11.869600
19056611	rs8050136	Type II diabetes	-38.450799
19056611	rs7903146	Type II diabetes	-35.049602
19056611	rs5219	Type II diabetes	-14.508658
20173748	rs7671167	Chronic obstructive pulmonary disease	-25.328436
20173748	rs13180	Chronic obstructive pulmonary disease	-17.727534
20173748	rs13118928	Chronic obstructive pulmonary disease	-14.508658
23829686	rs16929097	Asthma	-18.643824
23829686	rs17218161	Asthma	-17.727534
23829686	rs12570188	Asthma	-16.811243
23829686	rs9823506	Asthma	-16.628921
23829686	rs886448	Asthma	-16.474771
23829686	rs11000019	Asthma	-16.341239
23829686	rs6054973	Asthma	-16.118096
23829686	rs7770848	Asthma	-15.424948
23829686	rs35141484	Asthma	-15.019483
23829686	rs17033506	Asthma	-14.731801
23829686	rs6721181	Asthma	-14.326336
23829686	rs9883878	Asthma	-13.815511
23829686	rs9297216	Asthma	-13.815511
23829686	rs2705520	Asthma	-13.122363
23829686	rs2473967	Asthma	-13.122363
23829686	rs11141597	Asthma	-13.122363
23829686	rs7807274	Asthma	-12.429216
23829686	rs17036023	Asthma	-12.206073
23829686	rs7527074	Asthma	-11.618286
19668339	rs10074258	Hippocampal atrophy	-15.424948
19668339	rs1888414	Hippocampal atrophy	-15.424948
19668339	rs10781380	Hippocampal atrophy	-14.172186
19668339	rs11626056	Hippocampal atrophy	-13.815511
19668339	rs2073145	Hippocampal atrophy	-13.122363
19668339	rs4773460	Hippocampal atrophy	-13.122363
19668339	rs8115854	Hippocampal atrophy	-13.122363
19668339	rs6881634	Hippocampal atrophy	-13.122363
19668339	rs10276619	Hippocampal atrophy	-12.716898
19668339	rs11525066	Hippocampal atrophy	-12.716898
19668339	rs10867752	Hippocampal atrophy	-12.716898
19668339	rs1082714	Hippocampal atrophy	-12.206073
19668339	rs4845552	Hippocampal atrophy	-12.023751
19668339	rs6031882	Hippocampal atrophy	-12.023751
19668339	rs337847	Hippocampal atrophy	-11.869600
19668339	rs9918508	Hippocampal atrophy	-11.736069
19668339	rs682748	Hippocampal atrophy	-11.736069
19668339	rs7727656	Hippocampal atrophy	-11.736069
19668339	rs1373549	Hippocampal atrophy	-11.736069
19668339	rs6590322	Hippocampal atrophy	-11.618286
19668339	rs1364705	Hippocampal atrophy	-11.618286
23593202	rs6975557	Femoral neck bone geometry and menarche	-16.811243
23593202	rs4141232	Femoral neck bone geometry and menarche	-15.424948
23593202	rs6578985	Femoral neck bone geometry and menarche	-12.023751
23593202	rs4141232	Femoral neck bone geometry and menarche	-11.618286
23593202	rs6578985	Femoral neck bone geometry and menarche	-12.716898
23593202	rs8113142	Femoral neck bone geometry and menarche	-12.206073
23793025	rs6478241	Migraine - clinic-based	-20.723266
23793025	rs6741751	Migraine - clinic-based	-18.420681
23793025	rs6790925	Migraine - clinic-based	-17.727534
23793025	rs10915437	Migraine - clinic-based	-17.322068
23793025	rs11777116	Migraine - clinic-based	-16.628921
23793025	rs2274316	Migraine - clinic-based	-16.118096
23793025	rs17608902	Migraine - clinic-based	-16.118096
23793025	rs11874712	Migraine - clinic-based	-15.424948
23793025	rs11759769	Migraine - clinic-based	-14.731801
23793025	rs4379368	Migraine - clinic-based	-14.172186
23793025	rs11172113	Migraine - clinic-based	-13.815511
23793025	rs602848	Migraine - clinic-based	-13.815511
23793025	rs4392363	Migraine - clinic-based	-13.815511
23793025	rs10849061	Migraine - clinic-based	-13.815511
23793025	rs9349379	Migraine - clinic-based	-13.122363
23793025	rs4478147	Migraine - clinic-based	-13.122363
23793025	rs12352279	Migraine - clinic-based	-12.716898
23793025	rs12480819	Migraine - clinic-based	-12.716898
23793025	rs6549438	Migraine - clinic-based	-12.429216
23793025	rs2186141	Migraine - clinic-based	-12.429216
23793025	rs16985493	Migraine - clinic-based	-12.429216
23793025	rs4493873	Migraine - clinic-based	-12.206073
23793025	rs17675602	Migraine - clinic-based	-12.206073
23793025	rs4704296	Migraine - clinic-based	-12.023751
23793025	rs4738393	Migraine - clinic-based	-12.023751
23793025	rs11906854	Migraine - clinic-based	-11.869600
23793025	rs17301853	Migraine - clinic-based	-11.869600
23793025	rs2274491	Migraine - clinic-based	-11.869600
23793025	rs11726563	Migraine - clinic-based	-11.736069
23793025	rs378363	Migraine - clinic-based	-11.736069
23793025	rs13063872	Migraine - clinic-based	-11.618286
23793025	rs6693295	Migraine - clinic-based	-11.618286
23793025	rs473518	Migraine - clinic-based	-11.618286
23793025	rs400824	Migraine - clinic-based	-11.618286
23793025	rs12282928	Migraine - clinic-based	-11.618286
23793025	rs17570583	Migraine - clinic-based	-11.618286
23793025	rs516243	Migraine - clinic-based	-11.618286
23793025	rs11172113	Migraine	-42.362822
23793025	rs2651899	Migraine	-30.849897
23793025	rs12134493	Migraine	-30.626753
23793025	rs6741751	Migraine	-30.038967
23793025	rs11759769	Migraine	-25.328436
23793025	rs4379368	Migraine	-20.723266
23793025	rs2274316	Migraine	-18.420681
23793025	rs9349379	Migraine	-16.811243
23793025	rs827382	Migraine	-16.223456
23793025	rs11594111	Migraine	-16.118096
23793025	rs11017221	Migraine	-16.118096
23793025	rs4909945	Migraine	-15.424948
23793025	rs16904191	Migraine	-15.424948
23793025	rs12681963	Migraine	-15.424948
23793025	rs10849061	Migraine	-15.424948
23793025	rs10737909	Migraine	-15.424948
23793025	rs6479874	Migraine	-15.019483
23793025	rs17303101	Migraine	-14.731801
23793025	rs1890185	Migraine	-14.731801
23793025	rs10456100	Migraine	-14.508658
23793025	rs1890566	Migraine	-14.038654
23793025	rs4803455	Migraine	-14.038654
23793025	rs12006166	Migraine	-13.920871
23793025	rs12681792	Migraine	-13.920871
23793025	rs9649465	Migraine	-13.815511
23793025	rs6998277	Migraine	-13.122363
23793025	rs273218	Migraine	-13.122363
23793025	rs12519773	Migraine	-13.122363
23793025	rs13263568	Migraine	-13.122363
23793025	rs12355831	Migraine	-13.122363
23793025	rs7068341	Migraine	-13.122363
23793025	rs705162	Migraine	-12.716898
23793025	rs13218732	Migraine	-12.716898
23793025	rs9947662	Migraine	-12.716898
23793025	rs1437588	Migraine	-12.716898
23793025	rs11000137	Migraine	-12.716898
23793025	rs4759042	Migraine	-12.716898
23793025	rs2506155	Migraine	-12.716898
23793025	rs543844	Migraine	-12.716898
23793025	rs4880487	Migraine	-12.716898
23793025	rs577969	Migraine	-12.429216
23793025	rs2447820	Migraine	-12.429216
23793025	rs6583954	Migraine	-12.429216
23793025	rs2723279	Migraine	-12.206073
23793025	rs13196614	Migraine	-12.206073
23793025	rs10511112	Migraine	-12.206073
23793025	rs11816922	Migraine	-12.206073
23793025	rs12153243	Migraine	-12.023751
23793025	rs1861960	Migraine	-12.023751
23793025	rs285098	Migraine	-11.869600
23793025	rs11759769	Migraine without aura	-26.937874
23793025	rs6741751	Migraine without aura	-23.131211
23793025	rs11172113	Migraine without aura	-23.025851
23793025	rs9349379	Migraine without aura	-21.927239
23793025	rs10504861	Migraine without aura	-18.420681
23793025	rs12134493	Migraine without aura	-16.811243
23793025	rs4379368	Migraine without aura	-16.628921
23793025	rs6478241	Migraine without aura	-16.118096
23793025	rs9490306	Migraine without aura	-15.019483
23793025	rs7075426	Migraine without aura	-14.326336
23793025	rs488884	Migraine without aura	-13.815511
23793025	rs17301853	Migraine without aura	-13.815511
23793025	rs7085387	Migraine without aura	-13.122363
23793025	rs16879308	Migraine without aura	-13.122363
23793025	rs11189853	Migraine without aura	-13.122363
23793025	rs3094117	Migraine without aura	-13.122363
23793025	rs2877098	Migraine without aura	-13.122363
23793025	rs10849061	Migraine without aura	-13.122363
23793025	rs7069346	Migraine without aura	-12.716898
23793025	rs17770015	Migraine without aura	-12.716898
23793025	rs17470570	Migraine without aura	-12.716898
23793025	rs6695352	Migraine without aura	-12.429216
23793025	rs9399032	Migraine without aura	-12.429216
23793025	rs615552	Migraine without aura	-12.429216
23793025	rs7718446	Migraine without aura	-12.429216
23793025	rs10037055	Migraine without aura	-12.206073
23793025	rs10997517	Migraine without aura	-12.023751
23793025	rs1485395	Migraine without aura	-11.869600
23793025	rs6733818	Migraine without aura	-11.869600
23793025	rs7810727	Migraine without aura	-11.736069
23793025	rs11696973	Migraine without aura	-11.736069
23793025	rs3095267	Migraine without aura	-11.618286
23793025	rs7015657	Migraine with aura	-16.341239
23793025	rs6741751	Migraine with aura	-16.118096
23793025	rs2820651	Migraine with aura	-14.731801
23793025	rs2986961	Migraine with aura	-14.508658
23793025	rs2074193	Migraine with aura	-14.508658
23793025	rs12454023	Migraine with aura	-14.038654
23793025	rs963265	Migraine with aura	-13.815511
23793025	rs2137920	Migraine with aura	-13.815511
23793025	rs4345220	Migraine with aura	-13.122363
23793025	rs7227892	Migraine with aura	-13.122363
23793025	rs12413355	Migraine with aura	-12.716898
23793025	rs11072158	Migraine with aura	-12.716898
23793025	rs10826566	Migraine with aura	-12.429216
23793025	rs973009	Migraine with aura	-12.429216
23793025	rs1364402	Migraine with aura	-12.429216
23793025	rs602848	Migraine with aura	-12.206073
23793025	rs7528859	Migraine with aura	-12.206073
23793025	rs6693295	Migraine with aura	-12.023751
23793025	rs10820447	Migraine with aura	-12.023751
23793025	rs2076054	Migraine with aura	-11.736069
23793025	rs2159222	Migraine with aura	-11.736069
23793025	rs17051917	Migraine with aura	-11.618286
23793025	rs17608902	Migraine with aura	-11.618286
23666240	rs995030	Testicular germ cell tumor	-114.436107
23666240	rs4624820	Testicular germ cell tumor	-70.281526
23666240	rs755383	Testicular germ cell tumor	-59.174065
23666240	rs210138	Testicular germ cell tumor	-54.568895
23666240	rs4635969	Testicular germ cell tumor	-53.652604
23666240	rs2900333	Testicular germ cell tumor	-29.933606
23666240	rs2720460	Testicular germ cell tumor	-22.332704
23666240	rs2839186	Testicular germ cell tumor	-20.723266
23666240	rs9905704	Testicular germ cell tumor	-19.624654
23666240	rs8046148	Testicular germ cell tumor	-19.336971
23666240	rs10510452	Testicular germ cell tumor	-18.420681
23666240	rs3790672	Testicular germ cell tumor	-17.727534
23666240	rs3805663	Testicular germ cell tumor	-17.727534
23666240	rs2072499	Testicular germ cell tumor	-17.322068
23666240	rs7010162	Testicular germ cell tumor	-16.811243
23350875	rs8180040	Colorectal cancer	-13.122363
23350875	rs12548021	Colorectal cancer	-12.716898
23350875	rs3104964	Colorectal cancer	-12.429216
20062060	rs6800541	PR interval	-169.698150
20062060	rs3807989	PR interval	-63.086088
20062060	rs11708996	PR interval	-58.075453
20062060	rs7692808	PR interval	-44.259942
20062060	rs1896312	PR interval	-38.045334
20062060	rs11047543	PR interval	-28.834994
20062060	rs251253	PR interval	-27.736382
20062060	rs11897119	PR interval	-23.718998
20062060	rs4944092	PR interval	-17.322068
22719876	rs738409	Nonalcoholic fatty liver disease	-23.025851
22719876	rs2143571	Nonalcoholic fatty liver disease	-14.326336
22719876	rs2073080	Nonalcoholic fatty liver disease	-14.038654
22719876	rs1390096	Nonalcoholic fatty liver disease	-12.716898
22719876	rs11206226	Nonalcoholic fatty liver disease	-12.206073
23326517	rs1061147	Age-related macular degeneration	-71.736813
23326517	rs3793917	Age-related macular degeneration	-57.564627
23326517	rs17050244	Age-related macular degeneration	-14.508658
23326517	rs6857	Age-related macular degeneration	-13.815511
23326517	rs7676999	Age-related macular degeneration	-13.815511
23326517	rs6480975	Age-related macular degeneration	-13.122363
23326517	rs11986011	Age-related macular degeneration	-12.206073
23326517	rs1967689	Age-related macular degeneration	-12.206073
23326517	rs9646096	Age-related macular degeneration	-12.023751
23326517	rs1355023	Age-related macular degeneration	-12.023751
23326517	rs10406174	Age-related macular degeneration	-11.869600
23326517	rs4714888	Age-related macular degeneration	-11.736069
23326517	rs6819266	Age-related macular degeneration	-11.736069
23326517	rs10830228	Age-related macular degeneration	-11.618286
23326517	rs3793917	Age-related macular degeneration	-53.875748
23326517	rs6857	Age-related macular degeneration	-13.815511
23326517	rs2075650	Age-related macular degeneration	-13.815511
23326517	rs17586843	Age-related macular degeneration	-13.122363
23326517	rs6480975	Age-related macular degeneration	-12.716898
23326517	rs621313	Age-related macular degeneration	-12.429216
23326517	rs11986011	Age-related macular degeneration	-12.206073
23326517	rs1967689	Age-related macular degeneration	-12.206073
23326517	rs16851585	Age-related macular degeneration	-12.206073
23326517	rs10406174	Age-related macular degeneration	-12.023751
23326517	rs9646096	Age-related macular degeneration	-12.023751
23326517	rs7750345	Age-related macular degeneration	-11.869600
23326517	rs6721654	Age-related macular degeneration	-11.869600
23326517	rs4293143	Age-related macular degeneration	-11.736069
23326517	rs2049622	Age-related macular degeneration	-11.618286
22792082	rs295137	Asthma	-13.815511
23508266	rs11252394	Asthma	-15.424948
23508266	rs6988229	Asthma	-11.618286
21573128	rs7605378	Osteoporosis	-17.727534
21533074	rs2647012	Follicular lymphoma	-47.661140
23967269	rs848512	IgE levels in asthmatics	-13.815511
23967269	rs1472066	IgE levels in asthmatics	-11.736069
23967269	rs10404342	IgE levels in asthmatics	-11.736069
23967269	rs4879926	IgE levels in asthmatics	-11.736069
23967269	rs10142119	IgE levels in asthmatics	-15.424948
23967269	rs6563898	IgE levels in asthmatics	-11.736069
23967269	rs1425902	IgE levels in asthmatics	-13.815511
23967269	rs17744026	IgE levels in asthmatics	-12.716898
23967269	rs1843834	IgE levels in asthmatics	-12.429216
17903296	rs10506821	Hip geometry, shaft width, gender differentiated in females	-15.410060
17903296	rs1452928	Hip geometry, shaft width, gender differentiated in females	-14.158001
17903296	rs922948	Hip geometry, shaft width, gender differentiated in females	-13.255895
17903296	rs10492096	Hip geometry, shaft section modulus, gender differentiated in females	-12.606550
17903296	rs9287234	Hip geometry, shaft section modulus, gender differentiated in females	-11.748648
17903296	rs1590305	Hip geometry, neck section modulus, gender differentiated in males	-12.668108
17903296	rs7857590	Hip geometry, neck section modulus, gender differentiated in males	-11.726119
17903296	rs10503887	Hip geometry, shaft section modulus	-15.316094
17903296	rs432446	Hip geometery, neck shaft angle	-12.168777
17903296	rs1552896	Hip geometery, neck shaft angle	-11.632836
17903296	rs2165468	Femoral neck bone mineral density	-13.747852
17903296	rs1538173	Femoral neck bone mineral density	-12.785891
17903296	rs4087296	Trochanter bone mineral density, gender differentiated in females	-14.983473
17903296	rs4811196	Trochanter bone mineral density, gender differentiated in females	-13.693293
17903296	rs9291683	Quantitative broadband ultrasound attentuation of the calcaneus	-13.087962
17903296	rs2214681	Quantitative broadband ultrasound attentuation of the calcaneus	-12.814879
17903296	rs10486661	Combined bone mineral density phenotypes, femoral neck bone mineral density, trochanater bone mineral density, lumbar spine bone mineral density, gender differentiated in females	-11.581204
17903296	rs10514345	Hip geometry, neck section modulus	-15.524769
17903296	rs2053506	Hip geometry, neck section modulus	-12.496425
17903296	rs4131805	Hip geometery, neck shaft angle, gender differentiated in males	-13.087962
17903296	rs3762397	Trochanter bone mineral density	-15.095645
17903296	rs10506701	Trochanter bone mineral density	-13.479038
17903296	rs914951	Trochanter bone mineral density	-11.641896
17903296	rs9317284	Femoral neck bone mineral density, gender differentiated in males	-15.226098
17903296	rs10508076	Femoral neck bone mineral density, gender differentiated in males	-12.345335
17903296	rs2054989	Hip geometry, neck width, gender differentiated in females	-14.316386
17903296	rs1395548	Hip geometry, neck width, gender differentiated in females	-13.616660
17903296	rs4715166	Hip geometry, neck width, gender differentiated in females	-12.825969
17903296	rs4143244	Hip geometry, neck width	-14.165068
17903296	rs10510628	Trochanter bone mineral density, gender differentiated in males	-12.775234
17903296	rs2548003	Hip geometry, neck section modulus, gender differentiated in females	-15.242627
17903296	rs6600671	Hip geometry, neck section modulus, gender differentiated in females	-14.351654
17903296	rs10515148	Hip geometry, neck section modulus, gender differentiated in females	-14.309807
17903296	rs638882	Hip geometry, neck section modulus, gender differentiated in females	-12.562748
17903296	rs991258	Hip geometry, shaft width	-14.446622
22511988	rs6742078	Circulating cell-free DNA	-52.266310
21573004	rs12696304	Telomere length	-31.543044
21901158	rs7043482	Insulin resistance/response, HOMA-IR	-12.716898
21901158	rs17589516	Insulin resistance/response, HOMA-IR	-12.429216
21901158	rs9792548	Insulin resistance/response, HOMA-IR	-12.429216
21901158	rs1401492	Insulin resistance/response, HOMA-IR	-12.206073
21901158	rs16962638	Insulin resistance/response, HOMA-IR	-12.023751
21901158	rs6576507	Insulin resistance/response, HOMA-IR	-11.869600
21901158	rs2407314	Insulin resistance/response, HOMA-IR	-11.736069
21901158	rs6576507	Insulin resistance/response	-14.731801
21901158	rs12655917	Insulin resistance/response	-14.326336
21901158	rs4819143	Insulin resistance/response	-13.815511
21901158	rs17431357	Insulin resistance/response	-13.815511
21901158	rs2407103	Insulin resistance/response	-13.122363
21901158	rs1401492	Insulin resistance/response	-12.716898
21901158	rs591044	Insulin resistance/response	-12.023751
21909115	rs6015450	Hypertension	-30.849897
21909115	rs633185	Hypertension	-23.718998
21909115	rs805303	Hypertension	-23.025851
21909115	rs1799945	Hypertension	-22.332704
21909115	rs1173771	Hypertension	-21.927239
21909115	rs932764	Hypertension	-18.526041
21909115	rs4373814	Hypertension	-16.223456
21909115	rs11953630	Hypertension	-15.424948
21909115	rs2932538	Hypertension	-15.019483
21909115	rs13107325	Hypertension	-14.508658
21909115	rs2521501	Hypertension	-14.172186
21909115	rs11191548	Systolic blood pressure	-57.921302
21909115	rs1458038	Systolic blood pressure	-52.266310
21909115	rs6015450	Systolic blood pressure	-51.573163
21909115	rs1378942	Systolic blood pressure	-51.167698
21909115	rs2521501	Systolic blood pressure	-42.139679
21909115	rs633185	Systolic blood pressure	-39.143947
21909115	rs1173771	Systolic blood pressure	-36.148214
21909115	rs932764	Systolic blood pressure	-34.895451
21909115	rs13107325	Systolic blood pressure	-31.137579
21909115	rs419076	Systolic blood pressure	-29.240459
21909115	rs7129220	Systolic blood pressure	-26.532409
21909115	rs1799945	Systolic blood pressure	-25.551580
21909115	rs805303	Systolic blood pressure	-24.635289
21909115	rs11953630	Systolic blood pressure	-24.229824
21909115	rs4373814	Systolic blood pressure	-23.718998
21909115	rs17608766	Systolic blood pressure	-23.025851
21909115	rs2932538	Systolic blood pressure	-20.723266
21909115	rs1327235	Systolic blood pressure	-17.727534
21909115	rs13139571	Systolic blood pressure	-13.815511
21909115	rs13082711	Systolic blood pressure	-13.122363
21909115	rs1378942	Diastolic blood pressure	-58.768600
21909115	rs3184504	Diastolic blood pressure	-56.178333
21909115	rs1458038	Diastolic blood pressure	-55.367403
21909115	rs6015450	Diastolic blood pressure	-51.167698
21909115	rs13107325	Diastolic blood pressure	-38.450799
21909115	rs1327235	Diastolic blood pressure	-34.538776
21909115	rs2521501	Diastolic blood pressure	-33.845629
21909115	rs633185	Diastolic blood pressure	-33.845629
21909115	rs1799945	Diastolic blood pressure	-33.845629
21909115	rs11953630	Diastolic blood pressure	-28.547312
21909115	rs419076	Diastolic blood pressure	-26.937874
21909115	rs1173771	Diastolic blood pressure	-25.433797
21909115	rs805303	Diastolic blood pressure	-24.229824
21909115	rs13139571	Diastolic blood pressure	-22.332704
21909115	rs4373814	Diastolic blood pressure	-21.639557
21909115	rs2932538	Diastolic blood pressure	-20.723266
21909115	rs13082711	Diastolic blood pressure	-19.336971
21909115	rs7129220	Diastolic blood pressure	-16.628921
21909115	rs932764	Diastolic blood pressure	-14.038654
17903300	rs4471028	Mean waist circumference	-15.424948
17903300	rs4469448	Mean waist circumference	-15.162584
17903300	rs6996971	Mean waist circumference	-14.528860
17903300	rs10504576	Mean waist circumference	-14.158001
17903300	rs1875517	Mean waist circumference	-13.410045
17903300	rs10488165	Mean waist circumference	-12.859999
17903300	rs2206682	Mean waist circumference	-12.380426
17903300	rs2223662	Mean waist circumference	-12.186270
17903300	rs953536	Mean waist circumference	-11.711376
17903300	rs1106683	Mean body mass index	-15.935774
17903300	rs1106684	Mean body mass index	-13.345507
17903300	rs1333026	Mean body mass index	-11.723646
21448238	rs11636768	Migraine	-14.508658
21448238	rs140174	Migraine	-11.736069
19305408	rs12143842	QT interval	-178.908490
19305408	rs12029454	QT interval	-102.585782
19305408	rs16857031	QT interval	-78.287893
19305408	rs37062	QT interval	-56.466015
19305408	rs11756438	QT interval	-49.047434
19305408	rs2074238	QT interval	-38.045334
19305408	rs846111	QT interval	-36.841361
19305408	rs4725982	QT interval	-35.231924
19305408	rs2968864	QT interval	-34.761920
19305408	rs12576239	QT interval	-34.538776
19305408	rs8049607	QT interval	-32.929338
19305408	rs12053903	QT interval	-32.236191
19305408	rs2074518	QT interval	-25.839262
22737229	rs3077	Hepatitis B	-102.230035
22737229	rs9277535	Hepatitis B	-47.661140
22737229	rs9277535	Hepatitis B	-38.450799
22737229	rs3077	Hepatitis B	-20.723266
21386085	rs15285	Metabolic syndrome bivariate trait, triglycerides and blood pressure	-23.025851
21386085	rs780093	Metabolic syndrome bivariate trait, triglycerides and blood pressure	-21.927239
21386085	rs11823543	Metabolic syndrome bivariate trait, triglycerides and blood pressure	-19.624654
21386085	rs11825181	Metabolic syndrome bivariate trait, triglycerides and blood pressure	-19.624654
21386085	rs2954033	Metabolic syndrome bivariate trait, triglycerides and blood pressure	-18.526041
21386085	rs2266788	Metabolic syndrome bivariate trait, triglycerides and blood pressure	-17.034386
21386085	rs2075290	Metabolic syndrome	-20.030119
21386085	rs295	Metabolic syndrome	-20.030119
21386085	rs2266788	Metabolic syndrome	-20.030119
21386085	rs10790162	Metabolic syndrome	-19.113828
21386085	rs173539	Metabolic syndrome	-18.526041
21386085	rs173539	Metabolic syndrome bivariate trait, high-density lipoprotein cholesterol and waist circumference	-36.841361
21386085	rs301	Metabolic syndrome bivariate trait, high-density lipoprotein cholesterol and waist circumference	-24.229824
21386085	rs9987289	Metabolic syndrome bivariate trait, high-density lipoprotein cholesterol and waist circumference	-17.034386
21386085	rs10468017	Metabolic syndrome bivariate trait, high-density lipoprotein cholesterol and waist circumference	-16.628921
21386085	rs2075290	Metabolic syndrome bivariate trait, waist circumference and triglycerides	-36.841361
21386085	rs2266788	Metabolic syndrome bivariate trait, waist circumference and triglycerides	-36.148214
21386085	rs10790162	Metabolic syndrome bivariate trait, waist circumference and triglycerides	-34.895451
21386085	rs780093	Metabolic syndrome bivariate trait, waist circumference and triglycerides	-26.937874
21386085	rs3749147	Metabolic syndrome bivariate trait, waist circumference and triglycerides	-20.723266
21386085	rs1919128	Metabolic syndrome bivariate trait, waist circumference and triglycerides	-20.030119
21386085	rs13022873	Metabolic syndrome bivariate trait, waist circumference and triglycerides	-19.113828
21386085	rs13702	Metabolic syndrome bivariate trait, high-density lipoprotein cholesterol and triglycerides	-36.841361
21386085	rs173539	Metabolic syndrome bivariate trait, high-density lipoprotein cholesterol and triglycerides	-35.231924
21386085	rs10790162	Metabolic syndrome bivariate trait, high-density lipoprotein cholesterol and triglycerides	-33.440164
21386085	rs2075290	Metabolic syndrome bivariate trait, high-density lipoprotein cholesterol and triglycerides	-31.543044
21386085	rs2266788	Metabolic syndrome bivariate trait, high-density lipoprotein cholesterol and triglycerides	-28.324168
21386085	rs2954026	Metabolic syndrome bivariate trait, high-density lipoprotein cholesterol and triglycerides	-18.643824
21386085	rs439401	Metabolic syndrome bivariate trait, high-density lipoprotein cholesterol and triglycerides	-18.420681
21386085	rs9987289	Metabolic syndrome bivariate trait, high-density lipoprotein cholesterol and triglycerides	-18.420681
21386085	rs9939224	Metabolic syndrome bivariate trait, high-density lipoprotein cholesterol and fasting glucose	-25.685111
21386085	rs1387153	Metabolic syndrome bivariate trait, high-density lipoprotein cholesterol and fasting glucose	-20.030119
21386085	rs2043085	Metabolic syndrome bivariate trait, high-density lipoprotein cholesterol and fasting glucose	-18.420681
21386085	rs569805	Metabolic syndrome bivariate trait, high-density lipoprotein cholesterol and fasting glucose	-16.223456
21386085	rs1387153	Metabolic syndrome bivariate trait, blood pressure and fasting glucose	-18.643824
21386085	rs2206277	Metabolic syndrome bivariate trait, waist circumference and fasting glucose	-16.118096
21386085	rs3764261	Metabolic syndrome bivariate trait, blood pressure and high-density lipoprotein cholesterol	-28.834994
21386085	rs1441756	Metabolic syndrome bivariate trait, blood pressure and high-density lipoprotein cholesterol	-17.322068
21386085	rs10830956	Metabolic syndrome bivariate trait, triglycerides and fasting glucose	-23.718998
21386085	rs2197089	Metabolic syndrome bivariate trait, triglycerides and fasting glucose	-20.030119
21386085	rs11820589	Metabolic syndrome bivariate trait, triglycerides and fasting glucose	-18.931506
21386085	rs12286037	Metabolic syndrome bivariate trait, triglycerides and fasting glucose	-18.420681
19454037	rs409045	Left ventricular mass	-14.038654
19454037	rs10499859	Left ventricular mass	-12.716898
23535730	rs7651446	Ovarian cancer	-77.594746
23535730	rs3814113	Ovarian cancer	-72.296429
23535730	rs10088218	Ovarian cancer	-39.143947
23535730	rs8170	Ovarian cancer	-31.137579
23535730	rs9303542	Ovarian cancer	-21.927239
23535730	rs2072590	Ovarian cancer	-21.927239
23535730	rs11782652	Ovarian cancer	-21.079941
23535730	rs757210	Ovarian cancer	-20.946409
23535730	rs1243180	Ovarian cancer	-16.118096
23535730	rs7651446	Ovarian cancer	-66.081821
23535730	rs3814113	Ovarian cancer	-65.388673
23535730	rs10088218	Ovarian cancer	-26.532409
23535730	rs2072590	Ovarian cancer	-23.718998
23535730	rs9303542	Ovarian cancer	-18.931506
23535730	rs11782652	Ovarian cancer	-18.931506
23535730	rs1243180	Ovarian cancer	-17.727534
23535730	rs8170	Ovarian cancer	-15.424948
21502949	rs163030	Caudate nucleus volume, Right caudate	-15.424948
21502949	rs9378688	Caudate nucleus volume, Left caudate	-12.023751
17903303	rs2390582	Coronary artery calcification	-13.479038
17903303	rs10483853	Coronary artery calcification	-12.007222
17903303	rs10507130	Coronary artery calcification	-11.913403
17903303	rs10499903	Ankle brachial index	-12.404524
17903303	rs2896103	Ankle brachial index	-12.311433
17903303	rs9302997	Ankle brachial index	-12.186270
17903303	rs7715811	Ankle brachial index	-11.959213
17903303	rs1320267	Ankle brachial index	-11.883989
17903303	rs1350445	Ankle brachial index	-11.675444
17903303	rs590183	Ankle brachial index	-11.663748
17903303	rs1502050	Ankle brachial index	-11.652188
17903303	rs4814615	Common carotid artery intimal medial thickness	-12.591735
17903303	rs6053733	Common carotid artery intimal medial thickness	-12.507178
17903303	rs1400544	Common carotid artery intimal medial thickness	-11.990961
17903303	rs1376877	Internal carotid artery intimal medial thickness	-14.783095
17903303	rs3849150	Abdominal aortic calcification	-13.345507
17903298	rs180730	Fasting plasma glucose	-12.206073
17903298	rs7731657	28-yr time-averaged fasting plasma glucose	-11.869600
17903298	rs10486607	Glycated hemoglobin	-11.736069
17903298	rs2066219	0- to 120-min insulin sensitivity index	-11.618286
22076464	rs17505102	Acute lymphoblastic leukemia	-17.727534
22076464	rs1945213	Acute lymphoblastic leukemia	-17.322068
22076464	rs7156960	Acute lymphoblastic leukemia	-12.716898
22076464	rs7738636	Acute lymphoblastic leukemia	-12.023751
22076464	rs282708	Acute lymphoblastic leukemia	-11.736069
22076464	rs17505102	Acute lymphoblastic leukemia	-18.526041
22076464	rs1945213	Acute lymphoblastic leukemia	-17.034386
22076464	rs3942852	Acute lymphoblastic leukemia	-13.815511
22076464	rs7156960	Acute lymphoblastic leukemia	-13.815511
22076464	rs207954	Acute lymphoblastic leukemia	-13.815511
22076464	rs920590	Acute lymphoblastic leukemia	-13.122363
21750679	rs6457617	Systemic sclerosis	-84.502501
21750679	rs7574865	Systemic sclerosis	-29.240459
21750679	rs3130573	Systemic sclerosis	-21.234091
21750679	rs2233287	Systemic sclerosis	-19.113828
21750679	rs10488631	Systemic sclerosis	-14.731801
21750679	rs2056626	Systemic sclerosis	-13.815511
21750679	rs13021401	Systemic sclerosis	-12.716898
21779181	rs10488631	Systemic sclerosis, dcSSc	-20.723266
21779181	rs11171747	Systemic sclerosis, dcSSc	-16.628921
21779181	rs9275390	Systemic sclerosis, ACA positive	-123.240983
21779181	rs443198	Systemic sclerosis, ACA positive	-46.157062
21779181	rs11047102	Systemic sclerosis, ACA positive	-16.118096
21779181	rs10488631	Systemic sclerosis, ACA positive	-15.424948
21779181	rs11642873	Systemic sclerosis, IcSSc	-26.937874
21779181	rs10488631	Systemic sclerosis, IcSSc	-22.332704
21779181	rs3821236	Systemic sclerosis, IcSSc	-16.223456
21779181	rs12540874	Systemic sclerosis, IcSSc	-13.815511
21779181	rs2056626	Systemic sclerosis, IcSSc	-12.716898
21779181	rs11047102	Systemic sclerosis, IcSSc	-12.206073
21779181	rs3129882	Systemic sclerosis, ATA positive	-61.476650
21779181	rs987870	Systemic sclerosis, ATA positive	-45.358555
21779181	rs3129763	Systemic sclerosis, ATA positive	-25.328436
21779181	rs9296015	Systemic sclerosis, ATA positive	-18.420681
21779181	rs9275390	Systemic sclerosis, ATA positive	-16.118096
21779181	rs10488631	Systemic sclerosis, ATA positive	-14.038654
21602798	rs7210100	Prostate cancer	-28.834994
20862305	rs1359790	Type II diabetes	-18.931506
20862305	rs10906115	Type II diabetes	-18.420681
20862305	rs1436955	Type II diabetes	-14.172186
20862305	rs5015480	Type II diabetes	-11.618286
20661308	rs1801725	Serum calcium	-83.403889
23979607	rs73772260	Borderline personality disorder features	-14.731801
23341777	rs12296850	Squamous cell carcinoma	-23.025851
19448621	rs16991615	Age at onset of menarche and menopause	-48.354287
19448621	rs1172822	Age at onset of menarche and menopause	-43.055970
19448621	rs365132	Age at onset of menarche and menopause	-30.156750
19448621	rs314277	Age at onset of menarche and menopause	-28.834994
19448621	rs7861820	Age at onset of menarche and menopause	-19.624654
19448621	rs2153157	Age at onset of menarche and menopause	-16.811243
23698163	rs1395479	Serum selenium levels	-15.019483
23698163	rs891684	Serum selenium levels	-14.731801
23698163	rs6692700	Serum selenium levels	-13.122363
23698163	rs4875284	Serum selenium levels	-12.716898
21082022	rs13333226	Hypertension	-23.942142
20072603	rs13182402	Osteoporosis	-20.030119
22941191	rs9295536	Neuroblastoma	-34.761920
22941191	rs7587476	Neuroblastoma	-30.849897
22941191	rs110419	Neuroblastoma	-29.933606
22941191	rs4336470	Neuroblastoma	-24.229824
22941191	rs17065417	Neuroblastoma	-18.420681
22941191	rs11037575	Neuroblastoma	-16.811243
23535967	rs17536527	Glomerular filtration rate	-20.946409
23535967	rs10206899	Glomerular filtration rate	-18.931506
23535967	rs10032549	Glomerular filtration rate	-18.420681
23535967	rs4859682	Glomerular filtration rate	-20.030119
23535967	rs10206899	Glomerular filtration rate	-20.030119
23535967	rs10206899	Glomerular filtration rate	-17.034386
21602797	rs9268905	Cystic fibrosis severity	-16.118096
21602797	rs1403543	Cystic fibrosis severity	-13.122363
21602797	rs12188164	Cystic fibrosis severity	-12.429216
21602797	rs11645366	Cystic fibrosis severity	-11.869600
21602797	rs12883884	Cystic fibrosis severity	-11.736069
21602797	rs12793173	Cystic fibrosis severity p.Phe508del/p.Phe508del only	-20.723266
23307926	rs11668344	Menopause	-58.257775
23307926	rs16991615	Menopause	-26.021583
23307926	rs1046089	Menopause	-23.942142
23307926	rs10852344	Menopause	-16.811243
23307926	rs12461110	Menopause	-16.223456
23307926	rs2517388	Menopause	-16.118096
23307926	rs1473307	Menopause	-15.019483
23307926	rs1867631	Menopause	-12.206073
20861866	rs1329428	Age-related macular degeneration	-146.266834
20861866	rs10490924	Age-related macular degeneration	-138.155106
20861866	rs429608	Age-related macular degeneration	-32.929338
20861866	rs2230199	Age-related macular degeneration	-18.420681
17447842	rs11209026	Crohn's disease	-40.658074
17447842	rs11465804	Crohn's disease	-33.286013
17447842	rs1373692	Crohn's disease	-26.889084
17447842	rs10512734	Crohn's disease	-23.109233
17447842	rs4613763	Crohn's disease	-20.540944
17447842	rs1002922	Crohn's disease	-20.192638
17447842	rs1343151	Crohn's disease	-19.890357
17447842	rs4495224	Crohn's disease	-15.329638
17447842	rs348601	Crohn's disease	-14.488855
17447842	rs5743289	Crohn's disease	-13.815511
17447842	rs10889677	Crohn's disease	-12.940042
21060863	rs2287921	Retinal vascular caliber	-56.871480
21060863	rs225717	Retinal vascular caliber	-36.841361
21060863	rs17421627	Retinal vascular caliber	-34.895451
21060863	rs10774625	Retinal vascular caliber	-29.240459
21060863	rs7824557	Retinal vascular caliber	-14.731801
21980494	rs505922	Venous thromboembolism	-78.287893
21980494	rs1018827	Venous thromboembolism	-59.174065
21980494	rs7659024	Venous thromboembolism	-29.240459
21980494	rs3756008	Venous thromboembolism	-23.536677
20200953	rs16864755	Femoral neck bone mineral density	-12.429216
21810271	rs6708166	Plasma vWF and FVIII levels, FVIII activity	-13.815511
21810271	rs1354492	Plasma vWF and FVIII levels, FVIII activity	-13.122363
21810271	rs12344583	Plasma vWF and FVIII levels, FVIII activity	-11.736069
21810271	rs7306642	Plasma vWF and FVIII levels, FVIII activity	-12.716898
21810271	rs4686760	Plasma vWF and FVIII levels	-13.815511
21810271	rs379440	Plasma vWF and FVIII levels	-13.815511
21810271	rs6454764	Plasma vWF and FVIII levels	-12.206073
21810271	rs10745527	Plasma vWF and FVIII levels	-12.206073
21810271	rs2298574	Plasma vWF and FVIII levels	-12.023751
21810271	rs1757948	Plasma vWF and FVIII levels	-11.869600
21810271	rs732505	Plasma vWF and FVIII levels	-11.618286
23886662	rs1295686	Atopic dermatitis	-38.450799
23886662	rs12153855	Atopic dermatitis	-31.137579
23886662	rs7130588	Atopic dermatitis	-28.547312
23886662	rs6661961	Atopic dermatitis	-23.131211
19609347	rs9791170	Hypertension	-14.488855
19609347	rs2146204	Hypertension	-12.726949
19609347	rs991316	Hypertension	-12.577136
19609347	rs7902529	Hypertension	-12.000686
19609347	rs5743185	Systolic blood pressure	-24.591272
19609347	rs16877320	Systolic blood pressure	-19.493625
19609347	rs11160059	Systolic blood pressure	-17.988898
19609347	rs17365948	Systolic blood pressure	-17.956947
19609347	rs12279202	Systolic blood pressure	-16.852065
19609347	rs3751664	Systolic blood pressure	-16.517082
19609347	rs11659639	Systolic blood pressure	-15.361974
19609347	rs4613079	Systolic blood pressure	-14.496729
19609347	rs13201744	Systolic blood pressure	-13.702182
19609347	rs2183737	Systolic blood pressure	-13.624890
19609347	rs9624	Systolic blood pressure	-13.600399
19609347	rs1982453	Systolic blood pressure	-12.961095
19609347	rs7953496	Systolic blood pressure	-12.287283
19609347	rs17009991	Systolic blood pressure	-12.270078
19609347	rs10746257	Systolic blood pressure	-12.174574
19609347	rs6420267	Systolic blood pressure	-12.127261
19609347	rs8039294	Systolic blood pressure	-11.770402
19609347	rs16956842	Systolic blood pressure	-11.675444
19609347	rs7929418	Systolic blood pressure	-11.617175
19609347	rs7307968	Systolic blood pressure	-11.573738
19609347	rs1867226	Diastolic blood pressure	-14.360238
19609347	rs9590141	Diastolic blood pressure	-13.947900
19609347	rs10135446	Diastolic blood pressure	-12.318122
19609347	rs11120313	Diastolic blood pressure	-12.304789
19609347	rs16848861	Diastolic blood pressure	-12.261585
19609347	rs11846013	Diastolic blood pressure	-12.208075
19609347	rs16853574	Diastolic blood pressure	-12.186270
19609347	rs2823756	Diastolic blood pressure	-12.069795
19609347	rs8039294	Diastolic blood pressure	-11.976549
19609347	rs9301196	Diastolic blood pressure	-11.919391
19609347	rs10205766	Diastolic blood pressure	-11.586572
19609347	rs4282823	Diastolic blood pressure	-11.520958
19503597	rs734553	Serum uric acid concentration	-461.167106
19503597	rs9998811	Serum uric acid concentration	-460.231840
19503597	rs12498742	Serum uric acid concentration	-459.833922
19503597	rs938555	Serum uric acid concentration	-453.628446
19503597	rs11942223	Serum uric acid concentration	-453.061142
19503597	rs6832439	Serum uric acid concentration	-452.484334
19503597	rs7376960	Serum uric acid concentration	-452.213019
19503597	rs4475146	Serum uric acid concentration	-451.609136
19503597	rs6838021	Serum uric acid concentration	-451.342305
19503597	rs5028843	Serum uric acid concentration	-449.995646
19503597	rs7442295	Serum uric acid concentration	-449.669625
19503597	rs938564	Serum uric acid concentration	-448.491270
19503597	rs13129697	Serum uric acid concentration	-443.053451
19503597	rs737267	Serum uric acid concentration	-441.697562
19503597	rs4697701	Serum uric acid concentration	-441.508551
19503597	rs938554	Serum uric acid concentration	-439.014428
19503597	rs16890979	Serum uric acid concentration	-433.921635
19503597	rs6449173	Serum uric acid concentration	-433.096719
19503597	rs4697913	Serum uric acid concentration	-429.808685
19503597	rs7669607	Serum uric acid concentration	-429.313652
19503597	rs7439210	Serum uric acid concentration	-428.676837
19503597	rs7680126	Serum uric acid concentration	-428.213169
19503597	rs4481233	Serum uric acid concentration	-426.714297
19503597	rs6449213	Serum uric acid concentration	-426.714297
19503597	rs16868246	Serum uric acid concentration	-426.517810
19503597	rs1071988	Serum uric acid concentration	-425.708215
19503597	rs13131257	Serum uric acid concentration	-424.899833
19503597	rs13145758	Serum uric acid concentration	-422.466697
19503597	rs9991278	Serum uric acid concentration	-417.483295
19503597	rs4385059	Serum uric acid concentration	-417.321287
19503597	rs11723439	Serum uric acid concentration	-416.544758
19503597	rs7675964	Serum uric acid concentration	-416.410227
19503597	rs1014290	Serum uric acid concentration	-415.922034
19503597	rs3733588	Serum uric acid concentration	-414.471335
19503597	rs10939650	Serum uric acid concentration	-414.180138
19503597	rs7660895	Serum uric acid concentration	-413.894337
19503597	rs3775948	Serum uric acid concentration	-413.023115
19503597	rs938558	Serum uric acid concentration	-410.309564
19503597	rs6855911	Serum uric acid concentration	-406.629342
19503597	rs4529048	Serum uric acid concentration	-401.529283
19503597	rs4697700	Serum uric acid concentration	-399.884338
19503597	rs874432	Serum uric acid concentration	-396.352521
19503597	rs13111638	Serum uric acid concentration	-385.783474
19503597	rs11722229	Serum uric acid concentration	-382.055172
19503597	rs13125209	Serum uric acid concentration	-355.353127
19503597	rs12509955	Serum uric acid concentration	-355.001571
19503597	rs7671266	Serum uric acid concentration	-350.055874
19503597	rs13125646	Serum uric acid concentration	-313.773330
19503597	rs1978274	Serum uric acid concentration	-313.632839
19503597	rs17406107	Serum uric acid concentration	-313.610439
19587794	rs12143842	Cardiac repolarisation	-191.114563
19587794	rs11153730	Cardiac repolarisation	-66.081821
23958962	rs2629540	Cocaine dependence	-13.815511
23958962	rs2456778	Cocaine dependence	-12.206073
23958962	rs2456778	Cocaine dependence	-12.716898
23958962	rs2005290	Cocaine dependence	-13.122363
23958962	rs72840936	Cocaine dependence	-12.716898
23958962	rs6677435	Cocaine dependence	-11.618286
23958962	rs2005290	Cocaine dependence	-14.731801
23958962	rs11944332	Cocaine dependence	-13.122363
23958962	rs4129566	Cocaine dependence	-12.716898
23958962	rs2629540	Cocaine dependence	-17.034386
23958962	rs111325002	Cocaine dependence	-14.731801
23958962	rs11944332	Cocaine dependence	-13.122363
23958962	rs4129566	Cocaine dependence	-12.716898
23958962	rs75686122	Cocaine dependence	-12.716898
21339755	rs6741892	5-HTT brain serotonin transporter levels in the thalamus	-12.206073
21483845	rs1800562	Iron status biomarkers	-17.322068
21483845	rs3811647	Iron status biomarkers	-21.416413
21483845	rs2698530	Iron status biomarkers	-15.424948
21483845	rs2698530	Iron status biomarkers	-12.429216
21483845	rs1800562	Iron status biomarkers	-21.234091
21483845	rs2698530	Iron status biomarkers	-16.118096
21483845	rs3811647	Iron status biomarkers	-11.736069
21483845	rs987710	Iron status biomarkers	-13.815511
21483845	rs987710	Iron status biomarkers	-14.508658
21483845	rs987710	Iron deficiency	-13.815511
21533175	rs11761528	Serum dehydroepiandrosterone sulphate levels	-81.794451
21533175	rs2637125	Serum dehydroepiandrosterone sulphate levels	-42.650504
21533175	rs740160	Serum dehydroepiandrosterone sulphate levels	-36.148214
21533175	rs17277546	Serum dehydroepiandrosterone sulphate levels	-24.635289
21533175	rs7181230	Serum dehydroepiandrosterone sulphate levels	-23.718998
21533175	rs2497306	Serum dehydroepiandrosterone sulphate levels	-19.113828
21533175	rs2185570	Serum dehydroepiandrosterone sulphate levels	-17.727534
21533175	rs6738028	Serum dehydroepiandrosterone sulphate levels	-17.727534
22589738	rs1659258	Visceral fat	-17.727534
22589738	rs3783938	Visceral fat	-14.038654
22589738	rs3846635	Visceral fat	-13.122363
22589738	rs7627289	Visceral fat	-13.122363
22589738	rs13323436	Visceral fat	-12.716898
22589738	rs13196329	Visceral fat	-12.716898
22589738	rs815847	Visceral fat	-12.716898
22589738	rs11839514	Visceral fat	-12.429216
22589738	rs1411916	Visceral fat	-12.429216
22589738	rs11231299	Visceral fat	-12.206073
22589738	rs10066447	Visceral fat	-11.869600
22589738	rs7336109	Visceral fat	-11.618286
22589738	rs9922619	Subcutaneous adipose tissue	-16.628921
22589738	rs11154271	Subcutaneous adipose tissue	-13.815511
22589738	rs869834	Subcutaneous adipose tissue	-13.122363
22589738	rs17008402	Subcutaneous adipose tissue	-13.122363
22589738	rs2324999	Subcutaneous adipose tissue	-13.122363
22589738	rs7245708	Subcutaneous adipose tissue	-13.122363
22589738	rs5743030	Subcutaneous adipose tissue	-12.206073
22589738	rs2058059	Subcutaneous adipose tissue	-11.869600
22589738	rs12467609	Subcutaneous adipose tissue	-11.869600
22589738	rs12967884	Subcutaneous adipose tissue	-11.869600
22589738	rs11757661	Subcutaneous adipose tissue	-11.736069
22589738	rs6686886	Subcutaneous adipose tissue	-11.618286
22589738	rs11858577	Subcutaneous adipose tissue	-11.618286
22589738	rs9409154	Visceral adipose tissue adjusted for BMI	-13.122363
22589738	rs7638389	Visceral adipose tissue adjusted for BMI	-11.736069
22589738	rs6789987	Visceral adipose tissue adjusted for BMI	-11.618286
22589738	rs2777777	Visceral adipose tissue adjusted for BMI	-11.618286
22589738	rs7833268	Subcutaneous adipose tissue	-14.326336
22589738	rs1722636	Subcutaneous adipose tissue	-14.326336
22589738	rs17501712	Subcutaneous adipose tissue	-14.172186
22589738	rs12591650	Subcutaneous adipose tissue	-14.172186
22589738	rs11725509	Subcutaneous adipose tissue	-13.815511
22589738	rs7245708	Subcutaneous adipose tissue	-13.815511
22589738	rs12629805	Subcutaneous adipose tissue	-12.716898
22589738	rs2025934	Subcutaneous adipose tissue	-12.716898
22589738	rs1421084	Subcutaneous adipose tissue	-12.716898
22589738	rs1453160	Subcutaneous adipose tissue	-12.429216
22589738	rs2324999	Subcutaneous adipose tissue	-12.429216
22589738	rs10916025	Subcutaneous adipose tissue	-12.023751
22589738	rs11850957	Subcutaneous adipose tissue	-12.023751
22589738	rs11952171	Subcutaneous adipose tissue	-11.869600
22589738	rs12773846	Subcutaneous adipose tissue	-11.869600
22589738	rs13153333	Subcutaneous adipose tissue	-11.736069
22589738	rs12185578	Subcutaneous adipose tissue	-11.618286
22589738	rs870288	Subcutaneous adipose tissue	-11.618286
22589738	rs901254	Visceral adipose tissue adjusted for BMI	-11.618286
22589738	rs10516635	Visceral adipose tissue adjusted for BMI	-11.736069
22589738	rs1048497	Visceral adipose tissue adjusted for BMI	-11.618286
22589738	rs1316952	Visceral adipose tissue/subcutaneous adipose tissue ratio	-16.118096
22589738	rs7433808	Visceral adipose tissue/subcutaneous adipose tissue ratio	-15.424948
22589738	rs743793	Visceral adipose tissue/subcutaneous adipose tissue ratio	-14.326336
22589738	rs1567127	Visceral adipose tissue/subcutaneous adipose tissue ratio	-13.815511
22589738	rs12316797	Visceral adipose tissue/subcutaneous adipose tissue ratio	-13.815511
22589738	rs12022722	Visceral adipose tissue/subcutaneous adipose tissue ratio	-13.122363
22589738	rs6789987	Visceral adipose tissue/subcutaneous adipose tissue ratio	-12.716898
22589738	rs8013477	Visceral adipose tissue/subcutaneous adipose tissue ratio	-12.429216
22589738	rs9899891	Visceral adipose tissue/subcutaneous adipose tissue ratio	-12.429216
22589738	rs11620399	Visceral adipose tissue/subcutaneous adipose tissue ratio	-12.206073
22589738	rs1048497	Visceral adipose tissue/subcutaneous adipose tissue ratio	-11.869600
22589738	rs13177918	Visceral adipose tissue/subcutaneous adipose tissue ratio	-11.736069
22589738	rs7042950	Visceral adipose tissue/subcutaneous adipose tissue ratio	-11.618286
22589738	rs11643447	Visceral adipose tissue adjusted for BMI	-15.424948
22589738	rs1791780	Visceral adipose tissue adjusted for BMI	-14.731801
22589738	rs10495537	Visceral adipose tissue adjusted for BMI	-14.508658
22589738	rs8106493	Visceral adipose tissue adjusted for BMI	-13.815511
22589738	rs2336030	Visceral adipose tissue adjusted for BMI	-13.815511
22589738	rs12175489	Visceral adipose tissue adjusted for BMI	-13.122363
22589738	rs1502172	Visceral adipose tissue adjusted for BMI	-12.716898
22589738	rs17216035	Visceral adipose tissue adjusted for BMI	-12.716898
22589738	rs227458	Visceral adipose tissue adjusted for BMI	-12.716898
22589738	rs31872	Visceral adipose tissue adjusted for BMI	-12.716898
22589738	rs2287654	Visceral adipose tissue adjusted for BMI	-12.429216
22589738	rs1299548	Visceral adipose tissue adjusted for BMI	-12.429216
22589738	rs7525133	Visceral adipose tissue adjusted for BMI	-12.206073
22589738	rs7120173	Visceral adipose tissue adjusted for BMI	-12.206073
22589738	rs9662633	Visceral adipose tissue adjusted for BMI	-12.023751
22589738	rs2059397	Visceral adipose tissue adjusted for BMI	-12.023751
22589738	rs10961577	Visceral adipose tissue adjusted for BMI	-11.869600
22589738	rs13043330	Visceral adipose tissue adjusted for BMI	-11.869600
22589738	rs7602441	Visceral adipose tissue adjusted for BMI	-11.869600
22589738	rs7324557	Visceral adipose tissue adjusted for BMI	-11.736069
22589738	rs2241193	Visceral fat	-16.118096
22589738	rs10910018	Visceral fat	-13.122363
22589738	rs6876835	Visceral fat	-12.716898
22589738	rs7294372	Visceral fat	-12.716898
22589738	rs4701523	Visceral fat	-12.716898
22589738	rs326155	Visceral fat	-12.429216
22589738	rs1530947	Visceral fat	-12.206073
22589738	rs3819055	Visceral fat	-12.206073
22589738	rs2278255	Visceral fat	-12.206073
22589738	rs7085142	Visceral fat	-12.023751
22589738	rs17744121	Visceral fat	-12.023751
22589738	rs10901513	Visceral fat	-12.023751
22589738	rs10176755	Visceral fat	-11.869600
22589738	rs745978	Visceral fat	-11.869600
22589738	rs2001970	Visceral fat	-11.618286
22589738	rs6504663	Visceral fat	-11.618286
22589738	rs17022027	Visceral fat	-11.618286
22589738	rs9375969	Visceral fat	-11.618286
22589738	rs12285276	Visceral fat	-11.618286
22589738	rs7956193	Visceral adipose tissue adjusted for BMI	-13.815511
22589738	rs2798334	Visceral adipose tissue adjusted for BMI	-13.815511
22589738	rs12943829	Visceral adipose tissue adjusted for BMI	-13.122363
22589738	rs11620399	Visceral adipose tissue adjusted for BMI	-12.206073
22589738	rs4821132	Visceral adipose tissue adjusted for BMI	-12.023751
22589738	rs17302400	Visceral adipose tissue adjusted for BMI	-11.869600
22589738	rs6946494	Visceral adipose tissue adjusted for BMI	-11.736069
22589738	rs16909318	Visceral fat	-14.172186
22589738	rs16910421	Visceral fat	-12.429216
22589738	rs10772915	Visceral fat	-12.206073
22589738	rs11683197	Visceral fat	-12.206073
22589738	rs11161851	Visceral fat	-11.869600
22589738	rs11998649	Visceral fat	-11.869600
22589738	rs2267193	Visceral fat	-11.736069
22589738	rs962528	Visceral fat	-11.736069
22589738	rs13166814	Subcutaneous adipose tissue	-14.508658
22589738	rs7617219	Subcutaneous adipose tissue	-13.815511
22589738	rs1582861	Subcutaneous adipose tissue	-12.716898
22589738	rs2173063	Subcutaneous adipose tissue	-12.716898
22589738	rs990871	Subcutaneous adipose tissue	-12.429216
22589738	rs6013355	Subcutaneous adipose tissue	-12.206073
22589738	rs12583882	Subcutaneous adipose tissue	-12.023751
22589738	rs4886088	Subcutaneous adipose tissue	-11.736069
22589738	rs11712655	Visceral adipose tissue/subcutaneous adipose tissue ratio	-13.815511
22589738	rs12562437	Visceral adipose tissue/subcutaneous adipose tissue ratio	-13.122363
22589738	rs8036080	Visceral adipose tissue/subcutaneous adipose tissue ratio	-12.716898
22589738	rs2943640	Visceral adipose tissue/subcutaneous adipose tissue ratio	-12.429216
22589738	rs10120372	Visceral adipose tissue/subcutaneous adipose tissue ratio	-12.429216
22589738	rs1536827	Visceral adipose tissue/subcutaneous adipose tissue ratio	-12.429216
22589738	rs12636148	Visceral adipose tissue/subcutaneous adipose tissue ratio	-12.206073
22589738	rs8106493	Visceral adipose tissue/subcutaneous adipose tissue ratio	-12.206073
22589738	rs12486865	Visceral adipose tissue/subcutaneous adipose tissue ratio	-11.869600
22589738	rs1791581	Visceral adipose tissue/subcutaneous adipose tissue ratio	-11.736069
22589738	rs1498095	Visceral adipose tissue/subcutaneous adipose tissue ratio	-11.736069
22589738	rs6464816	Visceral adipose tissue/subcutaneous adipose tissue ratio	-11.618286
22589738	rs9861887	Visceral adipose tissue/subcutaneous adipose tissue ratio	-11.618286
22589738	rs1641895	Visceral adipose tissue adjusted for BMI	-14.508658
22589738	rs11930273	Visceral adipose tissue adjusted for BMI	-13.815511
22589738	rs6781182	Visceral adipose tissue adjusted for BMI	-12.716898
22589738	rs2842895	Visceral adipose tissue adjusted for BMI	-12.429216
22589738	rs1316952	Visceral adipose tissue adjusted for BMI	-12.206073
22589738	rs746080	Visceral adipose tissue adjusted for BMI	-12.023751
22589738	rs10914967	Visceral adipose tissue adjusted for BMI	-12.023751
22589738	rs2554152	Visceral adipose tissue adjusted for BMI	-11.869600
22589738	rs4657015	Visceral adipose tissue adjusted for BMI	-11.736069
22589738	rs4304868	Visceral adipose tissue adjusted for BMI	-11.736069
22589738	rs11118316	Visceral adipose tissue/subcutaneous adipose tissue ratio	-19.624654
22589738	rs7433808	Visceral adipose tissue/subcutaneous adipose tissue ratio	-15.424948
22589738	rs12204127	Visceral adipose tissue/subcutaneous adipose tissue ratio	-14.326336
22589738	rs1316952	Visceral adipose tissue/subcutaneous adipose tissue ratio	-13.920871
22589738	rs17025426	Visceral adipose tissue/subcutaneous adipose tissue ratio	-13.122363
22589738	rs4376189	Visceral adipose tissue/subcutaneous adipose tissue ratio	-13.122363
22589738	rs7705033	Visceral adipose tissue/subcutaneous adipose tissue ratio	-13.122363
22589738	rs10992471	Visceral adipose tissue/subcutaneous adipose tissue ratio	-13.122363
22589738	rs10089517	Visceral adipose tissue/subcutaneous adipose tissue ratio	-13.122363
22589738	rs10951138	Visceral adipose tissue/subcutaneous adipose tissue ratio	-12.716898
22589738	rs1056053	Visceral adipose tissue/subcutaneous adipose tissue ratio	-12.429216
22589738	rs6124878	Visceral adipose tissue/subcutaneous adipose tissue ratio	-12.429216
22589738	rs6577655	Visceral adipose tissue/subcutaneous adipose tissue ratio	-12.206073
22589738	rs4978053	Visceral adipose tissue/subcutaneous adipose tissue ratio	-12.023751
22589738	rs16912285	Visceral adipose tissue/subcutaneous adipose tissue ratio	-11.869600
22589738	rs7547921	Visceral adipose tissue/subcutaneous adipose tissue ratio	-11.736069
22675492	rs727428	Sex hormone-binding globulin levels	-36.148214
22675492	rs10514317	Sex hormone-binding globulin levels	-14.172186
22675492	rs6721345	Sex hormone-binding globulin levels	-12.716898
22675492	rs8077059	Sex hormone-binding globulin levels	-12.206073
22675492	rs424950	Sex hormone-binding globulin levels	-12.206073
22675492	rs3849491	Sex hormone-binding globulin levels	-12.023751
22675492	rs10795130	Sex hormone-binding globulin levels	-11.869600
22675492	rs12596210	Sex hormone-binding globulin levels	-11.618286
22675492	rs909814	Testosterone levels	-13.920871
22675492	rs11132733	Testosterone levels	-12.716898
22675492	rs9905820	Testosterone levels	-12.429216
22675492	rs10495024	Testosterone levels	-12.023751
22675492	rs12059860	Testosterone levels	-11.736069
22675492	rs6016142	Estradiol levels	-16.628921
22675492	rs727479	Estradiol levels	-14.508658
22675492	rs597800	Estradiol levels	-14.508658
22675492	rs10488084	Estradiol levels	-13.122363
22675492	rs2727261	Estradiol levels	-12.716898
22675492	rs11880316	Estradiol levels	-12.429216
22675492	rs17056274	Estradiol levels	-12.429216
22675492	rs402675	Estradiol levels	-12.023751
21779176	rs2300478	Restless legs syndrome	-111.728057
21779176	rs12593813	Restless legs syndrome	-50.656872
21779176	rs9357271	Restless legs syndrome	-48.577431
21779176	rs3104767	Restless legs syndrome	-41.551892
21779176	rs6747972	Restless legs syndrome	-23.131211
21779176	rs1975197	Restless legs syndrome	-21.927239
24068947	rs7182874	Relative hand skill in reading disability	-18.526041
24068947	rs2962462	Relative hand skill in reading disability	-13.122363
24068947	rs10802047	Relative hand skill in reading disability	-13.122363
24068947	rs10216189	Relative hand skill in reading disability	-12.429216
24068947	rs227869	Relative hand skill in reading disability	-12.429216
24068947	rs6493858	Relative hand skill in reading disability	-12.429216
24068947	rs718073	Relative hand skill in reading disability	-12.206073
24068947	rs169313	Relative hand skill in reading disability	-11.736069
24068947	rs1996369	Relative hand skill in reading disability	-11.618286
24068947	rs4684792	Relative hand skill in reading disability	-11.618286
24068947	rs7883190	Relative hand skill	-13.122363
24068947	rs6040449	Relative hand skill	-12.429216
24068947	rs13037755	Relative hand skill	-12.206073
21700879	rs822354	Adiponectin levels	-17.034386
21700879	rs10447248	Adiponectin levels	-16.811243
21700879	rs2468677	Adiponectin levels	-14.038654
21700879	rs10517133	Adiponectin levels	-12.206073
21700879	rs13358260	Adiponectin levels	-12.206073
19557197	rs1558902	Waist circumference	-42.139679
19557197	rs10146997	Waist circumference	-16.811243
19557197	rs489693	Waist circumference	-14.731801
19557197	rs7138803	Waist circumference	-14.038654
19557197	rs4701252	Waist circumference	-13.122363
19557197	rs1555967	Waist circumference	-12.716898
19557197	rs7932813	Waist circumference	-12.206073
22961080	rs2383208	Type 2 diabetes	-38.045334
22961080	rs5945326	Type 2 diabetes	-34.895451
22961080	rs10814916	Type 2 diabetes	-25.839262
22961080	rs4430796	Type 2 diabetes	-24.635289
22961080	rs7754840	Type 2 diabetes	-21.079941
22961080	rs12010175	Type 2 diabetes	-20.030119
22961080	rs7403531	Type 2 diabetes	-19.336971
22961080	rs11257655	Type 2 diabetes	-18.777356
22961080	rs10886471	Type 2 diabetes	-18.777356
22961080	rs2237892	Type 2 diabetes	-16.118096
23459443	rs10906189	QT interval	-12.023751
23459443	rs1978746	QT interval	-11.736069
23459443	rs129963	QT interval	-11.618286
23459443	rs7006687	QT interval	-13.122363
23459443	rs10890920	QT interval	-12.716898
23459443	rs230014	QT interval	-12.429216
23459443	rs10916248	QT interval	-12.206073
23459443	rs1612141	QT interval	-12.206073
23459443	rs6755560	QT interval	-13.122363
23459443	rs17450029	QT interval	-12.716898
23459443	rs2708240	QT interval	-12.429216
23459443	rs3217869	QT interval	-12.429216
23459443	rs9375225	QT interval	-12.023751
23459443	rs2663905	QT interval	-12.206073
23459443	rs2273601	QT interval	-11.736069
23459443	rs9947295	QT interval	-11.736069
23459443	rs13437751	QT interval	-11.618286
20634892	rs9491140	Neuroticism, main effect	-15.019483
20634892	rs4965121	Neuroticism, main effect	-13.815511
20634892	rs9561329	Neuroticism, age interaction	-16.118096
20081856	rs2251219	Major mood disorders	-20.030119
21983785	rs7412746	Melanoma	-23.131211
21983785	rs3219090	Melanoma	-16.223456
20686651	rs4293393	Chronic kidney disease and serum creatinine concentration	-21.639557
20686651	rs13070584	Chronic kidney disease and serum creatinine concentration	-13.122363
20686651	rs9310709	Chronic kidney disease and serum creatinine concentration	-13.122363
20686651	rs10941694	Chronic kidney disease and serum creatinine concentration	-11.618286
24121790	rs10419226	Barrett's esophagus	-16.628921
24121790	rs3784262	Barrett's esophagus	-14.731801
24121790	rs6449586	Barrett's esophagus	-13.815511
24121790	rs2687201	Barrett's esophagus	-13.122363
24121790	rs11789015	Barrett's esophagus	-12.206073
24121790	rs7904985	Barrett's esophagus	-12.023751
24121790	rs11771429	Barrett's esophagus	-11.869600
24121790	rs11789015	Esophageal adenocarcinoma	-15.424948
24121790	rs2687201	Esophageal adenocarcinoma	-14.326336
24121790	rs10419226	Esophageal adenocarcinoma	-14.038654
24121790	rs2342002	Esophageal adenocarcinoma	-13.920871
24121790	rs6479527	Esophageal adenocarcinoma	-13.122363
24121790	rs4610302	Esophageal adenocarcinoma	-12.429216
24121790	rs2178146	Esophageal adenocarcinoma	-12.429216
24121790	rs17172185	Esophageal adenocarcinoma	-12.206073
24121790	rs10419226	Digestive system disease	-21.639557
24121790	rs11789015	Digestive system disease	-20.723266
24121790	rs2687201	Digestive system disease	-19.113828
24121790	rs4800353	Digestive system disease	-15.019483
24121790	rs3784262	Digestive system disease	-14.172186
24121790	rs7632500	Digestive system disease	-13.815511
24121790	rs2178146	Digestive system disease	-13.815511
24121790	rs2927438	Digestive system disease	-13.122363
24121790	rs2342002	Digestive system disease	-11.869600
24121790	rs11771429	Digestive system disease	-11.736069
19421330	rs10517740	Young-onset hypertension	-82.316450
19421330	rs10517740	Young-onset hypertension	-48.505110
19421330	rs10517740	Young-onset hypertension	-81.088059
19421330	rs10517740	Young-onset hypertension	-49.934166
19421330	rs9308945	Young-onset hypertension	-16.518573
19421330	rs6711736	Young-onset hypertension	-16.518573
19421330	rs6729869	Young-onset hypertension	-16.518573
19421330	rs9308945	Young-onset hypertension	-19.336971
19421330	rs6711736	Young-onset hypertension	-19.336971
19421330	rs6729869	Young-onset hypertension	-19.336971
20169177	rs7097397	Systemic lupus erythematosus	-25.551580
20169177	rs1128334	Systemic lupus erythematosus	-24.635289
23509613	rs13403289	Presence of antiphospholipid antibodies	-12.023751
23509613	rs8060581	Presence of antiphospholipid antibodies	-13.815511
23509613	rs1978968	Presence of antiphospholipid antibodies	-13.122363
23509613	rs17011455	Presence of antiphospholipid antibodies	-12.206073
23509613	rs17791782	Presence of antiphospholipid antibodies	-12.023751
23509613	rs10492418	Presence of antiphospholipid antibodies	-13.122363
23509613	rs2357982	Presence of antiphospholipid antibodies	-12.716898
23509613	rs11975235	Presence of antiphospholipid antibodies	-12.716898
23509613	rs9315762	Presence of antiphospholipid antibodies	-11.869600
23509613	rs6080100	Presence of antiphospholipid antibodies	-11.869600
23509613	rs6889746	Presence of antiphospholipid antibodies	-12.023751
23509613	rs12204683	Presence of antiphospholipid antibodies	-11.869600
23509613	rs6681460	Presence of antiphospholipid antibodies	-11.869600
19343178	rs8756	Height	-30.626753
19343178	rs6088813	Height	-29.933606
19343178	rs6763931	Height	-26.532409
19343178	rs10946808	Height	-25.839262
19343178	rs849141	Height	-24.229824
19343178	rs6570507	Height	-23.942142
19343178	rs1776897	Height	-23.248994
19343178	rs3118914	Height	-21.639557
19343178	rs1182188	Height	-19.624654
19343178	rs6830062	Height	-19.113828
19343178	rs2282978	Height	-18.420681
19343178	rs710841	Height	-17.727534
19343178	rs4842838	Height	-17.322068
19343178	rs13437082	Height	-16.811243
19343178	rs11809207	Height	-16.628921
19343178	rs910316	Height	-16.118096
19343178	rs10472828	Height	-15.019483
19343178	rs7871764	Height	-13.122363
19343178	rs1812175	Height	-12.429216
19343178	rs7815788	Height	-12.206073
20038947	rs1106634	Major depressive disorder	-14.172186
20038947	rs17144465	Major depressive disorder	-14.038654
20038947	rs9870680	Major depressive disorder	-13.815511
20038947	rs10265216	Major depressive disorder	-12.716898
20038947	rs644695	Major depressive disorder	-12.206073
20038947	rs724568	Major depressive disorder	-12.206073
20038947	rs5990417	Major depressive disorder	-12.023751
20038947	rs2326810	Major depressive disorder	-11.869600
20038947	rs1612122	Major depressive disorder	-11.869600
20421936	rs1558902	Obesity, extreme	-27.987696
20421936	rs10871777	Obesity, extreme	-23.536677
20421936	rs17700144	Obesity, extreme	-17.545212
20421936	rs473034	Obesity, extreme	-17.391061
20421936	rs1421085	Obesity, extreme	-17.322068
21399635	rs7774434	Primary biliary cirrhosis	-76.901599
21399635	rs17129789	Primary biliary cirrhosis	-43.854477
21399635	rs10931468	Primary biliary cirrhosis	-43.055970
21399635	rs12531711	Primary biliary cirrhosis	-36.946722
21399635	rs485499	Primary biliary cirrhosis	-36.148214
21399635	rs12134279	Primary biliary cirrhosis	-31.543044
21399635	rs3745516	Primary biliary cirrhosis	-29.240459
21399635	rs8017161	Primary biliary cirrhosis	-28.834994
21399635	rs6421571	Primary biliary cirrhosis	-26.532409
21399635	rs12924729	Primary biliary cirrhosis	-26.532409
21399635	rs7665090	Primary biliary cirrhosis	-26.244727
21399635	rs860413	Primary biliary cirrhosis	-25.328436
21399635	rs911263	Primary biliary cirrhosis	-24.635289
21399635	rs2293370	Primary biliary cirrhosis	-24.229824
21399635	rs11117432	Primary biliary cirrhosis	-23.718998
21399635	rs538147	Primary biliary cirrhosis	-22.332704
21399635	rs968451	Primary biliary cirrhosis	-20.723266
21399635	rs1800693	Primary biliary cirrhosis	-20.030119
21399635	rs1372072	Primary biliary cirrhosis	-17.727534
21399635	rs6974491	Primary biliary cirrhosis	-17.034386
21399635	rs7208487	Primary biliary cirrhosis	-14.038654
22087292	rs11859916	Femoral neck bone geometry	-13.122363
22087292	rs681900	Femoral neck bone geometry	-12.716898
24023777	rs12946942	Adolescent idiopathic scoliosis	-25.839262
19430480	rs2476601	Type I diabetes	-193.580608
19430480	rs33943415	Type I diabetes	-146.218679
19430480	rs7111341	Type I diabetes	-109.035685
19430480	rs653178	Type I diabetes	-63.529255
19430480	rs2292239	Type I diabetes	-56.766670
19430480	rs210120	Type I diabetes	-52.839011
19430480	rs722086	Type I diabetes	-42.140279
19430480	rs8062322	Type I diabetes	-42.025101
19430480	rs11066188	Type I diabetes	-40.464453
19430480	rs3087243	Type I diabetes	-34.350638
19430480	rs1893217	Type I diabetes	-33.258398
19430480	rs5753037	Type I diabetes	-31.632969
19430480	rs12251307	Type I diabetes	-29.650685
19430480	rs4505848	Type I diabetes	-28.391377
19430480	rs12212193	Type I diabetes	-24.418566
19430480	rs7202877	Type I diabetes	-23.587093
19430480	rs2111485	Type I diabetes	-21.031831
19430480	rs7221109	Type I diabetes	-20.734630
19430480	rs11203203	Type I diabetes	-20.172258
19430480	rs7020673	Type I diabetes	-20.093058
19430480	rs151227	Type I diabetes	-19.148419
19430480	rs12982646	Type I diabetes	-18.846859
19430480	rs10509540	Type I diabetes	-18.789573
19430480	rs1465788	Type I diabetes	-18.103683
19430480	rs9585056	Type I diabetes	-17.701866
19430480	rs4238595	Type I diabetes	-17.658941
19430480	rs7804356	Type I diabetes	-17.237421
19430480	rs9385400	Type I diabetes	-16.905334
19430480	rs2793108	Type I diabetes	-16.853107
19430480	rs3825932	Type I diabetes	-16.385452
19430480	rs1008723	Type I diabetes	-15.839707
19430480	rs425105	Type I diabetes	-15.718649
19430480	rs605093	Type I diabetes	-15.573448
19430480	rs4767000	Type I diabetes	-15.457988
19430480	rs229541	Type I diabetes	-15.389581
19430480	rs11085020	Type I diabetes	-15.210644
19430480	rs4763879	Type I diabetes	-15.094566
19430480	rs2478151	Type I diabetes	-14.607594
19430480	rs2281808	Type I diabetes	-14.515280
19430480	rs9653442	Type I diabetes	-14.165778
19430480	rs2525109	Type I diabetes	-14.153784
19430480	rs11964650	Type I diabetes	-13.745052
19430480	rs4900384	Type I diabetes	-13.680106
19430480	rs10845563	Type I diabetes	-13.677489
19430480	rs2020247	Type I diabetes	-13.677489
19430480	rs723576	Type I diabetes	-13.524335
19430480	rs10272724	Type I diabetes	-13.472630
19430480	rs946487	Type I diabetes	-13.129388
19430480	rs7731784	Type I diabetes	-13.127376
19430480	rs3024505	Type I diabetes	-13.027963
21738484	rs12618769	Bipolar disorder	-13.815511
21738484	rs17197037	Bipolar disorder	-13.122363
21738484	rs2989476	Bipolar disorder	-12.716898
21738484	rs7747960	Bipolar disorder	-11.618286
21738484	rs4770394	Bipolar disorder	-11.618286
21738484	rs1038094	Bipolar disorder	-11.618286
22666496	rs13279522	Response to statin therapy	-14.508658
21552555	rs17126232	Obesity, hip	-15.424948
21552555	rs10953454	Obesity, hip	-14.172186
21552555	rs5762430	Obesity, hip	-14.172186
21552555	rs9923451	Obesity, hip	-14.038654
21552555	rs11624704	Obesity, waist-hip ratio	-19.624654
21552555	rs7581710	Obesity, waist-hip ratio	-15.424948
21552555	rs2807278	Obesity, waist-hip ratio	-15.019483
21552555	rs17126232	Obesity, body mass index	-14.731801
21552555	rs11088859	Obesity, waist	-17.034386
21552555	rs17817449	Obesity	-26.937874
21552555	rs16867321	Obesity	-13.122363
21552555	rs925642	Obesity	-11.869600
21552555	rs17126232	Obesity, weight	-16.341239
21552555	rs17081231	Obesity, weight	-14.172186
22001756	rs3132468	Dengue shock syndrome	-23.942142
22001756	rs3765524	Dengue shock syndrome	-21.927239
22001756	rs6500818	Dengue shock syndrome	-15.424948
22001756	rs10104997	Dengue shock syndrome	-13.920871
20526338	rs12566888	Platelet aggregation, adenosine diphosphate	-35.455067
20526338	rs6943029	Platelet aggregation, adenosine diphosphate	-16.341239
20526338	rs525455	Platelet aggregation, adenosine diphosphate	-14.172186
20526338	rs7940646	Platelet aggregation, adenosine diphosphate	-13.815511
20526338	rs179429	Platelet aggregation, adenosine diphosphate	-11.869600
20526338	rs12566888	Platelet aggregation, epinephrine	-42.139679
20526338	rs869244	Platelet aggregation, epinephrine	-26.532409
20526338	rs2893923	Platelet aggregation, epinephrine	-16.811243
20526338	rs7071247	Platelet aggregation, epinephrine	-15.424948
20526338	rs6052699	Platelet aggregation, epinephrine	-13.122363
20526338	rs4947339	Platelet aggregation, epinephrine	-13.122363
20526338	rs1903595	Platelet aggregation, epinephrine	-12.206073
20526338	rs1671152	Platelet aggregation, collagen	-30.156750
20526338	rs7044355	Platelet aggregation, collagen	-16.118096
20526338	rs12367822	Platelet aggregation, collagen	-13.815511
23565137	rs519113	Alzheimer's disease	-88.191381
23565137	rs11218343	Alzheimer's disease	-20.030119
22792070	rs917727	Bone mineral density	-62.169798
22792070	rs4609139	Bone mineral density	-23.025851
18483556	rs12203592	Hair color: black versus blond	-290.482397
18483556	rs12913832	Hair color: black versus blond	-235.779970
18483556	rs4778138	Hair color: black versus blond	-54.568895
18483556	rs12896399	Hair color: black versus blond	-46.274845
18483556	rs28777	Hair color: black versus blond	-39.143947
18483556	rs8033165	Hair color: black versus blond	-23.718998
18483556	rs6918152	Hair color: black versus blond	-16.628921
18483556	rs12913832	Hair color: black versus red	-177.299052
18483556	rs12203592	Hair color: black versus red	-62.275158
18483556	rs258322	Hair color: black versus red	-52.266310
18483556	rs4778138	Hair color: black versus red	-44.259942
18483556	rs28777	Hair color: black versus red	-30.038967
18483556	rs8033165	Hair color: black versus red	-26.937874
18483556	rs6918152	Hair color: black versus red	-14.508658
20927387	rs7775698	Mean corpuscular hemoglobin	-34.538776
20927387	rs855791	Mean corpuscular hemoglobin	-27.631021
20927387	rs1800562	Mean corpuscular hemoglobin	-19.624654
20927387	rs6569992	Mean corpuscular hemoglobin	-18.420681
20927387	rs17342717	Mean corpuscular hemoglobin	-16.811243
20927387	rs7775698	Red blood cell count	-32.236191
20927387	rs6569992	Red blood cell count	-18.931506
20927387	rs9494145	Mean corpuscular volume	-33.440164
20927387	rs855791	Mean corpuscular volume	-19.113828
20927387	rs6569992	Mean corpuscular volume	-17.322068
20927387	rs1800562	Mean corpuscular volume	-14.326336
20927387	rs4820268	Mean corpuscular hemoglobin concentration	-27.631021
19714249	rs297325	Obesity and osteoporosis, body mass index and bone mineral density, males	-14.731801
19714249	rs4756846	Obesity and osteoporosis, body mass index and bone mineral density, males	-14.508658
22493691	rs925489	Hypothyroidism	-43.055970
22493691	rs6679677	Hypothyroidism	-28.834994
22493691	rs3184504	Hypothyroidism	-26.532409
22493691	rs4915077	Hypothyroidism	-20.946409
22493691	rs2517532	Hypothyroidism	-18.420681
22493691	rs3129720	Hypothyroidism	-14.508658
22493691	rs948426	Hypothyroidism	-13.815511
22493691	rs4704397	Hypothyroidism	-13.122363
22493691	rs1051920	Hypothyroidism	-12.429216
22493691	rs4804416	Hypothyroidism	-12.206073
22493691	rs10162002	Hypothyroidism	-12.206073
22493691	rs655167	Hypothyroidism	-11.869600
22493691	rs10961534	Hypothyroidism	-11.869600
22493691	rs231779	Hypothyroidism	-11.869600
22493691	rs9901756	Hypothyroidism	-11.869600
22493691	rs10519980	Hypothyroidism	-11.869600
22493691	rs10248351	Hypothyroidism	-11.869600
22493691	rs3748682	Hypothyroidism	-11.618286
22493691	rs229526	Hypothyroidism	-11.618286
21804549	rs11078927	Asthma	-36.148214
21804549	rs3771180	Asthma	-33.845629
21804549	rs1837253	Asthma	-32.236191
21804549	rs2381416	Asthma	-26.937874
21804549	rs1101999	Asthma	-19.336971
21804549	rs11214966	Asthma	-14.326336
21804549	rs4845783	Asthma	-12.023751
18455228	rs3736228	Bone mineral density	-25.839262
18455228	rs4355801	Bone mineral density	-20.946409
23708191	rs870142	Congenital heart disease	-21.927239
23708191	rs12186641	Congenital heart disease	-11.869600
19412175	rs6435862	High-risk neuroblastoma	-39.249307
20548946	rs1900004	Optic disc parameters	-79.491866
20548946	rs1192415	Optic disc parameters	-63.373770
20548946	rs1362756	Optic disc parameters	-19.113828
20548946	rs1063192	Vertical cup-disc ratio	-33.152482
20548946	rs10483727	Vertical cup-disc ratio	-25.328436
20548946	rs17146964	Vertical cup-disc ratio	-19.336971
20548946	rs1926320	Vertical cup-disc ratio	-18.420681
20548946	rs1547014	Vertical cup-disc ratio	-18.420681
20548946	rs1900004	Vertical cup-disc ratio	-17.727534
20548946	rs8068952	Vertical cup-disc ratio	-17.322068
20548946	rs12025126	Vertical cup-disc ratio	-16.628921
20548946	rs2159128	Vertical cup-disc ratio	-15.019483
19961619	rs4952590	Atopy	-13.122363
20663923	rs4141463	Autism, strict	-17.034386
20663923	rs7142002	Autism, spectrum	-12.716898
20932310	rs12643654	P-tau181p, Alzheimer's disease	-14.508658
20932310	rs5998432	T-tau, mild cognitive impairment	-13.920871
20932310	rs4925189	T-tau, Alzheimer's disease	-14.326336
20932310	rs2899472	AB1-42, normal	-20.030119
20932310	rs11206801	AB1-42, normal	-16.628921
20932310	rs10784496	AB1-42, normal	-15.019483
20932310	rs2075650	AB1-42, normal	-15.019483
20932310	rs12534221	AB1-42, normal	-13.920871
20932310	rs1727638	AB1-42, normal	-13.815511
20932310	rs239713	AB1-42, Alzheimer's disease	-14.508658
20932310	rs1997111	T-tau, normal	-18.420681
20932310	rs17189298	T-tau, normal	-15.019483
20932310	rs2935776	T-tau, normal	-14.326336
20932310	rs1943816	P-tau181p, normal	-16.118096
20932310	rs2074955	P-tau181p, normal	-16.118096
20932310	rs7558386	P-tau181p, mild cognitive impairment	-16.118096
20932310	rs7631605	P-tau181p, mild cognitive impairment	-13.815511
22952603	rs112553552	Response to amphetamines	-12.716898
22952603	rs73317122	Response to amphetamines	-12.429216
22952603	rs12646107	Response to amphetamines	-12.429216
22952603	rs1438949	Response to amphetamines	-12.023751
22952603	rs4732957	Response to amphetamines	-11.869600
22952603	rs72820627	Response to amphetamines	-11.869600
22952603	rs74529274	Response to amphetamines	-11.618286
22952603	rs10959672	Response to amphetamines	-14.508658
22952603	rs74347767	Response to amphetamines	-14.172186
22952603	rs9813712	Response to amphetamines	-13.122363
22952603	rs8058532	Response to amphetamines	-13.122363
22952603	rs12123383	Response to amphetamines	-12.429216
22952603	rs11904006	Response to amphetamines	-12.023751
22952603	rs55874825	Response to amphetamines	-15.019483
22952603	rs11059374	Response to amphetamines	-13.122363
22952603	rs12554707	Response to amphetamines	-13.122363
22952603	rs549476	Response to amphetamines	-12.716898
22952603	rs4476553	Response to amphetamines	-12.716898
22952603	rs11582540	Response to amphetamines	-12.716898
22952603	rs113154706	Response to amphetamines	-11.869600
22952603	rs7600259	Response to amphetamines	-13.815511
22952603	rs11242661	Response to amphetamines	-13.815511
22952603	rs1490075	Response to amphetamines	-13.122363
22952603	rs9837561	Response to amphetamines	-12.716898
22952603	rs4909189	Response to amphetamines	-12.716898
22952603	rs10502675	Response to amphetamines	-12.716898
22952603	rs12540771	Response to amphetamines	-12.206073
22952603	rs2213553	Response to amphetamines	-12.206073
22952603	rs2458179	Response to amphetamines	-11.869600
22952603	rs3827886	Response to amphetamines	-11.869600
22952603	rs58810682	Response to amphetamines	-11.736069
22952603	rs472402	Response to amphetamines	-15.019483
22952603	rs4710654	Response to amphetamines	-14.038654
22952603	rs583464	Response to amphetamines	-12.716898
22952603	rs6894216	Response to amphetamines	-12.429216
22952603	rs1870584	Response to amphetamines	-12.206073
22952603	rs214034	Response to amphetamines	-11.869600
22952603	rs875033	Response to amphetamines	-11.736069
22952603	rs12480534	Response to amphetamines	-11.618286
22952603	rs61883261	Response to amphetamines	-11.618286
22952603	rs111649495	Response to amphetamines	-13.122363
22952603	rs6054906	Response to amphetamines	-12.716898
22952603	rs4382726	Response to amphetamines	-12.429216
22952603	rs932425	Response to amphetamines	-12.206073
22952603	rs13380637	Response to amphetamines	-12.206073
22952603	rs12467847	Response to amphetamines	-12.206073
22952603	rs33993717	Response to amphetamines	-12.206073
22952603	rs13429458	Response to amphetamines	-12.023751
22952603	rs10017238	Response to amphetamines	-11.869600
22952603	rs11243437	Response to amphetamines	-11.869600
22952603	rs7676384	Response to amphetamines	-11.736069
22952603	rs2236824	Response to amphetamines	-13.122363
22952603	rs17439560	Response to amphetamines	-12.429216
22952603	rs79460104	Response to amphetamines	-12.429216
22952603	rs3884558	Response to amphetamines	-12.206073
22952603	rs6754521	Response to amphetamines	-12.206073
22952603	rs6992848	Response to amphetamines	-11.869600
22952603	rs12049671	Response to amphetamines	-11.869600
22952603	rs564148	Response to amphetamines	-11.618286
22952603	rs2325244	Response to amphetamines	-14.038654
22952603	rs80171647	Response to amphetamines	-13.122363
22952603	rs9878522	Response to amphetamines	-12.023751
22952603	rs9650199	Response to amphetamines	-12.023751
22952603	rs14978	Response to amphetamines	-11.869600
22952603	rs8073390	Response to amphetamines	-11.869600
22952603	rs17713676	Response to amphetamines	-11.736069
22952603	rs2160050	Response to amphetamines	-11.618286
22952603	rs73001827	Response to amphetamines	-13.815511
22952603	rs11767191	Response to amphetamines	-13.815511
22952603	rs977102	Response to amphetamines	-13.122363
22952603	rs4800843	Response to amphetamines	-12.716898
22952603	rs6532271	Response to amphetamines	-12.716898
22952603	rs35820208	Response to amphetamines	-12.716898
22952603	rs10957125	Response to amphetamines	-12.429216
22952603	rs66591657	Response to amphetamines	-12.429216
22952603	rs6103489	Response to amphetamines	-12.429216
22952603	rs10810790	Response to amphetamines	-12.023751
22952603	rs17641529	Response to amphetamines	-11.618286
22952603	rs7304057	Response to amphetamines	-12.429216
22952603	rs2574975	Response to amphetamines	-12.206073
22952603	rs7193230	Response to amphetamines	-12.206073
22952603	rs1017745	Response to amphetamines	-12.023751
22952603	rs9312648	Response to amphetamines	-12.023751
22952603	rs9556893	Response to amphetamines	-12.023751
22952603	rs4704187	Response to amphetamines	-12.023751
22952603	rs12618573	Response to amphetamines	-11.736069
22952603	rs2070997	Response to amphetamines	-11.736069
22952603	rs10841397	Response to amphetamines	-11.618286
19304780	rs11646213	Hypertension	-11.736069
20395239	rs3858145	Optic disc size, cup	-15.424948
20395239	rs690037	Optic disc size, cup	-15.424948
20395239	rs2898681	Optic disc size, cup	-13.122363
20395239	rs10237118	Optic disc size, cup	-12.429216
20395239	rs12418204	Optic disc size, cup	-12.206073
20395239	rs10858945	Optic disc size, cup	-12.023751
20395239	rs1436900	Optic disc size, cup	-11.869600
20395239	rs1010254	Optic disc size, cup	-11.736069
20395239	rs9692809	Optic disc size, cup	-11.736069
20395239	rs9488363	Optic disc size, rim	-13.122363
20395239	rs17111394	Optic disc size, rim	-12.429216
20395239	rs12741973	Optic disc size, rim	-11.869600
20395239	rs8000245	Optic disc size, rim	-11.736069
20395239	rs10483727	Optic disc size, rim	-11.618286
20395239	rs735854	Optic disc size, rim	-11.618286
20395239	rs12571093	Optic disc size, disc	-22.332704
20395239	rs3858145	Optic disc size, disc	-21.927239
20395239	rs6480314	Optic disc size, disc	-15.424948
20395239	rs1192415	Optic disc size, disc	-15.019483
20395239	rs491391	Optic disc size, disc	-15.019483
20395239	rs6611365	Optic disc size, disc	-14.731801
20395239	rs1884537	Optic disc size, disc	-13.122363
24133439	rs11947645	Social autistic-like traits	-13.815511
24133439	rs16946931	Social autistic-like traits	-13.122363
24133439	rs927821	Social autistic-like traits	-12.716898
24133439	rs11575088	Social autistic-like traits	-12.716898
24133439	rs10444533	Social autistic-like traits	-12.429216
24133439	rs533581	Social autistic-like traits	-11.736069
23727862	rs1906953	Osteosarcoma	-18.643824
23727862	rs7591996	Osteosarcoma	-18.420681
23727862	rs17206779	Osteosarcoma	-14.508658
23727862	rs2086452	Osteosarcoma	-13.815511
23727862	rs2797501	Osteosarcoma	-11.736069
23727862	rs573666	Osteosarcoma	-11.618286
17903292	rs1712790	Urinary albumin excretion	-13.909821
17903292	rs1243400	Urinary albumin excretion	-12.246895
17903292	rs9305354	Urinary albumin excretion	-11.687279
17903292	rs6977660	Thyroid stimulating hormone	-12.507178
17903292	rs9322817	Thyroid stimulating hormone	-11.943708
17903292	rs10499559	Thyroid stimulating hormone	-11.699255
17903292	rs1158167	Cystatin C	-18.643824
23118974	rs1667394	Eye color	-45.358555
23118974	rs288139	Eye color	-13.815511
23118974	rs4596632	Eye color	-12.716898
23049750	rs8102683	Smoking behavior	-95.322280
23049750	rs2106595	Smoking behavior	-12.206073
23049750	rs1801272	Smoking behavior	-12.206073
23419831	rs429358	Alzheimer's disease biomarkers	-30.626753
23419831	rs56131196	Alzheimer's disease biomarkers	-26.244727
23419831	rs6857	Alzheimer's disease biomarkers	-23.025851
23419831	rs59007384	Alzheimer's disease biomarkers	-18.777356
23419831	rs509208	Alzheimer's disease biomarkers	-17.322068
23419831	rs1422438	Alzheimer's disease biomarkers	-14.326336
23419831	rs113524839	Alzheimer's disease biomarkers	-14.038654
23419831	rs7702276	Alzheimer's disease biomarkers	-13.815511
23419831	rs7039300	Alzheimer's disease biomarkers	-13.122363
23419831	rs9384488	Alzheimer's disease biomarkers	-12.716898
23419831	rs10219670	Alzheimer's disease biomarkers	-12.429216
21876539	rs2470893	Coffee consumption	-24.635289
21876539	rs382140	Coffee consumption	-19.336971
[truncated: 4,760 more rows]
