# Supplementary material for: A machine-compiled database of genome-wide association studies
Source: Nat Commun. 2019 Jul 26;10:3341. doi: 10.1038/s41467-019-11026-x (PMC6659642; doi:10.1038/s41467-019-11026-x)
Supplement: Supplementary file 3 — Source Data [file 41467_2019_11026_MOESM3_ESM.zip › Supplementary Files/notebooks/results/nb-output/rsids.singletons.all.tsv]

21273288	1	9	0	rs16842453
21273288	1	15	0	rs7820107
21273288	1	5	0	rs10864721
21273288	1	16	0	rs396250
21273288	1	8	0	rs1919008
21273288	1	19	0	rs10845158
21273288	1	12	0	rs4869419
21273288	1	4	0	rs7547072
21273288	1	14	0	rs12533743
21273288	1	24	0	rs1943064
21273288	1	21	0	rs9510008
21273288	1	3	0	rs10927698
21273288	1	10	0	rs7669710
21273288	1	22	0	rs12920706
21273288	1	6	0	rs3919597
21273288	1	11	0	rs17071059
21273288	1	2	0	rs1023252
21273288	1	17	0	rs1004565
21273288	1	26	0	rs6009824
21273288	1	23	0	rs9940021
21273288	1	7	0	rs1921649
21273288	1	13	0	rs9294233
21273288	1	25	0	rs9620688
21273288	1	18	0	rs11226914
21273288	1	20	0	rs10847578
19343178	1	19	0	rs6570507
19343178	1	26	0	rs3118912
19343178	1	13	0	rs13437082
19343178	1	20	0	rs1182188
19343178	1	9	0	rs2011962
19343178	1	25	0	rs8756
19343178	1	6	0	rs6817306
19343178	1	10	0	rs10472828
19343178	1	34	0	rs4911494
19343178	1	16	0	rs1776897
19343178	1	31	0	rs2401171
19343178	1	24	0	rs1480474
19343178	1	35	0	rs6088813
19343178	1	7	0	rs6830062
19343178	1	17	0	rs2814993
19343178	1	22	0	rs849141
19343178	1	4	0	rs6763931
19343178	1	30	0	rs910316
19343178	1	14	0	rs4711269
19343178	1	32	0	rs7183263
19343178	1	12	0	rs9358913
19343178	1	29	0	rs3118916
19343178	1	5	0	rs6854334
19343178	1	8	0	rs710841
19343178	1	18	0	rs12189801
19343178	1	15	0	rs7742369
19343178	1	23	0	rs2282978
19343178	1	27	0	rs3118914
19343178	1	33	0	rs4842838
19343178	1	11	0	rs10946808
19343178	1	28	0	rs3116607
19343178	1	3	0	rs11809207
19343178	1	21	0	rs1182179
25372704	1	5	1	rs10756993
25372704	1	3	1	rs9494145
25372704	1	2	1	rs1427407
25372704	1	4	1	rs6466533
25372704	1	6	1	rs62573842
25372704	1	8	1	rs192197462
25372704	1	11	1	rs28567737
25372704	1	10	1	rs10468869
25372704	1	9	1	rs7163278
25372704	1	7	1	rs6590706
24244560	3	3	0	rs1402837
24244560	3	7	0	rs6474359
24244560	3	4	0	rs552976
24244560	3	8	0	rs4737009
24244560	3	15	0	rs855791
24244560	3	13	0	rs7998202
24244560	3	2	0	rs2779116
24244560	3	16	0	rs16926246
24244560	3	9	0	rs13266634
24244560	3	12	0	rs1387153
24244560	3	10	0	rs7072268
24244560	3	6	0	rs1799884
24244560	3	11	0	rs7903146
24244560	3	14	0	rs1046896
24244560	3	5	0	rs730497
21998595	0	9	0	rs2351491
21998595	0	5	0	rs724577
21998595	0	6	0	rs994014
21998595	0	2	0	rs2589113
21998595	0	3	0	rs4315565
21998595	0	8	0	rs7979673
21998595	0	12	0	rs12393627
21998595	0	7	0	rs9470004
21998595	0	11	0	rs1787200
21998595	0	4	0	rs6440003
21998595	0	10	0	rs11658329
22685421	1	9	0	rs2404958
22685421	1	10	0	rs10735496
22685421	1	5	0	rs4428898
22685421	1	12	0	rs32396
22685421	1	7	0	rs282544
22685421	1	8	0	rs1137
22685421	1	2	0	rs4373767
22685421	1	4	0	rs7544369
22685421	1	11	0	rs4671938
22685421	1	13	0	rs12055210
22685421	1	6	0	rs4557020
22685421	1	3	0	rs10779363
22685421	1	14	0	rs11954386
20081858	1	19	0	rs11605924
20081858	1	3	0	rs10830963
20081858	1	15	0	rs10885122
20081858	1	9	0	rs780094
20081858	1	29	0	rs13266634
20081858	1	25	0	rs340874
20081858	1	5	0	rs4607517
20081858	1	21	0	rs11920090
20081858	1	23	0	rs7034200
20081858	1	11	0	rs11708067
20081858	1	33	0	rs35767
20081858	1	31	0	rs7903146
20081858	1	17	0	rs174550
20081858	1	13	0	rs7944584
20081858	1	27	0	rs11071657
20081858	1	7	0	rs2191349
20081858	1	1	0	rs560887
18846228	0	13	1	rs2706347
18846228	0	19	1	rs7737470
18846228	0	5	1	rs2494262
18846228	0	6	1	rs2427837
18846228	0	18	1	rs2040704
18846228	0	10	1	rs2427827
18846228	0	3	1	rs2511211
18846228	0	22	1	rs12368672
18846228	0	8	1	rs2427824
18846228	0	9	1	rs3845625
18846228	0	14	1	rs6884762
18846228	0	11	1	rs2251746
18846228	0	20	1	rs2240032
18846228	0	12	1	rs2069812
18846228	0	15	1	rs17772565
18846228	0	7	1	rs12565775
18846228	0	16	1	rs17772583
18846228	0	21	1	rs2214370
18846228	0	4	1	rs10489854
18846228	0	17	1	rs3798135
22044751	2	20	0	rs1543400
22044751	2	11	0	rs2511864
22044751	2	19	0	rs7325697
22044751	2	10	0	rs907849
22044751	2	3	0	rs2282335
22044751	2	14	0	rs4529412
22044751	2	12	0	rs332479
22044751	2	2	0	rs580140
22044751	2	16	0	rs6426644
22044751	2	13	0	rs3815053
22044751	2	6	0	rs17736767
22044751	2	5	0	rs1572050
22044751	2	4	0	rs9375674
22044751	2	1	0	rs10744391
22044751	2	15	0	rs1003136
22044751	2	17	0	rs31093
22044751	2	18	0	rs9516371
22044751	2	9	0	rs7311875
22044751	2	7	0	rs12785341
22044751	2	8	0	rs6686423
23326239	4	2	0	rs6774494
23326239	4	3	0	rs2267633
23326239	4	18	0	rs915906
23326239	4	13	0	rs16896923
23326239	4	15	0	rs28421666
23326239	4	21	0	rs1572072
23326239	4	16	0	rs1412829
23326239	4	8	0	rs9258122
23326239	4	14	0	rs2894207
23326239	4	20	0	rs1536826
23326239	4	23	0	rs927220
23326239	4	5	0	rs29230
23326239	4	6	0	rs29232
23326239	4	7	0	rs3129055
23326239	4	22	0	rs9510787
23326239	4	19	0	rs2249695
23326239	4	10	0	rs9260734
23326239	4	1	0	rs2212020
23326239	4	12	0	rs5009448
23326239	4	17	0	rs9418990
23326239	4	11	0	rs3869062
23326239	4	4	0	rs2076483
23326239	4	9	0	rs2860580
21379329	5	2	5	rs1408077
21379329	5	2	4	rs6701710
21379329	5	2	11	rs3851179
21379329	5	2	9	rs543293
21379329	5	2	3	rs3818361
21379329	5	2	12	rs744373
21379329	5	2	8	rs541458
21379329	5	2	6	rs11136000
21379329	5	2	7	rs7012010
21379329	5	2	10	rs7941541
21379329	5	2	13	rs7561528
21347282	2	24	3	rs503662
21347282	2	15	3	rs247617
21347282	2	17	3	rs7679
21347282	2	11	3	rs1535
21347282	2	23	3	rs562338
21347282	2	25	3	rs6511720
21347282	2	16	3	rs255052
21347282	2	7	3	rs10096633
21347282	2	2	3	rs6475606
21347282	2	8	3	rs3905000
21347282	2	3	3	rs7903146
21347282	2	4	3	rs2144300
21347282	2	10	3	rs174547
21347282	2	5	3	rs9987289
21347282	2	1	3	rs4977574
21347282	2	6	3	rs10503669
21347282	2	22	3	rs10493178
21347282	2	20	3	rs10889335
21347282	2	14	3	rs3764261
21347282	2	26	3	rs1160985
21347282	2	19	3	rs10889353
21347282	2	18	3	rs6065904
21347282	2	9	3	rs13284054
21347282	2	13	3	rs8034802
21347282	2	12	3	rs1800588
21347282	2	21	3	rs12740374
21326860	0	7	0	rs149481
21326860	0	13	0	rs10150241
21326860	0	15	0	rs1568657
21326860	0	5	0	rs16849083
21326860	0	10	0	rs8005468
21326860	0	11	0	rs10129255
21326860	0	8	0	rs362794
21326860	0	14	0	rs12590667
21326860	0	4	0	rs4243399
21326860	0	6	0	rs13128867
21326860	0	9	0	rs17113284
21326860	0	12	0	rs2007467
21326860	0	3	0	rs1873668
24945404	2	15	1	rs12272917
24945404	2	13	1	rs7466269
24945404	2	12	1	rs2450083
24945404	2	6	1	rs1262476
24945404	2	19	1	rs884205
24945404	2	18	1	rs754388
24945404	2	17	1	rs9525638
24945404	2	3	1	rs2235529
24945404	2	4	1	rs3920498
24945404	2	10	1	rs798943
24945404	2	2	1	rs3765350
24945404	2	11	1	rs2908004
24945404	2	14	1	rs10835187
24945404	2	7	1	rs2130604
24945404	2	5	1	rs6726821
24945404	2	16	1	rs4420311
24945404	2	9	1	rs13223036
24945404	2	8	1	rs3012465
20463881	1	4	0	rs9782955
20463881	1	13	0	rs2835630
20463881	1	11	0	rs2252893
20463881	1	7	0	rs9894429
20463881	1	14	0	rs7277820
20463881	1	3	0	rs3768056
20463881	1	8	0	rs12452184
20463881	1	0	6	RS123
20463881	1	10	0	rs1003719
20463881	1	0	4	RS2
20463881	1	0	5	RS3
20463881	1	6	0	rs7219915
20463881	1	12	0	rs2835621
20463881	1	0	3	RS1
23326239	2	15	0	rs3130628
23326239	2	16	0	rs3130048
23326239	2	21	0	rs9267947
23326239	2	22	0	rs9273327
23326239	2	19	0	rs652888
23326239	2	18	0	rs3130618
23326239	2	23	0	rs2854275
23326239	2	20	0	rs204999
23326239	2	11	0	rs2736157
23326239	2	14	0	rs10885
23326239	2	2	0	rs2233971
23326239	2	6	0	rs2507997
23326239	2	4	0	rs3130557
23326239	2	9	0	rs3130623
23326239	2	8	0	rs3130070
23326239	2	12	0	rs3115663
23326239	2	7	0	rs3093970
23326239	2	10	0	rs3130626
23326239	2	17	0	rs3117583
23326239	2	13	0	rs9267522
23326239	2	3	0	rs2233956
23326239	2	5	0	rs2854008
21827660	1	5	1	rs687513
21827660	1	19	2	rs7530361
21827660	1	14	1	rs501700
21827660	1	16	0	rs4977756
21827660	1	9	0	rs2157719
21827660	1	16	1	rs640030
21827660	1	7	0	rs2157719
21827660	1	5	0	rs1412829
21827660	1	4	1	rs640030
21827660	1	15	0	rs4977756
21827660	1	7	1	rs506044
21827660	1	10	0	rs1063192
21827660	1	20	0	rs11823971
21827660	1	20	2	rs506044
21827660	1	13	1	rs7530361
21827660	1	17	1	rs687513
21827660	1	19	1	rs1412829
21827660	1	2	1	rs501700
21827660	1	20	1	rs1412829
21827660	1	14	0	rs4977756
21827660	1	4	0	rs1412829
21827660	1	18	1	rs7530361
21827660	1	3	1	rs506044
21827660	1	3	0	rs1412829
21827660	1	1	1	rs7530361
21827660	1	12	0	rs1063192
21827660	1	6	1	rs7530361
21827660	1	11	0	rs1063192
21827660	1	9	1	rs687513
21827660	1	12	1	rs640030
21827660	1	15	1	rs506044
21827660	1	1	0	rs1412829
21827660	1	17	0	rs4977756
21827660	1	8	0	rs2157719
21827660	1	19	0	rs11823971
21827660	1	18	0	rs2736100
21827660	1	6	0	rs2157719
21827660	1	2	0	rs1412829
21827660	1	13	0	rs4977756
21827660	1	8	1	rs640030
21827660	1	18	2	rs1920116
21827660	1	10	1	rs7530361
21827660	1	11	1	rs506044
23408906	5	17	5	rs1443434
23408906	5	2	0	rs11755845
23408906	5	1	5	rs9347083
23408906	5	2	0	rs9472138
23408906	5	10	0	rs657152
23408906	5	20	0	rs6499766
23408906	5	5	5	rs334725
23408906	5	12	5	rs2439302
23408906	5	2	5	rs9472138
23408906	5	8	0	rs17776563
23408906	5	11	0	rs11624776
23408906	5	13	5	rs944289
23408906	5	2	5	rs11755845
23408906	5	3	5	rs737308
23408906	5	14	0	rs9497965
23408906	5	3	0	rs13015993
23408906	5	7	5	rs7128207
23408906	5	13	0	rs1537424
23408906	5	16	0	rs7860634
23408906	5	9	5	rs10420008
23408906	5	7	0	rs17723470
23408906	5	1	5	rs2983521
23408906	5	17	5	rs965513
23408906	5	18	0	rs716822
23408906	5	15	0	rs1571583
23408906	5	5	0	rs334699
23408906	5	1	0	rs753760
23408906	5	17	5	rs7850258
23408906	5	9	0	rs4804416
23408906	5	17	0	rs7045138
23408906	5	19	0	rs7240777
23408906	5	6	5	rs4338740
23408906	5	4	0	rs9915657
23408906	5	12	0	rs7825175
23408906	5	6	0	rs10519227
19122664	0	9	1	rs10889677
19122664	0	8	1	rs11209026
19122664	0	12	1	rs1558744
19122664	0	6	1	rs1004819
19122664	0	13	1	rs2870946
19122664	0	5	1	rs6426833
19122664	0	4	1	rs10753575
19122664	0	11	1	rs7134599
19122664	0	3	1	rs3806308
19122664	0	7	1	rs11465804
19122664	0	10	1	rs2395185
19571809	0	13	0	rs17619975
19571809	0	12	0	rs1177749
19571809	0	2	0	rs13025591
19571809	0	10	0	rs6809315
19571809	0	16	0	rs1851196
19571809	0	6	0	rs17833407
19571809	0	4	0	rs10140896
19571809	0	8	0	rs915071
19571809	0	23	0	rs4316112
19571809	0	3	0	rs16941261
19571809	0	5	0	rs17176973
19571809	0	21	0	rs17149524
19571809	0	7	0	rs1635239
19571809	0	18	0	rs10865802
19571809	0	22	0	rs2587562
19571809	0	25	0	rs9927946
19571809	0	27	0	rs2729993
19571809	0	20	0	rs2162361
19571809	0	11	0	rs1864744
19571809	0	17	0	rs3751954
19571809	0	26	0	rs13065441
19571809	0	9	0	rs11061935
19571809	0	19	0	rs17149424
19571809	0	24	0	rs4732838
21943158	0	6	2	rs10199768
21943158	0	12	2	rs17091905
21943158	0	26	2	rs173539
21943158	0	20	2	rs3213545
21943158	0	11	2	rs4698036
21943158	0	3	2	rs660240
21943158	0	16	2	rs2437258
21943158	0	9	2	rs1803274
21943158	0	24	2	rs10468017
21943158	0	10	2	rs7671266
21943158	0	28	2	rs2075650
23834954	3	20	2	rs10907376
23834954	3	17	2	rs12609976
23834954	3	22	2	rs316019
23834954	3	6	2	rs2228576
23834954	3	16	2	rs2032887
23834954	3	12	2	rs1079109
23834954	3	10	2	rs6733871
23834954	3	3	2	rs4074536
23834954	3	8	2	rs140685
23834954	3	7	2	rs2839227
23834954	3	15	2	rs12831803
23834954	3	13	2	rs11088981
23834954	3	4	2	rs2296351
23834954	3	2	2	rs2839227
23834954	3	11	2	rs913588
23834954	3	21	2	rs6667999
23834954	3	5	2	rs1339847
23834954	3	19	2	rs2070180
23834954	3	9	2	rs1339847
23834954	3	14	2	rs3779234
23834954	3	18	2	rs7173826
23509962	0	29	3	rs10986432
23509962	0	16	0	rs1364505
23509962	0	15	0	rs9804128
23509962	0	27	0	rs6695223
23509962	0	17	0	rs2288073
23509962	0	6	0	rs6815916
23509962	0	13	3	rs12880735
23509962	0	9	0	rs1985317
23509962	0	39	0	rs467650
23509962	0	16	3	rs1204660
23509962	0	30	3	rs877228
23509962	0	34	0	rs16865717
23509962	0	19	3	rs1937920
23509962	0	31	0	rs9945428
23509962	0	22	3	rs9914518
23509962	0	12	0	rs1423386
23509962	0	32	0	rs1910358
23509962	0	14	3	rs7780976
23509962	0	21	0	rs12541254
23509962	0	30	0	rs664910
23509962	0	5	0	rs380904
23509962	0	28	3	rs1423386
23509962	0	14	0	rs9392653
23509962	0	20	0	rs2710201
23509962	0	18	3	rs3905075
23509962	0	8	3	rs4868644
23509962	0	37	0	rs971572
23509962	0	34	3	rs2009579
23509962	0	26	0	rs318497
23509962	0	10	0	rs2321744
23509962	0	7	0	rs2282015
23509962	0	3	3	rs886090
23509962	0	27	3	rs1763510
23509962	0	36	3	rs1707420
23509962	0	11	0	rs315122
23509962	0	38	3	rs4800250
23509962	0	3	0	rs493014
23509962	0	33	3	rs10507246
23509962	0	32	3	rs9981595
23509962	0	23	3	rs827637
23509962	0	37	3	rs10828151
23509962	0	12	3	rs6491679
23509962	0	10	3	rs6497540
23509962	0	24	0	rs10516089
23509962	0	13	0	rs7714670
23509962	0	24	3	rs11072930
23509962	0	11	3	rs884483
23509962	0	17	3	rs10771022
23509962	0	33	0	rs6771725
23509962	0	29	0	rs6771316
23509962	0	31	3	rs4823535
23509962	0	18	0	rs1367228
23509962	0	25	0	rs10504130
23509962	0	35	0	rs2028385
23509962	0	26	3	rs7019259
23509962	0	35	3	rs2038227
23509962	0	22	0	rs4507975
23509962	0	25	3	rs2847351
23509962	0	21	3	rs305009
23509962	0	15	3	rs4784379
23509962	0	4	0	rs1336472
23509962	0	5	3	rs8086028
23509962	0	7	3	rs13050454
23509962	0	36	0	rs10476160
23509962	0	9	3	rs827637
23509962	0	23	0	rs2771051
23509962	0	6	3	rs6092326
23509962	0	28	0	rs1336708
23509962	0	39	3	rs7153749
23509962	0	20	3	rs3780293
23509962	0	19	0	rs536477
23509962	0	4	3	rs4715555
23509962	0	38	0	rs6858430
23509962	0	8	0	rs7648704
23028483	2	5	9	rs1564606
23028483	2	5	1	rs4882411
23028483	2	3	1	rs7861480
23028483	2	8	9	rs1403937
23028483	2	11	1	rs1918969
23028483	2	6	1	rs26310
23028483	2	1	9	rs3213733
23028483	2	9	1	rs4714586
23028483	2	8	1	rs10227804
23028483	2	1	1	rs13408661
23028483	2	14	1	rs7620066
23028483	2	4	1	rs2977724
23028483	2	13	1	rs6825001
23028483	2	12	1	rs292448
23028483	2	12	9	rs292451
23028483	2	7	1	rs1460456
23028483	2	10	1	rs2553377
23028483	2	2	1	rs9268516
23028483	2	2	9	rs8180664
23028483	2	11	9	rs4245909
23028483	2	3	9	rs10811568
23028483	2	14	9	rs7644491
24086445	1	2	1	rs9374441
24086445	1	6	1	rs9488340
24086445	1	15	1	rs11044045
24086445	1	16	1	rs11044106
24086445	1	14	1	rs12581163
24086445	1	12	1	rs10233386
24086445	1	10	1	rs10277664
24086445	1	1	1	rs9320482
24086445	1	13	1	rs10770359
24086445	1	5	1	rs9488343
24086445	1	11	1	rs1107952
24086445	1	8	1	rs9400701
24086445	1	22	1	rs12581163
24086445	1	4	1	rs7746324
24086445	1	18	1	rs11044106
24086445	1	9	1	rs9320481
24086445	1	20	1	rs11044026
24086445	1	21	1	rs10770359
24086445	1	17	1	rs11044045
24086445	1	7	1	rs6936717
24086445	1	19	1	rs12580062
24086445	1	3	1	rs9320486
19421330	0	16	1	rs945658
19421330	0	17	1	rs2620887
19421330	0	21	1	rs9304221
19421330	0	3	1	rs6729869
19421330	0	18	1	rs10513909
19421330	0	15	1	rs705993
19421330	0	9	1	rs1444280
19421330	0	2	1	rs6711736
19421330	0	10	1	rs4737649
19421330	0	12	1	rs1367807
19421330	0	13	1	rs831738
19421330	0	14	1	rs705994
19421330	0	20	1	rs9284423
19421330	0	8	1	rs10517739
19421330	0	11	1	rs1431587
19421330	0	19	1	rs10513910
19421330	0	6	1	rs6854244
19421330	0	5	1	rs1346007
19421330	0	4	1	rs10495809
19421330	0	7	1	rs10519412
21483430	1	7	2	rs9661837
21483430	1	7	2	rs17773946
21483430	1	9	2	rs9661837
21483430	1	2	2	rs16854756
21483430	1	1	2	rs2356606
21483430	1	3	2	rs16856322
21483430	1	8	2	rs9431714
21483430	1	5	2	rs821639
21483430	1	6	2	rs3738401
21483430	1	6	2	rs2487453
21483430	1	1	2	rs821639
21483430	1	4	2	rs16854954
19734902	1	7	0	rs662196
19734902	1	12	0	rs11827375
19734902	1	10	0	rs1157242
19734902	1	6	0	rs744373
19734902	1	16	0	rs3818361
19734902	1	13	0	rs1408077
19734902	1	14	0	rs9384428
19734902	1	11	0	rs1539053
19734902	1	1	0	rs11894266
19734902	1	5	0	rs7561528
19734902	1	4	0	rs9446432
19734902	1	3	0	rs10501927
19734902	1	8	0	rs583791
19734902	1	15	0	rs6701713
19734902	1	9	0	rs676309
19734902	1	2	0	rs610932
24483146	4	9	0	rs28668016
24483146	4	7	0	rs8024695
24483146	4	10	0	rs28668016
24483146	4	12	0	rs7174876
24483146	4	2	0	rs2290344
24483146	4	11	0	rs11636687
24483146	4	4	0	rs4774760
24483146	4	3	0	rs2290344
24483146	4	5	0	rs4774760
24483146	4	8	0	rs12050587
24483146	4	6	0	rs8024695
21386085	2	13	2	rs2075290
21386085	2	14	2	rs2266788
21386085	2	4	2	rs3749147
21386085	2	1	2	rs780093
21386085	2	8	2	rs13702
21386085	2	10	2	rs2043085
21386085	2	3	2	rs13022873
21386085	2	9	2	rs2954026
21386085	2	2	2	rs1919128
21386085	2	5	2	rs569805
21386085	2	6	2	rs2206277
21386085	2	12	2	rs10790162
21386085	2	7	2	rs9987289
21386085	2	16	2	rs439401
21386085	2	15	2	rs9939224
21386085	2	11	2	rs10830956
24489884	0	30	1	rs10258797
24489884	0	31	1	rs215996
24489884	0	24	1	rs41501449
24489884	0	34	1	rs17596183
24489884	0	14	1	rs238215
24489884	0	19	1	rs1883881
24489884	0	2	1	rs2148710
24489884	0	22	1	rs2495053
24489884	0	5	1	rs670292
24489884	0	35	1	rs2354304
24489884	0	36	1	rs2272657
24489884	0	10	1	rs1299926
24489884	0	23	1	rs6668091
24489884	0	18	1	rs7742473
24489884	0	13	1	rs4628571
24489884	0	39	1	rs2712799
24489884	0	8	1	rs6834498
24489884	0	26	1	rs10912593
24489884	0	29	1	rs7035071
24489884	0	17	1	rs17084746
24489884	0	15	1	rs11724215
24489884	0	12	1	rs16840114
24489884	0	6	1	rs16924133
24489884	0	32	1	rs583807
24489884	0	20	1	rs10770687
24489884	0	38	1	rs7843469
24489884	0	33	1	rs17373189
24489884	0	27	1	rs3889128
24489884	0	7	1	rs12249434
24489884	0	4	1	rs2844775
24489884	0	9	1	rs6012564
24489884	0	11	1	rs8102754
24489884	0	28	1	rs2341997
24489884	0	3	1	rs6954895
24489884	0	16	1	rs782000
24489884	0	37	1	rs543042
24489884	0	25	1	rs17831706
24489884	0	21	1	rs4758435
21829377	1	9	3	rs3798713
21829377	1	2	3	rs174547
21829377	1	8	3	rs3798713
21829377	1	15	3	rs2236212
21829377	1	13	3	rs174535
21829377	1	3	3	rs174547
21829377	1	5	3	rs3734398
21829377	1	14	3	rs2236212
21829377	1	7	3	rs174547
21829377	1	6	3	rs12662634
21829377	1	6	1	rs174547
21829377	1	12	3	rs174535
21829377	1	11	3	rs174538
21829377	1	6	1	rs2236212
21829377	1	10	3	rs3798713
21829377	1	4	3	rs780094
24379826	3	9	0	rs2078067
24379826	3	6	0	rs12129861
24379826	3	5	0	rs1471633
24379826	3	8	1	rs505802
24379826	3	7	0	rs1171614
24379826	3	9	1	rs10792438
24379826	3	10	1	rs9393672
24379826	3	8	0	rs12800450
24379826	3	1	0	rs2231142
24379826	3	10	0	rs1165205
24379826	3	6	1	rs1298954
24379826	3	7	1	rs1171617
24379826	3	5	1	rs1967017
24571439	0	13	0	rs1567010
24571439	0	1	0	rs1353835
24571439	0	2	0	rs1994882
24571439	0	14	0	rs11158632
24571439	0	7	0	rs6895329
24571439	0	11	0	rs17218399
24571439	0	6	0	rs17194068
24571439	0	9	0	rs618051
24571439	0	3	0	rs12658486
24571439	0	10	0	rs542708
24571439	0	4	0	rs980306
24571439	0	8	0	rs1816088
24571439	0	12	0	rs2939378
24571439	0	15	0	rs4280164
24571439	0	17	0	rs2281472
24571439	0	5	0	rs10447141
24571439	0	16	0	rs2144494
24571439	0	18	0	rs3181384
24014518	1	17	0	rs11692675
24014518	1	4	0	rs11692675
24014518	1	32	0	rs7587026
24014518	1	36	0	rs11692675
24014518	1	35	0	rs7587026
24014518	1	33	0	rs11692675
24014518	1	16	0	rs7587026
24014518	1	38	0	rs7587026
24014518	1	29	0	rs7587026
24014518	1	26	0	rs11692675
24014518	1	9	0	rs7587026
24014518	1	3	0	rs7587026
24014518	1	23	0	rs11692675
24014518	1	12	0	rs7587026
24014518	1	10	0	rs11692675
24014518	1	25	0	rs7587026
24014518	1	6	0	rs7587026
24014518	1	19	0	rs7587026
24014518	1	7	0	rs11692675
24014518	1	30	0	rs11692675
24014518	1	13	0	rs11692675
24014518	1	22	0	rs7587026
24014518	1	20	0	rs11692675
24014518	1	39	0	rs11692675
22470424	1	19	1	rs4972990
22470424	1	23	1	rs2034413
22470424	1	26	1	rs9959302
22470424	1	25	1	rs16862162
22470424	1	4	1	rs12327672
22470424	1	18	1	rs11071022
22470424	1	20	1	rs11204102
22470424	1	8	1	rs6816453
22470424	1	22	1	rs8031323
22470424	1	14	1	rs4868146
22470424	1	16	1	rs1950202
22470424	1	3	1	rs1425419
22470424	1	10	1	rs1796991
22470424	1	11	1	rs7689003
22470424	1	13	1	rs17783459
22470424	1	7	1	rs7777387
22470424	1	12	1	rs11071021
22470424	1	6	1	rs17145184
22470424	1	21	1	rs1563755
22470424	1	9	1	rs7912496
22470424	1	15	1	rs4470701
22470424	1	5	1	rs2867161
22470424	1	2	1	rs5762919
22470424	1	17	1	rs10050211
22470424	1	24	1	rs2034412
19571809	1	8	0	rs2072803
19571809	1	16	0	rs13212921
19571809	1	13	0	rs13194053
19571809	1	28	0	rs12182446
19571809	1	31	0	rs9272535
19571809	1	6	0	rs9467626
19571809	1	20	0	rs3800316
19571809	1	23	0	rs16897515
19571809	1	9	0	rs6904071
19571809	1	26	0	rs17693963
19571809	1	12	0	rs13219181
19571809	1	15	0	rs3800307
19571809	1	11	0	rs6913660
19571809	1	3	0	rs6939997
19571809	1	19	0	rs6932590
19571809	1	21	0	rs7746199
19571809	1	18	0	rs6938200
19571809	1	25	0	rs10484399
19571809	1	30	0	rs9272219
19571809	1	22	0	rs3800318
19571809	1	14	0	rs13219354
19571809	1	17	0	rs4452638
19571809	1	5	0	rs9461219
19571809	1	10	0	rs926300
19571809	1	27	0	rs7776351
19571809	1	7	0	rs2072806
19571809	1	4	0	rs13199775
19571809	1	24	0	rs13195040
19305408	1	10	0	rs846111
19305408	1	3	0	rs12143842
19305408	1	8	0	rs11756438
19305408	1	16	0	rs2968864
19305408	1	12	0	rs8049607
19305408	1	6	0	rs2074238
19305408	1	15	0	rs2074518
19305408	1	14	0	rs12053903
19305408	1	4	0	rs12029454
19305408	1	9	0	rs12576239
19305408	1	13	0	rs1805128
19305408	1	7	0	rs37062
19305408	1	5	0	rs16857031
19305408	1	11	0	rs4725982
23770605	1	4	0	rs9273363
23770605	1	7	8	rs4368253
23770605	1	4	8	rs674313
23770605	1	2	8	rs17483466
23770605	1	3	0	rs7578199
23770605	1	8	0	rs4987852
23770605	1	3	8	rs757978
23770605	1	6	0	rs11636802
23770605	1	5	8	rs9272535
23770605	1	2	0	rs13401811
23770605	1	6	8	rs7169431
23770605	1	5	0	rs9273363
23770605	1	7	0	rs35748167
23770605	1	8	8	rs4987855
21573004	1	21	1	rs17813699
21573004	1	3	1	rs10936599
21573004	1	22	1	rs1342214
21573004	1	6	1	rs11191839
21573004	1	11	1	rs1980653
21573004	1	5	1	rs16847897
21573004	1	12	1	rs4918069
21573004	1	10	1	rs9325507
21573004	1	17	1	rs1265164
21573004	1	9	1	rs2067832
21573004	1	19	1	rs9420907
21573004	1	18	1	rs9419958
21573004	1	14	1	rs2487999
21573004	1	8	1	rs10748858
21573004	1	13	1	rs2984132
21573004	1	16	1	rs11191865
21573004	1	4	1	rs3772190
21573004	1	2	1	rs12696304
21573004	1	20	1	rs4387287
21573004	1	15	1	rs3752949
21573004	1	7	1	rs2902638
21658281	2	16	1	rs6422142
21658281	2	11	1	rs17788626
21658281	2	8	1	rs4292933
21658281	2	5	1	rs2639365
21658281	2	13	1	rs2834455
21658281	2	3	1	rs17173656
21658281	2	10	1	rs399754
21658281	2	12	1	rs11702354
21658281	2	6	1	rs1325258
21658281	2	15	1	rs2237877
21658281	2	7	1	rs1624230
21658281	2	14	1	rs12449606
21658281	2	2	1	rs7132154
21448238	2	6	3	rs129882
21448238	2	18	3	rs3764615
21448238	2	3	3	rs3093542
21448238	2	12	3	rs2455044
21448238	2	7	3	rs4305
21448238	2	16	3	rs2854248
21448238	2	13	3	rs1570226
21448238	2	5	3	rs9322336
21448238	2	4	3	rs3093662
21448238	2	11	3	rs2438224
21448238	2	2	3	rs4846049
21448238	2	8	3	rs8103483
21448238	2	17	3	rs12151636
23459443	1	13	1	rs11153730
23459443	1	2	1	rs846111
23459443	1	26	1	rs2074518
23459443	1	16	1	rs4725982
23459443	1	12	1	rs11756438
23459443	1	8	1	rs10494366
23459443	1	25	1	rs37062
23459443	1	3	1	rs12143842
23459443	1	19	1	rs2074238
23459443	1	4	1	rs12029454
23459443	1	21	1	rs12296050
23459443	1	22	1	rs2478333
23459443	1	9	1	rs10919071
23459443	1	17	1	rs2968864
23459443	1	20	1	rs12576239
23459443	1	10	1	rs12053903
23459443	1	11	1	rs11129795
23459443	1	27	1	rs17779747
23459443	1	24	1	rs7188697
23459443	1	5	1	rs16857031
23459443	1	7	1	rs2880058
23459443	1	23	1	rs8049607
23459443	1	6	1	rs4657178
23459443	1	18	1	rs2968863
23459443	1	14	1	rs11970286
23459443	1	15	1	rs12210810
20169177	1	8	1	rs6537575
20169177	1	9	1	rs2947344
20169177	1	17	1	rs2663049
20169177	1	12	1	rs2448539
20169177	1	14	1	rs877819
20169177	1	16	1	rs11101535
20169177	1	11	1	rs2448541
20169177	1	24	1	rs1913517
20169177	1	20	1	rs2671692
20169177	1	3	1	rs10893872
20169177	1	25	1	rs7094610
20169177	1	22	1	rs2663041
20169177	1	15	1	rs7922169
20169177	1	6	1	rs10508908
20169177	1	1	1	rs6590330
20169177	1	23	1	rs11101558
20169177	1	21	1	rs2943244
20169177	1	4	1	rs4937333
20169177	1	19	1	rs2620881
20169177	1	18	1	rs2663052
20169177	1	2	1	rs7932088
20169177	1	5	1	rs12223943
20169177	1	7	1	rs11595065
20169177	1	13	1	rs10857650
20169177	1	10	1	rs2663031
21383967	0	4	3	rs6822844
21383967	0	2	3	rs13031237
21383967	0	4	2	rs13151961
21383967	0	1	3	rs3748816
21383967	0	5	3	rs6910071
21383967	0	1	2	rs3890745
21383967	0	2	2	rs13003464
21383967	0	6	3	rs6920220
21383967	0	6	2	rs2327832
21383967	0	3	2	rs4675374
21383967	0	3	3	rs3087243
21383967	0	7	2	rs1738074
21383967	0	5	2	rs2187668
21383967	0	7	3	rs212389
17903294	7	31	1	rs10499200
17903294	7	6	1	rs1413754
17903294	7	21	1	rs1412540
17903294	7	18	1	rs1811949
17903294	7	11	1	rs3777442
17903294	7	25	1	rs2105819
17903294	7	4	1	rs1582055
17903294	7	10	1	rs6938586
17903294	7	20	1	rs7761311
17903294	7	22	1	rs6907809
17903294	7	14	1	rs1334689
17903294	7	13	1	rs4897475
17903294	7	34	1	rs6926204
17903294	7	30	1	rs10499199
17903294	7	7	1	rs4075265
17903294	7	12	1	rs4897472
17903294	7	15	1	rs7748468
17903294	7	17	1	rs9321263
17903294	7	33	1	rs6902919
17903294	7	24	1	rs4128714
17903294	7	29	1	rs3898916
17903294	7	3	1	rs7741731
17903294	7	27	1	rs10488676
17903294	7	8	1	rs915171
17903294	7	19	1	rs9321265
17903294	7	28	1	rs10488675
17903294	7	9	1	rs9285468
17903294	7	16	1	rs2105250
17903294	7	5	1	rs1413753
17903294	7	23	1	rs951251
17903294	7	32	1	rs10499201
17903294	7	26	1	rs968856
22479202	0	8	1	rs7955516
22479202	0	4	1	rs1597466
22479202	0	13	1	rs731839
22479202	0	5	1	rs6810075
22479202	0	3	1	rs1108842
22479202	0	9	1	rs601339
22479202	0	7	1	rs2980879
22479202	0	11	1	rs2925979
22479202	0	10	1	rs7133378
22479202	0	2	1	rs3001032
22479202	0	6	1	rs998584
22479202	0	12	1	rs12922394
21124946	2	4	1	rs9525613
21124946	2	3	1	rs1021188
21124946	2	6	1	rs211804
21124946	2	7	1	rs8102334
21124946	2	5	1	rs7338502
21124946	2	8	1	rs17066364
21124946	2	11	1	rs4280044
21124946	2	10	1	rs16877095
21124946	2	12	1	rs11875173
21124946	2	9	1	rs9541712
21383967	1	5	1	rs1893217
21383967	1	9	1	rs7574865
21383967	1	4	1	rs975730
21383967	1	3	1	rs653178
21383967	1	10	1	rs1020388
21383967	1	6	1	rs243323
21383967	1	18	1	rs6585827
21383967	1	14	1	rs2298428
21383967	1	12	1	rs10892279
21383967	1	13	1	rs864537
21383967	1	15	1	rs11203203
21383967	1	8	1	rs1953126
21383967	1	16	1	rs11984075
21383967	1	17	1	rs10876993
19096518	4	9	2	rs1470579
19096518	4	11	1	rs5215
19096518	4	13	1	rs1801282
19096518	4	18	2	rs1353362
19096518	4	15	2	rs7501939
19096518	4	1	1	rs4607103
19096518	4	8	1	rs1111875
19096518	4	4	2	rs2383208
19096518	4	2	2	rs11257622
19096518	4	5	1	rs8050136
19096518	4	3	1	rs10946398
19096518	4	2	1	rs12779790
19096518	4	6	2	rs730497
19096518	4	12	1	rs10923931
19096518	4	16	2	rs7903146
19096518	4	18	1	rs7961581
19096518	4	15	1	rs4430796
19096518	4	5	2	rs8050136
19096518	4	17	1	rs7578597
19096518	4	10	1	rs864745
19096518	4	19	2	rs10012946
19096518	4	3	2	rs4712523
19096518	4	9	1	rs4402960
19096518	4	19	1	rs10010131
19096518	4	12	2	rs2793831
19096518	4	7	1	rs780094
19096518	4	13	2	rs1899951
19096518	4	8	2	rs1111875
19096518	4	10	2	rs1635852
19096518	4	14	2	rs13266634
19096518	4	16	1	rs7901695
19096518	4	11	2	rs5215
19096518	4	1	2	rs4132228
19096518	4	4	1	rs10811661
19096518	4	6	1	rs1799884
19096518	4	7	2	rs780094
19096518	4	14	1	rs13266634
19096518	4	17	2	rs6708660
22558097	3	3	0	rs10168416
22558097	3	6	0	rs2070959
22558097	3	8	0	rs17863787
22558097	3	11	0	rs6742078
22558097	3	2	0	rs10168155
22558097	3	7	0	rs1105879
22558097	3	14	0	rs4148325
22558097	3	12	0	rs4148324
22558097	3	15	0	rs4148326
22558097	3	9	0	rs3755319
22558097	3	13	0	rs3771341
22558097	3	10	0	rs887829
22558097	3	4	0	rs6759892
22558097	3	1	0	rs7586110
22558097	3	5	0	rs1105880
23738518	0	20	0	rs2192161
23738518	0	7	0	rs13307587
23738518	0	16	0	rs11577628
23738518	0	11	0	rs4839516
23738518	0	23	0	rs2822609
23738518	0	5	0	rs3213056
23738518	0	17	0	rs4807927
23738518	0	14	0	rs11945798
23738518	0	2	0	rs4807927
23738518	0	12	0	rs11158345
23738518	0	4	0	rs479526
23738518	0	10	0	rs764255
23738518	0	28	0	rs7777159
23738518	0	3	0	rs17135159
23738518	0	18	0	rs1357978
23738518	0	27	0	rs2041660
23738518	0	24	0	rs12482528
23738518	0	15	0	rs12050412
23738518	0	26	0	rs6954796
23738518	0	13	0	rs1928007
23738518	0	8	0	rs11666805
23738518	0	21	0	rs2822560
23738518	0	22	0	rs7187223
23738518	0	6	0	rs10508253
23738518	0	25	0	rs7202575
23966204	1	19	0	rs7315843
23966204	1	8	0	rs12226920
23966204	1	7	0	rs12226919
23966204	1	18	0	rs7304936
23966204	1	12	0	rs12581501
23966204	1	22	0	rs10772420
23966204	1	14	0	rs11054160
23966204	1	28	0	rs2597963
23966204	1	27	0	rs2597972
23966204	1	5	0	rs10845279
23966204	1	15	0	rs4763606
23966204	1	11	0	rs10772408
23966204	1	26	0	rs2708377
23966204	1	4	0	rs1450839
23966204	1	6	0	rs10845280
23966204	1	2	0	rs10772397
23966204	1	21	0	rs10743937
23966204	1	13	0	rs11054155
23966204	1	24	0	rs34836514
23966204	1	3	0	rs10845271
23966204	1	16	0	rs7304447
23966204	1	10	0	rs7135018
23966204	1	25	0	rs2708381
23966204	1	17	0	rs7304579
23966204	1	20	0	rs10845289
23966204	1	23	0	rs7297949
18776929	3	23	0	rs7603309
18776929	3	18	0	rs1821430
18776929	3	22	0	rs1304358
18776929	3	19	0	rs3771365
18776929	3	1	0	rs7595412
18776929	3	17	0	rs17792650
18776929	3	12	0	rs4850820
18776929	3	14	0	rs3771367
18776929	3	28	0	rs6735486
18776929	3	11	0	rs10183584
18776929	3	5	0	rs10168722
18776929	3	4	0	rs4850823
18776929	3	2	0	rs1808850
18776929	3	16	0	rs11674075
18776929	3	8	0	rs12476075
18776929	3	7	0	rs992603
18776929	3	25	0	rs892515
18776929	3	15	0	rs11884188
18776929	3	9	0	rs4850447
18776929	3	3	0	rs1371661
18776929	3	27	0	rs6434957
18776929	3	24	0	rs4038716
18776929	3	10	0	rs2342753
18776929	3	20	0	rs9789480
18776929	3	13	0	rs10180112
18776929	3	21	0	rs1434288
18776929	3	6	0	rs989056
18776929	3	26	0	rs1119850
22423221	1	3	2	rs210134
22423221	1	4	2	rs9494145
22423221	1	5	2	rs13236689
22423221	1	6	2	rs342293
22423221	1	8	2	rs477895
22423221	1	10	2	rs8109288
22423221	1	9	2	rs6490294
22423221	1	7	2	rs7896518
22423221	1	11	2	rs151361
22423221	1	13	2	rs342296
22423221	1	14	2	rs11653144
22423221	1	15	2	rs8109288
22423221	1	2	2	rs12526480
19359265	1	24	1	rs11778913
19359265	1	28	1	rs1535619
19359265	1	14	1	rs1858740
19359265	1	23	1	rs4841067
19359265	1	32	1	rs4898848
19359265	1	21	1	rs2635429
19359265	1	40	1	rs7235755
19359265	1	6	1	rs3102458
19359265	1	11	1	rs4662198
19359265	1	16	1	rs7374458
19359265	1	30	1	rs9301921
19359265	1	33	1	rs6572971
19359265	1	36	1	rs11861722
19359265	1	34	1	rs1957356
19359265	1	2	1	rs12406355
19359265	1	18	1	rs3774605
19359265	1	38	1	rs12598842
19359265	1	25	1	rs11249943
19359265	1	35	1	rs17214677
19359265	1	4	1	rs238099
19359265	1	8	1	rs3003211
19359265	1	1	1	rs7514514
19359265	1	3	1	rs238102
19359265	1	17	1	rs3774601
19359265	1	9	1	rs1376749
19359265	1	37	1	rs9934005
19359265	1	10	1	rs12993643
19359265	1	26	1	rs6989782
19359265	1	29	1	rs7028041
19359265	1	13	1	rs10497853
19359265	1	5	1	rs7549589
19359265	1	20	1	rs1907107
19359265	1	15	1	rs4407366
19359265	1	12	1	rs1036533
19359265	1	39	1	rs2162440
19359265	1	41	1	rs2217127
19359265	1	7	1	rs3123710
19359265	1	31	1	rs1415736
19359265	1	22	1	rs1497393
19359265	1	19	1	rs3774609
19359265	1	27	1	rs1570504
19421330	2	14	2	rs994531
19421330	2	5	2	rs10495809
19421330	2	13	2	rs2214310
19421330	2	4	2	rs6729869
19421330	2	12	2	rs7950640
19421330	2	3	2	rs6711736
19421330	2	21	2	rs10488767
19421330	2	19	2	rs6129969
19421330	2	20	2	rs2206416
19421330	2	15	2	rs10506451
19421330	2	10	2	rs2331706
19421330	2	6	2	rs10517739
19421330	2	22	2	rs10500328
19421330	2	23	2	rs618171
19421330	2	18	2	rs1886985
19421330	2	16	2	rs1115620
19421330	2	9	2	rs1526555
19421330	2	7	2	rs1444280
19421330	2	2	2	rs9308945
19421330	2	24	2	rs7805441
19421330	2	17	2	rs2502397
19421330	2	8	2	rs10517740
19421330	2	11	2	rs765899
20339536	1	7	0	rs7633531
20339536	1	16	0	rs1011685
20339536	1	10	0	rs964184
20339536	1	11	0	rs9644568
20339536	1	5	0	rs4420638
20339536	1	9	0	rs1260326
20339536	1	15	0	rs4775041
20339536	1	6	0	rs646776
20339536	1	3	0	rs8014194
20339536	1	12	0	rs1883025
20339536	1	14	0	rs247616
21810271	1	15	1	rs6454764
21810271	1	27	1	rs10745527
21810271	1	11	1	rs379440
21810271	1	23	1	rs1438993
21810271	1	7	1	rs13361927
21810271	1	31	1	rs2579103
21810271	1	35	1	rs2298574
21810271	1	3	1	rs4686760
21810271	1	39	1	rs732505
21810271	1	19	1	rs1757948
21738480	3	6	1	rs2524079
21738480	3	2	1	rs2517524
21738480	3	3	1	rs4794822
21738480	3	9	1	rs9880192
21738480	3	11	1	rs10980800
21738480	3	7	1	rs11878602
21738480	3	10	1	rs1991866
21738480	3	4	1	rs8078723
21738480	3	8	1	rs1449263
21738480	3	5	1	rs4328821
17903303	2	22	2	rs220457
17903303	2	15	2	rs252984
17903303	2	14	2	rs8075776
17903303	2	17	2	rs10516308
17903303	2	16	2	rs10490889
17903303	2	23	2	rs10505182
17903303	2	19	2	rs10483853
17903303	2	2	2	rs7546903
17903303	2	11	2	rs2470209
17903303	2	3	2	rs6135095
17903303	2	8	2	rs1587893
17903303	2	1	2	rs7989017
17903303	2	7	2	rs1039610
17903303	2	10	2	rs4814615
17903303	2	21	2	rs9321354
17903303	2	5	2	rs6507763
17903303	2	13	2	rs933890
17903303	2	9	2	rs28207
17903303	2	20	2	rs10507130
17903303	2	4	2	rs1875517
21779181	2	8	7	rs987870
21779181	2	4	7	rs3135021
21779181	2	4	7	rs6901221
21779181	2	9	7	rs987870
21779181	2	3	7	rs9275390
21779181	2	6	7	rs987870
21779181	2	2	7	rs9275390
21779181	2	2	7	rs6457617
21779181	2	7	7	rs987870
21779181	2	7	7	rs3135021
21779181	2	1	7	rs6457617
21779181	2	3	7	rs6457617
21779181	2	9	7	rs3135021
21779181	2	7	7	rs6901221
21779181	2	1	7	rs9275390
21779181	2	4	7	rs987870
21779181	2	6	7	rs3135021
21779181	2	9	7	rs6901221
21779181	2	8	7	rs3135021
21779181	2	6	7	rs6901221
21779181	2	5	7	rs987870
21779181	2	5	7	rs3135021
21779181	2	8	7	rs6901221
21779181	2	5	7	rs6901221
19454037	1	2	0	rs6450415
19454037	1	8	0	rs1155635
19454037	1	11	0	rs756529
19454037	1	12	0	rs10483186
19454037	1	5	0	rs10499859
19454037	1	1	0	rs409045
19454037	1	6	0	rs4129000
19454037	1	3	0	rs1833534
19454037	1	10	0	rs238688
19454037	1	4	0	rs6961069
19454037	1	7	0	rs4129218
19454037	1	9	0	rs2415872
22993228	1	41	0	rs7103004
22993228	1	39	0	rs12805875
22993228	1	11	0	rs3749982
22993228	1	20	0	rs6602024
22993228	1	6	0	rs7744666
22993228	1	45	0	rs710924
22993228	1	18	0	rs9301951
22993228	1	37	0	rs2657195
22993228	1	19	0	rs7896691
22993228	1	5	0	rs926849
22993228	1	14	0	rs10046257
22993228	1	3	0	rs2187689
22993228	1	40	0	rs980238
22993228	1	17	0	rs1029295
22993228	1	9	0	rs1029296
22993228	1	13	0	rs10214886
22993228	1	34	0	rs1205863
22993228	1	27	0	rs2484990
22993228	1	7	0	rs11969002
22993228	1	15	0	rs4875102
22993228	1	12	0	rs9469300
22993228	1	16	0	rs3019449
22993228	1	29	0	rs7204439
22993228	1	24	0	rs1981483
22993228	1	1	5	RS3
22993228	1	44	0	rs2017567
22993228	1	2	0	rs17034687
22993228	1	22	0	rs10998466
22993228	1	28	0	rs1250307
22993228	1	1	10	RS3
22993228	1	42	0	rs4554859
22993228	1	25	0	rs1154053
22993228	1	36	0	rs4881085
22993228	1	32	0	rs9488238
22993228	1	26	0	rs737631
22993228	1	43	0	rs7118412
22993228	1	10	0	rs6936004
22993228	1	4	0	rs7767277
22993228	1	33	0	rs763014
22993228	1	1	4	RS1
22993228	1	31	0	rs2484992
22993228	1	38	0	rs11754641
22993228	1	8	0	rs6457690
22993228	1	21	0	rs1884158
22993228	1	23	0	rs17132175
22993228	1	35	0	rs11918654
22993228	1	1	9	RS1
22993228	1	30	0	rs4802666
25241909	1	8	2	rs139257032
25241909	1	3	2	rs2045517
25241909	1	7	2	rs147862429
25241909	1	9	2	rs12910412
25241909	1	2	2	rs2869967
25241909	1	5	2	rs2904259
25241909	1	4	2	rs7671167
25241909	1	12	2	rs185786041
25241909	1	11	2	rs143705409
25241909	1	13	2	rs117455145
25241909	1	10	2	rs139090846
25241909	1	6	2	rs34391416
22561518	0	21	0	rs12913832
22561518	0	20	1	rs1129038
22561518	0	15	0	rs11021232
22561518	0	23	0	rs9926296
22561518	0	14	1	rs4409785
22561518	0	3	0	rs1990760
22561518	0	11	0	rs4353229
22561518	0	16	1	rs1701704
22561518	0	6	1	rs11940117
22561518	0	12	1	rs736374
22561518	0	17	0	rs2456973
22561518	0	24	1	rs6510827
22561518	0	19	0	rs4766578
22561518	0	8	1	rs3757247
22561518	0	26	0	rs79008
22561518	0	9	1	rs853308
22561518	0	4	1	rs59374417
22561518	0	2	1	rs2111485
22561518	0	10	1	rs3814231
22561518	0	22	1	rs4785587
22561518	0	7	0	rs16872571
22561518	0	25	1	rs4822024
22561518	0	18	1	rs3184504
22561518	0	13	0	rs10768122
22561518	0	5	0	rs4330287
25133637	0	5	3	rs794149
25133637	0	2	3	rs3096490
25133637	0	11	3	rs4898878
25133637	0	6	3	rs3096483
25133637	0	1	3	rs955423
25133637	0	3	3	rs1392280
25133637	0	8	3	rs1347155
25133637	0	4	3	rs1426654
25133637	0	10	3	rs8042988
25133637	0	13	3	rs1475010
25133637	0	7	3	rs10041997
25133637	0	14	3	rs8181969
25133637	0	12	3	rs12882679
25133637	0	9	3	rs7565158
23382809	1	20	1	rs10119049
23382809	1	11	1	rs7808050
23382809	1	12	1	rs2616157
23382809	1	7	1	rs6599101
23382809	1	21	1	rs2060531
23382809	1	4	1	rs2860223
23382809	1	10	1	rs2945741
23382809	1	23	1	rs10167072
23382809	1	16	1	rs4985969
23382809	1	25	1	rs2583377
23382809	1	9	1	rs16924239
23382809	1	13	1	rs9932309
23382809	1	18	1	rs1585383
23382809	1	3	1	rs838836
23382809	1	17	1	rs7624777
23382809	1	24	1	rs6957015
23382809	1	6	1	rs6674938
23382809	1	14	1	rs17112308
23382809	1	8	1	rs11786962
23382809	1	22	1	rs9869330
23382809	1	2	1	rs643410
23382809	1	1	1	rs583583
23382809	1	5	1	rs2275552
23382809	1	15	1	rs10880017
23382809	1	19	1	rs10103263
20190752	1	27	2	rs11221332
20190752	1	17	2	rs3748816
20190752	1	15	2	rs1893217
20190752	1	21	2	rs13314993
20190752	1	37	2	rs10936599
20190752	1	11	2	rs2187668
20190752	1	33	2	rs6691768
20190752	1	23	2	rs10806425
20190752	1	14	2	rs653178
20190752	1	25	2	rs9792269
20190752	1	8	2	rs17810546
20190752	1	10	2	rs13151961
20190752	1	41	2	rs4899260
20190752	1	26	2	rs1250552
20190752	1	19	2	rs296547
20190752	1	9	2	rs1464510
20190752	1	44	2	rs5979785
20190752	1	42	2	rs2074404
20190752	1	24	2	rs802734
20190752	1	38	2	rs1033180
20190752	1	13	2	rs1738074
20190752	1	35	2	rs859637
20190752	1	2	2	rs2816316
20190752	1	18	2	rs10903122
20190752	1	43	2	rs2298428
20190752	1	39	2	rs6974491
20190752	1	29	2	rs4819388
20190752	1	20	2	rs17035378
20190752	1	40	2	rs2762051
20190752	1	4	2	rs917997
20190752	1	22	2	rs11712165
20190752	1	28	2	rs12928822
20190752	1	12	2	rs2327832
20190752	1	7	2	rs13098911
20190752	1	32	2	rs12727642
20190752	1	5	2	rs13010713
20190752	1	6	2	rs4675374
20190752	1	3	2	rs13003464
20190752	1	36	2	rs6806528
20190752	1	34	2	rs864537
24023777	0	14	0	rs9405284
24023777	0	27	0	rs17012036
24023777	0	18	0	rs2852199
24023777	0	28	0	rs454578
24023777	0	7	0	rs11598564
24023777	0	3	0	rs625039
24023777	0	5	0	rs7545121
24023777	0	10	0	rs2676801
24023777	0	20	0	rs7101916
24023777	0	15	0	rs7895098
24023777	0	9	0	rs1367272
24023777	0	19	0	rs4076823
24023777	0	24	0	rs10485285
24023777	0	16	0	rs9496346
24023777	0	4	0	rs925203
24023777	0	26	0	rs7143583
24023777	0	25	0	rs9918553
24023777	0	13	0	rs655540
24023777	0	2	0	rs11190870
24023777	0	11	0	rs2047176
24023777	0	23	0	rs12346254
24023777	0	8	0	rs267766
24023777	0	21	0	rs10485749
24023777	0	12	0	rs6570507
24023777	0	17	0	rs346981
24023777	0	22	0	rs11227247
24023777	0	6	0	rs12946942
22829776	0	4	0	rs440837
22829776	0	3	0	rs780093
22829776	0	13	0	rs293428
22829776	0	9	0	rs2411984
22829776	0	10	0	rs1573036
22829776	0	5	0	rs7910927
22829776	0	7	0	rs8023580
22829776	0	2	0	rs17496332
22829776	0	6	0	rs4149056
22829776	0	12	0	rs3779195
22829776	0	8	0	rs12150660
22829776	0	11	0	rs10454142
25436638	2	21	8	rs957362
25436638	2	18	0	rs1571583
25436638	2	2	0	rs10917469
25436638	2	4	8	rs12138950
25436638	2	7	8	rs10519980
25436638	2	15	0	rs9497965
25436638	2	16	8	rs2466067
25436638	2	9	0	rs2046045
25436638	2	17	0	rs657152
25436638	2	26	8	rs4804416
25436638	2	19	0	rs17723470
25436638	2	21	0	rs11624776
25436638	2	14	8	rs11755845
25436638	2	16	0	rs7825175
25436638	2	8	8	rs17025017
25436638	2	11	8	rs1382879
25436638	2	25	8	rs9915657
25436638	2	22	8	rs7168316
25436638	2	13	0	rs9472138
25436638	2	23	8	rs11073790
25436638	2	6	0	rs13015993
25436638	2	3	0	rs10917477
25436638	2	18	8	rs1571583
25436638	2	12	0	rs753760
25436638	2	20	0	rs1537424
25436638	2	10	8	rs2046045
25436638	2	2	8	rs12138950
25436638	2	3	8	rs6683419
25436638	2	11	0	rs4704397
25436638	2	24	0	rs3813582
25436638	2	9	8	rs2046045
25436638	2	24	8	rs17767383
25436638	2	22	0	rs10519227
25436638	2	4	0	rs10799824
25436638	2	23	0	rs17776563
25436638	2	25	0	rs9915657
25436638	2	5	0	rs334699
25436638	2	13	8	rs9472138
25436638	2	19	8	rs7940871
25436638	2	14	0	rs11755845
25436638	2	17	8	rs657152
25436638	2	12	8	rs2983514
25436638	2	7	0	rs10028213
25436638	2	15	8	rs9377117
25436638	2	8	0	rs10032216
25436638	2	6	8	rs1861628
25436638	2	26	0	rs4804416
25436638	2	5	8	rs334708
25436638	2	20	8	rs1537424
25436638	2	10	0	rs6885099
24097068	1	12	1	rs1801689
24097068	1	5	1	rs1250229
24097068	1	11	1	rs4942486
24097068	1	3	1	rs10490626
24097068	1	1	1	rs267733
24097068	1	10	1	rs10102164
24097068	1	7	1	rs17404153
24097068	1	13	1	rs364585
24097068	1	8	1	rs4530754
24097068	1	4	1	rs2030746
24097068	1	9	1	rs4722551
24097068	1	15	1	rs5763662
24097068	1	2	1	rs2710642
24097068	1	14	1	rs2328223
24097068	1	6	1	rs7640978
20038947	3	10	1	rs2831649
20038947	3	20	1	rs7013994
20038947	3	21	1	rs2116624
20038947	3	24	1	rs10946320
20038947	3	25	1	rs7012271
20038947	3	2	1	rs10835065
20038947	3	14	1	rs4550218
20038947	3	18	1	rs5916245
20038947	3	5	1	rs7566637
20038947	3	9	1	rs12125058
20038947	3	22	1	rs7127866
20038947	3	7	1	rs13027103
20038947	3	6	1	rs627419
20038947	3	15	1	rs7942744
20038947	3	19	1	rs27520
20038947	3	16	1	rs1517057
20038947	3	23	1	rs8099455
20038947	3	17	1	rs11231662
20038947	3	11	1	rs11764174
20038947	3	12	1	rs934036
20038947	3	1	1	rs12462886
20038947	3	3	1	rs2844043
20038947	3	4	1	rs1786330
20038947	3	8	1	rs493474
20038947	3	13	1	rs1221754
22470424	3	1	1	rs7740421
22470424	3	21	1	rs11252748
22470424	3	8	1	rs17263670
22470424	3	6	1	rs564053
22470424	3	13	1	rs4933508
22470424	3	24	1	rs7213337
22470424	3	22	1	rs9306510
22470424	3	4	1	rs7764218
22470424	3	15	1	rs12042076
22470424	3	20	1	rs11885285
22470424	3	2	1	rs6840169
22470424	3	9	1	rs6931162
22470424	3	5	1	rs6904956
22470424	3	19	1	rs11632352
22470424	3	16	1	rs12951847
22470424	3	12	1	rs2581182
22470424	3	3	1	rs7757630
22470424	3	11	1	rs8037669
22470424	3	23	1	rs618465
22470424	3	17	1	rs632895
22470424	3	18	1	rs488595
22470424	3	25	1	rs10495234
22470424	3	7	1	rs9509608
22470424	3	14	1	rs12024361
22470424	3	10	1	rs873961
22504420	1	8	0	rs3736228
22504420	1	18	0	rs1286083
22504420	1	17	0	rs163879
22504420	1	20	0	rs227584
22504420	1	12	0	rs7521902
22504420	1	5	0	rs6532023
22504420	1	15	0	rs3801387
22504420	1	6	0	rs4727338
22504420	1	7	0	rs1373004
22504420	1	13	0	rs430727
22504420	1	19	0	rs4792909
22504420	1	4	0	rs4233949
22504420	1	16	0	rs7851693
22504420	1	9	0	rs4796995
22504420	1	11	0	rs6426749
22504420	1	14	0	rs6959212
19668339	2	12	2	rs11525066
19668339	2	14	2	rs10781380
19668339	2	8	2	rs12657273
19668339	2	13	2	rs1364705
19668339	2	9	2	rs9918508
19668339	2	5	2	rs337847
19668339	2	6	2	rs10074258
19668339	2	16	2	rs6590322
19668339	2	2	2	rs682748
19668339	2	24	2	rs2073145
19668339	2	22	2	rs8115854
19668339	2	25	2	rs1888414
19668339	2	11	2	rs10276619
19668339	2	23	2	rs6031882
19668339	2	18	2	rs1082714
19668339	2	19	2	rs9301535
19668339	2	4	2	rs6881634
19668339	2	20	2	rs4773460
19668339	2	21	2	rs11626056
19668339	2	1	2	rs4845552
19668339	2	10	2	rs2124799
19668339	2	3	2	rs7727656
19668339	2	7	2	rs12654281
19668339	2	17	2	rs1373549
19668339	2	15	2	rs10867752
23509613	1	2	2	rs6889746
23509613	1	25	2	rs16860501
23509613	1	7	2	rs6961256
23509613	1	9	2	rs10518344
23509613	1	14	2	rs11077813
23509613	1	20	2	rs1863095
23509613	1	21	2	rs222790
23509613	1	11	2	rs2241275
23509613	1	15	2	rs10985483
23509613	1	19	2	rs11118750
23509613	1	24	2	rs4836873
23509613	1	16	2	rs406629
23509613	1	27	2	rs4742085
23509613	1	29	2	rs3198697
23509613	1	26	2	rs4808564
23509613	1	23	2	rs154111
23509613	1	3	2	rs6681460
23509613	1	17	2	rs2827107
23509613	1	13	2	rs6749177
23509613	1	10	2	rs1793667
23509613	1	12	2	rs4899536
23509613	1	22	2	rs2752976
23509613	1	8	2	rs6753768
23509613	1	6	2	rs13134014
23509613	1	5	2	rs17642174
23509613	1	28	2	rs2484741
23509613	1	4	2	rs12204683
23509613	1	18	2	rs10232205
22558097	2	5	0	rs6759892
22558097	2	4	0	rs10168416
22558097	2	10	0	rs3755319
22558097	2	15	0	rs4148325
22558097	2	12	0	rs6742078
22558097	2	13	0	rs4148324
22558097	2	11	0	rs887829
22558097	2	7	0	rs2070959
22558097	2	3	0	rs10168155
22558097	2	6	0	rs1105880
22558097	2	9	0	rs17863787
22558097	2	8	0	rs1105879
22558097	2	2	0	rs7586110
22558097	2	16	0	rs4148326
22558097	2	14	0	rs3771341
21379329	3	10	0	rs2673604
21379329	3	8	0	rs4145454
21379329	3	5	0	rs7007878
21379329	3	2	0	rs2075650
21379329	3	3	0	rs2075650
21379329	3	1	0	rs2075650
21379329	3	9	0	rs201119
21379329	3	4	0	rs2075650
21379329	3	6	0	rs10489216
21379329	3	7	0	rs7814569
23593202	1	13	1	rs6975557
23593202	1	16	1	rs4844014
23593202	1	21	1	rs12146626
23593202	1	19	1	rs4141232
23593202	1	2	1	rs8113142
23593202	1	10	1	rs7929583
23593202	1	22	1	rs10898723
23593202	1	6	1	rs6578987
23593202	1	3	1	rs4141232
23593202	1	5	1	rs6578985
23593202	1	14	1	rs13230316
23593202	1	8	1	rs4929957
23593202	1	4	1	rs4805257
23593202	1	7	1	rs6578986
23593202	1	20	1	rs7929583
23593202	1	11	1	rs12146626
23593202	1	12	1	rs10898723
23593202	1	15	1	rs5980450
23593202	1	17	1	rs7064959
21935397	2	40	2	rs17150703
21935397	2	10	2	rs12444979
21935397	2	26	2	rs11847697
21935397	2	39	2	rs12145833
21935397	2	21	2	rs3817334
21935397	2	8	2	rs2815752
21935397	2	3	2	rs2867125
21935397	2	6	2	rs10767664
21935397	2	4	2	rs571312
21935397	2	18	2	rs13107325
21935397	2	24	2	rs10150332
21935397	2	15	2	rs7138803
21935397	2	23	2	rs887912
21935397	2	5	2	rs10938397
21935397	2	7	2	rs543874
21935397	2	20	2	rs10968576
21935397	2	35	2	rs10508503
21935397	2	19	2	rs2112347
21935397	2	30	2	rs4836133
21935397	2	17	2	rs1514175
21935397	2	2	2	rs1558902
21935397	2	25	2	rs13078807
21935397	2	31	2	rs4929949
21935397	2	12	2	rs987237
21935397	2	16	2	rs2287019
21935397	2	13	2	rs2241423
21935397	2	36	2	rs1424233
21935397	2	33	2	rs206936
21935397	2	9	2	rs713586
21935397	2	22	2	rs3810291
21935397	2	32	2	rs29941
21935397	2	27	2	rs2890652
21935397	2	28	2	rs1555543
21935397	2	14	2	rs9816226
21935397	2	29	2	rs4771122
21935397	2	37	2	rs1805081
21935397	2	11	2	rs7359397
22747683	1	18	0	rs7222197
22747683	1	8	0	rs2823093
22747683	1	24	0	rs614367
22747683	1	28	0	rs11249433
22747683	1	6	0	rs3803662
22747683	1	10	0	rs981782
22747683	1	2	0	rs9397435
22747683	1	23	0	rs1045485
22747683	1	17	0	rs6504950
22747683	1	16	0	rs1562430
22747683	1	22	0	rs1292011
22747683	1	20	0	rs2981579
22747683	1	25	0	rs1011970
22747683	1	14	0	rs1219648
22747683	1	5	0	rs10995190
22747683	1	29	0	rs13281615
22747683	1	15	0	rs2981582
22747683	1	9	0	rs16886165
22747683	1	12	0	rs999737
22747683	1	7	0	rs3817198
22747683	1	26	0	rs4973768
22747683	1	4	0	rs10771399
22747683	1	27	0	rs13387042
22747683	1	13	0	rs889312
22747683	1	19	0	rs2380205
22747683	1	3	0	rs2046210
22747683	1	11	0	rs10941679
22747683	1	21	0	rs704010
17903295	3	10	2	rs6669117
17903295	3	15	2	rs719756
17903295	3	17	2	rs3790426
17903295	3	27	2	rs911847
17903295	3	12	2	rs362356
17903295	3	9	2	rs2154380
17903295	3	1	2	rs4943794
17903295	3	7	2	rs1343981
17903295	3	23	2	rs1923249
17903295	3	20	2	rs854523
17903295	3	28	2	rs1927914
17903295	3	13	2	rs911847
17903295	3	29	2	rs9322361
17903295	3	24	2	rs4943794
17903295	3	19	2	rs2374983
17903295	3	32	2	rs10515522
17903295	3	26	2	rs1002666
17903295	3	3	2	rs4764600
17903295	3	30	2	rs6433083
17903295	3	16	2	rs1171278
17903295	3	31	2	rs2918418
17903295	3	6	2	rs1475398
17903295	3	4	2	rs683907
17903295	3	34	2	rs728546
17903295	3	2	2	rs10507486
17903295	3	21	2	rs10500784
17903295	3	22	2	rs2725369
17903295	3	8	2	rs10493379
17903295	3	5	2	rs687045
17903295	3	18	2	rs1383636
17903295	3	25	2	rs256014
17903295	3	11	2	rs2374983
17903295	3	35	2	rs6700734
17903295	3	14	2	rs2543600
17903295	3	33	2	rs2833485
20548944	1	4	7	rs7226913
20548944	1	6	0	rs494453
20548944	1	6	7	rs3767595
20548944	1	2	0	rs2278729
20548944	1	9	7	rs6469804
20548944	1	3	7	rs6543018
20548944	1	8	0	rs2062375
20548944	1	5	7	rs7226913
20548944	1	4	0	rs7227401
20548944	1	7	7	rs10489469
20548944	1	2	7	rs6543018
20548944	1	8	7	rs1032128
24836286	2	13	1	rs6983267
24836286	2	25	1	rs9929218
24836286	2	28	1	rs961253
24836286	2	9	1	rs11903757
24836286	2	21	1	rs1957636
24836286	2	6	1	rs7229639
24836286	2	30	1	rs4925386
24836286	2	23	1	rs4779584
24836286	2	27	1	rs10411210
24836286	2	22	1	rs16969681
24836286	2	17	1	rs3802842
24836286	2	24	1	rs11632715
24836286	2	18	1	rs7136702
24836286	2	29	1	rs4813802
24836286	2	19	1	rs11169552
24836286	2	15	1	rs10795668
24836286	2	26	1	rs4939827
24836286	2	10	1	rs10936599
24836286	2	14	1	rs7014346
24836286	2	16	1	rs3824999
24836286	2	8	1	rs6687758
24836286	2	5	1	rs2423279
24836286	2	3	1	rs647161
24836286	2	20	1	rs4444235
24836286	2	11	1	rs1321311
24836286	2	12	1	rs10505477
24836286	2	4	1	rs10774214
19421330	1	4	1	rs10506451
19421330	1	5	1	rs7950640
19421330	1	8	7	rs2502397
19421330	1	8	1	rs10506451
19421330	1	11	7	rs2331706
19421330	1	10	7	rs6129969
19421330	1	7	1	rs10488767
19421330	1	9	1	rs618171
19421330	1	6	1	rs1886985
19421330	1	11	1	rs1526555
19421330	1	3	1	rs7950640
19421330	1	3	7	rs2214310
19421330	1	6	7	rs2206416
19421330	1	4	7	rs1115620
19421330	1	9	7	rs7805441
19421330	1	5	7	rs994531
19421330	1	10	1	rs1886985
19421330	1	2	1	rs1526555
19421330	1	2	7	rs765899
19421330	1	7	7	rs10500328
23509613	5	67	1	rs3095330
23509613	5	35	1	rs9272535
23509613	5	19	1	rs9261926
23509613	5	51	1	rs2517448
23509613	5	83	1	rs17615250
23509613	5	68	1	rs4959119
23509613	5	45	1	rs2894254
23509613	5	42	1	rs502055
23509613	5	37	1	rs502771
23509613	5	38	1	rs9270986
23509613	5	6	1	rs10484564
23509613	5	84	1	rs9275618
23509613	5	75	1	rs9275765
23509613	5	16	1	rs9261855
23509613	5	50	1	rs7767325
23509613	5	79	1	rs4711314
23509613	5	76	1	rs9275772
23509613	5	3	1	rs3128918
23509613	5	43	1	rs9272723
23509613	5	57	1	rs2857605
23509613	5	25	1	rs1044043
23509613	5	15	1	rs9261854
23509613	5	33	1	rs9272219
23509613	5	12	1	rs17411480
23509613	5	78	1	rs9469220
23509613	5	81	1	rs9276298
23509613	5	9	1	rs4713603
23509613	5	32	1	rs9276298
23509613	5	26	1	rs642093
23509613	5	74	1	rs9275793
23509613	5	80	1	rs2647089
23509613	5	8	1	rs9295873
23509613	5	13	1	rs9261821
23509613	5	55	1	rs3129868
23509613	5	54	1	rs2857210
23509613	5	36	1	rs674313
23509613	5	59	1	rs3129716
23509613	5	69	1	rs2517611
23509613	5	60	1	rs3131379
23509613	5	11	1	rs9461607
23509613	5	10	1	rs1548515
23509613	5	58	1	rs3132671
23509613	5	61	1	rs3130484
23509613	5	14	1	rs9261850
23509613	5	48	1	rs2734573
23509613	5	29	1	rs9275772
23509613	5	65	1	rs3093978
23509613	5	39	1	rs2857597
23509613	5	27	1	rs2736177
23509613	5	28	1	rs9275765
23509613	5	73	1	rs9277916
23509613	5	21	1	rs9261799
23509613	5	62	1	rs9276832
23509613	5	40	1	rs2516516
23509613	5	82	1	rs9275356
23509613	5	4	1	rs2395357
23509613	5	66	1	rs2143461
23509613	5	41	1	rs615672
23509613	5	53	1	rs3132722
23509613	5	44	1	rs9276915
23509613	5	47	1	rs3129900
23509613	5	46	1	rs9368606
23509613	5	34	1	rs3129934
23509613	5	63	1	rs2213581
23509613	5	56	1	rs933208
23509613	5	52	1	rs3132928
23509613	5	18	1	rs9261925
23509613	5	49	1	rs1046080
23509613	5	77	1	rs3130182
23509613	5	31	1	rs9272346
23509613	5	7	1	rs9295888
23509613	5	30	1	rs9275793
23509613	5	20	1	rs17840186
23509613	5	64	1	rs11539216
23509613	5	5	1	rs11539216
23509613	5	17	1	rs1548513
21552555	3	12	0	rs8044769
21552555	3	9	0	rs9930333
21552555	3	8	0	rs9937053
21552555	3	16	0	rs3751813
21552555	3	6	0	rs10852521
21552555	3	19	0	rs4784323
21552555	3	4	0	rs8050136
21552555	3	5	0	rs1121980
21552555	3	3	0	rs9935401
21552555	3	18	0	rs2887180
21552555	3	7	0	rs1861866
21552555	3	2	0	rs3751812
21552555	3	13	0	rs7206790
21552555	3	11	0	rs9941349
21552555	3	10	0	rs9931494
21552555	3	20	0	rs925642
21552555	3	1	0	rs17817449
21552555	3	17	0	rs16867321
21552555	3	14	0	rs1477196
21552555	3	15	0	rs7190492
22589738	2	21	1	rs6795735
22589738	2	39	1	rs9491696
22589738	2	23	1	rs1294421
22589738	2	11	1	rs9491696
22589738	2	43	1	rs4823006
22589738	2	41	1	rs718314
22589738	2	29	1	rs4823006
22589738	2	31	1	rs1011731
22589738	2	42	1	rs1443512
22589738	2	10	1	rs6905288
22589738	2	14	1	rs1443512
22589738	2	34	1	rs6784615
22589738	2	17	1	rs1011731
22589738	2	38	1	rs6905288
22589738	2	6	1	rs6784615
22589738	2	24	1	rs6905288
22589738	2	30	1	rs984222
22589738	2	40	1	rs1055144
22589738	2	27	1	rs718314
[truncated: 10,742 more rows]
