# Supplementary material for: A machine-compiled database of genome-wide association studies
Source: Nat Commun. 2019 Jul 26;10:3341. doi: 10.1038/s41467-019-11026-x (PMC6659642; doi:10.1038/s41467-019-11026-x)
Supplement: Supplementary file 3 — Source Data [file 41467_2019_11026_MOESM3_ESM.zip › Supplementary Files/notebooks/results/nb-output/pval-rsid.tsv]

22570697	rs12722489	0	18	3	-6.665546
22570697	rs1736916	0	15	3	-6.913640
22570697	rs2857439	0	8	3	-9.730487
22570697	rs17421624	0	5	3	-14.012334
22570697	rs3094157	0	16	3	-6.906578
22570697	rs7382297	0	4	3	-14.696804
22570697	rs2647046	0	3	3	-16.844664
22570697	rs3905495	0	14	3	-7.322393
22570697	rs4959093	0	2	3	-33.087247
22570697	rs2517646	0	6	3	-10.709965
22570697	rs9292777	0	12	3	-8.007005
22570697	rs757262	0	17	3	-6.756962
22570697	rs2857435	0	11	3	-8.077275
22570697	rs16896944	0	9	3	-8.578396
22570697	rs9261471	0	13	3	-7.866461
22570697	rs9261491	0	7	3	-9.841638
22570697	rs3132671	0	10	3	-8.422508
24465473	rs2736100	0	2	1	-3.394695
24465473	rs2736100	0	2	1	-2.077794
24465473	rs2736100	0	2	1	-4.714443
24465473	rs2736100	0	2	1	-1.889410
24465473	rs2736100	0	2	1	-1.732828
24465473	rs17653722	0	3	1	-4.427128
24465473	rs17653722	0	3	1	-0.019088
24465473	rs17653722	0	3	1	-2.432974
24465473	rs17653722	0	3	1	-5.157391
24465473	rs17653722	0	3	1	-6.232844
23958962	rs4861386	2	7	1	-0.478862
23958962	rs4861386	2	7	1	-0.078314
23958962	rs4861386	2	7	1	-3.029653
23958962	rs4861386	2	7	1	-3.793174
23958962	rs4861386	2	7	1	-0.113509
23958962	rs4861386	2	7	1	-0.378824
23958962	rs4861386	2	7	1	-6.078314
23958962	rs4861386	2	7	1	-0.345823
23958962	rs4861386	2	7	1	-0.383000
23958962	rs4861386	2	7	1	-3.707744
23958962	rs13381416	2	22	1	-4.974694
23958962	rs13381416	2	22	1	-0.384050
23958962	rs13381416	2	22	1	-6.113509
23958962	rs13381416	2	22	1	-1.187755
23958962	rs13381416	2	22	1	-4.974694
23958962	rs116087723	2	20	1	-0.102373
23958962	rs116087723	2	20	1	-3.245652
23958962	rs116087723	2	20	1	-0.210419
23958962	rs116087723	2	20	1	-6.580044
23958962	rs116087723	2	20	1	-0.872895
23958962	rs116087723	2	20	1	-3.534617
23958962	rs150954431	2	27	1	-6.271646
23958962	rs150954431	2	27	1	-3.026410
23958962	rs150954431	2	27	1	-0.270835
23958962	rs150954431	2	27	1	-0.233587
23958962	rs150954431	2	27	1	-0.737549
23958962	rs150954431	2	27	1	-0.832683
23958962	rs150954431	2	27	1	-8.924453
23958962	rs150954431	2	27	1	-2.910095
23958962	rs150954431	2	27	1	-0.247184
23958962	rs150954431	2	27	1	-0.478862
23958962	rs2629540	2	26	1	-0.340084
23958962	rs2629540	2	26	1	-7.116907
23958962	rs2629540	2	26	1	-2.581699
23958962	rs2629540	2	26	1	-5.860121
23958962	rs2629540	2	26	1	-2.303644
23958962	rs2629540	2	26	1	-1.220404
23958962	rs2629540	2	26	1	-0.312471
23958962	rs2629540	2	26	1	-1.025028
23958962	rs2629540	2	26	1	-5.422508
23958962	rs2629540	2	26	1	-7.368556
23958962	rs4129566	2	9	1	-3.716699
23958962	rs4129566	2	9	1	-0.090979
23958962	rs4129566	2	9	1	-1.260428
23958962	rs4129566	2	9	1	-5.602060
23958962	rs4129566	2	9	1	-5.539102
23958962	rs4129566	2	9	1	-0.146910
23958962	rs4129566	2	9	1	-0.088310
23958962	rs4129566	2	9	1	-6.370590
23958962	rs4129566	2	9	1	-4.367543
23958962	rs4129566	2	9	1	-0.688246
23958962	rs72840936	2	5	1	-2.031984
23958962	rs72840936	2	5	1	-0.767004
23958962	rs72840936	2	5	1	-0.467246
23958962	rs72840936	2	5	1	-6.074172
23958962	rs72840936	2	5	1	-0.007005
23958962	rs72840936	2	5	1	-5.496209
23958962	rs72840936	2	5	1	-0.272459
23958962	rs72840936	2	5	1	-0.336299
23958962	rs72840936	2	5	1	-0.201349
23958962	rs72840936	2	5	1	-2.141463
23958962	rs6912117	2	11	1	-0.068542
23958962	rs6912117	2	11	1	-5.600326
23958962	rs6912117	2	11	1	-1.342944
23958962	rs6912117	2	11	1	-2.795880
23958962	rs6912117	2	11	1	-6.295849
23958962	rs6912117	2	11	1	-1.145087
23958962	rs6912117	2	11	1	-0.402305
23958962	rs6912117	2	11	1	-0.185752
23958962	rs6912117	2	11	1	-3.305395
23958962	rs6912117	2	11	1	-0.023650
23958962	rs79794368	2	21	1	-4.829738
23958962	rs79794368	2	21	1	-4.829738
23958962	rs79794368	2	21	1	-0.920819
23958962	rs79794368	2	21	1	-0.380907
23958962	rs79794368	2	21	1	-6.166853
23958962	rs4782559	2	28	1	-0.557520
23958962	rs4782559	2	28	1	-6.122629
23958962	rs4782559	2	28	1	-0.102373
23958962	rs4782559	2	28	1	-0.016825
23958962	rs4782559	2	28	1	-4.739929
23958962	rs4782559	2	28	1	-6.031050
23958962	rs4782559	2	28	1	-3.812479
23958962	rs4782559	2	28	1	-1.090979
23958962	rs116439821	2	4	1	-6.567031
23958962	rs116439821	2	4	1	-0.246417
23958962	rs116439821	2	4	1	-4.809668
23958962	rs116439821	2	4	1	-0.343902
23958962	rs116439821	2	4	1	-4.809668
23958962	rs75686122	2	13	1	-0.114639
23958962	rs75686122	2	13	1	-4.838632
23958962	rs75686122	2	13	1	-6.280669
23958962	rs75686122	2	13	1	-5.548214
23958962	rs75686122	2	13	1	-0.283162
23958962	rs75686122	2	13	1	-3.886057
23958962	rs75686122	2	13	1	-0.518557
23958962	rs75686122	2	13	1	-0.327902
23958962	rs75686122	2	13	1	-0.238072
23958962	rs75686122	2	13	1	-0.302771
23958962	rs200085570	2	2	1	-0.863279
23958962	rs200085570	2	2	1	-0.135489
23958962	rs200085570	2	2	1	-8.539102
23958962	rs200085570	2	2	1	-5.453457
23958962	rs200085570	2	2	1	-0.484126
23958962	rs6677435	2	3	1	-6.661544
23958962	rs6677435	2	3	1	-0.850781
23958962	rs6677435	2	3	1	-0.077794
23958962	rs6677435	2	3	1	-0.031984
23958962	rs6677435	2	3	1	-0.057992
23958962	rs6677435	2	3	1	-0.296709
23958962	rs6677435	2	3	1	-0.064997
23958962	rs6677435	2	3	1	-2.490797
23958962	rs6677435	2	3	1	-5.054531
23958962	rs6677435	2	3	1	-3.123205
23958962	rs111325002	2	6	1	-6.431798
23958962	rs111325002	2	6	1	-6.431798
23958962	rs111325002	2	6	1	-0.355561
23958962	rs111325002	2	6	1	-6.982967
23958962	rs59955083	2	12	1	-1.349692
23958962	rs59955083	2	12	1	-0.444906
23958962	rs59955083	2	12	1	-1.092051
23958962	rs59955083	2	12	1	-3.099633
23958962	rs59955083	2	12	1	-0.031984
23958962	rs59955083	2	12	1	-6.246417
23958962	rs59955083	2	12	1	-5.581699
23958962	rs59955083	2	12	1	-3.413413
23958962	rs9664175	2	16	1	-6.703335
23958962	rs9664175	2	16	1	-2.166216
23958962	rs9664175	2	16	1	-0.164944
23958962	rs9664175	2	16	1	-0.543634
23958962	rs9664175	2	16	1	-0.600326
23958962	rs9664175	2	16	1	-0.404504
23958962	rs9664175	2	16	1	-0.320572
23958962	rs9664175	2	16	1	-3.326058
23958962	rs9664175	2	16	1	-0.533132
23958962	rs9664175	2	16	1	-1.011441
23958962	rs34831910	2	14	1	-0.459671
23958962	rs34831910	2	14	1	-0.163676
23958962	rs34831910	2	14	1	-0.405607
23958962	rs34831910	2	14	1	-1.935542
23958962	rs34831910	2	14	1	-2.039529
23958962	rs34831910	2	14	1	-0.882729
23958962	rs34831910	2	14	1	-0.468521
23958962	rs34831910	2	14	1	-0.345823
23958962	rs34831910	2	14	1	-0.067019
23958962	rs34831910	2	14	1	-6.168770
23958962	rs7086629	2	17	1	-3.714443
23958962	rs7086629	2	17	1	-4.291579
23958962	rs7086629	2	17	1	-0.011441
23958962	rs7086629	2	17	1	-6.130768
23958962	rs7086629	2	17	1	-0.218963
23958962	rs7086629	2	17	1	-0.135489
23958962	rs114903983	2	19	1	-0.136083
23958962	rs114903983	2	19	1	-6.387216
23958962	rs114903983	2	19	1	-0.102373
23958962	rs114903983	2	19	1	-3.486782
23958962	rs114903983	2	19	1	-3.806875
23958962	rs114903983	2	19	1	-0.522879
23958962	rs11944332	2	10	1	-0.095284
23958962	rs11944332	2	10	1	-6.386158
23958962	rs11944332	2	10	1	-0.681937
23958962	rs11944332	2	10	1	-4.389340
23958962	rs11944332	2	10	1	-5.686133
23958962	rs11944332	2	10	1	-0.036684
23958962	rs11944332	2	10	1	-5.730487
23958962	rs11944332	2	10	1	-3.663540
23958962	rs11944332	2	10	1	-0.067019
23958962	rs11944332	2	10	1	-1.225483
23958962	rs2456778	2	30	1	-5.321482
23958962	rs2456778	2	30	1	-7.313364
23958962	rs2456778	2	30	1	-7.370590
23958962	rs2456778	2	30	1	-5.587371
23958962	rs2456778	2	30	1	-1.299296
23958962	rs2456778	2	30	1	-0.196543
23958962	rs2456778	2	30	1	-0.801343
23958962	rs2456778	2	30	1	-1.257275
23958962	rs2005290	2	18	1	-0.210419
23958962	rs2005290	2	18	1	-2.705534
23958962	rs2005290	2	18	1	-6.543634
23958962	rs2005290	2	18	1	-6.349692
23958962	rs2005290	2	18	1	-4.850781
23958962	rs2005290	2	18	1	-1.826814
23958962	rs2005290	2	18	1	-0.847712
23958962	rs2005290	2	18	1	-1.223299
23958962	rs2005290	2	18	1	-0.353596
23958962	rs2005290	2	18	1	-5.707744
23958962	rs61751192	2	23	1	-4.761954
23958962	rs61751192	2	23	1	-4.761954
23958962	rs61751192	2	23	1	-6.040005
23958962	rs61751192	2	23	1	-0.385103
23958962	rs61751192	2	23	1	-0.966576
23958962	rs1757939	2	8	1	-0.094204
23958962	rs1757939	2	8	1	-4.537602
23958962	rs1757939	2	8	1	-6.103474
23958962	rs1757939	2	8	1	-3.540608
23958962	rs1757939	2	8	1	-0.024568
23958962	rs1757939	2	8	1	-0.395774
23958962	rs1757939	2	8	1	-0.015923
23958962	rs1757939	2	8	1	-0.141463
23958962	rs1757939	2	8	1	-2.360514
23958962	rs1757939	2	8	1	-0.510042
23958962	rs12956327	2	24	1	-0.453457
23958962	rs12956327	2	24	1	-0.033389
23958962	rs12956327	2	24	1	-6.247184
23958962	rs12956327	2	24	1	-0.032920
23958962	rs12956327	2	24	1	-1.876148
23958962	rs12956327	2	24	1	-3.712198
23958962	rs12956327	2	24	1	-0.105684
23958962	rs12956327	2	24	1	-0.070581
23958962	rs12956327	2	24	1	-4.804100
23958962	rs12956327	2	24	1	-0.782516
23958962	rs7899919	2	15	1	-2.130182
23958962	rs7899919	2	15	1	-0.430626
23958962	rs7899919	2	15	1	-0.371611
23958962	rs7899919	2	15	1	-3.069560
23958962	rs7899919	2	15	1	-0.627088
23958962	rs7899919	2	15	1	-6.481486
23958962	rs7899919	2	15	1	-0.175874
23958962	rs7899919	2	15	1	-1.077794
23958962	rs7899919	2	15	1	-0.297569
23958962	rs7899919	2	15	1	-0.056505
20661308	rs810204	0	9	5	-2.661544
20661308	rs810204	0	9	5	-1.486782
20661308	rs810204	0	9	5	-2.627088
20661308	rs3825271	0	5	5	-2.448550
20661308	rs3825271	0	5	5	-3.151811
20661308	rs3825271	0	5	5	-3.062482
20661308	rs10737627	0	13	5	-1.939302
20661308	rs10737627	0	13	5	-1.326979
20661308	rs10737627	0	13	5	-2.187087
20661308	rs888200	0	5	5	-2.448550
20661308	rs888200	0	5	5	-3.151811
20661308	rs888200	0	5	5	-3.062482
20661308	rs1402151	0	18	5	-2.122629
20661308	rs1402151	0	18	5	-1.661544
20661308	rs1402151	0	18	5	-1.987163
20661308	rs948215	0	14	5	-4.460924
20661308	rs948215	0	14	5	-2.823909
20661308	rs948215	0	14	5	-2.966576
20661308	rs12359361	0	10	5	-2.361511
20661308	rs12359361	0	10	5	-2.543634
20661308	rs12359361	0	10	5	-2.886057
20661308	rs6661012	0	7	5	-1.600326
20661308	rs6661012	0	7	5	-2.000000
20661308	rs6661012	0	7	5	-1.872895
20661308	rs911297	0	12	5	-3.623423
20661308	rs911297	0	12	5	-1.950782
20661308	rs911297	0	12	5	-2.403403
20661308	rs1801725	0	4	5	-20.970616
20661308	rs1801725	0	4	5	-36.201349
20661308	rs1801725	0	4	5	-17.588380
20661308	rs715930	0	9	5	-2.661544
20661308	rs715930	0	9	5	-1.486782
20661308	rs715930	0	9	5	-2.627088
20661308	rs12405694	0	6	5	-1.872895
20661308	rs12405694	0	6	5	-1.600326
20661308	rs12405694	0	6	5	-2.000000
20661308	rs913478	0	13	5	-1.939302
20661308	rs913478	0	13	5	-1.326979
20661308	rs913478	0	13	5	-2.187087
20661308	rs1859441	0	24	5	-2.913640
20661308	rs1859441	0	24	5	-3.476254
20661308	rs1859441	0	24	5	-3.018181
20661308	rs3897566	0	14	5	-4.460924
20661308	rs3897566	0	14	5	-2.823909
20661308	rs3897566	0	14	5	-2.966576
20661308	rs883739	0	18	5	-2.122629
20661308	rs883739	0	18	5	-1.661544
20661308	rs883739	0	18	5	-1.987163
20661308	rs6661012	0	6	5	-1.872895
20661308	rs6661012	0	6	5	-1.600326
20661308	rs6661012	0	6	5	-2.000000
20661308	rs2765399	0	10	5	-2.361511
20661308	rs2765399	0	10	5	-2.543634
20661308	rs2765399	0	10	5	-2.886057
20661308	rs10832087	0	17	5	-2.707744
20661308	rs10832087	0	17	5	-3.017277
20661308	rs10832087	0	17	5	-2.767004
20661308	rs7947143	0	15	5	-2.534617
20661308	rs7947143	0	15	5	-1.826814
20661308	rs7947143	0	15	5	-2.165579
20661308	rs11714779	0	8	5	-3.501689
20661308	rs11714779	0	8	5	-3.543634
20661308	rs11714779	0	8	5	-1.497573
20661308	rs6588528	0	3	5	-2.336299
20661308	rs6588528	0	3	5	-4.075721
20661308	rs6588528	0	3	5	-1.769551
20661308	rs12550903	0	23	5	-2.920819
20661308	rs12550903	0	23	5	-3.031050
20661308	rs12550903	0	23	5	-2.211832
20661308	rs17251221	0	4	5	-20.970616
20661308	rs17251221	0	4	5	-36.201349
20661308	rs17251221	0	4	5	-17.588380
20661308	rs6442037	0	18	5	-2.122629
20661308	rs6442037	0	18	5	-1.661544
20661308	rs6442037	0	18	5	-1.987163
20661308	rs11055225	0	5	5	-2.448550
20661308	rs11055225	0	5	5	-3.151811
20661308	rs11055225	0	5	5	-3.062482
20661308	rs2887613	0	13	5	-1.939302
20661308	rs2887613	0	13	5	-1.326979
20661308	rs2887613	0	13	5	-2.187087
20661308	rs16852052	0	6	5	-1.872895
20661308	rs16852052	0	6	5	-1.600326
20661308	rs16852052	0	6	5	-2.000000
20661308	rs1859441	0	24	5	-2.913640
20661308	rs1859441	0	24	5	-3.476254
20661308	rs1859441	0	24	5	-3.018181
20661308	rs7116606	0	14	5	-4.460924
20661308	rs7116606	0	14	5	-2.823909
20661308	rs7116606	0	14	5	-2.966576
20661308	rs11820322	0	15	5	-2.534617
20661308	rs11820322	0	15	5	-1.826814
20661308	rs11820322	0	15	5	-2.165579
20661308	rs10500780	0	17	5	-2.707744
20661308	rs10500780	0	17	5	-3.017277
20661308	rs10500780	0	17	5	-2.767004
20661308	rs16870899	0	11	5	-2.473661
20661308	rs16870899	0	11	5	-2.311580
20661308	rs16870899	0	11	5	-2.338187
20661308	rs1025759	0	20	5	-1.889410
20661308	rs1025759	0	20	5	-3.638272
20661308	rs1025759	0	20	5	-2.647817
20661308	rs11714779	0	8	5	-3.501689
20661308	rs11714779	0	8	5	-3.543634
20661308	rs11714779	0	8	5	-1.497573
20661308	rs17111592	0	3	5	-2.336299
20661308	rs17111592	0	3	5	-4.075721
20661308	rs17111592	0	3	5	-1.769551
20661308	rs6426723	0	2	5	-2.943095
20661308	rs6426723	0	2	5	-3.136677
20661308	rs6426723	0	2	5	-2.162412
20661308	rs11168354	0	24	5	-2.913640
20661308	rs11168354	0	24	5	-3.476254
20661308	rs11168354	0	24	5	-3.018181
20661308	rs3026762	0	19	5	-3.677781
20661308	rs3026762	0	19	5	-1.387216
20661308	rs3026762	0	19	5	-3.721246
20661308	rs877809	0	23	5	-2.920819
20661308	rs877809	0	23	5	-3.031050
20661308	rs877809	0	23	5	-2.211832
20661308	rs12133603	0	22	5	-2.269218
20661308	rs12133603	0	22	5	-2.630784
20661308	rs12133603	0	22	5	-2.661544
20661308	rs3026762	0	19	5	-3.677781
20661308	rs3026762	0	19	5	-1.387216
20661308	rs3026762	0	19	5	-3.721246
20661308	rs12265792	0	19	5	-3.677781
20661308	rs12265792	0	19	5	-1.387216
20661308	rs12265792	0	19	5	-3.721246
20661308	rs2838473	0	1	5	-2.341989
20661308	rs2838473	0	1	5	-3.605548
20661308	rs2838473	0	1	5	-4.555955
20661308	rs596942	0	20	5	-1.889410
20661308	rs596942	0	20	5	-3.638272
20661308	rs596942	0	20	5	-2.647817
20661308	rs9682599	0	8	5	-3.501689
20661308	rs9682599	0	8	5	-3.543634
20661308	rs9682599	0	8	5	-1.497573
20661308	rs6457160	0	11	5	-2.473661
20661308	rs6457160	0	11	5	-2.311580
20661308	rs6457160	0	11	5	-2.338187
20661308	rs11584093	0	3	5	-2.336299
20661308	rs11584093	0	3	5	-4.075721
20661308	rs11584093	0	3	5	-1.769551
20661308	rs1256348	0	2	5	-2.943095
20661308	rs1256348	0	2	5	-3.136677
20661308	rs1256348	0	2	5	-2.162412
20661308	rs877809	0	23	5	-2.920819
20661308	rs877809	0	23	5	-3.031050
20661308	rs877809	0	23	5	-2.211832
20661308	rs6015375	0	12	5	-3.623423
20661308	rs6015375	0	12	5	-1.950782
20661308	rs6015375	0	12	5	-2.403403
20661308	rs12405694	0	7	5	-1.600326
20661308	rs12405694	0	7	5	-2.000000
20661308	rs12405694	0	7	5	-1.872895
20661308	rs12133603	0	22	5	-2.269218
20661308	rs12133603	0	22	5	-2.630784
20661308	rs12133603	0	22	5	-2.661544
20661308	rs919129	0	20	5	-1.889410
20661308	rs919129	0	20	5	-3.638272
20661308	rs919129	0	20	5	-2.647817
20661308	rs1502242	0	17	5	-2.707744
20661308	rs1502242	0	17	5	-3.017277
20661308	rs1502242	0	17	5	-2.767004
20661308	rs13052277	0	1	5	-2.341989
20661308	rs13052277	0	1	5	-3.605548
20661308	rs13052277	0	1	5	-4.555955
20661308	rs11172284	0	9	5	-2.661544
20661308	rs11172284	0	9	5	-1.486782
20661308	rs11172284	0	9	5	-2.627088
20661308	rs16870899	0	11	5	-2.473661
20661308	rs16870899	0	11	5	-2.311580
20661308	rs16870899	0	11	5	-2.338187
20661308	rs12602991	0	21	5	-2.392545
20661308	rs12602991	0	21	5	-2.142668
20661308	rs12602991	0	21	5	-2.661544
20661308	rs2145477	0	12	5	-3.623423
20661308	rs2145477	0	12	5	-1.950782
20661308	rs2145477	0	12	5	-2.403403
20661308	rs4654973	0	2	5	-2.943095
20661308	rs4654973	0	2	5	-3.136677
20661308	rs4654973	0	2	5	-2.162412
20661308	rs11812109	0	10	5	-2.361511
20661308	rs11812109	0	10	5	-2.543634
20661308	rs11812109	0	10	5	-2.886057
20661308	rs7947143	0	15	5	-2.534617
20661308	rs7947143	0	15	5	-1.826814
20661308	rs7947143	0	15	5	-2.165579
20661308	rs16852052	0	7	5	-1.600326
20661308	rs16852052	0	7	5	-2.000000
20661308	rs16852052	0	7	5	-1.872895
20661308	rs291353	0	22	5	-2.269218
20661308	rs291353	0	22	5	-2.630784
20661308	rs291353	0	22	5	-2.661544
20661308	rs708384	0	21	5	-2.392545
20661308	rs708384	0	21	5	-2.142668
20661308	rs708384	0	21	5	-2.661544
20661308	rs1801725	0	4	5	-20.970616
20661308	rs1801725	0	4	5	-36.201349
20661308	rs1801725	0	4	5	-17.588380
20661308	rs717177	0	1	5	-2.341989
20661308	rs717177	0	1	5	-3.605548
20661308	rs717177	0	1	5	-4.555955
20661308	rs12602991	0	21	5	-2.392545
20661308	rs12602991	0	21	5	-2.142668
20661308	rs12602991	0	21	5	-2.661544
20661308	rs10455097	2	13	0	-5.002614
20661308	rs10455097	2	13	0	-3.667562
20661308	rs1801725	2	2	0	-2.442493
20661308	rs1801725	2	2	0	-2.380907
20661308	rs1801725	2	2	0	-3.551294
20661308	rs1801725	2	2	0	-36.201349
20661308	rs1801725	2	2	0	-2.514279
20661308	rs17120351	2	3	0	-6.686133
20661308	rs17120351	2	3	0	-2.598599
20661308	rs17120351	2	3	0	-2.394695
20661308	rs17120351	2	3	0	-2.257275
20661308	rs17120351	2	3	0	-3.115205
20661308	rs10119	2	9	0	-5.322393
20661308	rs10119	2	9	0	-3.452225
20661308	rs17666460	2	10	0	-2.954677
20661308	rs17666460	2	10	0	-5.317855
20661308	rs17666460	2	10	0	-2.560667
20661308	rs17666460	2	10	0	-3.378824
20661308	rs17666460	2	10	0	-2.714443
20661308	rs16902486	2	11	0	-3.240332
20661308	rs16902486	2	11	0	-5.316053
20661308	rs16827695	2	6	0	-2.308035
20661308	rs16827695	2	6	0	-3.130182
20661308	rs16827695	2	6	0	-2.460924
20661308	rs16827695	2	6	0	-2.696804
20661308	rs16827695	2	6	0	-5.427128
20661308	rs261503	2	8	0	-2.850781
20661308	rs261503	2	8	0	-2.610834
20661308	rs261503	2	8	0	-5.337242
20661308	rs261503	2	8	0	-2.457175
20661308	rs261503	2	8	0	-3.276544
20661308	rs1550532	2	7	0	-3.605548
20661308	rs1550532	2	7	0	-5.368556
20661308	rs7448017	2	4	0	-5.782516
20661308	rs7448017	2	4	0	-3.447332
20661308	rs742393	2	5	0	-2.675718
20661308	rs742393	2	5	0	-5.617983
20661308	rs742393	2	5	0	-2.525784
20661308	rs742393	2	5	0	-3.352617
20661308	rs742393	2	5	0	-2.906578
20661308	rs17005914	2	12	0	-3.489455
20661308	rs17005914	2	12	0	-5.170053
20661308	rs6427310	3	10	0	-5.293282
20661308	rs6427310	3	10	0	-3.443697
20661308	rs12325114	3	9	0	-3.515700
20661308	rs12325114	3	9	0	-5.313364
20661308	rs17120351	3	3	0	-3.115205
20661308	rs17120351	3	3	0	-2.394695
20661308	rs17120351	3	3	0	-6.772113
20661308	rs17120351	3	3	0	-2.598599
20661308	rs17120351	3	3	0	-2.257275
20661308	rs6111021	3	13	0	-2.920819
20661308	rs6111021	3	13	0	-3.173277
20661308	rs6111021	3	13	0	-5.077794
20661308	rs6111021	3	13	0	-2.764472
20661308	rs6111021	3	13	0	-3.573489
20661308	rs1801725	3	2	0	-2.507240
20661308	rs1801725	3	2	0	-3.449772
20661308	rs1801725	3	2	0	-17.588380
20661308	rs1801725	3	2	0	-2.617983
20661308	rs1801725	3	2	0	-2.420216
20661308	rs261503	3	6	0	-3.276544
20661308	rs261503	3	6	0	-2.610834
20661308	rs261503	3	6	0	-5.403403
20661308	rs261503	3	6	0	-2.457175
20661308	rs261503	3	6	0	-2.850781
20661308	rs16827695	3	5	0	-5.494850
20661308	rs16827695	3	5	0	-2.460924
20661308	rs16827695	3	5	0	-2.308035
20661308	rs16827695	3	5	0	-3.130182
20661308	rs16827695	3	5	0	-2.696804
20661308	rs17005914	3	11	0	-5.234331
20661308	rs17005914	3	11	0	-3.489455
20661308	rs7448017	3	4	0	-5.853872
20661308	rs7448017	3	4	0	-3.447332
20661308	rs12416668	3	12	0	-3.209012
20661308	rs12416668	3	12	0	-5.119186
20661308	rs17666460	3	8	0	-5.384050
20661308	rs17666460	3	8	0	-2.954677
20661308	rs17666460	3	8	0	-2.560667
20661308	rs17666460	3	8	0	-2.714443
20661308	rs17666460	3	8	0	-3.378824
20661308	rs16902486	3	7	0	-3.200659
20661308	rs16902486	3	7	0	-5.393619
20661308	rs10846917	4	5	0	-2.759451
20661308	rs10846917	4	5	0	-5.237321
20661308	rs10846917	4	5	0	-2.605548
20661308	rs10846917	4	5	0	-3.422508
20661308	rs10846917	4	5	0	-3.000869
20661308	rs17251221	4	2	0	-2.326058
20661308	rs17251221	4	2	0	-2.424812
20661308	rs17251221	4	2	0	-3.313364
20661308	rs17251221	4	2	0	-2.246417
20661308	rs17251221	4	2	0	-20.970616
20661308	rs13203335	4	3	0	-3.244125
20661308	rs13203335	4	3	0	-6.327902
20661308	rs4695355	4	4	0	-3.004804
20661308	rs4695355	4	4	0	-5.244125
20661308	rs4695355	4	4	0	-3.425969
20661308	rs4695355	4	4	0	-2.609065
20661308	rs4695355	4	4	0	-2.764472
20169177	rs729302	0	11	1	-4.995679
20169177	rs9271366	0	7	1	-9.115205
20169177	rs4522865	0	5	1	-3.448550
20169177	rs9275328	0	8	1	-6.241845
20169177	rs3757173	0	10	1	-3.681937
20169177	rs704840	0	2	1	-2.917215
20169177	rs2230926	0	9	1	-6.465974
20169177	rs2254546	0	14	1	-4.987163
20169177	rs1234315	0	1	1	-2.982967
20169177	rs2736340	0	13	1	-5.067526
20169177	rs4728142	0	12	1	-3.212540
20169177	rs10168266	0	4	1	-7.663540
20169177	rs10516487	0	6	1	-2.549751
20169177	rs7574865	0	3	1	-8.374688
20169177	rs2663052	1	18	1	-4.987163
20169177	rs6537575	1	8	1	-2.389340
20169177	rs7094610	1	25	1	-2.352617
20169177	rs2947344	1	9	1	-2.943095
20169177	rs11595065	1	7	1	-3.342944
20169177	rs2663041	1	22	1	-4.099087
20169177	rs2620881	1	19	1	-3.616185
20169177	rs4937333	1	4	1	-3.892790
20169177	rs7932088	1	2	1	-2.204815
20169177	rs11101535	1	16	1	-3.011887
20169177	rs7922169	1	15	1	-5.007446
20169177	rs10508908	1	6	1	-2.832683
20169177	rs1913517	1	24	1	-3.568636
20169177	rs2448541	1	11	1	-4.559091
20169177	rs10857650	1	13	1	-5.334419
20169177	rs2943244	1	21	1	-4.091515
20169177	rs877819	1	14	1	-6.247184
20169177	rs2671692	1	20	1	-3.383000
20169177	rs2448539	1	12	1	-2.826814
20169177	rs11101558	1	23	1	-3.314258
20169177	rs2663049	1	17	1	-4.950782
20169177	rs10893872	1	3	1	-3.982967
20169177	rs6590330	1	1	1	-5.049635
20169177	rs2663031	1	10	1	-2.943095
20169177	rs12223943	1	5	1	-2.139662
20169177	rs877819	2	6	0	-6.254145
20169177	rs7097397	2	5	0	-11.088842
20169177	rs1128334	2	3	0	-10.638272
20169177	rs10893872	2	4	0	-6.744727
20169177	rs877819	4	3	0	-7.632644
20169177	rs7097397	4	2	0	-7.103474
19081515	rs1799990	0	1	0	-26.698970
19081515	rs6794719	0	5	0	-6.721246
19081515	rs6794719	0	5	0	-6.045757
19081515	rs6116492	0	3	0	-4.086186
19081515	rs6116492	0	3	0	-4.698970
19081515	rs1460163	0	4	0	-4.221849
19081515	rs1460163	0	4	0	-4.251812
19081515	rs6107516	0	2	0	-16.602060
19081515	rs6107516	0	2	0	-16.301030
19081515	rs1799990	1	2	0	-8.657577
19081515	rs1799990	1	2	0	-8.698970
19081515	rs1799990	1	2	0	-7.040959
19081515	rs1799990	1	2	0	-8.000000
19081515	rs1460163	1	4	0	-3.602060
19081515	rs1460163	1	4	0	-3.301030
19081515	rs1460163	1	4	0	-4.154902
19081515	rs1460163	1	4	0	-4.244125
19081515	rs6107516	2	2	0	-10.221849
19081515	rs6107516	2	2	0	-10.443697
19081515	rs1799990	2	1	0	-3.568636
19081515	rs1799990	2	1	0	-3.154902
19081515	rs1799990	2	1	0	-20.638272
19081515	rs1799990	2	1	0	-20.522879
17903300	rs711702	1	40	1	-4.397940
17903300	rs315711	1	44	1	-4.267606
17903300	rs10519381	1	42	1	-4.356547
17903300	rs953536	1	36	1	-5.086186
17903300	rs2206682	1	34	1	-5.376751
17903300	rs464766	1	23	1	-4.214670
17903300	rs1466113	1	13	1	-4.568636
17903300	rs10504576	1	7	1	-6.148742
17903300	rs1106684	1	9	1	-5.795880
17903300	rs2361128	1	18	1	-4.356547
17903300	rs667463	1	46	1	-4.154902
17903300	rs4312989	1	41	1	-4.376751
17903300	rs10503776	1	39	1	-4.420216
17903300	rs10513097	1	17	1	-4.356547
17903300	rs2870950	1	56	1	-3.920819
17903300	rs4469448	1	5	1	-6.585027
17903300	rs2221880	1	15	1	-4.522879
17903300	rs10492197	1	51	1	-4.000000
17903300	rs7941883	1	38	1	-4.522879
17903300	rs10512326	1	54	1	-3.920819
17903300	rs10488165	1	33	1	-5.585027
17903300	rs6996971	1	6	1	-6.309804
17903300	rs10487263	1	24	1	-4.154902
17903300	rs2942329	1	19	1	-4.346787
17903300	rs10486301	1	14	1	-4.568636
17903300	rs2223662	1	35	1	-5.292430
17903300	rs10509361	1	21	1	-4.283997
17903300	rs4129319	1	20	1	-4.327902
17903300	rs3752591	1	48	1	-4.070581
17903300	rs7533902	1	55	1	-3.920819
17903300	rs2967001	1	22	1	-4.221849
17903300	rs7320523	1	47	1	-4.130768
17903300	rs1875517	1	8	1	-5.823909
17903300	rs10517461	1	37	1	-4.537602
17903300	rs10517461	1	37	1	-3.638272
17903300	rs1619682	1	50	1	-4.000000
17903300	rs1333026	1	10	1	-5.091515
17903300	rs2226351	1	57	1	-3.744727
17903300	rs2226351	1	57	1	-3.886057
17903300	rs10483872	1	43	1	-4.346787
17903300	rs2296465	1	11	1	-4.823909
17903300	rs1456873	1	16	1	-4.508638
17903300	rs7013836	1	26	1	-4.086186
17903300	rs4715571	1	45	1	-4.229148
17903300	rs7202384	1	27	1	-4.086186
17903300	rs1374489	1	12	1	-4.795880
17903300	rs4922571	1	25	1	-4.154902
17903300	rs1106683	1	3	1	-3.494850
17903300	rs1106683	1	3	1	-6.920819
17903300	rs4471028	1	4	1	-6.698970
17903300	rs4471028	1	4	1	-3.494850
17903300	rs10501467	1	52	1	-3.958607
17903300	rs1496389	1	49	1	-4.008774
17903300	rs10513097	2	3	0	-4.167491
17903300	rs2296465	2	2	0	-4.229148
17903300	rs9290065	2	14	0	-3.387216
17903300	rs2361128	2	4	0	-4.102373
17903300	rs6480902	2	12	0	-3.408935
17903300	rs10509361	2	8	0	-3.769551
17903300	rs9309770	2	21	0	-3.259637
17903300	rs2051545	2	24	0	-3.251812
17903300	rs10236525	2	20	0	-3.259637
17903300	rs1869731	2	17	0	-3.327902
17903300	rs910623	2	25	0	-3.236572
17903300	rs336583	2	13	0	-3.408935
17903300	rs1504294	2	22	0	-3.259637
17903300	rs10486301	2	6	0	-3.886057
17903300	rs1374489	2	5	0	-3.958607
17903300	rs1333026	2	7	0	-3.886057
17903300	rs1106683	2	1	0	-5.420216
17903300	rs947599	2	10	0	-3.443697
17903300	rs7142517	2	23	0	-3.259637
17903300	rs10494810	2	15	0	-3.366532
17903300	rs775748	2	18	0	-3.318759
17903300	rs2012187	2	11	0	-3.443697
17903300	rs10499068	2	19	0	-3.309804
17903300	rs10504368	2	9	0	-3.568636
17903300	rs2012064	2	16	0	-3.346787
24564958	rs3761168	1	3	0	-7.102373
23455636	rs5749482	1	7	0	-12.221849
23455636	rs5749482	1	7	0	-16.013228
23455636	rs5749482	1	7	0	-25.698970
23455636	rs10737680	1	4	0	-283.000000
23455636	rs10737680	1	4	0	-151.568636
23455636	rs10737680	1	4	0	-434.000000
23455636	rs920915	1	12	0	-8.698970
23455636	rs920915	1	12	0	-10.522879
23455636	rs4420638	1	8	0	-6.376751
23455636	rs4420638	1	8	0	-14.522879
23455636	rs4420638	1	8	0	-19.698970
23455636	rs8017304	1	21	0	-6.045757
23455636	rs8017304	1	21	0	-4.677781
23455636	rs8017304	1	21	0	-10.045757
23455636	rs10490924	1	3	0	-352.397940
23455636	rs10490924	1	3	0	-539.397940
23455636	rs10490924	1	3	0	-189.552842
23455636	rs2230199	1	6	0	-16.468521
23455636	rs2230199	1	6	0	-41.000000
23455636	rs2230199	1	6	0	-25.698970
23455636	rs13081855	1	17	0	-3.221849
23455636	rs13081855	1	17	0	-12.397940
23455636	rs13081855	1	17	0	-10.397940
23455636	rs9542236	1	23	0	-7.698970
23455636	rs9542236	1	23	0	-5.698970
23455636	rs429608	1	5	0	-88.397940
23455636	rs429608	1	5	0	-53.698970
23455636	rs429608	1	5	0	-36.619789
23455636	rs1864163	1	9	0	-12.096910
23455636	rs1864163	1	9	0	-4.060481
23455636	rs1864163	1	9	0	-15.154902
23455636	rs6795735	1	22	0	-7.045757
23455636	rs6795735	1	22	0	-8.301030
23455636	rs943080	1	10	0	-11.397940
23455636	rs943080	1	10	0	-4.795880
23455636	rs943080	1	10	0	-15.045757
23455636	rs4698775	1	13	0	-10.154902
23455636	rs4698775	1	13	0	-9.698970
23455636	rs334353	1	20	0	-6.045757
23455636	rs334353	1	20	0	-5.173925
23455636	rs334353	1	20	0	-10.522879
23455636	rs8135665	1	19	0	-4.251812
23455636	rs8135665	1	19	0	-7.096910
23455636	rs8135665	1	19	0	-10.698970
23455636	rs13278062	1	11	0	-6.193820
23455636	rs13278062	1	11	0	-14.522879
23455636	rs13278062	1	11	0	-9.154902
23455636	rs3130783	1	18	0	-6.000000
23455636	rs3130783	1	18	0	-5.455932
23455636	rs3130783	1	18	0	-10.698970
23455636	rs3812111	1	14	0	-7.154902
23455636	rs3812111	1	14	0	-7.698970
24489884	rs1299926	0	10	1	-4.638272
24489884	rs1299926	0	10	1	-5.107905
24489884	rs670292	0	5	1	-6.657577
24489884	rs670292	0	5	1	-5.795880
24489884	rs17831706	0	25	1	-4.568636
24489884	rs17831706	0	25	1	-4.431798
24489884	rs238215	0	14	1	-5.193820
24489884	rs238215	0	14	1	-4.920819
24489884	rs3889128	0	27	1	-4.508638
24489884	rs3889128	0	27	1	-4.431798
24489884	rs6834498	0	8	1	-5.309804
24489884	rs6834498	0	8	1	-4.795880
24489884	rs6012564	0	9	1	-5.173925
24489884	rs6012564	0	9	1	-4.958607
24489884	rs17084746	0	17	1	-4.086186
24489884	rs17084746	0	17	1	-4.744727
24489884	rs2495053	0	22	1	-3.958607
24489884	rs2495053	0	22	1	-4.585027
24489884	rs2712799	0	39	1	-4.000000
24489884	rs2712799	0	39	1	-4.318759
24489884	rs6668091	0	23	1	-3.769551
24489884	rs6668091	0	23	1	-4.585027
24489884	rs17596183	0	34	1	-4.387216
24489884	rs17596183	0	34	1	-3.769551
24489884	rs543042	0	37	1	-4.823909
24489884	rs543042	0	37	1	-4.346787
24489884	rs583807	0	32	1	-4.431798
24489884	rs583807	0	32	1	-4.698970
24489884	rs2354304	0	35	1	-4.148742
24489884	rs2354304	0	35	1	-4.376751
24489884	rs16924133	0	6	1	-4.677781
24489884	rs16924133	0	6	1	-5.769551
24489884	rs4628571	0	13	1	-5.000000
24489884	rs4628571	0	13	1	-4.031517
24489884	rs7035071	0	29	1	-4.455932
24489884	rs7035071	0	29	1	-3.677781
24489884	rs1883881	0	19	1	-4.698970
24489884	rs1883881	0	19	1	-4.795880
24489884	rs12249434	0	7	1	-5.366532
24489884	rs12249434	0	7	1	-4.920819
24489884	rs2341997	0	28	1	-4.481486
24489884	rs2341997	0	28	1	-3.823909
24489884	rs7843469	0	38	1	-4.337242
24489884	rs7843469	0	38	1	-3.823909
24489884	rs17373189	0	33	1	-4.408935
24489884	rs17373189	0	33	1	-3.769551
24489884	rs10258797	0	30	1	-3.508638
24489884	rs10258797	0	30	1	-4.443697
24489884	rs2844775	0	4	1	-4.102373
24489884	rs2844775	0	4	1	-6.080922
24489884	rs2148710	0	2	1	-7.537602
24489884	rs2148710	0	2	1	-6.337242
24489884	rs41501449	0	24	1	-3.744727
24489884	rs41501449	0	24	1	-4.568636
24489884	rs7742473	0	18	1	-4.721246
24489884	rs7742473	0	18	1	-4.638272
24489884	rs2272657	0	36	1	-3.397940
24489884	rs2272657	0	36	1	-4.346787
24489884	rs10912593	0	26	1	-4.318759
24489884	rs10912593	0	26	1	-4.522879
24489884	rs782000	0	16	1	-4.853872
24489884	rs782000	0	16	1	-4.221849
24489884	rs8102754	0	11	1	-4.050610
24489884	rs8102754	0	11	1	-5.080922
24489884	rs10770687	0	20	1	-4.638272
24489884	rs10770687	0	20	1	-3.537602
24489884	rs4758435	0	21	1	-4.008774
24489884	rs4758435	0	21	1	-4.602060
24489884	rs215996	0	31	1	-3.721246
24489884	rs215996	0	31	1	-4.443697
24489884	rs16840114	0	12	1	-4.173925
24489884	rs16840114	0	12	1	-5.040959
24489884	rs6954895	0	3	1	-6.677781
24489884	rs6954895	0	3	1	-5.327902
24489884	rs11724215	0	15	1	-3.677781
24489884	rs11724215	0	15	1	-4.886057
24489884	rs555017	1	3	1	-5.055517
24489884	rs555017	1	3	1	-5.397940
24489884	rs2045797	1	5	1	-5.000000
24489884	rs2045797	1	5	1	-4.958607
24489884	rs10271531	1	12	1	-4.443697
24489884	rs10271531	1	12	1	-4.431798
24489884	rs10271531	1	12	1	-4.455932
24489884	rs1387024	1	14	1	-4.431798
24489884	rs1387024	1	14	1	-4.387216
24489884	rs7578047	1	4	1	-5.356547
24489884	rs7578047	1	4	1	-5.236572
24489884	rs7578047	1	4	1	-4.366532
24489884	rs17535407	1	6	1	-5.000000
24489884	rs17535407	1	6	1	-4.744727
24489884	rs3110145	1	8	1	-4.602060
24489884	rs3110145	1	8	1	-4.522879
24489884	rs3110145	1	8	1	-4.619789
24489884	rs2572430	1	13	1	-4.431798
24489884	rs2572430	1	13	1	-2.408935
24489884	rs7012323	1	15	1	-4.408935
24489884	rs7012323	1	15	1	-4.443697
24489884	rs1160245	1	18	1	-4.356547
24489884	rs1160245	1	18	1	-4.229148
24489884	rs12639503	1	11	1	-4.585027
24489884	rs12639503	1	11	1	-4.494850
24489884	rs3922878	1	7	1	-4.455932
24489884	rs3922878	1	7	1	-4.602060
24489884	rs10863202	1	9	1	-4.221849
24489884	rs10863202	1	9	1	-4.568636
24489884	rs7820917	1	16	1	-2.537602
24489884	rs7820917	1	16	1	-4.408935
24489884	rs6874556	1	19	1	-4.301030
24489884	rs6874556	1	19	1	-4.327902
24489884	rs11201163	1	10	1	-4.552842
24489884	rs11201163	1	10	1	-4.568636
24489884	rs1878012	1	17	1	-4.420216
24489884	rs1878012	1	17	1	-4.356547
24489884	rs3752433	1	2	1	-6.795880
24489884	rs3752433	1	2	1	-6.602060
24586186	rs3764913	0	3	1	-18.537602
24586186	rs2147896	0	7	1	-163.585027
24586186	rs8101881	0	11	1	-32.920819
24586186	rs37370	0	4	1	-64.920819
24586186	rs4921914	0	5	1	-31.356547
24586186	rs3916	0	9	1	-21.619789
24586186	rs7314056	0	10	1	-15.397940
24586186	rs492602	0	12	1	-43.161151
24586186	rs11884776	0	2	1	-208.468521
24586186	rs579459	0	6	1	-31.744727
24586186	rs4345897	0	8	1	-20.346787
24586186	rs455423	1	3	10	-19.958607
24586186	rs455423	1	3	10	-7.229148
24586186	rs7717823	1	3	3	-19.958607
24586186	rs7717823	1	3	3	-7.229148
24586186	rs37370	1	5	10	-15.443697
24586186	rs37370	1	5	10	-2.657577
24586186	rs37370	1	5	10	-11.180456
24586186	rs37370	1	5	10	-2.207608
24586186	rs7717823	1	6	3	-5.455932
24586186	rs7717823	1	6	3	-4.000000
24586186	rs37370	1	2	3	-20.657577
24586186	rs37370	1	2	3	-3.698970
24586186	rs37370	1	2	3	-36.677781
24586186	rs37370	1	2	3	-3.698970
24586186	rs6880595	1	4	3	-3.292430
24586186	rs455423	1	6	10	-5.455932
24586186	rs455423	1	6	10	-4.000000
24586186	rs37370	1	2	10	-20.657577
24586186	rs37370	1	2	10	-3.698970
24586186	rs37370	1	2	10	-36.677781
24586186	rs37370	1	2	10	-3.698970
24586186	rs37369	1	5	3	-15.443697
24586186	rs37369	1	5	3	-2.657577
24586186	rs37369	1	5	3	-11.180456
24586186	rs37369	1	5	3	-2.207608
23844046	rs1183910	1	6	0	-3.402305
23844046	rs1183910	1	6	0	-11.449772
23844046	rs1183910	1	6	0	-5.254925
23844046	rs1183910	1	6	0	-4.092051
23844046	rs4420638	1	5	0	-14.809668
23844046	rs4420638	1	5	0	-4.383000
23844046	rs4420638	1	5	0	-8.812479
23844046	rs4420638	1	5	0	-3.266001
23844046	rs7310409	1	7	0	-5.122629
23844046	rs7310409	1	7	0	-10.545155
23844046	rs7310409	1	7	0	-4.521434
23844046	rs1169310	1	8	0	-3.116339
23844046	rs1169310	1	8	0	-4.101824
23844046	rs1169310	1	8	0	-8.583359
23844046	rs11265260	1	3	0	-6.384050
23844046	rs11265260	1	3	0	-16.946922
23844046	rs11265260	1	3	0	-9.928118
23844046	rs11265260	1	3	0	-3.176526
23844046	rs4537545	1	10	0	-4.293282
23844046	rs4537545	1	10	0	-3.436519
23844046	rs1892534	1	9	0	-6.910095
23844046	rs1892534	1	9	0	-4.585027
23844046	rs2075650	1	2	0	-8.150581
23844046	rs2075650	1	2	0	-9.991400
23844046	rs2075650	1	2	0	-4.703335
23844046	rs2075650	1	2	0	-20.721246
23844046	rs2794520	1	4	0	-15.051587
23844046	rs2794520	1	4	0	-6.346787
23844046	rs2794520	1	4	0	-6.424812
23844046	rs2794520	1	4	0	-3.785156
23844046	rs7310409	2	7	0	-15.653647
23844046	rs7310409	2	7	0	-10.228413
23844046	rs1169310	2	8	0	-11.913640
23844046	rs1169310	2	8	0	-8.583359
23844046	rs1892534	2	9	0	-7.369572
23844046	rs1892534	2	9	0	-5.939302
23844046	rs2794520	2	4	0	-18.515700
23844046	rs2794520	2	4	0	-15.051587
23844046	rs1183910	2	6	0	-11.449772
23844046	rs1183910	2	6	0	-15.946922
23844046	rs4420638	2	5	0	-14.809668
23844046	rs4420638	2	5	0	-21.756962
23844046	rs2097677	2	12	0	-3.124360
23844046	rs4537545	2	10	0	-4.293282
23844046	rs4537545	2	10	0	-5.092051
23844046	rs11265260	2	3	0	-19.450997
23844046	rs11265260	2	3	0	-10.257275
23844046	rs2075650	2	2	0	-20.721246
23844046	rs2075650	2	2	0	-23.432974
21779176	rs2116050	0	8	3	-5.105684
21779176	rs2116050	0	8	3	-9.316053
21779176	rs2116050	0	8	3	-5.314258
21779176	rs1975197	0	4	3	-9.457175
21779176	rs1975197	0	4	3	-5.970616
21779176	rs1975197	0	4	3	-4.306273
21779176	rs6747972	0	7	3	-5.863279
21779176	rs6747972	0	7	3	-10.044312
21779176	rs6747972	0	7	3	-5.428291
21779176	rs3104767	0	9	3	-18.026872
21779176	rs3104767	0	9	3	-6.131944
21779176	rs3104767	0	9	3	-12.665546
21779176	rs9357271	0	3	3	-21.110698
21779176	rs9357271	0	3	3	-6.171340
21779176	rs9357271	0	3	3	-15.696804
21779176	rs2300478	0	2	3	-34.357535
21779176	rs2300478	0	2	3	-15.109579
21779176	rs2300478	0	2	3	-48.468521
21779176	rs12593813	0	5	3	-21.863279
21779176	rs12593813	0	5	3	-16.812479
21779176	rs12593813	0	5	3	-5.826814
21779176	rs3104788	0	10	3	-17.787812
21779176	rs3104788	0	10	3	-5.924453
21779176	rs3104788	0	10	3	-12.616185
24068947	rs7182874	4	1	4	-7.404504
24068947	rs7182874	4	1	4	-8.061480
21810271	rs6708166	2	3	1	-4.046724
21810271	rs1354492	2	19	1	-4.920819
21810271	rs10866867	3	11	1	-3.311580
23028342	rs7588550	1	4	0	-5.275724
23028342	rs7588550	1	4	0	-6.677781
23028342	rs7583877	1	3	0	-7.920819
23028342	rs7583877	1	3	0	-8.318759
23028342	rs12437854	1	2	0	-4.267606
23028342	rs12437854	1	2	0	-5.119186
23028342	rs12437854	1	2	0	-8.698970
20436471	rs499345	0	3	1	-6.288193
20436471	rs499345	0	3	1	-15.519993
20436471	rs499345	0	3	1	-9.946922
20436471	rs1561570	0	5	1	-12.215383
20436471	rs1561570	0	5	1	-7.954677
20436471	rs1561570	0	5	1	-4.924453
20436471	rs2957128	0	6	1	-1.869666
20436471	rs2957128	0	6	1	-9.375718
20436471	rs2957128	0	6	1	-10.730487
20436471	rs10494112	0	2	1	-11.039054
20436471	rs10494112	0	2	1	-3.362510
20436471	rs10494112	0	2	1	-13.777284
20436471	rs484959	0	4	1	-12.939302
20436471	rs484959	0	4	1	-11.139662
20436471	rs484959	0	4	1	-23.269218
20436471	rs3018362	0	7	1	-12.278189
20436471	rs3018362	0	7	1	-3.008331
20436471	rs3018362	0	7	1	-9.869666
22745674	rs4674220	1	6	0	-4.247184
22745674	rs4674220	1	6	0	-0.899629
22745674	rs4674220	1	6	0	-3.698970
22745674	rs13006511	1	8	0	-3.361511
22745674	rs13006511	1	8	0	-6.311580
22745674	rs13006511	1	8	0	-0.064997
22745674	rs890049	1	9	0	-0.176526
22745674	rs890049	1	9	0	-3.099087
22745674	rs890049	1	9	0	-5.853872
22745674	rs9349379	1	3	0	-9.095826
22745674	rs9349379	1	3	0	-5.053057
22745674	rs9349379	1	3	0	-4.804100
22745674	rs7919192	1	16	0	-1.536107
22745674	rs7919192	1	16	0	-3.026872
22745674	rs7919192	1	16	0	-0.004804
22745674	rs7294453	1	19	0	-0.334419
22745674	rs7294453	1	19	0	-3.076238
22745674	rs7294453	1	19	0	-0.777284
22745674	rs7995765	1	22	0	-1.244125
22745674	rs7995765	1	22	0	-3.545155
22745674	rs7995765	1	22	0	-0.260428
22745674	rs6455455	1	13	0	-4.769551
22745674	rs6455455	1	13	0	-2.071604
22745674	rs6455455	1	13	0	-0.137869
22745674	rs4535467	1	21	0	-0.368556
22745674	rs4535467	1	21	0	-1.195179
22745674	rs4535467	1	21	0	-4.130182
22745674	rs1543121	1	17	0	-4.137869
22745674	rs1543121	1	17	0	-1.127261
22745674	rs1543121	1	17	0	-0.393619
22745674	rs2327620	1	4	0	-3.132533
22745674	rs2327620	1	4	0	-5.621602
22745674	rs2327620	1	4	0	-3.093126
22745674	rs6974002	1	10	0	-3.014125
22745674	rs6974002	1	10	0	-4.510042
22745674	rs6974002	1	10	0	-0.454693
22745674	rs16891359	1	15	0	-0.050610
22745674	rs16891359	1	15	0	-4.665546
22745674	rs16891359	1	15	0	-1.636388
22745674	rs2577625	1	12	0	-2.377786
22745674	rs2577625	1	12	0	-3.531653
22745674	rs2577625	1	12	0	-0.283997
22745674	rs7964864	1	11	0	-2.943095
22745674	rs7964864	1	11	0	-0.352617
22745674	rs7964864	1	11	0	-5.173277
22745674	rs11186734	1	5	0	-0.024568
22745674	rs11186734	1	5	0	-7.404504
22745674	rs11186734	1	5	0	-4.069051
22745674	rs4936137	1	18	0	-0.991400
22745674	rs4936137	1	18	0	-0.462181
22745674	rs4936137	1	18	0	-3.982967
22745674	rs206184	1	7	0	-3.958607
22745674	rs206184	1	7	0	-0.896196
22745674	rs206184	1	7	0	-3.512862
22745674	rs4708388	1	14	0	-0.105130
22745674	rs4708388	1	14	0	-1.889410
22745674	rs4708388	1	14	0	-4.220404
22745674	rs9805437	1	20	0	-0.795880
22745674	rs9805437	1	20	0	-0.380907
22745674	rs9805437	1	20	0	-2.850781
22745674	rs890049	2	8	0	-2.459671
22745674	rs890049	2	8	0	-0.254925
22745674	rs890049	2	8	0	-2.368556
22745674	rs890049	2	8	0	-2.034328
22745674	rs4936137	2	18	0	-0.153045
22745674	rs4936137	2	18	0	-1.102373
22745674	rs4936137	2	18	0	-1.305395
22745674	rs4936137	2	18	0	-0.435334
22745674	rs1543121	2	16	0	-1.357535
22745674	rs1543121	2	16	0	-1.492144
22745674	rs1543121	2	16	0	-0.218963
22745674	rs1543121	2	16	0	-0.404504
22745674	rs4535467	2	20	0	-2.442493
22745674	rs4535467	2	20	0	-0.001741
22745674	rs4535467	2	20	0	-0.017729
22745674	rs4535467	2	20	0	-0.163676
22745674	rs6974002	2	9	0	-0.034798
22745674	rs6974002	2	9	0	-3.482804
22745674	rs6974002	2	9	0	-0.920819
22745674	rs6974002	2	9	0	-0.430626
22745674	rs11186734	2	6	0	-3.177178
22745674	rs11186734	2	6	0	-1.486782
22745674	rs11186734	2	6	0	-3.350665
22745674	rs11186734	2	6	0	-0.970616
22745674	rs7294453	2	17	0	-0.417937
22745674	rs7294453	2	17	0	-0.279014
22745674	rs7294453	2	17	0	-0.073143
22745674	rs7294453	2	17	0	-0.415669
22745674	rs6455455	2	12	0	-2.161781
22745674	rs6455455	2	12	0	-1.645892
22745674	rs6455455	2	12	0	-2.026872
22745674	rs6455455	2	12	0	-0.578396
22745674	rs7919192	2	15	0	-0.785156
22745674	rs7919192	2	15	0	-0.164309
22745674	rs7919192	2	15	0	-1.385103
22745674	rs7919192	2	15	0	-1.457175
22745674	rs9349379	2	2	0	-4.539102
22745674	rs9349379	2	2	0	-1.560667
22745674	rs9349379	2	2	0	-11.218963
22745674	rs9349379	2	2	0	-6.358526
22745674	rs206184	2	4	0	-3.231362
22745674	rs206184	2	4	0	-0.730487
22745674	rs206184	2	4	0	-2.385103
22745674	rs206184	2	4	0	-1.338187
22745674	rs2327620	2	3	0	-3.605548
22745674	rs2327620	2	3	0	-3.621602
22745674	rs2327620	2	3	0	-7.302771
22745674	rs2327620	2	3	0	-1.081445
22745674	rs13006511	2	10	0	-1.216096
22745674	rs13006511	2	10	0	-0.344862
22745674	rs13006511	2	10	0	-0.707744
22745674	rs13006511	2	10	0	-0.331614
22745674	rs4708388	2	11	0	-1.534617
22745674	rs4708388	2	11	0	-1.841638
22745674	rs4708388	2	11	0	-2.454693
22745674	rs4708388	2	11	0	-1.856985
22745674	rs2577625	2	13	0	-2.163043
22745674	rs2577625	2	13	0	-0.829738
22745674	rs2577625	2	13	0	-1.057496
22745674	rs2577625	2	13	0	-0.508638
22745674	rs4674220	2	5	0	-2.500313
22745674	rs4674220	2	5	0	-1.684030
22745674	rs4674220	2	5	0	-0.847712
22745674	rs4674220	2	5	0	-3.557520
22745674	rs9805437	2	19	0	-1.000000
22745674	rs9805437	2	19	0	-0.703335
22745674	rs9805437	2	19	0	-0.244888
22745674	rs9805437	2	19	0	-1.080922
22745674	rs7964864	2	7	0	-1.049635
22745674	rs7964864	2	7	0	-1.761954
22745674	rs7964864	2	7	0	-0.609065
22745674	rs7964864	2	7	0	-0.769551
22745674	rs16891359	2	14	0	-0.966576
22745674	rs16891359	2	14	0	-0.482804
22745674	rs16891359	2	14	0	-0.334419
22745674	rs16891359	2	14	0	-1.018634
22745674	rs7995765	2	21	0	-0.586700
22745674	rs7995765	2	21	0	-2.525784
22745674	rs7995765	2	21	0	-0.452225
22745674	rs7995765	2	21	0	-0.598599
19412176	rs1154155	0	1	0	-12.721246
19412176	rs12587781	0	2	0	-12.518557
19412176	rs1263646	0	4	0	-11.313364
24513273	rs4148152	0	3	0	-6.913640
24513273	rs4148152	0	3	0	-12.347754
24513273	rs4148152	0	3	0	-17.530178
24513273	rs11722228	0	2	0	-30.046724
24513273	rs11722228	0	2	0	-5.434152
24513273	rs11722228	0	2	0	-25.380907
24513273	rs3114018	0	4	0	-8.560667
24513273	rs3114018	0	4	0	-11.991400
24513273	rs3114018	0	4	0	-19.347754
24513273	rs2231142	0	5	0	-13.924453
24513273	rs2231142	0	5	0	-24.995679
24513273	rs2231142	0	5	0	-41.476254
24513273	rs17632159	1	15	1	-0.455932
24513273	rs17632159	1	15	1	-10.455932
24513273	rs729761	1	16	1	-0.096910
24513273	rs729761	1	16	1	-15.096910
24513273	rs6598541	1	31	1	-2.006564
24513273	rs6598541	1	31	1	-0.318759
24513273	rs6598541	1	31	1	-14.318759
24513273	rs2544390	1	6	1	-7.427128
24513273	rs4148152	1	13	1	-6.913640
24513273	rs4148155	1	14	1	-14.034798
24513273	rs4148155	1	14	1	-24.823909
24513273	rs4148155	1	14	1	-12.943095
24513273	rs17050272	1	4	1	-1.356547
24513273	rs17050272	1	4	1	-0.795880
24513273	rs17050272	1	4	1	-9.795880
24513273	rs11264341	1	3	1	-3.022276
24513273	rs11264341	1	3	1	-2.347754
24513273	rs11264341	1	3	1	-0.207608
24513273	rs11264341	1	3	1	-18.207608
24513273	rs1178977	1	21	1	-0.920819
24513273	rs1178977	1	21	1	-11.920819
24513273	rs742132	1	17	1	-8.070581
24513273	rs780094	1	5	1	-5.290730
24513273	rs780094	1	5	1	-8.853872
24513273	rs11722228	1	8	1	-74.756962
24513273	rs11722228	1	8	1	-23.149354
24513273	rs11722228	1	8	1	-5.434152
24513273	rs653178	1	29	1	-0.142668
24513273	rs653178	1	29	1	-11.142668
24513273	rs6770152	1	7	1	-15.585027
24513273	rs6770152	1	7	1	-0.585027
24513273	rs17300741	1	26	1	-13.175224
24513273	rs7193778	1	32	1	-0.086186
24513273	rs7193778	1	32	1	-9.086186
24513273	rs2941484	1	23	1	-0.356547
24513273	rs2941484	1	23	1	-16.356547
24513273	rs2941484	1	23	1	-4.769551
24513273	rs2941484	1	23	1	-2.744727
24513273	rs1394125	1	30	1	-0.602060
24513273	rs1394125	1	30	1	-12.602060
24513273	rs1165205	1	19	1	-3.297569
24513273	rs1165205	1	19	1	-12.795880
24513273	rs7224610	1	34	1	-0.267606
24513273	rs7224610	1	34	1	-16.267606
24513273	rs10821905	1	24	1	-0.130768
24513273	rs10821905	1	24	1	-16.130768
24513273	rs3114018	1	11	1	-8.560667
24513273	rs3114018	1	11	1	-11.533132
24513273	rs506338	1	28	1	-30.630784
24513273	rs1183201	1	18	1	-2.761954
24513273	rs1183201	1	18	1	-13.517126
24513273	rs7188445	1	33	1	-3.346787
24513273	rs7188445	1	33	1	-8.795880
24513273	rs505802	1	27	1	-31.000000
24513273	rs505802	1	27	1	-8.690370
24513273	rs16890979	1	9	1	-188.449772
24513273	rs16890979	1	9	1	-1.512862
24513273	rs734553	1	10	1	-200.282329
24513273	rs17786744	1	22	1	-7.853872
24513273	rs2231142	1	12	1	-13.924453
24513273	rs2231142	1	12	1	-12.790485
24513273	rs2231142	1	12	1	-25.508638
24513273	rs12129861	1	2	1	-8.571865
24513273	rs12356193	1	25	1	-7.970616
24513273	rs10480300	1	20	1	-8.387216
22144915	rs7677751	1	4	0	-8.104025
22144915	rs7677751	1	4	0	-0.427128
22144915	rs7677751	1	4	0	-3.424812
22144915	rs7677751	1	4	0	-6.025028
22144915	rs7677751	1	4	0	-0.698970
22144915	rs7677751	1	4	0	-2.388277
22144915	rs7677751	1	4	0	-0.104577
22144915	rs7677751	1	4	0	-3.203426
22144915	rs3690	1	9	0	-1.663540
22144915	rs3690	1	9	0	-5.405607
22144915	rs3690	1	9	0	-0.066513
22144915	rs3690	1	9	0	-3.204120
22144915	rs3690	1	9	0	-2.815309
22144915	rs3690	1	9	0	-0.407823
22144915	rs3690	1	9	0	-6.109579
22144915	rs3690	1	9	0	-0.277366
22144915	rs2307049	1	5	0	-0.394695
22144915	rs2307049	1	5	0	-2.663540
22144915	rs2307049	1	5	0	-2.966576
22144915	rs2307049	1	5	0	-0.053057
22144915	rs2307049	1	5	0	-3.122053
22144915	rs2307049	1	5	0	-0.498941
22144915	rs2307049	1	5	0	-7.801343
22144915	rs2307049	1	5	0	-5.255707
22144915	rs4864872	1	8	0	-5.906578
22144915	rs4864872	1	8	0	-2.496209
22144915	rs4864872	1	8	0	-0.173277
22144915	rs4864872	1	8	0	-5.067526
22144915	rs4864872	1	8	0	-0.431798
22144915	rs4864872	1	8	0	-3.226214
22144915	rs4864872	1	8	0	-1.826814
22144915	rs4864872	1	8	0	-0.114074
22144915	rs2228230	1	7	0	-2.496209
22144915	rs2228230	1	7	0	-3.226214
22144915	rs2228230	1	7	0	-5.844664
22144915	rs2228230	1	7	0	-5.067526
22144915	rs2228230	1	7	0	-0.441291
22144915	rs2228230	1	7	0	-0.114074
22144915	rs2228230	1	7	0	-0.173277
22144915	rs2228230	1	7	0	-1.777284
22144915	rs7660560	1	6	0	-0.076238
22144915	rs7660560	1	6	0	-7.939302
22144915	rs7660560	1	6	0	-0.494850
22144915	rs7660560	1	6	0	-5.576754
22144915	rs7660560	1	6	0	-3.272459
22144915	rs7660560	1	6	0	-2.835647
22144915	rs7660560	1	6	0	-0.374688
22144915	rs7660560	1	6	0	-2.863279
22144915	rs17084051	1	3	0	-5.665546
22144915	rs17084051	1	3	0	-2.966576
22144915	rs17084051	1	3	0	-5.787812
22144915	rs17084051	1	3	0	-0.609065
22144915	rs17084051	1	3	0	-0.122053
22144915	rs17084051	1	3	0	-3.434152
22144915	rs17084051	1	3	0	-1.109579
22144915	rs17084051	1	3	0	-0.774691
17903308	rs6599077	1	13	1	-6.853872
17903308	rs949175	1	8	1	-5.013228
17903308	rs2218488	1	4	1	-5.494850
17903308	rs10492604	1	14	1	-5.376751
17903308	rs1940013	1	28	1	-5.214670
17903308	rs1823068	1	3	1	-7.602060
22504421	rs7294919	0	7	1	-4.236572
22504421	rs7294919	0	7	1	-10.537602
22504421	rs7294919	0	7	1	-7.318759
22504421	rs6741949	0	3	1	-7.283997
22504421	rs6741949	0	3	1	-6.537602
22504421	rs6581612	0	6	1	-10.148742
22504421	rs6581612	0	6	1	-7.657577
22504421	rs17178006	0	5	1	-10.275724
22504421	rs17178006	0	5	1	-8.259637
22504421	rs7852872	0	4	1	-7.000000
22504421	rs7852872	0	4	1	-7.000000
22504421	rs7294919	1	13	1	-6.795880
20932310	rs7842088	2	122	1	-6.673664
20932310	rs2899472	2	74	1	-8.381952
20932310	rs10911736	2	79	1	-6.114074
20932310	rs239713	2	52	1	-6.304518
20932310	rs2899472	2	73	1	0.585461
20932310	rs10763625	2	85	1	-6.009661
20932310	rs1943816	2	99	1	-6.823909
20932310	rs2074955	2	32	1	-6.962574
20932310	rs6850199	2	114	1	-6.497573
20932310	rs12534221	2	12	1	-6.043832
20932310	rs5998432	2	38	1	-6.060680
20932310	rs2899472	2	5	1	-8.730487
20932310	rs12643654	2	64	1	-6.305395
20932310	rs2928826	2	23	1	-6.238824
20932310	rs11069178	2	20	1	-6.782516
20932310	rs12203791	2	84	1	-6.010550
20932310	rs11015839	2	80	1	-6.104025
20932310	rs7631605	2	46	1	-6.017729
20932310	rs1445093	2	115	1	-6.110698
20932310	rs17189298	2	92	1	-6.062482
20932310	rs2074955	2	100	1	-6.684030
20932310	rs2899472	2	72	1	-11.721246
20932310	rs7558386	2	44	1	-6.966576
20932310	rs2986971	2	106	1	-6.920819
20932310	rs4925189	2	58	1	-6.197226
20932310	rs11015860	2	81	1	-6.104025
20932310	rs1022442	2	75	1	-6.560667
20932310	rs2495832	2	83	1	-6.033858
20932310	rs11206801	2	7	1	-7.195861
20932310	rs1943816	2	31	1	-6.966576
20932310	rs2493624	2	76	1	-6.211832
20932310	rs4431886	2	8	1	-7.195861
20932310	rs121724	2	121	1	-6.838632
20932310	rs7558386	2	45	1	-6.278189
20932310	rs893769	2	25	1	-6.049635
20932310	rs2935776	2	22	1	-6.257275
20932310	rs11015939	2	82	1	-6.033858
20932310	rs2899472	2	6	1	-7.267606
20932310	rs11015860	2	78	1	-6.190440
20932310	rs2986971	2	107	1	-6.051587
20932310	rs17189298	2	21	1	-6.408935
20932310	rs2768975	2	113	1	-6.707744
20932310	rs11015839	2	77	1	-6.190440
20932310	rs895401	2	24	1	-6.050610
20932310	rs1727638	2	13	1	-6.012781
20932310	rs2075650	2	10	1	-6.518557
20932310	rs2899472	2	9	1	-6.954677
20932310	rs1997111	2	91	1	-6.675718
20932310	rs1997111	2	19	1	-7.958607
20932310	rs10784496	2	11	1	-6.510042
20932310	rs1021599	2	93	1	-6.055024
24096698	rs7178187	1	4	0	-2.950782
24096698	rs7178187	1	4	0	-4.863279
24096698	rs7178187	1	4	0	-2.460924
24096698	rs6468613	1	11	0	-3.003488
24096698	rs6468613	1	11	0	-4.305395
24096698	rs6468613	1	11	0	-1.769551
24096698	rs2891316	1	13	0	-2.886057
24096698	rs2891316	1	13	0	-2.027334
24096698	rs2891316	1	13	0	-4.239578
24096698	rs1995971	1	6	0	-2.593460
24096698	rs1995971	1	6	0	-4.602060
24096698	rs1995971	1	6	0	-3.195179
24096698	rs11679180	1	7	0	-1.211832
24096698	rs11679180	1	7	0	-4.935542
24096698	rs11679180	1	7	0	-4.519993
24096698	rs1777220	1	15	0	-4.362510
24096698	rs1777220	1	15	0	-4.151195
24096698	rs1777220	1	15	0	-0.694649
24096698	rs4812563	1	3	0	-2.946922
24096698	rs4812563	1	3	0	-2.679854
24096698	rs4812563	1	3	0	-4.917215
24096698	rs12536378	1	9	0	-1.705534
24096698	rs12536378	1	9	0	-3.198596
24096698	rs12536378	1	9	0	-4.381952
24096698	rs12521272	1	16	0	-4.132533
24096698	rs12521272	1	16	0	-3.013676
24096698	rs12521272	1	16	0	-1.812479
24096698	rs9459805	1	2	0	-3.118615
24096698	rs9459805	1	2	0	-4.954677
24096698	rs9459805	1	2	0	-3.832683
24096698	rs12778749	1	12	0	-2.769551
24096698	rs12778749	1	12	0	-2.129011
24096698	rs12778749	1	12	0	-4.265200
24096698	rs12514742	1	14	0	-1.625252
24096698	rs12514742	1	14	0	-3.051587
24096698	rs12514742	1	14	0	-4.238072
24096698	rs5940807	1	8	0	-4.424812
24096698	rs5940807	1	8	0	-1.647817
24096698	rs5940807	1	8	0	-3.233587
24096698	rs1692108	1	18	0	-1.892790
24096698	rs1692108	1	18	0	-2.806875
24096698	rs1692108	1	18	0	-4.103474
24096698	rs1453082	1	5	0	-2.924453
24096698	rs1453082	1	5	0	-4.692504
24096698	rs1453082	1	5	0	-2.309804
24096698	rs10887831	1	10	0	-3.385103
24096698	rs10887831	1	10	0	-1.899629
24096698	rs10887831	1	10	0	-4.307153
24096698	rs6724138	1	17	0	-1.293282
24096698	rs6724138	1	17	0	-4.295849
24096698	rs6724138	1	17	0	-4.106793
24096698	rs7178187	2	4	0	-2.546682
24096698	rs7178187	2	4	0	-4.255707
24096698	rs7178187	2	4	0	-2.315155
24096698	rs12514742	2	14	0	-3.580044
24096698	rs12514742	2	14	0	-2.413413
24096698	rs12514742	2	14	0	-1.612610
24096698	rs9459805	2	2	0	-3.086186
24096698	rs9459805	2	2	0	-3.150581
24096698	rs9459805	2	2	0	-4.677781
24096698	rs12536378	2	9	0	-1.573489
24096698	rs12536378	2	9	0	-1.545155
24096698	rs12536378	2	9	0	-2.659556
24096698	rs6468613	2	11	0	-1.747147
24096698	rs6468613	2	11	0	-1.935542
24096698	rs6468613	2	11	0	-3.208309
24096698	rs11679180	2	7	0	-1.534617
24096698	rs11679180	2	7	0	-4.625252
24096698	rs11679180	2	7	0	-4.209012
24096698	rs1453082	2	5	0	-3.027797
24096698	rs1453082	2	5	0	-1.732828
24096698	rs1453082	2	5	0	-4.050122
24096698	rs12521272	2	16	0	-2.386158
24096698	rs12521272	2	16	0	-2.400117
24096698	rs12521272	2	16	0	-4.259637
24096698	rs6724138	2	17	0	-2.472370
24096698	rs6724138	2	17	0	-1.247952
24096698	rs6724138	2	17	0	-2.935542
24096698	rs1692108	2	18	0	-2.316053
24096698	rs1692108	2	18	0	-2.183096
24096698	rs1692108	2	18	0	-4.020907
24096698	rs4812563	2	3	0	-3.742321
24096698	rs4812563	2	3	0	-1.735182
24096698	rs4812563	2	3	0	-2.453457
24096698	rs10887831	2	10	0	-1.661544
24096698	rs10887831	2	10	0	-2.274905
24096698	rs10887831	2	10	0	-3.321482
24096698	rs1995971	2	6	0	-3.785156
24096698	rs1995971	2	6	0	-2.163676
24096698	rs1995971	2	6	0	-3.645892
24096698	rs5940807	2	8	0	-3.263603
24096698	rs5940807	2	8	0	-3.161151
24096698	rs5940807	2	8	0	-0.681937
24096698	rs2891316	2	13	0	-3.478862
24096698	rs2891316	2	13	0	-1.943095
24096698	rs2891316	2	13	0	-2.062984
24096698	rs12778749	2	12	0	-2.821023
24096698	rs12778749	2	12	0	-4.995679
24096698	rs12778749	2	12	0	-2.725842
24096698	rs1777220	2	15	0	-4.068034
24096698	rs1777220	2	15	0	-2.882729
24096698	rs1777220	2	15	0	-1.623423
24586183	rs11675434	2	2	1	-15.823909
24586183	rs2010099	2	9	1	-7.508638
24586183	rs1230666	2	8	1	-7.744727
24586183	rs11675434	2	7	1	-12.130768
24586183	rs10944479	2	4	1	-7.397940
24586183	rs653178	2	3	1	-9.004365
24586183	rs1230666	4	5	1	-2.721246
24586183	rs1230666	4	5	1	-3.045757
24586183	rs1230666	5	3	1	-3.187087
21750679	rs3821236	1	23	2	-6.679854
21750679	rs3821236	1	23	2	-6.677781
21750679	rs3821236	1	23	2	-1.060481
21750679	rs3821236	1	23	2	-0.096910
21750679	rs6457617	1	5	2	-1.000000
21750679	rs6457617	1	5	2	-36.632644
21750679	rs6457617	1	5	2	-27.869666
21750679	rs6457617	1	5	2	-6.943095
21750679	rs9275224	1	4	2	-7.037157
21750679	rs10894623	1	20	2	-4.110698
21750679	rs10894623	1	20	2	-0.115205
21750679	rs10894623	1	20	2	-0.853872
21750679	rs10894623	1	20	2	-1.234331
21750679	rs2725466	1	18	2	-0.243364
21750679	rs2725466	1	18	2	-5.337242
21750679	rs2725466	1	18	2	-0.207608
21750679	rs2725466	1	18	2	-2.449772
21750679	rs310746	1	10	2	-0.374688
21750679	rs310746	1	10	2	-1.060980
21750679	rs310746	1	10	2	-4.211125
21750679	rs310746	1	10	2	-0.017729
21750679	rs9855622	1	9	2	-2.119186
21750679	rs9855622	1	9	2	-5.785156
21750679	rs9855622	1	9	2	-0.978811
21750679	rs9855622	1	9	2	-0.006123
21750679	rs3792783	1	12	2	-2.679854
21750679	rs3792783	1	12	2	-6.241845
21750679	rs3792783	1	12	2	-0.167491
21750679	rs3792783	1	12	2	-4.943095
21750679	rs13021401	1	8	2	-5.498941
21750679	rs13021401	1	8	2	-1.607303
21750679	rs13021401	1	8	2	-0.886057
21750679	rs13021401	1	8	2	-4.863279
21750679	rs9498419	1	14	2	-0.337242
21750679	rs9498419	1	14	2	-5.112946
21750679	rs9498419	1	14	2	-0.501689
21750679	rs9498419	1	14	2	0.887054
21750679	rs9498419	1	14	2	-0.928118
21750679	rs6919745	1	15	2	-1.126679
21750679	rs6919745	1	15	2	-0.476254
21750679	rs6919745	1	15	2	-5.089376
21750679	rs6919745	1	15	2	-0.397940
21750679	rs1029541	1	17	2	-0.100727
21750679	rs1029541	1	17	2	-1.823909
21750679	rs1029541	1	17	2	-4.625252
21750679	rs1029541	1	17	2	-0.017729
21750679	rs4329228	1	16	2	-0.468521
21750679	rs4329228	1	16	2	-0.688246
21750679	rs4329228	1	16	2	-0.294136
21750679	rs4329228	1	16	2	-5.176526
21750679	rs4958881	1	11	2	-2.358526
21750679	rs4958881	1	11	2	-5.083020
21750679	rs4958881	1	11	2	-5.237321
21750679	rs4958881	1	11	2	-0.494850
21750679	rs342070	1	7	2	-1.583359
21750679	rs342070	1	7	2	-5.331614
21750679	rs342070	1	7	2	-0.721246
21750679	rs342070	1	7	2	-5.254925
21750679	rs3130573	1	3	2	-4.730487
21750679	rs3130573	1	3	2	-2.302771
21750679	rs3130573	1	3	2	-0.318759
21750679	rs3130573	1	3	2	-9.244125
21750679	rs7574865	1	24	2	-3.602060
21750679	rs7574865	1	24	2	-12.645892
21750679	rs7574865	1	24	2	-0.045757
21750679	rs7574865	1	24	2	-9.721246
21750679	rs2725437	1	19	2	-0.267606
21750679	rs2725437	1	19	2	-4.598599
21750679	rs2725437	1	19	2	-2.739929
21750679	rs2725437	1	19	2	-0.079355
21750679	rs10488631	1	25	2	0.397940
21750679	rs10488631	1	25	2	-2.602060
21750679	rs10488631	1	25	2	-6.384050
21750679	rs10488631	1	25	2	-4.457175
21750679	rs10488631	1	25	2	-0.346787
21750679	rs2233287	1	13	2	-0.167491
21750679	rs2233287	1	13	2	-4.383000
21750679	rs2233287	1	13	2	-8.329754
21750679	rs2233287	1	13	2	-4.430626
21750679	rs2056626	1	22	2	-1.769551
21750679	rs2056626	1	22	2	-4.537602
21750679	rs2056626	1	22	2	-0.420216
21750679	rs2056626	1	22	2	-5.886057
22085899	rs4149056	1	10	1	-12.154902
22085899	rs887829	1	3	1	-21.078314
22085899	rs887829	1	3	1	-69.000000
22085899	rs887829	1	3	1	-21.705534
22085899	rs4148323	1	21	1	-81.294992
22085899	rs4148323	1	21	1	-21.364516
22085899	rs12714207	1	12	1	-6.301030
22085899	rs12714207	1	12	1	-0.240559
22085899	rs11891311	1	18	1	-4.673664
22085899	rs11891311	1	18	1	-21.457175
22085899	rs11891311	1	18	1	-155.320572
22085899	rs2117032	1	5	1	-0.104743
22085899	rs2117032	1	5	1	-13.522879
22085899	rs11891311	1	9	1	-4.673664
22085899	rs11891311	1	9	1	-235.000000
22085899	rs11891311	1	9	1	-21.457175
22085899	rs6742078	1	7	1	-323.301030
22085899	rs6742078	1	7	1	-17.084600
22085899	rs6742078	1	7	1	-21.269218
22085899	rs6742078	1	20	1	-21.343902
22085899	rs6742078	1	20	1	-147.143271
22085899	rs6742078	1	20	1	-17.084600
22085899	rs11891311	1	4	1	-4.673664
22085899	rs11891311	1	4	1	-25.000000
22085899	rs11891311	1	4	1	-21.457175
22085899	rs1986655	1	14	1	-0.896196
22085899	rs1986655	1	14	1	-5.698970
22085899	rs887829	1	8	1	-21.345823
22085899	rs887829	1	8	1	-323.301030
22085899	rs887829	1	8	1	-21.705534
22085899	rs4236644	1	15	1	-5.698970
22085899	rs4236644	1	15	1	-1.349692
22085899	rs887829	1	19	1	-147.270026
22085899	rs887829	1	19	1	-21.705534
22085899	rs887829	1	19	1	-21.345823
22085899	rs2417940	1	22	1	-0.632831
22085899	rs2417940	1	22	1	-16.616185
22085899	rs16928809	1	11	1	-7.000000
22085899	rs4773330	1	16	1	-0.462559
22085899	rs4773330	1	16	1	-0.238975
22085899	rs4773330	1	16	1	-5.096910
22085899	rs12206204	1	13	1	-6.096910
17903304	rs951442	1	49	1	-3.869666
17903304	rs1314913	1	37	1	-4.257275
17903304	rs10501920	1	7	1	-5.026872
17903304	rs1556516	1	12	1	-4.730487
17903304	rs559453	1	48	1	-3.879426
17903304	rs10511633	1	19	1	-4.586700
17903304	rs499818	1	4	1	-5.177832
17903304	rs4590838	1	24	1	-4.394695
17903304	rs39317	1	40	1	-4.172631
17903304	rs262467	1	38	1	-4.194499
17903304	rs1537371	1	13	1	-4.728158
17903304	rs39312	1	32	1	-4.359519
17903304	rs1176486	1	50	1	-3.826814
17903304	rs10501127	1	54	1	-3.749580
17903304	rs2148079	1	17	1	-4.632644
17903304	rs412253	1	39	1	-4.183759
17903304	rs2549513	1	8	1	-5.015473
17903304	rs997652	1	23	1	-4.492144
17903304	rs2962994	1	15	1	-4.703335
17903304	rs958546	1	3	1	-5.320572
17903304	rs1820996	1	21	1	-4.548214
17903304	rs10511311	1	33	1	-4.351640
17903304	rs1742083	1	26	1	-4.281498
17903304	rs997651	1	16	1	-4.642065
17903304	rs1604355	1	47	1	-3.889410
17903304	rs213168	1	22	1	-4.510042
17903304	rs10497726	1	14	1	-4.703335
17903304	rs1512411	1	10	1	-4.809668
17903304	rs507369	1	27	1	-4.205512
17903304	rs4776472	1	5	1	-5.104025
17903304	rs10516882	1	25	1	-4.363512
17903304	rs10515869	1	35	1	-4.326058
17903304	rs580069	1	46	1	-3.906578
17903304	rs9313999	1	52	1	-3.809668
17903304	rs2452503	1	44	1	-4.002614
17903304	rs10507539	1	9	1	-4.978811
17903304	rs2421954	1	51	1	-3.821023
17903304	rs10493900	1	42	1	-4.148742
17903304	rs1427828	1	34	1	-4.339135
17903304	rs1298340	1	43	1	-4.130768
17903304	rs10501918	1	18	1	-4.619789
17903304	rs10505879	1	31	1	-4.514279
17903304	rs324735	1	45	1	-4.000869
17903304	rs7676376	1	53	1	-3.764472
17903304	rs740363	1	6	1	-5.054531
17903304	rs10511701	1	11	1	-4.777284
17903304	rs1163397	1	55	1	-3.749580
17903304	rs1751382	1	36	1	-4.289037
17903304	rs7836535	1	20	1	-4.580044
17903304	rs9886209	1	41	1	-4.158015
22961001	rs9257809	0	3	1	-3.038105
22961001	rs9257809	0	3	1	-6.555955
22961001	rs9257809	0	3	1	-8.388277
22961001	rs9936833	0	4	1	-5.087247
22961001	rs9936833	0	4	1	-4.204815
22961001	rs9936833	0	4	1	-9.562249
22961001	rs9936833	0	4	1	-3.289883
20195514	rs9674544	0	7	1	-6.006123
20195514	rs9674544	0	7	1	-7.809668
20195514	rs9674544	0	7	1	-3.640165
20195514	rs9674544	0	7	1	-6.079355
20195514	rs9674544	0	7	1	-2.264401
20195514	rs9674544	0	7	1	-4.527244
20195514	rs6435957	0	10	1	-2.000435
20195514	rs6435957	0	10	1	-6.438899
20195514	rs6435957	0	10	1	-5.164309
20195514	rs12424086	0	14	1	-5.438899
20195514	rs12424086	0	14	1	-4.010105
20195514	rs12424086	0	14	1	-5.120904
20195514	rs12424086	0	14	1	-4.109020
20195514	rs4844096	0	4	1	-3.448550
20195514	rs4844096	0	4	1	-8.421361
20195514	rs4844096	0	4	1	-2.576754
20195514	rs4844096	0	4	1	-5.206908
20195514	rs4844096	0	4	1	-7.583359
20195514	rs4844096	0	4	1	-10.340084
20195514	rs8079702	0	3	1	-3.492144
20195514	rs8079702	0	3	1	-21.423659
20195514	rs8079702	0	3	1	-16.723538
20195514	rs8079702	0	3	1	-11.109020
20195514	rs8079702	0	3	1	-5.790485
20195514	rs8079702	0	3	1	-13.906578
20195514	rs5936487	0	5	1	-10.209012
20195514	rs5936487	0	5	1	-7.177178
20195514	rs5936487	0	5	1	-2.677781
20195514	rs5936487	0	5	1	-7.410050
20195514	rs5936487	0	5	1	-9.473661
20195514	rs5936487	0	5	1	-4.161151
20195514	rs10506525	0	6	1	-3.591760
20195514	rs10506525	0	6	1	-3.251812
20195514	rs10506525	0	6	1	-8.209715
20195514	rs10506525	0	6	1	-5.889410
20195514	rs10506525	0	6	1	-6.061981
20195514	rs10506525	0	6	1	-3.236572
20195514	rs6504340	0	12	1	-2.221849
20195514	rs6504340	0	12	1	-3.026872
20195514	rs6504340	0	12	1	-6.217527
20195514	rs6504340	0	12	1	-4.543634
20195514	rs6504340	0	12	1	-2.522879
20195514	rs2817937	0	13	1	-5.522879
20195514	rs2817937	0	13	1	-5.205512
20195514	rs9386463	0	11	1	-6.222573
20195514	rs9386463	0	11	1	-5.341989
20195514	rs9386463	0	11	1	-2.081445
20195514	rs1956529	0	8	1	-2.910095
20195514	rs1956529	0	8	1	-7.586700
20195514	rs1956529	0	8	1	-2.970616
20195514	rs1956529	0	8	1	-5.305395
20195514	rs1956529	0	8	1	-3.294992
20195514	rs1956529	0	8	1	-4.879426
23028341	rs3745567	1	5	0	-8.737549
23028341	rs3745567	1	5	0	-3.446117
23028341	rs3745567	1	5	0	-8.030584
23028341	rs9276606	1	13	0	-13.632644
23028341	rs9276606	1	13	0	-21.496209
23028341	rs9276606	1	13	0	-9.537602
23028341	rs2075799	1	9	0	-47.596879
23028341	rs2075799	1	9	0	-96.250264
23028341	rs2075799	1	9	0	-48.966576
23028341	rs3753394	1	4	0	-12.237321
23028341	rs3753394	1	4	0	-10.134896
23028341	rs3753394	1	4	0	-2.966576
23028341	rs3763317	1	12	0	-16.725842
23028341	rs3763317	1	12	0	-31.677781
23028341	rs3763317	1	12	0	-65.035740
23028341	rs2071278	1	11	0	-71.371611
23028341	rs2071278	1	11	0	-28.458421
23028341	rs2071278	1	11	0	-38.104577
23028341	rs1052693	1	7	0	-47.521434
23028341	rs1052693	1	7	0	-21.126098
23028341	rs1052693	1	7	0	-9.486782
23028341	rs241428	1	14	0	-11.438899
23028341	rs241428	1	14	0	-82.040005
23028341	rs241428	1	14	0	-38.155523
23028341	rs2857009	1	10	0	-21.844664
23028341	rs2857009	1	10	0	-9.517126
23028341	rs2857009	1	10	0	-23.460924
23028341	rs11575839	1	8	0	-34.013228
23028341	rs11575839	1	8	0	-53.913640
23028341	rs11575839	1	8	0	-19.593460
21076409	rs4687718	0	18	2	-8.204120
21076409	rs4687718	0	18	2	-8.204120
21076409	rs11710077	0	4	2	-21.241088
21076409	rs11710077	0	4	2	-5.876148
21076409	rs11710077	0	4	2	-21.241088
21076409	rs11848785	0	12	2	-9.982967
21076409	rs11848785	0	12	2	-9.982967
21076409	rs991014	0	16	2	-9.207608
21076409	rs991014	0	16	2	-9.207608
21076409	rs6801957	0	1	2	-13.464706
21076409	rs6801957	0	1	2	-27.958607
21076409	rs6801957	0	1	2	-27.958607
21076409	rs7342028	0	15	2	-9.305395
21076409	rs7342028	0	15	2	-9.305395
21076409	rs13165478	0	10	2	-13.133122
21076409	rs13165478	0	10	2	-13.133122
21076409	rs7562790	0	19	2	-8.085128
21076409	rs7562790	0	19	2	-8.085128
21076409	rs9912468	0	21	2	-7.974694
21076409	rs9912468	0	21	2	-7.974694
21076409	rs17608766	0	27	2	-4.327902
21076409	rs17608766	0	27	2	-6.430626
21076409	rs17608766	0	27	2	-9.323306
21076409	rs9436640	0	9	2	-17.340084
21076409	rs9436640	0	9	2	-17.340084
21076409	rs17020136	0	17	2	-8.721246
21076409	rs17020136	0	17	2	-8.721246
21076409	rs1733724	0	26	2	-7.515700
21076409	rs1733724	0	26	2	-6.899629
21076409	rs4074536	0	23	2	-7.627088
21076409	rs4074536	0	23	2	-7.627088
21076409	rs11153730	0	8	2	-17.899629
21076409	rs11153730	0	8	2	-17.899629
21076409	rs9851724	0	2	2	-15.238072
21076409	rs9851724	0	2	2	-19.718967
21076409	rs9851724	0	2	2	-19.718967
21076409	rs7784776	0	22	2	-7.847712
21076409	rs7784776	0	22	2	-8.892790
21076409	rs883079	0	13	2	-9.876148
21076409	rs883079	0	13	2	-9.876148
21076409	rs10850409	0	14	2	-9.514279
21076409	rs10850409	0	14	2	-9.514279
21076409	rs2051211	0	6	2	-7.804100
21076409	rs2051211	0	6	2	-1.430626
21076409	rs2051211	0	6	2	-7.804100
21076409	rs11708996	0	5	2	-5.140862
21076409	rs11708996	0	5	2	-15.899629
21076409	rs11708996	0	5	2	-15.899629
21076409	rs1362212	0	11	2	-12.950782
21076409	rs1362212	0	11	2	-12.950782
21076409	rs1886512	0	24	2	-7.896196
21076409	rs1886512	0	24	2	-7.365523
21076409	rs10865879	0	3	2	-27.958607
21076409	rs10865879	0	3	2	-3.777284
21076409	rs10865879	0	3	2	-27.958607
21076409	rs17391905	0	20	2	-9.486782
21076409	rs17391905	0	20	2	-8.059484
21076409	rs9470361	0	7	2	-26.522879
21076409	rs9470361	0	7	2	-26.522879
21076409	rs2242285	0	25	2	-7.962574
21076409	rs2242285	0	25	2	-7.319664
18840781	rs2358994	1	8	1	-4.148130
18840781	rs2358994	1	8	1	-9.709965
18840781	rs2358994	1	8	1	-4.653647
18840781	rs2358994	1	8	1	-15.392545
18840781	rs1701704	1	26	1	-4.149354
18840781	rs1701704	1	26	1	-9.555955
18840781	rs1701704	1	26	1	-8.228413
18840781	rs1701704	1	26	1	-5.004804
18840781	rs7520320	1	9	1	-4.809668
18840781	rs12931878	1	28	1	-7.821023
18840781	rs12931878	1	28	1	-4.995679
18840781	rs10876864	1	25	1	-8.341035
18840781	rs10876864	1	25	1	-3.527244
18840781	rs10876864	1	25	1	-8.690370
18840781	rs10876864	1	25	1	-4.076238
18840781	rs7073236	1	22	1	-4.246417
18840781	rs7073236	1	22	1	-8.229885
18840781	rs7073236	1	22	1	-5.136083
18840781	rs10758593	1	17	1	-3.527244
18840781	rs10758593	1	17	1	-5.146302
18840781	rs1217407	1	5	1	-8.723538
18840781	rs1217407	1	5	1	-3.609065
18840781	rs1217407	1	5	1	-3.129596
18840781	rs1217407	1	5	1	-9.769551
18840781	rs12029644	1	10	1	-5.256490
18840781	rs2041670	1	32	1	-9.149967
18840781	rs2041670	1	32	1	-5.696804
18840781	rs2041670	1	32	1	-7.151811
18840781	rs1230661	1	3	1	-10.476254
18840781	rs1230661	1	3	1	-5.077794
18840781	rs1230661	1	3	1	-3.057992
18840781	rs1230661	1	3	1	-9.121478
18840781	rs1035089	1	29	1	-3.083546
18840781	rs1035089	1	29	1	-6.006564
18840781	rs1035089	1	29	1	-4.586700
18840781	rs725613	1	31	1	-3.158015
18840781	rs725613	1	31	1	-6.489455
18840781	rs725613	1	31	1	-6.408935
18840781	rs725613	1	31	1	-10.777284
18840781	rs4839335	1	4	1	-5.019542
18840781	rs4839335	1	4	1	-9.022276
18840781	rs4839335	1	4	1	-9.551294
18840781	rs11171710	1	24	1	-3.193820
18840781	rs11171710	1	24	1	-6.494850
18840781	rs11171710	1	24	1	-5.619789
18840781	rs10758594	1	18	1	-3.176526
18840781	rs10758594	1	18	1	-4.795880
18840781	rs8035957	1	27	1	-4.540608
18840781	rs231726	1	15	1	-4.292430
18840781	rs17673553	1	33	1	-5.886057
18840781	rs17673553	1	33	1	-9.417937
18840781	rs1004446	1	23	1	-3.254925
18840781	rs1004446	1	23	1	-8.358526
18840781	rs1004446	1	23	1	-5.278189
18840781	rs1004446	1	23	1	-15.583359
18840781	rs1990760	1	12	1	-4.058986
18840781	rs1990760	1	12	1	-4.348722
18840781	rs706779	1	19	1	-3.210419
18840781	rs706779	1	19	1	-3.585027
18840781	rs706779	1	19	1	-7.030118
18840781	rs3118470	1	20	1	-5.896196
18840781	rs3118470	1	20	1	-3.335358
18840781	rs3118470	1	20	1	-4.879426
18840781	rs12566340	1	6	1	-10.962574
18840781	rs12566340	1	6	1	-3.889410
18840781	rs12566340	1	6	1	-7.681937
18840781	rs7072793	1	21	1	-6.610834
18840781	rs7072793	1	21	1	-4.528708
18840781	rs7072793	1	21	1	-5.204815
18840781	rs7529353	1	7	1	-9.103474
18840781	rs7529353	1	7	1	-4.517126
18840781	rs7529353	1	7	1	-3.010995
18840781	rs7529353	1	7	1	-10.570248
18840781	rs2111485	1	11	1	-4.424812
18840781	rs13330041	1	30	1	-7.838632
18840781	rs13330041	1	30	1	-5.995679
18840781	rs3757247	3	2	1	-5.903090
18840781	rs10758593	3	3	1	-5.578396
18840781	rs8035957	3	5	1	-5.406714
18840781	rs1983853	3	1	1	-5.728158
18840781	rs9976767	3	6	1	-7.632644
18840781	rs10758594	3	4	1	-4.454693
20686608	rs10088262	0	12	1	-5.366532
20686608	rs10088262	0	12	1	-5.366532
20686608	rs10088262	0	12	1	-2.465974
20686608	rs10088262	0	12	1	-0.400117
20686608	rs6711606	0	11	1	-1.896196
20686608	rs6711606	0	11	1	-0.730487
20686608	rs6711606	0	11	1	-5.395774
20686608	rs6711606	0	11	1	-5.395774
20686608	rs6879627	0	22	1	-5.090444
20686608	rs6879627	0	22	1	-3.331614
20686608	rs6879627	0	22	1	-5.090444
20686608	rs6879627	0	22	1	-3.804100
20686608	rs708224	0	3	1	-6.481486
20686608	rs708224	0	3	1	-6.068542
20686608	rs708224	0	3	1	-2.679854
20686608	rs708224	0	3	1	-6.481486
20686608	rs6973850	0	6	1	-6.202732
20686608	rs6973850	0	6	1	-0.010550
20686608	rs6973850	0	6	1	-6.202732
20686608	rs6973850	0	6	1	-0.651695
20686608	rs7750826	0	8	1	-2.703335
20686608	rs7750826	0	8	1	-4.886057
20686608	rs7750826	0	8	1	-5.590067
20686608	rs7750826	0	8	1	-5.590067
20686608	rs4924935	0	23	1	-5.088842
20686608	rs4924935	0	23	1	-4.055517
20686608	rs4924935	0	23	1	-0.295849
20686608	rs4924935	0	23	1	-5.088842
20686608	rs10487687	0	9	1	-5.474955
20686608	rs10487687	0	9	1	-1.046240
20686608	rs10487687	0	9	1	-0.170053
20686608	rs10487687	0	9	1	-5.474955
20686608	rs7832232	0	13	1	-5.292430
20686608	rs7832232	0	13	1	-1.844664
20686608	rs7832232	0	13	1	-0.117475
20686608	rs7832232	0	13	1	-5.292430
20686608	rs1427593	0	18	1	-5.148742
20686608	rs1427593	0	18	1	-4.809668
20686608	rs1427593	0	18	1	-0.366532
20686608	rs1427593	0	18	1	-5.148742
20686608	rs4683235	0	27	1	-5.003051
20686608	rs4683235	0	27	1	-2.649752
20686608	rs4683235	0	27	1	-4.123205
20686608	rs4683235	0	27	1	-5.003051
20686608	rs1585440	0	26	1	-4.510042
20686608	rs1585440	0	26	1	-2.133122
20686608	rs1585440	0	26	1	-5.032452
20686608	rs1585440	0	26	1	-5.032452
20686608	rs2039553	0	17	1	-0.357535
20686608	rs2039553	0	17	1	-5.154282
20686608	rs2039553	0	17	1	-5.154282
20686608	rs2039553	0	17	1	-1.879426
20686608	rs12615966	0	20	1	-0.798603
20686608	rs12615966	0	20	1	-1.853872
20686608	rs12615966	0	20	1	-5.128427
20686608	rs12615966	0	20	1	-5.128427
20686608	rs6464375	0	4	1	-0.939302
20686608	rs6464375	0	4	1	-0.133122
20686608	rs6464375	0	4	1	-6.355561
20686608	rs6464375	0	4	1	-6.355561
20686608	rs11242679	0	7	1	-5.619789
20686608	rs11242679	0	7	1	-4.939302
20686608	rs11242679	0	7	1	-2.684030
20686608	rs11242679	0	7	1	-5.619789
20686608	rs2257205	0	21	1	-5.111259
20686608	rs2257205	0	21	1	-1.527244
20686608	rs2257205	0	21	1	-4.801343
20686608	rs2257205	0	21	1	-5.111259
20686608	rs6736997	0	14	1	-5.232844
20686608	rs6736997	0	14	1	-3.530178
20686608	rs6736997	0	14	1	-5.232844
20686608	rs6736997	0	14	1	-1.304518
20686608	rs3016539	0	19	1	-5.137869
20686608	rs3016539	0	19	1	-5.137869
20686608	rs3016539	0	19	1	-0.537602
20686608	rs3016539	0	19	1	-4.777284
20686608	rs1886449	0	25	1	-3.583359
20686608	rs1886449	0	25	1	-5.034328
20686608	rs1886449	0	25	1	-1.250264
20686608	rs1886449	0	25	1	-5.034328
20686608	rs1737947	0	24	1	-5.071092
20686608	rs1737947	0	24	1	-5.071092
20686608	rs1737947	0	24	1	-0.539102
20686608	rs1737947	0	24	1	-4.411168
20686608	rs11242674	0	10	1	-2.338187
20686608	rs11242674	0	10	1	-5.460924
20686608	rs11242674	0	10	1	-5.460924
20686608	rs11242674	0	10	1	-5.015923
20686608	rs7779540	0	5	1	-6.339135
20686608	rs7779540	0	5	1	-6.339135
20686608	rs7779540	0	5	1	-0.147520
20686608	rs7779540	0	5	1	-0.966576
20686608	rs9502893	0	2	1	-4.527244
20686608	rs9502893	0	2	1	-4.661544
20686608	rs9502893	0	2	1	-6.481486
20686608	rs9502893	0	2	1	-6.481486
20686608	rs225190	0	15	1	-5.222573
20686608	rs225190	0	15	1	-3.625252
20686608	rs225190	0	15	1	-5.222573
20686608	rs225190	0	15	1	-3.716699
20686608	rs4663158	0	16	1	-5.160522
20686608	rs4663158	0	16	1	-1.539102
20686608	rs4663158	0	16	1	-3.856985
20686608	rs4663158	0	16	1	-5.160522
24023777	rs6570507	0	12	0	-3.769551
24023777	rs6570507	0	12	0	-6.436519
24023777	rs6570507	0	12	0	-7.422508
24023777	rs267766	0	8	0	-2.076756
24023777	rs267766	0	8	0	-4.896196
24023777	rs267766	0	8	0	-5.366532
24023777	rs12946942	0	6	0	-5.018634
24023777	rs12946942	0	6	0	-2.447332
24023777	rs12946942	0	6	0	-7.397940
24023777	rs625039	0	3	0	-14.892790
24023777	rs625039	0	3	0	-8.211832
24023777	rs625039	0	3	0	-11.889410
24023777	rs9405284	0	14	0	-4.493495
24023777	rs9405284	0	14	0	-1.226945
24023777	rs9405284	0	14	0	-4.232844
24023777	rs7895098	0	15	0	-1.105684
24023777	rs7895098	0	15	0	-4.157391
24023777	rs7895098	0	15	0	-4.297569
24023777	rs11598564	0	7	0	-6.991400
24023777	rs11598564	0	7	0	-8.044312
24023777	rs11598564	0	7	0	-11.010105
24023777	rs1367272	0	9	0	-3.752027
24023777	rs1367272	0	9	0	-1.798603
[truncated: 20,536 more rows]
