# Supplementary material for: A machine-compiled database of genome-wide association studies
Source: Nat Commun. 2019 Jul 26;10:3341. doi: 10.1038/s41467-019-11026-x (PMC6659642; doi:10.1038/s41467-019-11026-x)
Supplement: Supplementary file 3 — Source Data [file 41467_2019_11026_MOESM3_ESM.zip › Supplementary Files/notebooks/results/nb-output/phenotypes.extracted.tsv]

25086665	Pancreatic Cancer
23349640	Malignancies
20436471	Paget’s Disease Bone
24714607	Chronic Mucus Hypersecretion
22174851	Viral Set Point|Hiv-1
22993228	Lumbar Disc Degeneration
24204828	Diabetes-Related Traits
19812673	Autism
20011104	Adiponectin Levels
23128233	Inflammatory Bowel Disease
17903297	Brain|Cognitive Test
23358160	Schizophrenia|Cytomegalovirus Infection|Infection Suggests
24223155	Torsades De Pointes
22044751	Chronic Kidney Disease
25105248	Colorectal Cancer
21801394	Stevens-Johnson Syndrome|Toxic Epidermal Necrolysis
17903305	Prostate Cancer|Breast
22116950	Ovarian Reserve
17658951	Obesity-Related Traits
24651765	Homocysteine|Methionine|Metabolism
22144915	Corneal Astigmatism
24489884	Aggression
18604267	Antigen|Icam-1
21424380	Breast Cancer
23378610	Type 2 Diabetes|Metabolism|Glycine
23844046	C-Reactive Protein
17903294	Hematological Phenotypes
23300701	Colorectal Cancer
22763110	Osteoarthritis
20522523	Partial Epilepsies
21909108	Intima Media Thickness|Plaque
20041166	Hiv-1
17903308	Circadian Phenotypes|Sleep
18262040	LDL-cholesterol
24023788	Lung Function
23118916	Serum IgM
19936222	Cholesterol|Plasma Lipoprotein Size
25352737	Cataract
21242260	Colon Cancer
22028671	Ratio|Total Cholesterol
22792071	Bone Mineral Density|Bone|Osteoporotic Fracture
25133637	Body Mass Index
19820699	Erythrocyte
25569183	Marginal Zone Lymphoma
25705158	Metabolic Syndrome
24101674	Type 2 Diabetes
23646285	Hypersomnia
21878437	Vitamin A
19116933	Juvenile Idiopathic Arthritis
19056611	Type 2 Diabetes
20173748	Chronic Obstructive Pulmonary Disease
25625606	Hippocampal Volume|Dementia
24778558	Coronary Heart Disease
23829686	Childhood|Childhood Asthma
19668339	Hippocampal Atrophy|Quantitative Trait|Alzheimer's Disease
25628645	Homoharringtonine
23593202	Age Menarche|Femoral Neck Bone Geometry
23793025	Migraine
23666240	Testicular Cancer
23350875	Colorectal Cancer
20062060	Pr Interval
22719876	Non-Alcoholic Fatty Liver Disease|Liver Disease
23326517	Age-Related Macular Degeneration
22792082	Asthma|Bronchodilator Response
25038754	Breast Cancer
24908248	Telomere Length|Glioma
23508266	Asthmatics|Bronchodilator Response
25350695	Ldl Cholesterol Response|Response Statins
21573128	Osteoporosis
21533074	Diffuse Large B-cell Lymphoma|Follicular Lymphoma|Diffuse
23967269	Mite-Specific IgEs|Asthma
24586186	Metabolic Traits|Metabolite-Disease
24586183	Thyroid Peroxidase Antibodies|Thyroid Disease
17903296	Association Bone
22511988	Cell-Free Dna|Cardiovascular
21573004	Telomere Length
21901158	Insulin Resistance|Copy Number Variation
21909115	Cardiovascular Disease|Blood Pressure
24816252	Blood Metabolites
25017104	Allergic Disease|Eosinophilic Esophagitis
24941225	Serum Carcinoembryonic Antigen Levels|Lymph Nodes|Colorectal Cancer
25372704	Sickle Cell Anemia|Fetal Hemoglobin|Sickle Cell
17903300	Waist Circumference|Body Mass Index
21448238	Migraine
19305408	Qt Interval Duration
25526632	Breast Cancer
24920014	Hodgkin Lymphoma
22737229	Chronic Hepatitis B
24379826	Serum Uric Acid Levels
21386085	Metabolic Syndrome
19454037	Left Ventricular Mass
23535730	Ovarian Cancer
21502949	Brain
17903303	Atherosclerosis
17903298	Diabetes-Related Traits
22076464	Acute Lymphoblastic Leukemia
21750679	Systemic Sclerosis
21779181	Systemic Sclerosis
21602798	Prostate Cancer|Prostate
20862305	Type 2 Diabetes
20661308	Serum Calcium
23979607	Borderline Personality
25140149	Neurodegeneration|Biomarker
21390209	Late-Onset Alzheimer's Disease
23341777	Lung Squamous Cell Carcinoma
21775986	Recombination
22430674	Alzheimer's Disease
19448621	Age Menarche|Menopause
23698163	Serum Selenium
25317112	Gastritis|Gastric Ulcer
21082022	Hypertension|Blood Pressure
20072603	Osteoporosis
22941191	Neuroblastoma
23535967	Glomerular Filtration Rate|Quantitative Trait
24324551	Chagas Cardiomyopathy|Trypanosoma Cruzi Seropositive
24244560	Diabetic Retinopathy|Chronic Kidney Disease|Hemoglobin A
21602797	Cystic Fibrosis|Lung Disease
23307926	Menopause
20861866	Age-Related Macular Degeneration
17447842	Crohn Disease
22247754	Arrhythmias
21060863	Cardiovascular Diseases
21980494	Venous Thrombosis
20200953	Osteoporosis-Related Phenotypes
20858683	Hemoglobin A
21810271	Factor Viii
25533491	Sepsis|Due Pneumonia
23886662	Psoriasis|Atopic Dermatitis|Asthma
19609347	Hypertension|Blood Pressure
19503597	Uric Acid
19587794	Sudden Cardiac Death
25705159	Hepatitis
25056061	Schizophrenia
23958962	Cocaine Dependence
25129146	Esophageal Squamous Cell Carcinoma
21339755	Galactose|Mutarotase|Serotonin Transporter
21483845	Iron Deficiency
21533175	Dehydroepiandrosterone Sulphate
22589738	Adipose
22675492	Sex Hormone-Binding Globulin|Testosterone|Estradiol
21779176	Restless Legs Syndrome
24068947	Brain
22479419	Treatment Refractory Schizophrenia
21700879	Adiponectin Levels
19557197	Distribution|Adiposity|Waist Circumference
25705162	Platelet Count
22961080	Type 2 Diabetes
23770605	Chronic Lymphocytic Leukemia
23459443	Qt Interval
25310821	Hirschsprung Disease
20634892	Neuroticism
20081856	Major Mood Disorders
21983785	Melanoma
23536807	Primary Open Angle Glaucoma|Macular Degeneration
24324648	Serum IgE
24348519	Body Mass Index
20686651	Chronic Kidney Disease|Kidney Stones|Comorbid Diseases
24121790	Barrett’s Esophagus|Esophageal Adenocarcinoma
19421330	Onset|Hypertension
20169177	Systemic Lupus Erythematosus
24892410	Onset|Hypertension|Cardiovascular Events
23509613	Antiphospholipid Antibodies
19343178	Stature
20038947	Major Depression
24740154	Prostate Cancer|Early-Onset
20421936	Onset|Obesity-Related Traits|Body-Weight
21399635	Primary Biliary Cirrhosis
22087292	Femoral Neck Bone Geometry
24023777	Adolescent Idiopathic Scoliosis
24743840	Colorectal Cancer
19430480	Type 1 Diabetes
21738484	Bipolar Disorder|Disorder Suggests
22666496	Cardiovascular Event
21552555	Obesity|Obesity-Related Traits
24836286	Colorectal Cancer
21844884	Treatment
22001756	Dengue Shock Syndrome
20526338	Platelet Aggregation
23565137	Late-Onset Alzheimer’s Disease
22792070	Bone Mineral Density|Bone|Osteoporotic Fracture
22807686	Chronic Hepatitis B|Hepatitis B Virus|Carriers
18483556	Hair Color|Skin Pigmentation
24964207	Suicidal Ideation|Attempts Suicidal|Suicide Attempts
20927387	Cell Traits|Red Blood Cell
19714249	Obesity|Osteoporosis Phenotypes
22493691	Hypothyroidism
21804549	Asthma
18455228	Bone Mineral Density|Osteoporosis
23708191	Congenital Heart Disease|Atrial Septal Defect
19412175	Neuroblastoma
20548946	Optic Disc
19961619	Respiratory|Atopy
20663923	Autism
20932310	Τ Protein Levels
22952603	-Amphetamine Response
19304780	Blood Pressure
20395239	Optic Disc Size
25064009	Parkinson’s Disease
24133439	Autistic-Like Traits
20081858	Fasting Glucose|Type 2 Diabetes|Glucose Homeostasis
23727862	Osteosarcoma
17903292	Kidney|Endocrine-Related Traits
25241763	Optic Nerve
23118974	Pigmentation|Skin
23049750	Smoking|Cyp2A6
23419831	Cerebral Amyloid Deposition
21876539	Cyp1A2
24068962	Serum Calcium
21347282	Coronary Heart Disease
21423719	Metabolic Traits|Nonalcoholic Fatty Liver Disease
23300278	Type 2 Diabetes
23028483	Asthma
24280982	Schizophrenia|Bipolar Disorder|Disorder
23936387	Celiac Disease
22359512	Sphingolipids
23259602	Dental Caries
23183491	Sensitivity
20953189	Psoriasis
25310577	Acute Lymphoblastic Leukemia|Childhood
20174558	Type 2 Diabetes
24166486	Schizophrenia
22479309	Brachial Circumference
22504420	Bone Mineral Density
23717212	Malaria
22570617	Optic Nerve|Glaucoma
22558069	Immunoglobulin Isotypes|Non-Albumin Protein
22452962	Breast Cancer
23381943	Ischemic Stroke
25364816	Diabetic Retinopathy
23297363	Tetralogy Fallot
21729881	Vitamin E Levels
20694148	Metabolic Syndrome
20585626	Breast Cancer
22832961	Alzheimer's Disease
24047820	Social Communication
21998595	Height
21060860	Breast Cancer
24880342	Lung Cancer|Lung
22368281	LDL-c Response|Lp(a)
23006423	Lung Cancer|Overall Survival
22085899	Bilirubin Levels
20485516	Central Corneal Thickness|Brittle Cornea Syndrome|Blinding Disease
22205951	Bipolar Disorder
23028342	Type 1 Diabetes|Kidney Disease|Diabetic Nephropathy
23966867	Body Fat Distribution
22197932	Atopic Dermatitis
24709693	Methotrexate Response|Juvenile Idiopathic Arthritis
20622878	Behçet's Disease
21827660	Increased Disease Risk
25009551	Peripheral Arterial Disease
24253340	Schizophrenia|Bipolar Disorder
19132087	Kawasaki Disease
24999842	Celiac Disease|Celiac
21627779	Alzheimer's Disease
21665990	Age-Related Macular Degeneration
19779542	Pathological Myopia
21490707	Caffeine Consumption|Cyp1A2
25340798	Proteins Involved|Inflammation|Alzheimer's Disease
20548944	Osteoporosis-Related Traits|Gene Expression Profiling
23326239	Antibodies|Epstein-Barr Virus Nuclear Antigen
21483430	Neurocognitive Phenotypes
24518671	Pressure
20305777	Osteoarthritis
20885792	Dementia|Late-Onset Alzheimer Disease
23001122	Male Breast Cancer
23001564	Homeostasis
20195514	Primary Tooth Development
23028356	Rheumatoid Arthritis
22344219	Body Mass Index
21873549	Type 2 Diabetes|Proinsulin Levels
23776548	Arterioles
22916037	Atherosclerosis
22238593	Type 2 Diabetes
22479202	Metabolic Traits|Type 2 Diabetes|Adiponectin Levels
23209189	Type 2 Diabetes
22286170	Asthma|Gene Expression|Lymphocyte Count
22589742	Pericardial
20686608	Pancreatic Cancer
24465473	Telomere Length
23284291	Pulmonary Function|Lung Function
21685912	Progressive Supranuclear Palsy
23636237	Analysis
21738478	White Blood Cell Count|Cell Phenotypes|White Blood Cell
22570627	Primary Open-Angle Glaucoma|Intraocular Pressure
20801717	Sporadic Amyotrophic Lateral Sclerosis
22383894	Toxicity Phenotypes|Metabolism
23408906	Thyroid|Thyroid-Related Traits|Differences
17997608	Serum Uric Acid Levels
21931564	Metabolite Quantitative Trait
21738487	Parkinson's Disease
24392092	Memory
23666239	Testicular Germ Cell Tumor
20802479	Migraine
24564958	Social-Communication|Spectrum Phenotypes
25008200	Chronic Periodontitis
21490949	Type 2 Diabetes|Transferability
24058526	Systolic Blood Pressure|Sickle Cell Disease
22745674	Coronary Artery Stenosis|Coronary Artery
24483146	Biomarkers
22747683	Breast Cancer|Breast Size
22561518	Generalized Vitiligo
22792221	Normal Tension Glaucoma
17903302	Arterial Stiffness|Blood Pressure
22760553	Global Disease|Depression|Citalopram-Induced Side Effects
17903307	Pulmonary Function
23966204	Bitter Taste|Bitter Taste Perception
20372150	Birth Weight|Fetal Growth
20339536	Lipid-Lowering Response|Response Statins
18464913	Protein Quantitative Trait|Genome|Association
25241909	Chronic Obstructive Pulmonary Disease|Chronic Bronchitis
21383967	Rheumatoid Arthritis|Celiac Disease
17903293	Biomarker Traits
19300499	Cyp2C9|Warfarin
25162662	Serum Ferritin
23533358	Opiates Addiction|African-Origin
23874384	Behavior
22412388	Crohn's Disease
24009623	Biomarker
21829377	Plasma Phospholipid|Fatty Acids
22911880	Behaviors|Personality Traits|Eating
25087078	Epilepsies
23532257	Type 2 Diabetes
23738518	Reading|Language
18159244	Onset|Obesity|Obesity Associated
22423221	Platelet Count|Mean Platelet Volume
18776929	Hip Bone Size|Females
19300482	Chronic Obstructive Pulmonary Disease (Copd)|Pulmonary Function
18282107	Schizophrenia
20418485	Vitamin D Levels
24688116	Longevity|Analysis|Population
20639881	Follicular Lymphoma
20675712	Quinine
22216198	Protein C
21347284	Pr Interval
24390342	Rheumatoid Arthritis|Biology
22843504	Autism Spectrum
23755828	Warfarin
23382809	Schizophrenia
22685421	Ocular Axial Length|High Myopia
19801982	Bone Mineral Density
19874204	Femoral Neck Bone|Bone Mineral Density
19597492	Atrial Fibrillation
19219042	Breast Cancer
19096518	Glycated Hemoglobin
23974872	Schizophrenia
24603532	Primary Angle Closure Glaucoma|Anterior Chamber Depth
23903356	Pregnancy|Glycemic Traits
21771975	Adiponectin|Quantitative Trait|Cardiometabolic Outcomes
24465431	Onset|Cardiovascular Disease|Diabetes
19197348	Complex Disease
23041239	Ischaemic Stroke
23459936	Chronic Periodontitis
23386860	Iron Intake|Type 2 Diabetes
23583978	Body Mass Index
23437003	Volumetric Bone Mineral Densities
24871463	Systemic Lupus Erythematosus (Sle)
23989986	Hip|Osteoarthritis
21124946	Bone Mineral Density
19169254	Psoriasis
24449572	Rheumatoid Arthritis
18823527	Late-Onset Alzheimer's Disease
25742292	Parity
22693459	Onset|Androgenetic Alopecia|Common Diseases
20881960	Height
24940741	Infection
22504421	Hippocampal Volume
23423138	Mathematical Abilities|Dyslexia|Myosin
25760438	Type 2 Diabetes|Body Mass Index
23468962	Breast Cancer
23785401	Oligoclonal Bands|Multiple Sclerosis
23667675	Age Menarche
21042317	Major Depressive Disorder
21244703	Multiple Sclerosis
21326860	Kawasaki Disease
22428042	Glaucoma|Optic-Nerve
22479191	Kidney|Follow-Up
19651812	Melatonin|Plasma Glucose|Type 2 Diabetes
23761726	Corneal Astigmatism|Platelet-Derived Growth Factor
24509480	Type 2 Diabetes
19570815	C-type Natriuretic Peptide|Height
23555300	Rheumatoid Arthritis|Response Etanercept
17903295	Age-Related Phenotypes|Longevity
23028341	Complement C3
19122664	Ulcerative Colitis
25147783	Ischemic Stroke|Vitamin|Folate Levels
21946350	Lung Function|Follow-Up
22403646	Haptoglobin Levels
21935397	Extremely|Overweight|Body Mass Index
21460841	Late-Onset Alzheimer’s Disease
23696099	Cell Traits|Red Blood Cell|Resistance
19043545	Metabolite
20463881	Eye Color
23754948	Anthropometric Traits|Sexual
25226531	Suggest|Associated|Linguistic Phenotype
21156761	Rheumatoid Arthritis
25003214	Reading|Mathematics Ability
24800985	Birth
21151130	Endometriosis
23472185	Multiple Sclerosis|Oligoclonal Band
19081515	Creutzfeldt–Jakob Disease
22005930	Alzheimer’s Disease|Psychotic Symptoms
24938310	Exfoliation Glaucoma
24124408	Standing|Blood Pressure Changes|Orthostatic Hypotension
24097068	Lipid Levels
24403052	Basal Cell Carcinoma
19503088	Rheumatoid Arthritis
24376456	Blood Pressure
22291604	Lupus
25436638	Serum Thyroid Stimulating Hormone
21418511	Longevity
18941528	Multiple Sclerosis
25378659	Long-Chain Saturated Fatty Acids
24386095	Lipid Levels
20585627	Common Traits
24886709	Lipid
22832964	Smoking Behaviors
19772629	Parkinson Disease|Onset
22384028	Pressure Traits|Hypertension|Blood Pressure
22233651	Gestational Diabetes Mellitus
22306652	Ischemic Stroke
23263487	Colorectal Cancer
25085501	Allergic Rhinitis
21983787	Melanoma
25102180	Type 2 Diabetes
19412176	Narcolepsy
19247474	Smoking Behaviors|Cigarette Smoking
23817569	Allergy
21364930	Hiv-1
19359265	Telomere Length
20066028	Serum Cholesterol Levels
24511991	Parkinson’s Disease
23291585	Visceral Leishmaniasis
22267201	Age Menopause
21738491	Sudden Cardiac Death
22961001	Barrett’s Esophagus
25188341	Dementias|Alzheimer's Disease
20364137	Intracranial Aneurysm
23401653	Platelet-Derived Growth Factor|Quantitative Trait|Corneal
19714205	Asthma
19401414	Type 2 Diabetes
21931568	Eruption
21980299	Type 1 Diabetes
21943158	Cardiovascular-Related Traits
23104006	Endometriosis
19430483	Blood Pressure
21998597	Serum Testosterone
22693455	Obese|Type 2 Diabetes
24903457	Blood Pressure
23544013	Breast Cancer|Breast Ovarian Cancer|Carriers
21298047	European-Origin|Substance Dependence
24478790	Telomere Length
24143190	Breast Cancer|Breast
20442857	Phospholipase A
21124955	Serum Amyloid A|Type 2 Diabetes
21829393	Type 1 Diabetes|Autoantibody
22470424	Amyotrophic Lateral Sclerosis
18846228	Serum IgE Levels
24376798	Chronic Hepatitis C
22509378	Sexual Dysfunction
21799836	Type 2 Diabetes
18840781	Type 1 Diabetes
19915575	Parkinson’s Disease
17903306	Heart Rate|Variability Traits
25187353	Agranulocytosis
21379329	Late-Onset Alzheimer's Disease
21533022	Bone Mineral Density
22544364	Wilms Tumor
21738479	White Blood Cell Count|Cell Phenotypes|White Blood Cell
21186350	Glycemic Response|Type 2 Diabetes|Response Metformin
23382691	Immunoglobulin G|Human Immunoglobulin|-Glycosylation
21044948	Parkinson's Disease
19557161	Distribution|Adiposity|Waist Circumference
22899653	Lung Cancer
22832960	Temperament Character Inventory
24571439	Specific Language Impairment|Genotype Effects
24014518	Epilepsy|Febrile Seizures
23984888	Airway Responsiveness
23870195	Coronary Artery|Coronary Artery Calcification
21273288	NT-proBNP
17684544	Ibd Disease
23509962	Venous Thrombosis
21909110	Mean Arterial Pressure|Pulse Pressure
24625756	Intermediate Phenotypes
23326512	Elated|Mania|Irritable
21833088	Immune Mechanisms|Multiple Sclerosis
17903304	Cardiovascular Disease
21738480	Cell Phenotypes|White Blood Cell
23935489	Hiv-1
23209447	I Antigen|Nasopharyngeal Carcinoma
21437268	Cancers|Conducted|Upper Aerodigestive Tract
19798445	Sphingolipid
22291609	Inflammation
19734902	Alzheimer's Disease
23092984	Bipolar Disorder
20921969	Cardiac Arrhythmias
23563607	Anthropometric Traits
23400010	Metabolic Response|Response Hctz
20686565	Lipids
21460840	Alzheimer’s Disease
21423239	Attempted Suicide
21294900	Serum Uric Acid
19578366	High Grade|Glioma
19721433	Response Treatment|Antipsychotics
21298027	Celiac Disease|Crohn's Disease
24516586	Tobacco Smoke|Chromosome 4|Cleft Palate
19571809	Schizophrenia
21297633	Ulcerative Colitis
21812969	Parkinson's Disease
22484627	Childhood Obesity
20711177	Parkinson’s Disease
21076409	Conduction|Qrs Duration
24513273	Serum Uric Acid
19300500	Chronic Obstructive Pulmonary Disease (Copd)|Pulmonary Function
25390645	Anxiety
20953186	Psoriasis|Psoriatic Arthritis
23900074	Telomere Length|Cancer
25060954	Kinase|Hearing
23935956	Red Blood Cell
21278746	Mammographic Density|Breast Cancer
23251661	Childhood Obesity|Childhood
19966805	Type 1 Diabetes
22438815	Parkinson's Disease
23704328	Tooth Eruption|Height
20190752	Celiac Disease
25044758	Height-Adjusted Bmi
20729852	Esophageal Squamous Cell Carcinoma|Gastric Adenocarcinoma
23291587	Behçet's Disease
24124411	Liver Enzymes
23834954	Sensory Disturbances|Split
22383897	Breast Cancer
21408207	Systemic Lupus Erythematosus|Autoantibody
20700443	Potassium|Serum Magnesium|Serum Magnesium Levels
22570697	Multiple Sclerosis
21223598	Aortic Root
20700438	Lung Adenocarcinoma|Lung
20838585	Cardiovascular Disease
25551457	Fibrinogen|Alcohol Consumption|Body Mass Index
21779381	Migraine|Cardiovascular Events|Cardiovascular
23143602	Pancreatitis
24204295	Narcolepsy|Influenza|Changes
21533024	Icam-1
23393555	Retinopathy|Diabetes
24847357	Staphylococcus Aureus
24945404	Bone Mineral Density|Bone
22170493	Psoriatic Arthritis
23670970	Cystic Fibrosis|Diabetes
22396660	Nephrolithiasis
21658281	Coronary Artery Disease|Sudden Cardiac Arrest
17903301	Exercise Responses|Artery
25297839	Herpes Zoster
24755620	Glutamate|Alzheimer's Disease
24025145	Chemotherapy-Induced Alopecia|Breast Cancer
24347629	Periodontal
21051773	Handedness|Dyslexia
24763700	C-Reactive Protein Levels
21079607	Anorexia Nervosa
23703922	Uric Acid Levels
23678272	Vitiligo
20195266	Antipsychotic Drugs|Metabolic Side Effects
24086445	Schizophrenia|Quantitative Phenotype|Matter Volume
25233373	Myopia|Hyperopia
24096698	Cancer
25367360	Astigmatism|Refractive Error
20972438	Bladder Cancer|Bladder
21814517	Asthma
23593239	Self-Employment
20852633	Ovarian Cancer
23583980	Pulmonary Fibrosis
25383866	General Cognitive Ability
21203500	Master|Plasma Protein
25317111	Chronic Diseases|Medication Adherence
23455636	Age-Related Macular Degeneration
20173747	Lone Atrial Fibrillation
18369459	Psoriasis|Psoriatic Arthritis|New Disease
20834067	Longevity
24952745	Qt Interval|Calcium
23836780	Intraocular Pressure|Glaucoma
24094242	Serum Alkaline Phosphatase Levels
25729143	Maximal Oxygen Consumption
25629512	Age-Related Macular Degeneration
23202124	Birth Weight|Intrauterine Growth|Height
23056639	Lectin
20935630	Body Mass Index
22889924	Tourette Syndrome
22829776	Globulin|Hormone|Steroid Hormone
21708048	Obesity
21037568	Hodgkin Lymphoma
22558097	Total Bilirubin|Sickle Cell Anemia|Sickle Cell
23472165	Endometriosis
