# Supplementary material for: A machine-compiled database of genome-wide association studies
Source: Nat Commun. 2019 Jul 26;10:3341. doi: 10.1038/s41467-019-11026-x (PMC6659642; doi:10.1038/s41467-019-11026-x)
Supplement: Supplementary file 3 — Source Data [file 41467_2019_11026_MOESM3_ESM.zip › Supplementary Files/notebooks/results/nb-output/phen-rsid.table.rel.all.tsv]

17903300	rs10504576	Mean waist circumference	-6.148742	table	1	7	1
17903300	rs10488165	Mean waist circumference	-5.585027	table	1	33	1
17903300	rs1106683	Mean body mass index	-6.920819	table	1	3	1
17903300	rs2206682	Mean waist circumference	-5.376751	table	1	34	1
17903300	rs953536	Mean waist circumference	-5.086186	table	1	36	1
17903300	rs9309153	Mean body mass index	-1000	table	1	63	1
17903300	rs1333026	Mean body mass index	-5.091515	table	1	10	1
17903300	rs6996971	Mean waist circumference	-6.309804	table	1	6	1
17903300	rs1106684	Mean body mass index	-5.79588	table	1	9	1
17903300	rs2223662	Mean waist circumference	-5.29243	table	1	35	1
17903300	rs1875517	Mean waist circumference	-5.823909	table	1	8	1
17903300	rs4471028	Mean waist circumference	-6.69897	table	1	4	1
17903300	rs10518418	Mean body mass index	-1000	table	1	65	1
17903300	rs1992901	Mean waist circumference	-1000	table	1	64	1
17903300	rs4469448	Mean waist circumference	-6.585027	table	1	5	1
24586186	rs11884776	N-acetylated compounds	-208.468521	table	0	2	1
24586186	rs3764913	Unknown	-18.537602	table	0	3	1
24586186	rs4345897	Unknown	-20.346787	table	0	8	1
24586186	rs3916	Unknown	-21.619789	table	0	9	1
24586186	rs492602	Fucose	-43.161151	table	0	12	1
24586186	rs8101881	Lysine	-32.920819	table	0	11	1
24586186	rs2147896	Trimethylamine	-163.585027	table	0	7	1
24586186	rs579459	Unknown	-31.744727	table	0	6	1
24586186	rs7314056	2-Hydroxyisobutyrate	-15.39794	table	0	10	1
24586186	rs4921914	Unknown	-31.356547	table	0	5	1
24586186	rs37370	3-Aminoisobutyrate	-64.920819	table	0	4	1
23028342	rs7583877	end-stage renal disease	-8.318759	table	1	3	0
23028342	rs7588550	T1DN	-6.677781	table	1	4	0
23028342	rs12437854	end-stage renal disease	-8.69897	table	1	2	0
17903308	rs10492507	Sleep duration	-1000	table	1	36	1
17903308	rs434052	Sleepiness	-1000	table	1	25	1
17903308	rs10507551	Bedtime	-1000	table	1	12	1
17903308	rs2218488	Sleepiness	-5.49485	table	1	4	1
17903308	rs10489832	Sleep duration	-1000	table	1	15	1
17903308	rs324981	Bedtime	-1000	table	1	10	1
17903308	rs481233	Sleep duration	-1000	table	1	33	1
17903308	rs1725021	Bedtime	-1000	table	1	30	1
17903308	rs10483871	Bedtime	-1000	table	1	11	1
17903308	rs1823068	Sleepiness	-7.60206	table	1	3	1
17903308	rs10520010	Sleepiness	-1000	table	1	27	1
17903308	rs2288292	Bedtime	-1000	table	1	9	1
17903308	rs2061579	Sleep duration	-1000	table	1	35	1
17903308	rs2247614	Sleepiness	-1000	table	1	5	1
17903308	rs2165207	Sleep duration	-1000	table	1	17	1
17903308	rs10498313	Bedtime	-1000	table	1	44	1
17903308	rs949175	Bedtime	-5.013228	table	1	8	1
17903308	rs6599077	Sleep duration	-6.853872	table	1	13	1
17903308	rs2189829	Sleepiness	-1000	table	1	24	1
17903308	rs2525724	Bedtime	-1000	table	1	29	1
17903308	rs2985334	Bedtime	-1000	table	1	32	1
17903308	rs10492604	Sleep duration	-5.376751	table	1	14	1
17903308	rs2359894	Sleep duration	-1000	table	1	34	1
17903308	rs4896580	Sleepiness	-1000	table	1	26	1
17903308	rs10512058	Bedtime	-1000	table	1	46	1
17903308	rs6974138	Sleep duration	-1000	table	1	37	1
17903308	rs7073579	Sleepiness	-1000	table	1	6	1
17903308	rs9298693	Sleepiness	-1000	table	1	7	1
17903308	rs10503857	Bedtime	-1000	table	1	45	1
17903308	rs2256551	Sleep duration	-1000	table	1	16	1
17903308	rs10510835	Sleepiness	-1000	table	1	23	1
17903308	rs932650	Bedtime	-1000	table	1	31	1
17903308	rs1940013	Bedtime	-5.21467	table	1	28	1
17903308	rs28168	Bedtime	-1000	table	1	43	1
17903304	rs499818	Major CVD	-5.177832	table	1	4	1
17903304	rs10501920	atrial fibrillation	-5.026872	table	1	7	1
17903304	rs2549513	Major coronary heart disease	-5.015473	table	1	8	1
17903304	rs958546	atrial fibrillation	-5.320572	table	1	3	1
17903304	rs740363	heart failure	-5.054531	table	1	6	1
17903304	rs4776472	atrial fibrillation	-5.104025	table	1	5	1
17903304	rs2317951	Major coronary heart disease	-1000	table	3	36	2
17903304	rs2114580	Major CVD	-1000	table	3	34	2
17903304	rs3951042	Major coronary heart disease	-1000	table	3	76	2
17903304	rs10512574	Major coronary heart disease	-1000	table	3	51	2
17903304	rs618675	Major CVD	-1000	table	3	14	2
17903304	rs10493062	Major coronary heart disease	-1000	table	3	15	2
17903304	rs768586	Major coronary heart disease	-1000	table	3	16	2
17903304	rs6686484	Major coronary heart disease	-1000	table	3	21	2
17903304	rs911839	Major CVD	-1000	table	3	39	2
17903304	rs2863274	Major CVD	-1000	table	3	26	2
17903304	rs2096767	Major CVD	-1000	table	3	29	2
17903304	rs10492225	Major coronary heart disease	-1000	table	3	24	2
17903304	rs724868	Major coronary heart disease	-1000	table	3	77	2
17903304	rs2985183	Major coronary heart disease	-1000	table	3	5	2
17903304	rs758216	Major coronary heart disease	-1000	table	3	47	2
17903304	rs2317948	Major CVD	-1000	table	3	38	2
17903304	rs10489658	Major CVD	-1000	table	3	17	2
17903304	rs10507391	Major CVD	-1000	table	3	10	2
17903304	rs832177	Major coronary heart disease	-1000	table	3	83	2
17903304	rs4603405	Major coronary heart disease	-1000	table	3	8	2
17903304	rs10489656	Major coronary heart disease	-1000	table	3	18	2
17903304	rs10519186	Major coronary heart disease	-1000	table	3	84	2
17903304	rs40949	Major coronary heart disease	-1000	table	3	61	2
17903304	rs2033546	Major coronary heart disease	-1000	table	3	27	2
17903304	rs9305551	Major coronary heart disease	-1000	table	3	54	2
17903304	rs2033546	Major CVD	-1000	table	3	25	2
17903304	rs618675	Major coronary heart disease	-1000	table	3	12	2
17903304	rs10489656	Major CVD	-1000	table	3	19	2
17903304	rs10484326	Major coronary heart disease	-1000	table	3	68	2
17903304	rs2863274	Major coronary heart disease	-1000	table	3	28	2
17903304	rs9320660	Major coronary heart disease	-1000	table	3	78	2
17903304	rs2317948	Major coronary heart disease	-1000	table	3	37	2
17903304	rs1133415	Major coronary heart disease	-1000	table	3	81	2
17903304	rs10497521	Major coronary heart disease	-1000	table	3	86	2
17903304	rs911839	Major coronary heart disease	-1000	table	3	40	2
17903304	rs7984952	Major coronary heart disease	-1000	table	3	6	2
17903304	rs902027	Major coronary heart disease	-1000	table	3	85	2
17903304	rs117395	Major coronary heart disease	-1000	table	3	7	2
17903304	rs2093185	Major CVD	-1000	table	3	20	2
17903304	rs752876	Major coronary heart disease	-1000	table	3	59	2
17903304	rs185021	Major coronary heart disease	-1000	table	3	62	2
17903304	rs7995384	Major coronary heart disease	-1000	table	3	11	2
17903304	rs2096767	Major coronary heart disease	-1000	table	3	30	2
17903304	rs7277304	Major coronary heart disease	-1000	table	3	53	2
17903304	rs264986	Major coronary heart disease	-1000	table	3	41	2
17903304	rs10484286	Major coronary heart disease	-1000	table	3	79	2
17903304	rs2317951	Major CVD	-1000	table	3	35	2
17903304	rs10488674	Major coronary heart disease	-1000	table	3	52	2
17903304	rs10507391	Major coronary heart disease	-1000	table	3	9	2
17903304	rs2114580	Major coronary heart disease	-1000	table	3	33	2
17903304	rs566125	Major CVD	-1000	table	3	31	2
17903304	rs7983138	Major coronary heart disease	-1000	table	3	4	2
17903304	rs10489658	Major coronary heart disease	-1000	table	3	13	2
23754948	rs2820443	WHRadjBMI	-36.335358	table	0	4	0
23754948	rs6717858	WHRadjBMI	-28.701147	table	0	3	0
23754948	rs11743303	WCadjBMI	-10.570248	table	0	6	0
23754948	rs4684854	WHRadjBMI	-13.379864	table	0	9	0
23754948	rs10478424	WHRadjBMI	-8.462181	table	0	8	0
23754948	rs2371767	WHRadjBMI	-22.150581	table	0	7	0
23754948	rs1358980	WHRadjBMI	-30.617983	table	0	5	0
23754948	rs2371767	WHRADJ [31]	-5.632644	table	1	5	0
23754948	rs11118346	HEIGHT [25] ; WHRADJ [31]	-11.570248	table	1	2	8
23754948	rs6717858	WHRADJ [31]	-9.232844	table	1	1	0
23754948	rs10195252	WHRADJ [31]	-9.232844	table	1	1	8
23754948	rs2820443	HEIGHT [25] ; WHRADJ [31]	-11.570248	table	1	2	0
23754948	rs6905288	WHRADJ [31]	-9.847712	table	1	3	8
23754948	rs1358980	WHRADJ [31]	-9.847712	table	1	3	0
23754948	rs6795735	WHRADJ [31]	-5.632644	table	1	5	8
23754948	rs4846567	HEIGHT [25] ; WHRADJ [31]	-11.570248	table	1	2	8
20066028	rs5400	total cholesterol	-5.661544	table	1	5	0
20066028	rs1532624	HDL-C	-5.974694	table	1	3	0
24892410	rs6696698	Nighttime pressure	-6.565431	table	1	6	1
24892410	rs1019102	Nighttime pressure	-5.610834	table	1	11	1
24892410	rs505299	Daytime pressure	-5.411168	table	1	4	1
24892410	rs897876	Nighttime pressure	-6.725842	table	1	10	1
24892410	rs7596980	Nighttime pressure	-5.363512	table	1	9	1
24892410	rs17039365	Nighttime pressure	-5.363512	table	1	7	1
24892410	rs9564376	Daytime pressure	-5.298432	table	1	5	1
24892410	rs897669	Daytime pressure	-5.477556	table	1	2	1
24892410	rs6556114	Daytime pressure	-5.215383	table	1	1	1
24892410	rs17338512	Nighttime pressure	-5.272459	table	1	8	1
24892410	rs17513926	Nighttime pressure	-5.125518	table	1	12	1
24376456	rs13008299	diastolic	-7.143271	table	2	5	2
24376456	rs991427	systolic	-6.79588	table	2	21	2
24376456	rs7902871	diastolic	-6.006564	table	2	17	2
24376456	rs4537030	MAP	-6.161151	table	2	10	2
24376456	rs2410182	systolic	-6.163043	table	2	28	2
24376456	rs1943940	diastolic	-6.210419	table	2	26	2
24376456	rs12292796	pulse	-6.480172	table	2	19	2
24376456	rs9874923	MAP	-6.378824	table	2	8	2
24376456	rs2735413	systolic	-6.037157	table	2	24	2
24376456	rs10826334	MAP	-6.031984	table	2	13	2
24376456	rs4494364	systolic	-6.779892	table	2	22	2
24376456	rs7791745	MAP	-6.159267	table	2	11	2
24376456	rs10841530	systolic	-6.196543	table	2	20	2
24376456	rs648425	systolic	-6.072117	table	2	2	2
24376456	rs3852160	MAP	-6.444906	table	2	9	2
24376456	rs17669622	MAP	-6.063989	table	2	3	2
24376456	rs16849553	MAP	-6.142065	table	2	4	2
24376456	rs7116456	systolic	-6.863279	table	2	18	2
24376456	rs4953404	pulse	-6.10513	table	2	6	2
24376456	rs16963349	systolic	-6.943095	table	2	25	2
24376456	rs2837253	systolic	-6.09691	table	2	29	2
24376456	rs9318552	diastolic	-7.273273	table	2	23	2
24376456	rs12773465	MAP	-6.617983	table	2	16	2
24376456	rs11766519	pulse	-6.950782	table	2	12	2
24376456	rs10841530	Baseline blood pressure	-5.045757	table	3	25	2
24376456	rs2735413	Folate	-5.154902	table	3	30	2
24376456	rs16963349	Blood pressure	-9.0	table	3	33	2
24376456	rs4892138	Hypertension	-5.0	table	3	34	4
24376456	rs3096277	Blood pressure	-9.0	table	3	33	4
24376456	rs6479671	Alcohol drinking	-11.0	table	3	18	4
24376456	rs2937785	Hypertension	-5.045757	table	3	12	4
24376456	rs2059238	Cardiac structure and function	-5.522879	table	3	31	4
24376456	rs12356193	Uric acid levels	-8.0	table	3	16	4
24376456	rs10826334	Blood pressure	-5.39794	table	3	15	2
24376456	rs4494364	Sudden cardiac arrest	-1000	table	3	29	2
24376456	rs10500968	Echocardiography	-6.09691	table	3	24	4
24376456	rs1348582	QT interval	-6.0	table	3	27	4
24376456	rs12767760	Total cysteine	-5.154902	table	3	21	4
24376456	rs3852160	QT interval	-6.0	table	3	11	2
24376456	rs12773465	Cystathionine	-5.221849	table	3	20	2
24376456	rs12757165	Cardiac hypertrophy	-7.0	table	3	4	4
24376456	rs10518590	Blood pressure	-5.522879	table	3	3	4
24376456	rs4953404	Coronary heart disease	-5.69897	table	3	8	2
24376456	rs1171614	Urate levels	-27.69897	table	3	19	4
24376456	rs1735151	Coronary heart disease	-5.045757	table	3	36	4
24376456	rs10841397	Baseline blood pressure	-5.045757	table	3	25	4
24376456	rs7728043	QT interval	-6.0	table	3	11	4
24376456	rs10486744	Blood pressure	-8.39794	table	3	14	4
24376456	rs991427	Sudden cardiac arrest	-5.30103	table	3	28	2
24376456	rs3824789	Cystathionine	-5.221849	table	3	20	4
24376456	rs2278075	Cardiovascular disease	-8.30103	table	3	32	4
24376456	rs1943940	Hypertension	-5.0	table	3	34	2
24376456	rs2410182	Coronary heart disease	-5.045757	table	3	36	2
24376456	rs669733	Blood pressure	-7.39794	table	3	2	4
24376456	rs4888671	Folate	-5.154902	table	3	30	4
24376456	rs7902871	Total cysteine	-5.154902	table	3	21	2
24376456	rs1523351	Coronary artery disease	-6.221849	table	3	10	4
24376456	rs648425	Blood pressure	-7.39794	table	3	2	2
24376456	rs7094971	Carnitine	-13.522879	table	3	17	4
24376456	rs10777317	Sudden cardiac arrest	-5.30103	table	3	28	4
24376456	rs17669622	Cardiac hypertrophy	-7.0	table	3	4	2
24376456	rs2346177	Coronary heart disease	-5.69897	table	3	8	4
24376456	rs10509096	Blood pressure	-5.39794	table	3	15	4
24376456	rs2275588	Blood pressure	-6.522879	table	3	22	4
24376456	rs10770612	Aortic root size	-7.69897	table	3	26	4
23935956	rs1155865	mean corpuscular hemoglobin concentration	-7.5157	table	0	1	1
23935956	rs1887582	mean corpuscular hemoglobin concentration	-6.425969	table	0	2	1
25367360	rs10226930	RA	-1000	table	3	4	1
23118974	rs8039195	Eye C'	-17.55752	table	1	4	1
23118974	rs2033739	Skin M	-5.340084	table	1	8	1
23118974	rs1667394	Eye C'	-19.716699	table	1	2	1
23118974	rs262825	Hair M	-5.100179	table	1	9	1
23118974	rs1635168	Eye C'	-8.931814	table	1	6	1
23118974	rs9809315	Skin M	-6.747147	table	1	7	1
23118974	rs886890	Eye C'	-5.247952	table	1	5	1
23118974	rs702477	Eye C'	-6.886057	table	1	3	1
24386095	rs328	triglycerides	-9.60206	table	1	5	1
24386095	rs1160985	LDL	-12.434152	table	1	11	1
24386095	rs10045497	LDL	-11.924453	table	1	4	1
24386095	rs3764261	HDL	-24.714443	table	1	12	1
24386095	rs651821	triglycerides	-58.623423	table	1	9	1
24386095	rs2043085	HDL	-7.812479	table	1	10	1
24386095	rs11207995	total cholesterol	-9.239578	table	1	2	1
24386095	rs507666	total cholesterol	-10.449772	table	1	7	1
24386095	rs328	HDL	-13.772113	table	1	6	1
24386095	rs507666	LDL	-10.677781	table	1	8	1
24386095	rs10045497	total cholesterol	-7.809668	table	1	3	1
24386095	rs599839	LDL	-20.522879	table	2	2	2
24386095	rs6754295	HDL	-7.356547	table	2	7	2
24386095	rs12740374	LDL	-41.69897	table	2	4	2
24386095	rs646776	LDL	-28.522879	table	2	3	2
24386095	rs693	HDL	-6.886057	table	2	6	2
24386095	rs673548	HDL	-6.130768	table	2	5	2
20921969	rs4959235	quetiapine/QTc	-6.812479	table	3	2	1
20921969	rs10458561	risperidone/QTc	-6.41005	table	3	1	1
20921969	rs16895513	risperidone/QTc	-5.899629	table	3	3	1
20921969	rs6468544	risperidone/QTc	-6.074688	table	3	4	1
17903303	rs6053733	Common carotid artery intimal medial thickness	-5.431798	table	1	34	2
17903303	rs2390582	Coronary artery calcification	-5.853872	table	1	4	2
17903303	rs17030524	Abdominal aortic calcification	-1000	table	1	66	2
17903303	rs1320267	Ankle brachial index	-5.161151	table	1	11	2
17903303	rs1350445	Ankle brachial index	-5.070581	table	1	12	2
17903303	rs10483853	Coronary artery calcification	-5.21467	table	1	7	2
17903303	rs714647	Internal carotid artery intimal medial thickness	-1000	table	1	70	2
17903303	rs4814615	Common carotid artery intimal medial thickness	-5.468521	table	1	33	2
17903303	rs10483084	Ankle brachial index	-1000	table	1	74	2
17903303	rs6832344	Ankle brachial index	-5.0	table	1	38	2
17903303	rs1502050	Ankle brachial index	-5.060481	table	1	13	2
17903303	rs300574	Internal carotid artery intimal medial thickness	-1000	table	1	69	2
17903303	rs2896103	Ankle brachial index	-5.346787	table	1	6	2
17903303	rs10832008	Internal carotid artery intimal medial thickness	-1000	table	1	76	2
17903303	rs1106679	Coronary artery calcification	-1000	table	1	71	2
17903303	rs3849150	Abdominal aortic calcification	-5.79588	table	1	5	2
17903303	rs10507130	Coronary artery calcification	-5.173925	table	1	10	2
17903303	rs959987	Internal carotid artery intimal medial thickness	-1000	table	1	64	2
17903303	rs590183	Ankle brachial index	-5.065502	table	1	37	2
17903303	rs7715811	Ankle brachial index	-5.19382	table	1	9	2
17903303	rs1376877	Internal carotid artery intimal medial thickness	-6.420216	table	1	3	2
17903303	rs7000744	Coronary artery calcification	-1000	table	1	73	2
17903303	rs394884	Ankle brachial index	-1000	table	1	68	2
17903303	rs9302997	Ankle brachial index	-5.29243	table	1	36	2
17903303	rs1454183	Abdominal aortic calcification	-1000	table	1	72	2
17903303	rs1400544	Common carotid artery intimal medial thickness	-5.207608	table	1	8	2
17903303	rs10499903	Ankle brachial index	-5.387216	table	1	35	2
17903303	rs1948685	Internal carotid artery intimal medial thickness	-1000	table	1	75	2
17903303	rs1180937	Internal carotid artery intimal medial thickness	-1000	table	1	65	2
17903303	rs10483853	Coronary artery calcification	-5.008774	table	2	19	2
17903303	rs1467558	Coronary artery calcification	-1000	table	3	39	3
17903303	rs3853250	Ankle brachial index	-1000	table	3	8	3
17903303	rs10505346	Ankle brachial index	-1000	table	3	22	3
17903303	rs3762823	Common carotid artery intimal medial thickness	-1000	table	3	3	3
17903303	rs725467	Abdominal aortic calcification	-1000	table	3	15	3
17903303	rs4444073	Ankle brachial index	-1000	table	3	25	3
17903303	rs10240716	Ankle brachial index	-1000	table	3	18	3
17903303	rs3853251	Ankle brachial index	-1000	table	3	9	3
17903303	rs2813563	Abdominal aortic calcification	-1000	table	3	14	3
22291609	rs4910742	erythrocyte sedimentation rate	-8.723538	table	0	4	2
22291609	rs12075	MCP-1	-50.363512	table	0	5	2
22291609	rs3845624	high-sensitivity c-reactive protein	-10.782516	table	0	8	2
22291609	rs1341665	high-sensitivity c-reactive protein	-19.703335	table	0	7	2
22291609	rs643434	interleukin-6	-24.06148	table	0	2	2
22291609	rs3026968	MCP-1	-13.060481	table	0	6	2
22291609	rs12034598	erythrocyte sedimentation rate	-13.054531	table	0	3	2
22291609	rs17141006	MCP-1	-12.123205	table	1	8	2
22291609	rs1205	high-sensitivity c-reactive protein	-29.086186	table	1	9	2
22291609	rs3845624	high-sensitivity c-reactive protein	-20.241845	table	1	10	9
22291609	rs12034598	erythrocyte sedimentation rate	-14.08302	table	1	3	9
22291609	rs4129267	interleukin-6	-7.627088	table	1	2	2
22291609	rs10903129	erythrocyte sedimentation rate	-7.407823	table	1	5	2
22291609	rs1341665	high-sensitivity c-reactive protein	-29.086186	table	1	9	9
22291609	rs643434	interleukin-6	-28.67162	table	1	1	9
22291609	rs11829037	erythrocyte sedimentation rate	-9.050122	table	1	6	2
22291609	rs3918357	MCP-1	-12.123205	table	1	8	9
22291609	rs4420638	high-sensitivity c-reactive protein	-10.14691	table	1	13	2
22291609	rs113459440	high-sensitivity c-reactive protein	-7.812479	table	1	14	2
22291609	rs4910742	erythrocyte sedimentation rate	-10.636388	table	1	4	2
22291609	rs2259816	high-sensitivity c-reactive protein	-5.266803	table	1	12	2
22291609	rs657152	interleukin-6	-28.67162	table	1	1	2
22291609	rs11829037	high-sensitivity c-reactive protein	-13.823909	table	1	11	2
22291609	rs12075	MCP-1	-101.129011	table	1	7	2
22291609	rs12567990	erythrocyte sedimentation rate	-14.08302	table	1	3	2
22291609	rs3093077	high-sensitivity c-reactive protein	-20.241845	table	1	10	2
24347629	rs12630931	PD2	-5.207608	table	0	13	1
24347629	rs11713199	PD2	-5.161151	table	0	11	2
24347629	rs12630254	PD2	-5.173925	table	0	12	1
24347629	rs733048	PD1	-6.0	table	0	1	2
17903298	rs1463697	hemoglobin a1c	-1000	table	1	64	2
17903298	rs10510060	hemoglobin a1c	-1000	table	1	67	2
17903298	rs7731657	28 yr time averaged fpg	-5.154902	table	1	10	2
17903298	rs10494382	hemoglobin a1c	-1000	table	1	77	2
17903298	rs2877832	homeostasis model insulin resistance	-5.522879	table	1	6	2
17903298	rs4803953	Fasting insulin	-1000	table	1	66	2
17903298	rs10500300	homeostasis model insulin resistance	-1000	table	1	68	2
17903298	rs10497721	Incident DM	-6.154902	table	1	4	2
17903298	rs2722425	28 yr time averaged fpg	-7.69897	table	1	3	2
17903298	rs10486607	hemoglobin a1c	-5.09691	table	1	11	2
17903298	rs876362	28 yr time averaged fpg	-1000	table	1	71	2
17903298	rs1489092	Incident DM	-1000	table	1	53	2
17903298	rs10513860	Fasting insulin	-1000	table	1	72	2
17903298	rs10497392	hemoglobin a1c	-1000	table	1	70	2
17903298	rs10513843	homeostasis model insulin resistance	-1000	table	1	65	2
17903298	rs180730	28 yr time averaged fpg	-5.221849	table	1	9	2
17903298	rs2722425	fasting plasma glucose	-5.045757	table	1	13	2
17903298	rs10512296	fasting plasma glucose	-1000	table	1	74	2
17903298	rs2877832	Fasting Insulin	-5.69897	table	1	5	2
17903298	rs2837076	28 yr time averaged fpg	-1000	table	1	69	2
17903298	rs1890843	fasting plasma glucose	-1000	table	1	63	2
17903298	rs2444962	28 yr time averaged fpg	-1000	table	1	76	2
17903298	rs1882347	fasting plasma glucose	-1000	table	1	73	2
17903298	rs10510634	28 yr time averaged fpg	-5.30103	table	1	7	2
17903298	rs180730	fasting plasma glucose	-5.30103	table	1	8	2
17903298	rs2938392	Fasting insulin	-1000	table	3	10	3
17903298	rs2938392	Fasting insulin	-1000	table	3	10	3
17903298	rs2292101	28 yr time averaged fpg	-1000	table	3	17	3
17903298	rs2292101	Fasting insulin	-1000	table	3	17	3
17903298	rs10510422	28 yr time averaged fpg	-1000	table	3	7	3
17903298	rs10510421	28 yr time averaged fpg	-1000	table	3	9	3
17903298	rs290483	Fasting insulin	-1000	table	3	26	3
17903298	rs290483	28 yr time averaged fpg	-1000	table	3	26	3
17903298	rs916829	Fasting insulin	-1000	table	3	3	3
17903298	rs916829	Fasting insulin	-1000	table	3	3	3
17903298	rs7917983	28 yr time averaged fpg	-1000	table	3	27	3
17903298	rs7917983	hemoglobin a1c	-1000	table	3	27	3
17903298	rs722341	28 yr time averaged fpg	-1000	table	3	2	3
17903298	rs722341	hemoglobin a1c	-1000	table	3	2	3
17903298	rs4135268	28 yr time averaged fpg	-1000	table	3	15	3
17903298	rs12255372	hemoglobin a1c	-1000	table	3	22	1
17903298	rs10509969	Fasting insulin	-1000	table	3	25	3
17903298	rs10509969	fasting plasma glucose	-1000	table	3	25	3
17903298	rs757110	Fasting insulin	-1000	table	3	1	1
17903298	rs757110	Fasting insulin	-1000	table	3	1	1
17903298	rs10510418	Fasting insulin	-1000	table	3	12	3
17903298	rs1899951	hemoglobin a1c	-1000	table	3	14	3
17903298	rs10510412	fasting plasma glucose	-1000	table	3	21	3
17903298	rs10510412	Fasting insulin	-1000	table	3	21	3
17903298	rs10509967	hemoglobin a1c	-1000	table	3	22	3
17903298	rs1801282	hemoglobin a1c	-1000	table	3	13	3
17903298	rs10510411	Fasting insulin	-1000	table	3	20	3
17903298	rs10510411	fasting plasma glucose	-1000	table	3	20	3
17903298	rs7100927	28 yr time averaged fpg	-1000	table	3	23	3
17903298	rs7100927	28 yr time averaged fpg	-1000	table	3	23	3
17903298	rs1801282	28 yr time averaged fpg	-1000	table	3	7	1
17903298	rs7903146	28 yr time averaged fpg	-1000	table	3	23	1
17903298	rs7903146	28 yr time averaged fpg	-1000	table	3	23	1
17903298	rs10510410	fasting plasma glucose	-1000	table	3	19	3
17903298	rs10510410	Fasting insulin	-1000	table	3	19	3
17903298	rs3856808	28 yr time averaged fpg	-1000	table	3	8	3
17903298	rs2190454	Fasting insulin	-1000	table	3	6	3
17903298	rs10510419	28 yr time averaged fpg	-1000	table	3	18	3
17903298	rs878208	Fasting insulin	-1000	table	3	1	3
17903298	rs878208	Fasting insulin	-1000	table	3	1	3
17903298	rs10509966	hemoglobin a1c	-1000	table	3	24	3
17903298	rs10509970	28 yr time averaged fpg	-1000	table	3	28	3
17903298	rs10509970	28 yr time averaged fpg	-1000	table	3	28	3
17903298	rs2299641	Fasting insulin	-1000	table	3	5	3
17903307	rs156697	mean fvc from two exams	-5.009661	table	1	19	1
17903307	rs3753683	percent predicted fef 25–75 /fvc for latest exam	-5.728158	table	1	39	1
17903307	rs2906966	percent predicted fev 1 for latest exam	-5.080399	table	1	15	1
17903307	rs2300081	mean fev 1 from two exams	-1000	table	1	74	1
17903307	rs441051	mean fvc from two exams	-5.665546	table	1	4	1
17903307	rs4918762	mean fev 1 from two exams	-1000	table	1	85	1
17903307	rs753765	percent predicted fev 1 for latest exam	-1000	table	1	84	1
17903307	rs219326	percent predicted fev 1 /fvc for latest exam	-5.07007	table	1	45	1
17903307	rs5909594	longitudinal slope of fef 25–75	-1000	table	1	75	1
17903307	rs310558	percent predicted fev 1 /fvc for latest exam	-5.289037	table	1	9	1
17903307	rs1409149	percent predicted fef 25–75 /fvc for latest exam	-5.040005	table	1	47	1
17903307	rs10518669	mean fev 1 /fvc from two exams	-1000	table	1	78	1
17903307	rs2225434	mean fev 1 /fvc from two exams	-5.014125	table	1	18	1
17903307	rs730532	percent predicted fef 25–75 for latest exam	-5.229885	table	1	11	1
17903307	rs4129267	percent predicted fef 25–75 for latest exam	-5.131356	table	1	14	1
17903307	rs219349	percent predicted fev 1 /fvc for latest exam	-5.211125	table	1	42	1
17903307	rs10516541	mean fvc from two exams	-5.364516	table	1	7	1
17903307	rs219391	percent predicted fev 1 /fvc for latest exam	-5.209012	table	1	44	1
17903307	rs10518032	percent predicted fev 1 for latest exam	-1000	table	1	81	1
17903307	rs3820928	percent predicted fev 1 for latest exam	-5.273273	table	1	10	1
17903307	rs3867498	longitudinal slope of fev 1	-5.866461	table	1	3	1
17903307	rs1994169	longitudinal slope of fef 25–75	-5.019997	table	1	17	1
17903307	rs721411	percent predicted fef 25–75 for latest exam	-1000	table	1	83	1
17903307	rs10497042	percent predicted fev 1 /fvc for latest exam	-1000	table	1	77	1
17903307	rs2838815	mean fev 1 /fvc from two exams	-5.580044	table	1	5	1
17903307	rs2906966	percent predicted fev 1 for latest exam	-5.080399	table	1	63	1
17903307	rs10922530	percent predicted fev 1 /fvc for latest exam	-6.060481	table	1	36	1
17903307	rs357394	percent predicted fvc for latest exam	-5.057	table	1	16	1
17903307	rs808225	percent predicted fef 25–75 /fvc for latest exam	-5.131944	table	1	12	1
17903307	rs2974490	percent predicted fef 25–75 for latest exam	-1000	table	1	79	1
17903307	rs10489542	percent predicted fvc for latest exam	-1000	table	1	82	1
17903307	rs1455782	percent predicted fvc for latest exam	-5.37366	table	1	6	1
17903307	rs10488908	mean fvc from two exams	-1000	table	1	80	1
17903307	rs10517825	percent predicted fvc for latest exam	-1000	table	1	86	1
17903307	rs140289	percent predicted fvc for latest exam percent predicted fev 1 for latest exam	-1000	table	3	9	2
17903307	rs10487367	mean fvc from two exams percent predicted fev 1 /fvc for latest exam	-1000	table	3	3	2
17903307	rs10483190	longitudinal slope of fev 1 mean fev 1 /fvc from two exams	-1000	table	3	10	2
17903307	rs842873	percent predicted fef 25–75 /fvc for latest exam percent predicted fef 25–75 /fvc for latest exam	-1000	table	3	5	2
17903307	rs156697	mean fvc from two exams	-5.008774	table	3	7	2
17903307	rs7577293	mean fev 1 /fvc from two exams	-1000	table	3	16	2
17903307	rs10494879	longitudinal slope of fef 25–75 longitudinal slope of fev 1	-1000	table	3	11	2
17903307	rs10489030	percent predicted fev 1 for latest exam percent predicted fvc for latest exam	-1000	table	3	18	2
17903307	rs2903908	percent predicted fef 25–75 /fvc for latest exam	-1000	table	3	13	2
17903307	rs2402446	percent predicted fvc for latest exam longitudinal slope of fev 1	-1000	table	3	1	2
17903307	rs717610	mean fvc from two exams mean fev 1 /fvc from two exams	-1000	table	3	15	2
17903307	rs3738051	longitudinal slope of fef 25–75 percent predicted fef 25–75 /fvc for latest exam	-1000	table	3	4	2
17903307	rs10484042	percent predicted fvc for latest exam longitudinal slope of fev 1	-1000	table	3	1	2
17903307	rs423817	percent predicted fef 25–75 /fvc for latest exam percent predicted fef 25–75 /fvc for latest exam	-1000	table	3	5	2
17903307	rs30329	longitudinal slope of fef 25–75 mean fev 1 /fvc from two exams	-1000	table	3	2	2
17903307	rs726289	longitudinal slope of fef 25–75	-1000	table	3	17	2
17903307	rs495366	longitudinal slope of fef 25–75 percent predicted fef 25–75 for latest exam	-1000	table	3	12	2
17903307	rs2889529	percent predicted fef 25–75 for latest exam mean fev 1 /fvc from two exams	-1000	table	3	20	2
17903307	rs688878	percent predicted fef 25–75 /fvc for latest exam percent predicted fvc for latest exam	-1000	table	3	8	2
17903307	rs213987	mean fvc from two exams percent predicted fev 1 /fvc for latest exam	-1000	table	3	3	2
17903307	rs9325117	longitudinal slope of fef 25–75 mean fev 1 /fvc from two exams	-1000	table	3	2	2
17903307	rs3745295	longitudinal slope of fev 1 percent predicted fev 1 for latest exam	-1000	table	3	19	2
17903307	rs2267331	longitudinal slope of fev 1 mean fev 1 /fvc from two exams	-1000	table	3	10	2
17903307	rs10484047	percent predicted fvc for latest exam longitudinal slope of fev 1	-1000	table	3	14	2
17903307	rs542338	mean fev 1 /fvc from two exams longitudinal slope of fev 1	-1000	table	3	6	2
17903295	rs10496262	Age at natural menopause‡	-6.481486	table	1	17	1
17903295	rs4793513	Age at natural menopause	-1000	table	1	84	1
17903295	rs3772255	Biologic age by osseographic scoring system	-5.086186	table	1	31	1
17903295	rs291353	Age at natural menopause‡	-5.259637	table	1	19	1
17903295	rs1528753	Age at death	-7.091515	table	1	4	1
17903295	rs1203981	Biologic age by osseographic scoring system	-1000	table	1	93	1
17903295	rs8011773	Walking speed, exam 7	-1000	table	1	89	1
17903295	rs921055	Walking speed, exam 7	-1000	table	1	87	1
17903295	rs7137869	Walking speed exam 7	-6.200659	table	1	22	1
17903295	rs2602044	Walking speed, exam 7	-1000	table	1	88	1
17903295	rs2248383	Biologic age by osseographic scoring system	-1000	table	1	94	1
17903295	rs32566	Morbidity-free survival at age 65	-8.721246	table	1	11	1
17903295	rs1463605	Biologic age by osseographic scoring system	-7.154902	table	1	29	1
17903295	rs10493514	Age at death	-5.552842	table	1	41	1
17903295	rs10484246	Morbidity-free survival at age 65	-7.075721	table	1	12	1
17903295	rs7176093	Biologic age by osseographic scoring system	-5.130768	table	1	30	1
17903295	rs958672	Age at natural menopause‡	-5.721246	table	1	18	1
17903295	rs1412337	Morbidity-free survival at age 65	-8.744727	table	1	10	1
17903295	rs10496265	Age at natural menopause‡	-7.958607	table	1	16	1
17903295	rs1362626	Walking speed, exam 7	-1000	table	1	90	1
17903295	rs2371208	Age at death	-5.585027	table	1	5	1
17903295	rs2639889	Morbidity-free survival at age 65	-6.026872	table	1	14	1
17903295	rs10509024	Age at natural menopause	-1000	table	1	83	1
17903295	rs4471448	Walking speed exam 7	-5.420216	table	1	64	1
17903295	rs353810	Biologic age by osseographic scoring system	-1000	table	1	92	1
17903295	rs4831837	Morbidity-free survival at age 65	-6.327902	table	1	13	1
17903295	rs2769261	Walking speed, exam 7	-1000	table	1	86	1
17903295	rs10493513	Age at death	-5.823909	table	1	40	1
17903295	rs1371217	Age at natural menopause	-1000	table	1	82	1
17903295	rs10231641	Biologic Age	-1000	table	2	52	2
17903295	rs10231641	Walking speed	-1000	table	2	52	2
17903295	rs1368850	Morbidity-free at 65	-1000	table	2	21	2
17903295	rs1368850	Age at Death	-1000	table	2	21	2
17903295	rs2831154	Morbidity-free at 65	-1000	table	2	8	2
17903295	rs2831154	Age at Death	-1000	table	2	8	2
17903295	rs7844834	Biologic age	-1000	table	2	35	2
17903295	rs7844834	Walking speed	-1000	table	2	35	2
17903295	rs2165723	Walking speed	-1000	table	2	41	2
17903295	rs2165723	Biologic age	-1000	table	2	41	2
17903295	rs9301112	Biologic age	-1000	table	2	43	2
17903295	rs9301112	Walking speed	-1000	table	2	43	2
17903295	rs952658	Walking speed	-1000	table	2	36	2
17903295	rs952658	Biologic age	-1000	table	2	36	2
17903295	rs4752977	Morbidity-free at 65	-1000	table	2	6	2
17903295	rs4752977	Age at Death	-1000	table	2	6	2
17903295	rs10488907	Morbidity-free at 65	-1000	table	2	4	2
17903295	rs10488907	Age at Death	-1000	table	2	4	2
17903295	rs10506274	Morbidity-free at 65	-1000	table	2	7	2
17903295	rs10506274	Age at Death	-1000	table	2	7	2
17903295	rs1978945	Walking speed	-1000	table	2	40	2
17903295	rs1978945	Biologic age	-1000	table	2	40	2
17903295	rs7166323	Biologic Age	-1000	table	2	55	2
17903295	rs7166323	Walking speed	-1000	table	2	55	2
17903295	rs1862345	Biologic age	-1000	table	2	34	2
17903295	rs1862345	Walking speed	-1000	table	2	34	2
17903295	rs7135493	Walking speed	-1000	table	2	38	2
17903295	rs7135493	Biologic age	-1000	table	2	38	2
17903295	rs1474827	Biologic Age	-1000	table	2	51	2
17903295	rs1474827	Walking speed	-1000	table	2	51	2
17903295	rs10492036	Walking speed	-1000	table	2	39	2
17903295	rs10492036	Biologic age	-1000	table	2	39	2
17903295	rs10520603	Biologic Age	-1000	table	2	54	2
17903295	rs10520603	Walking speed	-1000	table	2	54	2
17903295	rs2823322	Morbidity-free at 65	-1000	table	2	25	2
17903295	rs2823322	Age at Death	-1000	table	2	25	2
17903295	rs655883	Morbidity-free at 65	-1000	table	2	20	2
17903295	rs655883	Age at Death	-1000	table	2	20	2
17903295	rs873348	Biologic age	-1000	table	2	31	2
17903295	rs873348	Walking speed	-1000	table	2	31	2
17903295	rs10492651	Biologic age	-1000	table	2	42	2
17903295	rs10492651	Walking speed	-1000	table	2	42	2
17903295	rs6682403	Morbidity-free at 65	-1000	table	2	3	2
17903295	rs6682403	Age at Death	-1000	table	2	3	2
17903295	rs4943116	Morbidity-free at 65	-1000	table	2	22	2
17903295	rs4943116	Age at Death	-1000	table	2	22	2
17903295	rs243725	Morbidity-free at 65	-1000	table	2	9	2
17903295	rs243725	Age at Death	-1000	table	2	9	2
17903295	rs6487366	Walking speed	-1000	table	2	37	2
17903295	rs6487366	Biologic age	-1000	table	2	37	2
17903295	rs2374983	Morbidity-free at 65	-1000	table	2	19	2
17903295	rs2374983	Age at Death	-1000	table	2	19	2
17903295	rs1620210	Morbidity-free at 65	-1000	table	2	24	2
17903295	rs1620210	Age at Death	-1000	table	2	24	2
17903295	rs310575	Walking speed	-1000	table	2	53	2
17903295	rs310575	Biologic Age	-1000	table	2	53	2
17903295	rs2215921	Biologic Age	-1000	table	2	56	2
17903295	rs2215921	Walking speed	-1000	table	2	56	2
17903295	rs10520361	Biologic age	-1000	table	2	32	2
17903295	rs10520361	Walking speed	-1000	table	2	32	2
17903295	rs2254191	Morbidity-free at 65	-1000	table	2	23	2
17903295	rs2254191	Age at Death	-1000	table	2	23	2
17903295	rs10490518	Morbidity-free at 65	-1000	table	2	18	2
17903295	rs10490518	Age at Death	-1000	table	2	18	2
17903295	rs9308261	Morbidity-free at 65	-1000	table	2	17	2
17903295	rs9308261	Age at Death	-1000	table	2	17	2
17903295	rs17190837	Morbidity-free at 65	-1000	table	2	5	2
17903295	rs17190837	Age at Death	-1000	table	2	5	2
17903295	rs31564	Walking speed	-1000	table	2	33	2
17903295	rs31564	Biologic age	-1000	table	2	33	2
17903295	rs1343981	Age at death	-1000	table	3	7	2
17903295	rs1475398	Age at death	-1000	table	3	6	2
17903295	rs728546	Walking speed	-1000	table	3	34	2
17903295	rs4943794	Age at death	-1000	table	3	1	2
17903295	rs6433083	Walking speed	-1000	table	3	30	2
17903295	rs911847	Age at death	-1000	table	3	13	2
17903295	rs10500784	Morbidity-free survival at age 65	-1000	table	3	21	2
17903295	rs256014	Biologic Age by OSS	-1000	table	3	25	2
17903295	rs3790426	Morbidity-free survival at age 65	-1000	table	3	17	2
17903295	rs6669117	Age at death	-1000	table	3	10	2
17903295	rs2833485	Walking speed	-1000	table	3	33	2
17903295	rs9322361	Walking speed	-1000	table	3	29	2
17903295	rs1927914	Biologic Age by OSS	-1000	table	3	28	2
17903295	rs683907	Age at death	-1000	table	3	4	2
17903295	rs362356	Age at death	-1000	table	3	12	2
17903295	rs854523	Morbidity-free survival at age 65	-1000	table	3	20	2
17903295	rs2725369	Morbidity-free survival at age 65	-1000	table	3	22	2
17903295	rs4764600	Age at death	-1000	table	3	3	2
17903295	rs1171278	Morbidity-free survival at age 65	-1000	table	3	16	2
17903295	rs10515522	Walking speed	-1000	table	3	32	2
17903295	rs2154380	Age at death	-1000	table	3	9	2
17903295	rs2374983	Age at death	-1000	table	3	11	2
17903295	rs4943794	Biologic Age by OSS	-1000	table	3	24	2
17903295	rs719756	Morbidity-free survival at age 65	-1000	table	3	15	2
17903295	rs911847	Biologic Age by OSS	-1000	table	3	27	2
17903295	rs2374983	Morbidity-free survival at age 65	-1000	table	3	19	2
17903295	rs687045	Age at death	-1000	table	3	5	2
17903295	rs1923249	Biologic Age by OSS	-1000	table	3	23	2
17903295	rs6700734	Walking speed	-1000	table	3	35	2
17903295	rs10493379	Age at death	-1000	table	3	8	2
17903295	rs1002666	Biologic Age by OSS	-1000	table	3	26	2
17903295	rs2918418	Walking speed	-1000	table	3	31	2
17903295	rs2543600	Age at death	-5.376751	table	3	14	2
17903295	rs10507486	Age at death	-1000	table	3	2	2
17903295	rs1383636	Morbidity-free survival at age 65	-1000	table	3	18	2
19609347	rs11160059	systolic blood pressure	-7.812479	table	5	7	1
19609347	rs1867226	diastolic blood pressure	-6.236572	table	5	13	1
19609347	rs1550576	HTN	-5.478862	table	5	5	1
19609347	rs991316	HTN	-5.462181	table	5	2	1
19609347	rs9590141	diastolic blood pressure	-6.057496	table	5	12	1
19609347	rs10135446	diastolic blood pressure	-5.349692	table	5	11	1
19609347	rs16877320	systolic blood pressure	-8.465974	table	5	6	1
19609347	rs9791170	HTN	-6.29243	table	5	1	1
19609347	rs17365948	systolic blood pressure	-7.798603	table	5	8	1
19609347	rs8039294	systolic blood pressure	-5.111821	table	5	9	1
21931564	rs2216405	Gly–PTC/PC ae C38:2	-1000	table	3	11	3
21931564	rs174547	PC aa C36:3/PC aa C36:4	-1000	table	3	6	3
21931564	rs7156144	PC ae C32:1/PC ae C34:1	-1000	table	3	12	3
21931564	rs541503	Orn-PTC/Ser-PTC	-1000	table	3	20	3
21931564	rs7094971	C0	-1000	table	3	16	3
21931564	rs168622	SM (OH) C24:1/SM C16:0	-1000	table	3	14	3
21931564	rs2014355	C3/C4	-1000	table	3	7	3
21931564	rs2046813	PC ae C44:5/PC ae C42:5	-1000	table	3	17	3
21931564	rs272889	Val-PTC/C5	-1000	table	3	19	3
21931564	rs9309473	N-ACu	-1000	table	3	3	3
21931564	rs9393903	PC aa C40:3/PC aa C42:5	-1000	table	3	10	3
21931564	rs7072216	TMAu	-1000	table	3	2	3
21931564	rs6584194	DMAp	-1000	table	3	5	3
21931564	rs11158519	PC ae C38:1/PC aa C28:1	-1000	table	3	13	3
21931564	rs37369	BAIBu	-1000	table	3	4	3
21931564	rs2046813	PC ae C44:5/PC ae C42:5	-17.443697	table	4	13	0
21931564	rs272889	Val-PTC/C5	-15.102373	table	4	15	0
21931564	rs541503	Orn-PTC/Ser-PTC	-11.522879	table	4	16	0
21931564	rs7156144	PC ae C32:1/PC ae C34:1	-27.769551	table	4	8	0
21931564	rs11158519	PC ae C38:1/PC aa C28:1	-26.823909	table	4	9	0
21931564	rs2014355	C3/C4	-95.29243	table	4	3	0
21931564	rs7094971	C0	-19.420216	table	4	12	0
21931564	rs174547	PC aa C36:3/PC aa C36:4	-178.187087	table	4	2	0
21931564	rs9393903	PC aa C40:3/PC aa C42:5	-41.638272	table	4	6	0
21931564	rs168622	SM (OH) C24:1/SM C16:0	-25.283997	table	4	10	0
21931564	rs2216405	Gly-PTC/PC ae C38:2	-29.721246	table	4	7	0
23696099	rs9924561	mean corpuscular hemoglobin	-35.09691	table	1	4	2
23696099	rs1050828	mean corpuscular hemoglobin	-8.045757	table	1	8	2
23696099	rs9924561	mean corpuscular volume	-28.30103	table	1	3	2
23696099	rs1050828	mean corpuscular volume	-14.0	table	1	7	2
23696099	rs7120391	corpuscular hemoglobin concentration	-8.30103	table	1	2	2
23696099	rs9924561	corpuscular hemoglobin concentration	-16.045757	table	1	5	2
23696099	rs1050828	red blood cell count	-12.39794	table	1	6	2
19721433	rs7635839	Olanzapine – Excitement	-5.525784	table	1	15	1
19721433	rs17390445	Ziprasidone –Positive	-7.007889	table	1	4	1
19721433	rs12526186	Risperidone – Negative	-5.512862	table	1	16	1
19721433	rs17727261	Risperidone – Negative	-6.266803	table	1	9	1
19721433	rs10888501	Olanzapine – Negative	-5.850781	table	1	10	1
19721433	rs10484256	Olanzapine – Excitement	-5.573489	table	1	13	1
19721433	rs17815774	Risperidone – Negative	-5.481486	table	1	17	1
19721433	rs1040994	Olanzapine – Excitement	-5.735182	table	1	12	1
19721433	rs888219	Risperidone – Negative	-6.647817	table	1	7	1
19721433	rs7968606	Olanzapine – Negative	-6.49485	table	1	8	1
19721433	rs11722719	Ziprasidone – Positive	-6.269218	table	1	5	1
19721433	rs2454513	Quetiapine– Emotion	-1000	table	2	25	1
19721433	rs2353969	Quetiapine – Emotion	-1000	table	2	11	1
19721433	rs6688154	Quetiapine – Emotion	-1000	table	2	8	1
19721433	rs11584787	Quetiapine – Emotion	-1000	table	2	13	1
19721433	rs2036702	Quetiapine– Emotion	-1000	table	2	17	1
19721433	rs6988339	Perphenazine– Negative	-1000	table	2	21	1
19721433	rs12122453	Quetiapine – Emotion	-1000	table	2	6	1
19721433	rs13174727	Perphenazine– Emotion	-1000	table	2	16	1
19721433	rs2353967	Quetiapine – Emotion	-1000	table	2	10	1
19721433	rs2382121	Perphenazine – Disorganiz.	-1000	table	2	14	1
19721433	rs7823899	Perphenazine– Negative	-1000	table	2	23	1
19721433	rs887829	Perphenazine– Negative	-1000	table	2	24	1
19721433	rs2445223	Quetiapine– Emotion	-1000	table	2	26	1
19721433	rs12122534	Quetiapine – Emotion	-1000	table	2	5	1
19721433	rs2684878	Perphenazine– Emotion	-1000	table	2	18	1
19721433	rs3899033	Perphenazine – Negative	-1000	table	2	15	1
19721433	rs12728058	Quetiapine – Emotion	-1000	table	2	9	1
19721433	rs12860002	Quetiapine – Negative	-1000	table	2	3	1
19721433	rs7829383	Perphenazine– Negative	-1000	table	2	20	1
22589738	rs4823006	Women	-1000	table	2	29	1
22589738	rs984222	Women	-1000	table	2	16	1
22589738	rs9491696	Overall	-1000	table	2	39	1
22589738	rs6905288	Men	-1000	table	2	10	1
22589738	rs6861681	Overall	-1000	table	2	36	1
22589738	rs1294421	Women	-1000	table	2	23	1
22589738	rs1011731	Women	-1000	table	2	17	1
22589738	rs10195252	Men	-1000	table	2	5	1
22589738	rs984222	Men	-1000	table	2	2	1
22589738	rs1011731	Men	-1000	table	2	3	1
22589738	rs4846567	Overall	-1000	table	2	32	1
22589738	rs984222	Overall	-1000	table	2	30	1
22589738	rs9491696	Men	-1000	table	2	11	1
22589738	rs6905288	Women	-1000	table	2	24	1
22589738	rs4846567	Women	-1000	table	2	18	1
22589738	rs1055144	Men	-1000	table	2	12	1
22589738	rs1011731	Overall	-1000	table	2	31	1
22589738	rs9491696	Women	-1000	table	2	25	1
22589738	rs10195252	Women	-1000	table	2	19	1
22589738	rs6905288	Overall	-1000	table	2	38	1
22589738	rs4846567	Men	-1000	table	2	4	1
22589738	rs718314	Men	-1000	table	2	13	1
22589738	rs6784615	Men	-1000	table	2	6	1
22589738	rs1294421	Overall	-1000	table	2	37	1
22589738	rs6861681	Women	-1000	table	2	22	1
22589738	rs1055144	Women	-1000	table	2	26	1
22589738	rs6784615	Women	-1000	table	2	20	1
22589738	rs6784615	Overall	-1000	table	2	34	1
22589738	rs6795735	Men	-1000	table	2	7	1
22589738	rs1055144	Overall	-1000	table	2	40	1
22589738	rs10195252	Overall	-1000	table	2	33	1
22589738	rs718314	Women	-1000	table	2	27	1
22589738	rs6795735	Women	-1000	table	2	21	1
22589738	rs4823006	Overall	-1000	table	2	43	1
22589738	rs718314	Overall	-1000	table	2	41	1
22589738	rs6861681	Men	-1000	table	2	8	1
22589738	rs1443512	Overall	-1000	table	2	42	1
22589738	rs1443512	Women	-1000	table	2	28	1
22589738	rs4823006	Men	-1000	table	2	15	1
22589738	rs1294421	Men	-1000	table	2	9	1
22589738	rs6795735	Overall	-1000	table	2	35	1
22589738	rs1443512	Men	-1000	table	2	14	1
21386085	rs439401	HDLC-TG	-8.0	table	1	42	1
21386085	rs9987289	HDLC-WC	-7.431798	table	1	9	1
21386085	rs11825181	TG-BP	-8.522879	table	1	21	1
21386085	rs780093	TG-BP	-9.522879	table	1	1	1
21386085	rs295	metabolic syndrome	-8.769551	table	1	10	1
21386085	rs301	HDLC-WC	-10.49485	table	1	11	1
21386085	rs11820589	TG-GLUC	-8.259637	table	1	22	1
21386085	rs10790162	HDLC-TG	-14.552842	table	1	23	1
21386085	rs13702	HDLC-TG	-16.0	table	1	12	1
21386085	rs2075290	metabolic syndrome	-8.677781	table	1	29	1
21386085	rs10790162	metabolic syndrome	-8.267606	table	1	24	1
21386085	rs10790162	WC-TG	-15.180456	table	1	25	1
21386085	rs11823543	TG-BP	-8.60206	table	1	26	1
21386085	rs12286037	TG-GLUC	-7.958607	table	1	27	1
21386085	rs2075290	HDLC-TG	-13.823909	table	1	28	1
21386085	rs2043085	HDLC-GLUC	-7.886057	table	1	36	1
21386085	rs3749147	WC-TG	-8.853872	table	1	5	1
21386085	rs2075290	WC-TG	-15.958607	table	1	30	1
21386085	rs3764261	BP-HDLC	-12.481486	table	1	40	1
21386085	rs2206277	WC-GLUC	-6.886057	table	1	7	1
21386085	rs2266788	HDLC-TG	-12.337242	table	1	31	1
21386085	rs2266788	metabolic syndrome	-8.721246	table	1	32	1
21386085	rs2266788	TG-BP	-7.455932	table	1	33	1
21386085	rs2266788	WC-TG	-15.657577	table	1	34	1
21386085	rs1919128	WC-TG	-8.69897	table	1	3	1
21386085	rs2197089	TG-GLUC	-8.79588	table	1	14	1
21386085	rs10468017	HDLC-WC	-7.259637	table	1	35	1
21386085	rs15285	TG-BP	-9.886057	table	1	13	1
21386085	rs1441756	BP-HDLC	-7.568636	table	1	15	1
21386085	rs13022873	WC-TG	-8.30103	table	1	4	1
21386085	rs173539	HDLC-TG	-15.346787	table	1	37	1
21386085	rs2954026	HDLC-TG	-8.102373	table	1	16	1
21386085	rs173539	HDLC-WC	-16.0	table	1	38	1
21386085	rs2954033	TG-BP	-8.070581	table	1	17	1
21386085	rs569805	HDLC-GLUC	-7.070581	table	1	6	1
21386085	rs173539	metabolic syndrome	-8.040959	table	1	39	1
21386085	rs1387153	BP-GLUC	-8.091515	table	1	18	1
21386085	rs1387153	HDLC-GLUC	-8.619789	table	1	19	1
21386085	rs780093	WC-TG	-11.721246	table	1	2	1
21386085	rs9987289	HDLC-TG	-7.958607	table	1	8	1
21386085	rs9939224	HDLC-GLUC	-11.161151	table	1	41	1
21386085	rs10830956	TG-GLUC	-10.318759	table	1	20	1
23251661	rs1056513	Hip circumference (cm)	-5.607303	table	0	6	0
23251661	rs1056513	Weight (kg)	-6.928118	table	0	1	0
23251661	rs1056513	body mass index (kg/m 2 )	-5.078834	table	0	2	0
23251661	rs40357	Height change (cm/y)	-7.347754	table	0	8	0
23251661	rs1056513	Fat free mass (kg)	-6.552842	table	0	5	0
23251661	rs1056513	Trunk fat mass (kg)	-6.627088	table	0	4	0
23251661	rs494558	Weight z-score change (SD/y)	-7.331614	table	0	7	0
23251661	rs1056513	Fat mass (kg)	-6.798603	table	0	3	0
23251661	rs7030241	TSH (µIU/mL)	-8.987163	table	1	3	0
23251661	rs3783637	Urinary freedopamine:creatinine	-7.201349	table	1	8	0
23251661	rs6044834	Total antioxidants(mM)	-7.119186	table	1	10	0
23251661	rs10830963	Glucose (mg/dL)	-7.429457	table	1	4	0
23251661	rs3733402	IGF-1 free (ng/mL)	-1000	table	1	1	0
23251661	rs3741298	Triglycerides(mg/dL)	-7.607303	table	1	5	0
23251661	rs10131141	Urinary nitrogen (g/d)	-7.086716	table	1	7	0
23251661	rs61744862	IGFBP-3 (ng/mL)	-7.140261	table	1	9	0
23251661	rs11974269	Urinary creatinine(mmol/d)	-7.076756	table	1	2	0
23251661	rs2266788	Triglycerides(mg/dL)	-7.316953	table	1	6	0
23251661	rs73175262	MCP-1 (pg/mL)	-7.189767	table	2	3	0
23251661	rs28461806	MCP-1 (pg/mL)	-7.339135	table	2	7	0
23251661	rs657152	IL-6 (pg/mL)	-7.692504	table	2	6	0
23251661	rs863002	MCP-1 (pg/mL)	-12.444906	table	2	1	0
23251661	rs7645716	MCP-1 (pg/mL)	-7.019542	table	2	4	0
23251661	rs12075	MCP-1 (pg/mL)	-20.882729	table	2	2	0
23251661	rs79509430	MCP-1 (pg/mL)	-7.692504	table	2	5	0
23251661	rs8040868	Sleep energyexpenditure adjweight (kcal/d)	-7.225483	table	3	4	0
23251661	rs16933006	Light activity (min/d)	-7.125518	table	3	1	0
23251661	rs8037818	Sleep duration (min/d)	-7.305395	table	3	3	0
23251661	rs17104363	Dinner intake, adjEER (kcal)	-7.289883	table	3	2	0
23251661	rs12104221	Total energyexpenditure adjweight (kcal/d)	-7.576754	table	3	5	0
23251661	rs6025590	Sedentary&lightactivity (min/d)	-7.442493	table	3	6	0
23251661	rs2823615	Sleep RQ	-7.277366	table	3	7	0
23966867	rs17134146	WHR_pooled	-6.744727	table	1	22	1
23966867	rs7601155	WC_pooled	-6.769551	table	1	5	1
23966867	rs11961438	WC_women	-6.017729	table	1	14	1
23966867	rs2075064	WC_BMI_pooled	-7.657577	table	1	2	1
23966867	rs6739392	WHR_BMI_women	-6.130768	table	1	11	1
23966867	rs2548774	WC_BMI_men	-6.026872	table	1	24	1
23966867	rs4292018	WHR_pooled	-6.102373	table	1	16	1
23966867	rs17213965	WHR_BMI_Men	-7.408935	table	1	7	1
23966867	rs7672174	WC_pooled	-6.49485	table	1	15	1
23966867	rs214679	WHR_pooled	-6.086186	table	1	21	1
23966867	rs16830366	WC_women	-6.346787	table	1	13	1
23966867	rs7296740	WHR_men	-5.431798	table	1	26	1
23966867	rs11197515	WHR_men	-5.769551	table	1	20	1
23966867	rs11777345	WHR_BMI_men	-6.958607	table	1	9	1
23966867	rs2907512	WC_men	-6.040959	table	1	18	1
23966867	rs4730779	WC_BMI_men	-6.721246	table	1	10	1
23966867	rs6867983	WC_men	-6.853872	table	1	4	1
23966867	rs2881189	WC_BMI_pooled	-6.366532	table	1	23	1
23966867	rs6931262	WHR_BMI_pooled	-7.60206	table	1	3	1
23966867	rs10894604	WHR_BMI_pooled	-6.420216	table	1	6	1
23966867	rs1355187	WC_pooled	-6.318759	table	1	17	1
23966867	rs1345301	WC_Men	-7.39794	table	1	12	1
23966867	rs12777819	WC_BMI_pooled	-6.552842	table	1	19	1
23966867	rs2958759	WC_pooled	-6.05061	table	1	25	1
23966867	rs2570467	WC_Men	-7.420216	table	1	8	1
17903294	rs1954971	von willebrand factor	-5.0	table	1	24	1
17903294	rs4591494	FVII	-5.036212	table	1	10	1
17903294	rs4460176	PAI1	-5.508638	table	1	16	1
17903294	rs966321	FVII	-5.119186	table	1	5	1
17903294	rs727435	FVII	-5.017729	table	1	12	1
17903294	rs561241	FVII	-15.346787	table	1	14	1
17903294	rs10488360	FVII	-5.142668	table	1	11	1
17903294	rs10493485	tissue plasminogen activator	-5.79588	table	1	17	1
17903294	rs6108011	blood cell count	-5.236572	table	2	21	1
17903294	rs1160297	hemoglobin	-6.0	table	2	3	1
17903294	rs9253	blood cell count	-5.376751	table	2	17	1
17903294	rs10484128	platelet aggregation (ADP-induced)	-5.236572	table	2	10	1
17903294	rs727979	blood cell count	-5.124939	table	2	20	1
17903294	rs10506458	platelet aggregation (collagen-induced)	-5.346787	table	2	13	1
17903294	rs2357013	hemoglobin	-5.21467	table	2	4	1
17903294	rs1829883	mean corpuscular hemoglobin	-5.236572	table	2	6	1
17903294	rs1397048	mean corpuscular hemoglobin	-7.161151	table	2	8	1
17903294	rs7159841	Viscosity	-6.677781	table	2	25	1
17903294	rs636864	blood cell count	-5.200659	table	2	19	1
17903294	rs1510107	hemoglobin	-5.0	table	2	2	1
17903294	rs565229	platelet aggregation (collagen-induced)	-5.431798	table	2	12	1
17903294	rs4133289	hemoglobin	-6.79588	table	2	1	1
17903294	rs7844723	hemoglobin	-5.677781	table	2	5	1
17903294	rs10489087	blood cell count	-5.346787	table	2	18	1
17903294	rs1200821	mean corpuscular hemoglobin	-5.229148	table	2	7	1
17903294	rs2178692	blood cell count	-1000	table	3	17	1
17903294	rs2271090	blood cell count	-1000	table	3	20	1
17903294	rs20037	blood cell count	-1000	table	3	22	1
17903294	rs956275	blood cell count	-1000	table	3	13	1
17903294	rs2412522	hemoglobin	-1000	table	3	8	1
17903294	rs10500770	blood cell count	-1000	table	3	16	1
17903294	rs1542535	FVII	-1000	table	3	2	1
17903294	rs10514670	von willebrand factor	-1000	table	3	5	1
17903294	rs10498633	blood cell count	-1000	table	3	18	1
17903294	rs4148751	platelet aggregation (ADP-induced)	-1000	table	3	6	1
17903294	rs9299952	MCVavg12	-1000	table	3	11	1
17903294	rs486633	blood cell count	-1000	table	3	21	1
17903294	rs17310225	platelet aggregation (collagen-induced)	-1000	table	3	7	1
17903294	rs38993	MCVavg12	-1000	table	3	10	1
17903294	rs1273819	Fibrinogen	-1000	table	3	1	1
17903294	rs2023048	blood cell count	-1000	table	3	14	1
17903294	rs10500769	blood cell count	-1000	table	3	15	1
17903294	rs10514838	hemoglobin	-1000	table	3	9	1
17903294	rs2400107	FVII	-1000	table	3	3	1
17903294	rs10522006	MCVavg12	-1000	table	3	12	1
17903294	rs2066864	Fibrinogen, exam 6	-1000	table	6	4	1
17903294	rs6950982	PAI1, exam 5	-1000	table	6	20	1
17903294	rs10514919	Platelet Aggregation, ADP, exam 5	-1000	table	6	13	1
17903294	rs1074801	Fibrinogen, exam 5	-1000	table	6	7	1
17903294	rs2066864	Fibrinogen, exam 5	-1000	table	6	3	1
17903294	rs4525555	Platelet Aggregation, ADP, exam 5	-1000	table	6	10	1
17903294	rs917859	wVW, exam 5	-1000	table	6	26	1
17903294	rs4525555	Platelet Aggregation, epinephrine, exam 5	-1000	table	6	12	1
17903294	rs917858	wVW, exam 5	-1000	table	6	25	1
17903294	rs2015729	Platelet Aggregation, epinephrine, exam 5	-1000	table	6	18	1
17903294	rs6956010	PAI1, exam 5	-1000	table	6	23	1
17903294	rs4525555	Platelet Aggregation, Collagen, exam 5	-1000	table	6	11	1
17903294	rs2015729	Platelet Aggregation, Collagen, exam 5	-1000	table	6	17	1
17903294	rs6950982	PAI1, average	-1000	table	6	19	1
17903294	rs6956010	PAI1, exam 6	-1000	table	6	24	1
17903294	rs1074801	Fibrinogen, exam 6	-1000	table	6	8	1
17903294	rs2066864	Fibrinogen, exam 7	-1000	table	6	5	1
17903294	rs216904	wVW, exam 5	-1000	table	6	30	1
17903294	rs2015729	Platelet Aggregation, ADP, exam 5	-1000	table	6	16	1
17903294	rs1074801	Fibrinogen, average	-1000	table	6	6	1
17903294	rs1074801	Fibrinogen, exam 7	-1000	table	6	9	1
17903294	rs2239138	wVW, exam 5	-1000	table	6	27	1
17903294	rs216903	wVW, exam 5	-1000	table	6	29	1
17903294	rs6956010	PAI1, average	-1000	table	6	22	1
17903294	rs10514919	Platelet Aggregation, epinephrine, exam 5	-1000	table	6	15	1
17903294	rs561241	FVII, exam 5	-15.346787	table	6	1	1
17903294	rs2066864	Fibrinogen, average	-1000	table	6	2	1
17903294	rs216901	wVW, exam 5	-1000	table	6	28	1
17903294	rs6950982	PAI1, exam 6	-1000	table	6	21	1
17903294	rs10514919	Platelet Aggregation, Collagen, exam 5	-1000	table	6	14	1
20395239	rs3858145	Disc	-9.468521	table	1	3	3
20395239	rs12571093	Disc	-9.721246	table	1	2	3
20395239	rs1192415	Disc	-6.508638	table	1	12	3
20395239	rs6611365	Disc	-6.356547	table	1	14	3
20395239	rs10762217	Disc	-6.309804	table	1	16	3
20395239	rs1192404	Disc	-6.337242	table	1	15	3
20395239	rs491391	Disc	-6.468521	table	1	13	3
20395239	rs3858145	Cup	-6.69897	table	1	11	3
20395239	rs17231602	Disc	-7.455932	table	1	5	3
20395239	rs690037	Cup	-6.823909	table	1	9	3
20395239	rs6480314	Disc	-6.744727	table	1	10	3
20395239	rs4517412	Disc	-6.823909	table	1	8	3
20395239	rs7067601	Disc	-6.920819	table	1	6	3
20395239	rs10733843	Disc	-6.823909	table	1	7	3
20395239	rs2241970	Disc	-7.69897	table	1	4	3
20548944	rs12808199	femoral neck bone mineral density	-6.051098	table	0	4	0
20548944	rs2062375	lumbar spine bone mineral density	-10.571865	table	0	9	0
20548944	rs494453	neck width	-6.552842	table	0	7	0
20548944	rs12151790	femoral neck bone mineral density	-6.333482	table	0	8	0
20548944	rs2278729	neck-shaft angle	-6.829738	table	0	3	0
20548944	rs7227401	neck width	-6.374688	table	0	5	0
20548944	rs17184557	lumbar spine bone mineral density	-6.055024	table	0	10	0
20548944	rs10895656	LSBMD, men	-5.590067	table	3	16	0
20548944	rs3784131	NL, men	-5.50307	table	3	17	0
20548944	rs17201113	NL, men	-6.266001	table	3	18	0
20548944	rs11664087	NSA, women	-5.59346	table	3	20	0
20548944	rs17463551	LSBMD, women	-5.545155	table	3	14	0
20548944	rs6588313	LSBMD, women	-5.312471	table	3	5	0
17903297	rs236535	BMRIZLWMHVMV	-1000	table	1	71	1
17903297	rs2352904	F2	-5.677781	table	1	7	1
17903297	rs1846090	wide-range achievement test	-1000	table	1	68	1
17903297	rs2893363	F2	-5.017729	table	1	22	1
17903297	rs6914079	F2	-5.657577	table	1	8	1
17903297	rs9300212	wide-range achievement test	-5.086186	table	1	18	1
17903297	rs4426714	BMRIZLWMHVMV	-1000	table	1	70	1
17903297	rs9303401	naming test	-5.309804	table	1	14	1
17903297	rs1433527	temporal brain volume	-7.744727	table	1	56	1
17903297	rs1831521	naming test	-5.075721	table	1	19	1
17903297	rs530965	naming test	-5.455932	table	1	13	1
17903297	rs10512187	wide-range achievement test	-1000	table	1	66	1
17903297	rs1031381	F3	-5.221849	table	1	16	1
17903297	rs360929	ALTHBV	-5.040959	table	1	21	1
17903297	rs2847476	ALLV	-5.522879	table	1	10	1
17903297	rs1547275	temporal brain volume	-1000	table	1	62	1
17903297	rs952700	frontal brain volume	-5.244125	table	1	15	1
17903297	rs2179965	F3	-5.958607	table	1	4	1
17903297	rs1328822	wide-range achievement test	-1000	table	1	67	1
17903297	rs3852286	frontal brain volume	-5.187087	table	1	36	1
17903297	rs5028798	temporal brain volume	-5.481486	table	1	12	1
17903297	rs1131497	similarities	-5.49485	table	1	34	1
17903297	rs10506065	wide-range achievement test	-5.30103	table	1	35	1
17903297	rs7124781	ALLV	-6.69897	table	1	33	1
17903297	rs2029395	F2	-7.744727	table	1	54	1
17903297	rs10502991	wide-range achievement test	-5.0	table	1	23	1
17903297	rs2975420	WF3	-1000	table	1	63	1
17903297	rs9325032	F2	-5.552842	table	1	9	1
17903297	rs10518241	wide-range achievement test	-1000	table	1	69	1
17903297	rs1970546	cerebral brain volume	-7.39794	table	1	3	1
17903297	rs293966	naming test	-1000	table	1	65	1
17903297	rs1155865	naming test	-5.79588	table	1	5	1
17903297	rs2765241	naming test	-1000	table	1	64	1
17903297	rs934299	F3	-5.045757	table	1	20	1
17903297	rs2832077	F3	-5.744727	table	1	6	1
17903297	rs3891355	similarities	-5.49485	table	1	11	1
17903297	rs10489896	F2	-5.207608	table	1	17	1
17903297	rs1131497	similarities	-5.49485	table	2	30	2
17903297	rs502309	cerebral brain volume	-5.267606	table	2	23	2
17903297	rs2326510	parietal brain volume	-1000	table	2	46	2
20195266	rs10502661	Perphenazine - Triglycerides	-6.793174	table	2	44	1
20195266	rs7105881	Risperidone - Hip Circumference	-6.485452	table	2	31	1
20195266	rs1967256	Olanzapine - Hemoglobin A1c	-7.552842	table	2	15	1
20195266	rs11954387	Olanzapine - Hemoglobin A1c	-7.552842	table	2	16	1
20195266	rs1991126	Risperidone - Hip Circumference	-6.046724	table	2	5	1
20195266	rs6741819	Perphenazine - Triglycerides	-6.614394	table	2	4	1
20195266	rs6092078	Risperidone - Hip Circumference	-5.583359	table	2	47	1
20195266	rs1771628	Clozapine - Triglycerides	-6.176526	table	2	29	1
20195266	rs4838255	Perphenazine - Triglycerides	-6.581699	table	2	26	1
20195266	rs11663206	Risperidone - Hemoglobin A1c	-5.68403	table	2	46	1
20195266	rs4783227	Olanzapine - Total Cholesterol	-6.403403	table	2	41	1
20195266	rs320209	Clozapine - Glucose	-6.404504	table	2	25	1
20195266	rs8092443	Risperidone - Hemoglobin A1c	-6.012334	table	2	45	1
20195266	rs977396	Olanzapine - Total Cholesterol	-6.485452	table	2	24	1
20195266	rs1117324	Risperidone - Hip Circumference	-6.459671	table	2	6	1
20195266	rs13134954	Perphenazine - Triglycerides	-5.659556	table	2	12	1
20195266	rs1568679	Risperidone - Hip Circumference	-7.89279	table	2	37	1
20195266	rs17100498	Risperidone - Hemoglobin A1c	-6.309804	table	2	17	1
20195266	rs1534238	Clozapine - Triglycerides	-5.549751	table	2	10	1
20195266	rs17661538	Clozapine - Triglycerides	-5.886057	table	2	27	1
20195266	rs518590	Quetiapine - HDL	-6.79588	table	2	35	1
20195266	rs7570469	Clozapine - Heart Rate	-6.259637	table	2	9	1
20195266	rs17385675	Clozapine - Triglycerides	-5.463442	table	2	11	1
20195266	rs2994684	Clozapine - Triglycerides	-6.58838	table	2	28	1
20195266	rs399885	Clozapine - Heart Rate	-6.291579	table	2	8	1
20195266	rs1464500	Perphenazine - HDL	-6.970616	table	2	34	1
20195266	rs17410015	Perphenazine - Triglycerides	-5.818156	table	2	2	1
20195266	rs620875	Clozapine - Triglycerides	-5.49485	table	2	33	1
20195266	rs10202231	Perphenazine - Triglycerides	-6.136083	table	2	7	1
20195266	rs10499504	Clozapine - Total Cholesterol	-6.36251	table	2	22	1
20195266	rs11735070	Perphenazine - Triglycerides	-5.886057	table	2	13	1
20195266	rs17100506	Risperidone - Hemoglobin A1c	-6.127844	table	2	18	1
20195266	rs1568679	Risperidone - Waist Circumference	-7.166216	table	2	38	1
20195266	rs7108821	Risperidone - Hip Circumference	-6.375718	table	2	32	1
20195266	rs11163585	Perphenazine - HDL	-6.030584	table	2	1	1
20195266	rs17651157	Perphenazine - Triglycerides	-6.970616	table	2	43	1
20195266	rs7119817	Risperidone - Hip Circumference	-6.345823	table	2	30	1
20195266	rs17216786	Clozapine - Triglycerides	-5.876148	table	2	42	1
20195266	rs1979096	Clozapine - Total Cholesterol	-6.220404	table	2	21	1
20195266	rs1187614	Perphenazine - Total Cholesterol	-6.625252	table	2	36	1
20195266	rs1577917	Clozapine - Triglycerides	-5.458421	table	2	20	1
20195266	rs153091	Perphenazine - Triglycerides	-5.732828	table	2	40	1
20195266	rs1405687	Ziprasidone - Hip Circumference	-7.326058	table	2	14	1
20195266	rs13224682	Clozapine - Triglycerides	-7.200659	table	2	23	1
20195266	rs9658108	Clozapine - Glucose	-6.339135	table	2	19	1
20195266	rs13335336	Risperidone - Hemoglobin A1c	-6.149354	table	2	39	1
20195266	rs6735179	Perphenazine - Triglycerides	-6.872895	table	2	3	1
20463881	rs9782955	S	-8.259637	table	1	4	0
20463881	rs12452184	C HS1	-9.045757	table	1	8	0
20463881	rs3768056	S	-8.107905	table	1	3	0
20463881	rs7219915	C HS1	-12.823909	table	1	6	0
20463881	rs2252893	C HS1	-9.638272	table	1	11	0
20463881	rs2835630	C HS1	-9.443697	table	1	13	0
20463881	rs9894429	C HS1	-13.05061	table	1	7	0
20463881	rs7277820	C HS1	-7.853872	table	1	14	0
20463881	rs1003719	C HS1	-9.638272	table	1	10	0
20463881	rs2835621	C HS1	-9.638272	table	1	12	0
24379826	rs737267	Total antioxidant status	-5.853872	table	2	13	1
24379826	rs6832439	Total antioxidant status	-5.853872	table	2	12	1
24379826	rs938553	Body weight	-5.259637	table	2	1	1
20585627	rs619865	Freckling	-1000	table	1	24	1
20585627	rs4244187	Asparagus	-1000	table	1	6	1
20585627	rs154659	Freckling	-1000	table	1	23	1
20585627	rs4481887	Asparagus	-1000	table	1	4	1
20585627	rs8060934	Freckling	-1000	table	1	22	1
20585627	rs11648785	Freckling	-1000	table	1	21	1
20585627	rs7195066	Freckling	-1000	table	1	20	1
20585627	rs7204478	Freckling	-1000	table	1	19	1
20585627	rs11861084	Freckling	-1000	table	1	18	1
20585627	rs4309013	Asparagus	-1000	table	1	5	1
20585627	rs11547464	Freckling	-1000	table	1	17	1
20585627	rs1805009	Freckling	-1000	table	1	16	1
20585627	rs2153271	Freckling	-1000	table	1	33	1
20585627	rs1805008	Freckling	-1000	table	1	15	1
20585627	rs10427255	Sneeze	-1000	table	1	7	1
20585627	rs8049897	Freckling	-1000	table	1	14	1
20585627	rs12931267	Freckling	-1000	table	1	13	1
20585627	rs9405675	Freckling	-1000	table	1	12	1
20585627	rs17305657	Freckling	-1000	table	1	29	1
20585627	rs7349332	Hair curl	-1000	table	1	3	1
20585627	rs9328192	Freckling	-1000	table	1	11	1
20585627	rs499697	Hair curl	-1000	table	1	2	1
20585627	rs3778607	Freckling	-1000	table	1	10	1
20585627	rs872071	Freckling	-1000	table	1	9	1
20585627	rs4812405	Freckling	-1000	table	1	30	1
20585627	rs12203592	Freckling	-1000	table	1	8	1
20585627	rs4911414	Freckling	-1000	table	1	32	1
20585627	rs761238	Freckling	-1000	table	1	28	1
20585627	rs6088316	Freckling	-1000	table	1	27	1
20585627	rs17646946	Hair curl	-1000	table	1	1	1
20585627	rs291671	Freckling	-1000	table	1	26	1
20585627	rs4911442	Freckling	-1000	table	1	25	1
20585627	rs1474976	Freckling	-1000	table	1	31	1
20585627	rs447735	Red hair	-1000	table	2	18	1
20585627	rs7195066	Red hair	-1000	table	2	17	1
20585627	rs12931267	Hair color	-1000	table	2	7	1
20585627	rs7196459	Red hair	-1000	table	2	16	1
20585627	rs2159116	Red hair	-1000	table	2	15	1
20585627	rs2353033	Red hair	-1000	table	2	14	1
20585627	rs1805009	Red hair	-1000	table	2	13	1
20585627	rs12913832	Hair color	-1000	table	2	1	1
20585627	rs4408545	Red hair	-1000	table	2	12	1
20585627	rs1805008	Red hair	-1000	table	2	11	1
20585627	rs8049897	Red hair	-1000	table	2	10	1
20585627	rs4238833	Red hair	-1000	table	2	9	1
20585627	rs12931267	Red hair	-1000	table	2	8	1
20585627	rs12203592	Hair color	-1000	table	2	4	1
20585627	rs619865	Red hair	-1000	table	2	23	1
20585627	rs17305657	Red hair	-1000	table	2	22	1
20585627	rs16891982	Hair color	-1000	table	2	5	1
20585627	rs7183877	Hair color	-1000	table	2	2	1
20585627	rs291671	Red hair	-1000	table	2	21	1
20585627	rs12896399	Hair color	-1000	table	2	6	1
20585627	rs4347628	Red hair	-1000	table	2	20	1
20585627	rs4778138	Hair color	-1000	table	2	3	1
20585627	rs11648785	Red hair	-1000	table	2	19	1
20585627	rs12896399	Green eyes	-1000	table	3	25	1
20585627	rs11018528	Green eyes	-1000	table	3	28	1
20585627	rs1827430	Green eyes	-1000	table	3	27	1
20585627	rs1847134	Green eyes	-1000	table	3	26	1
20585627	rs8039195	Eye color	-1000	table	3	2	1
20585627	rs12913832	Eye color	-1000	table	3	1	1
20585627	rs1393350	Eye color	-1000	table	3	22	1
20585627	rs12913832	Green eyes	-1000	table	3	23	1
20585627	rs16891982	Eye color	-1000	table	3	21	1
20585627	rs12203592	Eye color	-1000	table	3	20	1
20585627	rs7183877	Green eyes	-1000	table	3	24	1
20585627	rs4904868	Eye color	-1000	table	3	19	1
20585627	rs12896399	Eye color	-1000	table	3	18	1
20585627	rs977588	Eye color	-1000	table	3	17	1
20585627	rs17565953	Eye color	-1000	table	3	16	1
20585627	rs4778220	Eye color	-1000	table	3	11	1
20585627	rs3930739	Eye color	-1000	table	3	15	1
20585627	rs1107267	Eye color	-1000	table	3	14	1
20585627	rs1470608	Eye color	-1000	table	3	6	1
20585627	rs1800404	Eye color	-1000	table	3	13	1
20585627	rs728405	Eye color	-1000	table	3	12	1
20585627	rs6497253	Eye color	-1000	table	3	5	1
20585627	rs16950987	Eye color	-1000	table	3	3	1
20585627	rs2240204	Eye color	-1000	table	3	4	1
20585627	rs1800407	Eye color	-1000	table	3	10	1
20585627	rs7170451	Eye color	-1000	table	3	9	1
20585627	rs7120151	Green eyes	-1000	table	3	29	1
20585627	rs1597196	Eye color	-1000	table	3	8	1
20585627	rs1806319	Green eyes	-1000	table	3	30	1
20585627	rs4778232	Eye color	-1000	table	3	7	1
20585627	rs1556547	Haircurl	-1000	table	4	1	1
20585627	rs11856995	Sneeze	-1000	table	4	4	1
20585627	rs10960751	Eye color	-1000	table	4	2	1
20585627	rs1042602	Freckle	-1000	table	4	3	1
21483845	rs3811647	Case-Control	-1000	table	1	11	1
21483845	rs987710	Case-Control	-6.67162	table	1	35	1
21483845	rs1800562	Case-Control	-1000	table	1	19	1
24903457	rs13390641	systolic blood pressure	-7.416801	table	1	2	2
22558069	rs4985726	total protein	-13.920819	table	1	2	1
22558069	rs4985726	non-albumin protein	-23.148742	table	1	4	1
22558069	rs3803800	non-albumin protein	-14.142668	table	1	5	1
22558069	rs1260326	albumin	-8.508638	table	1	3	1
22558069	rs11552708	non-albumin protein	-9.124939	table	1	6	1
22558069	rs10007186	non-albumin protein	-8.886057	table	1	7	1
17903305	rs7564590	Breast cancer	-1000	table	2	4	2
17903305	rs2410373	Prostate cancer	-1000	table	2	7	2
17903305	rs7558615	Breast cancer	-1000	table	2	5	2
21552555	rs9923451	HIP	-6.099633	table	4	7	2
21552555	rs17126232	HIP	-6.823909	table	4	5	2
21552555	rs17126232	Weight	-7.08197	table	4	10	2
21552555	rs10216243	HIP	-6.093126	table	4	4	2
21552555	rs7581710	WHR	-6.673664	table	4	13	2
21552555	rs11088859	Waist	-7.425969	table	4	9	2
21552555	rs11624704	WHR	-8.573489	table	4	15	2
21552555	rs17081231	Weight	-6.143876	table	4	12	2
21552555	rs17126232	body mass index	-6.441291	table	4	1	2
21552555	rs10953454	HIP	-6.142668	table	4	3	2
21552555	rs17126237	body mass index	-6.254145	table	4	2	2
21552555	rs2807278	WHR	-6.497573	table	4	14	2
21552555	rs17126237	Weight	-7.058489	table	4	11	2
21552555	rs17126237	HIP	-6.462181	table	4	6	2
21552555	rs5762430	HIP	-6.135489	table	4	8	2
25087078	rs6732655	All epilepsy	-9.059982	table	1	1	0
25087078	rs55670112	GGE	-7.197911	table	1	8	0
25087078	rs535066	All epilepsy	-6.767004	table	1	4	0
25087078	rs2947349	GGE	-8.000435	table	1	5	0
25087078	rs28498976	All epilepsy	-8.264401	table	1	2	0
25087078	rs1044352	GGE	-6.728158	table	1	7	0
25087078	rs12987787	Focal epilepsy	-6.838632	table	1	9	0
25087078	rs1939012	GGE	-7.625252	table	1	6	0
25087078	rs111577701	All epilepsy	-6.354578	table	1	3	0
17903306	rs9315385	total power	-5.113509	table	2	47	2
17903306	rs882300	PR	-6.49485	table	2	25	2
17903306	rs10507380	QT	-5.075721	table	2	3	2
17903306	rs1395479	LF/HF	-5.161151	table	2	36	2
17903306	rs164462	QT	-1000	table	3	5	2
17903306	rs10512617	QT	-1000	table	3	4	2
17903306	rs1011725	PR	-1000	table	3	3	2
17903306	rs10500600	total power	-1000	table	3	10	2
17903306	rs10519165	LF/HF	-1000	table	3	9	2
17903306	rs10503794	SDNN	-1000	table	4	35	1
17903306	rs347311	QT	-1000	table	4	6	1
17903306	rs10503788	SDNN	-1000	table	4	32	1
17903306	rs7000280	SDNN	-1000	table	4	36	1
17903306	rs2195926	total power	-1000	table	4	25	1
17903306	rs10494365	QT	-1000	table	4	3	1
17903306	rs520180	PR	-1000	table	4	17	1
17903306	rs10515621	RR	-1000	table	4	13	1
17903306	rs10503790	SDNN	-1000	table	4	34	1
17903306	rs10503791	SDNN	-1000	table	4	30	1
17903306	rs10503789	SDNN	-1000	table	4	33	1
17903306	rs2195926	SDNN	-1000	table	4	31	1
17903306	rs10503797	RR	-1000	table	4	12	1
17903306	rs9325124	total power	-1000	table	4	26	1
25340798	rs11575821	c-c motif) ligand 4	-10.91364	table	1	8	1
25340798	rs4129267	interleukin 6 receptor	-61.568636	table	1	16	1
25340798	rs11225434	metalloproteinase-3	-38.346787	table	1	23	1
25340798	rs6808835	c-c motif) ligand 4	-12.798603	table	1	6	1
25340798	rs2228145	interleukin 6 receptor	-61.568636	table	1	15	1
25340798	rs679620	metalloproteinase-3	-43.307153	table	1	21	1
25340798	rs4845622	interleukin 6 receptor	-61.866461	table	1	14	1
25340798	rs4343	angiotensin-converting enzyme	-7.430626	table	1	4	1
25340798	rs3092960	c-c motif) ligand 4	-10.353596	table	1	11	1
25340798	rs6441977	c-c motif) ligand 4	-10.115771	table	1	12	1
25340798	rs2228467	c-c motif) ligand 2	-17.430626	table	1	5	1
25340798	rs573521	metalloproteinase-3	-43.621602	table	1	19	1
25340798	rs650108	metalloproteinase-3	-9.995679	table	1	26	1
25340798	rs113263161	c-c motif) ligand 4	-10.850781	table	1	9	1
25340798	rs948399	metalloproteinase-3	-10.367543	table	1	24	1
25340798	rs3811448	interleukin 6 receptor	-14.473661	table	1	17	1
25340798	rs6762266	c-c motif) ligand 4	-12.643974	table	1	7	1
25340798	rs7926920	metalloproteinase-3	-41.59176	table	1	22	1
25340798	rs4316	angiotensin-converting enzyme	-8.061981	table	1	3	1
25340798	rs4968782	angiotensin-converting enzyme	-11.404504	table	1	1	1
25340798	rs4459609	angiotensin-converting enzyme	-9.962574	table	1	2	1
25340798	rs645419	metalloproteinase-3	-43.486782	table	1	20	1
25340798	rs61812598	interleukin 6 receptor	-62.228413	table	1	13	1
25340798	rs603050	metalloproteinase-3	-8.735182	table	1	27	1
25340798	rs11574428	c-c motif) ligand 4	-10.829738	table	1	10	1
25340798	rs495366	metalloproteinase-3	-10.208309	table	1	25	1
25340798	rs2229238	interleukin 6 receptor	-13.640165	table	1	18	1
25340798	rs2228145	interleukin 6 receptor	-6.333482	table	2	4	1
25340798	rs4845622	interleukin 6 receptor	-8.482804	table	2	1	1
25340798	rs4459609	angiotensin-converting enzyme	-7.234331	table	2	25	1
25340798	rs61812598	interleukin 6 receptor	-8.573489	table	2	2	1
25340798	rs603050	metalloproteinase-3	-6.74958	table	2	15	1
25340798	rs3811448	interleukin 6 receptor	-11.101824	table	2	6	1
25340798	rs11575821	c-c motif) ligand 4	-6.524329	table	2	9	1
25340798	rs948399	metalloproteinase-3	-6.74958	table	2	23	1
25340798	rs4129267	interleukin 6 receptor	-6.333482	table	2	3	1
25340798	rs573521	metalloproteinase-3	-14.468521	table	2	22	1
25340798	rs6441977	c-c motif) ligand 4	-6.117475	table	2	13	1
25340798	rs11225434	metalloproteinase-3	-13.246417	table	2	16	1
25340798	rs113263161	c-c motif) ligand 4	-6.17134	table	2	10	1
25340798	rs4968782	angiotensin-converting enzyme	-8.076238	table	2	24	1
25340798	rs650108	metalloproteinase-3	-7.876148	table	2	19	1
25340798	rs2229238	interleukin 6 receptor	-10.835647	table	2	5	1
25340798	rs2228467	c-c motif) ligand 2	-15.270835	table	2	7	1
25340798	rs495366	metalloproteinase-3	-8.647817	table	2	17	1
25340798	rs6808835	c-c motif) ligand 4	-8.089909	table	2	12	1
25340798	rs3092960	c-c motif) ligand 4	-6.119186	table	2	8	1
25340798	rs645419	metalloproteinase-3	-14.387216	table	2	21	1
25340798	rs7926920	metalloproteinase-3	-13.709965	table	2	18	1
25340798	rs4316	angiotensin-converting enzyme	-5.017729	table	2	26	1
25340798	rs679620	metalloproteinase-3	-14.218245	table	2	20	1
25340798	rs6762266	c-c motif) ligand 4	-7.90309	table	2	14	1
25340798	rs11574428	c-c motif) ligand 4	-6.435334	table	2	11	1
17903293	rs2808629	C-reactive protein exam 6	-6.853872	table	1	8	1
17903293	rs7778619	CD40 Ligand serum	-5.522879	table	1	26	1
17903293	rs10489849	Monocyte chemoattractant protein-1	-5.958607	table	1	13	1
17903293	rs717145	Urinary isoprostanes/creatinine	-5.30103	table	1	38	1
17903293	rs1417352	Atrial natriuretic peptide exam 6	-5.744727	table	1	18	1
17903293	rs4128725	Monocyte chemoattractant protein-1	-11.431798	table	1	4	1
17903293	rs437021	B-type natriuretic peptide	-6.0	table	1	35	1
17903293	rs1474747	Monocyte chemoattractant protein-1	-5.552842	table	1	25	1
17903293	rs2494250	Monocyte chemoattractant protein-1	-14.0	table	1	34	1
17903293	rs1486139	Atrial natriuretic peptide exam 6	-5.69897	table	1	20	1
17903293	rs2387326	Vitamin K plasma phylloquinone	-5.958607	table	1	15	1
17903293	rs496269	Osteoprotegerin	-5.026872	table	1	43	1
17903293	rs10492681	Alanine aminotransferase exam 2	-5.657577	table	1	22	1
17903293	rs2052028	Vitamin K % undercarboxylated osteocalcin	-5.958607	table	1	36	1
17903293	rs2794520	C-reactive protein average exams 2,6,7	-7.552842	table	1	5	1
17903293	rs8005745	CD40 Ligand serum	-5.455932	table	1	27	1
17903293	rs1998303	Alanine aminotransferase	-5.958607	table	1	12	1
17903293	rs1079596	Atrial natriuretic peptide exam 6	-5.585027	table	1	24	1
17903293	rs10485165	Vitamin D plasma 25(OH)-D	-5.853872	table	1	17	1
17903293	rs7552393	Tumor necrosis factor alpha	-6.29243	table	1	9	1
17903293	rs746961	C-reactive protein exam 6	-6.124939	table	1	10	1
17903293	rs1363258	C-reactive protein exam 7	-5.036212	table	1	41	1
17903293	rs4128725	Monocyte chemoattractant protein-1	-11.431798	table	1	33	1
17903293	rs583012	C-reactive protein exam 2	-5.721246	table	1	19	1
17903293	rs17532515	Bilirubin	-6.0	table	1	42	1
17903293	rs2372184	CD40 Ligand plasma	-5.60206	table	1	37	1
17903293	rs17532515	Bilirubin	-6.0	table	1	11	1
17903293	rs2494250	Monocyte chemoattractant protein-1	-14.0	table	1	3	1
17903293	rs10518765	Alkaline phosphatase	-5.958607	table	1	14	1
17903293	rs4664604	CD40 Ligand serum	-5.075721	table	1	39	1
17903293	rs9288125	CD40 Ligand serum	-5.040959	table	1	40	1
17903293	rs2794520	C-reactive protein exam 6	-6.886057	table	1	7	1
17903293	rs1486140	Atrial natriuretic peptide exam 6	-5.657577	table	1	21	1
17903293	rs2808629	C-reactive protein average exams 2,6,7	-7.49485	table	1	6	1
17903293	rs3849944	Intercellular adhesion molecule-1	-5.275724	table	1	49	1
17903293	rs1119582	C-reactive protein average exams 2,6,7	-5.920819	table	1	16	1
17903293	rs10507577	Vitamin D plasma 25(OH)-D	-5.585027	table	1	23	1
17903293	rs4911146	Liver function: Alkaline phosphatase; AST; ALT; gamma-glutamyl transferase	-5.075721	table	2	32	1
17903293	rs910232	C-reactive protein: exams 2, 5, 6, 7	-1000	table	2	31	1
17903293	rs1376544	Vitamin D, Vitamin K phylloquinone & Vitamin K % undercarboxylated osteocalcin	-5.036212	table	2	34	1
17903293	rs698270	Interleukin-6, C-reactive protein and Fibrinogen	-1000	table	2	17	1
17903293	rs2016740	Interleukin-6, C-reactive protein and Fibrinogen	-1000	table	2	12	1
17903293	rs2359763	Interleukin-6, C-reactive protein and Fibrinogen	-1000	table	2	19	1
17903293	rs1457590	Interleukin-6, C-reactive protein and Fibrinogen	-1000	table	2	9	1
17903293	rs719006	Interleukin-6, C-reactive protein and Fibrinogen	-1000	table	2	13	1
17903293	rs10503717	Interleukin-6, C-reactive protein and Fibrinogen	-1000	table	2	21	1
17903293	rs877936	Interleukin-6, C-reactive protein and Fibrinogen	-1000	table	2	14	1
17903293	rs7969455	Interleukin-6, C-reactive protein and Fibrinogen	-1000	table	2	20	1
17903293	rs953402	Liver function: Alkaline phosphatase; AST; ALT; gamma-glutamyl transferase	-5.040959	table	2	33	1
17903293	rs3110134	Interleukin-6, C-reactive protein and Fibrinogen	-1000	table	2	11	1
17903293	rs1436136	Interleukin-6, C-reactive protein and Fibrinogen	-1000	table	2	15	1
17903293	rs1436336	Interleukin-6, C-reactive protein and Fibrinogen	-1000	table	2	16	1
17903293	rs6848323	Interleukin-6, C-reactive protein and Fibrinogen	-1000	table	2	10	1
17903293	rs847428	Interleukin-6, C-reactive protein and Fibrinogen	-1000	table	2	18	1
17903293	rs4899940	Interleukin-6, C-reactive protein and Fibrinogen	-1000	table	2	22	1
17903293	rs9319160	C-reactive protein: exams 2, 5, 6, 7	-1000	table	2	30	1
22832964	rs1245577	AOI	-6.080922	table	1	8	1
22832964	rs938682	CPD	-6.425969	table	1	4	1
22832964	rs1612028	AOI	-6.032452	table	1	9	1
22832964	rs667282	CPD	-6.742321	table	1	2	1
22832964	rs2036527	CPD	-7.735182	table	1	1	1
22832964	rs547843	CPD	-6.210419	table	1	5	1
22832964	rs3101457	CPD	-6.580044	table	1	3	1
22832964	rs3813570	CPD	-6.006564	table	1	6	1
22832964	rs1678618	AOI	-6.083546	table	1	7	1
19043545	rs4775041	rs number	-1000	table	0	2	5
19043545	rs1200826	rs number	-1000	table	0	2	3
19043545	rs1148259	rs number	-1000	table	0	2	3
19043545	rs992037	rs number	-1000	table	0	2	2
19043545	rs9309413	rs number	-1000	table	0	2	1
19043545	rs174548	rs number	-1000	table	0	2	4
20526338	rs2363910	ADP EC50	-7.346787	table	0	5	0
20526338	rs2363910	ADP 2 u M	-7.346787	table	0	5	0
20526338	rs12566888	ADP 2 u M	-11.468521	table	0	3	0
20526338	rs12566888	ADP 3 u M	-11.468521	table	0	3	0
20526338	rs342286	Epi 2 u M	-8.508638	table	0	13	0
20526338	rs342286	Epi EC50	-8.508638	table	0	13	0
20526338	rs7940646	ADP 10 u M	-7.69897	table	0	4	0
20526338	rs7940646	ADP 5 u M	-7.69897	table	0	4	0
20526338	rs1671152	coll. 2 u g/mL	-13.040959	table	0	18	0
20526338	rs1671152	coll. 190 u g/mL	-13.040959	table	0	18	0
20526338	rs4311994	Epi EC50	-10.481486	table	0	9	0
20526338	rs4311994	Epi 2 u M	-10.481486	table	0	9	0
20526338	rs12566888	Epi EC50	-9.136677	table	0	11	0
20526338	rs12566888	Epi 2 u M	-9.136677	table	0	11	0
20526338	rs10761741	Epi EC50	-7.79588	table	0	14	0
20526338	rs10761741	Epi 2 u M	-7.79588	table	0	14	0
20526338	rs342286	Epi 2 u M	-8.508638	table	1	19	0
20526338	rs342286	Epi EC50 *	-8.508638	table	1	19	0
20526338	rs2363910	ADP EC50 *	-7.346787	table	1	9	0
20526338	rs2363910	ADP 2 u M	-7.346787	table	1	9	0
20526338	rs12566888	ADP 3 u M	-11.468521	table	1	3	0
20526338	rs12566888	ADP 2 u M	-11.468521	table	1	3	0
20526338	rs12566888	Epi EC50 *	-9.136677	table	1	16	0
20526338	rs12566888	Epi 2 u M	-9.136677	table	1	16	0
20526338	rs4311994	Epi EC50 *	-10.481486	table	1	13	0
20526338	rs4311994	Epi 2 u M	-10.481486	table	1	13	0
20526338	rs1671152	coll.	-12.337242	table	1	26	0
20526338	rs1671152	coll.	-12.337242	table	1	26	0
20526338	rs1671152	coll.	-12.337242	table	1	26	0
20526338	rs1671152	coll.	-12.337242	table	1	26	0
20526338	rs7940646	ADP 10 u M	-7.69897	table	1	6	0
20526338	rs7940646	ADP 5 u M	-7.69897	table	1	6	0
20526338	rs10761741	Epi EC50 *	-7.79588	table	1	22	0
20526338	rs10761741	Epi 2 u M	-7.79588	table	1	22	0
17903302	rs1539377	FW	-5.279014	table	1	72	2
17903302	rs2509458	diastolic	-5.158641	table	1	10	2
17903302	rs4370013	diastolic	-5.428291	table	1	7	2
17903302	rs10514688	CB-PWV	-5.247184	table	1	33	2
17903302	rs7042864	CB-PWV	-5.21254	table	1	34	2
17903302	rs2121070	diastolic	-5.31158	table	1	9	2
17903302	rs10491334	diastolic	-5.349692	table	1	8	2
17903302	rs636864	diastolic	-5.809668	table	1	51	2
17903302	rs792833	RW	-5.221126	table	1	73	2
17903302	rs1963982	diastolic	-5.480172	table	1	5	2
17903302	rs770189	CB-PWV	-5.596879	table	1	32	2
17903302	rs10493340	systolic	-5.772113	table	1	18	2
17903302	rs935334	diastolic	-5.478862	table	1	6	2
17903302	rs1590919	diastolic	-5.847712	table	1	50	2
17903302	rs6063312	RW	-5.679854	table	1	31	2
17903302	rs1588260	systolic	-5.464706	table	1	61	2
17903302	rs1322512	MAP	-5.110138	table	1	35	2
17903302	rs3766680	FW	-5.381952	table	2	34	1
17903302	rs3773643	MAP	-6.701147	table	2	29	1
17903302	rs10488172	RW	-5.071092	table	2	36	1
17903302	rs3096277	systolic	-7.004365	table	2	16	1
17903302	rs6492654	RW	-5.642065	table	2	31	1
17903302	rs10521232	CF-PWV	-5.411168	table	2	33	1
17903302	rs1371924	RW	-5.352617	table	2	35	1
17903302	rs7591163	diastolic	-6.537602	table	2	3	1
17903302	rs3793427	FW	-5.707744	table	2	30	1
17903302	rs1367248	CF-PWV	-5.540608	table	2	32	1
17903302	rs1721359	systolic	-5.0	table	2	17	1
17903302	rs3846317	RW	-1000	table	4	34	2
17903302	rs3911890	FW	-1000	table	4	39	2
17903302	rs10519958	RW	-1000	table	4	37	2
17903302	rs3910046	CB-PWV	-1000	table	4	32	2
17903302	rs2478518	FW	-1000	table	4	24	2
17903302	rs2478516	FW	-1000	table	4	25	2
17903302	rs427832	FW	-1000	table	4	28	2
17903302	rs4835136	CB-PWV	-1000	table	4	35	2
17903302	rs3910046	CF-PWV	-1000	table	4	30	2
17903302	rs10519959	CB-PWV	-1000	table	4	33	2
17903302	rs2478516	RW	-1000	table	4	26	2
17903302	rs16776	FW	-1000	table	4	38	2
17903302	rs731824	MAP	-1000	table	4	23	2
17903302	rs3846318	RW	-1000	table	4	36	2
17903302	rs9307847	CB-PWV	-1000	table	4	31	2
17903302	rs2717594	CF-PWV	-1000	table	4	29	2
17903302	rs1059502	MAP	-1000	table	4	27	2
25133637	rs8042988	Height	-1000	table	0	10	3
25133637	rs8181969	Overweight	-1000	table	0	14	3
25133637	rs10041997	Change in BMI	-1000	table	0	7	3
25133637	rs1475010	Overweight	-1000	table	0	13	3
25133637	rs12882679	Underweight	-1000	table	0	12	3
25133637	rs1392280	BMI	-1000	table	0	3	3
25133637	rs7565158	Change in BMI	-1000	table	0	9	3
25133637	rs1347155	Change in BMI	-1000	table	0	8	3
25133637	rs955423	BMI	-1000	table	0	1	3
25133637	rs3096490	BMI	-1000	table	0	2	3
25133637	rs4898878	Height	-1000	table	0	11	3
25133637	rs3096483	BMI	-1000	table	0	6	3
25133637	rs794149	BMI	-1000	table	0	5	3
25133637	rs1426654	BMI	-1000	table	0	4	3
25133637	rs280325	Overweight: Male	-1000	table	1	9	3
25133637	rs1161397	Overweight: Male	-1000	table	1	8	3
25133637	rs1426654	BMI: Female	-1000	table	1	2	3
25133637	rs12101726	Overweight: Male	-1000	table	1	7	3
25133637	rs6447650	Change in BMI: Male	-1000	table	1	11	3
25133637	rs347282	Change in BMI: Female	-1000	table	1	15	3
25133637	rs347313	Change in BMI: Female	-1000	table	1	12	3
25133637	rs6833159	Underweight: Male	-1000	table	1	5	3
25133637	rs1347155	Change in BMI: Female	-1000	table	1	14	3
25133637	rs347306	Change in BMI: Female	-1000	table	1	13	3
25133637	rs1331623	Height: Female	-1000	table	1	4	3
24945404	rs4420311	TBLH-BMD	-7.352617	table	1	6	1
24945404	rs754388	LL-BMD	-9.853872	table	1	13	1
24945404	rs3012465	SK-BMD	-16.081445	table	1	21	1
24945404	rs2130604	SK-BMD	-10.477556	table	1	20	1
24945404	rs4420311	LL-BMD	-7.493495	table	1	12	1
24945404	rs3765350	TBLH-BMD	-9.152427	table	1	2	1
24945404	rs3920498	SK-BMD	-11.806875	table	1	19	1
24945404	rs7466269	LL-BMD	-7.821023	table	1	11	1
24945404	rs9525638	UL-BMD	-8.607303	table	1	18	1
24945404	rs884205	SK-BMD	-7.735182	table	1	26	1
24945404	rs2908004	LL-BMD	-10.521434	table	1	10	1
24945404	rs798943	UL-BMD	-36.832683	table	1	17	1
24945404	rs6726821	TBLH-BMD	-9.403403	table	1	3	1
24945404	rs12272917	SK-BMD	-9.872895	table	1	25	1
24945404	rs1262476	UL-BMD	-8.533132	table	1	16	1
24945404	rs3765350	LL-BMD	-7.539102	table	1	9	1
24945404	rs10835187	SK-BMD	-16.787812	table	1	24	1
24945404	rs2235529	UL-BMD	-7.917215	table	1	14	1
24945404	rs754388	TBLH-BMD	-8.528708	table	1	8	1
24945404	rs2450083	SK-BMD	-10.67162	table	1	23	1
24945404	rs6726821	UL-BMD	-7.946922	table	1	15	1
24945404	rs13223036	SK-BMD	-27.815309	table	1	22	1
24945404	rs17536328	TBLH-BMD	-8.120331	table	1	7	1
24945404	rs7776725	TBLH-BMD	-19.246417	table	1	4	1
24945404	rs7466269	TBLH-BMD	-7.486782	table	1	5	1
23704328	rs17101923	exR.yz: distance of the right exocanthion from the YZ plane	-1000	table	1	4	1
23704328	rs17101923	exL-exR: left-to-right exocanthion distance	-1000	table	1	7	1
23704328	rs17101923	prn-alL: pronasale to left alare distance	-1000	table	1	9	1
23704328	rs17101923	psL-psR: left-to-right palpebrale superius distance	-1000	table	1	2	1
23704328	rs17101923	piL-piR: left-to-right palpebrale inferius distance	-1000	table	1	3	1
23704328	rs997154	g-men: glabella to mid-endocanthion distance	-1000	table	1	13	1
23704328	rs7924176	sn-alL: subnasale to left alare	-1000	table	1	10	1
23704328	rs17101923	enL-enR: left-to-right endocanthion distance	-1000	table	1	6	1
23704328	rs17101923	enL.yz: distance of the left endocanthion from the YZ plane	-1000	table	1	5	1
23704328	rs17101923	alL-alR: left-to-right alare distance	-1000	table	1	11	1
21738479	rs445	white blood cell	-7.69897	table	3	6	4
21738479	rs4895441	white blood cell	-8.69897	table	3	4	4
21738479	rs17609240	white blood cell	-8.045757	table	3	2	4
21738479	rs4794822	Neutrophils	-9.221849	table	3	8	4
21738479	rs4065321	white blood cell	-13.522879	table	3	3	4
21738479	rs1420101	Eosinophils	-13.275724	table	3	10	4
21738479	rs3094212	white blood cell	-8.154902	table	3	5	4
21738479	rs12619285	Eosinophils	-9.267606	table	3	11	4
21738479	rs4857855	Eosinophils	-16.065502	table	3	12	4
21738479	rs12313946	white blood cell	-7.522879	table	3	7	4
21738479	rs4143832	Eosinophils	-9.920819	table	3	13	4
21738479	rs3184504	Eosinophils	-18.187087	table	3	14	4
21738479	rs2072910	Neutrophils	-9.522879	table	3	9	4
20838585	rs7704530	diastolic blood pressure	-6.958607	table	0	1	3
20838585	rs10498337	insulin	-6.05061	table	0	10	3
20838585	rs7738656	LDL-cholesterol	-6.60206	table	0	13	3
20838585	rs10044666	LDL-cholesterol	-6.327902	table	0	14	3
20838585	rs8131349	LDL-cholesterol	-7.853872	table	0	11	3
20838585	rs726914	systolic blood pressure	-6.148742	table	0	16	3
20838585	rs709595	diastolic blood pressure	-6.154902	table	0	2	3
20838585	rs11822822	systolic blood pressure	-6.251812	table	0	15	3
20838585	rs4897695	total cholesterol	-6.568636	table	0	20	3
20838585	rs6829649	total cholesterol	-7.017729	table	0	18	3
20838585	rs1613695	insulin	-6.769551	table	0	9	3
20838585	rs891541	waist circumference	-6.113509	table	0	21	3
20838585	rs247616	HDL-cholesterol	-6.180456	table	0	5	3
20838585	rs7738656	total cholesterol	-6.677781	table	0	19	3
20838585	rs7412	LDL-cholesterol	-7.79588	table	0	12	3
20838585	rs8131349	total cholesterol	-7.337242	table	0	17	3
20838585	rs853773	glucose	-6.154902	table	0	3	3
20838585	rs6052399	insulin	-7.008774	table	0	7	3
20838585	rs781718	glucose	-6.075721	table	0	4	3
20838585	rs3793275	insulin	-8.236572	table	0	6	3
20838585	rs16892328	insulin	-6.886057	table	0	8	3
20838585	rs11258628	LDL	-6.387216	table	1	17	3
20838585	rs7890572	triglycerides	-9.420216	table	1	21	3
20838585	rs17104804	distolic blood pressure	-6.229148	table	1	1	3
20838585	rs12330441	triglycerides	-6.522879	table	1	25	3
20838585	rs12807555	glucose	-6.568636	table	1	5	3
20838585	rs17568778	waist circumference	-6.086186	table	1	29	3
20838585	rs1449460	heart rate	-6.130768	table	1	12	3
20838585	rs9909931	glucose	-6.366532	table	1	6	3
20838585	rs8073909	total cholesterol	-7.161151	table	1	20	3
20838585	rs6726786	triglycerides	-6.537602	table	1	24	3
20838585	rs7210277	waist circumference	-6.154902	table	1	28	3
20838585	rs6440031	heart rate	-6.744727	table	1	11	3
20838585	rs1552257	insulin	-6.124939	table	1	15	3
20838585	rs5979903	glucose	-6.721246	table	1	4	3
20838585	rs17104804	systolic blood pressure	-6.031517	table	1	19	3
20838585	rs8073909	LDL	-6.853872	table	1	16	3
20838585	rs13290397	triglycerides	-6.619789	table	1	23	3
20838585	rs7121446	waist circumference	-6.443697	table	1	27	3
20838585	rs3019325	glucose	-6.124939	table	1	10	3
20838585	rs1144036	height	-6.619789	table	1	13	3
20838585	rs12548494	glucose	-6.148742	table	1	8	3
20838585	rs8103264	height	-6.251812	table	1	14	3
20838585	rs1046391	systolic blood pressure	-6.387216	table	1	18	3
20838585	rs12069004	glucose	-6.236572	table	1	7	3
20838585	rs12280753	triglycerides	-7.744727	table	1	22	3
20838585	rs127430	waist circumference	-7.481486	table	1	26	3
20838585	rs4783595	glucose	-7.022276	table	1	2	3
20838585	rs6552560	weight	-7.070581	table	1	30	3
20838585	rs3793275	glucose	-6.823909	table	1	3	3
20838585	rs10260737	glucose	-6.136677	table	1	9	3
20838585	rs6726786	triglycerides	-6.537602	table	2	46	1
20838585	rs8073909	total cholesterol	-7.161151	table	2	42	1
20838585	rs6829649	total cholesterol	-7.017729	table	2	19	1
20838585	rs891541	waist circumference	-6.113509	table	2	22	1
20838585	rs8103264	height	-6.251812	table	2	36	1
20838585	rs10044666	LDL-cholesterol	-6.327902	table	2	15	1
20838585	rs127430	waist circumference	-7.481486	table	2	48	1
20838585	rs1449460	heart rate	-6.130768	table	2	34	1
20838585	rs3793275	insulin	-8.236572	table	2	7	1
20838585	rs17104804	systolic blood pressure	-6.031517	table	2	41	1
20838585	rs9909931	glucose	-6.366532	table	2	28	1
20838585	rs781718	glucose	-6.075721	table	2	5	1
20838585	rs12548494	glucose	-6.148742	table	2	30	1
20838585	rs709595	diastolic blood pressure	-6.154902	table	2	3	1
20838585	rs4897695	total cholesterol	-6.568636	table	2	21	1
20838585	rs853773	glucose	-6.154902	table	2	4	1
20838585	rs6552560	weight	-7.070581	table	2	52	1
20838585	rs6440031	heart rate	-6.744727	table	2	33	1
20838585	rs13290397	triglycerides	-6.619789	table	2	45	1
20838585	rs3019325	glucose	-6.124939	table	2	32	1
20838585	rs445925	LDL-cholesterol	-18.060481	table	2	13	1
20838585	rs7738656	total cholesterol	-6.677781	table	2	20	1
20838585	rs12807555	glucose	-6.568636	table	2	27	1
20838585	rs7738656	LDL-cholesterol	-6.60206	table	2	14	1
20838585	rs7890572	triglycerides	-9.420216	table	2	43	1
20838585	rs6052399	insulin	-7.008774	table	2	8	1
20838585	rs7121446	waist circumference	-6.443697	table	2	49	1
20838585	rs8073909	LDL	-6.853872	table	2	38	1
20838585	rs247616	HDL-cholesterol	-23.013228	table	2	6	1
20838585	rs12069004	glucose	-6.236572	table	2	29	1
20838585	rs7210277	waist circumference	-6.154902	table	2	50	1
20838585	rs8131349	LDL-cholesterol	-7.853872	table	2	12	1
20838585	rs12330441	triglycerides	-6.522879	table	2	47	1
20838585	rs16892328	insulin	-6.886057	table	2	9	1
20838585	rs17568778	waist circumference	-6.086186	table	2	51	1
20838585	rs7704530	diastolic blood pressure	-6.958607	table	2	2	1
20838585	rs8131349	total cholesterol	-7.337242	table	2	18	1
20838585	rs10498337	insulin	-6.05061	table	2	11	1
20838585	rs11822822	systolic blood pressure	-6.251812	table	2	16	1
20838585	rs1046391	systolic blood pressure	-6.387216	table	2	40	1
20838585	rs4783595	glucose	-7.022276	table	2	24	1
20838585	rs1144036	height	-6.619789	table	2	35	1
20838585	rs726914	systolic blood pressure	-6.148742	table	2	17	1
20838585	rs1613695	insulin	-6.769551	table	2	10	1
20838585	rs10260737	glucose	-6.136677	table	2	31	1
20838585	rs3793275	glucose	-6.823909	table	2	25	1
20838585	rs11258628	LDL	-6.387216	table	2	39	1
20838585	rs1552257	insulin	-6.124939	table	2	37	1
20838585	rs17104804	distolic blood pressure	-6.229148	table	2	23	1
20838585	rs12280753	triglycerides	-7.744727	table	2	44	1
20838585	rs5979903	glucose	-6.721246	table	2	26	1
20838585	rs781718	glucose	-1000	table	3	4	1
20838585	rs6726786	triglycerides	-5.408935	table	3	45	1
20838585	rs12548494	glucose	-5.568636	table	3	29	1
20838585	rs3793275	insulin	-1000	table	3	6	1
20838585	rs12280753	triglycerides	-8.004365	table	3	43	1
20838585	rs709595	diastolic blood pressure	-1000	table	3	2	1
20838585	rs4783595	glucose	-7.060481	table	3	23	1
20838585	rs127430	waist circumference	-6.677781	table	3	47	1
20838585	rs891541	waist circumference	-1000	table	3	21	1
20838585	rs7738656	LDL-cholesterol	-1000	table	3	13	1
20838585	rs853773	glucose	-1000	table	3	3	1
20838585	rs7738656	total cholesterol	-1000	table	3	19	1
20838585	rs8131349	total cholesterol	-1000	table	3	17	1
20838585	rs16892328	insulin	-1000	table	3	8	1
20838585	rs1144036	height	-1000	table	3	34	1
20838585	rs11822822	systolic blood pressure	-1000	table	3	15	1
20838585	rs11258628	LDL	-5.136677	table	3	38	1
20838585	rs17568778	waist circumference	-6.045757	table	3	50	1
20838585	rs7121446	waist circumference	-5.657577	table	3	48	1
20838585	rs8073909	LDL	-5.920819	table	3	37	1
20838585	rs1449460	heart rate	-1000	table	3	33	1
20838585	rs6052399	insulin	-1000	table	3	7	1
20838585	rs10498337	insulin	-1000	table	3	10	1
20838585	rs9909931	glucose	-6.30103	table	3	27	1
20838585	rs7704530	diastolic blood pressure	-1000	table	3	1	1
20838585	rs12807555	glucose	-7.920819	table	3	26	1
20838585	rs3793275	glucose	-6.244125	table	3	24	1
20838585	rs17104804	systolic blood pressure	-1000	table	3	40	1
20838585	rs8103264	height	-1000	table	3	35	1
20838585	rs4897695	total cholesterol	-1000	table	3	20	1
20838585	rs445925	LDL-cholesterol	-5.638272	table	3	12	1
20838585	rs7890572	triglycerides	-5.376751	table	3	42	1
20838585	rs13290397	triglycerides	-6.167491	table	3	44	1
20838585	rs6829649	total cholesterol	-1000	table	3	18	1
20838585	rs726914	systolic blood pressure	-1000	table	3	16	1
20838585	rs8131349	LDL-cholesterol	-1000	table	3	11	1
20838585	rs10044666	LDL-cholesterol	-1000	table	3	14	1
20838585	rs7210277	waist circumference	-5.920819	table	3	49	1
20838585	rs1613695	insulin	-1000	table	3	9	1
20838585	rs8073909	total cholesterol	-6.69897	table	3	41	1
20838585	rs710841	height	-1000	table	5	10	1
20838585	rs964184	HDL-cholesterol	-1000	table	5	4	1
20838585	rs7819412	triglycerides	-1000	table	5	24	1
20838585	rs12740374	LDL-cholesterol	-1000	table	5	17	1
20838585	rs560887	glucose	-1000	table	5	2	1
20838585	rs653178	diastolic blood pressure	-1000	table	5	1	1
20838585	rs4896582	height	-1000	table	5	11	1
20838585	rs1532624	HDL-cholesterol	-1000	table	5	3	1
20838585	rs2304130	total cholesterol	-1000	table	5	21	1
20838585	rs7395662	HDL-cholesterol	-1000	table	5	6	1
20838585	rs3760318	height	-1000	table	5	14	1
20838585	rs185819	height	-1000	table	5	8	1
20838585	rs967417	height	-1000	table	5	12	1
20838585	rs780094	triglycerides	-1000	table	5	23	1
20838585	rs6060373	height	-1000	table	5	16	1
20838585	rs3184504	systolic blood pressure	-1000	table	5	19	1
20838585	rs3748069	height	-1000	table	5	9	1
20838585	rs7138803	weight	-1000	table	5	25	1
20838585	rs12272004	LDL-cholesterol	-1000	table	5	18	1
20838585	rs471364	HDL-cholesterol	-1000	table	5	7	1
20838585	rs693	total cholesterol	-1000	table	5	20	1
20838585	rs757608	height	-1000	table	5	13	1
20838585	rs157580	HDL-cholesterol	-1000	table	5	5	1
20838585	rs964184	triglycerides	-5.721246	table	5	22	1
20838585	rs16896068	height	-1000	table	5	15	1
23836780	rs3825942	Glaucoma (exfoliation)	-1000	table	0	7	1
23836780	rs4656461	Glaucoma	-1000	table	0	1	1
23836780	rs11656696	IOP	-1000	table	0	8	1
23836780	rs4977756	Glaucoma	-1000	table	0	6	1
23836780	rs735860	Glaucoma	-1000	table	0	4	1
23836780	rs3213787	Glaucoma	-1000	table	0	3	1
21738491	rs12296050	QT	-1000	table	1	5	2
21738491	rs12143842	QT	-1000	table	1	3	2
21738491	rs4687718	−0.63	-1000	table	1	1	2
21738491	rs4687718	rotterdam study	-1000	table	1	1	2
21738491	rs11153730	rotterdam study	-1000	table	1	2	2
21738491	rs11970286	QT	-1000	table	1	4	2
17903296	rs922948	shaft width**	-5.756962	table	1	7	1
17903296	rs2320625	shaft width**	-1000	table	1	68	1
17903296	rs6600671	neck section modulus**	-6.232844	table	1	3	1
17903296	rs4715166	shaftz1r	-5.570248	table	1	14	1
17903296	rs10506821	shaft width**	-6.692504	table	1	22	1
17903296	rs6502901	NeckZ1	-1000	table	1	77	1
17903296	rs9287234	shaft section modulus**	-5.102373	table	1	36	1
17903296	rs2054989	shaftz1r	-6.217527	table	1	6	1
17903296	rs991258	shaft width**	-6.274088	table	1	8	1
17903296	rs4143244	NeckW1	-6.151811	table	1	38	1
17903296	rs10506701	trochanter bmd**	-5.853872	table	1	21	1
17903296	rs4087296	trochanter bmd**	-6.50724	table	1	25	1
17903296	rs10503887	shaft section modulus**	-6.651695	table	1	16	1
17903296	rs4811196	trochanter bmd**	-5.946922	table	1	27	1
17903296	rs1552896	neck-shaft angle**	-5.052076	table	1	49	1
17903296	rs10492096	shaft section modulus**	-5.474955	table	1	20	1
17903296	rs2094541	NeckW1	-1000	table	1	72	1
17903296	rs9317284	femoral bmd**	-6.61261	table	1	24	1
17903296	rs750160	NeckW1	-1000	table	1	79	1
17903296	rs4131805	necklengf	-5.68403	table	1	26	1
17903296	rs9291683	fnbmd	-5.68403	table	1	9	1
17903296	rs1386389	NeckZ1	-1000	table	1	71	1
17903296	rs10492922	fnbmd	-1000	table	1	76	1
17903296	rs10515148	neck section modulus**	-6.21467	table	1	11	1
17903296	rs10514345	lumbar spine bmd**	-5.667562	table	1	12	1
17903296	rs2165468	femoral bmd**	-5.970616	table	1	17	1
17903296	rs7857590	lsbmd	-5.092589	table	1	50	1
17903296	rs914951	trochanter bmd**	-5.056011	table	1	37	1
17903296	rs1395548	shaftz1r	-5.91364	table	1	33	1
17903296	rs1538173	femoral bmd**	-5.552842	table	1	34	1
17903296	rs1590305	lsbmd	-5.501689	table	1	23	1
17903296	rs10510628	trochanter bmd**	-5.548214	table	1	5	1
17903296	rs432446	neck-shaft angle**	-5.284833	table	1	42	1
17903296	rs7290139	ShaftZ1	-1000	table	1	80	1
17903296	rs1759687	femoral neck length**	-1000	table	1	67	1
17903296	rs10508076	femoral bmd**	-5.361511	table	1	58	1
17903296	rs10492028	neckz1rm	-1000	table	1	73	1
17903296	rs2053506	NeckZ1	-5.427128	table	1	4	1
17903296	rs10518923	ShaftZ1	-1000	table	1	74	1
17903296	rs2214681	fnbmd	-5.565431	table	1	15	1
17903296	rs1304771	neck-shaft angle**	-1000	table	1	69	1
17903296	rs8081154	fnbmd	-1000	table	1	78	1
17903296	rs2548003	neck section modulus**	-6.619789	table	1	10	1
17903296	rs638882	neck section modulus**	-5.455932	table	1	19	1
17903296	rs3762397	trochanter bmd**	-6.555955	table	1	35	1
17903296	rs842288	fnbmd	-1000	table	1	70	1
17903296	rs1452928	shaft width**	-6.148742	table	1	18	1
17903296	rs2189480	lsbmd	-1000	table	3	15	4
17903296	rs2189480	neckz1rm	-1000	table	3	15	4
17903296	rs10519297	neck-shaft angle**	-1000	table	3	18	4
17903296	rs10519297	neck-shaft angle**	-1000	table	3	18	4
17903296	rs1801133	shaft section modulus**	-1000	table	3	1	4
17903296	rs1801133	neck-shaft angle**	-1000	table	3	1	4
17903296	rs4988321	femoral bmd**	-1000	table	3	8	2
17903296	rs4988321	shaft section modulus**	-1000	table	3	8	2
17903296	rs10519297	neck-shaft angle**	-1000	table	3	16	4
17903296	rs10519297	neck-shaft angle**	-1000	table	3	16	4
17903296	rs3778099	femoral bmd**	-1000	table	3	6	4
17903296	rs3778099	fnbmd	-1000	table	3	6	4
17903296	rs11327935	neckw1rf	-1000	table	3	22	2
17903296	rs11327935	shaftz1r	-1000	table	3	22	2
17903296	rs700518	neck-shaft angle**	-1000	table	3	16	2
17903296	rs700518	neck-shaft angle**	-1000	table	3	16	2
17903296	rs1544410	lsbmd	-1000	table	3	13	2
17903296	rs1544410	neckz1rm	-1000	table	3	13	2
17903296	rs9340799	femoral bmd**	-1000	table	3	7	2
17903296	rs9340799	fnbmd	-1000	table	3	7	2
17903296	rs10519297	neck-shaft angle**	-1000	table	3	19	4
17903296	rs10519297	neck-shaft angle**	-1000	table	3	19	4
17903296	rs2189480	lsbmd	-1000	table	3	13	4
17903296	rs2189480	neckz1rm	-1000	table	3	13	4
17903296	rs4988300	femoral bmd**	-1000	table	3	10	4
17903296	rs4988300	shaft section modulus**	-1000	table	3	10	4
17903296	rs1884052	shaft section modulus**	-1000	table	3	5	4
17903296	rs1884052	shaftz1r	-1000	table	3	5	4
17903296	rs2234693	femoral neck length**	-1000	table	3	4	2
17903296	rs2234693	necklengf	-1000	table	3	4	2
17903296	rs627174	femoral bmd**	-1000	table	3	9	2
17903296	rs627174	shaft section modulus**	-1000	table	3	9	2
17903296	rs4988300	femoral bmd**	-1000	table	3	8	4
17903296	rs4988300	shaft section modulus**	-1000	table	3	8	4
17903296	rs2075555	neckw1rf	-1000	table	3	21	4
17903296	rs2075555	shaftz1r	-1000	table	3	21	4
17903296	rs11568820	lsbmd	-1000	table	3	11	2
17903296	rs11568820	neckz1rm	-1000	table	3	11	2
17903296	rs3866461	femoral neck length**	-1000	table	3	4	4
17903296	rs3866461	necklengf	-1000	table	3	4	4
17903296	rs10046	neck-shaft angle**	-1000	table	3	19	2
17903296	rs10046	neck-shaft angle**	-1000	table	3	19	2
17903296	rs731236	lsbmd	-1000	table	3	15	2
17903296	rs731236	neckz1rm	-1000	table	3	15	2
17903296	rs4988300	femoral bmd**	-1000	table	3	9	4
17903296	rs4988300	shaft section modulus**	-1000	table	3	9	4
17903296	rs2189480	lsbmd	-1000	table	3	14	4
17903296	rs2189480	neckz1rm	-1000	table	3	14	4
17903296	rs3736228	femoral bmd**	-1000	table	3	10	2
17903296	rs3736228	shaft section modulus**	-1000	table	3	10	2
17903296	rs10735810	lsbmd	-1000	table	3	12	2
17903296	rs10735810	neckz1rm	-1000	table	3	12	2
17903296	rs2075555	neckw1rf	-1000	table	3	22	4
17903296	rs2075555	shaftz1r	-1000	table	3	22	4
17903296	rs2008691	neck-shaft angle**	-1000	table	3	17	4
17903296	rs2008691	neck-shaft angle**	-1000	table	3	17	4
17903296	rs2189480	lsbmd	-1000	table	3	11	4
17903296	rs2189480	neckz1rm	-1000	table	3	11	4
17903296	rs10519297	neck-shaft angle**	-1000	table	3	20	4
17903296	rs10519297	neck-shaft angle**	-1000	table	3	20	4
17903296	rs1107946	neckw1rf	-1000	table	3	21	2
17903296	rs1107946	shaftz1r	-1000	table	3	21	2
17903296	rs1801133	shaft section modulus**	-1000	table	3	1	2
17903296	rs1801133	neck-shaft angle**	-1000	table	3	1	2
17903296	rs7975232	lsbmd	-1000	table	3	14	2
17903296	rs7975232	neckz1rm	-1000	table	3	14	2
17903296	rs2189480	lsbmd	-1000	table	3	12	4
17903296	rs2189480	neckz1rm	-1000	table	3	12	4
17903296	rs2075555	neckw1rf	-1000	table	3	23	4
17903296	rs2075555	shaftz1r	-1000	table	3	23	4
17903296	rs4775936	neck-shaft angle**	-1000	table	3	18	2
17903296	rs4775936	neck-shaft angle**	-1000	table	3	18	2
17903296	rs1800012	neckw1rf	-1000	table	3	23	2
17903296	rs1800012	shaftz1r	-1000	table	3	23	2
17903296	rs11575899	neck-shaft angle**	-1000	table	3	20	2
17903296	rs11575899	neck-shaft angle**	-1000	table	3	20	2
17903292	rs723464	urinary albumin excretion	-5.0	table	1	39	1
17903292	rs10495487	Uric acid	-1000	table	1	65	1
17903292	rs10489578	glomerular filtration rate (exam 6)	-1000	table	1	68	1
17903292	rs754958	Serum Phosphorous	-1000	table	1	64	1
17903292	rs9322817	thyroid stimulating hormone	-5.187087	table	1	6	1
17903292	rs6977660	thyroid stimulating hormone	-5.431798	table	1	5	1
17903292	rs10511176	glomerular filtration rate (exam 7)	-1000	table	1	70	1
17903292	rs1243400	urinary albumin excretion	-5.318759	table	1	34	1
17903292	rs10489578	Serum creatinine (exam 6)	-1000	table	1	66	1
17903292	rs10484370	Serum Calcium	-1000	table	1	69	1
17903292	rs10502302	Serum creatinine (exam 5)	-1000	table	1	71	1
17903292	rs10499559	thyroid stimulating hormone	-5.080922	table	1	7	1
17903292	rs10515134	Luteinizing Hormone	-1000	table	1	67	1
17903292	rs9305354	urinary albumin excretion	-5.075721	table	1	8	1
17903292	rs1158167	cyscmv7	-8.070581	table	1	3	1
17903292	rs1712790	urinary albumin excretion	-5.721246	table	1	4	1
17903292	rs10486135	glomerular filtration rate	-1000	table	2	4	2
17903292	rs1005066	glomerular filtration rate	-1000	table	2	6	2
17903292	rs1712790	urinary albumin excretion	-6.040959	table	2	9	2
17903292	rs727087	glomerular filtration rate	-1000	table	2	5	2
17903292	rs2885618	glomerular filtration rate	-1000	table	2	7	2
17903292	rs10485409	urinary albumin excretion	-5.0	table	2	10	2
17903292	rs2480555	glomerular filtration rate	-1000	table	2	3	2
17903292	rs10512437	glomerular filtration rate	-1000	table	2	2	2
17903292	rs10496887	glomerular filtration rate	-1000	table	2	8	2
17903292	rs1158167	cyscmv7	-8.09691	table	3	3	2
17903292	rs911122	urinary albumin excretion ≥ 30*	-1000	table	3	15	2
17903292	rs911122	cyscmv7	-1000	table	3	6	2
17903292	rs1158167	cyscmv7	-1000	table	3	13	2
17903292	rs2145231	cyscmv7	-1000	table	3	14	2
17903292	rs3760626	chronic kidney disease	-1000	table	3	7	2
22509378	rs11594963	Lubrication	-5.709965	table	0	11	1
22509378	rs13202860	Arousal	-6.916139	table	0	1	1
22509378	rs2370759	Lubrication	-5.769551	table	0	10	1
22509378	rs739031	Overall female sexual dysfunction	-5.668775	table	0	8	1
22509378	rs1876525	Arousal	-6.916139	table	0	2	1
22509378	rs11008865	Lubrication	-5.567993	table	0	15	1
22509378	rs11599044	Lubrication	-5.709965	table	0	12	1
22509378	rs2284024	Overall female sexual dysfunction	-5.735654	table	0	6	1
22509378	rs10508773	Lubrication	-5.70952	table	0	13	1
22509378	rs4821535	Overall female sexual dysfunction	-5.772885	table	0	5	1
22509378	rs13209281	Arousal	-6.079407	table	0	3	1
22509378	rs4820255	Overall female sexual dysfunction	-5.772885	table	0	4	1
22509378	rs5750311	Overall female sexual dysfunction	-5.676954	table	0	7	1
22509378	rs16933243	Lubrication	-5.590913	table	0	14	1
22509378	rs4821536	Overall female sexual dysfunction	-5.495393	table	0	9	1
24324551	rs191392302	PR	-7.408935	table	0	39	2
24324551	rs2645430	EF	-6.431798	table	0	3	2
24324551	rs9815195	PR	-6.130768	table	0	26	2
24324551	rs61018535	PR	-6.823909	table	0	28	2
24324551	rs2274511	QRS	-6.075721	table	0	46	2
24324551	rs182503338	QRS	-6.102373	table	0	43	2
24324551	rs56159702	PCR	-6.420216	table	0	18	2
24324551	rs4408325	PCR	-6.853872	table	0	21	2
24324551	rs10808508	PCR	-6.376751	table	0	15	2
24324551	rs6989074	PCR	-6.30103	table	0	20	2
24324551	rs2252567	EF	-6.244125	table	0	5	2
24324551	rs59623110	PR	-6.568636	table	0	29	2
24324551	rs12582717	Cardio	-6.638272	table	0	2	2
24324551	rs7013781	PCR	-6.045757	table	0	10	2
24324551	rs111981433	EF	-6.102373	table	0	6	2
24324551	rs4149018	Cardio	-6.920819	table	0	1	2
24324551	rs75041531	PR	-6.026872	table	0	38	2
24324551	rs10769783	QRS	-6.677781	table	0	45	2
24324551	rs114137957	PR	-6.017729	table	0	31	2
24324551	rs10955962	PCR	-6.30103	table	0	13	2
24324551	rs114133078	PR	-6.657577	table	0	27	2
24324551	rs57302454	PCR	-6.244125	table	0	9	2
24324551	rs79523511	PR	-6.744727	table	0	24	2
24324551	rs3176130	PR	-6.823909	table	0	42	2
24324551	rs116187617	PR	-6.920819	table	0	33	2
24324551	rs73276602	PR	-7.004365	table	0	30	2
24324551	rs11664027	PR	-6.60206	table	0	40	2
24324551	rs2034842	PCR	-6.19382	table	0	14	2
24324551	rs56988800	PR	-6.886057	table	0	23	2
24324551	rs115744676	PR	-8.161151	table	0	32	2
24324551	rs2054148	PCR	-6.065502	table	0	11	2
24324551	rs13078828	EIA	-6.39794	table	0	8	2
24324551	rs76090503	PR	-6.39794	table	0	25	2
24324551	rs117364231	PR	-7.013228	table	0	37	2
24324551	rs78852656	PR	-7.408935	table	0	35	2
24324551	rs10955961	PCR	-6.552842	table	0	12	2
24324551	rs7387373	PCR	-6.075721	table	0	17	2
24324551	rs1497042	EF	-6.346787	table	0	4	2
24324551	rs72786268	QRS	-6.420216	table	0	44	2
24324551	rs7387094	PCR	-6.309804	table	0	16	2
24324551	rs58829748	PCR	-6.142668	table	0	19	2
24324551	rs116303449	PCR	-6.229148	table	0	22	2
24324551	rs8087073	PR	-8.958607	table	0	41	2
24324551	rs59403466	PR	-6.19382	table	0	36	2
24324551	rs807029	EF	-6.356547	table	0	7	2
24324551	rs75609241	PR	-6.346787	table	0	34	2
20694148	rs174546	“	-7.0	table	1	7	1
20694148	rs9989419	“	-30.522879	table	1	3	1
20694148	rs3764261	Log HDL-C (mmol/l)	-47.886057	table	1	2	1
20694148	rs4523270	“	-7.0	table	1	5	1
20694148	rs2083637	“	-17.221849	table	1	4	1
20694148	rs496300	“	-6.408935	table	1	6	1
20694148	rs7865146	DBP (mmHg)	-6.0	table	1	10	1
20694148	rs7903146	type 2 diabetes	-33.69897	table	1	9	1
20694148	rs1535	“	-6.187087	table	1	8	1
19820699	rs3811647	mean cell volume	-1000	table	0	16	1
19820699	rs1800562	mean cell volume	-1000	table	0	9	1
21203500	rs3760776	DG7	-11.465974	table	0	4	3
21203500	rs10483776	DG6	-8.018634	table	0	2	3
21203500	rs3760776	DG12	-9.025028	table	0	7	3
21203500	rs735396	DG11	-7.352617	table	0	6	3
21203500	rs3760776	DG9	-16.454693	table	0	5	3
21203500	rs7953249	DG7	-7.705534	table	0	3	3
21203500	rs3760776	FUCA	-11.850781	table	0	8	3
21203500	rs7159888	DG1	-17.460924	table	0	1	3
17903301	rs746463	Post-exercise 3 minute recovery systolic blood pressure	-1000	table	1	25	1
17903301	rs190982	Stage 2 Exercise heart rate	-1000	table	1	95	1
17903301	rs10483844	Stage 2 Exercise heart rate	-1000	table	1	98	1
17903301	rs1392284	left ventricular systolic dimension	-1000	table	1	43	1
17903301	rs10513442	Aortic root diameter	-1000	table	1	82	1
17903301	rs1989051	left ventricular mass	-1000	table	1	90	1
17903301	rs1488745	left ventricular diastolic dimension	-1000	table	1	57	1
17903301	rs448458	left ventricular systolic dimension	-1000	table	1	51	1
17903301	rs10511550	left ventricular wall thickness	-1000	table	1	84	1
17903301	rs10515509	left ventricular mass	-1000	table	1	81	1
17903301	rs10511762	left ventricular diastolic dimension	-1000	table	1	17	1
17903301	rs1029946	Post-exercise 3 minute recovery heart rate	-1000	table	1	63	1
17903301	rs366676	left ventricular fractional shortening	-5.61261	table	1	6	1
17903301	rs1958055	Stage 2 Exercise heart rate	-1000	table	1	64	1
17903301	rs1719	left ventricular wall thickness	-1000	table	1	88	1
17903301	rs4148686	brachial artery flow-mediated dilation percent	-1000	table	1	32	1
17903301	rs10519181	left ventricular wall thickness	-1000	table	1	13	1
17903301	rs10489725	left ventricular mass	-1000	table	1	89	1
17903301	rs7286558	Stage 2 Exercise heart rate	-1000	table	1	97	1
17903301	rs3007456	Baseline brachial artery flow velocity	-1000	table	1	104	1
17903301	rs2819770	Stage 2 Exercise heart rate	-1000	table	1	24	1
17903301	rs2438085	left ventricular wall thickness	-1000	table	1	86	1
17903301	rs4920799	left ventricular diastolic dimension	-1000	table	1	12	1
17903301	rs10502887	Baseline brachial artery diameter	-1000	table	1	73	1
17903301	rs3766377	left ventricular systolic dimension	-1000	table	1	16	1
17903301	rs10515508	Baseline brachial artery flow velocity	-1000	table	1	35	1
17903301	rs3814219	Baseline brachial artery flow velocity	-1000	table	1	31	1
17903301	rs2389866	brachial artery hyperemic flow velocity	-1000	table	1	71	1
17903301	rs10498091	left ventricular mass	-1000	table	1	10	1
17903301	rs1045182	Baseline brachial artery diameter	-1000	table	1	34	1
17903301	rs2553268	Stage 2 Exercise systolic blood pressure	-1000	table	1	27	1
17903301	rs580859	left ventricular diastolic dimension	-1000	table	1	48	1
17903301	rs6847149	Stage 2 Exercise heart rate	-1000	table	1	23	1
17903301	rs6104740	left ventricular diastolic dimension	-1000	table	1	14	1
17903301	rs7327514	Left atrial diameter	-1000	table	1	87	1
17903301	rs10504543	left ventricular systolic dimension	-1000	table	1	8	1
17903301	rs3813713	left ventricular wall thickness	-1000	table	1	83	1
17903301	rs666088	left ventricular diastolic dimension	-1000	table	1	7	1
17903301	rs10504591	left ventricular fractional shortening	-1000	table	1	56	1
17903301	rs7544568	Aortic root diameter	-1000	table	1	55	1
17903301	rs2900208	left ventricular diastolic dimension	-1000	table	1	15	1
17903301	rs10504591	left ventricular systolic dimension	-1000	table	1	46	1
17903301	rs1029947	Post-exercise 3 minute recovery heart rate	-1000	table	1	62	1
17903301	rs1106494	brachial artery flow-mediated dilation percent	-1000	table	1	70	1
17903301	rs4485619	left ventricular diastolic dimension	-1000	table	1	19	1
17903301	rs2918268	left ventricular systolic dimension	-1000	table	1	52	1
17903301	rs2056387	Stage 2 Exercise heart rate	-1000	table	1	26	1
17903301	rs1425727	Baseline brachial artery flow velocity	-1000	table	1	102	1
17903301	rs774227	Baseline brachial artery diameter	-1000	table	1	72	1
17903301	rs1471639	Baseline brachial artery flow velocity	-1000	table	1	33	1
17903301	rs448458	left ventricular fractional shortening	-1000	table	1	47	1
17903301	rs2468680	Aortic root diameter	-1000	table	1	50	1
17903301	rs10515040	left ventricular fractional shortening	-1000	table	1	44	1
17903301	rs2016718	Post-exercise 3 minute recovery systolic blood pressure	-1000	table	1	61	1
17903301	rs4936770	left ventricular mass	-1000	table	1	18	1
17903301	rs10493389	Left atrial diameter	-1000	table	1	11	1
17903301	rs9312006	left ventricular fractional shortening	-1000	table	1	45	1
17903301	rs7828552	Post-exercise 3 minute recovery systolic blood pressure	-1000	table	1	65	1
17903301	rs1701821	Left atrial diameter	-1000	table	1	54	1
17903301	rs965036	left ventricular mass	-1000	table	1	53	1
17903301	rs1379659	left ventricular diastolic dimension	-6.931814	table	1	5	1
17903301	rs1859634	brachial artery hyperemic flow velocity	-1000	table	1	69	1
17903301	rs1935881	Left atrial diameter	-1000	table	1	9	1
17903301	rs1379659	Across left ventricular phenotypes	-1000	table	2	21	1
17903301	rs10501940	left ventricular systolic dimension	-1000	table	2	14	1
17903301	rs525960	Across left ventricular phenotypes	-1000	table	2	35	1
17903301	rs10504543	Across left ventricular phenotypes	-1000	table	2	26	1
17903301	rs473664	left ventricular mass	-1000	table	2	6	1
17903301	rs10491574	Across left ventricular phenotypes	-1000	table	2	33	1
17903301	rs707025	left ventricular systolic dimension	-1000	table	2	15	1
17903301	rs2056387	Across phenotypes	-1000	table	2	42	1
17903301	rs10504543	left ventricular systolic dimension	-1000	table	2	11	1
17903301	rs7155941	Across phenotypes	-1000	table	2	50	1
17903301	rs10513272	left ventricular diastolic dimension	-1000	table	2	17	1
17903301	rs2912991	Across phenotypes	-1000	table	2	47	1
17903301	rs667269	Across left ventricular phenotypes	-1000	table	2	29	1
17903301	rs1959291	Across left ventricular phenotypes	-1000	table	2	31	1
17903301	rs473664	Across left ventricular phenotypes	-1000	table	2	24	1
17903301	rs1432214	Across phenotypes	-1000	table	2	40	1
17903301	rs10518462	Across left ventricular phenotypes	-1000	table	2	27	1
17903301	rs2900208	left ventricular diastolic dimension	-1000	table	2	12	1
17903301	rs1379659	left ventricular diastolic dimension	-1000	table	2	4	1
17903301	rs10488825	Aortic root diameter	-1000	table	2	7	1
17903301	rs10510677	Across phenotypes	-1000	table	2	48	1
17903301	rs26438	Aortic root diameter	-1000	table	2	5	1
17903301	rs10498091	Across left ventricular phenotypes	-1000	table	2	22	1
17903301	rs1959289	Across left ventricular phenotypes	-1000	table	2	28	1
17903301	rs707025	Across left ventricular phenotypes	-1000	table	2	34	1
17903301	rs861857	left ventricular mass	-1000	table	2	13	1
17903301	rs6560812	Across phenotypes	-1000	table	2	43	1
17903301	rs10485104	Across left ventricular phenotypes	-1000	table	2	32	1
17903301	rs10498091	left ventricular mass	-1000	table	2	8	1
17903301	rs1395204	Aortic root diameter	-1000	table	2	16	1
17903301	rs10512056	Across phenotypes	-1000	table	2	41	1
17903301	rs4920799	left ventricular diastolic dimension	-1000	table	2	3	1
17903301	rs10514431	left ventricular diastolic dimension	-1000	table	2	9	1
17903301	rs3766377	Across left ventricular phenotypes	-1000	table	2	25	1
17903301	rs1954627	Across phenotypes	-1000	table	2	51	1
17903301	rs861857	Across left ventricular phenotypes	-1000	table	2	23	1
17903301	rs1560916	Across phenotypes	-1000	table	2	39	1
17903301	rs10505599	left ventricular diastolic dimension	-1000	table	2	10	1
17903301	rs1959290	Across left ventricular phenotypes	-1000	table	2	30	1
17903301	rs10493052	Across phenotypes	-1000	table	2	49	1
17903301	rs180935	left ventricular mass	-1000	table	3	17	1
17903301	rs2396083	left ventricular fractional shortening	-1000	table	3	45	1
17903301	rs10513333	Left atrial diameter	-1000	table	3	41	1
17903301	rs180935	left ventricular wall thickness	-1000	table	3	13	1
17903301	rs1059502	left ventricular diastolic dimension	-1000	table	3	39	1
17903301	rs10510001	left ventricular diastolic dimension	-1000	table	3	5	1
17903301	rs2419857	Stage 2 Exercise heart rate	-1000	table	3	58	1
17903301	rs10510001	brachial artery hyperemic flow velocity	-1000	table	3	81	1
17903301	rs729761	Stage 2 Exercise heart rate	-1000	table	3	67	1
17903301	rs1357424	left ventricular fractional shortening	-1000	table	3	37	1
17903301	rs10509999	brachial artery hyperemic flow velocity	-1000	table	3	79	1
17903301	rs427832	Post-exercise 3 minute recovery systolic blood pressure	-1000	table	3	65	1
17903301	rs4345919	Post-exercise 3 minute recovery heart rate	-1000	table	3	59	1
17903301	rs180935	brachial artery hyperemic flow velocity	-1000	table	3	77	1
17903301	rs10509999	left ventricular diastolic dimension	-1000	table	3	10	1
17903301	rs2215564	brachial artery hyperemic flow velocity	-1000	table	3	91	1
17903301	rs833048	brachial artery hyperemic flow velocity	-1000	table	3	87	1
17903301	rs731824	Left atrial diameter	-1000	table	3	34	1
17903301	rs2478518	left ventricular systolic dimension	-1000	table	3	33	1
17903301	rs1752189	Post-exercise 3 minute recovery systolic blood pressure	-1000	table	3	60	1
17903301	rs741067	Baseline brachial artery diameter	-1000	table	3	89	1
17903301	rs1202524	left ventricular diastolic dimension	-1000	table	3	32	1
17903301	rs998334	left ventricular diastolic dimension	-1000	table	3	14	1
17903301	rs10509999	left ventricular systolic dimension	-1000	table	3	16	1
17903301	rs10510000	left ventricular mass	-1000	table	3	26	1
17903301	rs1059502	Aortic root diameter	-1000	table	3	36	1
17903301	rs2478518	left ventricular fractional shortening	-1000	table	3	28	1
17903301	rs10510001	left ventricular mass	-1000	table	3	24	1
17903301	rs180934	left ventricular wall thickness	-1000	table	3	12	1
17903301	rs7902873	left ventricular diastolic dimension	-1000	table	3	9	1
17903301	rs10510000	left ventricular fractional shortening	-1000	table	3	22	1
17903301	rs1202585	brachial artery hyperemic flow velocity	-1000	table	3	84	1
17903301	rs10510000	left ventricular diastolic dimension	-1000	table	3	7	1
17903301	rs10495298	Stage 2 Exercise systolic blood pressure	-1000	table	3	62	1
17903301	rs998334	left ventricular systolic dimension	-1000	table	3	20	1
17903301	rs180934	left ventricular mass	-1000	table	3	18	1
17903301	rs7902873	left ventricular systolic dimension	-1000	table	3	15	1
17903301	rs10491167	Stage 2 Exercise systolic blood pressure	-1000	table	3	55	1
17903301	rs758216	Post-exercise 3 minute recovery systolic blood pressure	-1000	table	3	61	1
17903301	rs729761	left ventricular systolic dimension	-1000	table	3	44	1
17903301	rs2331406	Aortic root diameter	-1000	table	3	40	1
17903301	rs10510001	left ventricular systolic dimension	-1000	table	3	6	1
17903301	rs180940	left ventricular wall thickness	-1000	table	3	11	1
17903301	rs1357424	left ventricular systolic dimension	-1000	table	3	38	1
17903301	rs10510000	brachial artery hyperemic flow velocity	-1000	table	3	80	1
17903301	rs1202585	Baseline brachial artery diameter	-1000	table	3	83	1
17903301	rs180934	brachial artery hyperemic flow velocity	-1000	table	3	78	1
17903301	rs721575	Post-exercise 3 minute recovery heart rate	-1000	table	3	57	1
17903301	rs180940	brachial artery hyperemic flow velocity	-1000	table	3	76	1
17903301	rs10498756	brachial artery hyperemic flow velocity	-1000	table	3	88	1
17903301	rs1202585	left ventricular mass	-1000	table	3	35	1
17903301	rs427832	Baseline brachial artery flow velocity	-1000	table	3	86	1
17903301	rs275678	Post-exercise 3 minute recovery systolic blood pressure	-1000	table	3	64	1
17903301	rs729761	left ventricular fractional shortening	-1000	table	3	42	1
17903301	rs1006581	Baseline brachial artery diameter	-1000	table	3	90	1
17903301	rs10510000	left ventricular systolic dimension	-1000	table	3	8	1
17903301	rs2180478	left ventricular diastolic dimension	-1000	table	3	30	1
17903301	rs758216	Aortic root diameter	-1000	table	3	31	1
17903301	rs758216	Baseline brachial artery flow velocity	-1000	table	3	82	1
17903301	rs2396083	left ventricular systolic dimension	-1000	table	3	47	1
17903301	rs729761	Left atrial diameter	-1000	table	3	43	1
17903301	rs6585258	left ventricular mass	-1000	table	3	25	1
[truncated: 275 more rows]
