# Supplementary material for: A machine-compiled database of genome-wide association studies
Source: Nat Commun. 2019 Jul 26;10:3341. doi: 10.1038/s41467-019-11026-x (PMC6659642; doi:10.1038/s41467-019-11026-x)
Supplement: Supplementary file 3 — Source Data [file 41467_2019_11026_MOESM3_ESM.zip › Supplementary Files/notebooks/results/nb-output/acronyms.extracted.all.tsv]

24068947	double outlet right ventricle	MP:0000284
24068947	heart left ventricle hypertrophy	MP:0002625
24068947	abnormal right lung morphology	MP:0009570
24068947	situs inversus	MP:0002766
24068947	abnormal heart left ventricle outflow tract morphology	MP:0010429
24068947	right pulmonary isomerism	MP:0000531
24068947	heart right ventricle hypertrophy	MP:0000276
24068947	left-sided isomerism	MP:0000542
24068947	abnormal heart right atrium morphology	MP:0003922
24068947	abnormal left lung morphology	MP:0009569
24068947	right aortic arch	MP:0004158
24068947	Dextrocardia	MP:0000644
24068947	Heterotaxia	MP:0004133
24068947	right-sided isomerism	MP:0000508
24068947	abnormal left-right axis patterning	MP:0001706
17903307	Mean FEV 1 /FVC from two exams	meanratio
17903307	Percent predicted FEV 1 for latest exam	ppfev1
17903307	Percent predicted FEF 25–75 for latest exam	ppfef
17903307	Mean FVC from two exams	meanfvc
17903307	Percent predicted FEF 25–75 /FVC for latest exam	ppfefrat
17903307	Mean FEV 1 from two exams	meanfev1
17903307	Percent predicted FVC for latest exam	ppfvc
17903307	Longitudinal slope of FEF 25–75	fefslope
17903307	Percent predicted FEV 1 /FVC for latest exam	ppratio
17903307	Longitudinal slope of FEV 1	fev1slope
17903297	ATCBV	TCBV
17903297	Selected Phenotype : (p < 0.001)	Phenotype showing strongest association with SNP
17903297	ATCBV	TCBV
17903297	ATCBV	TCBV
17903297	ATCBV	TCBV
17903297	ATCBV	TCBV
17903297	Selected Phenotype : (p < 0.001)	MRI phenotype showing strongest association with SNP
17903297	Phenotype showing strongest association with SNP	Selected Phenotype : (p < 0.001)
17903297	ATCBV	TCBV
17903297	MRI phenotype showing strongest association with SNP	Selected Phenotype : (p < 0.001)
17903297	Selected Phenotype : (p < 0.001)	Phenotype showing strongest association with SNP
17903297	ATCBV	TCBV
17903297	ATCBV	TCBV
17903297	Phenotype showing strongest association with SNP	Selected Phenotype : (p < 0.001)
17903305	Prostate Cancer (men)	age at study entry (prostatecancer1)
17903305	All Cancer* (excluding non-melanoma skin cancer)	multivariable adjusted for age, body mass index, and cigarette smoking at study entry (allcancer2)
17903305	multivariable adjusted for age, parity, and body mass index at study entry (breastcancer2)	Breast Cancer (women)
17903305	age at study entry (breastcancer1) 2.	Breast Cancer (women)
17903305	Cohort-specific 1.	Breast Cancer (women)
17903305	Breast Cancer (women)	multivariable adjusted for age, parity, and body mass index at study entry (breastcancer2)
17903305	All Cancer* (excluding non-melanoma skin cancer)	Cohort- and sex-specific 1.
17903305	All Cancer* (excluding non-melanoma skin cancer)	age at study entry (allcancer1) 2.
17903305	Breast Cancer (women)	age at study entry (breastcancer1) 2.
17903305	Prostate Cancer (men)	Cohort-specific 1.
17903305	multivariable adjusted for age, body mass index, and cigarette smoking at study entry (allcancer2)	All Cancer* (excluding non-melanoma skin cancer)
17903305	Cohort- and sex-specific 1.	All Cancer* (excluding non-melanoma skin cancer)
17903305	age at study entry (allcancer1) 2.	All Cancer* (excluding non-melanoma skin cancer)
17903305	age at study entry (prostatecancer1)	Prostate Cancer (men)
17903305	Cohort-specific 1.	Prostate Cancer (men)
17903305	Breast Cancer (women)	Cohort-specific 1.
17903306	Low frequency/high frequency power sex-pooled	LFHFHRV
17903306	Total power sex-pooled	TOTPWRHRV
17903306	RR sex-pooled	RRPOOL
17903306	RR men only	RRMEN**
17903306	SDNN sex-pooled	SDNNHRV
17903306	RR women only	RRWOMEN**
17903306	QT women only	QTWOMEN**
17903306	QT men only	QTMEN**
17903306	PR sex-pooled	PRAdjRRPOOL
17903306	QT sex-pooled	QTPOOL
17903293	Vitamin K plasma phylloquinone	VitKPhylloq
17903293	Alanine aminotransferase	ALT
17903293	Bilirubin	Bili
17903293	CD40 Ligand, serum & plasma	CD40L
17903293	Tumor necrosis factor alpha	TNFA
17903293	Myeloperoxidase	MPO
17903293	Vitamin K percentage of undercarboxylated osteocalcin	VitKPucOC
17903293	Tumor necrosis factor receptor-2	TNFRII
17903293	Alkaline phosphatase	AlkPhos
17903293	Osteoprotegerin	OPG
17903293	C-reactive protein	CRP
17903293	B-type natriuretic peptide	BNP
17903293	N-terminal pro-atrial natriuretic peptide	ANP
17903293	Vitamin D plasma 25(OH)-D	VitD25OH
17903293	Monocyte chemoattractant protein-1	MCP1
17903293	P-selectin	Pselectin
17903293	Gamma-glutamyl transferase	GGT
17903293	Urinary isoprostanes/creatinine	IsoCrUrine
17903293	Intercellular adhesion molecule-1	ICAM1
17903293	Aspartate aminotransferase **	AST
17903293	Interleukin-6	IL6
20526338	Epi EC50	Epi 2 u M
20526338	Epi 2 u M	Epi EC50
20526338	Epi 2 u M	Epi EC50
20526338	ADP 2 u M	ADP 3 u M
20526338	ADP 2 u M	ADP EC50
20526338	Epi EC50	Epi 2 u M
20526338	ADP 5 u M	ADP 10 u M
20526338	Epi 2 u M	Epi EC50
20526338	ADP 3 u M	ADP 2 u M
20526338	Lag 190 u g/mL	Lag 2 u g/mL
20526338	ADP 10 u M	ADP 5 u M
20526338	Epi 2 u M	Epi EC50
20526338	ADP EC50	ADP 2 u M
20526338	Lag 2 u g/mL	Lag 190 u g/mL
20526338	Epi EC50	Epi 2 u M
20526338	Epi EC50	Epi 2 u M
20526338	ADP EC50 *	3.22 u M (1.7)
20526338	ADP 2 u M	3.22 u M (1.7)
20526338	1.65 u M (2.5)	Epi 2 u M
20526338	Epi EC50 *	Epi 2 u M
20526338	Epi EC50 *	Epi 2 u M
20526338	2.13 u M (2.9)	Epi 2 u M
20526338	Epi EC50 *	2.46 u M (3.4)
20526338	Epi 2 u M	2.46 u M (3.4)
20526338	75.5% (20)	ADP 5 u M
20526338	ADP 10 u M	ADP 5 u M
20526338	3.32 u M (1.5)	ADP EC50 *
20526338	ADP 2 u M	ADP EC50 *
20526338	ADP 5 u M	82.6% (16)
20526338	ADP 10 u M	82.6% (16)
20526338	ADP 2 u M	61.8% (27)
20526338	ADP 3 u M	61.8% (27)
20526338	Epi EC50 *	2.30 u M (3.1)
20526338	Epi 2 u M	2.30 u M (3.1)
20526338	Coll.	99.21 s (21.0)
20526338	Coll.	99.21 s (21.0)
20526338	Epi EC50 *	1.74 u M (2.6)
20526338	Epi 2 u M	1.74 u M (2.6)
20526338	Epi 2 u M	2.06 u M (3.0)
20526338	Epi EC50 *	2.06 u M (3.0)
20526338	80.45 s (19.2)	Coll.
20526338	Coll.	Coll.
20526338	ADP EC50 *	3.32 u M (1.5)
20526338	ADP 2 u M	3.32 u M (1.5)
20526338	ADP 5 u M	75.5% (20)
20526338	ADP 10 u M	75.5% (20)
20526338	ADP 5 u M	ADP 10 u M
20526338	75.5% (20)	ADP 10 u M
20526338	Epi EC50 *	1.85 u M (2.8)
20526338	Epi 2 u M	1.85 u M (2.8)
20526338	68.6% (24)	ADP 2 u M
20526338	ADP 3 u M	ADP 2 u M
20526338	Epi EC50 *	3.07 u M (3.5)
20526338	Epi 2 u M	3.07 u M (3.5)
20526338	1.85 u M (2.8)	Epi EC50 *
20526338	Epi 2 u M	Epi EC50 *
20526338	1.74 u M (2.6)	Epi EC50 *
20526338	Epi 2 u M	Epi EC50 *
20526338	ADP EC50 *	ADP 2 u M
20526338	3.32 u M (1.5)	ADP 2 u M
20526338	Epi 2 u M	1.65 u M (2.5)
20526338	Epi EC50 *	1.65 u M (2.5)
20526338	ADP 2 u M	58.3% (23)
20526338	ADP 3 u M	58.3% (23)
20526338	Epi 2 u M	Epi EC50 *
20526338	2.13 u M (2.9)	Epi EC50 *
20526338	Epi 2 u M	2.13 u M (2.9)
20526338	Epi EC50 *	2.13 u M (2.9)
20526338	ADP 5 u M	78.1% (18)
20526338	ADP 10 u M	78.1% (18)
20526338	Epi EC50 *	3.15 u M (4.1)
20526338	Epi 2 u M	3.15 u M (4.1)
20526338	Epi 2 u M	Epi EC50 *
20526338	1.65 u M (2.5)	Epi EC50 *
20526338	ADP EC50 *	2.50 u M (1.3)
20526338	ADP 2 u M	2.50 u M (1.3)
20526338	ADP 2 u M	68.6% (24)
20526338	ADP 3 u M	68.6% (24)
20526338	Epi 2 u M	1.94 u M (2.9)
20526338	Epi EC50 *	1.94 u M (2.9)
20526338	ADP 2 u M	ADP 3 u M
20526338	68.6% (24)	ADP 3 u M
20526338	Coll.	80.45 s (19.2)
20526338	Coll.	80.45 s (19.2)
20526338	Coll.	85.95 s (21.8)
20526338	Coll.	85.95 s (21.8)
20526338	Epi 2 u M	2.13 u M (3.0)
20526338	Epi EC50 *	2.13 u M (3.0)
20526338	1.74 u M (2.6)	Epi 2 u M
20526338	Epi EC50 *	Epi 2 u M
20526338	Coll.	Coll.
20526338	80.45 s (19.2)	Coll.
20526338	Epi 2 u M	1.57 u M (2.6)
20526338	Epi EC50 *	1.57 u M (2.6)
20526338	1.85 u M (2.8)	Epi 2 u M
20526338	Epi EC50 *	Epi 2 u M
20526338	80.45 s (19.2)	lag
20526338	Coll.	lag
20526338	Coll.	lag
20526338	80.45 s (19.2)	lag
17903296	Neck Average Buckling Ratio	NeckAvgBR1rm
17903296	Lumbar spine BMD**	LSBMDf
17903296	Neck section modulus**	NeckZ1rf
17903296	Inter-Trochanteric Average Buckling Ratio	ITAvgBR1rf
17903296	Neck-shaft angle**	NSAm
17903296	Femoral BMD**	FNBMDm
17903296	Shaft Section modulus**	ShaftZ1r
17903296	Neck Cross-Sectional Moment of Inertia	NeckCSMI1rm
17903296	Shaft Section modulus**	ShaftZ1rm
17903296	Shaft Cross-Sectional Moment of Inertia	ShaftCSMIrf
17903296	Neck width**	NeckW1rf
17903296	Femoral neck length**	NeckLengm
17903296	Neck section modulus**	NeckZ1rm
17903296	Shaft Average Buckling Ratio	ShaftAvgBR1rf
17903296	Inter-Trochanteric Average Buckling Ratio	ITAvgBR1rm
17903296	Speed of Sound	SOS
17903296	Lumbar spine BMD**	LSBMD
17903296	Femoral BMD**	FNBMDf
17903296	Trochanter BMD**	TRBMDf
17903296	Broadband ultrasound attenuation**	BUA
17903296	Neck width**	NeckW1rm
17903296	Femoral BMD**	FNBMD
17903296	Neck Average Buckling Ratio	NeckAvgBR1r
17903296	Neck-shaft angle**	NSA1
17903296	Shaft Average Buckling Ratio	ShaftAvgBR1rm
17903296	Shaft width**	ShaftW1
17903296	Shaft Section modulus**	ShaftZ1rf
17903296	Trochanter BMD**	TRBMD
17903296	Neck Cross-Sectional Moment of Inertia	NeckCSMI1r
17903296	Shaft Cross-Sectional Moment of Inertia	ShaftCSMIrm
17903296	Shaft width**	ShaftW1f
17903296	Neck section modulus**	NeckZ1r
17903296	Femoral neck length**	NeckLengf
17903296	Neck-shaft angle**	NSAf
17903296	Neck width**	NeckW1r
17903296	Neck Average Buckling Ratio	NeckAvgBR1rf
17903296	Trochanter BMD**	TRBMDm
17903296	Shaft Average Buckling Ratio	ShaftAvgBR1r
17903296	Shaft Cross-Sectional Moment of Inertia	ShaftCSMIr
17903296	Shaft width**	ShaftW1m
17903296	Femoral neck length**	NeckLeng1
17903296	Inter-Trochanteric Average Buckling Ratio	ITAvgBR1r
17903296	Neck Cross-Sectional Moment of Inertia	NeckCSMI1rf
17903296	Lumbar spine BMD**	LSBMDm
17903296	NeckW1rf	ShaftZ1R
17903296	LSBMD	NeckZ1rm
17903296	FNBMD	BUA
17903296	ShaftZ1rm	NSA1
17903296	NeckW1rf	ShaftWm
17903296	ShaftZ1R	NeckW1rf
17903296	FNBMDf	ShaftZ1rm
17903296	ShaftWm	NeckW1rf
17903296	NeckLengf	NSAm
17903296	NeckZ1rm	LSBMD
17903296	ShaftZ1rm	FNBMDf
17903292	UAE ≥ 30*	CST3
17903292	Candidate gene	PHENOTYPE
17903292	PHENOTYPE	Candidate gene
17903292	PHENOTYPE	Candidate gene
17903292	Candidate gene	PHENOTYPE
22911880	BULIMIA	26.24
22911880	BREAKFAST SKIPPING	20.09
22911880	BULIMIA	43.76
22911880	BREAKFAST SKIPPING	41.46
22911880	Age, years, mean (SD)	15.27 (1.03)
22911880	BULIMIA	28.07
22911880	BREAKFAST SKIPPING	55.4
23408906	TSH/FT4	In response to a reduction in intracellular iodine concentration, thyrocytes rapidly release angiogenic signals, including an increase in VEGFA expression and secretion [63] , [64] .
23408906	FT4/TSH	Encodes a transcription factor with an essential role in pituitary development [30] .
23408906	TSH/FT4	Angiogenesis is particularly critical for thyroid function, as the local microvasculature exerts an essential role in the continuous supply of iodine, the key element of thyroid hormone synthesis.
23408906	FT4/TSH	This locus has been also recently associated with height in Japanese [44] The top SNP maps in intron 6 of the gene.
23408906	TSH/FT4	Notably, thyroid hormone stimulation in rat brain has been shown to induce VEGFA upregulation [65] , which is consistent with the nominal association of the VEGFA locus with FT4 levels observed in this study.
23408906	TSH/FT4	The two independent signals, rs9472138 and rs11755845, associated with TSH levels map 40 kb downstream of VEGFA , which is the nearest gene in the region.
23408906	TSH/FT4	SNPs in this region were recently reported in association with TSH levels (r2 = 0.874 and r2 = 0.947) [32] .
23408906	TSH/FT4	Encodes a growth factor implicated in angiogenesis, which acts as an important regulator of both benign and malignant processes in the thyroid [62] .
23408906	FT4/TSH	Mutations in LHX3 cause the combined pituitary hormone deficiency-3 (CPHD3) syndrome (OMIM #221750), characterized by a complete deficit in growth hormone, prolactin, gonadotropin, and TSH, a rigid cervical spine leading to limited head rotation, as well as an extended spectrum with variable sensorineural hearing loss and ACTH deficiency [31] , [42] , [43] , which is consistent with its associati…
24465473	Beta	SE
24465473	Beta	SE
24465473	Beta	SE
23958962	GWAS Sample	SNFs
23958962	GWAS Sample	Unrelateds
23958962	Replication Sample	Unrelateds
23844046	Mean age	SD
21779176	LD block	Mb
21810271	β	SE
21810271	β	SE
21810271	β	SE
21810271	β	SE
21810271	β	SE
21810271	β	SE
21810271	β	SE
21810271	β	SE
21810271	β	SE
21810271	β	SE
21810271	β	SE
21810271	β	SE
21810271	Age	SD
23028342	Freq	A1
22745674	Age	SD
20932310	CHN2, chimerin	chimaerin
20932310	chimerin	chimaerin
24586183	Caucasian	Germany
24586183	FT4 Mean	SD
24586183	TSH Median	IQR
24586183	Caucasian	Germany
24586183	FT4 Mean	SD
24586183	TSH Median	IQR
24586183	Caucasian	Germany
24586183	Caucasian	Italy
24586183	Caucasian	Italy
24586183	Caucasian	Italy
24586183	Caucasian	Germany
24586183	Caucasian	UK
24586183	Caucasian	USA
24586183	Caucasian	Finland
24586183	Age	SD
24586183	Caucasian	Australia
24586183	Caucasian	UK
24586183	Immulite 2000 chemiluminescent immunoassay	5-5000
24586183	Caucasian	Danish
24586183	Age	SD
24586183	Caucasian	Belgium
21750679	5q33	TNIP1
21750679	6p16-q16	ASCC3
21750679	6p21	HLA-DQB1
21750679	6p21	HLA-DQB1
21750679	7q32	TNPO3-IRF5
21750679	2q32	STAT4
21750679	11q25	OPCML
21750679	2p24	RHOB
22085899	21	21
22085899	0	0
22085899	21	21
22085899	21	21
22085899	0	0
20195514	Chromosome	Position
18840781	Stage 1	GWA
23776548	Beta	SE
23776548	Beta	SE
23776548	Systolic blood pressure	mmHg
23776548	Diastolic blood pressure	mmHg
21998595	Beta	SE
21998595	Beta	SE
21998595	Chr	BP
21998595	Beta	SE
21998595	Beta	SE
21998595	Beta	SE
21998595	Chr	BP
21998595	Beta	SE
19116933	Yes	NA
19116933	Birth cohort directly genotyped	CS
19116933	Birth cohort directly genotyped	CS
19116933	0	0
19116933	0	0
19116933	0	0
19116933	Yes	NA
19116933	0	0
23468962	Goodness of fit	p-value
22570627	ratio, mean ± SD	range
25436638	β	SE
25436638	β	SE
21909110	Beta	Se
21909110	Beta	Se
21909110	Beta	Se
21909110	Beta	Se
21909110	Beta	Se
19300499	Combined	1641
19300499	Replication	588
21771975	β	SE
21771975	Mean	SD
24603532	China	Shantou
25008200	Mean age	Years
20364137	Finland	FI
20364137	Combined European	CE
20364137	Japan 2	JP2
20364137	Japan 1	JP1
20066028	Vitamin D-binding protein Precursor	DBP
20066028	D-binding protein Precursor	DBP
20066028	Glucose transporter type 2	GLUT-2
20066028	Protein kinase C iota type	nPKC-iota
20066028	Protein kinase C iota type	nPKC-iota
20066028	Glucose transporter type 2	GLUT-2
20066028	Alzheimer disease amyloid protein	ABPP
20066028	Protein kinase C iota type	nPKC-iota
20066028	Glucose transporter type 2	GLUT-2
20066028	Parathyroid hormone-responsive B1 gene protein	PTHB1
20066028	Glucose transporter type 12	GLUT-12
20066028	Zinc transporter	ZIP12
20066028	Mitogen-activated protein kinase 4	MEKKK4
20066028	Low-density lipoprotein receptor-related protein	LRP-DIT
24133439	Mean	SD
19557161	β	SE
19557161	Effect allele frequency	EAF
21060863	Minor allele	MAF
23870195	CAC Heritability	SE
23738518	Word reading	WR
23738518	Reading and spelling	RS
23738518	Non-word repetition	NWR
24009623	Integrated analysis	SNP
24009623	Integrated analysis	SNP
24009623	Integrated analysis	SNP
24009623	Integrated analysis	SNP
20802479	Control alleles	MAF
20802479	Case alleles	MAF
23382691	Mean	Neo
23382691	Mean	SLE
23382691	N-Glycans	DG6
23382691	Mean	Neo
23382691	N-Glycans	DG1
23382691	Mean	SLE
22247754	Gender	Male
22247754	Freq	A1
22247754	Weight	Kilograms
22247754	Height	Meters
24386095	0	0
20921969	Systolic blood pressure	mmHg
20921969	Diastolic blood pressure	mmHg
25383866	Mean FSIQ	SD
25383866	Twins	11yo
25383866	Mean Age at Intake	SD
25383866	Twins	17yo
19359265	β GWA	SE
19359265	β replication	SE
19359265	β combined	SE
17903298	Hemoglobin A1c	HbA1c
17903298	28 yr time averaged FPG	tFPG
17903298	Fasting plasma glucose	FPG
17903298	Homeostasis model insulin resistance	HOMA-IR
22403646	Son - Daughter	SD
22403646	Mother - Son	MS
22403646	Daughter - Daughter	DD
22403646	Mother - Daughter	MD
22403646	Father - Son	FS
22403646	Father - Daughter	FD
22403646	Father - Mother	FM
22403646	Son - Son	SS
21533175	Beta	SE
21533175	Beta	SE
21533175	Mean Age	Range
21533175	Beta	SE
21533175	Mean Age	Range
17903295	558	558
19609347	Body mass index	BMI
19609347	calcium/calmodulin-dependent kinase	CaMK
19798445	4p12	ATP10D
19798445	Meta OR	95CI
19798445	4p12	ATP10D
19798445	4p12	ATP10D
21273288	Discovery analysis	MICROS
21273288	Effect	SE
21273288	Effect	SE
21273288	Effect	SE
21931564	Replication Stage	MolOBB
21931564	Discovery Stage	MolTWIN
21804549	Mean	SD
21804549	Mean	SD
22589738	0	0
20485516	Coordinate	build36
20485516	Coordinate	build36
22396660	glomerular filtration rate	eGFR
22396660	estimated glomerular filtration rate	eGFR
22396660	Body mass index	BMI
23251661	InaD-like	Drosophila
23251661	InaD-like	Drosophila
23251661	InaD-like	Drosophila
23251661	InaD-like	Drosophila
23251661	InaD-like	Drosophila
23251661	InaD-like	Drosophila
24740154	Median	Range
23966867	mean	SD
23966867	bp	b36
23966867	0	0
23966867	MESA/SHARe	Family
23966867	bp	b36
23966867	mean	SD
23966867	0	0
23966867	0	0
23966867	mean	SD
23966867	mean	SD
23966867	0	0
23966867	mean	SD
19197348	Position	Mb
19936222	0	0
19936222	0	0
19936222	0	0
19936222	0	0
24086445	Mean age	SD
17903294	10 -6	10
17903294	10 -5	10
22306652	P-value	one-side
22306652	P-value	one-sided
17903297	Total Cerebral Brain Volume	ATCBV
17903297	Cerebral Brain Volume	ATCBV
17903297	Occipital Brain Volume	AOBV
17903297	Wide-Range Achievement Test	WRAT
17903297	Boston Naming Test	Nam
17903297	Naming Test	Nam
17903297	Parietal Brain Volume	APBV
17903297	Lateral Ventricular Volume	ALVV
17903297	Similarities	Sim
17903297	Factor 1:Verbal Memory	F1
17903297	Temporal Brain volume	ATBV
17903297	Frontal Brain volume	AFBV
17903297	Hippocampal Volume	AHPV
23900074	Overall risk	BCAC
23900074	Overall risk	PRACTICAL
23900074	Serous invasive	OCAC
23900074	Serous LMP	OCAC
23049750	rs8102683	CNP
23049750	rs11878604	SNP
23049750	rs8102683	CNP
23049750	rs11878604	SNP
22368281	Minor Allele	Frequency
22368281	Minor Allele	Frequency
25551457	Beta	SE
25551457	Beta	SE
20585627	TYR,	TYRP1
25526632	Estrogen Receptor	ER
25526632	POSH stage-1	Discovery
23532257	Position	B36
24483146	p53/DNA damage	p53
23565137	Population	Stage
23143602	Allele Frequency	A1
22792070	Body Bone Area	cm2
22792070	Femur Bone Area	cm2
22792070	Mean	SD
22675492	Mean age at menopause	SD
22675492	Mean age	SD
25233373	Mean Age	SD
21829377	Parameter Coefficient	CI
18369459	Location	hg18
18369459	Location	hg18
18369459	Location	hg18
20858683	β	SE
20858683	β	SE
20858683	β	SE
20858683	β	SE
20858683	Pos	B36
20858683	β	SE
20858683	β	SE
20858683	β	SE
20858683	β	SE
20858683	β	SE
20858683	β	SE
20858683	β	SE
23472165	Family History	1881
23472165	Age at Menarche	921
23472165	Diagnostic Delay	874
23472165	Infertility	1182
20011104	Age	SD
22384028	mean arterial pressure	MAP
22384028	systolic blood pressure	SBP
22384028	diastolic blood pressure	DBP
21437268	IARC - oral cancer	ORC
21437268	oral cancer	ORC
21437268	Boston	HNSCC
19587794	Beta	SE
18483556	rs8039195	rs916977
19300482	p value	PBAT
21379329	Mean age at exam	SD
21379329	Mean age at onset	SD
24478790	Proband generation	Range
24478790	Proband generation	Range
24478790	Offspring generation	Range
24478790	Age at blood draw	Range
24478790	Offspring generation	Range
19096518	P-Value	one-sided
22589742	Pericardial Fat	cm3
22792071	Femur Shaft Marrow Area	mm2
22383897	SeBCS-I	IIb
22383897	Shanghai-II	IIa
24571439	Position	hg18
22511988	Systolic blood pressure	mmHg
22511988	Diastolic blood pressure	mmHg
23984888	Age - Mean	SD
23984888	0	0
23984888	0	0
23984888	0	0
19343178	Beta	SE
19343178	Beta	SE
19343178	Beta	SE
25340798	Secretory Immunoglobulin A	IgA
25340798	Fas ligand	FasL
25340798	C-C motif) ligand 4	CCL4
25340798	Complement C3	C3
25340798	C3	C3
25340798	Mean CCL4 Levels pg/ml	SD
25340798	C-C motif) ligand 4	CCL4
25340798	endothelial growth factor A	VEGFA
25340798	growth factor A	VEGFA
25340798	Vascular endothelial growth factor A	VEGFA
25340798	Sortilin	SORT
25340798	Brain-derived neurotrophic factor	BDNF
25340798	Macrophage migration inhibitory factor	MIF
25340798	migration inhibitory factor	MIF
25340798	Interleukin 3	IL3
25340798	Sortilin 1	SORT1
25340798	Macrophage migration inhibitory factor	MIF
25340798	migration inhibitory factor	MIF
25340798	Matrix metalloproteinase-2	MMP-2
25340798	Fibrinogen alpha chain	FIBA
25340798	Angiotensin I-converting enzyme	ACE
25340798	72 kDa type IV collagenase	MMP2
25340798	Prolactin	PRL
25340798	Prolactin	PRL
25340798	Plasminogen activator inhibitor 1	PAI1
25340798	activator inhibitor 1	PAI1
25340798	Apolipoprotein D	APOD
25340798	KIT ligand	KITLG
25340798	FTH1)/light polypeptide	FTL
25340798	Matrix Metalloproteinase-3	MMP-3
25340798	Follicle Stimulating Hormone	FSH
25340798	FIBA)/beta chain	FIBB
25340798	C-C motif) ligand 16	CCL16
25340798	Matrix metalloproteinase 3	MMP3
25340798	FGA)/beta chain	FGB
25340798	CD40 molecule	CD40
25340798	CD40 protein	CD40
25340798	Matrix metallopeptidase 3	MMP3
25340798	Protein S100-B	S100B
25340798	S100-B	S100B
25340798	Glycoprotein hormones alpha chain	GLHA
25340798	Alpha-1-microglobulin/bikunin precursor	AMBP
25340798	Hepatocyte growth factor	HGF
25340798	Chromogranin-A	CgA
25340798	C-C motif chemokine 5	CCL5
25340798	FIBB)/gamma chain	FIBG
25340798	Hepatocyte growth factor	HGF
25340798	Beta-2-microglobulin	B2MG
25340798	Monocyte Chemotactic Protein 1	MCP-1
25340798	S100 calcium-binding protein B	S100-B
25340798	FGB)/gamma chain	FGG
25340798	Chromogranin-A	CgA
25340798	Angiopoietin-2	ANG-2
25340798	Hepatocyte growth factor	HGF
25340798	C-C motif) ligand 2	CCL2
25340798	Myoglobin	MG
25340798	Immunoglobulin A	IgA
25340798	Clusterin	CLU
25340798	C-C motif chemokine 16	CCL16
25340798	C-C motif) ligand 2	CCL2
25340798	S100 calcium binding protein B	S100B
25340798	Alpha-1-microglobulin	AMBP
25340798	C-reactive protein	CRP
25340798	Adiponectin	ADIPO
25340798	endothelial growth factor	VEGF
25340798	Vascular endothelial growth factor	VEGF
25340798	Metalloproteinase inhibitor 1	TIMP1
25340798	Mean CSF ACE Levels ng/ml	SD
25340798	Alpha-2-macroglobulin	A2M
25340798	Tissue inhibitor of metalloproteinases 1	TIMP-1
25340798	Adiponectin	ADIPOQ
25340798	Serum Amyloid P-Component	SAP
25340798	Natriuretic peptides B	ANFB
25340798	Osteopontin	OPN
25340798	Serum amyloid P-component	SAMP
25340798	Insulin-like growth factor-binding protein 2	IBP2
25340798	Apolipoprotein A-I	APOA1
25340798	Natriuretic peptide B	NPPB
25340798	Intercellular adhesion molecule 1	ICAM-1
25340798	Osteopontin	OPN
25340798	TIMP metallopeptidase inhibitor 1	TIMP1
25340798	Amyloid P component, serum	APCS
25340798	growth factor binding protein 2	IGFBP2
25340798	factor binding protein 2	IGFBP2
25340798	Intercellular adhesion molecule 1	ICAM1
25340798	adhesion molecule 1	ICAM1
25340798	Alpha-1-antitrypsin	A1AT
25340798	CD79a molecule, immunoglobulin-associated alpha	CD79A
25340798	Chromogranin A	CHGA
25340798	CD 40 antigen	CD40
25340798	Beta-2-microglobulin	B2M
25340798	Sex hormone-binding globulin	SHBG
25340798	Intercellular adhesion molecule 1	ICAM1
25340798	adhesion molecule 1	ICAM1
25340798	Alpha-2-macroglobulin	A2M
25340798	C-X-C motif chemokine 10	CXL10
25340798	Interleukin 3	IL-3
25340798	Beta-2-microglobulin	B2M
25340798	Tumor necrosis factor receptor 2	TNFR2
25340798	factor receptor 2	TNFR2
25340798	necrosis factor receptor 2	TNFR2
25340798	Angiotensin I-converting enzyme	ACE
25340798	Secreted phosphoprotein 1	SPP1
25340798	Chemokine CC-4	HCC-4
25340798	Serum glutamic oxaloacetic transaminase	SGOT
25340798	glutamic oxaloacetic transaminase	SGOT
25340798	Pancreatic polypeptide	PPP
25340798	Alpha-1 antitrypsin	AAT
25340798	Interleukin 3	IL3
25340798	C-reactive protein	CRP
25340798	Pancreatic prohormone	PAHO
25340798	C-X-C motif) ligand 10	CXCL10
25340798	Interleukin 8	IL8
25340798	Apolipoprotein E	APOE
25340798	Alpha-1-microglobulin	A1M
25340798	Angiotensin-converting enzyme	ACE
25340798	Pancreatic polypeptide	PPY
25340798	Sex hormone-binding globulin	SHBG
25340798	Interleukin-16	IL-16
25340798	Mean CSF IL6R Levels ng/ml	SD
25340798	Sex hormone-binding globulin	SHBG
25340798	Pro-interleukin-16	IL16
25340798	Interleukin 16	IL16
25340798	Clusterin	CLU
25340798	Vascular cell adhesion molecule-1	VCAM-1
25340798	Kit ligand	SCF
25340798	Mean CSF MMP3 Levels ng/ml	SD
25340798	Vascular cell adhesion protein 1	VCAM1
25340798	Interleukin-6 receptor	IL-6R
25340798	Mean CSF CCL2 Levels pg/ml	SD
25340798	cell adhesion molecule 1	VCAM1
25340798	adhesion molecule 1	VCAM1
25340798	Vascular cell adhesion molecule 1	VCAM1
25340798	Stem Cell Factor	SCF
25340798	RANTES	RANTES
25340798	Interleukin-8	IL-8
25340798	Transforming growth factor alpha	TGF-alpha
25340798	Transforming growth factor alpha	TGFA
25340798	growth factor alpha	TGFA
25340798	Interleukin 6 receptor	IL6R
25340798	Interleukin-8	IL8
25340798	von Willebrand factor	vWF
25340798	Myoglobin	MYG
25340798	C-reactive protein	CRP
25340798	Interleukin-6 receptor subunit alpha	IL6RA
25340798	Prolactin	PRL
25340798	von Willebrand factor	vWF
25340798	Clusterin	CLU
25340798	endothelial growth factor A	VEGFA
25340798	Vascular endothelial growth factor A	VEGFA
25340798	growth factor A	VEGFA
25340798	FRIH)/light chain	FRIL
25340798	Ferritin	FRTN
25340798	von Willebrand factor	vWF
25340798	Leptin	LEP
25340798	Leptin	LEP
25340798	Cystatin C	CST3
25340798	Transforming growth factor, alpha	TGFA
25340798	Aspartate transaminase	AST
25340798	Alpha-2-Macroglobulin	A2M
25340798	Cystatin-C	CYTC
25340798	Complement component 3	C3
25340798	component 3	C3
25340798	Angiopoietin-2	ANG-2
25340798	Oxidized low-density lipoprotein receptor 1	OLR1
25340798	lipoprotein receptor 1	OLR1
25340798	Plasminogen Activator Inhibitor 1	PAI-1
25340798	low-density lipoprotein receptor 1	LOX-1
25340798	Complement component 3	C3
25340798	component 3	C3
25340798	C-C motif) ligand 5	CCL5
25340798	Angiopoietin 2	ANGPT2
19043545	rs1148259	rs1200826
20522523	Human610-Quadv1	393
20522523	HumanHap550v3	209
20522523	Human610-Quadv1	418
20522523	Human610-Quadv1	201
20522523	Human610-Quadv1	259
20522523	Human610-Quadv1	410
20522523	Human1-2M-DuoCustom	5116
20522523	Human610-Quadv1	231
24223155	subjects with AF	371
24223155	subjects without AF	182
24223155	DC controls	382
24223155	POPRES controls	389
23761726	Mean age in years	Range
23761726	deCODE	Iceland
20526338	33.2%	33
19305408	Beta	SD
19305408	Beta	SD
23704328	1 and 2 methylninaphthalene degradation	KEGG
23704328	Prostate cancer	KEGG
23704328	Hedgehog signalling pathway	KEGG
24952745	intron	F256I-p
23829686	DRP > mean	DRP
24280982	Position	hg18
21738479	Neutrophils	SD
21738479	Lymphocytes	SD
21738479	Eosinophils	SD
21738479	Genetic Study of Atherosclerosis Risk	GeneSTAR
21738479	Monocytes	SD
21738479	Chromosome	Position
21738479	Women's Health Initiative	WHI
21738479	Basophils	SD
21738479	Atherosclerosis Risk in Communities	ARIC
21738479	Risk in Communities	ARIC
21738479	Jackson Heart Study	JHS
21082022	Urine volume	mL
21082022	Swedish BP Extremes	Discovery
21490707	β	SE
21490707	β	SE
23423138	rs133885	BMAF
23423138	rs4837521	NJ
23423138	rs1399428	NJ
24204295	P value	EMMAX
24204295	P value	Plink
24204295	P value	Plink
24204295	Effect size	OR
24204295	P value	EMMAX
24204295	Beta	SE
20838585	Beta	SE
20838585	Beta	SE
20838585	Top SNP	Alleles
20838585	Top SNP	Alleles
20838585	Beta	SE
19169254	Age at Exam	Mean
19169254	Age at Onset	Mean
20663923	1369	1385
20663923	453	454
20663923	1217	1230
20663923	561	564
19961619	COL29A1	COL6A5
23836780	Replication	TWINSUK
23836780	Discovery	BMES
23836780	Replication	EPIC
23836780	Glaucoma	POAG
17903296	Females	618
17903296	Combined	1096
17903296	Males	478
17903296	Combined	1090
17903296	Males	495
17903296	Females	618
17903296	Combined	1024
17903296	Males	429
17903296	Males	476
17903296	Females	641
17903296	Females	618
17903296	Combined	1028
17903296	Males	429
17903296	Females	646
17903296	Females	618
17903296	Bone mineral density	BMD
17903296	Combined	1028
17903296	Males	486
17903296	Males	428
17903296	Females	619
17903296	Combined	1104
17903296	Males	477
17903296	Females	599
17903296	Males	427
17903296	Combined	1096
17903296	Males	474
17903296	Combined	1026
17903296	Females	622
17903296	Males	471
17903296	Combined	1028
17903296	Combined	1094
17903296	Females	599
17903296	Females	599
17903296	Quantitative ultrasound	QUS
17903296	Combined	1096
17903296	Combined	1141
17903296	Combined	1117
17903296	Females	599
17903296	Males	429
17903296	Combined	1105
17903296	Males	478
17903296	Combined	1095
17903296	Females	596
21297633	P-value	follow-up
21297633	Left-Right	Mb
17903292	CKDMV7	CKD
17903292	Follicle stimulating hormone	FSH
17903292	CYSCMV7	CysC
17903292	TSHMEAN34MV	TSH
17903292	GFRMV7	GFR
17903292	TSHMEAN34MV	TSH
17903292	Luteinizing hormone	LH
17903292	UAELNMV6	UAE
17903292	LOD 1.5	Lower
17903292	Glomerular Filtration Rate	GFR
17903292	GFRMV7	GFR
17903292	CYSMV7	CysC
17903292	Dehydroepiandrosterone sulfate	DHEAS
17903292	Thyroid stimulation hormone	TSH
17903292	Mean p-value	GEE
17903292	CYSMV7	CysC
17903292	CYSCMV7	CysC
17903292	Mean p-value	FBAT
17903292	UAELNMV6	UAE
20834067	mitogen-activated protein kinase	MAPK
20834067	ATP-binding cassette	ABC
20834067	dachshund homolog 1	Drosophila
20634892	Alleles	MAF
20634892	Beta	SE
20634892	Beta	SE
20634892	Alleles	MAF
24763700	β	SE
24763700	β	SE
22423221	Effect size	SE
22423221	Allele	MAF
21814517	First replication	Japanese
21814517	First replication	Japanese
21814517	Second replication	Koreans
21814517	Second replication	Koreans
21814517	First replication	Japanese
21814517	Second replication	Koreans
23326239	Replicate	SAFDGS
23326239	This study	SAFHS
20372150	R	R
24940741	0	0
24940741	0	0
20585626	Hawaii - MEC	Japanese
20585626	Taiwan	Chinese
20585626	Japan	Japanese
20585626	Nagano - Japan	Japanese
20585626	Japan	Japanese
20585626	Nagoya - Japan	Japanese
20585626	Shanghai - SECS	Chinese
20585626	Shanghai – SBCS	Chinese
20585626	Tianjin	Chinese
20585626	Shanghai -SBCS	Chinese
20585626	Nanjing	Chinese
20585626	Hong Kong	Chinese
20585626	Shanghai - SBCSS	Chinese
23028483	Asthma Genetics Consortium	AAGC
23028483	Australian Asthma Genetics Consortium	AAGC
23028483	1958 British Birth Cohort	B58C
23028483	Northern Finland Birth Cohort 1966	NFBC1966
23028483	Helsinki Birth Cohort	HBC
23028483	Health 2000	H2000
23028483	Framingham Heart Study	FHS
23028483	Young Finns Study	YFS
22479202	Beta	SE
22479202	Beta	SE
21533024	Position	Kb
23974872	Swedish subjects	Sw1-6
24709693	0	0
24709693	0	0
24709693	0	0
24709693	0	0
20339536	C3orf53	211
20700443	Estimated glomerular filtration rate	eGFR
20700443	glomerular filtration rate	eGFR
20700443	bone mineral density	BMD
22238593	Principal Component 1	PC1
21203500	Major allele, minor allele	MAF
21602797	Canadian Consortium for Genetic Studies	CGS
21602797	Genetic Modifier Study	GMS
21602797	Twins & Sibs Study	TSS
23202124	Beta	SE
23202124	Beta	SE
23202124	Beta	SE
23202124	Beta	SE
23202124	Beta	SE
23202124	Beta	SE
23202124	Beta	SE
21935397	IARC rep stage 1	5846
21935397	Danish rep stage 2	20917
21935397	ALSPAC rep stage 2	2418
21935397	Meta-analysis	34554
22570617	Meta-analysis	NPG
22570617	Meta-analysis	HPG
25038754	Closest gene	Annotation
25297839	NA	NA
25297839	NA	NA
25297839	NA	NA
20700438	Taiwan	GWAS
20038947	All cases	Broad
20038947	dwn); EID3	dwn
21738487	rs10464059	rs1862326
21738487	rs2282048	rs872606
21738487	NR	NR
21738487	rs11711441	rs11716740
21738487	rs2102808	rs9917256
21738487	23andMe OR	CI
21738487	rs1491942	rs11175655
21738487	Published SNP	Proxy
21738487	rs6710823	rs4954218
21738487	rs12817488	rs11060112
21738487	rs1805874	rs2205108
19578366	Adult Glioma Study	AGS
17903301	Left atrial diameter	LAD
17903301	LV fractional shortening	LVFS
17903301	diastolic blood pressure	DBP
17903301	Exercise Treadmill Test	ETT
17903301	LV systolic dimension	LVDS
17903301	LV wall thickness	LVWT
17903301	systolic blood pressure	SBP
17903301	LV mass	LVM
17903301	flow-mediated dilation	FMD
17903301	LV diastolic dimension	LVDD
17903301	Brachial Artery	BA
17903301	Aortic root diameter	AOR
23408906	kynurenine	KYN
23408906	fibroblast growth factor	FGF
23408906	combined pituitary hormone deficiency-3	CPHD3
23408906	insulin receptor	INSR
23408906	insulin to the insulin receptor	INSR
23408906	kynurenic acid	KYNA
23408906	KYN) of kynurenic acid	KYNA
23408906	thyroid transcription factor 1	TTF1
23408906	transcription factor 1	TTF1
23408906	hypothalamo-pituitary-adrenal	HPA
23408906	microRNAs	miRNAs
19430483	position	NCBI35
19430483	Lolipop	Europeans
19430483	Position	NCBI35
21827660	right ventricular cardiomyopathy	ARVC
21827660	Arrhythmogenic right ventricular cardiomyopathy	ARVC
22438815	Location	hg18
22438815	Population GWAS	Follow-up
22438815	Design GWAS	Follow-up
22438815	USA-LEAPS	USA
22438815	Japan	Japan
22438815	Location	hg18
19651812	Diastolic blood pressure	mmHg
19651812	Systolic blood pressure	mmHg
21079607	106	100
21079607	10	100
25188341	Neuritic Plaque	Ordinal
20418485	Vitamin D assay	CV
20418485	Nurses' Health Study	NHS
18455228	Osteoporosis	OR
18455228	Bone mineral density	SD
18455228	Osteoporotic fracture	OR
24465431	Systolic blood pressure	mmHg
24465431	Diastolic BP	mmHg
24465431	Diastolic blood pressure	mmHg
21124946	bone mineral density	aBMD
21124946	areal bone mineral density	aBMD
21124946	genome-wide association	GWA
21124946	peripheral quantitative computed tomography	pQCT
21124946	quantitative computed tomography	pQCT
21124946	Dual x-ray absorptiometry	DXA
21124946	areal bone mineral density	aBMD
21124946	bone mineral density	aBMD
21124946	BMD	BMDC
21124946	peripheral quantitative computed tomography	pQCT
21124946	quantitative computed tomography	pQCT
21827660	genome-wide association	GWA
21827660	Cancer Genome Atlas	TCGA
21827660	The Cancer Genome Atlas	TCGA
21827660	single nucleotide polymorphism	SNP
21827660	linkage disequilibrium	LD
21827660	expression quantitative trait locus	eQTL
21827660	quantitative trait locus	eQTL
21827660	in reproducible	invariant
21827660	genome-wide association	GWA
21827660	Cancer Genome Atlas	TCGA
21827660	The Cancer Genome Atlas	TCGA
21827660	genome-wide association	GWA
21827660	Adult Glioma Study	AGS
22561518	European	EUR
22561518	GWAS2	GWAS-MA
22561518	GWAS1 and GWAS2	GWAS-MA
22561518	GWAS	GWAS2
22561518	Genotypes and Phenotypes	dbGaP
24903457	blood pressure	BP
24903457	body mass index	BMI
24903457	diastolic blood pressure	DBP
24903457	systolic blood pressure	SBP
24903457	BP.High blood pressure	BP
24903457	blood pressure	BP
24903457	waist-hip ratio	WHR
24903457	body mass index	BMI
24903457	Korean Genome Epidemiology Study	KoGES
24903457	Genome Epidemiology Study	KoGES
24903457	Health Examinee	HEXA
23870195	Coronary heart disease	CHD
23870195	Coronary artery calcification	CAC
23870195	calcification	CAC
23870195	African Americans	AA
23870195	Americans	AA
23870195	European Ancestry	EA
23870195	coronary heart disease	CHD
23870195	myocardial infarction	MI
23870195	coronary artery disease	CAD
23870195	European Ancestry	EA
23870195	genome wide association studies	GWAS
23870195	wide association studies	GWAS
23870195	Americans	AA
23870195	African Americans	AA
23870195	coronary artery calcification	CAC
23870195	calcification	CAC
23870195	Candidate gene Association Resource	CARe
23870195	Atherosclerosis Risk in Communities	ARIC
23870195	Risk in Communities	ARIC
23870195	Family Heart Study	FamHS
23870195	Genetic Study of Atherosclerosis Risk	GeneSTAR
23870195	Genetic Epidemiology Network of Arteriopathy	GENOA
23870195	Epidemiology Network of Arteriopathy	GENOA
23870195	Network of Arteriopathy	GENOA
23870195	Jackson Heart Study	JHS
21833088	Major Histocompatibility Complex	MHC
21833088	Genome-Wide Association Studies	GWAS
21833088	Trust Case Control Consortium 2	WTCCC2
21833088	Case Control Consortium 2	WTCCC2
21833088	Multiple Sclerosis Genetics Consortium	IMSGC
21833088	Sclerosis Genetics Consortium	IMSGC
21833088	International Multiple Sclerosis Genetics Consortium	IMSGC
21833088	quality control	QC
21833088	single nucleotide polymorphism	SNP
21833088	Gene Ontology	GO
24204828	genome-wide association studies	GWAS
24204828	Genome-wide Complex Trait Analysis	GCTA
24204828	Complex Trait Analysis	GCTA
24204828	traits.Type 2 diabetes	T2D
24204828	single-nucleotide polymorphisms	SNP
24204828	genome-wide association studies	GWAS
24204828	Hardy-Weinberg equilibrium	HWE
24204828	diet history questionnaire	DHQ
23419831	Alzheimer’s disease	AD
23419831	genome-wide association studies	GWAS
23419831	Disease Neuroimaging Initiative	ADNI
23419831	Alzheimer’s Disease Neuroimaging Initiative	ADNI
23419831	positron emission tomography	PET
23419831	Alzheimer’s disease	AD
23419831	mild cognitive impairment	MCI
23419831	amyloid precursor protein	APP
23419831	apolipoprotein E	APOE
23419831	positron emission tomography	PET
23419831	Disease Neuroimaging Initiative	ADNI
23419831	Alzheimer’s Disease Neuroimaging Initiative	ADNI
23419831	genome-wide association study	GWAS
23419831	healthy controls	HC
24133439	Autism Spectrum Disorder	ASD
24133439	genome-wide association	GWA
24133439	ASD.Autism Spectrum Disorders	ASD
24133439	genome-wide association	GWA
21873549	type 2 diabetes	T2D
21873549	type 2 diabetes	T2D
21873549	coronary artery disease	CAD
21873549	Diabetes Genetics Initiative	DGI
21873549	Precocious Coronary Artery Disease	PROCARDIS
21873549	Helsinki Birth Cohort Study	HBCS
21873549	Birth Cohort Study	HBCS
21873549	Greek Health Randomized Aging Study	GHRAS
21873549	Health Randomized Aging Study	GHRAS
21873549	Randomized Aging Study	GHRAS
21873549	Diabetes Prevention Program	SDPP
21873549	Stockholm Diabetes Prevention Program	SDPP
21873549	Metabolic Syndrome in Men	METSIM
21873549	Men	METSIM
22286170	genome-wide association studies	GWAS
22286170	genome-wide association studies	GWAS
22286170	body mass index	BMI
22286170	lines	LCLs
22286170	type 2 diabetes	T2D
19668339	Alzheimer's Disease	AD
19668339	Alzheimer's disease	AD
19668339	genome-wide association studies	GWAS
19668339	Disease Neuroimaging Initiative	ADNI
19668339	Alzheimer's Disease Neuroimaging Initiative	ADNI
19668339	mild cognitive impairment	MCI
20858683	genome-wide association studies	GWAS
20858683	hemoglobin	HbA1c
20858683	fasting glucose	FG
20858683	fasting glucose	FG
20858683	genome-wide association studies	GWAS
20485516	Brittle Cornea Syndrome	BCS
20485516	Central corneal thickness	CCT
20485516	open-angle glaucoma	OAG
20485516	osteogenesis imperfecta	OI
20485516	Ehlers-Danlos syndrome	EDS
20485516	Australian	AU
20485516	a combined Australian	AU
20485516	Australian	AU
20485516	United Kingdom	UK
24101674	type 2 diabetes mellitus	T2DM
24101674	2 diabetes mellitus	T2DM
24101674	single nucleotide polymorphism	SNP
24101674	2 diabetes mellitus	T2DM
24101674	type 2 diabetes mellitus	T2DM
22267201	genome-wide association studies	GWAS
21829377	acid	ALA
21829377	ELOVL2	elongase
21829377	linoleic acid	LA
23900074	genome-wide association scan	GWAS
23900074	telomere length	TL
23900074	telomere length	TL
23900074	Breast Cancer Association Consortium	BCAC
23900074	Cancer Association Consortium	BCAC
23900074	Ovarian Cancer Association Consortium	OCAC
23900074	Cancer Association Consortium	OCAC
23900074	Collaborative Oncology Gene-environment Study	COGS
23900074	Oncology Gene-environment Study	COGS
22344219	body mass index	BMI
22344219	genome-wide association studies	GWAS
22344219	body mass index	BMI
22737229	liver cirrhosis	LC
22737229	genome-wide association studies	GWAS
22737229	chronic hepatitis B	CHB
22737229	hepatitis B virus	HBV
22737229	liver cirrhosis	LC
22737229	antibody	anti-HBc
22737229	and hepatitis B core antibody	anti-HBc
22737229	A in acute HBV	AHB
22737229	chronic hepatitis B	CHB
22737229	genome-wide association study	GWAS
22737229	human leukocyte antigen	HLA
22737229	asymptomatic carriers	ASC
22737229	Hardy-Weinberg equilibrium	HWE
22737229	minor allele frequency	MAF
22470424	genome-wide association study	GWAS
22470424	amyotrophic lateral sclerosis	ALS
22470424	genome-wide association study	GWAS
22961080	type 2 diabetes	T2D
22961080	type 2 diabetes	T2D
22961080	Genome-wide association studies	GWAS
22961080	Shanghai Diabetes Study	SDS
22961080	Study	SDS
22961080	Quality control	QC
22961080	Hardy-Weinberg equilibrium	HWE
19779542	MYP3), 22q12	MYP6
19779542	MYP6) and 2q37.1	MYP12
19779542	genome-wide association	GWA
23844046	C-reactive protein	CRP
23844046	Genome-wide association analysis	GWAS
23844046	linkage disequilibrium	LD
23844046	central retinal vein equivalent	CRVE
23844046	retinal vein equivalent	CRVE
23844046	central retinal artery equivalent	CRAE
23844046	retinal artery equivalent	CRAE
23844046	chronic kidney disease	CKD
23844046	C-reactive protein	CRP
23844046	coronary heart disease	CHD
23844046	Genome-wide association studies	GWAS
23844046	myocardial infarction	MI
23844046	genome-wide association study	GWAS
23844046	Singapore Prospective Study 2	SP2
23844046	Study	SiMES
23844046	Singapore Malay Eye Study	SiMES
23844046	Malay Eye Study	SiMES
23844046	Study	SINDI
23844046	Singapore Indian Eye Study	SINDI
25390645	genome-wide association studies	GWAS
25390645	factor scores	FS
25390645	case-control comparisons	CC
25390645	comparisons	CC
25390645	ADs.Anxiety disorders	ADs
25390645	obsessive-compulsive disorder	OCD
25390645	generalized anxiety disorder	GAD
25390645	panic disorder	PD
25390645	Genome-wide association studies	GWAS
25390645	single nucleotide polymorphisms	SNP
25390645	linkage disequilibrium	LD
25086665	genome-wide association study	GWAS
19122664	Crohn’s disease	CD
19122664	Ulcerative colitis	UC
19122664	inflammatory bowel disease	IBD
19122664	Genome-wide association studies	GWAS
19122664	major histocompatibility complex	MHC
19122664	genetic matching	GEM
19122664	test	TDT
22085899	linkage disequilibrium	LD
22085899	genome-wide association studies	GWAS
22085899	University Family Study	HUFS
22085899	Howard University Family Study	HUFS
20081858	fasting glucose	FG
20081858	HOMA-B) and insulin resistance	HOMA-IR
20081858	fasting insulin	FI
20081858	type 2 diabetes	T2D
20081858	type 2 diabetes	T2D
20081858	fasting glucose	FG
20081858	genome-wide association studies	GWAS
20081858	HOMA-B) and insulin resistance	HOMA-IR
20081858	fasting insulin	FI
19169254	major histocompatibility complex	MHC
19169254	Association Information Network	GAIN
19169254	Genetic Association Information Network	GAIN
23092984	schizophrenia	SZ
23092984	genome-wide association study	GWAS
23092984	Disorders	DSM
23092984	Psychiatric GWAS Consortium	PGC
24511991	genome-wide association studies	GWAS
24511991	single nucleotide polymorphism	SNP
24511991	Puget Sound Health Care System	VAPSHCS
22233651	gestational diabetes mellitus	GDM
22233651	genome-wide association	GWA
22233651	gestational diabetes mellitus	GDM
18823527	genome-wide association	GWA
18823527	LOAD.Late-onset Alzheimer's disease	LOAD
18823527	genome-wide association	GWA
18823527	Medical Research Council	MRC
20062060	atrial fibrillation	AF
20062060	electrocardiogram	ECG
20062060	Atrial fibrillation	AF
20062060	Framingham Heart Study	FHS
20062060	Cardiovascular Health Study	CHS
20062060	Rotterdam Study	RS
20062060	Rotterdam Study	RS
20062060	Age, Gene/Environment Susceptibility-Reykjavik Study	AGES
24941225	cancer	CRC
24941225	Genome-wide association study	GWAS
24941225	cancer	CRC
24941225	Carcinoembryonic antigen	CEA
20802479	genome-wide association	GWA
20802479	cortical spreading depression	CSD
20802479	Cochran-Mantel-Haenszel	CMH
20834067	genome wide association studies	GWAS
20834067	wide association studies	GWAS
20834067	minor allele frequencies	MAF
20834067	Framingham Heart Study	FHS
20834067	Framingham Heart Study	FHS
23326512	Bipolar Genome Study	BiGS
23326512	Bipolar Genome Study	BiGS
23326512	Genetic Association Information Network	GAIN
23326512	Association Information Network	GAIN
23326512	genome-wide association	GWA
23326512	Diagnostic Interview for Genetic Studies	DIGS
21278746	body mass index	BMI
21278746	Study	SASBAC
21278746	Minnesota Breast Cancer Family study	MBCFS
21278746	Breast Cancer Family study	MBCFS
21278746	Cancer Family study	MBCFS
21278746	genome-wide association studies	GWAS
21278746	Nurses' Health Study	NHS
21278746	linkage disequilibrium	LD
25364816	diabetic retinopathy	DR
25364816	genome-wide association study	GWAS
25364816	DR.Diabetic retinopathy	DR
25364816	type 2 diabetes	T2D
25364816	genome-wide association studies	GWAS
20195266	Tardive dyskinesia	TD
22076464	genome-wide association studies	GWAS
21829393	human leukocyte antigen	HLA
21829393	major histocompatibility complex	MHC
21829393	single nucleotide polymorphism	SNP
21829393	type 1 diabetes	T1D
21829393	type 1 diabetes	T1D
21829393	human leukocyte antigen	HLA
21829393	stimulating hormone receptor	TSHR
21829393	thyroid stimulating hormone receptor	TSHR
21829393	genome-wide association	GWA
21460840	Alzheimer’s disease	AD
21460840	Disease Genetic Consortium	ADGC
21460840	Alzheimer’s Disease Genetic Consortium	ADGC
21460840	AD.Alzheimer’s disease	AD
21460840	Apolipoprotein E gene	APOE
21460840	genome-wide association study	GWAS
21460840	complement receptor 1	CR1
21460840	ephrin receptor A1	EPHA1
21460840	Disease Genetics Consortium	ADGC
21460840	Alzheimer’s Disease Genetics Consortium	ADGC
21460840	Alzheimer’s Disease Neuroimaging Initiative	ADNI
21460840	Disease Neuroimaging Initiative	ADNI
21460840	Single nucleotide polymorphisms	SNPs
22719876	fatty liver disease	NAFLD
22719876	fatty liver disease	NAFLD
22719876	Genome-wide association	GWA
21399635	primary biliary cirrhosis	PBC
21399635	genome-wide association studies	GWAS
21399635	Case Control Consortium 3	WTCCC3
21399635	Trust Case Control Consortium 3	WTCCC3
21399635	pyruvate dehydrogenase complex	PDC
21383967	celiac disease	CD
21383967	rheumatoid arthritis	RA
21383967	genome-wide association study	GWAS
21383967	linkage disequilibrium	LD
21383967	Celiac disease	CD
21383967	rheumatoid arthritis	RA
21383967	Genome-wide association studies	GWAS
21383967	rheumatoid arthritis	RA
21383967	celiac disease	CD
21383967	genome-wide association studies	GWAS
21383967	inflammatory bowel disease	IBD
24124408	systolic blood pressure	dtSBP
24124408	diastolic blood pressure	dtDBP
24124408	blood pressure	BP
24124408	Orthostatic hypotension	OH
24124408	Korean Genome and Epidemiology Study	KoGES
24124408	body mass index	BMI
24124408	single nucleotide polymorphism	SNP
23509962	Genome Wide Association Studies	GWAS
23509962	Wide Association Studies	GWAS
23509962	Marseille Thrombosis Association	MARTHA
23509962	Early-Onset Venous Thrombosis	EOVT
23509962	protein S	PS
23509962	protein C	PC
23509962	antithrombin	AT
19721433	Negative Syndrome Scale	PANSS
19721433	Positive and Negative Syndrome Scale	PANSS
19721433	and Negative Syndrome Scale	PANSS
19721433	DRD2) and D3	DRD3
23028483	genome-wide association	GWA
23028483	genome-wide association	GWA
20011104	coronary heart disease	CHD
20011104	type 2 diabetes	T2D
20011104	coronary heart disease	CHD
20011104	adiponectin gene	ADIPOQ
20011104	genome-wide association studies	GWAS
20011104	Diabetes Genetics Replication And Meta-analysis	DIAGRAM
20011104	coronary heart disease	CHD
20011104	body mass index	BMI
20932310	mild cognitive impairment	MCI
20932310	genome-wide association study	GWAS
20932310	Alzheimer's Disease Neuroimaging Initiative	ADNI
20932310	Disease Neuroimaging Initiative	ADNI
20932310	apolipoprotein E	APOE
20932310	Late-onset AD	LOAD
20932310	ubiquilin 1	UBQLN1
20932310	sortilin-related receptor	SORL1
20932310	lipoprotein receptor-related protein 6	LRP6
20932310	receptor-related protein 6	LRP6
20932310	death-associated protein kinase 1	DAPK1
20932310	protein kinase 1	DAPK1
20932310	Golgi membrane protein 1	GOLM1
20932310	clusterin	CLU
20932310	clusterin	CLU
20932310	protein	PICALM
20932310	mild cognitive impairment	MCI
20932310	Alzheimer's disease Neuroimaging Initiative	ADNI
20932310	disease Neuroimaging Initiative	ADNI
20932310	Alzheimer's Disease Neuroimaging Initiative	ADNI
20932310	Disease Neuroimaging Initiative	ADNI
20932310	mild cognitive impairment	MCI
20932310	Alzheimer's disease	AD
20932310	magnetic resonance imaging	MRI
20932310	positron emission tomography	PET
24586186	single nucleotide polymorphisms	SNP
24586186	quantitative trait loci	eQTL
24586186	expression quantitative trait loci	eQTL
24586186	metabolic quantitative trait loci	mQTL
24586186	quantitative trait loci	mQTL
20927387	genome-wide association studies	GWAS
20927387	Electronic Medical Record	EMR
20927387	patients with peripheral arterial disease	PAD
20927387	peripheral arterial disease	PAD
20927387	red blood cell	RBC
20927387	electronic medical record	EMR
20927387	genome-wide association studies	GWAS
20927387	Genome Research Institute	NHGRI
20927387	National Human Genome Research Institute	NHGRI
20927387	Human Genome Research Institute	NHGRI
20927387	red blood cell	RBC
20927387	mean corpuscular hemoglobin	MCH
20927387	mean corpuscular volume	MCV
20927387	mean corpuscular hemoglobin concentration	MCHC
20927387	corpuscular hemoglobin concentration	MCHC
20927387	peripheral arterial disease	PAD
20927387	quantitative trait loci	QTL
20927387	natural language processing	NLP
21424380	genome-wide association studies	GWAS
21424380	genome-wide association studies	GWAS
21424380	cancer	cases
21424380	Canadian Breast Cancer Foundation	CBCF
24379826	serum uric acid	SUA
24379826	San Antonio Family Heart Study	SAFHS
24379826	Study	SAFHS
24379826	Family Heart Study	SAFHS
24379826	Antonio Family Heart Study	SAFHS
24379826	genome-wide association	GWA
24379826	single nucleotide polymorphism	SNP
24379826	total antioxidant status	TAS
24379826	serum uric acid	SUA
24379826	Genetic Epidemiology Network of Arteriopathy	GENOA
24379826	Epidemiology Network of Arteriopathy	GENOA
24379826	Network of Arteriopathy	GENOA
24379826	quantitative trait loci	QTL
24379826	genome-wide association	GWA
24379826	glomerular filtration rate	GFR
24379826	end-stage renal disease	ESRD
24379826	San Antonio Family Heart Study	SAFHS
24379826	Study	SAFHS
24379826	Family Heart Study	SAFHS
24379826	Antonio Family Heart Study	SAFHS
24379826	Antonio Family Heart Study	SAFHS
24379826	Family Heart Study	SAFHS
24379826	San Antonio Family Heart Study	SAFHS
24379826	Study	SAFHS
24952745	sudden cardiac death	SCD
24952745	sudden cardiac death	SCD
24952745	genome-wide association studies	GWAS
24952745	LQT1), KCNH2	LQT2
24952745	LQT2) and SCN5A	LQT3
24952745	LQTS stemming from KCNQ1	LQT1
24952745	QT Interval-International GWAS Consortium	QT-IGC
24223155	drug-induced Torsades de Pointes	diTdP
24223155	Torsades de Pointes	diTdP
24223155	single nucleotide polymorphism	SNP
24223155	Torsades de Pointes	TdP
24223155	severe adverse event	SAE
24223155	drug-induced Torsades de Pointes	diTdP
24223155	Torsades de Pointes	diTdP
24223155	genome-wide-association study	GWAS
24223155	Drug-induced Arrhythmia Risk Evaluation	DARE
24223155	Arrhythmia Risk Evaluation	DARE
24223155	atrial fibrillation	AF
23886662	genome-wide association study	GWAS
23886662	major histocompatibility complex	MHC
23886662	allergic rhinitis	AR
23886662	Genome-wide association studies	GWAS
23886662	21), 3q13.2	21
23886662	21), 3p21.33	21
23886662	21), 11p15.4	21
23886662	21), 10q21.2	21
23886662	21), 7p22	21
20686608	genome-wide association study	GWAS
20686608	National Cancer Center	NCC
23049750	genome-wide association studies	GWAS
23049750	principal component analysis	PCA
23049750	minor allele frequencies	MAF
23049750	linkage disequilibrium	LD
25526632	wide association studies	GWAs
25526632	hazard ratios	HR
25526632	confidence interval	CI
25526632	wide association studies	GWAs
25526632	genome wide association studies	GWAs
22216198	genome-wide association study	GWAS
22216198	FVa) and VIII	FVIIIa
22216198	Protein C	PC
22216198	Protein S	PS
22216198	factor pathway inhibitor	TFPI
22216198	tissue factor pathway inhibitor	TFPI
22216198	C4b-binding protein	C4BP-PS
22216198	Cardiovascular Health Study	CHS
21812969	Parkinson disease	PD
21812969	a relatively homogeneous Ashkenazi Jewish	AJ
21812969	Ashkenazi Jewish	AJ
21812969	Parkinson's Disease	PD
21812969	Parkin [2]	PARK2
21812969	age at onset	AAO
21812969	minimum allele frequency	MAF
21812969	wide association studies	GWAS
21812969	genome wide association studies	GWAS
21812969	a relatively homogeneous Ashkenazi Jewish	AJ
21812969	Ashkenazi Jewish	AJ
21812969	Mini Mental State Exam	MMSE
21812969	Mental State Exam	MMSE
21812969	Disease Rating Scale	UPDRS
21812969	Parkinson's Disease Rating Scale	UPDRS
23817569	genome-wide association studies	GWAS
23817569	generalized estimating equations	GEE
23834954	sagittal split ramus osteotomy	BSSRO
23834954	split ramus osteotomy	BSSRO
23834954	genome-wide association study	GWAS
23834954	Bilateral sagittal split ramus osteotomy	BSSRO
23834954	sagittal split ramus osteotomy	BSSRO
23834954	split ramus osteotomy	BSSRO
24564958	Complex Trait Analysis	GCTA
24564958	Genome-wide Complex Trait Analysis	GCTA
24564958	single-nucleotide polymorphism	SNP
25533491	genome-wide association study	GWAS
23874384	genome-wide association	GWA
23874384	CU.Callous-unemotional behavior	CU
23874384	dizygotic	DZ
23874384	monozygotic	MZ
23874384	genome-wide association	GWA
23874384	Genome-wide association	GWA
23903356	gestational diabetes mellitus	GDM
23903356	Adverse Pregnancy Outcomes	HAPO
23903356	glucose tolerance test	OGTT
23903356	oral glucose tolerance test	OGTT
22504421	hippocampal volume	HV
22504421	hippocampal volume	HV
22504421	Alzheimer’s disease	AD
19609347	genome-wide association study	GWAS
19609347	blood pressure	BP
19609347	blood pressure	BP
19609347	wide association studies	GWAS
19609347	Diabetes Genetics Initiative	DGI
19609347	Wellcome Trust Case Control Consortium	WTCCC
19609347	Trust Case Control Consortium	WTCCC
19609347	Case Control Consortium	WTCCC
19609347	diastolic blood pressure	DBP
19609347	systolic blood pressure	SBP
19609347	Institutional Review Board	IRB
19609347	University Family Study	HUFS
19609347	Howard University Family Study	HUFS
19609347	Body mass index	BMI
19609347	pressure	PP
19609347	Pulse pressure	PP
19609347	Hardy-Weinberg equilibrium	HWE
20953189	Psoriasis vulgaris	PsV
20953189	psoriatic arthritis	PsA
20953189	PsV develop psoriatic arthritis	PsA
20953189	genome-wide association study	GWAS
20953189	1000 Genomes Project	1000G
20953189	quality control	QC
20421936	genome-wide association studies	GWAS
20421936	single nucleotide polymorphisms	SNP
20421936	Genome-wide association studies	GWAS
20421936	body mass index	BMI
20421936	genome-wide association studies	GWAS
20421936	single nucleotide polymorphisms	SNP
20041166	genome-wide association study	GWAS
20041166	Major Histocompatibility Complex	MHC
23251661	genome-wide association study	GWAS
23251661	body mass index	BMI
23251661	fat mass	FM
23251661	fat free mass	FFM
23251661	Genome-wide association studies	GWAS
25129146	genome-wide association studies	GWAS
25129146	squamous cell carcinoma	ESCC
25129146	esophageal squamous cell carcinoma	ESCC
25129146	populations.We conducted a joint	pooled
25129146	odds ratio	OR
25129146	single nucleotide polymorphism	SNP
25129146	squamous cell carcinoma	ESCC
25129146	wide association studies	GWAS
25129146	genome wide association studies	GWAS
25129146	principal components analysis	PCA
25129146	information criteria	INFO
25129146	odds ratio	OR
19587794	genome-wide association studies	GWAS
19587794	electrocardiogram	ECG
19587794	genome-wide association	GWA
19587794	oxide synthase 1 adaptor protein	NOS1AP
19587794	synthase 1 adaptor protein	NOS1AP
25569183	Marginal zone lymphoma	MZL
25569183	mucosa-associated lymphoid tissue	MALT
25569183	non-Hodgkin lymphoma	NHL
25569183	genome-wide association study	GWAS
25569183	minor allele frequency	MAF
25569183	confidence interval	CI
25569183	odds ratio	OR
25569183	linkage disequilibrium	LD
21408207	genome-wide association studies	GWAS
21408207	Systemic lupus erythematosus	SLE
21408207	genome-wide association studies	GWAS
21408207	SLE.Systemic lupus erythematosus	SLE
21408207	Odds ratios	OR
21408207	genome-wide association study	GWAS
22428042	primary open-angle glaucoma	POAG
22428042	genome-wide association studies	GWAS
22428042	primary open-angle glaucoma	POAG
22428042	genome-wide association study	GWAS
22428042	quantile-quantile	Q-Q
22428042	linkage disequilibrium	LD
21685912	Palsy.Progressive supranuclear palsy	PSP
21685912	palsy	PSP
21685912	Parkinson’s disease	PD
21685912	Alzheimer’s disease	AD
21685912	genome wide association	GWA
21685912	P-values	P1
21685912	P-values	PJ
25044758	Dual-energy X-ray absorptiometry	DXA
25044758	type 2 diabetes	T2D
25044758	genome-wide association study	GWAS
24714607	genome wide association	GWA
24714607	single nucleotide polymorphism	SNP
24714607	Chronic mucus hypersecretion	CMH
24714607	chronic obstructive pulmonary disease	COPD
24714607	obstructive pulmonary disease	COPD
20190752	wide association study	GWAS
20190752	genome wide association study	GWAS
23678272	rs2273171), and KIAA1005	rs3213758
23678272	rs2277046), STRN3	rs2273171
23678272	rs2273171), and KIAA1005	rs3213758
23678272	rs2277046), STRN3	rs2273171
23678272	single nucleotide polymorphism	SNP
23678272	X-box binding protein 1	XBP1
23678272	binding protein 1	XBP1
24097068	lipoprotein	LDL
24097068	high-density lipoprotein	HDL
24097068	coronary artery disease	CAD
20548944	Genome-wide association studies	GWAS
20548944	lumbar spine	LS
20548944	femoral neck	FN
20548944	bone mineral density	BMD
20548944	genome-wide association studies	GWAS
20548944	genome-wide association studies	GWAS
20548944	quantitative trait loci	eQTL
20548944	Expression quantitative trait loci	eQTL
20548944	bone mineral density	BMD
20548944	likelihood-based causality model selection	LCMS
20548944	causality model selection	LCMS
20548944	SOCS box-containing 1	WSB1
20548944	neck width	NW
20548944	neck-shaft angle	NSA
20548944	RAD23 homolog B	RAD23B
23378610	genome-wide association study	GWAS
23378610	Insulin Suppression Test	IST
23378610	genome-wide association studies	GWAS
24489884	Risk in Communities	ARIC
24489884	Atherosclerosis Risk in Communities	ARIC
24489884	genotypes and phenotypes	dbGaP
24489884	Atherosclerosis Risk in Communities	ARIC
24489884	Risk in Communities	ARIC
24124411	aspartate transaminase	AST
24124411	fatty liver disease	NAFLD
24124411	non-alcoholic fatty liver disease	NAFLD
24124411	Alanine transaminase	ALT
24124411	Korean Children-Adolescents Study	KoCAS
17903296	Framingham Heart Study	FHS
17903296	bone mineral density	BMD
17903296	family-based association tests	FBAT
17903296	generalized estimating equation	GEE
17903296	dual-energy X-ray absorptiometry	DXA
17903296	quantitative ultrasound	QUS
17903296	Framingham Heart Study	FHS
17903296	bone mineral density	BMD
17903296	NeckW) to 9.1%	NeckLeng
22479309	genome-wide association scan	GWAS
22479309	BC.Brachial circumference	BC
22479309	type 2 diabetes	T2D
22479309	body mass index	BMI
22479309	genome-wide association scan	GWAS
22479191	estimated glomerular filtration rate	eGFR
22479191	glomerular filtration rate	eGFR
22479191	Chronic kidney disease	CKD
22479191	estimated glomerular filtration rate	eGFR
22479191	glomerular filtration rate	eGFR
22479191	estimated glomerular filtration rate	eGFR
22479191	glomerular filtration rate	eGFR
22479191	end stage renal disease	ESRD
22479191	stage renal disease	ESRD
22479191	genome-wide association studies	GWAS
22479191	eGFR based on serum creatinine	eGFRcrea
22763110	genome-wide association study	GWAS
22763110	genome-wide association study	GWAS
22763110	Arthritis Research UK Osteoarthritis Genetics	arcOGEN
22763110	Trust Case Control Consortium 2	WTCCC2
22763110	Case Control Consortium 2	WTCCC2
22763110	genome-wide association study	GWAS
22763110	single nucleotide polymorphism	SNP
21423719	fatty liver disease	NAFLD
21423719	genome-wide association	GWA
21423719	computed tomography	CT
21423719	Age, Gene/Environment Susceptibility-Reykjavik study	AGES
21423719	genome-wide association	GWA
21423719	computed tomography	CT
21423719	computed tomography	CT
21423719	from the Framingham Heart Study	FRAM
21423719	Framingham Heart Study	FRAM
21423719	Family Heart Study	FamHS
21423719	Age, Gene/Environment Susceptibility-Reykjavik study	AGES
21423719	Amish Study	Amish
24068947	reading disability	RD
24068947	left/right	LR
24068947	left/right	LR
24068947	androgen receptor	AR
24068947	genome-wide association study	GWAS
24068947	left/right	LR
24068947	reading disability	RD
24068947	variable number tandem repeat	VNTR
24068947	number tandem repeat	VNTR
21533022	bone mineral density	BMD
21533022	genome-wide association studies	GWAS
21533022	Bone mineral density	BMD
21533022	genome-wide association studies	GWAS
21533022	Osteoporosis Genetics Consortium	AOGC
21533022	Anglo-Australasian Osteoporosis Genetics Consortium	AOGC
21533022	femoral neck	FN
21533022	lumbar spine	LS
19448621	genome-wide association	GWA
19448621	linkage disequilibrium	LD
21483845	genome-wide association study	GWAS
21483845	Hemochromatosis and Iron Overload Screening	HEIRS
21483845	serum ferritin	SF
21483845	Veterans Affairs	VA
21483845	single nucleotide polymorphism	SNP
21483845	Hemochromatosis and Iron Overload Screening	HEIRS
21483845	genome-wide association study	GWAS
21483845	unsaturated iron-binding capacity	UIBC
21483845	serum iron	SI
21483845	total iron-binding capacity	TIBC
21483845	Veterans Affairs	VA
21483845	Veterans Affairs	VA
21483845	aminotransferase	ALT
21483845	alanine aminotransferase	ALT
21483845	C-reactive Protein	CRP
21483845	gamma-glutamyltransferase	GGT
21460841	genome-wide association study	GWAS
21460841	late-onset Alzheimer disease	LOAD
21460841	Disease Genetics Consortium	ADGC
21460841	Alzheimer Disease Genetics Consortium	ADGC
21460841	Alzheimer Disease	AD
21460841	Alzheimer Coordinating Center	NACC
21460841	National Alzheimer Coordinating Center	NACC
21460841	controls	CNEs
21460841	generalized estimating equations	GEE
24047820	major histocompatibility complex	MHC
24047820	quantitative trait loci	QTL
24047820	genome-wide association studies	GWAS
22747683	genome-wide association study	GWAS
22747683	linkage disequilibrium	LD
19772629	Parkinson disease	PD
19772629	PD pathogenesis.Parkinson disease	PD
19772629	pathogenesis.Parkinson disease	PD
19772629	parkin	PARK2
19772629	PARK2	parkin
19772629	genome wide association studies	GWAS
19772629	wide association studies	GWAS
21738487	Parkinson's disease	PD
21738487	genome-wide association study	GWAS
21738487	genome-wide association study	GWAS
21738487	Parkinson's disease	PD
21738487	PARK2	parkin
21738487	Parkinson Disease Genomics Consortium	IPDGC
21738487	Disease Genomics Consortium	IPDGC
21738487	International Parkinson Disease Genomics Consortium	IPDGC
19197348	thyroid stimulating hormone	TSH
19197348	fasting plasma glucose	FPG
21935397	body mass index	BMI
21935397	body mass index	BMI
20364137	genome-wide association study	GWAS
20364137	genotypic relative risk	GRR
20364137	quality control	QC
20364137	combined European	CE
20364137	Finnish	FI
20364137	Bayes factor	BF
23508266	expiratory flow rate	PEFR
23508266	peak expiratory flow rate	PEFR
23508266	genome-wide association study	GWAS
23508266	arginase 1	ARG1
23508266	corticotropin-releasing hormone receptor	CRHR
23508266	Asthma Management Program	CAMP
23508266	Childhood Asthma Management Program	CAMP
25378659	Very long-chain saturated fatty acids	VLSFAs
25378659	Cardiovascular Health Study	CHS
25378659	elongases	elovls
19430480	affected sib-pair	ASP
19430480	Wellcome Trust Case Control Consortium	WTCCC
19430480	Trust Case Control Consortium	WTCCC
19430480	Case Control Consortium	WTCCC
19430480	minor allele frequencies	MAF
19430480	linkage disequilibrium	LD
21700879	HMW Adiponectin Levels.High molecular weight	HMW
21700879	Nurses’ Health Study	NHS
21700879	genome-wide association study	GWAS
21700879	medium	MMW
21700879	high	HMW
21700879	low	LMW
21700879	genome-wide association studies	GWAS
21700879	Nurses’ Health Study	NHS
21700879	Health Professional Follow-up Study	HPFS
21700879	Professional Follow-up Study	HPFS
17658951	body mass index	BMI
21490707	cytochrome P-450	CYP
21490707	genome-wide association studies	GWAS
21490707	food frequency questionnaires	FFQ
21771975	genome-wide association study	GWAS
21771975	young-onset hypertensive	YOH
21771975	quantitative trait loci	QTL
21771975	metabolic syndrome	MS
21771975	type 2 diabetes mellitus	T2DM
21771975	2 diabetes mellitus	T2DM
21771975	single nucleotide polymorphism	SNP
21771975	type 2 diabetes mellitus	T2DM
21771975	2 diabetes mellitus	T2DM
21771975	metabolic syndrome	MS
21771975	metabolic syndrome	MS
21771975	genome-wide association studies	GWAS
21771975	young-onset hypertensive	YOH
21771975	quantitative trait loci	QTL
21771975	single nucleotide polymorphism	SNP
21771975	fasting glucose	FG
21490949	genome-wide association studies	GWAS
21490949	Type 2 diabetes mellitus	T2D
21490949	linkage disequilibrium	LD
23717212	genome-wide association studies	GWAS
23717212	Genome-wide association studies	GWAS
23717212	whole-genome amplification	WGA
23717212	We performed whole-genome amplification	WGA
21931564	quantitative trait locus	mQTL
21931564	metabolite quantitative trait locus	mQTL
21931564	quantitative trait locus	mQTL
21931564	metabolite quantitative trait locus	mQTL
21931564	quantitative trait loci	eQTL
19874204	femoral neck	FN
19874204	genome-wide association	GWA
19874204	bone mineral density	BMD
19874204	femoral neck	FN
19874204	standard deviation	SD
19874204	genome-wide association	GWA
19874204	single-nucleotide polymorphism	SNP
20436471	identity-by-state	IBS
20436471	Cochran-Mantel-Haenszel	CMH
20436471	Linkage disequilibrium	LD
19304780	blood pressure	BP
19304780	Genome-wide association study	GWAS
19304780	hypertension	HYP
19304780	BRIGHT sample	British
19304780	blood pressure	BP
19304780	systolic blood pressure	SBP
19304780	diastolic blood pressure	DBP
19304780	hypertension	HYP
19304780	hypertension	HYP
19304780	Genome-wide association studies	GWASs
19304780	single nucleotide polymorphism	SNP
19304780	Hardy-Weinberg Equilibrium	HWE
19304780	minor allele frequency	MAF
19304780	quantile	QQ
24094242	alkaline phosphatase	ALP
24094242	Genome-Wide Association Studies	GWAS
24094242	ALP concentrations.Alkaline phosphatases	ALP
24094242	body mass index	BMI
24094242	minor allele frequency	MAF
24094242	Hardy-Weinberg Equilibrium	HWE
24094242	linkage disequilibrium	LD
21804549	genome-wide association studies	GWAS
21804549	genome-wide association studies	GWAS
21804549	linkage disequilibrium	LD
21804549	quantile-quantile	QQ
25310577	wide association studies	GWAS
25310577	acute lymphoblastic leukemia	ALL
25310577	acute lymphoblastic leukemia	ALL
25310577	wide association studies	GWAS
25310577	genome wide association studies	GWAS
25310577	Ikaros family zinc finger 1	IKZF1
25310577	zinc finger 1	IKZF1
25310577	Hunter Community Study	HCS
21779181	genome-wide association study	GWAS
21779181	sclerosis	SSc
21779181	anti-centromere	ACA
21779181	diffuse	dcSSc
21779181	limited	lcSSc
21779181	sclerosis	SSc
21779181	genome-wide association study	GWAS
21779181	Major histocompatibility complex	MHC
21799836	type 2 diabetes	T2D
21799836	linkage disequilibrium	LD
21799836	Study	SBCS
21799836	Shanghai Breast Cancer Study	SBCS
21799836	Breast Cancer Study	SBCS
21799836	Shanghai Women's Health Study	SWHS
21799836	Women's Health Study	SWHS
21799836	Study	SWHS
21799836	genomic control	GC
25003214	genome-wide association studies	GWAS
25003214	Wellcome Trust Case-Control Consortium 2	WTCCC2
25003214	dizygotic	DZ
25003214	Twins Early Development Study	TEDS
25003214	Early Development Study	TEDS
25003214	monozygotic	MZ
25003214	Test of Word-Reading Efficiency	TOWRE
19798445	myocardial infarction	MI
19798445	genome-wide association study	GWAS
19798445	glucosylceramide	GluCer
19798445	dihydrosphingomyelin	Dih-SM
19798445	ceramide	Cer
19798445	sphingomyelin	SM
19798445	ceroid-lipofuscinosis, neuronal 8	CLN8
19798445	genome-wide association study	GWAS
19798445	glucosylceramides	GluCer
19798445	species	SM
19798445	sphingomyelins	SM
19798445	ceramides	Cer
19798445	sphingomyelin	SM
19798445	ceramides	CerUnsat
19798445	CerUnsat), saturated ceramides	CerSat
19798445	ceramides	CerSat
19798445	glucosylceramide	GluCer
19798445	dihydrosphingomyelin	dihSM
19798445	ceramide	Cer
24143190	genome-wide association study	GWAS
24143190	genome-wide association studies	GWAS
24143190	principal component analysis	PCA
24143190	Quantile-quantile	Q-Q
19401414	single nucleotide polymorphism	SNP
19401414	genome-wide association	GWA
19401414	Genome Medicine Database of Japan	GeMDBJ
19401414	minor allele frequency	MAF
19557197	waist circumference	WC
19557197	body mass index	BMI
19557197	waist circumference	WC
19557197	genome-wide association studies	GWAS
19557197	Cardiovascular Health Study	CHS
19557197	European Special Population Network consortium	EUROSPAN
19557197	Rotterdam Study	RS
19557197	Old Order Amish	OOA
19412176	Genome Wide Association	GWA
19412176	T-Cell receptor alpha	TCRA
19412176	Mantel-Haenszel	MH
19412176	linkage disequilibrium	LD
19412176	T-Cell Receptor Beta	TCRB
23028341	genome-wide association study	GWAS
23028341	genome-wide association studies	GWAS
23028341	systemic lupus erythematosus	SLE
23028341	Genome-Wide Association Study	GWAS
23001564	length	LTL
23001564	length	LTL
23001564	leukocyte telomere length	LTL
23001564	Hypertension Genetic Epidemiology Network Study	HyperGEN
23001564	Bogalusa Heart Study	BHS
23001564	Cardiovascular Health Study	CHS
23001564	Framingham Heart Study	FHS
23001564	Family Heart Study	FamHS
23666239	testicular germ cell tumor	TGCT
23666239	germ cell tumor	TGCT
23666239	tumor	TGCT
23666239	wide association studies	GWAS
23666239	genome wide association studies	GWAS
23666239	odds ratio	OR
23666239	germ cell tumors	TGCT
23666239	tumors	TGCT
23666239	testicular germ cell tumors	TGCT
23666239	odds ratio	OR
23666239	genome wide association studies	GWAS
23666239	wide association studies	GWAS
23666239	MD Anderson Cancer Center	MDA
23666239	UK Testicular Cancer Collaboration	UKTCC
23666239	Testicular Cancer Collaboration	UKTCC
18282107	reelin	RELN
18282107	single nucleotide polymorphism	SNP
23563607	genome-wide association studies	GWAS
23563607	body mass index	BMI
22412388	Ashkenazi Jewish	AJ
22412388	genome-wide association study	GWAS
22412388	genome-wide association study	GWAS
22412388	Crohn's disease	CD
22412388	principal component analysis	PCA
22412388	Chinese	CHB
22412388	Ashkenazi Jews	AJ
22412388	Yoruban-Nigeria	YRI
22412388	CEPH-Utah	CEU
22412388	Japanese	JPT
25705159	Receiver operating characteristic	ROC
22430674	Alzheimer's disease	AD
22430674	genome-wide haplotype association	GWHA
22430674	Alzheimer's disease	AD
22430674	CLU	clusterin
22430674	genome-wide haplotype association	GWHA
24465431	young-onset type 2 diabetes	YOD
24465431	odds ratio	OR
24465431	genome-wide association study	GWAS
24465431	peripheral blood mononuclear cells	PBMC
24465431	blood mononuclear cells	PBMC
24465431	coronary heart disease	CHD
24465431	Hong Kong Family Diabetes Study	HKFDS
24465431	Kong Family Diabetes Study	HKFDS
[truncated: 2,815 more rows]
