# Supplementary material for: A machine-compiled database of genome-wide association studies
Source: Nat Commun. 2019 Jul 26;10:3341. doi: 10.1038/s41467-019-11026-x (PMC6659642; doi:10.1038/s41467-019-11026-x)
Supplement: Supplementary file 3 — Source Data [file 41467_2019_11026_MOESM3_ESM.zip › Supplementary Files/notebooks/results/associations.tsv]

21738491	rs12143842	Sudden Cardiac Death	QT	-1000.000000
20585627	rs12931267	Common Traits	Red hair	-1000.000000
17903295	rs2543600	Age-Related Phenotypes|Longevity	Age at death	-5.376751
20838585	rs726914	Cardiovascular Disease	systolic blood pressure	-6.148742
20526338	rs4311994	Platelet Aggregation	Epi 2 u M	-10.481486
19430483	rs17367504	Blood Pressure	SBP	-8.698970
20585627	rs11648785	Common Traits	Red hair	-1000.000000
19197348	rs6462411	Complex Disease	Thyroid Stimulating Hormone	-5.886057
25340798	rs2229238	Proteins Involved|Inflammation|Alzheimer's Disease	interleukin 6 receptor	-10.835647
24586186	rs2147896	Metabolic Traits|Metabolite-Disease	Trimethylamine	-163.585027
17903304	rs10501920	Cardiovascular Disease	atrial fibrillation	-5.026872
23251661	rs17104363	Childhood Obesity|Childhood	Dinner intake, adjEER (kcal)	-7.289883
19197348	rs7036589	Complex Disease	Thyroid Stimulating Hormone	-5.142668
24386095	rs10045497	Lipid Levels	LDL	-11.924453
20838585	rs7210277	Cardiovascular Disease	waist circumference	-6.154902
19609347	rs9590141	Hypertension|Blood Pressure	diastolic blood pressure	-6.057496
23251661	rs6044834	Childhood Obesity|Childhood	Total antioxidants(mM)	-7.119186
23408906	rs7825175	Thyroid|Thyroid-Related Traits|Differences	thyroid stimulating hormone	-1000.000000
24324551	rs115744676	Chagas Cardiomyopathy|Trypanosoma Cruzi Seropositive	PR	-8.161151
24386095	rs599839	Lipid Levels	LDL	-20.522879
20838585	rs1552257	Cardiovascular Disease	insulin	-6.124939
17903296	rs10515148	Association Bone	neck section modulus**	-6.214670
20585627	rs12203592	Common Traits	Freckling	-1000.000000
21386085	rs173539	Metabolic Syndrome	metabolic syndrome	-8.040959
17903294	rs727435	Hematological Phenotypes	FVII	-5.017729
22291609	rs3026968	Inflammation	MCP-1	-13.060481
24347629	rs11713199	Periodontal	PD2	-5.161151
17903295	rs4471448	Age-Related Phenotypes|Longevity	Walking speed exam 7	-5.420216
25340798	rs11575821	Proteins Involved|Inflammation|Alzheimer's Disease	c-c motif) ligand 4	-10.913640
17903298	rs10486607	Diabetes-Related Traits	hemoglobin a1c	-5.096910
20838585	rs7121446	Cardiovascular Disease	waist circumference	-6.443697
21386085	rs2075290	Metabolic Syndrome	HDLC-TG	-13.823909
24376456	rs12292796	Blood Pressure	pulse	-6.480172
24324551	rs73276602	Chagas Cardiomyopathy|Trypanosoma Cruzi Seropositive	PR	-7.004365
17903302	rs10491334	Arterial Stiffness|Blood Pressure	diastolic	-5.349692
20395239	rs6480314	Optic Disc Size	Disc	-6.744727
17903307	rs310558	Pulmonary Function	percent predicted fev 1 /fvc for latest exam	-5.289037
21738480	rs2524079	Cell Phenotypes|White Blood Cell	Lymphocytes	-10.533132
17903293	rs583012	Biomarker Traits	C-reactive protein exam 2	-5.721246
22558069	rs11552708	Immunoglobulin Isotypes|Non-Albumin Protein	non-albumin protein	-9.124939
24324551	rs78852656	Chagas Cardiomyopathy|Trypanosoma Cruzi Seropositive	PR	-7.408935
21931564	rs174547	Metabolite Quantitative Trait	PC aa C36:3/PC aa C36:4	-1000.000000
24386095	rs1160985	Lipid Levels	LDL	-12.434152
20927387	rs4820268	Cell Traits|Red Blood Cell	mean corpuscular hemoglobin	-10.617983
17903297	rs9303401	Brain|Cognitive Test	naming test	-5.309804
24945404	rs4420311	Bone Mineral Density|Bone	TBLH-BMD	-7.352617
20927387	rs17064262	Cell Traits|Red Blood Cell	mean corpuscular volume	-7.457175
23966867	rs214679	Body Fat Distribution	WHR_pooled	-6.086186
17903295	rs2371208	Age-Related Phenotypes|Longevity	Age at death	-5.585027
20838585	rs8131349	Cardiovascular Disease	total cholesterol	-7.337242
20548944	rs2278729	Osteoporosis-Related Traits|Gene Expression Profiling	neck-shaft angle	-6.829738
20585627	rs7349332	Common Traits	Hair curl	-1000.000000
19430483	rs1530440	Blood Pressure	DBP	-5.522879
17903297	rs7124781	Brain|Cognitive Test	ALLV	-6.698970
24376456	rs2837253	Blood Pressure	systolic	-6.096910
20585627	rs4778220	Common Traits	Eye color	-1000.000000
17903302	rs935334	Arterial Stiffness|Blood Pressure	diastolic	-5.478862
20838585	rs781718	Cardiovascular Disease	glucose	-6.075721
21203500	rs7159888	Master|Plasma Protein	DG1	-17.460924
21386085	rs2206277	Metabolic Syndrome	WC-GLUC	-6.886057
19430483	rs1378942	Blood Pressure	DBP	-7.221849
22832964	rs1678618	Smoking Behaviors	AOI	-6.083546
20927387	rs1800562	Cell Traits|Red Blood Cell	mean corpuscular volume	-6.233587
20585627	rs12203592	Common Traits	Eye color	-1000.000000
21552555	rs5762430	Obesity|Obesity-Related Traits	HIP	-6.135489
21931564	rs7094971	Metabolite Quantitative Trait	C0	-1000.000000
20195266	rs7108821	Antipsychotic Drugs|Metabolic Side Effects	Risperidone - Hip Circumference	-6.375718
20838585	rs5979903	Cardiovascular Disease	glucose	-6.721246
17903293	rs2808629	Biomarker Traits	C-reactive protein exam 6	-6.853872
20585627	rs10960751	Common Traits	Eye color	-1000.000000
20195266	rs17661538	Antipsychotic Drugs|Metabolic Side Effects	Clozapine - Triglycerides	-5.886057
20548944	rs17201113	Osteoporosis-Related Traits|Gene Expression Profiling	NL, men	-6.266001
17903296	rs1552896	Association Bone	neck-shaft angle**	-5.052076
19448621	rs314280	Age Menarche|Menopause	Age at Menarche	-7.638272
17903294	rs10484128	Hematological Phenotypes	platelet aggregation (ADP-induced)	-5.236572
23251661	rs863002	Childhood Obesity|Childhood	MCP-1 (pg/mL)	-12.444906
21347282	rs8078633	Coronary Heart Disease	HDL-C	-6.443697
20927387	rs4895441	Cell Traits|Red Blood Cell	mean corpuscular volume	-12.298432
24892410	rs9564376	Onset|Hypertension|Cardiovascular Events	Daytime pressure	-5.298432
17903295	rs7176093	Age-Related Phenotypes|Longevity	Biologic age by osseographic scoring system	-5.130768
17903302	rs1963982	Arterial Stiffness|Blood Pressure	diastolic	-5.480172
17903296	rs4143244	Association Bone	NeckW1	-6.151811
17903294	rs9253	Hematological Phenotypes	blood cell count	-5.376751
20463881	rs2835621	Eye Color	C HS1	-9.638272
25340798	rs6808835	Proteins Involved|Inflammation|Alzheimer's Disease	c-c motif) ligand 4	-12.798603
20585627	rs1805009	Common Traits	Red hair	-1000.000000
20927387	rs7775698	Cell Traits|Red Blood Cell	mean corpuscular volume	-13.863279
19721433	rs7635839	Response Treatment|Antipsychotics	Olanzapine – Excitement	-5.525784
21203500	rs735396	Master|Plasma Protein	DG11	-7.352617
25188341	rs429358	Dementias|Alzheimer's Disease	Lewy Body (Case-Control)	-10.548214
21738480	rs9880192	Cell Phenotypes|White Blood Cell	Monocytes	-11.910095
20526338	rs12566888	Platelet Aggregation	Epi 2 u M	-9.136677
24586186	rs7314056	Metabolic Traits|Metabolite-Disease	2-Hydroxyisobutyrate	-15.397940
17903293	rs9288125	Biomarker Traits	CD40 Ligand serum	-5.040959
20838585	rs11822822	Cardiovascular Disease	systolic blood pressure	-6.251812
20838585	rs1046391	Cardiovascular Disease	systolic blood pressure	-6.387216
21738479	rs3094212	White Blood Cell Count|Cell Phenotypes|White Blood Cell	white blood cell	-8.154902
17903302	rs1539377	Arterial Stiffness|Blood Pressure	FW	-5.279014
20921969	rs4959235	Cardiac Arrhythmias	quetiapine/QTc	-6.812479
20585627	rs7183877	Common Traits	Hair color	-1000.000000
19197348	rs10243770	Complex Disease	Thyroid Stimulating Hormone	-5.327902
21386085	rs2266788	Metabolic Syndrome	WC-TG	-15.657577
24376456	rs7116456	Blood Pressure	systolic	-6.863279
19197348	rs10983932	Complex Disease	Thyroid Stimulating Hormone	-5.585027
17903307	rs3753683	Pulmonary Function	percent predicted fef 25–75 /fvc for latest exam	-5.728158
20463881	rs3768056	Eye Color	S	-8.107905
20838585	rs7738656	Cardiovascular Disease	LDL-cholesterol	-6.602060
21347282	rs3764261	Coronary Heart Disease	HDL-C	-17.065502
21738480	rs10980800	Cell Phenotypes|White Blood Cell	Monocytes	-21.370590
17903297	rs1031381	Brain|Cognitive Test	F3	-5.221849
24376456	rs9874923	Blood Pressure	MAP	-6.378824
20694148	rs4523270	Metabolic Syndrome	“	-7.000000
24324551	rs4408325	Chagas Cardiomyopathy|Trypanosoma Cruzi Seropositive	PCR	-6.853872
21738491	rs11970286	Sudden Cardiac Death	QT	-1000.000000
17903302	rs636864	Arterial Stiffness|Blood Pressure	diastolic	-5.809668
20838585	rs6552560	Cardiovascular Disease	weight	-7.070581
19609347	rs16877320	Hypertension|Blood Pressure	systolic blood pressure	-8.465974
17903297	rs3891355	Brain|Cognitive Test	similarities	-5.494850
24945404	rs6726821	Bone Mineral Density|Bone	TBLH-BMD	-9.403403
23966867	rs2548774	Body Fat Distribution	WC_BMI_men	-6.026872
20395239	rs2241970	Optic Disc Size	Disc	-7.698970
21347282	rs6753112	Coronary Heart Disease	Coronary heart disease	-6.283997
17903296	rs1452928	Association Bone	shaft width**	-6.148742
24324551	rs2034842	Chagas Cardiomyopathy|Trypanosoma Cruzi Seropositive	PCR	-6.193820
20838585	rs12330441	Cardiovascular Disease	triglycerides	-6.522879
20585627	rs4244187	Common Traits	Asparagus	-1000.000000
24376456	rs1523351	Blood Pressure	Coronary artery disease	-6.221849
20927387	rs9494145	Cell Traits|Red Blood Cell	mean corpuscular hemoglobin	-14.866461
19197348	rs9939609	Complex Disease	BMI	-19.698970
20585627	rs1107267	Common Traits	Eye color	-1000.000000
21738479	rs12619285	White Blood Cell Count|Cell Phenotypes|White Blood Cell	Eosinophils	-9.267606
25340798	rs4845622	Proteins Involved|Inflammation|Alzheimer's Disease	interleukin 6 receptor	-61.866461
21386085	rs780093	Metabolic Syndrome	WC-TG	-11.721246
20838585	rs11258628	Cardiovascular Disease	LDL	-5.136677
25340798	rs679620	Proteins Involved|Inflammation|Alzheimer's Disease	metalloproteinase-3	-43.307153
17903307	rs10516541	Pulmonary Function	mean fvc from two exams	-5.364516
20838585	rs3793275	Cardiovascular Disease	glucose	-6.823909
25188341	rs6857	Dementias|Alzheimer's Disease	NFT Braak neuritic plaque II)	-43.316053
19197348	rs2282978	Complex Disease	Height	-8.008774
17903293	rs10489849	Biomarker Traits	Monocyte chemoattractant protein-1	-5.958607
21552555	rs10953454	Obesity|Obesity-Related Traits	HIP	-6.142668
17903292	rs10499559	Kidney|Endocrine-Related Traits	thyroid stimulating hormone	-5.080922
17903303	rs4814615	Atherosclerosis	Common carotid artery intimal medial thickness	-5.468521
24945404	rs4420311	Bone Mineral Density|Bone	LL-BMD	-7.493495
23966867	rs7672174	Body Fat Distribution	WC_pooled	-6.494850
20927387	rs855791	Cell Traits|Red Blood Cell	mean corpuscular volume	-8.266803
20838585	rs7738656	Cardiovascular Disease	total cholesterol	-6.677781
20585627	rs4911442	Common Traits	Freckling	-1000.000000
19197348	rs2805809	Complex Disease	Thyroid Stimulating Hormone	-5.366532
17903298	rs10497721	Diabetes-Related Traits	Incident DM	-6.154902
20585627	rs6497253	Common Traits	Eye color	-1000.000000
17903302	rs10521232	Arterial Stiffness|Blood Pressure	CF-PWV	-5.411168
17903301	rs366676	Exercise Responses|Artery	left ventricular fractional shortening	-5.612610
19721433	rs17815774	Response Treatment|Antipsychotics	Risperidone – Negative	-5.481486
20838585	rs10044666	Cardiovascular Disease	LDL-cholesterol	-6.327902
20838585	rs7890572	Cardiovascular Disease	triglycerides	-9.420216
20927387	rs4820268	Cell Traits|Red Blood Cell	corpuscular hemoglobin concentration	-11.946922
21386085	rs15285	Metabolic Syndrome	TG-BP	-9.886057
23408906	rs334699	Thyroid|Thyroid-Related Traits|Differences	thyroid stimulating hormone	-1000.000000
19430483	rs11191548	Blood Pressure	SBP	-6.522879
20838585	rs6726786	Cardiovascular Disease	triglycerides	-5.408935
20195266	rs17216786	Antipsychotic Drugs|Metabolic Side Effects	Clozapine - Triglycerides	-5.876148
22509378	rs13202860	Sexual Dysfunction	Arousal	-6.916139
17903303	rs6053733	Atherosclerosis	Common carotid artery intimal medial thickness	-5.431798
20195266	rs1771628	Antipsychotic Drugs|Metabolic Side Effects	Clozapine - Triglycerides	-6.176526
25188341	rs6857	Dementias|Alzheimer's Disease	Neuritic Plaque (Ordinal)	-46.503070
17903308	rs6599077	Circadian Phenotypes|Sleep	Sleep duration	-6.853872
23251661	rs28461806	Childhood Obesity|Childhood	MCP-1 (pg/mL)	-7.339135
19609347	rs10135446	Hypertension|Blood Pressure	diastolic blood pressure	-5.349692
24892410	rs1019102	Onset|Hypertension|Cardiovascular Events	Nighttime pressure	-5.610834
21931564	rs2046813	Metabolite Quantitative Trait	PC ae C44:5/PC ae C42:5	-17.443697
24324551	rs3176130	Chagas Cardiomyopathy|Trypanosoma Cruzi Seropositive	PR	-6.823909
20585627	rs12931267	Common Traits	Hair color	-1000.000000
19197348	rs2805810	Complex Disease	Thyroid Stimulating Hormone	-5.244125
24347629	rs733048	Periodontal	PD1	-6.000000
20548944	rs17184557	Osteoporosis-Related Traits|Gene Expression Profiling	lumbar spine bone mineral density	-6.055024
20838585	rs10498337	Cardiovascular Disease	insulin	-6.050610
19197348	rs6060369	Complex Disease	Height	-15.853872
20195266	rs1534238	Antipsychotic Drugs|Metabolic Side Effects	Clozapine - Triglycerides	-5.549751
21738480	rs4794822	Cell Phenotypes|White Blood Cell	WBC	-33.764472
20526338	rs342286	Platelet Aggregation	Epi EC50	-8.508638
25340798	rs4316	Proteins Involved|Inflammation|Alzheimer's Disease	angiotensin-converting enzyme	-5.017729
24586186	rs37370	Metabolic Traits|Metabolite-Disease	3-Aminoisobutyrate	-64.920819
17903304	rs2549513	Cardiovascular Disease	Major coronary heart disease	-5.015473
17903293	rs2494250	Biomarker Traits	Monocyte chemoattractant protein-1	-14.000000
20838585	rs7121446	Cardiovascular Disease	waist circumference	-6.443697
17903296	rs1590305	Association Bone	lsbmd	-5.501689
24376456	rs2278075	Blood Pressure	Cardiovascular disease	-8.301030
21347282	rs1160985	Coronary Heart Disease	LDL-C	-20.142668
20838585	rs4783595	Cardiovascular Disease	glucose	-7.060481
17903296	rs10514345	Association Bone	lumbar spine bmd**	-5.667562
19448621	rs314262	Age Menarche|Menopause	Age at Menarche	-7.187087
21386085	rs3764261	Metabolic Syndrome	BP-HDLC	-12.481486
20838585	rs1449460	Cardiovascular Disease	heart rate	-6.130768
24386095	rs6754295	Lipid Levels	HDL	-7.356547
25340798	rs3092960	Proteins Involved|Inflammation|Alzheimer's Disease	c-c motif) ligand 4	-10.353596
17903294	rs1397048	Hematological Phenotypes	mean corpuscular hemoglobin	-7.161151
25087078	rs535066	Epilepsies	All epilepsy	-6.767004
25340798	rs495366	Proteins Involved|Inflammation|Alzheimer's Disease	metalloproteinase-3	-8.647817
19448621	rs4946651	Age Menarche|Menopause	Age at Menarche	-7.522879
21738480	rs4328821	Cell Phenotypes|White Blood Cell	Basophils	-12.059484
20838585	rs6552560	Cardiovascular Disease	weight	-7.070581
24945404	rs9525638	Bone Mineral Density|Bone	UL-BMD	-8.607303
24386095	rs507666	Lipid Levels	LDL	-10.677781
19043545	rs9309413	Metabolite	rs number	-1000.000000
23251661	rs2266788	Childhood Obesity|Childhood	Triglycerides(mg/dL)	-7.316953
17903297	rs530965	Brain|Cognitive Test	naming test	-5.455932
24945404	rs3765350	Bone Mineral Density|Bone	LL-BMD	-7.539102
23966867	rs2907512	Body Fat Distribution	WC_men	-6.040959
19197348	rs17782313	Complex Disease	BMI	-14.552842
21347282	rs7560236	Coronary Heart Disease	LDL-C	-7.677781
20838585	rs726914	Cardiovascular Disease	systolic blood pressure	-6.148742
24376456	rs1171614	Blood Pressure	Urate levels	-27.698970
20585627	rs761238	Common Traits	Freckling	-1000.000000
19197348	rs10848704	Complex Disease	Thyroid Stimulating Hormone	-5.769551
21386085	rs1387153	Metabolic Syndrome	HDLC-GLUC	-8.619789
20585627	rs1597196	Common Traits	Eye color	-1000.000000
25340798	rs4343	Proteins Involved|Inflammation|Alzheimer's Disease	angiotensin-converting enzyme	-7.430626
21386085	rs9987289	Metabolic Syndrome	HDLC-TG	-7.958607
20195266	rs13335336	Antipsychotic Drugs|Metabolic Side Effects	Risperidone - Hemoglobin A1c	-6.149354
23408906	rs1537424	Thyroid|Thyroid-Related Traits|Differences	thyroid stimulating hormone	-1000.000000
20395239	rs7067601	Optic Disc Size	Disc	-6.920819
19197348	rs967417	Complex Disease	Height	-7.823909
17903293	rs2794520	Biomarker Traits	C-reactive protein exam 6	-6.886057
21931564	rs9393903	Metabolite Quantitative Trait	PC aa C40:3/PC aa C42:5	-1000.000000
17903296	rs7857590	Association Bone	lsbmd	-5.092589
17903294	rs10506458	Hematological Phenotypes	platelet aggregation (collagen-induced)	-5.346787
19197348	rs17718077	Complex Disease	Height	-5.508638
23966867	rs11777345	Body Fat Distribution	WHR_BMI_men	-6.958607
20838585	rs12548494	Cardiovascular Disease	glucose	-6.148742
20585627	rs154659	Common Traits	Freckling	-1000.000000
24376456	rs7902871	Blood Pressure	diastolic	-6.006564
24324551	rs61018535	Chagas Cardiomyopathy|Trypanosoma Cruzi Seropositive	PR	-6.823909
23251661	rs16933006	Childhood Obesity|Childhood	Light activity (min/d)	-7.125518
17903302	rs2509458	Arterial Stiffness|Blood Pressure	diastolic	-5.158641
23408906	rs11624776	Thyroid|Thyroid-Related Traits|Differences	thyroid stimulating hormone	-1000.000000
23118974	rs1635168	Pigmentation|Skin	Eye C'	-8.931814
24324551	rs116187617	Chagas Cardiomyopathy|Trypanosoma Cruzi Seropositive	PR	-6.920819
21931564	rs37369	Metabolite Quantitative Trait	BAIBu	-1000.000000
20195266	rs10502661	Antipsychotic Drugs|Metabolic Side Effects	Perphenazine - Triglycerides	-6.793174
22509378	rs5750311	Sexual Dysfunction	Overall female sexual dysfunction	-5.676954
20927387	rs9494145	Cell Traits|Red Blood Cell	mean corpuscular volume	-14.549751
17903300	rs10488165	Waist Circumference|Body Mass Index	Mean waist circumference	-5.585027
20838585	rs6052399	Cardiovascular Disease	insulin	-7.008774
20195266	rs10202231	Antipsychotic Drugs|Metabolic Side Effects	Perphenazine - Triglycerides	-6.136083
21738480	rs2524079	Cell Phenotypes|White Blood Cell	Lymphocytes	-10.533132
17903294	rs1829883	Hematological Phenotypes	mean corpuscular hemoglobin	-5.236572
17903293	rs4664604	Biomarker Traits	CD40 Ligand serum	-5.075721
24324551	rs114137957	Chagas Cardiomyopathy|Trypanosoma Cruzi Seropositive	PR	-6.017729
17903295	rs958672	Age-Related Phenotypes|Longevity	Age at natural menopause‡	-5.721246
23251661	rs1056513	Childhood Obesity|Childhood	Weight (kg)	-6.928118
17903302	rs2121070	Arterial Stiffness|Blood Pressure	diastolic	-5.311580
20921969	rs10458561	Cardiac Arrhythmias	risperidone/QTc	-6.410050
21552555	rs17126232	Obesity|Obesity-Related Traits	Weight	-7.081970
17903302	rs3096277	Arterial Stiffness|Blood Pressure	systolic	-7.004365
20526338	rs12566888	Platelet Aggregation	ADP 2 u M	-11.468521
20585627	rs12913832	Common Traits	Hair color	-1000.000000
20927387	rs6569992	Cell Traits|Red Blood Cell	mean corpuscular volume	-9.602060
20548944	rs12808199	Osteoporosis-Related Traits|Gene Expression Profiling	femoral neck bone mineral density	-6.051098
25340798	rs11574428	Proteins Involved|Inflammation|Alzheimer's Disease	c-c motif) ligand 4	-6.435334
24376456	rs2410182	Blood Pressure	systolic	-6.163043
24324551	rs4149018	Chagas Cardiomyopathy|Trypanosoma Cruzi Seropositive	Cardio	-6.920819
20195266	rs13134954	Antipsychotic Drugs|Metabolic Side Effects	Perphenazine - Triglycerides	-5.659556
17903302	rs4370013	Arterial Stiffness|Blood Pressure	diastolic	-5.428291
24586186	rs4921914	Metabolic Traits|Metabolite-Disease	Unknown	-31.356547
24379826	rs938553	Serum Uric Acid Levels	Body weight	-5.259637
19197348	rs1799884	Complex Disease	Fasting plasma glucose	-9.000000
21552555	rs11088859	Obesity|Obesity-Related Traits	Waist	-7.425969
20548944	rs3784131	Osteoporosis-Related Traits|Gene Expression Profiling	NL, men	-5.503070
20927387	rs9494145	Cell Traits|Red Blood Cell	red blood cell count	-11.143876
19197348	rs976731	Complex Disease	Waist Circumference	-5.136677
20585627	rs17305657	Common Traits	Red hair	-1000.000000
19448621	rs7861820	Age Menarche|Menopause	Age at Menarche	-8.677781
17903307	rs219391	Pulmonary Function	percent predicted fev 1 /fvc for latest exam	-5.209012
19197348	rs6958535	Complex Disease	Thyroid Stimulating Hormone	-5.585027
19721433	rs17727261	Response Treatment|Antipsychotics	Risperidone – Negative	-6.266803
20838585	rs17568778	Cardiovascular Disease	waist circumference	-6.045757
21203500	rs3760776	Master|Plasma Protein	DG7	-11.465974
25340798	rs4968782	Proteins Involved|Inflammation|Alzheimer's Disease	angiotensin-converting enzyme	-11.404504
17903300	rs4471028	Waist Circumference|Body Mass Index	Mean waist circumference	-6.698970
21931564	rs168622	Metabolite Quantitative Trait	SM (OH) C24:1/SM C16:0	-25.283997
24347629	rs12630931	Periodontal	PD2	-5.207608
19609347	rs8039294	Hypertension|Blood Pressure	systolic blood pressure	-5.111821
22291609	rs4129267	Inflammation	interleukin-6	-7.627088
24945404	rs10835187	Bone Mineral Density|Bone	SK-BMD	-16.787812
20585627	rs12931267	Common Traits	Freckling	-1000.000000
24945404	rs6726821	Bone Mineral Density|Bone	UL-BMD	-7.946922
23966867	rs1345301	Body Fat Distribution	WC_Men	-7.397940
19197348	rs6830062	Complex Disease	Height	-9.886057
23028342	rs7588550	Type 1 Diabetes|Kidney Disease|Diabetic Nephropathy	T1DN	-6.677781
20838585	rs12807555	Cardiovascular Disease	glucose	-6.568636
20585627	rs291671	Common Traits	Freckling	-1000.000000
17903303	rs1320267	Atherosclerosis	Ankle brachial index	-5.161151
21386085	rs10790162	Metabolic Syndrome	WC-TG	-15.180456
20585627	rs8039195	Common Traits	Eye color	-1000.000000
17903301	rs1379659	Exercise Responses|Artery	left ventricular diastolic dimension	-6.931814
25340798	rs650108	Proteins Involved|Inflammation|Alzheimer's Disease	metalloproteinase-3	-9.995679
17903302	rs792833	Arterial Stiffness|Blood Pressure	RW	-5.221126
21347282	rs1800588	Coronary Heart Disease	HDL-C	-7.823909
17903307	rs808225	Pulmonary Function	percent predicted fef 25–75 /fvc for latest exam	-5.131944
17903293	rs10492681	Biomarker Traits	Alanine aminotransferase exam 2	-5.657577
21386085	rs2197089	Metabolic Syndrome	TG-GLUC	-8.795880
20927387	rs855791	Cell Traits|Red Blood Cell	mean corpuscular volume	-8.266803
20195266	rs4783227	Antipsychotic Drugs|Metabolic Side Effects	Olanzapine - Total Cholesterol	-6.403403
22509378	rs1876525	Sexual Dysfunction	Arousal	-6.916139
20838585	rs1552257	Cardiovascular Disease	insulin	-6.124939
17903300	rs953536	Waist Circumference|Body Mass Index	Mean waist circumference	-5.086186
20526338	rs12566888	Platelet Aggregation	Epi 2 u M	-9.136677
17903294	rs1160297	Hematological Phenotypes	hemoglobin	-6.000000
22216198	rs8119351	Protein C	protein c	-7.419075
20526338	rs2363910	Platelet Aggregation	ADP 2 u M	-7.346787
23966867	rs6931262	Body Fat Distribution	WHR_BMI_pooled	-7.602060
21347282	rs7903146	Coronary Heart Disease	Type-2 diabetes	-6.455932
19430483	rs653178	Blood Pressure	DBP	-7.000000
22216198	rs13130255	Protein C	funcPS	-5.480172
22832964	rs667282	Smoking Behaviors	CPD	-6.742321
20585627	rs12896399	Common Traits	Green eyes	-1000.000000
23251661	rs2823615	Childhood Obesity|Childhood	Sleep RQ	-7.277366
21738491	rs12296050	Sudden Cardiac Death	QT	-1000.000000
20838585	rs12280753	Cardiovascular Disease	triglycerides	-8.004365
20838585	rs17104804	Cardiovascular Disease	distolic blood pressure	-6.229148
23408906	rs7045138	Thyroid|Thyroid-Related Traits|Differences	thyroxine	-1000.000000
17903297	rs1131497	Brain|Cognitive Test	similarities	-5.494850
17903294	rs4133289	Hematological Phenotypes	hemoglobin	-6.795880
20195266	rs10499504	Antipsychotic Drugs|Metabolic Side Effects	Clozapine - Total Cholesterol	-6.362510
22509378	rs10508773	Sexual Dysfunction	Lubrication	-5.709520
21347282	rs562338	Coronary Heart Disease	LDL-C	-6.508638
20927387	rs855791	Cell Traits|Red Blood Cell	mean corpuscular hemoglobin	-11.958607
20195266	rs7570469	Antipsychotic Drugs|Metabolic Side Effects	Clozapine - Heart Rate	-6.259637
21738479	rs4895441	White Blood Cell Count|Cell Phenotypes|White Blood Cell	white blood cell	-8.698970
17903296	rs3762397	Association Bone	trochanter bmd**	-6.555955
17903298	rs2877832	Diabetes-Related Traits	homeostasis model insulin resistance	-5.522879
17903293	rs4128725	Biomarker Traits	Monocyte chemoattractant protein-1	-11.431798
17903295	rs10493513	Age-Related Phenotypes|Longevity	Age at death	-5.823909
17903296	rs9317284	Association Bone	femoral bmd**	-6.612610
24324551	rs75041531	Chagas Cardiomyopathy|Trypanosoma Cruzi Seropositive	PR	-6.026872
17903302	rs3793427	Arterial Stiffness|Blood Pressure	FW	-5.707744
19721433	rs10888501	Response Treatment|Antipsychotics	Olanzapine – Negative	-5.850781
20927387	rs6569992	Cell Traits|Red Blood Cell	red blood cell count	-8.254145
19197348	rs6909430	Complex Disease	Thyroid Stimulating Hormone	-5.091515
23408906	rs7128207	Thyroid|Thyroid-Related Traits|Differences	thyroid stimulating hormone	-1000.000000
25340798	rs6441977	Proteins Involved|Inflammation|Alzheimer's Disease	c-c motif) ligand 4	-6.117475
17903298	rs2877832	Diabetes-Related Traits	Fasting Insulin	-5.698970
23754948	rs2820443	Anthropometric Traits|Sexual	WHRadjBMI	-36.335358
20694148	rs3764261	Metabolic Syndrome	Log HDL-C (mmol/l)	-47.886057
20395239	rs1192415	Optic Disc Size	Disc	-6.508638
24945404	rs3012465	Bone Mineral Density|Bone	SK-BMD	-16.081445
23408906	rs9915657	Thyroid|Thyroid-Related Traits|Differences	thyroid stimulating hormone	-1000.000000
24324551	rs11664027	Chagas Cardiomyopathy|Trypanosoma Cruzi Seropositive	PR	-6.602060
17903296	rs6600671	Association Bone	neck section modulus**	-6.232844
19430483	rs16998073	Blood Pressure	DBP	-8.154902
21347282	rs6748157	Coronary Heart Disease	LDL-C	-7.387216
20585627	rs7196459	Common Traits	Red hair	-1000.000000
17903307	rs219349	Pulmonary Function	percent predicted fev 1 /fvc for latest exam	-5.211125
21347282	rs7323893	Coronary Heart Disease	HDL-C	-6.886057
21386085	rs10830956	Metabolic Syndrome	TG-GLUC	-10.318759
23251661	rs7645716	Childhood Obesity|Childhood	MCP-1 (pg/mL)	-7.019542
20838585	rs16892328	Cardiovascular Disease	insulin	-6.886057
24324551	rs111981433	Chagas Cardiomyopathy|Trypanosoma Cruzi Seropositive	EF	-6.102373
23251661	rs40357	Childhood Obesity|Childhood	Height change (cm/y)	-7.347754
25340798	rs6762266	Proteins Involved|Inflammation|Alzheimer's Disease	c-c motif) ligand 4	-12.643974
17903293	rs8005745	Biomarker Traits	CD40 Ligand serum	-5.455932
21931564	rs7094971	Metabolite Quantitative Trait	C0	-19.420216
24324551	rs182503338	Chagas Cardiomyopathy|Trypanosoma Cruzi Seropositive	QRS	-6.102373
25087078	rs55670112	Epilepsies	GGE	-7.197911
24386095	rs10045497	Lipid Levels	total cholesterol	-7.809668
20694148	rs7865146	Metabolic Syndrome	DBP (mmHg)	-6.000000
20838585	rs3019325	Cardiovascular Disease	glucose	-6.124939
17903297	rs2832077	Brain|Cognitive Test	F3	-5.744727
20927387	rs9376092	Cell Traits|Red Blood Cell	red blood cell count	-12.545155
19197348	rs12539695	Complex Disease	Thyroid Stimulating Hormone	-5.251812
17903295	rs4831837	Age-Related Phenotypes|Longevity	Morbidity-free survival at age 65	-6.327902
20838585	rs8073909	Cardiovascular Disease	total cholesterol	-7.161151
20585627	rs9328192	Common Traits	Freckling	-1000.000000
23966867	rs10894604	Body Fat Distribution	WHR_BMI_pooled	-6.420216
19197348	rs1042725	Complex Disease	Height	-41.259637
24386095	rs673548	Lipid Levels	HDL	-6.130768
24324551	rs2645430	Chagas Cardiomyopathy|Trypanosoma Cruzi Seropositive	EF	-6.431798
20838585	rs12069004	Cardiovascular Disease	glucose	-6.236572
23696099	rs9924561	Cell Traits|Red Blood Cell|Resistance	mean corpuscular volume	-28.301030
20585627	rs1805009	Common Traits	Freckling	-1000.000000
19430483	rs16948048	Blood Pressure	DBP	-5.301030
19430483	rs16998073	Blood Pressure	DBP	-8.154902
20585627	rs11018528	Common Traits	Green eyes	-1000.000000
21738479	rs4794822	White Blood Cell Count|Cell Phenotypes|White Blood Cell	Neutrophils	-9.221849
25340798	rs4129267	Proteins Involved|Inflammation|Alzheimer's Disease	interleukin 6 receptor	-61.568636
17903307	rs3820928	Pulmonary Function	percent predicted fev 1 for latest exam	-5.273273
20838585	rs7210277	Cardiovascular Disease	waist circumference	-6.154902
17903293	rs1119582	Biomarker Traits	C-reactive protein average exams 2,6,7	-5.920819
20838585	rs7738656	Cardiovascular Disease	total cholesterol	-6.677781
20395239	rs4517412	Optic Disc Size	Disc	-6.823909
20195266	rs9658108	Antipsychotic Drugs|Metabolic Side Effects	Clozapine - Glucose	-6.339135
17903302	rs770189	Arterial Stiffness|Blood Pressure	CB-PWV	-5.596879
22509378	rs739031	Sexual Dysfunction	Overall female sexual dysfunction	-5.668775
17903307	rs1994169	Pulmonary Function	longitudinal slope of fef 25–75	-5.019997
17903300	rs2206682	Waist Circumference|Body Mass Index	Mean waist circumference	-5.376751
24324551	rs117364231	Chagas Cardiomyopathy|Trypanosoma Cruzi Seropositive	PR	-7.013228
24386095	rs693	Lipid Levels	HDL	-6.886057
20526338	rs1671152	Platelet Aggregation	coll.	-12.337242
17903294	rs7159841	Hematological Phenotypes	Viscosity	-6.677781
19197348	rs527485	Complex Disease	Waist Circumference	-5.173925
20463881	rs9782955	Eye Color	S	-8.259637
22216198	rs13230047	Protein C	protein c	-5.095826
21931564	rs2014355	Metabolite Quantitative Trait	C3/C4	-95.292430
17903302	rs10488172	Arterial Stiffness|Blood Pressure	RW	-5.071092
25087078	rs2947349	Epilepsies	GGE	-8.000435
20838585	rs1613695	Cardiovascular Disease	insulin	-6.769551
21347282	rs12740374	Coronary Heart Disease	LDL-C	-15.886057
24376456	rs13008299	Blood Pressure	diastolic	-7.143271
22832964	rs1245577	Smoking Behaviors	AOI	-6.080922
23118974	rs262825	Pigmentation|Skin	Hair M	-5.100179
20585627	rs4904868	Common Traits	Eye color	-1000.000000
19721433	rs888219	Response Treatment|Antipsychotics	Risperidone – Negative	-6.647817
20195266	rs977396	Antipsychotic Drugs|Metabolic Side Effects	Olanzapine - Total Cholesterol	-6.485452
20526338	rs12566888	Platelet Aggregation	ADP 3 u M	-11.468521
25340798	rs3092960	Proteins Involved|Inflammation|Alzheimer's Disease	c-c motif) ligand 4	-6.119186
19430483	rs653178	Blood Pressure	DBP	-7.000000
24892410	rs6696698	Onset|Hypertension|Cardiovascular Events	Nighttime pressure	-6.565431
21738479	rs3184504	White Blood Cell Count|Cell Phenotypes|White Blood Cell	Eosinophils	-18.187087
24376456	rs4953404	Blood Pressure	pulse	-6.105130
20585627	rs8049897	Common Traits	Red hair	-1000.000000
17903302	rs1588260	Arterial Stiffness|Blood Pressure	systolic	-5.464706
19043545	rs4775041	Metabolite	rs number	-1000.000000
20585627	rs291671	Common Traits	Red hair	-1000.000000
19721433	rs1040994	Response Treatment|Antipsychotics	Olanzapine – Excitement	-5.735182
17903307	rs1409149	Pulmonary Function	percent predicted fef 25–75 /fvc for latest exam	-5.040005
20838585	rs247616	Cardiovascular Disease	HDL-cholesterol	-6.180456
23408906	rs944289	Thyroid|Thyroid-Related Traits|Differences	thyroid stimulating hormone	-1000.000000
21738479	rs445	White Blood Cell Count|Cell Phenotypes|White Blood Cell	white blood cell	-7.698970
25340798	rs2228467	Proteins Involved|Inflammation|Alzheimer's Disease	c-c motif) ligand 2	-15.270835
24586186	rs3916	Metabolic Traits|Metabolite-Disease	Unknown	-21.619789
17903304	rs4776472	Cardiovascular Disease	atrial fibrillation	-5.104025
24376456	rs12773465	Blood Pressure	MAP	-6.617983
25188341	rs62341097	Dementias|Alzheimer's Disease	Neuritic Plaque (Case-Control)	-8.221849
24324551	rs59623110	Chagas Cardiomyopathy|Trypanosoma Cruzi Seropositive	PR	-6.568636
24386095	rs328	Lipid Levels	HDL	-13.772113
20066028	rs1532624	Serum Cholesterol Levels	HDL-C	-5.974694
20585627	rs2153271	Common Traits	Freckling	-1000.000000
24379826	rs737267	Serum Uric Acid Levels	Total antioxidant status	-5.853872
17903297	rs1970546	Brain|Cognitive Test	cerebral brain volume	-7.397940
23408906	rs657152	Thyroid|Thyroid-Related Traits|Differences	thyroid stimulating hormone	-1000.000000
22558069	rs1260326	Immunoglobulin Isotypes|Non-Albumin Protein	albumin	-8.508638
19197348	rs4743034	Complex Disease	Height	-7.677781
20838585	rs11258628	Cardiovascular Disease	LDL	-6.387216
17903296	rs9291683	Association Bone	fnbmd	-5.684030
20585627	rs8049897	Common Traits	Freckling	-1000.000000
24376456	rs6479671	Blood Pressure	Alcohol drinking	-11.000000
21386085	rs173539	Metabolic Syndrome	HDLC-TG	-15.346787
20927387	rs9376092	Cell Traits|Red Blood Cell	mean corpuscular volume	-12.100179
17903294	rs561241	Hematological Phenotypes	FVII	-15.346787
20548944	rs6588313	Osteoporosis-Related Traits|Gene Expression Profiling	LSBMD, women	-5.312471
21203500	rs3760776	Master|Plasma Protein	FUCA	-11.850781
21347282	rs7801190	Coronary Heart Disease	Hypertension	-7.602060
19197348	rs11514766	Complex Disease	Thyroid Stimulating Hormone	-5.468521
21386085	rs11823543	Metabolic Syndrome	TG-BP	-8.602060
23251661	rs1056513	Childhood Obesity|Childhood	body mass index (kg/m 2 )	-5.078834
17903307	rs2906966	Pulmonary Function	percent predicted fev 1 for latest exam	-5.080399
21738480	rs1449263	Cell Phenotypes|White Blood Cell	Monocytes	-22.283162
17903293	rs1486140	Biomarker Traits	Atrial natriuretic peptide exam 6	-5.657577
22558069	rs4985726	Immunoglobulin Isotypes|Non-Albumin Protein	non-albumin protein	-23.148742
21552555	rs17126237	Obesity|Obesity-Related Traits	Weight	-7.058489
19609347	rs1550576	Hypertension|Blood Pressure	HTN	-5.478862
17903297	rs6914079	Brain|Cognitive Test	F2	-5.657577
24945404	rs7776725	Bone Mineral Density|Bone	TBLH-BMD	-19.246417
23966867	rs2881189	Body Fat Distribution	WC_BMI_pooled	-6.366532
20927387	rs1800562	Cell Traits|Red Blood Cell	mean corpuscular volume	-6.233587
17903295	rs32566	Age-Related Phenotypes|Longevity	Morbidity-free survival at age 65	-8.721246
20838585	rs12280753	Cardiovascular Disease	triglycerides	-7.744727
20548944	rs7227401	Osteoporosis-Related Traits|Gene Expression Profiling	neck width	-6.374688
20585627	rs17646946	Common Traits	Hair curl	-1000.000000
17903297	rs10506065	Brain|Cognitive Test	wide-range achievement test	-5.301030
22216198	rs867186	Protein C	protein c	-8.412289
17903294	rs966321	Hematological Phenotypes	FVII	-5.119186
23754948	rs6717858	Anthropometric Traits|Sexual	WHRadjBMI	-28.701147
20585627	rs1800404	Common Traits	Eye color	-1000.000000
24324551	rs12582717	Chagas Cardiomyopathy|Trypanosoma Cruzi Seropositive	Cardio	-6.638272
20838585	rs3793275	Cardiovascular Disease	insulin	-8.236572
17903303	rs10483853	Atherosclerosis	Coronary artery calcification	-5.214670
21386085	rs3749147	Metabolic Syndrome	WC-TG	-8.853872
22832964	rs547843	Smoking Behaviors	CPD	-6.210419
20585627	rs1393350	Common Traits	Eye color	-1000.000000
20838585	rs8073909	Cardiovascular Disease	LDL	-5.920819
20195266	rs1464500	Antipsychotic Drugs|Metabolic Side Effects	Perphenazine - HDL	-6.970616
25340798	rs7926920	Proteins Involved|Inflammation|Alzheimer's Disease	metalloproteinase-3	-41.591760
20395239	rs3858145	Optic Disc Size	Disc	-9.468521
24376456	rs2059238	Blood Pressure	Cardiac structure and function	-5.522879
17903293	rs746961	Biomarker Traits	C-reactive protein exam 6	-6.124939
20927387	rs1800562	Cell Traits|Red Blood Cell	mean corpuscular volume	-6.233587
20195266	rs1979096	Antipsychotic Drugs|Metabolic Side Effects	Clozapine - Total Cholesterol	-6.220404
20548944	rs10895656	Osteoporosis-Related Traits|Gene Expression Profiling	LSBMD, men	-5.590067
23408906	rs7860634	Thyroid|Thyroid-Related Traits|Differences	FT4/TSH	-1000.000000
22509378	rs16933243	Sexual Dysfunction	Lubrication	-5.590913
19448621	rs12684013	Age Menarche|Menopause	Age at Menarche	-7.443697
17903296	rs9287234	Association Bone	shaft section modulus**	-5.102373
17903303	rs7715811	Atherosclerosis	Ankle brachial index	-5.193820
20463881	rs7277820	Eye Color	C HS1	-7.853872
23408906	rs965513	Thyroid|Thyroid-Related Traits|Differences	thyroxine	-1000.000000
17903302	rs3766680	Arterial Stiffness|Blood Pressure	FW	-5.381952
20585627	rs2159116	Common Traits	Red hair	-1000.000000
20838585	rs8131349	Cardiovascular Disease	LDL-cholesterol	-7.853872
19197348	rs563694	Complex Disease	Fasting plasma glucose	-32.193820
22216198	rs2523674	Protein C	Total protein s	-5.020907
23118974	rs702477	Pigmentation|Skin	Eye C'	-6.886057
20927387	rs855791	Cell Traits|Red Blood Cell	mean corpuscular hemoglobin	-11.958607
19197348	rs1874326	Complex Disease	Weight	-5.045757
17903293	rs953402	Biomarker Traits	Liver function: Alkaline phosphatase; AST; ALT; gamma-glutamyl transferase	-5.040959
20838585	rs1144036	Cardiovascular Disease	height	-6.619789
20838585	rs709595	Cardiovascular Disease	diastolic blood pressure	-6.154902
17903308	rs10492604	Circadian Phenotypes|Sleep	Sleep duration	-5.376751
23028342	rs7583877	Type 1 Diabetes|Kidney Disease|Diabetic Nephropathy	end-stage renal disease	-8.318759
20195266	rs17410015	Antipsychotic Drugs|Metabolic Side Effects	Perphenazine - Triglycerides	-5.818156
21738480	rs10980800	Cell Phenotypes|White Blood Cell	Monocytes	-21.370590
24376456	rs10486744	Blood Pressure	Blood pressure	-8.397940
25340798	rs61812598	Proteins Involved|Inflammation|Alzheimer's Disease	interleukin 6 receptor	-8.573489
24586186	rs492602	Metabolic Traits|Metabolite-Disease	Fucose	-43.161151
17903303	rs10507130	Atherosclerosis	Coronary artery calcification	-5.173925
17903293	rs17532515	Biomarker Traits	Bilirubin	-6.000000
24892410	rs17513926	Onset|Hypertension|Cardiovascular Events	Nighttime pressure	-5.125518
21738479	rs12313946	White Blood Cell Count|Cell Phenotypes|White Blood Cell	white blood cell	-7.522879
19197348	rs10245389	Complex Disease	Thyroid Stimulating Hormone	-5.004365
20921969	rs6468544	Cardiac Arrhythmias	risperidone/QTc	-6.074688
20694148	rs496300	Metabolic Syndrome	“	-6.408935
20585627	rs12203592	Common Traits	Hair color	-1000.000000
17903296	rs2053506	Association Bone	NeckZ1	-5.427128
21386085	rs2266788	Metabolic Syndrome	metabolic syndrome	-8.721246
20838585	rs4897695	Cardiovascular Disease	total cholesterol	-6.568636
17903296	rs2165468	Association Bone	femoral bmd**	-5.970616
19197348	rs1588635	Complex Disease	Thyroid Stimulating Hormone	-5.408935
20838585	rs9909931	Cardiovascular Disease	glucose	-6.366532
25340798	rs4459609	Proteins Involved|Inflammation|Alzheimer's Disease	angiotensin-converting enzyme	-7.234331
24586186	rs3764913	Metabolic Traits|Metabolite-Disease	Unknown	-18.537602
20838585	rs12280753	Cardiovascular Disease	triglycerides	-7.744727
17903297	rs9300212	Brain|Cognitive Test	wide-range achievement test	-5.086186
17903308	rs1940013	Circadian Phenotypes|Sleep	Bedtime	-5.214670
23251661	rs6025590	Childhood Obesity|Childhood	Sedentary&lightactivity (min/d)	-7.442493
20694148	rs7903146	Metabolic Syndrome	type 2 diabetes	-33.698970
17903297	rs1155865	Brain|Cognitive Test	naming test	-5.795880
23966867	rs7296740	Body Fat Distribution	WHR_men	-5.431798
24324551	rs59403466	Chagas Cardiomyopathy|Trypanosoma Cruzi Seropositive	PR	-6.193820
20838585	rs17104804	Cardiovascular Disease	systolic blood pressure	-6.031517
17903296	rs2214681	Association Bone	fnbmd	-5.565431
24376456	rs1348582	Blood Pressure	QT interval	-6.000000
20585627	rs4481887	Common Traits	Asparagus	-1000.000000
25340798	rs6441977	Proteins Involved|Inflammation|Alzheimer's Disease	c-c motif) ligand 4	-10.115771
17903298	rs10510634	Diabetes-Related Traits	28 yr time averaged fpg	-5.301030
17903300	rs1106684	Waist Circumference|Body Mass Index	Mean body mass index	-5.795880
24324551	rs56159702	Chagas Cardiomyopathy|Trypanosoma Cruzi Seropositive	PCR	-6.420216
23251661	rs1056513	Childhood Obesity|Childhood	Trunk fat mass (kg)	-6.627088
25340798	rs573521	Proteins Involved|Inflammation|Alzheimer's Disease	metalloproteinase-3	-43.621602
20395239	rs6611365	Optic Disc Size	Disc	-6.356547
17903307	rs2838815	Pulmonary Function	mean fev 1 /fvc from two exams	-5.580044
21738480	rs2517524	Cell Phenotypes|White Blood Cell	WBC	-11.835647
17903293	rs2387326	Biomarker Traits	Vitamin K plasma phylloquinone	-5.958607
24324551	rs191392302	Chagas Cardiomyopathy|Trypanosoma Cruzi Seropositive	PR	-7.408935
21931564	rs7072216	Metabolite Quantitative Trait	TMAu	-1000.000000
20526338	rs7940646	Platelet Aggregation	ADP 5 u M	-7.698970
17903296	rs2054989	Association Bone	shaftz1r	-6.217527
17903292	rs6977660	Kidney|Endocrine-Related Traits	thyroid stimulating hormone	-5.431798
24945404	rs2908004	Bone Mineral Density|Bone	LL-BMD	-10.521434
17903293	rs3849944	Biomarker Traits	Intercellular adhesion molecule-1	-5.275724
23966867	rs1355187	Body Fat Distribution	WC_pooled	-6.318759
20838585	rs891541	Cardiovascular Disease	waist circumference	-6.113509
20585627	rs1474976	Common Traits	Freckling	-1000.000000
24376456	rs16963349	Blood Pressure	systolic	-6.943095
23754948	rs1358980	Anthropometric Traits|Sexual	WHRadjBMI	-30.617983
20585627	rs4778232	Common Traits	Eye color	-1000.000000
24324551	rs1497042	Chagas Cardiomyopathy|Trypanosoma Cruzi Seropositive	EF	-6.346787
20838585	rs16892328	Cardiovascular Disease	insulin	-6.886057
21386085	rs301	Metabolic Syndrome	HDLC-WC	-10.494850
23408906	rs13015993	Thyroid|Thyroid-Related Traits|Differences	thyroid stimulating hormone	-1000.000000
20585627	rs17565953	Common Traits	Eye color	-1000.000000
21552555	rs10216243	Obesity|Obesity-Related Traits	HIP	-6.093126
20195266	rs1187614	Antipsychotic Drugs|Metabolic Side Effects	Perphenazine - Total Cholesterol	-6.625252
20838585	rs12548494	Cardiovascular Disease	glucose	-6.148742
17903293	rs4128725	Biomarker Traits	Monocyte chemoattractant protein-1	-11.431798
20195266	rs7105881	Antipsychotic Drugs|Metabolic Side Effects	Risperidone - Hip Circumference	-6.485452
20548944	rs17463551	Osteoporosis-Related Traits|Gene Expression Profiling	LSBMD, women	-5.545155
25188341	rs6857	Dementias|Alzheimer's Disease	NFT Braak neuritic plaque I)	-46.325139
19448621	rs314277	Age Menarche|Menopause	Age at Menarche	-12.568636
17903308	rs1823068	Circadian Phenotypes|Sleep	Sleepiness	-7.602060
23251661	rs79509430	Childhood Obesity|Childhood	MCP-1 (pg/mL)	-7.692504
19197348	rs755109	Complex Disease	Thyroid Stimulating Hormone	-6.004365
24892410	rs7596980	Onset|Hypertension|Cardiovascular Events	Nighttime pressure	-5.363512
17903296	rs432446	Association Bone	neck-shaft angle**	-5.284833
17903294	rs6108011	Hematological Phenotypes	blood cell count	-5.236572
21931564	rs272889	Metabolite Quantitative Trait	Val-PTC/C5	-15.102373
25087078	rs12987787	Epilepsies	Focal epilepsy	-6.838632
20585627	rs4238833	Common Traits	Red hair	-1000.000000
20927387	rs4895441	Cell Traits|Red Blood Cell	red blood cell count	-12.609065
20838585	rs8131349	Cardiovascular Disease	total cholesterol	-7.337242
23118974	rs886890	Pigmentation|Skin	Eye C'	-5.247952
17903302	rs7042864	Arterial Stiffness|Blood Pressure	CB-PWV	-5.212540
21386085	rs12286037	Metabolic Syndrome	TG-GLUC	-7.958607
21203500	rs10483776	Master|Plasma Protein	DG6	-8.018634
24386095	rs12740374	Lipid Levels	LDL	-41.698970
20195266	rs6741819	Antipsychotic Drugs|Metabolic Side Effects	Perphenazine - Triglycerides	-6.614394
17903302	rs6063312	Arterial Stiffness|Blood Pressure	RW	-5.679854
21738480	rs4328821	Cell Phenotypes|White Blood Cell	Basophils	-24.330683
23696099	rs7120391	Cell Traits|Red Blood Cell|Resistance	corpuscular hemoglobin concentration	-8.301030
25340798	rs2228145	Proteins Involved|Inflammation|Alzheimer's Disease	interleukin 6 receptor	-6.333482
24586186	rs579459	Metabolic Traits|Metabolite-Disease	Unknown	-31.744727
17903293	rs2052028	Biomarker Traits	Vitamin K % undercarboxylated osteocalcin	-5.958607
20838585	rs17568778	Cardiovascular Disease	waist circumference	-6.086186
17903296	rs10506701	Association Bone	trochanter bmd**	-5.853872
22291609	rs4910742	Inflammation	erythrocyte sedimentation rate	-10.636388
21203500	rs3760776	Master|Plasma Protein	DG9	-16.454693
17903302	rs10514688	Arterial Stiffness|Blood Pressure	CB-PWV	-5.247184
17903296	rs2548003	Association Bone	neck section modulus**	-6.619789
21386085	rs173539	Metabolic Syndrome	HDLC-WC	-16.000000
23408906	rs11755845	Thyroid|Thyroid-Related Traits|Differences	TSH/FT4	-1000.000000
19820699	rs1800562	Erythrocyte	mean cell volume	-1000.000000
25340798	rs113263161	Proteins Involved|Inflammation|Alzheimer's Disease	c-c motif) ligand 4	-10.850781
20463881	rs9894429	Eye Color	C HS1	-13.050610
21931564	rs174547	Metabolite Quantitative Trait	PC aa C36:3/PC aa C36:4	-178.187087
25087078	rs1939012	Epilepsies	GGE	-7.625252
20395239	rs690037	Optic Disc Size	Cup	-6.823909
20066028	rs5400	Serum Cholesterol Levels	total cholesterol	-5.661544
21738480	rs11878602	Cell Phenotypes|White Blood Cell	Lymphocytes	-11.074172
17903297	rs934299	Brain|Cognitive Test	F3	-5.045757
24945404	rs1262476	Bone Mineral Density|Bone	UL-BMD	-8.533132
24376456	rs16849553	Blood Pressure	MAP	-6.142065
24386095	rs2043085	Lipid Levels	HDL	-7.812479
17903292	rs9305354	Kidney|Endocrine-Related Traits	urinary albumin excretion	-5.075721
17903297	rs952700	Brain|Cognitive Test	frontal brain volume	-5.244125
24945404	rs17536328	Bone Mineral Density|Bone	TBLH-BMD	-8.120331
23966867	rs11197515	Body Fat Distribution	WHR_men	-5.769551
21347282	rs9306885	Coronary Heart Disease	LDL-C	-7.769551
21347282	rs6728440	Coronary Heart Disease	LDL-C	-7.229148
20838585	rs6829649	Cardiovascular Disease	total cholesterol	-7.017729
24376456	rs7094971	Blood Pressure	Carnitine	-13.522879
20585627	rs499697	Common Traits	Hair curl	-1000.000000
21386085	rs2954033	Metabolic Syndrome	TG-BP	-8.070581
20585627	rs1800407	Common Traits	Eye color	-1000.000000
20838585	rs7210277	Cardiovascular Disease	waist circumference	-5.920819
25340798	rs4459609	Proteins Involved|Inflammation|Alzheimer's Disease	angiotensin-converting enzyme	-9.962574
21386085	rs569805	Metabolic Syndrome	HDLC-GLUC	-7.070581
17903300	rs10504576	Waist Circumference|Body Mass Index	Mean waist circumference	-6.148742
20838585	rs7890572	Cardiovascular Disease	triglycerides	-5.376751
21931564	rs272889	Metabolite Quantitative Trait	Val-PTC/C5	-1000.000000
20195266	rs620875	Antipsychotic Drugs|Metabolic Side Effects	Clozapine - Triglycerides	-5.494850
17903307	rs3867498	Pulmonary Function	longitudinal slope of fev 1	-5.866461
17903293	rs7552393	Biomarker Traits	Tumor necrosis factor alpha	-6.292430
20585627	rs1042602	Common Traits	Freckle	-1000.000000
19430483	rs11191548	Blood Pressure	SBP	-12.522879
17903292	rs1158167	Kidney|Endocrine-Related Traits	cyscmv7	-8.070581
17903303	rs590183	Atherosclerosis	Ankle brachial index	-5.065502
23966867	rs6739392	Body Fat Distribution	WHR_BMI_women	-6.130768
17903295	rs3772255	Age-Related Phenotypes|Longevity	Biologic age by osseographic scoring system	-5.086186
20585627	rs11648785	Common Traits	Freckling	-1000.000000
19197348	rs1877431	Complex Disease	Thyroid Stimulating Hormone	-5.455932
17903294	rs10493485	Hematological Phenotypes	tissue plasminogen activator	-5.795880
20585627	rs12913832	Common Traits	Eye color	-1000.000000
20838585	rs12330441	Cardiovascular Disease	triglycerides	-6.522879
23408906	rs4804416	Thyroid|Thyroid-Related Traits|Differences	thyroid stimulating hormone	-1000.000000
19197348	rs7846385	Complex Disease	Height	-7.327902
17903293	rs1376544	Biomarker Traits	Vitamin D, Vitamin K phylloquinone & Vitamin K % undercarboxylated osteocalcin	-5.036212
20195266	rs11663206	Antipsychotic Drugs|Metabolic Side Effects	Risperidone - Hemoglobin A1c	-5.684030
22509378	rs4821535	Sexual Dysfunction	Overall female sexual dysfunction	-5.772885
22291609	rs12034598	Inflammation	erythrocyte sedimentation rate	-13.054531
20195266	rs11163585	Antipsychotic Drugs|Metabolic Side Effects	Perphenazine - HDL	-6.030584
21738480	rs1449263	Cell Phenotypes|White Blood Cell	Monocytes	-22.283162
23408906	rs716822	Thyroid|Thyroid-Related Traits|Differences	thyroxine	-1000.000000
17903294	rs2357013	Hematological Phenotypes	hemoglobin	-5.214670
25188341	rs429358	Dementias|Alzheimer's Disease	Lewy Body neuritic plaque I)	-11.958607
17903293	rs1363258	Biomarker Traits	C-reactive protein exam 7	-5.036212
23408906	rs4338740	Thyroid|Thyroid-Related Traits|Differences	thyroid stimulating hormone	-1000.000000
17903295	rs10496265	Age-Related Phenotypes|Longevity	Age at natural menopause‡	-7.958607
23251661	rs1056513	Childhood Obesity|Childhood	Fat mass (kg)	-6.798603
17903296	rs10503887	Association Bone	shaft section modulus**	-6.651695
17903303	rs3849150	Atherosclerosis	Abdominal aortic calcification	-5.795880
20921969	rs16895513	Cardiac Arrhythmias	risperidone/QTc	-5.899629
17903306	rs9315385	Heart Rate|Variability Traits	total power	-5.113509
20585627	rs4778138	Common Traits	Hair color	-1000.000000
19197348	rs12531984	Complex Disease	Thyroid Stimulating Hormone	-5.346787
24324551	rs8087073	Chagas Cardiomyopathy|Trypanosoma Cruzi Seropositive	PR	-8.958607
20927387	rs1800562	Cell Traits|Red Blood Cell	mean corpuscular volume	-6.233587
21931564	rs11158519	Metabolite Quantitative Trait	PC ae C38:1/PC aa C28:1	-1000.000000
20838585	rs127430	Cardiovascular Disease	waist circumference	-6.677781
17903298	rs2722425	Diabetes-Related Traits	fasting plasma glucose	-5.045757
20838585	rs10044666	Cardiovascular Disease	LDL-cholesterol	-6.327902
17903308	rs949175	Circadian Phenotypes|Sleep	Bedtime	-5.013228
20195266	rs1405687	Antipsychotic Drugs|Metabolic Side Effects	Ziprasidone - Hip Circumference	-7.326058
19197348	rs2225614	Complex Disease	Weight	-5.552842
21347282	rs247617	Coronary Heart Disease	HDL-C	-42.920819
17903303	rs2896103	Atherosclerosis	Ankle brachial index	-5.346787
17903297	rs10489896	Brain|Cognitive Test	F2	-5.207608
24386095	rs328	Lipid Levels	triglycerides	-9.602060
17903296	rs4811196	Association Bone	trochanter bmd**	-5.946922
20694148	rs2083637	Metabolic Syndrome	“	-17.221849
20838585	rs9909931	Cardiovascular Disease	glucose	-6.301030
21347282	rs6674681	Coronary Heart Disease	Coronary heart disease	-6.420216
24386095	rs646776	Lipid Levels	LDL	-28.522879
20838585	rs445925	Cardiovascular Disease	LDL-cholesterol	-5.638272
17903296	rs638882	Association Bone	neck section modulus**	-5.455932
25340798	rs2228145	Proteins Involved|Inflammation|Alzheimer's Disease	interleukin 6 receptor	-61.568636
17903303	rs1400544	Atherosclerosis	Common carotid artery intimal medial thickness	-5.207608
20927387	rs7775698	Cell Traits|Red Blood Cell	red blood cell count	-13.954677
17903300	rs1333026	Waist Circumference|Body Mass Index	Mean body mass index	-5.091515
25340798	rs645419	Proteins Involved|Inflammation|Alzheimer's Disease	metalloproteinase-3	-14.387216
20838585	rs4783595	Cardiovascular Disease	glucose	-7.022276
24945404	rs13223036	Bone Mineral Density|Bone	SK-BMD	-27.815309
23935956	rs1155865	Red Blood Cell	mean corpuscular hemoglobin concentration	-7.515700
17903292	rs9322817	Kidney|Endocrine-Related Traits	thyroid stimulating hormone	-5.187087
24945404	rs754388	Bone Mineral Density|Bone	LL-BMD	-9.853872
17903294	rs10488360	Hematological Phenotypes	FVII	-5.142668
23966867	rs11961438	Body Fat Distribution	WC_women	-6.017729
23028342	rs12437854	Type 1 Diabetes|Kidney Disease|Diabetic Nephropathy	end-stage renal disease	-8.698970
21347282	rs16982414	Coronary Heart Disease	Smoking	-6.221849
20838585	rs4897695	Cardiovascular Disease	total cholesterol	-6.568636
20526338	rs7940646	Platelet Aggregation	ADP 5 u M	-7.698970
20585627	rs619865	Common Traits	Freckling	-1000.000000
19197348	rs1962785	Complex Disease	Thyroid Stimulating Hormone	-5.376751
21386085	rs10790162	Metabolic Syndrome	HDLC-TG	-14.552842
20585627	rs2240204	Common Traits	Eye color	-1000.000000
25340798	rs948399	Proteins Involved|Inflammation|Alzheimer's Disease	metalloproteinase-3	-10.367543
20838585	rs8073909	Cardiovascular Disease	total cholesterol	-7.161151
17903293	rs1079596	Biomarker Traits	Atrial natriuretic peptide exam 6	-5.585027
21386085	rs13702	Metabolic Syndrome	HDLC-TG	-16.000000
24376456	rs17669622	Blood Pressure	MAP	-6.063989
20838585	rs13290397	Cardiovascular Disease	triglycerides	-6.167491
20195266	rs17651157	Antipsychotic Drugs|Metabolic Side Effects	Perphenazine - Triglycerides	-6.970616
17903293	rs2494250	Biomarker Traits	Monocyte chemoattractant protein-1	-14.000000
17903295	rs2639889	Age-Related Phenotypes|Longevity	Morbidity-free survival at age 65	-6.026872
19430483	rs16998073	Blood Pressure	DBP	-9.154902
22216198	rs1570868	Protein C	protein s	-6.404504
24376456	rs1943940	Blood Pressure	diastolic	-6.210419
23408906	rs737308	Thyroid|Thyroid-Related Traits|Differences	thyroid stimulating hormone	-1000.000000
23966867	rs7601155	Body Fat Distribution	WC_pooled	-6.769551
20838585	rs7704530	Cardiovascular Disease	diastolic blood pressure	-6.958607
20585627	rs7204478	Common Traits	Freckling	-1000.000000
24376456	rs10826334	Blood Pressure	MAP	-6.031984
20585627	rs1827430	Common Traits	Green eyes	-1000.000000
24324551	rs7387094	Chagas Cardiomyopathy|Trypanosoma Cruzi Seropositive	PCR	-6.309804
23251661	rs12104221	Childhood Obesity|Childhood	Total energyexpenditure adjweight (kcal/d)	-7.576754
24324551	rs807029	Chagas Cardiomyopathy|Trypanosoma Cruzi Seropositive	EF	-6.356547
19820699	rs3811647	Erythrocyte	mean cell volume	-1000.000000
23251661	rs61744862	Childhood Obesity|Childhood	IGFBP-3 (ng/mL)	-7.140261
23408906	rs1571583	Thyroid|Thyroid-Related Traits|Differences	thyroid stimulating hormone	-1000.000000
17903306	rs1395479	Heart Rate|Variability Traits	LF/HF	-5.161151
20195266	rs11954387	Antipsychotic Drugs|Metabolic Side Effects	Olanzapine - Hemoglobin A1c	-7.552842
22509378	rs11594963	Sexual Dysfunction	Lubrication	-5.709965
17903307	rs2225434	Pulmonary Function	mean fev 1 /fvc from two exams	-5.014125
20927387	rs855791	Cell Traits|Red Blood Cell	mean corpuscular hemoglobin	-11.958607
20838585	rs8131349	Cardiovascular Disease	LDL-cholesterol	-7.853872
25340798	rs573521	Proteins Involved|Inflammation|Alzheimer's Disease	metalloproteinase-3	-14.468521
20195266	rs17385675	Antipsychotic Drugs|Metabolic Side Effects	Clozapine - Triglycerides	-5.463442
21738480	rs2517524	Cell Phenotypes|White Blood Cell	WBC	-11.835647
17903296	rs1395548	Association Bone	shaftz1r	-5.913640
17903293	rs437021	Biomarker Traits	B-type natriuretic peptide	-6.000000
23408906	rs2439302	Thyroid|Thyroid-Related Traits|Differences	thyroid stimulating hormone	-1000.000000
24324551	rs58829748	Chagas Cardiomyopathy|Trypanosoma Cruzi Seropositive	PCR	-6.142668
23251661	rs1056513	Childhood Obesity|Childhood	Fat free mass (kg)	-6.552842
17903296	rs10506821	Association Bone	shaft width**	-6.692504
21552555	rs17126237	Obesity|Obesity-Related Traits	HIP	-6.462181
19721433	rs17390445	Response Treatment|Antipsychotics	Ziprasidone –Positive	-7.007889
19043545	rs1148259	Metabolite	rs number	-1000.000000
20927387	rs5756504	Cell Traits|Red Blood Cell	mean corpuscular hemoglobin	-7.428291
23408906	rs334725	Thyroid|Thyroid-Related Traits|Differences	thyroid stimulating hormone	-1000.000000
25340798	rs603050	Proteins Involved|Inflammation|Alzheimer's Disease	metalloproteinase-3	-6.749580
21386085	rs2075290	Metabolic Syndrome	metabolic syndrome	-8.677781
24376456	rs2735413	Blood Pressure	systolic	-6.037157
23754948	rs11743303	Anthropometric Traits|Sexual	WCadjBMI	-10.570248
24324551	rs2252567	Chagas Cardiomyopathy|Trypanosoma Cruzi Seropositive	EF	-6.244125
25340798	rs11225434	Proteins Involved|Inflammation|Alzheimer's Disease	metalloproteinase-3	-13.246417
24945404	rs3920498	Bone Mineral Density|Bone	SK-BMD	-11.806875
23408906	rs11755845	Thyroid|Thyroid-Related Traits|Differences	TSH/FT4	-1000.000000
19430483	rs12946454	Blood Pressure	SBP	-5.397940
21552555	rs17126232	Obesity|Obesity-Related Traits	HIP	-6.823909
24376456	rs10770612	Blood Pressure	Aortic root size	-7.698970
20838585	rs12548494	Cardiovascular Disease	glucose	-5.568636
20585627	rs447735	Common Traits	Red hair	-1000.000000
21347282	rs255052	Coronary Heart Disease	HDL-C	-10.180456
19197348	rs10983893	Complex Disease	Thyroid Stimulating Hormone	-5.795880
21386085	rs1387153	Metabolic Syndrome	BP-GLUC	-8.091515
23251661	rs12075	Childhood Obesity|Childhood	MCP-1 (pg/mL)	-20.882729
19197348	rs2668804	Complex Disease	Thyroid Stimulating Hormone	-5.214670
25340798	rs2228467	Proteins Involved|Inflammation|Alzheimer's Disease	c-c motif) ligand 2	-17.430626
20838585	rs17104804	Cardiovascular Disease	systolic blood pressure	-6.031517
19609347	rs1867226	Hypertension|Blood Pressure	diastolic blood pressure	-6.236572
20395239	rs17231602	Optic Disc Size	Disc	-7.455932
22291609	rs11829037	Inflammation	erythrocyte sedimentation rate	-9.050122
20927387	rs4895441	Cell Traits|Red Blood Cell	mean corpuscular volume	-12.298432
17903302	rs1322512	Arterial Stiffness|Blood Pressure	MAP	-5.110138
20838585	rs8103264	Cardiovascular Disease	height	-6.251812
20585627	rs872071	Common Traits	Freckling	-1000.000000
19197348	rs10486715	Complex Disease	Height	-5.508638
23966867	rs2570467	Body Fat Distribution	WC_Men	-7.420216
19197348	rs798544	Complex Disease	Height	-14.187087
20838585	rs10260737	Cardiovascular Disease	glucose	-6.136677
20526338	rs10761741	Platelet Aggregation	Epi 2 u M	-7.795880
20585627	rs8060934	Common Traits	Freckling	-1000.000000
20585627	rs1806319	Common Traits	Green eyes	-1000.000000
21738479	rs1420101	White Blood Cell Count|Cell Phenotypes|White Blood Cell	Eosinophils	-13.275724
20395239	rs3858145	Optic Disc Size	Cup	-6.698970
22291609	rs10903129	Inflammation	erythrocyte sedimentation rate	-7.407823
17903293	rs1417352	Biomarker Traits	Atrial natriuretic peptide exam 6	-5.744727
22558069	rs10007186	Immunoglobulin Isotypes|Non-Albumin Protein	non-albumin protein	-8.886057
21931564	rs2014355	Metabolite Quantitative Trait	C3/C4	-1000.000000
20195266	rs8092443	Antipsychotic Drugs|Metabolic Side Effects	Risperidone - Hemoglobin A1c	-6.012334
22509378	rs2284024	Sexual Dysfunction	Overall female sexual dysfunction	-5.735654
17903295	rs1528753	Age-Related Phenotypes|Longevity	Age at death	-7.091515
19043545	rs174548	Metabolite	rs number	-1000.000000
17903294	rs1200821	Hematological Phenotypes	mean corpuscular hemoglobin	-5.229148
20463881	rs7219915	Eye Color	C HS1	-12.823909
23408906	rs10420008	Thyroid|Thyroid-Related Traits|Differences	thyroid stimulating hormone	-1000.000000
25087078	rs1044352	Epilepsies	GGE	-6.728158
20838585	rs853773	Cardiovascular Disease	glucose	-6.154902
22291609	rs11829037	Inflammation	high-sensitivity c-reactive protein	-13.823909
22832964	rs3813570	Smoking Behaviors	CPD	-6.006564
20585627	rs16891982	Common Traits	Eye color	-1000.000000
21931564	rs2046813	Metabolite Quantitative Trait	PC ae C44:5/PC ae C42:5	-1000.000000
20838585	rs12807555	Cardiovascular Disease	glucose	-6.568636
24324551	rs57302454	Chagas Cardiomyopathy|Trypanosoma Cruzi Seropositive	PCR	-6.244125
20195266	rs4838255	Antipsychotic Drugs|Metabolic Side Effects	Perphenazine - Triglycerides	-6.581699
24376456	rs2275588	Blood Pressure	Blood pressure	-6.522879
25340798	rs113263161	Proteins Involved|Inflammation|Alzheimer's Disease	c-c motif) ligand 4	-6.171340
24945404	rs7466269	Bone Mineral Density|Bone	TBLH-BMD	-7.486782
24892410	rs505299	Onset|Hypertension|Cardiovascular Events	Daytime pressure	-5.411168
20195266	rs11735070	Antipsychotic Drugs|Metabolic Side Effects	Perphenazine - Triglycerides	-5.886057
23408906	rs6499766	Thyroid|Thyroid-Related Traits|Differences	thyroxine	-1000.000000
25188341	rs429358	Dementias|Alzheimer's Disease	Lewy Body neuritic plaque II)	-11.312471
20585627	rs4408545	Common Traits	Red hair	-1000.000000
20838585	rs3793275	Cardiovascular Disease	glucose	-6.244125
20526338	rs2363910	Platelet Aggregation	ADP 2 u M	-7.346787
20585627	rs619865	Common Traits	Red hair	-1000.000000
17903307	rs219326	Pulmonary Function	percent predicted fev 1 /fvc for latest exam	-5.070070
17903303	rs9302997	Atherosclerosis	Ankle brachial index	-5.292430
19197348	rs10241703	Complex Disease	Thyroid Stimulating Hormone	-5.677781
21931564	rs541503	Metabolite Quantitative Trait	Orn-PTC/Ser-PTC	-11.522879
19197348	rs976730	Complex Disease	Waist Circumference	-5.075721
25340798	rs4845622	Proteins Involved|Inflammation|Alzheimer's Disease	interleukin 6 receptor	-8.482804
24586186	rs8101881	Metabolic Traits|Metabolite-Disease	Lysine	-32.920819
17903304	rs958546	Cardiovascular Disease	atrial fibrillation	-5.320572
23754948	rs10478424	Anthropometric Traits|Sexual	WHRadjBMI	-8.462181
19609347	rs17365948	Hypertension|Blood Pressure	systolic blood pressure	-7.798603
24945404	rs12272917	Bone Mineral Density|Bone	SK-BMD	-9.872895
23408906	rs17776563	Thyroid|Thyroid-Related Traits|Differences	thyroid stimulating hormone	-1000.000000
19197348	rs4533267	Complex Disease	Height	-7.481486
24324551	rs72786268	Chagas Cardiomyopathy|Trypanosoma Cruzi Seropositive	QRS	-6.420216
19197348	rs925488	Complex Disease	Thyroid Stimulating Hormone	-5.585027
23935956	rs1887582	Red Blood Cell	mean corpuscular hemoglobin concentration	-6.425969
17903296	rs922948	Association Bone	shaft width**	-5.756962
20585627	rs9405675	Common Traits	Freckling	-1000.000000
21386085	rs10468017	Metabolic Syndrome	HDLC-WC	-7.259637
17903297	rs502309	Brain|Cognitive Test	cerebral brain volume	-5.267606
22291609	rs643434	Inflammation	interleukin-6	-24.061480
21386085	rs10790162	Metabolic Syndrome	metabolic syndrome	-8.267606
24376456	rs9318552	Blood Pressure	diastolic	-7.273273
20838585	rs7412	Cardiovascular Disease	LDL-cholesterol	-7.795880
17903295	rs291353	Age-Related Phenotypes|Longevity	Age at natural menopause‡	-5.259637
25340798	rs603050	Proteins Involved|Inflammation|Alzheimer's Disease	metalloproteinase-3	-8.735182
21347282	rs8034802	Coronary Heart Disease	HDL-C	-8.886057
21738480	rs1991866	Cell Phenotypes|White Blood Cell	Monocytes	-18.747147
17903303	rs2390582	Atherosclerosis	Coronary artery calcification	-5.853872
17903293	rs10507577	Biomarker Traits	Vitamin D plasma 25(OH)-D	-5.585027
22558069	rs4985726	Immunoglobulin Isotypes|Non-Albumin Protein	total protein	-13.920819
19609347	rs11160059	Hypertension|Blood Pressure	systolic blood pressure	-7.812479
20838585	rs8103264	Cardiovascular Disease	height	-6.251812
17903297	rs2847476	Brain|Cognitive Test	ALLV	-5.522879
24945404	rs3765350	Bone Mineral Density|Bone	TBLH-BMD	-9.152427
20927387	rs9376092	Cell Traits|Red Blood Cell	mean corpuscular hemoglobin	-13.306273
23966867	rs2958759	Body Fat Distribution	WC_pooled	-6.050610
20838585	rs6726786	Cardiovascular Disease	triglycerides	-6.537602
20548944	rs494453	Osteoporosis-Related Traits|Gene Expression Profiling	neck width	-6.552842
20585627	rs10427255	Common Traits	Sneeze	-1000.000000
22216198	rs11906160	Protein C	protein c	-5.850781
23966867	rs2075064	Body Fat Distribution	WC_BMI_pooled	-7.657577
20585627	rs3930739	Common Traits	Eye color	-1000.000000
24324551	rs10955961	Chagas Cardiomyopathy|Trypanosoma Cruzi Seropositive	PCR	-6.552842
23696099	rs1050828	Cell Traits|Red Blood Cell|Resistance	mean corpuscular volume	-14.000000
24376456	rs10518590	Blood Pressure	Blood pressure	-5.522879
22832964	rs3101457	Smoking Behaviors	CPD	-6.580044
20585627	rs7183877	Common Traits	Green eyes	-1000.000000
21552555	rs17081231	Obesity|Obesity-Related Traits	Weight	-6.143876
21931564	rs541503	Metabolite Quantitative Trait	Orn-PTC/Ser-PTC	-1000.000000
25340798	rs645419	Proteins Involved|Inflammation|Alzheimer's Disease	metalloproteinase-3	-43.486782
17903307	rs1455782	Pulmonary Function	percent predicted fvc for latest exam	-5.373660
17903293	rs1998303	Biomarker Traits	Alanine aminotransferase	-5.958607
17903300	rs4469448	Waist Circumference|Body Mass Index	Mean waist circumference	-6.585027
20195266	rs13224682	Antipsychotic Drugs|Metabolic Side Effects	Clozapine - Triglycerides	-7.200659
22509378	rs11599044	Sexual Dysfunction	Lubrication	-5.709965
19448621	rs7028916	Age Menarche|Menopause	Age at Menarche	-7.013228
20838585	rs4783595	Cardiovascular Disease	glucose	-7.022276
24892410	rs6556114	Onset|Hypertension|Cardiovascular Events	Daytime pressure	-5.215383
19197348	rs6560749	Complex Disease	BMI	-5.698970
17903296	rs1538173	Association Bone	femoral bmd**	-5.552842
20463881	rs12452184	Eye Color	C HS1	-9.045757
21931564	rs2216405	Metabolite Quantitative Trait	Gly-PTC/PC ae C38:2	-29.721246
17903302	rs1367248	Arterial Stiffness|Blood Pressure	CF-PWV	-5.540608
25087078	rs6732655	Epilepsies	All epilepsy	-9.059982
17903295	rs10493514	Age-Related Phenotypes|Longevity	Age at death	-5.552842
19721433	rs12526186	Response Treatment|Antipsychotics	Risperidone – Negative	-5.512862
20838585	rs7738656	Cardiovascular Disease	LDL-cholesterol	-6.602060
17903302	rs6492654	Arterial Stiffness|Blood Pressure	RW	-5.642065
23251661	rs7030241	Childhood Obesity|Childhood	TSH (µIU/mL)	-8.987163
23251661	rs3741298	Childhood Obesity|Childhood	Triglycerides(mg/dL)	-7.607303
20694148	rs9989419	Metabolic Syndrome	“	-30.522879
24324551	rs13078828	Chagas Cardiomyopathy|Trypanosoma Cruzi Seropositive	EIA	-6.397940
20195266	rs2994684	Antipsychotic Drugs|Metabolic Side Effects	Clozapine - Triglycerides	-6.588380
24376456	rs2937785	Blood Pressure	Hypertension	-5.045757
25340798	rs6808835	Proteins Involved|Inflammation|Alzheimer's Disease	c-c motif) ligand 4	-8.089909
19430483	rs1378942	Blood Pressure	DBP	-7.221849
24892410	rs897876	Onset|Hypertension|Cardiovascular Events	Nighttime pressure	-6.725842
22291609	rs2259816	Inflammation	high-sensitivity c-reactive protein	-5.266803
24376456	rs648425	Blood Pressure	systolic	-6.072117
20585627	rs12896399	Common Traits	Hair color	-1000.000000
19197348	rs6956479	Complex Disease	Thyroid Stimulating Hormone	-5.221849
20526338	rs342286	Platelet Aggregation	Epi EC50 *	-8.508638
19430483	rs1378942	Blood Pressure	DBP	-13.698970
20585627	rs7195066	Common Traits	Red hair	-1000.000000
20838585	rs1613695	Cardiovascular Disease	insulin	-6.769551
24324551	rs10808508	Chagas Cardiomyopathy|Trypanosoma Cruzi Seropositive	PCR	-6.376751
21386085	rs2266788	Metabolic Syndrome	HDLC-TG	-12.337242
24376456	rs11766519	Blood Pressure	pulse	-6.950782
24324551	rs7387373	Chagas Cardiomyopathy|Trypanosoma Cruzi Seropositive	PCR	-6.075721
23251661	rs8040868	Childhood Obesity|Childhood	Sleep energyexpenditure adjweight (kcal/d)	-7.225483
24386095	rs11207995	Lipid Levels	total cholesterol	-9.239578
20838585	rs127430	Cardiovascular Disease	waist circumference	-7.481486
19609347	rs991316	Hypertension|Blood Pressure	HTN	-5.462181
23251661	rs3783637	Childhood Obesity|Childhood	Urinary freedopamine:creatinine	-7.201349
17903297	rs2352904	Brain|Cognitive Test	F2	-5.677781
23408906	rs9497965	Thyroid|Thyroid-Related Traits|Differences	thyroid stimulating hormone	-1000.000000
17903296	rs10510628	Association Bone	trochanter bmd**	-5.548214
20838585	rs7890572	Cardiovascular Disease	triglycerides	-9.420216
20585627	rs3778607	Common Traits	Freckling	-1000.000000
21386085	rs9939224	Metabolic Syndrome	HDLC-GLUC	-11.161151
20927387	rs1800562	Cell Traits|Red Blood Cell	mean corpuscular hemoglobin	-8.559091
25340798	rs11574428	Proteins Involved|Inflammation|Alzheimer's Disease	c-c motif) ligand 4	-10.829738
21386085	rs2075290	Metabolic Syndrome	WC-TG	-15.958607
23251661	rs1056513	Childhood Obesity|Childhood	Hip circumference (cm)	-5.607303
25340798	rs3811448	Proteins Involved|Inflammation|Alzheimer's Disease	interleukin 6 receptor	-14.473661
17903307	rs730532	Pulmonary Function	percent predicted fef 25–75 for latest exam	-5.229885
21738480	rs8078723	Cell Phenotypes|White Blood Cell	Neutrophils	-30.500313
17903293	rs10485165	Biomarker Traits	Vitamin D plasma 25(OH)-D	-5.853872
21552555	rs9923451	Obesity|Obesity-Related Traits	HIP	-6.099633
24386095	rs651821	Lipid Levels	triglycerides	-58.623423
17903297	rs5028798	Brain|Cognitive Test	temporal brain volume	-5.481486
24945404	rs754388	Bone Mineral Density|Bone	TBLH-BMD	-8.528708
23966867	rs12777819	Body Fat Distribution	WC_BMI_pooled	-6.552842
25340798	rs650108	Proteins Involved|Inflammation|Alzheimer's Disease	metalloproteinase-3	-7.876148
22291609	rs12075	Inflammation	MCP-1	-50.363512
20585627	rs17305657	Common Traits	Freckling	-1000.000000
19197348	rs4743136	Complex Disease	Thyroid Stimulating Hormone	-5.769551
19197348	rs613391	Complex Disease	Waist Circumference	-5.275724
17903298	rs180730	Diabetes-Related Traits	fasting plasma glucose	-5.301030
22216198	rs1006973	Protein C	protein c	-5.079355
23754948	rs2371767	Anthropometric Traits|Sexual	WHRadjBMI	-22.150581
20585627	rs7170451	Common Traits	Eye color	-1000.000000
20838585	rs10498337	Cardiovascular Disease	insulin	-6.050610
20838585	rs11258628	Cardiovascular Disease	LDL	-6.387216
21386085	rs9987289	Metabolic Syndrome	HDLC-WC	-7.431798
22832964	rs1612028	Smoking Behaviors	AOI	-6.032452
23408906	rs753760	Thyroid|Thyroid-Related Traits|Differences	thyroid stimulating hormone	-1000.000000
23118974	rs2033739	Pigmentation|Skin	Skin M	-5.340084
20585627	rs12896399	Common Traits	Eye color	-1000.000000
20838585	rs8073909	Cardiovascular Disease	total cholesterol	-6.698970
20195266	rs1568679	Antipsychotic Drugs|Metabolic Side Effects	Risperidone - Waist Circumference	-7.166216
20395239	rs10733843	Optic Disc Size	Disc	-6.823909
17903293	rs2808629	Biomarker Traits	C-reactive protein average exams 2,6,7	-7.494850
20585627	rs11856995	Common Traits	Sneeze	-1000.000000
21931564	rs2216405	Metabolite Quantitative Trait	Gly–PTC/PC ae C38:2	-1000.000000
20195266	rs320209	Antipsychotic Drugs|Metabolic Side Effects	Clozapine - Glucose	-6.404504
19448621	rs369065	Age Menarche|Menopause	Age at Menarche	-12.173925
17903294	rs565229	Hematological Phenotypes	platelet aggregation (collagen-induced)	-5.431798
23251661	rs73175262	Childhood Obesity|Childhood	MCP-1 (pg/mL)	-7.189767
24892410	rs17039365	Onset|Hypertension|Cardiovascular Events	Nighttime pressure	-5.363512
17903303	rs1502050	Atherosclerosis	Ankle brachial index	-5.060481
17903294	rs636864	Hematological Phenotypes	blood cell count	-5.200659
21931564	rs11158519	Metabolite Quantitative Trait	PC ae C38:1/PC aa C28:1	-26.823909
24324551	rs79523511	Chagas Cardiomyopathy|Trypanosoma Cruzi Seropositive	PR	-6.744727
20585627	rs1805008	Common Traits	Red hair	-1000.000000
22291609	rs12075	Inflammation	MCP-1	-101.129011
23118974	rs9809315	Pigmentation|Skin	Skin M	-6.747147
22291609	rs3845624	Inflammation	high-sensitivity c-reactive protein	-10.782516
21931564	rs6584194	Metabolite Quantitative Trait	DMAp	-1000.000000
19721433	rs10484256	Response Treatment|Antipsychotics	Olanzapine – Excitement	-5.573489
20838585	rs3793275	Cardiovascular Disease	insulin	-8.236572
19197348	rs7153027	Complex Disease	Height	-9.958607
20195266	rs1117324	Antipsychotic Drugs|Metabolic Side Effects	Risperidone - Hip Circumference	-6.459671
21738480	rs11878602	Cell Phenotypes|White Blood Cell	Lymphocytes	-11.074172
20526338	rs4311994	Platelet Aggregation	Epi 2 u M	-10.481486
25340798	rs3811448	Proteins Involved|Inflammation|Alzheimer's Disease	interleukin 6 receptor	-11.101824
24586186	rs4345897	Metabolic Traits|Metabolite-Disease	Unknown	-20.346787
17903304	rs499818	Cardiovascular Disease	Major CVD	-5.177832
17903293	rs717145	Biomarker Traits	Urinary isoprostanes/creatinine	-5.301030
24324551	rs2054148	Chagas Cardiomyopathy|Trypanosoma Cruzi Seropositive	PCR	-6.065502
20585627	rs4911414	Common Traits	Freckling	-1000.000000
25188341	rs6857	Dementias|Alzheimer's Disease	Neuritic Plaque (Case-Control)	-26.749580
17903296	rs991258	Association Bone	shaft width**	-6.274088
21386085	rs2043085	Metabolic Syndrome	HDLC-GLUC	-7.886057
21347282	rs6511720	Coronary Heart Disease	LDL-C	-7.142668
19197348	rs6959674	Complex Disease	Thyroid Stimulating Hormone	-5.494850
21738480	rs9880192	Cell Phenotypes|White Blood Cell	Monocytes	-11.910095
20838585	rs127430	Cardiovascular Disease	waist circumference	-7.481486
17903297	rs2893363	Brain|Cognitive Test	F2	-5.017729
24386095	rs3764261	Lipid Levels	HDL	-24.714443
23251661	rs11974269	Childhood Obesity|Childhood	Urinary creatinine(mmol/d)	-7.076756
17903297	rs9325032	Brain|Cognitive Test	F2	-5.552842
23966867	rs17134146	Body Fat Distribution	WHR_pooled	-6.744727
21347282	rs10218356	Coronary Heart Disease	Hypertension	-6.187087
20838585	rs13290397	Cardiovascular Disease	triglycerides	-6.619789
20694148	rs1535	Metabolic Syndrome	“	-6.187087
20585627	rs728405	Common Traits	Eye color	-1000.000000
21738479	rs2072910	White Blood Cell Count|Cell Phenotypes|White Blood Cell	Neutrophils	-9.522879
17903298	rs2722425	Diabetes-Related Traits	28 yr time averaged fpg	-7.698970
21386085	rs13022873	Metabolic Syndrome	WC-TG	-8.301030
24376456	rs7791745	Blood Pressure	MAP	-6.159267
24324551	rs116303449	Chagas Cardiomyopathy|Trypanosoma Cruzi Seropositive	PCR	-6.229148
24347629	rs12630254	Periodontal	PD2	-5.173925
20195266	rs518590	Antipsychotic Drugs|Metabolic Side Effects	Quetiapine - HDL	-6.795880
25340798	rs11225434	Proteins Involved|Inflammation|Alzheimer's Disease	metalloproteinase-3	-38.346787
20395239	rs12571093	Optic Disc Size	Disc	-9.721246
17903293	rs17532515	Biomarker Traits	Bilirubin	-6.000000
20585627	rs1556547	Common Traits	Haircurl	-1000.000000
21931564	rs168622	Metabolite Quantitative Trait	SM (OH) C24:1/SM C16:0	-1000.000000
17903308	rs2218488	Circadian Phenotypes|Sleep	Sleepiness	-5.494850
17903297	rs2029395	Brain|Cognitive Test	F2	-7.744727
24945404	rs2235529	Bone Mineral Density|Bone	UL-BMD	-7.917215
20927387	rs17342717	Cell Traits|Red Blood Cell	mean corpuscular hemoglobin	-7.331614
23966867	rs16830366	Body Fat Distribution	WC_women	-6.346787
17903295	rs1463605	Age-Related Phenotypes|Longevity	Biologic age by osseographic scoring system	-7.154902
20838585	rs5979903	Cardiovascular Disease	glucose	-6.721246
20585627	rs6088316	Common Traits	Freckling	-1000.000000
24376456	rs991427	Blood Pressure	systolic	-6.795880
22216198	rs1401543	Protein C	Total protein s	-5.084600
23754948	rs4684854	Anthropometric Traits|Sexual	WHRadjBMI	-13.379864
20585627	rs16950987	Common Traits	Eye color	-1000.000000
17903306	rs882300	Heart Rate|Variability Traits	PR	-6.494850
17903302	rs1371924	Arterial Stiffness|Blood Pressure	RW	-5.352617
20838585	rs445925	Cardiovascular Disease	LDL-cholesterol	-18.060481
21386085	rs1441756	Metabolic Syndrome	BP-HDLC	-7.568636
25188341	rs6857	Dementias|Alzheimer's Disease	Primary (Case-Control)	-61.694649
23408906	rs17723470	Thyroid|Thyroid-Related Traits|Differences	thyroid stimulating hormone	-1000.000000
23118974	rs1667394	Pigmentation|Skin	Eye C'	-19.716699
19197348	rs4794665	Complex Disease	Height	-7.004365
24324551	rs10769783	Chagas Cardiomyopathy|Trypanosoma Cruzi Seropositive	QRS	-6.677781
17903293	rs4911146	Biomarker Traits	Liver function: Alkaline phosphatase; AST; ALT; gamma-glutamyl transferase	-5.075721
20195266	rs153091	Antipsychotic Drugs|Metabolic Side Effects	Perphenazine - Triglycerides	-5.732828
22509378	rs13209281	Sexual Dysfunction	Arousal	-6.079407
20838585	rs1449460	Cardiovascular Disease	heart rate	-6.130768
20927387	rs7775698	Cell Traits|Red Blood Cell	mean corpuscular hemoglobin	-15.286509
20838585	rs853773	Cardiovascular Disease	glucose	-6.154902
20195266	rs6735179	Antipsychotic Drugs|Metabolic Side Effects	Perphenazine - Triglycerides	-6.872895
21738480	rs1991866	Cell Phenotypes|White Blood Cell	Monocytes	-18.747147
24376456	rs4494364	Blood Pressure	systolic	-6.779892
17903304	rs740363	Cardiovascular Disease	heart failure	-5.054531
20927387	rs1800562	Cell Traits|Red Blood Cell	mean corpuscular volume	-6.233587
24324551	rs114133078	Chagas Cardiomyopathy|Trypanosoma Cruzi Seropositive	PR	-6.657577
17903295	rs7137869	Age-Related Phenotypes|Longevity	Walking speed exam 7	-6.200659
23696099	rs9924561	Cell Traits|Red Blood Cell|Resistance	corpuscular hemoglobin concentration	-16.045757
17903293	rs496269	Biomarker Traits	Osteoprotegerin	-5.026872
21552555	rs2807278	Obesity|Obesity-Related Traits	WHR	-6.497573
20585627	rs16891982	Common Traits	Hair color	-1000.000000
17903294	rs561241	Hematological Phenotypes	FVII, exam 5	-15.346787
20927387	rs4895441	Cell Traits|Red Blood Cell	mean corpuscular hemoglobin	-13.505845
20838585	rs891541	Cardiovascular Disease	waist circumference	-6.113509
17903302	rs7591163	Arterial Stiffness|Blood Pressure	diastolic	-6.537602
20548944	rs12151790	Osteoporosis-Related Traits|Gene Expression Profiling	femoral neck bone mineral density	-6.333482
21347282	rs10493178	Coronary Heart Disease	LDL-C	-11.327902
24324551	rs10955962	Chagas Cardiomyopathy|Trypanosoma Cruzi Seropositive	PCR	-6.301030
20195266	rs399885	Antipsychotic Drugs|Metabolic Side Effects	Clozapine - Heart Rate	-6.291579
17903292	rs1712790	Kidney|Endocrine-Related Traits	urinary albumin excretion	-6.040959
23696099	rs1050828	Cell Traits|Red Blood Cell|Resistance	red blood cell count	-12.397940
25340798	rs4968782	Proteins Involved|Inflammation|Alzheimer's Disease	angiotensin-converting enzyme	-8.076238
24586186	rs11884776	Metabolic Traits|Metabolite-Disease	N-acetylated compounds	-208.468521
17903297	rs1831521	Brain|Cognitive Test	naming test	-5.075721
20838585	rs12069004	Cardiovascular Disease	glucose	-6.236572
21552555	rs7581710	Obesity|Obesity-Related Traits	WHR	-6.673664
21738479	rs4143832	White Blood Cell Count|Cell Phenotypes|White Blood Cell	Eosinophils	-9.920819
24324551	rs7013781	Chagas Cardiomyopathy|Trypanosoma Cruzi Seropositive	PCR	-6.045757
19448621	rs4452860	Age Menarche|Menopause	Age at Menarche	-7.102373
19197348	rs2808693	Complex Disease	Thyroid Stimulating Hormone	-5.017729
21386085	rs439401	Metabolic Syndrome	HDLC-TG	-8.000000
25340798	rs61812598	Proteins Involved|Inflammation|Alzheimer's Disease	interleukin 6 receptor	-62.228413
23696099	rs1050828	Cell Traits|Red Blood Cell|Resistance	mean corpuscular hemoglobin	-8.045757
17903307	rs2906966	Pulmonary Function	percent predicted fev 1 for latest exam	-5.080399
20463881	rs2252893	Eye Color	C HS1	-9.638272
17903300	rs1875517	Waist Circumference|Body Mass Index	Mean waist circumference	-5.823909
21931564	rs9393903	Metabolite Quantitative Trait	PC aa C40:3/PC aa C42:5	-41.638272
25087078	rs28498976	Epilepsies	All epilepsy	-8.264401
20395239	rs491391	Optic Disc Size	Disc	-6.468521
21386085	rs780093	Metabolic Syndrome	TG-BP	-9.522879
21738480	rs4794822	Cell Phenotypes|White Blood Cell	WBC	-33.764472
22291609	rs113459440	Inflammation	high-sensitivity c-reactive protein	-7.812479
24945404	rs2130604	Bone Mineral Density|Bone	SK-BMD	-10.477556
17903292	rs1712790	Kidney|Endocrine-Related Traits	urinary albumin excretion	-5.721246
23251661	rs10830963	Childhood Obesity|Childhood	Glucose (mg/dL)	-7.429457
24945404	rs7466269	Bone Mineral Density|Bone	LL-BMD	-7.821023
23966867	rs4292018	Body Fat Distribution	WHR_pooled	-6.102373
19197348	rs2222328	Complex Disease	Waist Circumference	-6.075721
20838585	rs6440031	Cardiovascular Disease	heart rate	-6.744727
21347282	rs7075036	Coronary Heart Disease	Smoking	-6.096910
20838585	rs17104804	Cardiovascular Disease	distolic blood pressure	-6.229148
20585627	rs4812405	Common Traits	Freckling	-1000.000000
21347282	rs937254	Coronary Heart Disease	HDL-C	-6.000000
21386085	rs11825181	Metabolic Syndrome	TG-BP	-8.522879
20927387	rs855791	Cell Traits|Red Blood Cell	corpuscular hemoglobin concentration	-10.619789
20585627	rs1470608	Common Traits	Eye color	-1000.000000
21738479	rs17609240	White Blood Cell Count|Cell Phenotypes|White Blood Cell	white blood cell	-8.045757
24376456	rs12356193	Blood Pressure	Uric acid levels	-8.000000
22291609	rs4420638	Inflammation	high-sensitivity c-reactive protein	-10.146910
17903293	rs7778619	Biomarker Traits	CD40 Ligand serum	-5.522879
21386085	rs295	Metabolic Syndrome	metabolic syndrome	-8.769551
17903300	rs1106683	Waist Circumference|Body Mass Index	Mean body mass index	-6.920819
21738491	rs11153730	Sudden Cardiac Death	rotterdam study	-1000.000000
20195266	rs1568679	Antipsychotic Drugs|Metabolic Side Effects	Risperidone - Hip Circumference	-7.892790
19197348	rs10119795	Complex Disease	Thyroid Stimulating Hormone	-5.309804
19430483	rs12946454	Blood Pressure	SBP	-5.397940
20838585	rs3019325	Cardiovascular Disease	glucose	-6.124939
20838585	rs6440031	Cardiovascular Disease	heart rate	-6.744727
17903293	rs2794520	Biomarker Traits	C-reactive protein average exams 2,6,7	-7.552842
17903295	rs10484246	Age-Related Phenotypes|Longevity	Morbidity-free survival at age 65	-7.075721
19430483	rs653178	Blood Pressure	DBP	-6.096910
17903297	rs1433527	Brain|Cognitive Test	temporal brain volume	-7.744727
22216198	rs2137111	Protein C	protein s	-5.126098
23408906	rs2983521	Thyroid|Thyroid-Related Traits|Differences	thyroid stimulating hormone	-1000.000000
23966867	rs17213965	Body Fat Distribution	WHR_BMI_Men	-7.408935
20838585	rs9909931	Cardiovascular Disease	glucose	-6.366532
19043545	rs992037	Metabolite	rs number	-1000.000000
20585627	rs11547464	Common Traits	Freckling	-1000.000000
20585627	rs7120151	Common Traits	Green eyes	-1000.000000
23251661	rs8037818	Childhood Obesity|Childhood	Sleep duration (min/d)	-7.305395
21738491	rs4687718	Sudden Cardiac Death	rotterdam study	-1000.000000
20838585	rs17568778	Cardiovascular Disease	waist circumference	-6.086186
20838585	rs6829649	Cardiovascular Disease	total cholesterol	-7.017729
23118974	rs8039195	Pigmentation|Skin	Eye C'	-17.557520
20195266	rs17100506	Antipsychotic Drugs|Metabolic Side Effects	Risperidone - Hemoglobin A1c	-6.127844
22509378	rs4821536	Sexual Dysfunction	Overall female sexual dysfunction	-5.495393
17903307	rs357394	Pulmonary Function	percent predicted fvc for latest exam	-5.057000
21203500	rs7953249	Master|Plasma Protein	DG7	-7.705534
17903300	rs2223662	Waist Circumference|Body Mass Index	Mean waist circumference	-5.292430
22291609	rs1341665	Inflammation	high-sensitivity c-reactive protein	-19.703335
20195266	rs1991126	Antipsychotic Drugs|Metabolic Side Effects	Risperidone - Hip Circumference	-6.046724
21738480	rs8078723	Cell Phenotypes|White Blood Cell	Neutrophils	-30.500313
17903298	rs7731657	Diabetes-Related Traits	28 yr time averaged fpg	-5.154902
17903293	rs2372184	Biomarker Traits	CD40 Ligand plasma	-5.602060
23251661	rs494558	Childhood Obesity|Childhood	Weight z-score change (SD/y)	-7.331614
17903296	rs10492096	Association Bone	shaft section modulus**	-5.474955
24324551	rs75609241	Chagas Cardiomyopathy|Trypanosoma Cruzi Seropositive	PR	-6.346787
22291609	rs4910742	Inflammation	erythrocyte sedimentation rate	-8.723538
20395239	rs10762217	Optic Disc Size	Disc	-6.309804
24324551	rs9815195	Chagas Cardiomyopathy|Trypanosoma Cruzi Seropositive	PR	-6.130768
25340798	rs11575821	Proteins Involved|Inflammation|Alzheimer's Disease	c-c motif) ligand 4	-6.524329
17903298	rs180730	Diabetes-Related Traits	28 yr time averaged fpg	-5.221849
25188341	rs6857	Dementias|Alzheimer's Disease	cerebral amyloid angiopathy (Case-Control)	-20.534617
17903292	rs1243400	Kidney|Endocrine-Related Traits	urinary albumin excretion	-5.318759
25340798	rs7926920	Proteins Involved|Inflammation|Alzheimer's Disease	metalloproteinase-3	-13.709965
17903297	rs360929	Brain|Cognitive Test	ALTHBV	-5.040959
24945404	rs798943	Bone Mineral Density|Bone	UL-BMD	-36.832683
24376456	rs10500968	Blood Pressure	Echocardiography	-6.096910
21347282	rs17441606	Coronary Heart Disease	LDL-C	-7.397940
20585627	rs4347628	Common Traits	Red hair	-1000.000000
24886709	rs6027281	Lipid	BMI	-7.148742
19448621	rs314263	Age Menarche|Menopause	Age at Menarche	-14.327902
21386085	rs2954026	Metabolic Syndrome	HDLC-TG	-8.102373
20838585	rs781718	Cardiovascular Disease	glucose	-6.075721
17903306	rs10507380	Heart Rate|Variability Traits	QT	-5.075721
20838585	rs7121446	Cardiovascular Disease	waist circumference	-5.657577
25340798	rs4316	Proteins Involved|Inflammation|Alzheimer's Disease	angiotensin-converting enzyme	-8.061981
17903303	rs1350445	Atherosclerosis	Ankle brachial index	-5.070581
20463881	rs2835630	Eye Color	C HS1	-9.443697
17903300	rs6996971	Waist Circumference|Body Mass Index	Mean waist circumference	-6.309804
20927387	rs1800562	Cell Traits|Red Blood Cell	mean corpuscular volume	-6.233587
21931564	rs7156144	Metabolite Quantitative Trait	PC ae C32:1/PC ae C34:1	-27.769551
24386095	rs507666	Lipid Levels	total cholesterol	-10.449772
24379826	rs6832439	Serum Uric Acid Levels	Total antioxidant status	-5.853872
24945404	rs884205	Bone Mineral Density|Bone	SK-BMD	-7.735182
20927387	rs4895441	Cell Traits|Red Blood Cell	mean corpuscular volume	-12.298432
20838585	rs8073909	Cardiovascular Disease	LDL	-6.853872
20585627	rs1805008	Common Traits	Freckling	-1000.000000
22216198	rs1413885	Protein C	protein s	-6.472370
23966867	rs4730779	Body Fat Distribution	WC_BMI_men	-6.721246
19197348	rs1812175	Complex Disease	Height	-11.013228
20838585	rs964184	Cardiovascular Disease	triglycerides	-5.721246
17903302	rs10493340	Arterial Stiffness|Blood Pressure	systolic	-5.772113
20838585	rs3793275	Cardiovascular Disease	glucose	-6.823909
20585627	rs7195066	Common Traits	Freckling	-1000.000000
21347282	rs13161895	Coronary Heart Disease	LDL-C	-6.236572
19197348	rs7804166	Complex Disease	Thyroid Stimulating Hormone	-5.468521
17903294	rs4460176	Hematological Phenotypes	PAI1	-5.508638
19430483	rs16948048	Blood Pressure	DBP	-5.301030
17903307	rs4129267	Pulmonary Function	percent predicted fef 25–75 for latest exam	-5.131356
20838585	rs6726786	Cardiovascular Disease	triglycerides	-6.537602
21203500	rs3760776	Master|Plasma Protein	DG12	-9.025028
17903293	rs1486139	Biomarker Traits	Atrial natriuretic peptide exam 6	-5.698970
22558069	rs3803800	Immunoglobulin Isotypes|Non-Albumin Protein	non-albumin protein	-14.142668
17903296	rs4087296	Association Bone	trochanter bmd**	-6.507240
20195266	rs6092078	Antipsychotic Drugs|Metabolic Side Effects	Risperidone - Hip Circumference	-5.583359
22509378	rs4820255	Sexual Dysfunction	Overall female sexual dysfunction	-5.772885
21483845	rs987710	Iron Deficiency	Case-Control	-6.671620
17903295	rs1412337	Age-Related Phenotypes|Longevity	Morbidity-free survival at age 65	-8.744727
20526338	rs10761741	Platelet Aggregation	Epi 2 u M	-7.795880
17903296	rs10508076	Association Bone	femoral bmd**	-5.361511
17903294	rs7844723	Hematological Phenotypes	hemoglobin	-5.677781
17903297	rs1131497	Brain|Cognitive Test	similarities	-5.494850
17903295	rs10496262	Age-Related Phenotypes|Longevity	Age at natural menopause‡	-6.481486
20838585	rs247616	Cardiovascular Disease	HDL-cholesterol	-23.013228
24376456	rs3852160	Blood Pressure	MAP	-6.444906
22832964	rs938682	Smoking Behaviors	CPD	-6.425969
24903457	rs13390641	Blood Pressure	systolic blood pressure	-7.416801
20585627	rs12913832	Common Traits	Green eyes	-1000.000000
24324551	rs6989074	Chagas Cardiomyopathy|Trypanosoma Cruzi Seropositive	PCR	-6.301030
17903302	rs1590919	Arterial Stiffness|Blood Pressure	diastolic	-5.847712
20838585	rs8073909	Cardiovascular Disease	LDL	-6.853872
25188341	rs6857	Dementias|Alzheimer's Disease	Complete (Case-Control)	-37.458421
23408906	rs7240777	Thyroid|Thyroid-Related Traits|Differences	thyroxine	-1000.000000
21931564	rs7156144	Metabolite Quantitative Trait	PC ae C32:1/PC ae C34:1	-1000.000000
20195266	rs1577917	Antipsychotic Drugs|Metabolic Side Effects	Clozapine - Triglycerides	-5.458421
22509378	rs11008865	Sexual Dysfunction	Lubrication	-5.567993
17903303	rs10483853	Atherosclerosis	Coronary artery calcification	-5.008774
20927387	rs6569992	Cell Traits|Red Blood Cell	mean corpuscular hemoglobin	-10.151811
20838585	rs11822822	Cardiovascular Disease	systolic blood pressure	-6.251812
24892410	rs897669	Onset|Hypertension|Cardiovascular Events	Daytime pressure	-5.477556
20195266	rs1967256	Antipsychotic Drugs|Metabolic Side Effects	Olanzapine - Hemoglobin A1c	-7.552842
17903296	rs914951	Association Bone	trochanter bmd**	-5.056011
21347282	rs10096633	Coronary Heart Disease	HDL-C	-8.823909
24376456	rs4537030	Blood Pressure	MAP	-6.161151
24324551	rs56988800	Chagas Cardiomyopathy|Trypanosoma Cruzi Seropositive	PR	-6.886057
19197348	rs10928195	Complex Disease	Weight	-5.387216
20585627	rs2353033	Common Traits	Red hair	-1000.000000
17903296	rs4715166	Association Bone	shaftz1r	-5.570248
17903296	rs4131805	Association Bone	necklengf	-5.684030
22216198	rs1607504	Protein C	Total protein s	-5.084600
17903292	rs1158167	Kidney|Endocrine-Related Traits	cyscmv7	-8.096910
21552555	rs17126237	Obesity|Obesity-Related Traits	body mass index	-6.254145
20838585	rs12807555	Cardiovascular Disease	glucose	-7.920819
19721433	rs7968606	Response Treatment|Antipsychotics	Olanzapine – Negative	-6.494850
20927387	rs17064262	Cell Traits|Red Blood Cell	mean corpuscular hemoglobin	-7.847712
20838585	rs7704530	Cardiovascular Disease	diastolic blood pressure	-6.958607
25340798	rs4129267	Proteins Involved|Inflammation|Alzheimer's Disease	interleukin 6 receptor	-6.333482
19430483	rs11191548	Blood Pressure	SBP	-6.522879
24376456	rs10841530	Blood Pressure	systolic	-6.196543
20694148	rs174546	Metabolic Syndrome	“	-7.000000
24324551	rs76090503	Chagas Cardiomyopathy|Trypanosoma Cruzi Seropositive	PR	-6.397940
25340798	rs679620	Proteins Involved|Inflammation|Alzheimer's Disease	metalloproteinase-3	-14.218245
24945404	rs2450083	Bone Mineral Density|Bone	SK-BMD	-10.671620
23408906	rs10519227	Thyroid|Thyroid-Related Traits|Differences	thyroid stimulating hormone	-1000.000000
19197348	rs2562784	Complex Disease	Height	-10.537602
21552555	rs17126232	Obesity|Obesity-Related Traits	body mass index	-6.441291
20838585	rs1144036	Cardiovascular Disease	height	-6.619789
17903303	rs10499903	Atherosclerosis	Ankle brachial index	-5.387216
21386085	rs2266788	Metabolic Syndrome	TG-BP	-7.455932
20927387	rs855791	Cell Traits|Red Blood Cell	mean corpuscular volume	-8.266803
17903294	rs4591494	Hematological Phenotypes	FVII	-5.036212
22911880	rs7624327	Behaviors|Personality Traits|Eating	BULIMIA	-5.476254
21347282	rs11088655	Coronary Heart Disease	Smoking	-6.619789
17903307	rs10922530	Pulmonary Function	percent predicted fev 1 /fvc for latest exam	-6.060481
19197348	rs10984516	Complex Disease	Thyroid Stimulating Hormone	-5.397940
21386085	rs11820589	Metabolic Syndrome	TG-GLUC	-8.259637
23251661	rs657152	Childhood Obesity|Childhood	IL-6 (pg/mL)	-7.692504
25340798	rs495366	Proteins Involved|Inflammation|Alzheimer's Disease	metalloproteinase-3	-10.208309
23696099	rs9924561	Cell Traits|Red Blood Cell|Resistance	mean corpuscular hemoglobin	-35.096910
20838585	rs13290397	Cardiovascular Disease	triglycerides	-6.619789
17903293	rs1474747	Biomarker Traits	Monocyte chemoattractant protein-1	-5.552842
21552555	rs11624704	Obesity|Obesity-Related Traits	WHR	-8.573489
19609347	rs9791170	Hypertension|Blood Pressure	HTN	-6.292430
21386085	rs1919128	Metabolic Syndrome	WC-TG	-8.698970
17903297	rs2179965	Brain|Cognitive Test	F3	-5.958607
17903294	rs10489087	Hematological Phenotypes	blood cell count	-5.346787
24324551	rs2274511	Chagas Cardiomyopathy|Trypanosoma Cruzi Seropositive	QRS	-6.075721
20838585	rs1046391	Cardiovascular Disease	systolic blood pressure	-6.387216
20548944	rs2062375	Osteoporosis-Related Traits|Gene Expression Profiling	lumbar spine bone mineral density	-10.571865
20585627	rs4309013	Common Traits	Asparagus	-1000.000000
22216198	rs12086738	Protein C	protein s	-5.588380
23966867	rs6867983	Body Fat Distribution	WC_men	-6.853872
20838585	rs709595	Cardiovascular Disease	diastolic blood pressure	-6.154902
20526338	rs1671152	Platelet Aggregation	coll. 190 u g/mL	-13.040959
20585627	rs11861084	Common Traits	Freckling	-1000.000000
17903303	rs1376877	Atherosclerosis	Internal carotid artery intimal medial thickness	-6.420216
22832964	rs2036527	Smoking Behaviors	CPD	-7.735182
17903307	rs156697	Pulmonary Function	mean fvc from two exams	-5.008774
20585627	rs1847134	Common Traits	Green eyes	-1000.000000
25340798	rs2229238	Proteins Involved|Inflammation|Alzheimer's Disease	interleukin 6 receptor	-13.640165
20395239	rs1192404	Optic Disc Size	Disc	-6.337242
17903307	rs441051	Pulmonary Function	mean fvc from two exams	-5.665546
17903293	rs10518765	Biomarker Traits	Alkaline phosphatase	-5.958607
21931564	rs9309473	Metabolite Quantitative Trait	N-ACu	-1000.000000
20195266	rs17100498	Antipsychotic Drugs|Metabolic Side Effects	Risperidone - Hemoglobin A1c	-6.309804
20548944	rs11664087	Osteoporosis-Related Traits|Gene Expression Profiling	NSA, women	-5.593460
22509378	rs2370759	Sexual Dysfunction	Lubrication	-5.769551
17903307	rs156697	Pulmonary Function	mean fvc from two exams	-5.009661
17903297	rs3852286	Brain|Cognitive Test	frontal brain volume	-5.187087
20463881	rs1003719	Eye Color	C HS1	-9.638272
25340798	rs948399	Proteins Involved|Inflammation|Alzheimer's Disease	metalloproteinase-3	-6.749580
25087078	rs111577701	Epilepsies	All epilepsy	-6.354578
20838585	rs6052399	Cardiovascular Disease	insulin	-7.008774
19430483	rs1530440	Blood Pressure	DBP	-5.522879
20585627	rs977588	Common Traits	Eye color	-1000.000000
17903302	rs3773643	Arterial Stiffness|Blood Pressure	MAP	-6.701147
21738479	rs4065321	White Blood Cell Count|Cell Phenotypes|White Blood Cell	white blood cell	-13.522879
19721433	rs11722719	Response Treatment|Antipsychotics	Ziprasidone – Positive	-6.269218
23251661	rs10131141	Childhood Obesity|Childhood	Urinary nitrogen (g/d)	-7.086716
20838585	rs10260737	Cardiovascular Disease	glucose	-6.136677
20195266	rs7119817	Antipsychotic Drugs|Metabolic Side Effects	Risperidone - Hip Circumference	-6.345823
25340798	rs6762266	Proteins Involved|Inflammation|Alzheimer's Disease	c-c motif) ligand 4	-7.903090
21347282	rs503662	Coronary Heart Disease	LDL-C	-8.602060
19197348	rs4704397	Complex Disease	Thyroid Stimulating Hormone	-10.886057
24892410	rs17338512	Onset|Hypertension|Cardiovascular Events	Nighttime pressure	-5.272459
21738479	rs4857855	White Blood Cell Count|Cell Phenotypes|White Blood Cell	Eosinophils	-16.065502
17903294	rs727979	Hematological Phenotypes	blood cell count	-5.124939
22504420	rs4790881	Bone Mineral Density	-	-18.008774
24094242	rs7267979	Serum Alkaline Phosphatase Levels	-	-9.130768
19300500	rs2137064	Chronic Obstructive Pulmonary Disease Copd|Pulmonary Function	-	-5.005243
22452962	rs889312	Breast Cancer	-	-19.154902
23565137	rs11218343	Late-Onset Alzheimer’s Disease	-	-8.657577
22504420	rs13245690	Bone Mineral Density	-	-10.221849
20169177	rs9271366	Systemic Lupus Erythematosus	-	-9.115205
21060863	rs10774625	Cardiovascular Diseases	-	-10.935542
18776929	rs2342753	Hip Bone Size|Females	-	-5.801343
23382809	rs583583	Schizophrenia	-	-6.221849
18776929	rs10168722	Hip Bone Size|Females	-	-6.423659
21931564	rs8396	Metabolite Quantitative Trait	-	-23.455932
20729852	rs11187842	Esophageal Squamous Cell Carcinoma|Gastric Adenocarcinoma	-	-7.920819
24483146	rs9512755	Biomarkers	-	-5.435334
25367360	rs7534824	Astigmatism|Refractive Error	-	-6.045757
25364816	rs10894267	Diabetic Retinopathy	-	-5.259637
23408906	rs7045138	Thyroid|Thyroid-Related Traits|Differences	-	-10.823909
20935630	rs2287019	Body Mass Index	-	-15.725842
21408207	rs1150754	Systemic Lupus Erythematosus|Autoantibody	-	-28.193820
23326517	rs9621532	Age-Related Macular Degeneration	-	-10.958607
21876539	rs9526558	Cyp1A2	-	-6.168130
24390342	rs9378815	Rheumatoid Arthritis|Biology	-	-9.769551
19571809	rs10484399	Schizophrenia	-	-6.455932
23967269	rs4879926	Mite-Specific IgEs|Asthma	-	-5.111259
24143190	rs3803662	Breast Cancer|Breast	-	-7.328827
23738518	rs4807927	Reading|Language	-	-5.879426
21502949	rs4752195	Brain	-	-5.202040
25367360	rs7545911	Astigmatism|Refractive Error	-	-5.474955
24945404	rs3012465	Bone Mineral Density|Bone	-	-16.081445
22359512	rs2945816	Sphingolipids	-	-7.667562
23209447	rs2517713	I Antigen|Nasopharyngeal Carcinoma	-	-10.787812
20038947	rs7654559	Major Depression	-	-5.122053
19609347	rs2183737	Hypertension|Blood Pressure	-	-5.917215
23900074	rs7726159	Telomere Length|Cancer	-	-17.735182
19247474	rs1402279	Smoking Behaviors|Cigarette Smoking	-	-5.283997
22359512	rs4666002	Sphingolipids	-	-10.126098
23382691	rs16861329	Immunoglobulin G|Human Immunoglobulin|-Glycosylation	-	-7.522879
24625756	rs603424	Intermediate Phenotypes	-	-11.000000
21502949	rs9378688	Brain	-	-5.060980
21980494	rs500498	Venous Thrombosis	-	-13.450997
21779181	rs11171747	Systemic Sclerosis	-	-5.659556
25129146	rs7447927	Esophageal Squamous Cell Carcinoma	-	-19.112383
24740154	rs4665609	Prostate Cancer|Early-Onset	-	-5.376751
22832960	rs11163372	Temperament Character Inventory	-	-5.570248
23291587	rs7616215	Behçet's Disease	-	-7.663540
22479191	rs2453580	Kidney|Follow-Up	-	-8.677781
24166486	rs17693963	Schizophrenia	-	-8.793174
22452962	rs4784227	Breast Cancer	-	-28.000000
19122664	rs1004819	Ulcerative Colitis	-	-5.823909
19961619	rs7629719	Respiratory|Atopy	-	-6.954677
20195514	rs5936487	Primary Tooth Development	-	-10.209012
24244560	rs730497	Diabetic Retinopathy|Chronic Kidney Disease|Hemoglobin A	-	-7.089376
23104006	rs13394619	Endometriosis	-	-8.214670
23776548	rs2281827	Arterioles	-	-6.449772
25241909	rs2869967	Chronic Obstructive Pulmonary Disease|Chronic Bronchitis	-	-9.251037
19609347	rs11120313	Hypertension|Blood Pressure	-	-5.343902
19056611	rs7901695	Type 2 Diabetes	-	-13.920819
20932310	rs2899472	Τ Protein Levels	-	-7.267606
24871463	rs11697848	Systemic Lupus Erythematosus Sle	-	-10.853872
22745674	rs2327620	Coronary Artery Stenosis|Coronary Artery	-	-5.621602
25241909	rs185786041	Chronic Obstructive Pulmonary Disease|Chronic Bronchitis	-	-9.073658
23092984	rs3744728	Bipolar Disorder	-	-5.552842
24280982	rs4650608	Schizophrenia|Bipolar Disorder|Disorder	-	-8.080922
25310577	rs7089424	Acute Lymphoblastic Leukemia|Childhood	-	-8.486782
19343178	rs12325866	Stature	-	-5.568636
19801982	rs11995824	Bone Mineral Density	-	-14.958607
24755620	rs474951	Glutamate|Alzheimer's Disease	-	-5.903090
22685421	rs2404958	Ocular Axial Length|High Myopia	-	-5.326058
21909110	rs871606	Mean Arterial Pressure|Pulse Pressure	-	-7.879426
21297633	rs181359	Ulcerative Colitis	-	-12.199971
25378659	rs2100944	Long-Chain Saturated Fatty Acids	-	-39.576754
21935397	rs4771122	Extremely|Overweight|Body Mass Index	-	-9.022276
19448621	rs365132	Age Menarche|Menopause	-	-13.075721
25241909	rs12910412	Chronic Obstructive Pulmonary Disease|Chronic Bronchitis	-	-6.282329
21423239	rs10437629	Attempted Suicide	-	-5.423659
20339536	rs4420638	Lipid-Lowering Response|Response Statins	-	-6.200659
20932310	rs2768975	Τ Protein Levels	-	-6.707744
23408906	rs9915657	Thyroid|Thyroid-Related Traits|Differences	-	-12.123205
22085899	rs4773330	Bilirubin Levels	-	-5.096910
22470424	rs7707833	Amyotrophic Lateral Sclerosis	-	-5.552842
22504420	rs1286083	Bone Mineral Density	-	-14.698970
25367360	rs7528849	Astigmatism|Refractive Error	-	-5.507240
23408906	rs9472138	Thyroid|Thyroid-Related Traits|Differences	-	-11.200659
21448238	rs986222	Migraine	-	-5.472370
21909110	rs2071518	Mean Arterial Pressure|Pulse Pressure	-	-8.436519
21750679	rs3821236	Systemic Sclerosis	-	-6.679854
20436471	rs499345	Paget’s Disease Bone	-	-15.519993
23738518	rs4807927	Reading|Language	-	-5.879426
23936387	rs11193120	Celiac Disease	-	-5.148742
21076409	rs11710077	Conduction|Qrs Duration	-	-21.241088
23028483	rs1342326	Asthma	-	-11.698970
24999842	rs6840978	Celiac Disease|Celiac	-	-10.403403
21502949	rs5979778	Brain	-	-5.191789
22452962	rs1011970	Breast Cancer	-	-7.522879
23472185	rs12674503	Multiple Sclerosis|Oligoclonal Band	-	-5.769551
24047820	rs9257616	Social Communication	-	-6.602060
21060863	rs17421627	Cardiovascular Diseases	-	-8.296709
25310577	rs10821936	Acute Lymphoblastic Leukemia|Childhood	-	-9.158015
23455636	rs429608	Age-Related Macular Degeneration	-	-88.397940
23382691	rs12828421	Immunoglobulin G|Human Immunoglobulin|-Glycosylation	-	-7.348722
20190752	rs11922594	Celiac Disease	-	-5.134304
23382691	rs886774	Immunoglobulin G|Human Immunoglobulin|-Glycosylation	-	-7.522879
24755620	rs528823	Glutamate|Alzheimer's Disease	-	-5.809668
21124946	rs1021188	Bone Mineral Density	-	-13.698970
23350875	rs3104964	Colorectal Cancer	-	-5.372737
21273288	rs1004565	NT-proBNP	-	-7.275724
22504420	rs7217932	Bone Mineral Density	-	-10.721246
21297633	rs734999	Ulcerative Colitis	-	-8.917215
24740154	rs7514323	Prostate Cancer|Early-Onset	-	-5.494850
24403052	rs214782	Basal Cell Carcinoma	-	-11.508638
25352737	rs926937	Cataract	-	-5.215383
22359512	rs7337573	Sphingolipids	-	-7.621602
23437003	rs6909279	Volumetric Bone Mineral Densities	-	-8.958607
20953186	rs13196377	Psoriasis|Psoriatic Arthritis	-	-8.261219
25390645	rs4736192	Anxiety	-	-5.034328
23984888	rs4485561	Airway Responsiveness	-	-5.008774
21909115	rs13082711	Cardiovascular Disease|Blood Pressure	-	-8.420216
24688116	rs2149954	Longevity|Analysis|Population	-	-5.223299
23704328	rs6568401	Tooth Eruption|Height	-	-5.075721
21347284	rs3922844	Pr Interval	-	-20.154902
23984888	rs7592613	Airway Responsiveness	-	-5.031517
23326517	rs429608	Age-Related Macular Degeneration	-	-20.602060
19132087	rs9834548	Kawasaki Disease	-	-5.010105
24483146	rs4682949	Biomarkers	-	-5.616185
24014518	rs7587026	Epilepsy|Febrile Seizures	-	-8.473661
20935630	rs713586	Body Mass Index	-	-21.209715
19197348	rs4420638	Complex Disease	-	-5.301030
22359512	rs12472274	Sphingolipids	-	-7.818156
24390342	rs773125	Rheumatoid Arthritis|Biology	-	-9.958607
23326517	rs3793917	Age-Related Macular Degeneration	-	-59.387216
19430480	rs2664170	Type 1 Diabetes	-	-8.107905
19305408	rs2074238	Qt Interval Duration	-	-16.522879
18840781	rs17673553	Type 1 Diabetes	-	-9.417937
20038947	rs5990417	Major Depression	-	-5.213959
21297633	rs4728142	Ulcerative Colitis	-	-7.759451
25390645	rs12120353	Anxiety	-	-5.511449
19571809	rs1851196	Schizophrenia	-	-5.669586
22843504	rs1930165	Autism Spectrum	-	-7.006079
22829776	rs7910927	Globulin|Hormone|Steroid Hormone	-	-34.214670
18483556	rs4408545	Hair Color|Skin Pigmentation	-	-14.721246
21060863	Rs225717	Cardiovascular Diseases	-	-15.903090
23979607	rs73772260	Borderline Personality	-	-6.068034
21909115	rs4590817	Cardiovascular Disease|Blood Pressure	-	-11.886057
20953189	rs1008953	Psoriasis	-	-7.000000
18262040	rs562338	LDL-cholesterol	-	-8.853872
21980299	rs478222	Type 1 Diabetes	-	-8.455932
23326517	rs17586843	Age-Related Macular Degeneration	-	-5.823909
23028483	rs2977724	Asthma	-	-5.251812
24513273	rs7224610	Serum Uric Acid	-	-16.267606
22570617	rs2151280	Optic Nerve|Glaucoma	-	-9.368556
25064009	rs34016896	Parkinson’s Disease	-	-5.114639
21490707	rs6495122	Caffeine Consumption|Cyp1A2	-	-6.236572
21460840	rs610932	Alzheimer’s Disease	-	-15.920819
23326517	rs10490924	Age-Related Macular Degeneration	-	-38.259637
24952745	rs295140	Qt Interval|Calcium	-	-10.698970
19197348	rs4846914	Complex Disease	-	-14.154902
19430480	rs10517086	Type 1 Diabetes	-	-9.337242
22359512	rs603424	Sphingolipids	-	-13.193142
25340798	rs4129267	Proteins Involved|Inflammation|Alzheimer's Disease	-	-81.130182
23989986	rs10878630	Hip|Osteoarthritis	-	-6.920819
25367360	rs7823467	Astigmatism|Refractive Error	-	-6.459671
19300500	rs1512285	Chronic Obstructive Pulmonary Disease Copd|Pulmonary Function	-	-5.533132
24945404	rs13223036	Bone Mineral Density|Bone	-	-36.696804
21502949	rs234937	Brain	-	-5.051587
21935397	rs910320	Extremely|Overweight|Body Mass Index	-	-5.494850
22368281	rs405509	LDL-c Response|Lpa	-	-8.460924
19197348	rs12130333	Complex Disease	-	-7.698970
21827660	rs2157719	Increased Disease Risk	-	-7.214670
21738478	rs3095254	White Blood Cell Count|Cell Phenotypes|White Blood Cell	-	-10.251812
20190752	rs11922594	Celiac Disease	-	-16.293282
25340798	rs11575821	Proteins Involved|Inflammation|Alzheimer's Disease	-	-8.991400
19454037	rs10499859	Left Ventricular Mass	-	-5.485452
24871463	rs11073328	Systemic Lupus Erythematosus Sle	-	-14.004365
24709693	rs61996546	Methotrexate Response|Juvenile Idiopathic Arthritis	-	-5.540608
18262040	rs2228671	LDL-cholesterol	-	-8.000000
21298047	rs12284594	European-Origin|Substance Dependence	-	-5.705534
22570627	rs9841621	Primary Open-Angle Glaucoma|Intraocular Pressure	-	-5.050610
23870195	rs9349379	Coronary Artery|Coronary Artery Calcification	-	-10.576754
25188341	rs11771145	Dementias|Alzheimer's Disease	-	-12.958607
19609347	rs991316	Hypertension|Blood Pressure	-	-5.462181
19343178	rs742106	Stature	-	-6.327902
24999842	rs212388	Celiac Disease|Celiac	-	-7.739929
22359512	rs10404486	Sphingolipids	-	-8.069051
18262040	rs4970834	LDL-cholesterol	-	-10.522879
19571809	rs9461219	Schizophrenia	-	-6.326058
23300701	rs10795668	Colorectal Cancer	-	-5.278189
23565137	rs7519866	Late-Onset Alzheimer’s Disease	-	-5.013228
21980299	rs2476601	Type 1 Diabetes	-	-79.226945
19772629	rs676495	Parkinson Disease|Onset	-	-5.040959
25188341	rs17125944	Dementias|Alzheimer's Disease	-	-8.102373
22829776	rs10454142	Globulin|Hormone|Steroid Hormone	-	-7.552842
23455636	rs3130783	Age-Related Macular Degeneration	-	-10.698970
23408906	rs7045138	Thyroid|Thyroid-Related Traits|Differences	-	-6.304518
20190752	rs653178	Celiac Disease	-	-20.145694
25628645	rs10771093	Homoharringtonine	-	-5.494850
22085899	rs1986655	Bilirubin Levels	-	-5.698970
25390645	rs6799682	Anxiety	-	-5.123205
19197348	rs2159324	Complex Disease	-	-5.638272
22344219	rs9356744	Body Mass Index	-	-10.698970
20081858	rs2191349	Fasting Glucose|Type 2 Diabetes|Glucose Homeostasis	-	-43.522879
23563607	rs13041126	Anthropometric Traits	-	-7.665546
22470424	rs6904956	Amyotrophic Lateral Sclerosis	-	-5.022276
24097068	rs17404153	Lipid Levels	-	-8.698970
22504420	rs163879	Bone Mineral Density	-	-5.193820
24348519	rs17817449	Body Mass Index	-	-7.292430
22144915	rs2307049	Corneal Astigmatism	-	-7.801343
21383967	rs1893217	Rheumatoid Arthritis|Celiac Disease	-	-11.337242
18483556	rs6918152	Hair Color|Skin Pigmentation	-	-8.568636
21326860	rs10129255	Kawasaki Disease	-	-5.169411
22368281	rs721843	LDL-c Response|Lpa	-	-6.218245
21297633	rs17293632	Ulcerative Colitis	-	-12.850781
21771975	rs7193788	Adiponectin|Quantitative Trait|Cardiometabolic Outcomes	-	-8.866461
23666240	rs2839186	Testicular Cancer	-	-8.928118
21876539	rs2470893	Cyp1A2	-	-10.795880
24166486	rs4721441	Schizophrenia	-	-9.026410
21876539	rs2472297	Cyp1A2	-	-7.378824
21298047	rs10893366	European-Origin|Substance Dependence	-	-5.055517
20861866	rs429608	Age-Related Macular Degeneration	-	-14.275724
22044751	rs2518144	Chronic Kidney Disease	-	-5.387216
19609347	rs2823756	Hypertension|Blood Pressure	-	-5.241845
22504420	rs7521902	Bone Mineral Density	-	-6.853872
20661308	rs16902486	Serum Calcium	-	-5.393619
21909115	rs17249754	Cardiovascular Disease|Blood Pressure	-	-17.744727
24483146	rs28668016	Biomarkers	-	-5.277366
20661308	rs17005914	Serum Calcium	-	-5.170053
22087292	rs3849874	Femoral Neck Bone Geometry	-	-5.946922
18262040	rs478442	LDL-cholesterol	-	-9.000000
21408207	rs2669010	Systemic Lupus Erythematosus|Autoantibody	-	-5.327902
20935630	rs7359397	Body Mass Index	-	-19.725842
19571809	rs13212921	Schizophrenia	-	-6.892790
21658281	rs2982694	Coronary Artery Disease|Sudden Cardiac Arrest	-	-11.407823
22484627	rs9299	Childhood Obesity	-	-6.040005
21423239	rs2175671	Attempted Suicide	-	-5.712198
19571809	rs17149524	Schizophrenia	-	-5.018181
17684544	rs10484545	Ibd Disease	-	-6.546682
19197348	rs4846914	Complex Disease	-	-12.698970
20729852	rs3765524	Esophageal Squamous Cell Carcinoma|Gastric Adenocarcinoma	-	-8.555955
21060860	rs2981575	Breast Cancer	-	-7.920819
22832960	rs2741200	Temperament Character Inventory	-	-5.325139
22087292	rs969715	Femoral Neck Bone Geometry	-	-6.260428
21738491	rs16880395	Sudden Cardiac Death	-	-5.289037
22558097	rs6759892	Total Bilirubin|Sickle Cell Anemia|Sickle Cell	-	-16.136083
23738518	rs11666805	Reading|Language	-	-5.243364
24025145	rs16908658	Chemotherapy-Induced Alopecia|Breast Cancer	-	-6.003051
20700443	rs4072037	Potassium|Serum Magnesium|Serum Magnesium Levels	-	-6.406714
25526632	rs11723068	Breast Cancer	-	-5.007446
21779381	rs1406961	Migraine|Cardiovascular Events|Cardiovascular	-	-6.283997
24097068	rs4917014	Lipid Levels	-	-8.000000
20686608	rs11242679	Pancreatic Cancer	-	-5.619789
21804549	rs1102000	Asthma	-	-6.443697
21298027	rs212388	Celiac Disease|Crohn's Disease	-	-9.809668
21483430	rs3806372	Neurocognitive Phenotypes	-	-5.244888
22792070	rs3801387	Bone Mineral Density|Bone|Osteoporotic Fracture	-	-26.364516
20729852	rs4072037	Esophageal Squamous Cell Carcinoma|Gastric Adenocarcinoma	-	-5.139063
22558097	rs1105879	Total Bilirubin|Sickle Cell Anemia|Sickle Cell	-	-19.114639
21060863	rs7824557	Cardiovascular Diseases	-	-8.663540
23886662	rs1295685	Psoriasis|Atopic Dermatitis|Asthma	-	-8.306273
23583980	rs868903	Pulmonary Fibrosis	-	-9.241088
25060954	rs589636	Kinase|Hearing	-	-7.179799
24836286	rs11632715	Colorectal Cancer	-	-5.392545
23326239	rs204999	Antibodies|Epstein-Barr Virus Nuclear Antigen	-	-11.785156
24513273	rs653178	Serum Uric Acid	-	-11.142668
23984888	rs11674314	Airway Responsiveness	-	-5.017729
24513273	rs1394125	Serum Uric Acid	-	-12.602060
21700879	rs13358260	Adiponectin Levels	-	-6.053057
22843504	rs9302952	Autism Spectrum	-	-6.393726
20972438	rs798766	Bladder Cancer|Bladder	-	-11.022276
19197348	rs6489780	Complex Disease	-	-5.075721
22916037	rs16939881	Atherosclerosis	-	-26.534617
25147783	rs11254363	Ischemic Stroke|Vitamin|Folate Levels	-	-6.023192
23408906	rs7240777	Thyroid|Thyroid-Related Traits|Differences	-	-7.457175
20169177	rs10168266	Systemic Lupus Erythematosus	-	-7.663540
22423221	rs9494145	Platelet Count|Mean Platelet Volume	-	-8.554396
19571809	rs6904071	Schizophrenia	-	-7.749580
21156761	rs4305317	Rheumatoid Arthritis	-	-7.413413
22479419	rs4699030	Treatment Refractory Schizophrenia	-	-6.075204
20700443	rs3740393	Potassium|Serum Magnesium|Serum Magnesium Levels	-	-6.066513
23041239	rs225132	Ischaemic Stroke	-	-7.202732
24489884	rs1299926	Aggression	-	-5.107905
20661308	rs1801725	Serum Calcium	-	-17.588380
21980299	rs3184504	Type 1 Diabetes	-	-20.752027
25241909	rs11858836	Chronic Obstructive Pulmonary Disease|Chronic Bronchitis	-	-6.032920
23984888	rs4129709	Airway Responsiveness	-	-5.013228
20190752	rs10903122	Celiac Disease	-	-9.761954
25064009	rs1555399	Parkinson’s Disease	-	-15.257275
20522523	rs2601828	Partial Epilepsies	-	-5.982967
24097068	rs4983559	Lipid Levels	-	-8.000000
22044751	rs9375674	Chronic Kidney Disease	-	-5.214670
20932310	rs7631605	Τ Protein Levels	-	-6.017729
23886662	rs6661961	Psoriasis|Atopic Dermatitis|Asthma	-	-10.061981
21297633	rs4510766	Ulcerative Colitis	-	-15.698970
19503597	rs1471633	Uric Acid	-	-6.531653
22359512	rs17606561	Sphingolipids	-	-10.826814
25390645	rs3097411	Anxiety	-	-5.181774
23028341	rs11575839	Complement C3	-	-53.913640
22911880	rs1557305	Behaviors|Personality Traits|Eating	-	-5.331614
23056639	rs12443973	Lectin	-	-5.675718
23966867	rs1294410	Body Fat Distribution	-	-6.200659
18776929	rs1808850	Hip Bone Size|Females	-	-6.457175
22570627	rs2117760	Primary Open-Angle Glaucoma|Intraocular Pressure	-	-5.387216
23583980	rs35705950	Pulmonary Fibrosis	-	-94.142065
20339536	rs9644568	Lipid-Lowering Response|Response Statins	-	-7.346787
22993228	rs9301951	Lumbar Disc Degeneration	-	-6.023650
23666240	rs9905704	Testicular Cancer	-	-8.514279
24651765	rs4948102	Homocysteine|Methionine|Metabolism	-	-15.931814
21983785	rs3219090	Melanoma	-	-7.031517
19668339	rs4773460	Hippocampal Atrophy|Quantitative Trait|Alzheimer's Disease	-	-5.714443
21658281	rs4621553	Coronary Artery Disease|Sudden Cardiac Arrest	-	-7.661544
24166486	rs7799006	Schizophrenia	-	-7.906578
24755620	rs439401	Glutamate|Alzheimer's Disease	-	-28.054531
18483556	rs12142165	Hair Color|Skin Pigmentation	-	-5.200659
23104006	rs10859871	Endometriosis	-	-12.292430
19096518	rs4607517	Glycated Hemoglobin	-	-11.207608
20190752	rs12928822	Celiac Disease	-	-7.505845
22993228	rs4875102	Lumbar Disc Degeneration	-	-6.442493
23472185	rs17411949	Multiple Sclerosis|Oligoclonal Band	-	-6.080922
23958962	rs6677435	Cocaine Dependence	-	-6.661544
23704328	rs1799922	Tooth Eruption|Height	-	-8.397940
21460840	rs670139	Alzheimer’s Disease	-	-9.958607
23326239	rs2294884	Antibodies|Epstein-Barr Virus Nuclear Antigen	-	-8.744727
22693455	rs1111875	Obese|Type 2 Diabetes	-	-7.193820
24952745	rs735951	Qt Interval|Calcium	-	-27.698970
23326239	rs2854008	Antibodies|Epstein-Barr Virus Nuclear Antigen	-	-7.471083
18483556	rs4238833	Hair Color|Skin Pigmentation	-	-24.086186
24097068	rs17695224	Lipid Levels	-	-12.698970
18776929	rs989056	Hip Bone Size|Females	-	-6.416801
19812673	rs17088254	Autism	-	-5.070581
25188341	rs983392	Dementias|Alzheimer's Disease	-	-15.214670
25436638	rs2046045	Serum Thyroid Stimulating Hormone	-	-16.732828
22561518	rs4766578	Generalized Vitiligo	-	-17.450997
18846228	rs7737470	Serum IgE Levels	-	-6.474955
19503597	rs505802	Uric Acid	-	-6.141463
18604267	rs657152	Antigen|Icam-1	-	-13.823909
23326239	rs2233971	Antibodies|Epstein-Barr Virus Nuclear Antigen	-	-7.709965
19401414	rs2383208	Type 2 Diabetes	-	-28.677781
22484627	rs9568856	Childhood Obesity	-	-8.739929
21408207	rs2187668	Systemic Lupus Erythematosus|Autoantibody	-	-27.236572
23958962	rs116087723	Cocaine Dependence	-	-6.580044
23259602	rs788911	Dental Caries	-	-5.835647
24651765	rs9296404	Homocysteine|Methionine|Metabolism	-	-62.795880
19197348	rs12978414	Complex Disease	-	-5.397940
23041239	rs7937106	Ischaemic Stroke	-	-7.232844
24390342	rs4272	Rheumatoid Arthritis|Biology	-	-8.301030
23437003	rs17638544	Volumetric Bone Mineral Densities	-	-5.292430
24513273	rs506338	Serum Uric Acid	-	-30.630784
19734902	rs3818361	Alzheimer's Disease	-	-5.036212
19056611	rs13266634	Type 2 Diabetes	-	-5.148742
24516586	rs7699512	Tobacco Smoke|Chromosome 4|Cleft Palate	-	-5.703335
23056639	rs16902429	Lectin	-	-5.331614
21076409	rs13165478	Conduction|Qrs Duration	-	-13.133122
22829776	rs10432029	Globulin|Hormone|Steroid Hormone	-	-15.123782
23984888	rs13382948	Airway Responsiveness	-	-5.585027
24952745	rs17457880	Qt Interval|Calcium	-	-9.522879
19798445	rs1466448	Sphingolipid	-	-11.376751
24571439	rs1567010	Specific Language Impairment|Genotype Effects	-	-5.003051
24166486	rs10275045	Schizophrenia	-	-7.665546
23382691	rs7805803	Immunoglobulin G|Human Immunoglobulin|-Glycosylation	-	-5.045757
19359265	rs7374458	Telomere Length	-	-5.283997
22843504	rs1936295	Autism Spectrum	-	-6.178094
19571809	rs11061935	Schizophrenia	-	-5.391474
17903293	rs2794520	Biomarker Traits	-	-7.552842
22685421	rs1137	Ocular Axial Length|High Myopia	-	-5.370590
21448238	rs9908234	Migraine	-	-7.096910
19412176	rs1263646	Narcolepsy	-	-11.313364
22832960	rs10057405	Temperament Character Inventory	-	-5.063989
22993228	rs10046257	Lumbar Disc Degeneration	-	-6.492144
25102180	rs231356	Type 2 Diabetes	-	-7.405607
20932310	rs1943816	Τ Protein Levels	-	-6.966576
21804549	rs1837253	Asthma	-	-14.000000
22359512	rs12051548	Sphingolipids	-	-8.917215
23703922	rs6832439	Uric Acid Levels	-	-11.496209
23646285	rs16826005	Hypersomnia	-	-6.991400
24483146	rs2290344	Biomarkers	-	-6.317855
25086665	rs2736098	Pancreatic Cancer	-	-5.085128
22170493	rs13017599	Psoriatic Arthritis	-	-6.341035
23092984	rs9834970	Bipolar Disorder	-	-7.012781
23544013	rs169201	Breast Cancer|Breast Ovarian Cancer|Carriers	-	-10.204815
19343178	rs1776897	Stature	-	-10.107905
24625756	rs887829	Intermediate Phenotypes	-	-23.522879
21437268	rs1229984	Cancers|Conducted|Upper Aerodigestive Tract	-	-20.000000
25436638	rs6885813	Serum Thyroid Stimulating Hormone	-	-7.392545
20858683	rs1799884	Hemoglobin A	-	-19.838632
23056639	rs17658562	Lectin	-	-5.182435
23326517	rs1061170	Age-Related Macular Degeneration	-	-38.638272
20190752	rs5979785	Celiac Disease	-	-12.411168
21326860	rs362794	Kawasaki Disease	-	-5.355561
22479309	rs1476587	Brachial Circumference	-	-5.187087
23455636	rs13278062	Age-Related Macular Degeneration	-	-14.522879
24390342	rs1950897	Rheumatoid Arthritis|Biology	-	-10.086186
23544013	rs2290854	Breast Cancer|Breast Ovarian Cancer|Carriers	-	-7.568636
23666240	rs7010162	Testicular Cancer	-	-7.337242
22087292	rs10491629	Femoral Neck Bone Geometry	-	-5.536107
22993228	rs10214886	Lumbar Disc Degeneration	-	-6.634512
23636237	rs1191005	Analysis	-	-5.798603
23761726	rs11859036	Corneal Astigmatism|Platelet-Derived Growth Factor	-	-5.153045
23408906	rs17776563	Thyroid|Thyroid-Related Traits|Differences	-	-9.539102
24483146	rs10495285	Biomarkers	-	-6.384050
24097068	rs1121980	Lipid Levels	-	-8.154902
24763700	rs7553007	C-Reactive Protein Levels	-	-15.134304
24651765	rs10934753	Homocysteine|Methionine|Metabolism	-	-12.309804
23886662	rs9050	Psoriasis|Atopic Dermatitis|Asthma	-	-9.407823
23886662	rs20541	Psoriasis|Atopic Dermatitis|Asthma	-	-13.714443
21827660	rs2736100	Increased Disease Risk	-	-12.275724
25367360	rs7518155	Astigmatism|Refractive Error	-	-5.496209
20066028	rs9863761	Serum Cholesterol Levels	-	-5.283997
21873549	rs7903146	Type 2 Diabetes|Proinsulin Levels	-	-19.638272
22916037	rs2731672	Atherosclerosis	-	-13.501689
21297633	rs6911490	Ulcerative Colitis	-	-6.454693
24347629	rs920455	Periodontal	-	-5.036212
24755620	rs157580	Glutamate|Alzheimer's Disease	-	-34.017729
22570617	rs2157719	Optic Nerve|Glaucoma	-	-11.931814
21935397	rs8067056	Extremely|Overweight|Body Mass Index	-	-5.080399
24097068	rs11694172	Lipid Levels	-	-8.698970
23382691	rs2366293	Immunoglobulin G|Human Immunoglobulin|-Glycosylation	-	-8.632644
21814517	rs987870	Asthma	-	-8.124939
23958962	rs7086629	Cocaine Dependence	-	-6.130768
24097068	rs1250229	Lipid Levels	-	-7.522879
21552555	rs6921953	Obesity|Obesity-Related Traits	-	-5.039529
18846228	rs2706347	Serum IgE Levels	-	-6.202040
24999842	rs6851362	Celiac Disease|Celiac	-	-7.387216
24714607	rs4760851	Chronic Mucus Hypersecretion	-	-5.314258
19197348	rs11066587	Complex Disease	-	-5.346787
22087292	rs969715	Femoral Neck Bone Geometry	-	-6.260428
24223155	rs1789536	Torsades De Pointes	-	-5.130768
23738518	rs7202575	Reading|Language	-	-6.041914
22359512	rs4485401	Sphingolipids	-	-7.795880
22745674	rs9349379	Coronary Artery Stenosis|Coronary Artery	-	-11.218963
23703922	rs17420080	Uric Acid Levels	-	-9.809668
19430480	rs11258747	Type 1 Diabetes	-	-6.920819
23704328	rs17101923	Tooth Eruption|Height	-	-9.958607
23793025	rs4379368	Migraine	-	-8.835647
20081858	rs11920090	Fasting Glucose|Type 2 Diabetes|Glucose Homeostasis	-	-12.091515
24097068	rs10102164	Lipid Levels	-	-10.397940
19597492	rs17042171	Atrial Fibrillation	-	-50.161151
21946350	rs2284746	Lung Function|Follow-Up	-	-15.124939
20932310	rs895401	Τ Protein Levels	-	-6.050610
21901158	rs2407103	Insulin Resistance|Copy Number Variation	-	-5.698970
23326239	rs7195	Antibodies|Epstein-Barr Virus Nuclear Antigen	-	-8.283997
19343178	rs3118914	Stature	-	-9.638272
22561518	rs3814231	Generalized Vitiligo	-	-7.448550
24709693	rs7839040	Methotrexate Response|Juvenile Idiopathic Arthritis	-	-5.712198
19557197	rs4420638	Distribution|Adiposity|Waist Circumference	-	-5.443697
21812969	rs415430	Parkinson's Disease	-	-6.163043
24390342	rs678347	Rheumatoid Arthritis|Biology	-	-8.136677
23984888	rs13382948	Airway Responsiveness	-	-5.585027
23817569	rs2101521	Allergy	-	-20.275724
21750679	rs7574865	Systemic Sclerosis	-	-12.645892
19714249	rs4756846	Obesity|Osteoporosis Phenotypes	-	-6.268411
19300500	rs7655625	Chronic Obstructive Pulmonary Disease Copd|Pulmonary Function	-	-7.619789
23958962	rs2005290	Cocaine Dependence	-	-6.543634
23455636	rs334353	Age-Related Macular Degeneration	-	-10.522879
23382691	rs4930561	Immunoglobulin G|Human Immunoglobulin|-Glycosylation	-	-9.051587
23307926	rs1046089	Menopause	-	-15.795880
21980494	rs11696364	Venous Thrombosis	-	-5.815309
24513273	rs17050272	Serum Uric Acid	-	-9.795880
24886709	rs139961185	Lipid	-	-11.939302
24094242	rs12355784	Serum Alkaline Phosphatase Levels	-	-9.301030
20038947	rs10265216	Major Depression	-	-5.519993
21935397	rs206936	Extremely|Overweight|Body Mass Index	-	-7.522879
20485516	rs12447690	Central Corneal Thickness|Brittle Cornea Syndrome|Blinding Disease	-	-10.048177
25350695	rs2900478	Ldl Cholesterol Response|Response Statins	-	-5.645892
24999842	rs9286879	Celiac Disease|Celiac	-	-6.083546
23326239	rs2294882	Antibodies|Epstein-Barr Virus Nuclear Antigen	-	-9.025949
21490707	rs2472304	Caffeine Consumption|Cyp1A2	-	-5.619789
22589738	rs1558902	Adipose	-	-6.204815
24379826	rs17586876	Serum Uric Acid Levels	-	-5.698970
21935397	rs10968576	Extremely|Overweight|Body Mass Index	-	-12.568636
21658281	rs12429889	Coronary Artery Disease|Sudden Cardiac Arrest	-	-22.049149
19132087	rs17531088	Kawasaki Disease	-	-5.946922
22570617	rs1063192	Optic Nerve|Glaucoma	-	-16.638272
21124946	rs4280044	Bone Mineral Density	-	-5.154902
25129146	rs7447927	Esophageal Squamous Cell Carcinoma	-	-10.568636
24886709	rs28680850	Lipid	-	-5.557520
20700443	rs7965584	Potassium|Serum Magnesium|Serum Magnesium Levels	-	-15.978811
24999842	rs11734090	Celiac Disease|Celiac	-	-7.815309
21935397	rs7132908	Extremely|Overweight|Body Mass Index	-	-8.214670
18823527	Rs157580	Late-Onset Alzheimer's Disease	-	-10.412289
24133439	rs4964491	Autistic-Like Traits	-	-5.237321
19557197	rs981113	Distribution|Adiposity|Waist Circumference	-	-6.008774
22504421	rs6581612	Hippocampal Volume	-	-10.148742
18262040	rs12740374	LDL-cholesterol	-	-13.698970
21876539	rs2470893	Cyp1A2	-	-7.621602
24483146	rs4774760	Biomarkers	-	-7.015023
21829377	rs174535	Plasma Phospholipid|Fatty Acids	-	-84.000000
23307926	rs365132	Menopause	-	-31.040959
23817569	rs9303280	Allergy	-	-8.050610
19936222	rs3856637	Cholesterol|Plasma Lipoprotein Size	-	-8.958607
25364816	rs7083364	Diabetic Retinopathy	-	-5.000000
23326517	rs641153	Age-Related Macular Degeneration	-	-30.259637
22423221	rs6490294	Platelet Count|Mean Platelet Volume	-	-8.320572
23401653	rs6554163	Platelet-Derived Growth Factor|Quantitative Trait|Corneal	-	-5.555955
24513273	rs1178977	Serum Uric Acid	-	-11.920819
24390342	rs10175798	Rheumatoid Arthritis|Biology	-	-8.958607
24952745	rs17784882	Qt Interval|Calcium	-	-7.522879
22423221	rs7896518	Platelet Count|Mean Platelet Volume	-	-11.645892
22561518	rs853308	Generalized Vitiligo	-	-7.801343
19571809	rs13219181	Schizophrenia	-	-7.889410
23382691	rs7158173	Immunoglobulin G|Human Immunoglobulin|-Glycosylation	-	-5.397940
23974872	rs778371	Schizophrenia	-	-7.821023
23900074	rs2487999	Telomere Length|Cancer	-	-13.374688
24223155	rs9805984	Torsades De Pointes	-	-5.000000
20858683	rs1800562	Hemoglobin A	-	-19.586700
23836780	rs59072263	Intraocular Pressure|Glaucoma	-	-7.958607
23297363	rs4771856	Tetralogy Fallot	-	-9.271646
19197348	rs2527865	Complex Disease	-	-5.420216
22829776	rs6258	Globulin|Hormone|Steroid Hormone	-	-59.987163
25367360	rs6892230	Astigmatism|Refractive Error	-	-5.728158
25060954	rs1503363	Kinase|Hearing	-	-6.107905
23382691	rs9296009	Immunoglobulin G|Human Immunoglobulin|-Glycosylation	-	-7.421361
19056611	rs8050136	Type 2 Diabetes	-	-12.886057
23297363	rs233722	Tetralogy Fallot	-	-8.756962
21909115	rs1458038	Cardiovascular Disease|Blood Pressure	-	-24.070581
18483556	rs7195066	Hair Color|Skin Pigmentation	-	-9.408935
23326517	rs9646096	Age-Related Macular Degeneration	-	-5.221849
23984888	rs4861175	Airway Responsiveness	-	-5.309804
25367360	rs2975500	Astigmatism|Refractive Error	-	-5.403403
19668339	rs682748	Hippocampal Atrophy|Quantitative Trait|Alzheimer's Disease	-	-5.089376
19197348	rs4420638	Complex Disease	-	-60.000000
23936387	rs11952677	Celiac Disease	-	-5.123782
23401653	rs6836215	Platelet-Derived Growth Factor|Quantitative Trait|Corneal	-	-5.353596
23533358	rs2377339	Opiates Addiction|African-Origin	-	-7.692504
24945404	rs10835187	Bone Mineral Density|Bone	-	-16.787812
24945404	rs9525638	Bone Mineral Density|Bone	-	-8.607303
20861866	rs3793917	Age-Related Macular Degeneration	-	-56.376751
24688116	rs10957550	Longevity|Analysis|Population	-	-5.442493
24952745	rs2072413	Qt Interval|Calcium	-	-49.000000
24390342	rs909685	Rheumatoid Arthritis|Biology	-	-15.853872
21552555	rs9813516	Obesity|Obesity-Related Traits	-	-5.362510
24025145	rs7919725	Chemotherapy-Induced Alopecia|Breast Cancer	-	-6.002614
22479202	rs7133378	Metabolic Traits|Type 2 Diabetes|Adiponectin Levels	-	-8.889410
23291587	rs17482078	Behçet's Disease	-	-7.692504
19609347	rs10135446	Hypertension|Blood Pressure	-	-5.349692
23326239	rs7754768	Antibodies|Epstein-Barr Virus Nuclear Antigen	-	-8.232844
25297839	rs114864815	Herpes Zoster	-	-7.342944
24952745	rs1396515	Qt Interval|Calcium	-	-24.698970
21124955	rs4353250	Serum Amyloid A|Type 2 Diabetes	-	-23.974694
21658281	rs7307780	Coronary Artery Disease|Sudden Cardiac Arrest	-	-15.643974
23989986	rs5009270	Hip|Osteoarthritis	-	-6.244125
20062060	rs6800541	Pr Interval	-	-73.677781
21297633	rs678170	Ulcerative Colitis	-	-13.332547
22470424	rs6075165	Amyotrophic Lateral Sclerosis	-	-5.420216
21379329	rs2673604	Late-Onset Alzheimer's Disease	-	-5.585027
23326239	rs2227139	Antibodies|Epstein-Barr Virus Nuclear Antigen	-	-8.283997
21483430	rs11122324	Neurocognitive Phenotypes	-	-9.151195
21935397	rs10508503	Extremely|Overweight|Body Mass Index	-	-6.677781
20548946	rs1362756	Optic Disc	-	-7.188425
22044751	rs2282335	Chronic Kidney Disease	-	-5.443697
23636237	rs11725988	Analysis	-	-5.167491
22423221	rs151361	Platelet Count|Mean Platelet Volume	-	-8.025028
21980494	rs6034465	Venous Thrombosis	-	-5.171985
19305408	rs8049607	Qt Interval Duration	-	-6.000000
23408906	rs11755845	Thyroid|Thyroid-Related Traits|Differences	-	-9.774691
22570617	rs10483727	Optic Nerve|Glaucoma	-	-10.412289
22561518	rs59374417	Generalized Vitiligo	-	-9.422508
21946350	rs11172113	Lung Function|Follow-Up	-	-7.906578
21738478	rs11018874	White Blood Cell Count|Cell Phenotypes|White Blood Cell	-	-8.744727
21533022	rs1863196	Bone Mineral Density	-	-6.698970
19801982	rs7932354	Bone Mineral Density	-	-8.397940
22479202	rs6810075	Metabolic Traits|Type 2 Diabetes|Adiponectin Levels	-	-42.958607
20190752	rs5979785	Celiac Disease	-	-7.196543
24086445	rs10770359	Schizophrenia|Quantitative Phenotype|Matter Volume	-	-5.187087
24223155	rs4799838	Torsades De Pointes	-	-6.026872
23974872	rs14403	Schizophrenia	-	-7.869666
21779176	rs3104788	Restless Legs Syndrome	-	-17.787812
20932310	rs12534221	Τ Protein Levels	-	-6.043832
23382691	rs7453920	Immunoglobulin G|Human Immunoglobulin|-Glycosylation	-	-27.221849
21946350	rs12447804	Lung Function|Follow-Up	-	-7.444906
25129146	rs1642764	Esophageal Squamous Cell Carcinoma	-	-12.508638
23455636	rs5749482	Age-Related Macular Degeneration	-	-25.698970
23408906	rs17776563	Thyroid|Thyroid-Related Traits|Differences	-	-6.210419
23326517	rs3793917	Age-Related Macular Degeneration	-	-23.366532
24489884	rs7578047	Aggression	-	-5.356547
22359512	rs9832727	Sphingolipids	-	-28.230623
22044751	rs7311875	Chronic Kidney Disease	-	-5.000000
24094242	rs10761779	Serum Alkaline Phosphatase Levels	-	-9.161151
21935397	rs10047878	Extremely|Overweight|Body Mass Index	-	-5.585027
23886662	rs12211410	Psoriasis|Atopic Dermatitis|Asthma	-	-9.238072
19557197	rs11857639	Distribution|Adiposity|Waist Circumference	-	-5.096910
23544013	rs183211	Breast Cancer|Breast Ovarian Cancer|Carriers	-	-5.455932
19197348	rs2527866	Complex Disease	-	-5.537602
22085899	rs887829	Bilirubin Levels	-	-323.301030
20935630	rs887912	Body Mass Index	-	-11.747147
22344219	rs6567160	Body Mass Index	-	-14.559091
21297633	rs3197999	Ulcerative Colitis	-	-16.730487
23703922	rs2256711	Uric Acid Levels	-	-5.407823
21829393	rs2476601	Type 1 Diabetes|Autoantibody	-	-110.677781
24625756	rs603424	Intermediate Phenotypes	-	-11.000000
19651812	rs3847554	Melatonin|Plasma Glucose|Type 2 Diabetes	-	-8.408935
22479202	rs1108842	Metabolic Traits|Type 2 Diabetes|Adiponectin Levels	-	-12.856985
22570697	rs2647046	Multiple Sclerosis	-	-16.844664
25526632	rs12358475	Breast Cancer	-	-5.744727
19247474	rs912969	Smoking Behaviors|Cigarette Smoking	-	-5.107905
23423138	rs4837521	Mathematical Abilities|Dyslexia|Myosin	-	-6.815309
20011104	rs266717	Adiponectin Levels	-	-18.036212
24097068	rs5763662	Lipid Levels	-	-8.000000
22001756	rs12263	Dengue Shock Syndrome	-	-6.428291
24086445	rs9320486	Schizophrenia|Quantitative Phenotype|Matter Volume	-	-5.496209
22832961	rs11738335	Alzheimer's Disease	-	-5.368556
22511988	rs11690786	Cell-Free Dna|Cardiovascular	-	-16.014574
24094242	rs7214920	Serum Alkaline Phosphatase Levels	-	-5.593460
25742292	rs7869190	Parity	-	-5.316053
20686608	rs12615966	Pancreatic Cancer	-	-5.128427
19734902	rs11136000	Alzheimer's Disease	-	-9.070581
22558097	rs7586110	Total Bilirubin|Sickle Cell Anemia|Sickle Cell	-	-13.062984
21935397	rs791903	Extremely|Overweight|Body Mass Index	-	-5.300162
23984888	rs11683662	Airway Responsiveness	-	-5.031517
22899653	rs10849605	Lung Cancer	-	-7.244888
23565137	rs3781834	Late-Onset Alzheimer’s Disease	-	-8.004365
19305408	rs16857031	Qt Interval Duration	-	-34.000000
23563607	rs2362965	Anthropometric Traits	-	-8.669586
22044751	rs2873333	Chronic Kidney Disease	-	-6.677781
22511988	rs6742078	Cell-Free Dna|Cardiovascular	-	-22.798603
23544013	rs17631303	Breast Cancer|Breast Ovarian Cancer|Carriers	-	-5.000000
24688116	rs6432832	Longevity|Analysis|Population	-	-5.554396
20190752	rs4819388	Celiac Disease	-	-8.609065
21408207	rs4956211	Systemic Lupus Erythematosus|Autoantibody	-	-6.376751
24390342	rs998731	Rheumatoid Arthritis|Biology	-	-8.180456
23408906	rs9915657	Thyroid|Thyroid-Related Traits|Differences	-	-6.835647
22368281	rs11053045	LDL-c Response|Lpa	-	-6.872895
21552555	rs9935401	Obesity|Obesity-Related Traits	-	-11.360514
21298027	rs16939895	Celiac Disease|Crohn's Disease	-	-8.335358
22504420	rs3755955	Bone Mineral Density	-	-14.283997
22479202	rs998584	Metabolic Traits|Type 2 Diabetes|Adiponectin Levels	-	-7.488117
22087292	rs10491629	Femoral Neck Bone Geometry	-	-5.536107
22087292	rs6789283	Femoral Neck Bone Geometry	-	-5.602060
24483146	rs8024695	Biomarkers	-	-5.591760
25188341	rs10948363	Dementias|Alzheimer's Disease	-	-10.283997
21779181	rs11642873	Systemic Sclerosis	-	-6.856985
21829393	rs12708716	Type 1 Diabetes|Autoantibody	-	-13.301030
19609347	rs9791170	Hypertension|Blood Pressure	-	-6.292430
23936387	rs4911642	Celiac Disease	-	-5.313364
22412388	rs7076156	Crohn's Disease	-	-8.137272
23382809	rs643410	Schizophrenia	-	-5.889410
22693455	rs1470579	Obese|Type 2 Diabetes	-	-7.193820
19056611	rs10811661	Type 2 Diabetes	-	-6.154902
22993228	rs1250307	Lumbar Disc Degeneration	-	-5.357535
21383967	rs653178	Rheumatoid Arthritis|Celiac Disease	-	-18.522879
23979607	rs11951568	Borderline Personality	-	-5.545155
22544364	rs807624	Wilms Tumor	-	-13.879426
22452962	rs13281615	Breast Cancer	-	-11.301030
20548946	rs8068952	Optic Disc	-	-7.551294
22470424	rs1796991	Amyotrophic Lateral Sclerosis	-	-5.096910
20339536	rs1260326	Lipid-Lowering Response|Response Statins	-	-14.301030
21980299	rs1990760	Type 1 Diabetes	-	-7.655608
22423221	rs8109288	Platelet Count|Mean Platelet Volume	-	-8.481486
20038947	rs270592	Major Depression	-	-5.725842
22916037	rs10889332	Atherosclerosis	-	-14.075721
22470424	rs2703029	Amyotrophic Lateral Sclerosis	-	-5.236572
22197932	rs2897442	Atopic Dermatitis	-	-5.107905
18776929	rs1371661	Hip Bone Size|Females	-	-6.435334
21827660	rs3779505	Increased Disease Risk	-	-5.522879
20932310	rs10911736	Τ Protein Levels	-	-6.114074
22760553	rs4502542	Global Disease|Depression|Citalopram-Induced Side Effects	-	-5.790485
22737229	rs3077	Chronic Hepatitis B	-	-6.943095
21490949	rs7119	Type 2 Diabetes|Transferability	-	-6.280669
22470424	rs6080544	Amyotrophic Lateral Sclerosis	-	-5.585027
24586183	rs2010099	Thyroid Peroxidase Antibodies|Thyroid Disease	-	-7.508638
23984888	rs11683662	Airway Responsiveness	-	-5.031517
18604267	rs505922	Antigen|Icam-1	-	-16.036212
24348519	rs12964056	Body Mass Index	-	-6.163043
24571439	rs980306	Specific Language Impairment|Genotype Effects	-	-6.407823
25436638	rs1537424	Serum Thyroid Stimulating Hormone	-	-7.931814
21685912	rs1411478	Progressive Supranuclear Palsy	-	-9.638272
23382809	rs838836	Schizophrenia	-	-5.879426
18369459	rs3812888	Psoriasis|Psoriatic Arthritis|New Disease	-	-5.000000
23382691	rs404256	Immunoglobulin G|Human Immunoglobulin|-Glycosylation	-	-8.125518
24097068	rs4530754	Lipid Levels	-	-11.397940
20190752	rs1893217	Celiac Disease	-	-9.598599
22428042	rs7865618	Glaucoma|Optic-Nerve	-	-10.045757
22087292	rs12005658	Femoral Neck Bone Geometry	-	-6.402305
23738518	rs17135159	Reading|Language	-	-5.619789
19571809	rs915071	Schizophrenia	-	-5.404504
23408906	rs7860634	Thyroid|Thyroid-Related Traits|Differences	-	-7.764472
23984888	rs7579157	Airway Responsiveness	-	-5.026872
24483146	rs12486452	Biomarkers	-	-5.616185
22504420	rs4233949	Bone Mineral Density	-	-7.585027
22792071	rs2707466	Bone Mineral Density|Bone|Osteoporotic Fracture	-	-11.647817
18776929	rs4850820	Hip Bone Size|Females	-	-5.336299
24740154	rs10505477	Prostate Cancer|Early-Onset	-	-8.026872
25390645	rs7657455	Anxiety	-	-5.537602
22085899	rs11891311	Bilirubin Levels	-	-25.000000
24166486	rs6456728	Schizophrenia	-	-7.627088
20661308	rs261503	Serum Calcium	-	-5.337242
24952745	rs9892651	Qt Interval|Calcium	-	-13.522879
24047820	rs2352908	Social Communication	-	-5.958607
24483146	rs7713001	Biomarkers	-	-6.044312
24014518	rs11692675	Epilepsy|Febrile Seizures	-	-6.312471
21779381	rs1047964	Migraine|Cardiovascular Events|Cardiovascular	-	-6.096910
22359512	rs10468017	Sphingolipids	-	-42.181115
23958962	rs12956327	Cocaine Dependence	-	-6.247184
23886662	rs12153855	Psoriasis|Atopic Dermatitis|Asthma	-	-13.528708
22685421	rs10779363	Ocular Axial Length|High Myopia	-	-9.106238
22359512	rs680379	Sphingolipids	-	-15.793174
21998597	rs6258	Serum Testosterone	-	-6.346787
22570697	rs2517646	Multiple Sclerosis	-	-10.709965
25742292	rs9325747	Parity	-	-5.174574
19197348	rs10431387	Complex Disease	-	-5.096910
25140149	rs12261764	Neurodegeneration|Biomarker	-	-7.022276
19247474	rs758642	Smoking Behaviors|Cigarette Smoking	-	-5.136677
22479191	rs6431731	Kidney|Follow-Up	-	-7.366532
[truncated: 5,241 more rows]
