# Supplementary material for: A machine-compiled database of genome-wide association studies
Source: Nat Commun. 2019 Jul 26;10:3341. doi: 10.1038/s41467-019-11026-x (PMC6659642; doi:10.1038/s41467-019-11026-x)
Supplement: Supplementary file 3 — Source Data [file 41467_2019_11026_MOESM3_ESM.zip › Supplementary Files/notebooks/results/metadata/README.md]

This file explains the motivation and provenance of the metadata file found at: https://github.com/kuleshov/gwaskb/blob/master/notebooks/results/metadata/pval-rsid.metadata.tsv/

One of the main limitations of the current version of GWASkb is that it cannot determine in a fully automated way the cohort or the methodology used to identify an association. For example, it does not automatically report whether a particular p-value is from a discovery cohort, or from a meta-analysis, or from one of three ethnicities studied in the paper. In order to make it easier for users to obtain this information, we are extracting additional meta-data for each GWASkb p-value and providing it together with our set of associations. Specifically, we are extracting and providing in a separate file the contents of the first three cells in rows hierarchically above each p-value. 

More formally, this auxiliary meta-data is generated as follows. When a document is parsed, a Table object is created for each element in the document marked with <table> tags. A Table is composed of Cell objects that have a row start index, row end index, column start index, and column end index. Most Cells span only one column and run, but headers, for example, frequently span multiple rows, so we store row and column information in the more general format. 

To find p-values in the tables, we use a regular expression that searches over the text in each cell. Where a p-value is found, we then iterate over the other cells in the table and save the text from any cell that overlaps with the column of the p-value, is in the top three rows of the table, and does not appear to be a p-value itself. 

Ultimately, we want to add a component to GWASkb that will predict the cohort associated with the p-value. In the meantime, this auxiliary dataset will be helpful to users that want to manually look up in which study stages a given association was significant. Combined with gold standard GWAS Catalog data, this dataset can also be used in follow-up work to train machine learning classifiers for directly predicting the stage of a specific study.
