# Supplementary material for: A machine-compiled database of genome-wide association studies
Source: Nat Commun. 2019 Jul 26;10:3341. doi: 10.1038/s41467-019-11026-x (PMC6659642; doi:10.1038/s41467-019-11026-x)
Supplement: Supplementary file 3 — Source Data [file 41467_2019_11026_MOESM3_ESM.zip › Supplementary Files/notebooks/results/metadata/pval-rsid.metadata.tsv]

doc_id	table_index	rows	cols	p-value	metadata
17684544	6	2	4	1.92E-08	['Panel A+B (German CD)', 'p', 'CCA']
17684544	7	4	10	1.13E-28	['Replication (Panel B)', 'p', 'CCG']
17684544	2	2	8	2.04E-12	['Screening (Panel A)', 'p', 'CCG']
17684544	6	2	9	5.65E-08	['Panel A+B+C (German IBD)', 'p', 'CCA']
17684544	6	2	5	1.04E-07	['Panel A+B (German CD)', 'p', 'CCG']
17684544	7	8	10	1.05E-08	['Replication (Panel B)', 'p', 'CCG']
17684544	7	4	13	2.51E-49	['Full (Panel A+B)', 'p', 'CCA']
17684544	7	9	14	1.04E-06	['Full (Panel A+B)', 'p', 'CCG']
17684544	7	4	5	9.75E-17	['Screening (Panel A)', 'p', 'CCA']
17684544	6	3	9	3.25E-06	['Panel A+B+C (German IBD)', 'p', 'CCA']
17684544	6	3	4	1.56E-07	['Panel A+B (German CD)', 'p', 'CCA']
17684544	7	8	9	4.92E-09	['Replication (Panel B)', 'p', 'CCA']
17684544	7	8	14	9.21E-09	['Full (Panel A+B)', 'p', 'CCG']
17684544	7	3	10	1.83E-07	['Replication (Panel B)', 'p', 'CCG']
17684544	7	4	6	4.68E-13	['Screening (Panel A)', 'p', 'CCG']
17684544	2	2	13	1.39E-21	['Replication (Panel B)', 'p', 'CCG']
17684544	7	9	13	2.17E-07	['Full (Panel A+B)', 'p', 'CCA']
17684544	7	4	9	1.88E-34	['Replication (Panel B)', 'p', 'CCA']
17684544	6	3	5	8.65E-07	['Panel A+B (German CD)', 'p', 'CCG']
17684544	2	2	12	6.80E-20	['Replication (Panel B)', 'p', 'CCA']
17684544	7	2	13	1.29E-18	['Full (Panel A+B)', 'p', 'CCA']
17684544	2	4	12	4.53E-05	['Replication (Panel B)', 'p', 'CCA']
17684544	7	3	9	2.05E-08	['Replication (Panel B)', 'p', 'CCA']
17684544	2	6	12	8.65E-05	['Replication (Panel B)', 'p', 'CCA']
17684544	6	2	10	3.67E-07	['Panel A+B+C (German IBD)', 'p', 'CCG']
17684544	2	6	13	8.68E-05	['Replication (Panel B)', 'p', 'CCG']
17684544	7	10	9	2.01E-05	['Replication (Panel B)', 'p', 'CCA']
17684544	7	2	5	3.57E-06	['Screening (Panel A)', 'p', 'CCA']
17684544	3	4	12	1.68E-06	['Replication (Panel B)', 'p', 'CCA', '0.0035']
17684544	2	2	15	5.90E-08	['Replication (Panel B)', 'p', 'TDT']
17684544	7	4	14	6.52E-41	['Full (Panel A+B)', 'p', 'CCG']
17684544	3	4	13	6.37E-06	['Replication (Panel B)', 'p', 'CCG', '0.016']
17684544	7	4	15	3.31E-22	['Full (Panel A+B)', 'p', 'TDT']
17684544	3	5	13	2.84E-07	['Replication (Panel B)', 'p', 'CCG', '0.016']
17684544	7	2	6	5.07E-05	['Screening (Panel A)', 'p', 'CCG']
17684544	6	3	10	1.28E-05	['Panel A+B+C (German IBD)', 'p', 'CCG']
17684544	7	3	13	7.44E-10	['Full (Panel A+B)', 'p', 'CCA']
17684544	6	4	4	7.81E-05	['Panel A+B (German CD)', 'p', 'CCA']
17684544	7	2	15	3.28E-07	['Full (Panel A+B)', 'p', 'TDT']
17684544	7	3	14	6.08E-09	['Full (Panel A+B)', 'p', 'CCG']
17684544	7	2	9	6.71E-14	['Replication (Panel B)', 'p', 'CCA']
17684544	7	2	14	9.25E-17	['Full (Panel A+B)', 'p', 'CCG']
17684544	6	2	15	1.24E-07	['Panel B+D+E (CD replication)', 'p', 'CCA']
17684544	7	8	13	1.11E-09	['Full (Panel A+B)', 'p', 'CCA']
17684544	7	10	14	4.02E-06	['Full (Panel A+B)', 'p', 'CCG']
17684544	6	4	9	4.81E-07	['Panel A+B+C (German IBD)', 'p', 'CCA']
17684544	7	10	13	8.68E-07	['Full (Panel A+B)', 'p', 'CCA']
17684544	6	2	16	9.50E-07	['Panel B+D+E (CD replication)', 'p', 'CCG']
17684544	6	4	10	2.91E-06	['Panel A+B+C (German IBD)', 'p', 'CCG']
17684544	2	2	7	1.93E-13	['Screening (Panel A)', 'p', 'CCA']
17684544	7	2	10	1.63E-12	['Replication (Panel B)', 'p', 'CCG']
17684544	7	9	9	2.01E-05	['Replication (Panel B)', 'p', 'CCA']
17684544	2	3	12	7.59E-05	['Replication (Panel B)', 'p', 'CCA']
17684544	7	10	10	9.27E-05	['Replication (Panel B)', 'p', 'CCG']
17684544	7	9	10	9.37E-05	['Replication (Panel B)', 'p', 'CCG']
17684544	4	3	15	7.59E-05	['Replication panel B (German CD)', 'p', 'CCA']
17684544	7	10	15	1.36E-05	['Full (Panel A+B)', 'p', 'TDT']
17684544	4	2	15	4.53E-05	['Replication panel B (German CD)', 'p', 'CCA']
17903298	2	34	6	0.00002	['FBAT p-value', '2a.', 'Ordered by GEE p-value']
17903298	2	37	6	0.00003	['FBAT p-value', '2a.', 'Ordered by GEE p-value']
17903298	2	20	5	0.000019	['GEE or Cox p-value', '2a.', 'Ordered by GEE p-value']
17903298	2	45	6	0.00006	['FBAT p-value', '2a.', 'Ordered by GEE p-value']
17903298	2	16	5	0.000017	['GEE or Cox p-value', '2a.', 'Ordered by GEE p-value']
17903298	2	40	6	0.00004	['FBAT p-value', '2a.', 'Ordered by GEE p-value']
17903298	2	49	6	0.00007	['FBAT p-value', '2a.', 'Ordered by GEE p-value']
17903298	2	43	6	0.00005	['FBAT p-value', '2a.', 'Ordered by GEE p-value']
17903298	2	12	5	0.000009	['GEE or Cox p-value', '2a.', 'Ordered by GEE p-value']
17903298	2	33	6	0.00002	['FBAT p-value', '2a.', 'Ordered by GEE p-value']
17903298	2	50	6	0.00007	['FBAT p-value', '2a.', 'Ordered by GEE p-value']
17903298	2	19	5	0.000019	['GEE or Cox p-value', '2a.', 'Ordered by GEE p-value']
17903298	2	24	5	0.000026	['GEE or Cox p-value', '2a.', 'Ordered by GEE p-value']
17903298	2	26	5	0.000027	['GEE or Cox p-value', '2a.', 'Ordered by GEE p-value']
17903298	2	51	6	0.00007	['FBAT p-value', '2a.', 'Ordered by GEE p-value']
17903298	2	15	5	0.000014	['GEE or Cox p-value', '2a.', 'Ordered by GEE p-value']
17903298	2	9	5	0.000006	['GEE or Cox p-value', '2a.', 'Ordered by GEE p-value']
17903298	2	36	6	0.00002	['FBAT p-value', '2a.', 'Ordered by GEE p-value']
17903298	2	22	5	0.000022	['GEE or Cox p-value', '2a.', 'Ordered by GEE p-value']
17903298	2	52	6	0.00009	['FBAT p-value', '2a.', 'Ordered by GEE p-value']
17903298	2	35	6	0.00002	['FBAT p-value', '2a.', 'Ordered by GEE p-value']
17903298	2	25	5	0.000026	['GEE or Cox p-value', '2a.', 'Ordered by GEE p-value']
17903298	2	23	5	0.000025	['GEE or Cox p-value', '2a.', 'Ordered by GEE p-value']
17903298	2	39	6	0.00003	['FBAT p-value', '2a.', 'Ordered by GEE p-value']
17903298	2	11	5	0.000008	['GEE or Cox p-value', '2a.', 'Ordered by GEE p-value']
17903298	2	32	6	0.00002	['FBAT p-value', '2a.', 'Ordered by GEE p-value']
17903298	2	18	5	0.000019	['GEE or Cox p-value', '2a.', 'Ordered by GEE p-value']
17903298	2	4	5	0.0000007	['GEE or Cox p-value', '2a.', 'Ordered by GEE p-value']
17903298	2	47	6	0.00007	['FBAT p-value', '2a.', 'Ordered by GEE p-value']
17903298	2	8	5	0.000005	['GEE or Cox p-value', '2a.', 'Ordered by GEE p-value']
17903298	2	7	5	0.000005	['GEE or Cox p-value', '2a.', 'Ordered by GEE p-value']
17903298	2	46	6	0.00006	['FBAT p-value', '2a.', 'Ordered by GEE p-value']
17903298	2	14	5	0.000011	['GEE or Cox p-value', '2a.', 'Ordered by GEE p-value']
17903298	2	38	6	0.00003	['FBAT p-value', '2a.', 'Ordered by GEE p-value']
17903298	2	21	5	0.000020	['GEE or Cox p-value', '2a.', 'Ordered by GEE p-value']
17903298	2	48	6	0.00007	['FBAT p-value', '2a.', 'Ordered by GEE p-value']
17903298	2	3	5	0.00000002	['GEE or Cox p-value', '2a.', 'Ordered by GEE p-value']
17903298	2	41	6	0.00004	['FBAT p-value', '2a.', 'Ordered by GEE p-value']
17903298	2	10	5	0.000007	['GEE or Cox p-value', '2a.', 'Ordered by GEE p-value']
17903298	2	27	5	0.000027	['GEE or Cox p-value', '2a.', 'Ordered by GEE p-value']
17903298	2	31	6	0.00002	['FBAT p-value', '2a.', 'Ordered by GEE p-value']
17903298	2	17	5	0.000018	['GEE or Cox p-value', '2a.', 'Ordered by GEE p-value']
17903298	2	5	5	0.000002	['GEE or Cox p-value', '2a.', 'Ordered by GEE p-value']
17903298	2	13	5	0.000009	['GEE or Cox p-value', '2a.', 'Ordered by GEE p-value']
17903298	2	42	6	0.00005	['FBAT p-value', '2a.', 'Ordered by GEE p-value']
17903298	2	6	5	0.000003	['GEE or Cox p-value', '2a.', 'Ordered by GEE p-value']
17903298	2	44	6	0.00005	['FBAT p-value', '2a.', 'Ordered by GEE p-value']
17903304	2	45	5	9.98E-05	['FBAT P value', '2a.', 'Results ordered by GEE p-value results']
17903304	2	51	5	1.51E-04	['FBAT P value', '2a.', 'Results ordered by GEE p-value results']
17903304	2	38	5	6.39E-05	['FBAT P value', '2a.', 'Results ordered by GEE p-value results']
17903304	2	42	5	7.10E-05	['FBAT P value', '2a.', 'Results ordered by GEE p-value results']
17903304	2	19	4	2.59E-05	['GEE P value', '2a.', 'Results ordered by GEE p-value results']
17903304	2	32	5	4.37E-05	['FBAT P value', '2a.', 'Results ordered by GEE p-value results']
17903304	2	15	4	1.98E-05	['GEE P value', '2a.', 'Results ordered by GEE p-value results']
17903304	2	53	5	1.72E-04	['FBAT P value', '2a.', 'Results ordered by GEE p-value results']
17903304	2	3	4	4.78E-06	['GEE P value', '2a.', 'Results ordered by GEE p-value results']
17903304	2	43	5	7.40E-05	['FBAT P value', '2a.', 'Results ordered by GEE p-value results']
17903304	2	50	5	1.49E-04	['FBAT P value', '2a.', 'Results ordered by GEE p-value results']
17903304	2	8	4	9.65E-06	['GEE P value', '2a.', 'Results ordered by GEE p-value results']
17903304	2	54	5	1.78E-04	['FBAT P value', '2a.', 'Results ordered by GEE p-value results']
17903304	3	5	0	0.00001	['P value group', '0.10 \xe2\x89\xa4 p', '0.01 \xe2\x89\xa4 p < 0.10']
17903304	2	39	5	6.55E-05	['FBAT P value', '2a.', 'Results ordered by GEE p-value results']
17903304	2	5	4	7.87E-06	['GEE P value', '2a.', 'Results ordered by GEE p-value results']
17903304	2	37	5	5.53E-05	['FBAT P value', '2a.', 'Results ordered by GEE p-value results']
17903304	2	35	5	4.72E-05	['FBAT P value', '2a.', 'Results ordered by GEE p-value results']
17903304	2	21	4	2.83E-05	['GEE P value', '2a.', 'Results ordered by GEE p-value results']
17903304	2	9	4	1.05E-05	['GEE P value', '2a.', 'Results ordered by GEE p-value results']
17903304	2	44	5	9.94E-05	['FBAT P value', '2a.', 'Results ordered by GEE p-value results']
17903304	2	13	4	1.87E-05	['GEE P value', '2a.', 'Results ordered by GEE p-value results']
17903304	2	31	5	3.06E-05	['FBAT P value', '2a.', 'Results ordered by GEE p-value results']
17903304	2	18	4	2.40E-05	['GEE P value', '2a.', 'Results ordered by GEE p-value results']
17903304	2	49	5	1.35E-04	['FBAT P value', '2a.', 'Results ordered by GEE p-value results']
17903304	2	26	4	5.23E-05	['GEE P value', '2a.', 'Results ordered by GEE p-value results']
17903304	2	14	4	1.98E-05	['GEE P value', '2a.', 'Results ordered by GEE p-value results']
17903304	2	48	5	1.32E-04	['FBAT P value', '2a.', 'Results ordered by GEE p-value results']
17903304	2	52	5	1.55E-04	['FBAT P value', '2a.', 'Results ordered by GEE p-value results']
17903304	2	7	4	9.40E-06	['GEE P value', '2a.', 'Results ordered by GEE p-value results']
17903304	2	11	4	1.67E-05	['GEE P value', '2a.', 'Results ordered by GEE p-value results']
17903304	2	17	4	2.33E-05	['GEE P value', '2a.', 'Results ordered by GEE p-value results']
17903304	2	36	5	5.14E-05	['FBAT P value', '2a.', 'Results ordered by GEE p-value results']
17903304	2	16	4	2.28E-05	['GEE P value', '2a.', 'Results ordered by GEE p-value results']
17903304	2	55	5	1.78E-04	['FBAT P value', '2a.', 'Results ordered by GEE p-value results']
17903304	2	34	5	4.58E-05	['FBAT P value', '2a.', 'Results ordered by GEE p-value results']
17903304	3	6	0	0.00001	['P value group', '0.10 \xe2\x89\xa4 p', '0.01 \xe2\x89\xa4 p < 0.10']
17903304	2	46	5	1.24E-04	['FBAT P value', '2a.', 'Results ordered by GEE p-value results']
17903304	2	23	4	3.22E-05	['GEE P value', '2a.', 'Results ordered by GEE p-value results']
17903304	2	41	5	6.95E-05	['FBAT P value', '2a.', 'Results ordered by GEE p-value results']
17903304	2	4	4	6.64E-06	['GEE P value', '2a.', 'Results ordered by GEE p-value results']
17903304	2	20	4	2.63E-05	['GEE P value', '2a.', 'Results ordered by GEE p-value results']
17903304	2	12	4	1.86E-05	['GEE P value', '2a.', 'Results ordered by GEE p-value results']
17903304	2	27	4	6.23E-05	['GEE P value', '2a.', 'Results ordered by GEE p-value results']
17903304	2	40	5	6.72E-05	['FBAT P value', '2a.', 'Results ordered by GEE p-value results']
17903304	2	6	4	8.82E-06	['GEE P value', '2a.', 'Results ordered by GEE p-value results']
17903304	2	22	4	3.09E-05	['GEE P value', '2a.', 'Results ordered by GEE p-value results']
17903304	2	33	5	4.45E-05	['FBAT P value', '2a.', 'Results ordered by GEE p-value results']
17903304	2	25	4	4.33E-05	['GEE P value', '2a.', 'Results ordered by GEE p-value results']
17903304	2	24	4	4.03E-05	['GEE P value', '2a.', 'Results ordered by GEE p-value results']
17903304	2	47	5	1.29E-04	['FBAT P value', '2a.', 'Results ordered by GEE p-value results']
17903304	2	10	4	1.55E-05	['GEE P value', '2a.', 'Results ordered by GEE p-value results']
18369459	3	5	7	0.00001	['Combined P']
18369459	3	1	7	0.00005	['Combined P']
18369459	3	2	7	0.000016	['Combined P']
18369459	1	7	6	0.00005	['Rep. P', '1.82\xc3\x9710-', '30', '2.51\xc3\x9710', '-19']
18464913	2	3	9	0.00001	['Perm P', '<0.0001']
18464913	2	6	9	0.00001	['Perm P', '<0.0001']
18464913	2	8	9	0.00001	['Perm P', '<0.0001']
18464913	2	4	9	0.00001	['Perm P', '<0.0001']
18464913	2	5	9	0.00001	['Perm P', '<0.0001']
18483556	3	24	13	3.6E-03	['p value', '0.84']
18483556	2	35	12	1.2E-04	['p value']
18483556	3	19	7	6.3E-11	['p value', '0.64']
18483556	2	3	8	1.5E-22	['p value']
18483556	3	12	10	6.1E-20	['p value']
18483556	3	25	19	6.1E-07	['p value', '0.56']
18483556	6	8	3	2.0E-05	['p value']
18483556	2	18	8	6.0E-08	['p value']
18483556	2	20	8	1.2E-07	['p value']
18483556	2	32	12	3.3E-06	['p value']
18483556	2	5	8	8.0E-18	['p value']
18483556	4	8	3	1.5E-137	['hair color (black to blonde)', 'p value']
18483556	2	2	8	4.3E-39	['p value']
18483556	2	29	8	3.4E-06	['p value']
18483556	2	33	12	2.5E-06	['p value']
18483556	2	9	8	2.1E-12	['p value']
18483556	4	14	9	2.9E-06	['eye color', 'p value']
18483556	2	20	15	4.6E-17	['p value', '0.25']
18483556	3	31	10	5.7E-04	['p value']
18483556	2	11	8	4.8E-12	['p value']
18483556	2	30	8	4.1E-06	['p value']
18483556	2	12	15	1.7E-20	['p value', '0.25']
18483556	3	18	16	9.2E-17	['p value']
18483556	3	16	16	5.1E-15	['p value']
18483556	2	32	8	4.3E-06	['p value']
18483556	3	31	22	2.4E-07	['p value', '0.01']
18483556	3	29	19	1.0E-05	['p value', '0.56']
18483556	2	29	12	1.1E-04	['p value']
18483556	3	27	10	3.0E-12	['p value']
18483556	3	17	22	1.2E-03	['p value', '0.01']
18483556	2	22	12	1.9E-06	['p value']
18483556	3	4	10	8.5E-28	['p value']
18483556	4	3	12	2.5E-23	['tanning ability', 'p value']
18483556	3	20	10	2.0E-12	['p value']
18483556	4	6	3	2.8E-35	['hair color (black to blonde)', 'p value']
18483556	4	3	3	6.6E-36	['hair color (black to blonde)', 'p value']
18483556	4	4	12	1.7E-12	['tanning ability', 'p value']
18483556	2	4	12	6.6E-36	['p value']
18483556	2	24	8	7.1E-07	['p value']
18483556	2	17	8	5.0E-08	['p value']
18483556	3	19	13	1.9E-14	['p value', '0.84']
18483556	3	16	10	2.0E-12	['p value']
18483556	3	7	7	2.7E-04	['p value', '0.64']
18483556	2	15	12	1.2E-13	['p value']
18483556	2	39	8	1.2E-05	['p value']
18483556	4	4	3	7.6E-18	['hair color (black to blonde)', 'p value']
18483556	2	34	8	5.2E-06	['p value']
18483556	3	24	19	4.4E-04	['p value', '0.56']
18483556	2	2	12	2.7E-56	['p value']
18483556	2	26	8	1.2E-06	['p value']
18483556	2	28	8	1.9E-06	['p value']
18483556	2	16	8	3.0E-08	['p value']
18483556	2	16	12	1.7E-13	['p value']
18483556	4	9	3	2.0E-106	['hair color (black to blonde)', 'p value']
18483556	3	6	16	5.3E-03	['p value']
18483556	2	38	8	1.1E-05	['p value']
18483556	4	7	3	4.6E-23	['hair color (black to blonde)', 'p value']
18483556	6	7	3	4.6E-23	['p value']
18483556	2	11	15	1.4E-16	['p value', '0.25']
18483556	2	24	12	2.6E-09	['p value']
18483556	3	27	19	2.1E-03	['p value', '0.56']
18483556	3	20	16	5.4E-11	['p value']
18483556	2	30	12	4.5E-06	['p value']
18483556	3	14	10	9.9E-14	['p value']
18483556	3	3	7	2.6E-04	['p value', '0.64']
18483556	3	18	10	4.0E-12	['p value']
18483556	2	9	12	4.4E-16	['p value']
18483556	2	22	8	4.3E-07	['p value']
18483556	3	26	19	2.2E-03	['p value', '0.56']
18483556	3	5	16	6.1E-08	['p value']
18483556	6	12	6	1.4E-03	['p value']
18483556	3	9	16	3.5E-03	['p value']
18483556	3	14	13	2.1E-03	['p value', '0.84']
18483556	3	28	19	1.5E-05	['p value', '0.56']
18483556	3	15	10	9.9E-78	['p value']
18483556	2	10	8	3.2E-12	['p value']
18483556	3	25	13	2.6E-03	['p value', '0.84']
18483556	2	10	12	2.1E-12	['p value']
18483556	2	14	8	1.0E-08	['p value']
18483556	3	23	7	2.7E-04	['p value', '0.64']
18483556	2	39	12	1.7E-07	['p value']
18483556	2	23	8	4.6E-07	['p value']
18483556	3	25	7	3.5E-08	['p value', '0.64']
18483556	4	9	12	2E-61	['tanning ability', 'p value']
18483556	3	14	16	4.0E-18	['p value']
18483556	2	7	12	9.5E-18	['p value']
18483556	2	28	12	1.1E-08	['p value']
18483556	3	23	22	3.8E-20	['p value', '0.01']
18483556	3	12	13	2.5E-03	['p value', '0.84']
18483556	2	5	15	5.0E-27	['p value', '0.25']
18483556	3	21	16	1.7E-03	['p value']
18483556	3	2	10	4.1E-05	['p value']
18483556	4	6	9	5.3E-09	['eye color', 'p value']
18483556	2	31	12	3.5E-07	['p value']
18483556	3	17	13	1.4E-04	['p value', '0.84']
18483556	2	15	8	3.0E-08	['p value']
18483556	6	3	6	8.0E-29	['p value']
18483556	2	37	8	1.1E-05	['p value']
18483556	3	24	7	1.0E-05	['p value', '0.64']
18483556	2	14	15	4.7E-17	['p value', '0.25']
18483556	4	6	12	1.6E-14	['tanning ability', 'p value']
18483556	2	4	8	8.2E-20	['p value']
18483556	3	32	7	2.0E-05	['p value', '0.64']
18483556	2	31	8	4.1E-06	['p value']
18483556	2	21	8	3.1E-07	['p value']
18483556	3	24	10	2.2E-23	['p value']
18483556	4	8	6	6.2E-14	['skin color', 'p value']
18483556	2	19	15	3.1E-13	['p value', '0.25']
18483556	3	32	19	1.3E-05	['p value', '0.56']
18483556	3	9	10	4.7E-04	['p value']
18483556	3	4	7	7.1E-13	['p value', '0.64']
18483556	2	3	12	1.2E-29	['p value']
18483556	3	20	22	5.2E-03	['p value', '0.01']
18483556	6	5	3	7.2E-03	['p value']
18483556	3	21	22	2.8E-10	['p value', '0.01']
18483556	3	25	10	7.5E-15	['p value']
18483556	3	3	10	8.9E-14	['p value']
18483556	3	28	10	1.0E-11	['p value']
18483556	4	8	12	3.9E-89	['tanning ability', 'p value']
18483556	3	32	22	2.0E-17	['p value', '0.01']
18483556	4	15	3	6.0E-62	['hair color (black to blonde)', 'p value']
18483556	3	11	16	9.1E-17	['p value']
18483556	3	17	7	1.0E-05	['p value', '0.64']
18483556	2	6	8	1.7E-17	['p value']
18483556	3	30	7	2.7E-03	['p value', '0.64']
18483556	3	4	16	7.1E-49	['p value']
18483556	2	12	8	5.6E-12	['p value']
18483556	3	16	13	3.1E-06	['p value', '0.84']
18483556	3	28	22	1.4E-19	['p value', '0.01']
18483556	4	9	6	6.2E-14	['skin color', 'p value']
18483556	3	8	10	1.5E-03	['p value']
18483556	3	10	10	2.2E-07	['p value']
18483556	3	29	22	8.2E-25	['p value', '0.01']
18483556	2	7	8	8.5E-15	['p value']
18483556	3	19	16	6.3E-42	['p value']
18483556	2	8	8	1.9E-14	['p value']
18483556	4	9	9	6.1E-13	['eye color', 'p value']
18483556	3	7	13	4.0E-05	['p value', '0.84']
18483556	3	7	16	8.3E-21	['p value']
18483556	3	24	22	7.2E-30	['p value', '0.01']
18483556	3	7	10	3.0E-14	['p value']
18483556	4	7	6	1.4E-09	['skin color', 'p value']
18483556	3	30	10	1.7E-19	['p value']
18483556	3	26	7	6.5E-03	['p value', '0.64']
18483556	3	12	16	1.5E-24	['p value']
18483556	3	23	19	1.4E-04	['p value', '0.56']
18483556	2	13	8	3.0E-10	['p value']
18483556	2	21	15	5.8E-17	['p value', '0.25']
18483556	4	5	3	3.2E-40	['hair color (black to blonde)', 'p value']
18483556	3	22	7	1.4E-06	['p value', '0.64']
18483556	4	12	3	4.0E-05	['hair color (black to blonde)', 'p value']
18483556	6	12	3	2.7E-09	['p value']
18483556	3	4	13	7.6E-18	['p value', '0.84']
18483556	3	26	22	8.5E-13	['p value', '0.01']
18483556	2	35	8	6.3E-06	['p value']
18483556	3	20	7	9.0E-03	['p value', '0.64']
18483556	6	11	3	3.1E-52	['p value']
18483556	6	3	3	6.6E-36	['p value']
18483556	3	10	16	3.7E-08	['p value']
18483556	6	4	3	2.5E-06	['p value']
18483556	3	3	13	2.0E-05	['p value', '0.84']
18483556	3	18	13	5.0E-04	['p value', '0.84']
18483556	3	2	16	9.8E-04	['p value']
18483556	2	36	8	9.5E-06	['p value']
18483556	3	16	7	3.0E-05	['p value', '0.64']
18483556	4	11	3	1.7E-13	['hair color (black to blonde)', 'p value']
18483556	2	27	8	1.8E-06	['p value']
18483556	3	27	22	1.3E-18	['p value', '0.01']
18483556	4	16	3	9.3E-47	['hair color (black to blonde)', 'p value']
18483556	3	15	13	6.3E-28	['p value', '0.84']
18483556	3	15	16	4.2E-103	['p value']
18483556	2	19	8	1.0E-07	['p value']
18483556	2	17	12	2.6E-10	['p value']
18483556	3	22	19	1.4E-06	['p value', '0.56']
18483556	3	30	19	4.3E-08	['p value', '0.56']
18483556	3	23	10	4.0E-12	['p value']
18483556	3	29	7	7.7E-03	['p value', '0.64']
18483556	3	3	16	1.2E-17	['p value']
18483556	3	6	10	1.3E-04	['p value']
18483556	3	17	16	1.1E-24	['p value']
18483556	2	8	12	7.4E-30	['p value']
18483556	3	6	22	5.4E-03	['p value', '0.01']
18483556	2	27	12	1.6E-04	['p value']
18483556	3	24	16	6.6E-04	['p value']
18483556	3	22	10	2.1E-13	['p value']
18483556	6	4	6	3.6E-03	['p value']
18483556	2	13	15	1.9E-15	['p value', '0.25']
18483556	6	13	3	3.4E-06	['p value']
18483556	3	30	22	1.5E-30	['p value', '0.01']
18483556	3	8	16	2.7E-03	['p value']
18483556	2	34	15	6.1E-09	['p value', '0.25']
18483556	3	5	10	5.3E-07	['p value']
18483556	3	21	10	8.0E-10	['p value']
18483556	3	21	7	1.2E-03	['p value', '0.64']
18483556	2	6	15	5.7E-24	['p value', '0.25']
18483556	6	11	6	2.7E-44	['p value']
18483556	4	14	3	1.2E-17	['hair color (black to blonde)', 'p value']
18483556	2	37	15	1.1E-06	['p value', '0.25']
18483556	3	26	10	2.5E-06	['p value']
18483556	2	25	12	6.6E-10	['p value']
18483556	2	27	15	3.1E-03	['p value', '0.25']
18483556	3	32	10	5.0E-12	['p value']
18483556	3	25	22	1.3E-22	['p value', '0.01']
18483556	2	25	8	9.0E-07	['p value']
18483556	2	36	15	3.9E-10	['p value', '0.25']
18483556	4	8	9	6.1E-13	['eye color', 'p value']
18483556	3	19	10	1.6E-32	['p value']
18483556	3	29	10	3.9E-13	['p value']
18483556	4	13	3	7.2E-27	['hair color (black to blonde)', 'p value']
18483556	2	6	12	4.8E-03	['p value']
18483556	2	33	8	5.1E-06	['p value']
18483556	4	7	9	1.0E-04	['eye color', 'p value']
18483556	3	15	7	1.1E-22	['p value', '0.64']
18483556	2	26	12	6.0E-06	['p value']
18483556	6	9	3	3.3E-04	['p value']
18483556	2	18	12	3.5E-09	['p value']
18483556	3	11	10	2.7E-13	['p value']
18483556	3	22	22	5.2E-22	['p value', '0.01']
18483556	4	5	12	5.1E-44	['tanning ability', 'p value']
18483556	2	38	12	1.5E-07	['p value']
18483556	4	4	6	8.0E-05	['skin color', 'p value']
18483556	2	23	12	7.9E-10	['p value']
18483556	3	17	10	1.7E-25	['p value']
18483556	6	7	6	2.7E-17	['p value']
18604267	1	19	12	2.1E-12	['Combined', 'P-Value']
18604267	2	4	7	1.3E-08	['WGHS-1', 'c', 'P-Value', '<2.0E-16']
18604267	1	3	8	8.2E-12	['WGHS-1', 'P-Value']
18604267	1	17	10	7.7E-04	['WGHS-2', 'P-Value']
18604267	1	18	8	1.2E-08	['WGHS-1', 'P-Value']
18604267	1	15	10	4.9E-05	['WGHS-2', 'P-Value']
18604267	1	16	8	1.9E-17	['WGHS-1', 'P-Value']
18604267	1	7	8	1.1E-20	['WGHS-1', 'P-Value']
18604267	1	2	12	1.3E-16	['Combined', 'P-Value']
18604267	1	10	8	4.4E-15	['WGHS-1', 'P-Value']
18604267	1	8	12	5.4E-15	['Combined', 'P-Value']
18604267	1	8	8	4.4E-12	['WGHS-1', 'P-Value']
18604267	2	5	9	1.9E-10	['WGHS-2', 'c', 'P-Value', '<2.0E-16']
18604267	1	13	12	2.5E-22	['Combined', 'P-Value']
18604267	1	9	10	7.5E-03	['WGHS-2', 'P-Value']
18604267	1	11	12	3.6E-47	['Combined', 'P-Value']
18604267	1	13	8	5.7E-17	['WGHS-1', 'P-Value']
18604267	1	18	12	3.9E-13	['Combined', 'P-Value']
18604267	1	20	10	5.8E-03	['WGHS-2', 'P-Value']
18604267	1	6	8	4.5E-12	['WGHS-1', 'P-Value']
18604267	1	17	8	1.0E-08	['WGHS-1', 'P-Value']
18604267	1	11	8	2.1E-28	['WGHS-1', 'P-Value']
18604267	1	19	6	0.00007	['HW', 'b', '0.08']
18604267	1	12	12	4.8E-25	['Combined', 'P-Value']
18604267	1	14	10	2.7E-07	['WGHS-2', 'P-Value']
18604267	1	13	10	7.9E-07	['WGHS-2', 'P-Value']
18604267	1	8	10	2.6E-04	['WGHS-2', 'P-Value']
18604267	4	2	5	1.7E-95	['P-Value']
18604267	1	15	12	1.5E-16	['Combined', 'P-Value']
18604267	1	9	12	3.1E-11	['Combined', 'P-Value']
18604267	1	19	10	8.6E-06	['WGHS-2', 'P-Value']
18604267	2	2	7	2.0E-16	['WGHS-1', 'c', 'P-Value', '<2.0E-16']
18604267	1	5	8	5.0E-10	['WGHS-1', 'P-Value']
18604267	1	7	12	5.1E-29	['Combined', 'P-Value']
18604267	1	19	8	3.2E-08	['WGHS-1', 'P-Value']
18604267	1	10	10	4.3E-05	['WGHS-2', 'P-Value']
18604267	2	5	11	2.0E-16	['Combined', 'c', 'P-Value', '<2.0E-16']
18604267	1	11	10	1.3E-21	['WGHS-2', 'P-Value']
18604267	4	3	5	3.0E-78	['P-Value']
18604267	1	4	8	1.7E-10	['WGHS-1', 'P-Value']
18604267	2	3	7	2.0E-16	['WGHS-1', 'c', 'P-Value', '<2.0E-16']
18604267	1	4	12	1.5E-14	['Combined', 'P-Value']
18604267	1	12	8	6.2E-19	['WGHS-1', 'P-Value']
18604267	1	18	10	5.2E-06	['WGHS-2', 'P-Value']
18604267	2	2	9	2.0E-16	['WGHS-2', 'c', 'P-Value', '<2.0E-16']
18604267	1	7	10	5.9E-10	['WGHS-2', 'P-Value']
18604267	1	16	12	3.6E-23	['Combined', 'P-Value']
18604267	1	20	8	2.7E-08	['WGHS-1', 'P-Value']
18604267	1	6	10	3.2E-06	['WGHS-2', 'P-Value']
18604267	1	12	10	1.2E-07	['WGHS-2', 'P-Value']
18604267	1	2	8	1.3E-11	['WGHS-1', 'P-Value']
18604267	2	3	9	2.0E-16	['WGHS-2', 'c', 'P-Value', '<2.0E-16']
18604267	1	9	8	7.9E-10	['WGHS-1', 'P-Value']
18604267	1	14	8	3.7E-17	['WGHS-1', 'P-Value']
18604267	4	4	5	5.3E-37	['P-Value']
18604267	1	17	12	3.1E-11	['Combined', 'P-Value']
18604267	1	16	10	3.2E-07	['WGHS-2', 'P-Value']
18604267	1	4	10	1.5E-05	['WGHS-2', 'P-Value']
18604267	2	2	11	2.0E-16	['Combined', 'c', 'P-Value', '<2.0E-16']
18604267	1	3	10	3.5E-06	['WGHS-2', 'P-Value']
18604267	2	4	11	3.2E-10	['Combined', 'c', 'P-Value', '<2.0E-16']
18604267	1	5	10	2.4E-05	['WGHS-2', 'P-Value']
18604267	1	10	12	1.3E-18	['Combined', 'P-Value']
18604267	1	15	8	7.2E-13	['WGHS-1', 'P-Value']
18604267	2	3	11	2.0E-16	['Combined', 'c', 'P-Value', '<2.0E-16']
18604267	1	3	12	1.7E-16	['Combined', 'P-Value']
18604267	2	4	9	5.1E-03	['WGHS-2', 'c', 'P-Value', '<2.0E-16']
18604267	1	2	10	1.4E-06	['WGHS-2', 'P-Value']
18604267	2	5	7	2.0E-16	['WGHS-1', 'c', 'P-Value', '<2.0E-16']
18604267	1	14	12	5.9E-23	['Combined', 'P-Value']
18604267	1	5	12	6.1E-14	['Combined', 'P-Value']
18604267	1	20	12	6.3E-10	['Combined', 'P-Value']
18604267	1	6	12	9.2E-17	['Combined', 'P-Value']
18823527	1	5	11	8.97E-05	['Comb Z-test pools']
18823527	1	18	11	5.38E-05	['Comb Z-test pools']
18823527	1	6	12	0.00002	['p Cases vs MRC Cons']
18823527	1	26	11	1.37E-05	['Comb Z-test pools']
18823527	1	20	11	3.60E-05	['Comb Z-test pools']
18823527	1	27	11	2.20E-06	['Comb Z-test pools']
18823527	1	7	11	5.70E-06	['Comb Z-test pools']
18823527	1	9	11	3.79E-05	['Comb Z-test pools']
18823527	1	2	11	6.43E-05	['Comb Z-test pools']
18823527	1	1	13	6.09E-14	['p Cases vs All Cons']
18823527	1	28	13	3.05E-05	['p Cases vs All Cons']
18823527	1	1	12	1.73E-10	['p Cases vs MRC Cons']
18823527	1	9	12	0.00009	['p Cases vs MRC Cons']
18823527	1	3	11	5.89E-09	['Comb Z-test pools']
18823527	1	3	13	3.96E-14	['p Cases vs All Cons']
18823527	2	2	6	1.65E-06	['p Cases vs MRC Cons', '0.02661']
18823527	1	28	11	5.44E-05	['Comb Z-test pools']
18823527	1	3	12	1.21E-10	['p Cases vs MRC Cons']
18823527	1	2	12	8.24E-11	['p Cases vs MRC Cons']
18823527	1	5	13	9.15E-11	['p Cases vs All Cons']
18823527	1	1	11	6.00E-07	['Comb Z-test pools']
18823527	2	2	8	6.12E-07	['p Cases vs Comb Cons', '0.0032']
18823527	1	13	11	3.18E-05	['Comb Z-test pools']
18823527	1	7	12	0.00003	['p Cases vs MRC Cons']
18823527	1	2	13	3.87E-11	['p Cases vs All Cons']
18823527	1	15	11	3.44E-09	['Comb Z-test pools']
18823527	1	4	11	7.33E-06	['Comb Z-test pools']
18823527	1	29	11	3.52E-05	['Comb Z-test pools']
18823527	1	10	11	9.98E-05	['Comb Z-test pools']
18823527	1	4	12	2.08E-09	['p Cases vs MRC Cons']
18823527	1	6	13	3.37E-06	['p Cases vs All Cons']
18823527	1	8	12	0.00004	['p Cases vs MRC Cons']
18823527	1	24	11	7.80E-06	['Comb Z-test pools']
18823527	1	4	13	4.77E-06	['p Cases vs All Cons']
18823527	1	5	12	7.97E-09	['p Cases vs MRC Cons']
18823527	1	19	11	3.56E-06	['Comb Z-test pools']
18846228	1	17	9	2.00E-03	['Replication GINI', 'n = 1,839', 'P value']
18846228	1	19	3	4.81E-05	['GWAS KORA S3/F3', 'n = 1,530', 'P value']
18846228	1	11	6	6.07E-10	['Replication KORA S4', 'n = 3,890', 'P value']
18846228	1	13	12	1.01E-01	['Replication LISA', 'n = 1,042', 'P value']
18846228	1	17	6	2.32E-04	['Replication KORA S4', 'n = 3,890', 'P value']
18846228	1	3	6	9.28E-08	['Replication KORA S4', 'n = 3,890', 'P value']
18846228	1	18	6	2.47E-04	['Replication KORA S4', 'n = 3,890', 'P value']
18846228	1	19	18	3.35E-07	['Combined', 'n = 9,769', 'P value']
18846228	1	6	15	4.27E-04	['Replication ISAAC', 'n = 2,998', 'P value']
18846228	1	11	9	8.14E-06	['Replication GINI', 'n = 1,839', 'P value']
18846228	1	19	15	4.13E-02	['Replication ISAAC', 'n = 2,998', 'P value']
18846228	1	17	18	6.69E-08	['Combined', 'n = 9,769', 'P value']
18846228	1	18	3	9.25E-05	['GWAS KORA S3/F3', 'n = 1,530', 'P value']
18846228	1	18	12	1.21E-01	['Replication LISA', 'n = 1,042', 'P value']
18846228	1	19	12	1.64E-01	['Replication LISA', 'n = 1,042', 'P value']
18846228	1	5	6	1.67E-04	['Replication KORA S4', 'n = 3,890', 'P value']
18846228	1	22	3	8.52E-04	['GWAS KORA S3/F3', 'n = 1,530', 'P value']
18846228	1	15	6	2.27E-01	['Replication KORA S4', 'n = 3,890', 'P value']
18846228	1	13	9	2.91E-02	['Replication GINI', 'n = 1,839', 'P value']
18846228	1	14	6	7.22E-01	['Replication KORA S4', 'n = 3,890', 'P value']
18846228	1	22	9	7.34E-01	['Replication GINI', 'n = 1,839', 'P value']
18846228	1	20	6	4.01E-04	['Replication KORA S4', 'n = 3,890', 'P value']
18846228	1	7	6	2.45E-02	['Replication KORA S4', 'n = 3,890', 'P value']
18846228	1	21	6	5.95E-01	['Replication KORA S4', 'n = 3,890', 'P value']
18846228	1	13	3	4.05E-05	['GWAS KORA S3/F3', 'n = 1,530', 'P value']
18846228	1	22	6	2.03E-06	['Replication KORA S4', 'n = 3,890', 'P value']
18846228	1	9	6	5.09E-02	['Replication KORA S4', 'n = 3,890', 'P value']
18846228	1	17	3	6.58E-05	['GWAS KORA S3/F3', 'n = 1,530', 'P value']
18846228	1	4	6	2.85E-02	['Replication KORA S4', 'n = 3,890', 'P value']
18846228	1	18	9	4.40E-03	['Replication GINI', 'n = 1,839', 'P value']
18846228	1	11	12	4.18E-05	['Replication LISA', 'n = 1,042', 'P value']
18846228	1	13	15	2.70E-02	['Replication ISAAC', 'n = 2,998', 'P value']
18846228	1	13	18	6.28E-07	['Combined', 'n = 9,769', 'P value']
18846228	1	11	18	1.85E-20	['Combined', 'n = 9,769', 'P value']
18846228	1	22	18	1.52E-05	['Combined', 'n = 9,769', 'P value']
18846228	1	19	9	3.70E-03	['Replication GINI', 'n = 1,839', 'P value']
18846228	1	11	15	2.11E-04	['Replication ISAAC', 'n = 2,998', 'P value']
18846228	1	22	12	2.44E-01	['Replication LISA', 'n = 1,042', 'P value']
18846228	1	12	6	1.42E-01	['Replication KORA S4', 'n = 3,890', 'P value']
18846228	1	17	15	1.75E-02	['Replication ISAAC', 'n = 2,998', 'P value']
18846228	1	13	6	2.26E-04	['Replication KORA S4', 'n = 3,890', 'P value']
18846228	1	18	15	8.22E-03	['Replication ISAAC', 'n = 2,998', 'P value']
18846228	1	6	6	3.23E-09	['Replication KORA S4', 'n = 3,890', 'P value']
18846228	1	6	9	2.51E-05	['Replication GINI', 'n = 1,839', 'P value']
18846228	1	6	12	6.58E-05	['Replication LISA', 'n = 1,042', 'P value']
18846228	1	19	6	2.27E-04	['Replication KORA S4', 'n = 3,890', 'P value']
18846228	1	16	6	1.24E-01	['Replication KORA S4', 'n = 3,890', 'P value']
18846228	1	6	18	7.08E-19	['Combined', 'n = 9,769', 'P value']
18846228	1	18	18	4.46E-08	['Combined', 'n = 9,769', 'P value']
18846228	1	6	3	6.19E-05	['GWAS KORA S3/F3', 'n = 1,530', 'P value']
18846228	1	10	6	2.45E-04	['Replication KORA S4', 'n = 3,890', 'P value']
18846228	1	8	6	2.52E-02	['Replication KORA S4', 'n = 3,890', 'P value']
18846228	1	17	12	1.37E-01	['Replication LISA', 'n = 1,042', 'P value']
19043545	2	24	3	1.20E-02	['p-value']
19043545	2	7	3	1.54E-04	['p-value']
19043545	2	29	3	3.05E-02	['p-value']
19043545	2	15	3	3.25E-03	['p-value']
19043545	2	26	3	1.29E-02	['p-value']
19043545	2	6	3	1.42E-04	['p-value']
19043545	2	19	3	9.04E-03	['p-value']
19043545	2	30	3	3.20E-02	['p-value']
19043545	2	28	3	2.94E-02	['p-value']
19043545	2	33	3	4.40E-02	['p-value']
19043545	2	17	3	5.87E-03	['p-value']
19043545	2	23	3	1.15E-02	['p-value']
19043545	2	37	3	4.73E-02	['p-value']
19043545	2	9	3	2.01E-04	['p-value']
19043545	2	31	3	3.52E-02	['p-value']
19043545	2	20	3	1.05E-02	['p-value']
19043545	2	32	3	4.00E-02	['p-value']
19043545	2	1	3	4.52E-08	['p-value']
19043545	2	11	3	1.68E-03	['p-value']
19043545	2	27	3	2.28E-02	['p-value']
19043545	2	36	3	4.64E-02	['p-value']
19043545	2	3	3	4.91E-06	['p-value']
19043545	2	38	3	4.84E-02	['p-value']
19043545	2	14	3	3.08E-03	['p-value']
19043545	2	25	3	1.21E-02	['p-value']
19043545	2	10	3	1.49E-03	['p-value']
19043545	2	5	3	5.93E-05	['p-value']
19043545	2	16	3	4.65E-03	['p-value']
19043545	2	12	3	2.34E-03	['p-value']
19043545	2	39	3	4.92E-02	['p-value']
19043545	2	8	3	1.80E-04	['p-value']
19043545	2	18	3	6.21E-03	['p-value']
19043545	2	2	3	5.30E-07	['p-value']
19043545	2	13	3	2.68E-03	['p-value']
19043545	2	34	3	4.42E-02	['p-value']
19043545	2	22	3	1.15E-02	['p-value']
19043545	2	4	3	1.46E-05	['p-value']
19043545	2	21	3	1.07E-02	['p-value']
19043545	2	35	3	4.43E-02	['p-value']
19056611	3	17	5	0.00004	['Obese type 2 diabetes vs. control subjects', 'P', 'assoc']
19056611	3	4	5	0.00004	['Obese type 2 diabetes vs. control subjects', 'P', 'assoc']
19056611	3	5	10	0.00002	['Nonobese type 2 diabetes vs. control subjects', 'P', 'assoc']
19056611	3	8	5	0.00001	['Obese type 2 diabetes vs. control subjects', 'P', 'assoc']
19096518	1	4	8	1.7E-07	['P-Value', 'c']
19096518	1	9	8	5.5E-08	['P-Value', 'c']
19096518	2	1	7	4.7E-10	['P-Value', 'c']
19096518	3	4	4	2.2E-07	['P-Value', '0.012']
19096518	1	4	9	5.8E-03	['FDR', 'e']
19096518	5	16	6	3.5E-03	['P-Value (one-sided)', '0.11', '0.07']
19096518	1	7	8	6.2E-12	['P-Value', 'c']
19096518	1	6	8	2.8E-12	['P-Value', 'c']
19096518	1	3	9	7.8E-03	['FDR', 'e']
19096518	2	4	7	1.8E-25	['P-Value', 'c']
19096518	1	10	9	5.5E-04	['FDR', 'e']
19096518	1	8	9	3.8E-03	['FDR', 'e']
19096518	5	8	6	4.8E-03	['P-Value (one-sided)', '0.11', '0.07']
19096518	1	5	9	1.3E-03	['FDR', 'e']
19096518	1	10	8	6.4E-09	['P-Value', 'c']
19096518	1	2	9	8.1E-04	['FDR', 'e']
19096518	2	2	7	5.7E-12	['P-Value', 'c']
19096518	5	14	6	4.9E-08	['P-Value (one-sided)', '0.11', '0.07']
19096518	1	1	8	6.8E-10	['P-Value', 'c']
19096518	1	2	8	1.2E-08	['P-Value', 'c']
19096518	2	3	7	5.4E-08	['P-Value', 'c']
19096518	1	7	9	1.1E-06	['FDR', 'e']
19096518	3	5	4	1.5E-26	['P-Value', '0.012']
19096518	1	3	8	2.5E-07	['P-Value', 'c']
19096518	1	6	9	9.6E-07	['FDR', 'e']
19096518	1	1	9	7.8E-05	['FDR', 'e']
19096518	1	5	8	2.3E-08	['P-Value', 'c']
19096518	5	6	6	1.4E-12	['P-Value (one-sided)', '0.11', '0.07']
19096518	2	5	7	4.3E-19	['P-Value', 'c']
19096518	1	8	8	9.8E-08	['P-Value', 'c']
19096518	1	9	9	2.7E-03	['FDR', 'e']
19116933	2	3	10	0.00006	['Validation stage', 'P', 'for trend']
19116933	1	3	13	0.00006	['P', 'for trend']
19132087	4	10	5	7.35E-04	['Differential transcript levels']
19132087	4	1	5	1.530E-07	['Differential transcript levels']
19132087	4	5	5	1.55E-04	['Differential transcript levels']
19132087	4	11	5	9.82E-05	['Differential transcript levels']
19132087	4	4	5	3.05E-02	['Differential transcript levels']
19132087	4	7	5	9.86E-03	['Differential transcript levels']
19132087	4	2	5	1.20E-03	['Differential transcript levels']
19197348	3	101	7	9.0E-06	['P-value', 'BMI']
19197348	4	25	5	1.0E-73	['Caucasian', 'P-value', 'BMI']
19197348	3	61	7	1.9E-05	['P-value', 'BMI']
19197348	3	37	7	8.8E-06	['P-value', 'BMI']
19197348	4	45	5	6.4E-33	['Caucasian', 'P-value', 'BMI']
19197348	3	55	7	3.7E-06	['P-value', 'BMI']
19197348	4	10	5	6.5E-15	['Caucasian', 'P-value', 'BMI']
19197348	4	28	11	6.8E-04	['P', 'het', '\xce\xb2', 'BMI']
19197348	4	40	9	1.3E-02	['Kosraen', 'P-value', 'BMI']
19197348	3	46	7	8.6E-09	['P-value', 'BMI']
19197348	3	100	7	8.4E-06	['P-value', 'BMI']
19197348	3	45	7	3.9E-09	['P-value', 'BMI']
19197348	4	48	5	1.3E-11	['Caucasian', 'P-value', 'BMI']
19197348	3	13	7	2.8E-06	['P-value', 'BMI']
19197348	4	15	5	1.8E-09	['Caucasian', 'P-value', 'BMI']
19197348	3	102	7	9.2E-06	['P-value', 'BMI']
19197348	3	72	7	3.2E-06	['P-value', 'BMI']
19197348	4	28	5	3.0E-10	['Caucasian', 'P-value', 'BMI']
19197348	3	70	7	2.6E-06	['P-value', 'BMI']
19197348	4	54	5	2.0E-8	['Caucasian', 'P-value', 'BMI']
19197348	3	66	7	1.7E-06	['P-value', 'BMI']
19197348	4	18	5	2.1E-08	['Caucasian', 'P-value', 'BMI']
19197348	3	20	7	1.6E-06	['P-value', 'BMI']
19197348	4	21	5	4.7E-08	['Caucasian', 'P-value', 'BMI']
19197348	3	67	7	1.7E-06	['P-value', 'BMI']
19197348	3	92	7	1.6E-06	['P-value', 'BMI']
19197348	4	53	10	7E-4	['Kosraen', '\xce\xb2', 'BMI']
19197348	3	81	7	4.7E-06	['P-value', 'BMI']
19197348	3	94	7	5.2E-06	['P-value', 'BMI']
19197348	3	7	7	8.4E-07	['P-value', 'BMI']
19197348	4	46	5	1.0E-09	['Caucasian', 'P-value', 'BMI']
19197348	3	73	7	3.4E-06	['P-value', 'BMI']
19197348	3	8	7	5.3E-06	['P-value', 'BMI']
19197348	4	41	5	4.0E-09	['Caucasian', 'P-value', 'BMI']
19197348	3	85	7	6.0E-06	['P-value', 'BMI']
19197348	3	47	7	3.8E-06	['P-value', 'BMI']
19197348	3	99	7	8.0E-06	['P-value', 'BMI']
19197348	3	34	7	2.3E-06	['P-value', 'BMI']
19197348	3	93	7	4.5E-06	['P-value', 'BMI']
19197348	4	31	9	2.4E-05	['Kosraen', 'P-value', 'BMI']
19197348	4	22	11	2.9E-11	['P', 'het', '\xce\xb2', 'BMI']
19197348	3	41	7	1.2E-09	['P-value', 'BMI']
19197348	4	14	5	1.3E-10	['Caucasian', 'P-value', 'BMI']
19197348	4	53	5	6.7E-15	['Caucasian', 'P-value', 'BMI']
19197348	4	8	5	2.7E-20	['Caucasian', 'P-value', 'BMI']
19197348	3	95	7	6.1E-06	['P-value', 'BMI']
19197348	3	40	7	1.2E-09	['P-value', 'BMI']
19197348	3	10	7	7.3E-06	['P-value', 'BMI']
19197348	4	34	5	3.0E-08	['Caucasian', 'P-value', 'BMI']
19197348	3	69	7	2.6E-06	['P-value', 'BMI']
19197348	4	50	5	2.2E-26	['Caucasian', 'P-value', 'BMI']
19197348	3	96	7	6.2E-06	['P-value', 'BMI']
19197348	4	26	5	2.0E-13	['Caucasian', 'P-value', 'BMI']
19197348	3	15	7	9.0E-06	['P-value', 'BMI']
19197348	4	13	5	1.1E-10	['Caucasian', 'P-value', 'BMI']
19197348	3	52	7	1.1E-06	['P-value', 'BMI']
19197348	3	75	7	3.5E-06	['P-value', 'BMI']
19197348	3	77	7	4.0E-06	['P-value', 'BMI']
19197348	3	42	7	2.1E-09	['P-value', 'BMI']
19197348	4	42	11	2.0E-06	['P', 'het', '\xce\xb2', 'BMI']
19197348	3	9	7	6.7E-06	['P-value', 'BMI']
19197348	3	64	7	1.3E-06	['P-value', 'BMI']
19197348	4	16	5	9.8E-09	['Caucasian', 'P-value', 'BMI']
19197348	4	9	11	5.2E-08	['P', 'het', '\xce\xb2', 'BMI']
19197348	4	17	5	1.5E-08	['Caucasian', 'P-value', 'BMI']
19197348	4	42	5	7.0E-15	['Caucasian', 'P-value', 'BMI']
19197348	4	36	5	2.0E-28	['Caucasian', 'P-value', 'BMI']
19197348	4	11	5	4.5E-14	['Caucasian', 'P-value', 'BMI']
19197348	3	82	7	4.9E-06	['P-value', 'BMI']
19197348	4	9	5	1.4E-16	['Caucasian', 'P-value', 'BMI']
19197348	3	48	7	4.0E-06	['P-value', 'BMI']
19197348	3	33	7	1.9E-06	['P-value', 'BMI']
19197348	3	11	7	8.4E-06	['P-value', 'BMI']
19197348	4	51	5	6.5E-21	['Caucasian', 'P-value', 'BMI']
19197348	3	50	7	6.7E-06	['P-value', 'BMI']
19197348	3	76	7	3.9E-06	['P-value', 'BMI']
19197348	3	86	7	6.1E-06	['P-value', 'BMI']
19197348	3	53	7	2.9E-06	['P-value', 'BMI']
19197348	4	7	5	8.3E-22	['Caucasian', 'P-value', 'BMI']
19197348	3	98	7	7.3E-06	['P-value', 'BMI']
19197348	3	35	7	5.5E-06	['P-value', 'BMI']
19197348	3	87	7	7.2E-06	['P-value', 'BMI']
19197348	4	27	5	2.0E-07	['Caucasian', 'P-value', 'BMI']
19197348	3	17	7	1.2E-05	['P-value', 'BMI']
19197348	4	52	5	6.8E-17	['Caucasian', 'P-value', 'BMI']
19197348	3	2	7	2.0E-06	['P-value', 'BMI']
19197348	4	31	5	1.0E-20	['Caucasian', 'P-value', 'BMI']
19197348	3	5	7	3.1E-06	['P-value', 'BMI']
19197348	4	25	9	1.7E-04	['Kosraen', 'P-value', 'BMI']
19197348	3	38	7	9.9E-06	['P-value', 'BMI']
19197348	4	3	5	2.0E-20	['Caucasian', 'P-value', 'BMI']
19197348	4	42	9	1.6E-03	['Kosraen', 'P-value', 'BMI']
19197348	4	39	9	1.5E-02	['Kosraen', 'P-value', 'BMI']
19197348	3	22	7	7.5E-06	['P-value', 'BMI']
19197348	3	74	7	3.4E-06	['P-value', 'BMI']
19197348	3	26	7	8.7E-06	['P-value', 'BMI']
19197348	4	12	5	9.7E-12	['Caucasian', 'P-value', 'BMI']
19197348	3	65	7	1.6E-06	['P-value', 'BMI']
19197348	3	84	7	5.7E-06	['P-value', 'BMI']
19197348	3	103	7	9.8E-06	['P-value', 'BMI']
19197348	4	37	5	2.0E-07	['Caucasian', 'P-value', 'BMI']
19197348	3	29	7	3.7E-07	['P-value', 'BMI']
19197348	3	25	7	5.3E-06	['P-value', 'BMI']
19197348	3	89	7	9.6E-06	['P-value', 'BMI']
19197348	4	8	11	5.5E-42	['P', 'het', '\xce\xb2', 'BMI']
19197348	3	32	7	3.4E-07	['P-value', 'BMI']
19197348	4	20	5	3.3E-08	['Caucasian', 'P-value', 'BMI']
19197348	3	43	7	2.2E-09	['P-value', 'BMI']
19197348	4	38	5	2.0E-08	['Caucasian', 'P-value', 'BMI']
19197348	3	54	7	3.1E-06	['P-value', 'BMI']
19197348	4	7	11	2.8E-06	['P', 'het', '\xce\xb2', 'BMI']
19197348	4	33	9	1.9E-07	['Kosraen', 'P-value', 'BMI']
19197348	3	56	7	3.8E-06	['P-value', 'BMI']
19197348	3	79	7	4.3E-06	['P-value', 'BMI']
19197348	3	63	7	9.9E-07	['P-value', 'BMI']
19197348	3	78	7	4.2E-06	['P-value', 'BMI']
19197348	4	39	5	3.0E-14	['Caucasian', 'P-value', 'BMI']
19197348	4	4	5	2.8E-15	['Caucasian', 'P-value', 'BMI']
19197348	3	97	7	6.8E-06	['P-value', 'BMI']
19197348	4	23	5	9.9E-08	['Caucasian', 'P-value', 'BMI']
19197348	3	71	7	2.6E-06	['P-value', 'BMI']
19197348	3	21	7	2.1E-06	['P-value', 'BMI']
19197348	4	52	9	3E-04	['Kosraen', 'P-value', 'BMI']
19197348	3	4	7	3.1E-06	['P-value', 'BMI']
19197348	4	41	9	1.6E-03	['Kosraen', 'P-value', 'BMI']
19197348	3	68	7	2.1E-06	['P-value', 'BMI']
19197348	3	59	7	6.1E-06	['P-value', 'BMI']
19197348	3	90	7	9.9E-06	['P-value', 'BMI']
19197348	4	19	5	3.2E-08	['Caucasian', 'P-value', 'BMI']
19197348	4	43	5	7.0E-22	['Caucasian', 'P-value', 'BMI']
19197348	4	22	5	6.4E-08	['Caucasian', 'P-value', 'BMI']
19197348	3	23	7	9.7E-06	['P-value', 'BMI']
19197348	3	28	7	1.9E-07	['P-value', 'BMI']
19197348	3	36	7	6.0E-06	['P-value', 'BMI']
19197348	3	58	7	5.5E-06	['P-value', 'BMI']
19197348	4	32	5	1.0E-21	['Caucasian', 'P-value', 'BMI']
19197348	4	48	9	3.0E-04	['Kosraen', 'P-value', 'BMI']
19197348	3	19	7	1.5E-06	['P-value', 'BMI']
19197348	4	6	5	1.4E-27	['Caucasian', 'P-value', 'BMI']
19197348	4	33	5	1.0E-60	['Caucasian', 'P-value', 'BMI']
19197348	3	83	7	5.6E-06	['P-value', 'BMI']
19197348	4	40	5	4.0E-17	['Caucasian', 'P-value', 'BMI']
19197348	3	30	7	1.3E-06	['P-value', 'BMI']
19197348	3	14	7	4.1E-06	['P-value', 'BMI']
19197348	3	44	7	2.9E-09	['P-value', 'BMI']
19197348	4	29	5	9.0E-23	['Caucasian', 'P-value', 'BMI']
19197348	3	88	7	8.1E-06	['P-value', 'BMI']
19197348	3	49	7	5.0E-06	['P-value', 'BMI']
19197348	3	80	7	4.5E-06	['P-value', 'BMI']
19247474	3	22	5	5.36E-05	['Permuted P']
19247474	3	2	4	9.52E-05	['GWAS P', 'weight']
19247474	2	23	9	4.40E-04	['P NHS']
19247474	2	18	10	5.90E-05	['P PLCO']
19247474	3	13	4	6.09E-05	['GWAS P', 'weight']
19247474	2	2	10	3.30E-03	['P PLCO']
19247474	2	24	11	6.00E-06	['P weight']
19247474	3	2	5	2.43E-03	['Permuted P']
19247474	3	17	4	1.04E-03	['GWAS P', 'weight']
19247474	3	24	4	2.22E-03	['GWAS P', 'weight']
19247474	2	18	11	8.50E-06	['P weight']
19247474	2	1	9	3.70E-05	['P NHS']
19247474	3	5	5	6.86E-03	['Permuted P']
19247474	2	5	9	7.00E-04	['P NHS']
19247474	3	9	5	9.29E-03	['Permuted P']
19247474	2	5	10	3.00E-03	['P PLCO']
19247474	3	19	4	2.61E-04	['GWAS P', 'weight']
19247474	2	12	10	1.00E-03	['P PLCO']
19247474	2	14	9	1.80E-04	['P NHS']
19247474	3	8	5	7.14E-03	['Permuted P']
19247474	2	4	9	2.80E-06	['P NHS']
19247474	2	14	10	7.30E-03	['P PLCO']
19247474	3	6	4	2.89E-05	['GWAS P', 'weight']
19247474	2	16	10	1.10E-03	['P PLCO']
19247474	3	3	4	3.20E-04	['GWAS P', 'weight']
19247474	2	8	10	8.40E-04	['P PLCO']
19247474	2	14	11	5.20E-06	['P weight']
19247474	2	10	11	7.80E-06	['P weight']
19247474	2	1	11	2.40E-07	['P weight']
19247474	3	4	5	3.10E-03	['Permuted P']
19247474	3	21	5	8.69E-03	['Permuted P']
19247474	2	20	11	9.90E-06	['P weight']
19247474	2	1	10	1.30E-03	['P PLCO']
19247474	3	3	5	3.05E-03	['Permuted P']
19247474	2	2	9	2.20E-04	['P NHS']
19247474	2	28	9	5.00E-03	['P NHS']
19247474	2	7	10	5.60E-04	['P PLCO']
19247474	2	8	11	2.70E-06	['P weight']
19247474	2	28	10	5.70E-04	['P PLCO']
19247474	3	10	5	3.24E-03	['Permuted P']
19247474	2	7	11	8.40E-06	['P weight']
19247474	2	28	11	9.30E-06	['P weight']
19247474	2	9	9	2.70E-04	['P NHS']
19247474	2	4	10	7.30E-02	['P PLCO']
19247474	3	15	5	5.14E-03	['Permuted P']
19247474	3	19	5	5.79E-03	['Permuted P']
19247474	2	19	11	9.20E-06	['P weight']
19247474	2	7	9	4.50E-03	['P NHS']
19247474	2	3	10	5.10E-03	['P PLCO']
19247474	2	9	11	3.80E-06	['P weight']
19247474	3	20	5	1.24E-03	['Permuted P']
19247474	3	4	4	6.13E-04	['GWAS P', 'weight']
19247474	2	13	9	1.20E-03	['P NHS']
19247474	2	2	11	3.00E-06	['P weight']
19247474	3	14	5	3.33E-04	['Permuted P']
19247474	3	9	4	1.45E-03	['GWAS P', 'weight']
19247474	3	18	5	7.36E-04	['Permuted P']
19247474	2	13	10	9.60E-04	['P PLCO']
19247474	3	11	5	3.48E-03	['Permuted P']
19247474	2	25	9	1.10E-02	['P NHS']
19247474	2	13	11	3.70E-06	['P weight']
19247474	2	24	9	1.00E-02	['P NHS']
19247474	2	15	9	1.60E-02	['P NHS']
19247474	2	25	10	1.60E-04	['P PLCO']
19247474	2	8	9	9.80E-04	['P NHS']
19247474	2	15	10	5.10E-05	['P PLCO']
19247474	3	8	4	2.32E-04	['GWAS P', 'weight']
19247474	2	5	11	7.30E-06	['P weight']
19247474	3	12	5	7.29E-03	['Permuted P']
19247474	2	15	11	5.70E-06	['P weight']
19247474	2	3	11	5.80E-06	['P weight']
19247474	2	6	11	6.00E-06	['P weight']
19247474	2	10	10	2.70E-03	['P PLCO']
19247474	3	5	4	1.63E-03	['GWAS P', 'weight']
19247474	3	21	4	1.47E-04	['GWAS P', 'weight']
19247474	3	16	4	4.67E-05	['GWAS P', 'weight']
19247474	2	20	9	1.30E-02	['P NHS']
19247474	3	13	5	1.90E-04	['Permuted P']
19247474	2	20	10	1.40E-04	['P PLCO']
19247474	2	22	9	4.50E-04	['P NHS']
19247474	2	6	9	2.70E-03	['P NHS']
19247474	2	19	9	1.40E-03	['P NHS']
19247474	2	22	10	4.90E-03	['P PLCO']
19247474	2	12	9	1.00E-03	['P NHS']
19247474	2	22	11	8.20E-06	['P weight']
19247474	3	7	5	2.76E-03	['Permuted P']
19247474	2	21	11	6.30E-06	['P weight']
19247474	3	14	4	3.68E-05	['GWAS P', 'weight']
19247474	3	23	4	7.16E-04	['GWAS P', 'weight']
19247474	2	17	11	7.00E-06	['P weight']
19247474	3	18	4	7.31E-05	['GWAS P', 'weight']
19247474	3	11	4	3.74E-04	['GWAS P', 'weight']
19247474	2	26	9	1.40E-02	['P NHS']
19247474	3	23	5	4.81E-03	['Permuted P']
19247474	3	6	5	1.10E-03	['Permuted P']
19247474	2	26	10	1.10E-04	['P PLCO']
19247474	2	6	10	6.80E-04	['P PLCO']
19247474	2	26	11	6.70E-06	['P weight']
19247474	2	19	10	2.10E-03	['P PLCO']
19247474	3	10	4	9.81E-05	['GWAS P', 'weight']
19247474	2	3	9	2.80E-04	['P NHS']
19247474	3	17	5	9.29E-03	['Permuted P']
19247474	2	16	9	1.60E-03	['P NHS']
19247474	2	18	9	2.00E-02	['P NHS']
19247474	3	24	5	8.29E-03	['Permuted P']
19247474	2	17	9	1.80E-02	['P NHS']
19247474	2	10	9	8.50E-04	['P NHS']
19247474	3	15	4	8.04E-05	['GWAS P', 'weight']
19247474	2	21	9	4.50E-02	['P NHS']
19247474	3	20	4	1.20E-03	['GWAS P', 'weight']
19247474	2	17	10	5.60E-05	['P PLCO']
19247474	2	11	10	1.90E-03	['P PLCO']
19247474	3	1	4	3.87E-04	['GWAS P', 'weight']
19247474	2	23	10	5.10E-03	['P PLCO']
19247474	3	22	4	6.73E-06	['GWAS P', 'weight']
19247474	2	16	11	5.70E-06	['P weight']
19247474	3	12	4	4.46E-04	['GWAS P', 'weight']
19247474	3	1	5	1.90E-03	['Permuted P']
19247474	2	11	9	1.50E-03	['P NHS']
19247474	2	23	11	8.40E-06	['P weight']
19247474	2	12	11	3.30E-06	['P weight']
19247474	2	4	11	6.20E-06	['P weight']
19247474	2	24	10	1.50E-04	['P PLCO']
19247474	3	7	4	1.57E-03	['GWAS P', 'weight']
19247474	2	11	11	9.00E-06	['P weight']
19247474	2	27	9	9.60E-03	['P NHS']
19247474	3	16	5	5.33E-03	['Permuted P']
19247474	2	21	10	1.50E-05	['P PLCO']
19247474	2	27	10	2.10E-04	['P PLCO']
19247474	2	25	11	6.70E-06	['P weight']
19247474	2	9	10	3.60E-03	['P PLCO']
19247474	2	27	11	7.70E-06	['P weight']
19300499	1	3	4	1.6E-05	['Tested SNP', 'CYP4F2', 'rs2108622']
19300499	2	8	9	1.6E-12	['Combined (1641)', 'P', '-value']
19300499	1	4	1	7.3E-97	['Tested SNP', 'VKORC1', 'rs9923231']
19300499	2	5	3	1.7E-28	['WARG GWAS (1053)', 'P', '-value']
19300499	2	8	3	7.6E-12	['WARG GWAS (1053)', 'P', '-value']
19300499	1	5	4	4.6E-07	['Tested SNP', 'CYP4F2', 'rs2108622']
19300499	1	5	2	3.8E-43	['Tested SNP', 'CYP2C9*3', 'rs1057910']
19300499	2	4	6	2.3E-26	['Replication (588)', 'P', '-value']
19300499	2	3	3	1.6E-122	['WARG GWAS (1053)', 'P', '-value']
19300499	1	7	4	8.3E-10	['Tested SNP', 'CYP4F2', 'rs2108622']
19300499	2	5	6	5.5E-07	['Replication (588)', 'P', '-value']
19300499	1	6	4	8.3E-08	['Tested SNP', 'CYP4F2', 'rs2108622']
19300499	1	3	3	8.8E-13	['Tested SNP', 'CYP2C9*2', 'rs1799853']
19300499	2	7	9	1.2E-111	['Combined (1641)', 'P', '-value']
19300499	1	3	2	4.5E-17	['Tested SNP', 'CYP2C9*3', 'rs1057910']
19300499	2	6	3	8.3E-10	['WARG GWAS (1053)', 'P', '-value']
19300499	2	7	3	1.9E-63	['WARG GWAS (1053)', 'P', '-value']
19300499	2	3	6	5.0E-62	['Replication (588)', 'P', '-value']
19300499	2	6	9	3.3E-10	['Combined (1641)', 'P', '-value']
19300499	1	4	4	4.8E-06	['Tested SNP', 'CYP4F2', 'rs2108622']
19300499	2	4	3	2.6E-55	['WARG GWAS (1053)', 'P', '-value']
19300499	2	4	9	2.6E-79	['Combined (1641)', 'P', '-value']
19300499	2	3	9	2.7E-181	['Combined (1641)', 'P', '-value']
19300499	1	3	1	5.4E-78	['Tested SNP', 'VKORC1', 'rs9923231']
19300499	1	4	2	1.2E-24	['Tested SNP', 'CYP2C9*3', 'rs1057910']
19300499	2	7	6	1.7E-31	['Replication (588)', 'P', '-value']
19300499	1	6	3	1.4E-26	['Tested SNP', 'CYP2C9*2', 'rs1799853']
19300499	2	5	9	1.1E-31	['Combined (1641)', 'P', '-value']
19300499	1	4	3	2.4E-14	['Tested SNP', 'CYP2C9*2', 'rs1799853']
19300499	1	5	3	1.0E-15	['Tested SNP', 'CYP2C9*2', 'rs1799853']
19300500	5	3	2	2.31E-08	['Framingham Heart Study', 'N = 7691', 'p-value']
19300500	2	4	6	2.7E-08	['LME p-value']
19300500	2	10	6	3.31E-06	['LME p-value']
19300500	2	13	6	9.88E-06	['LME p-value']
19300500	2	15	6	9.84E-06	['LME p-value']
19300500	5	3	8	2.2E-06	['Family Heart Study', 'N = 485 smokers', 'p-value smokers']
19300500	2	12	4	9.82E-05	['FBAT p-value', '*']
19300500	2	3	6	2.4E-08	['LME p-value']
19300500	2	2	4	6.92E-06	['FBAT p-value', '*']
19300500	2	5	4	8.63E-06	['FBAT p-value', '*']
19300500	2	8	6	5.8E-07	['LME p-value']
19300500	2	14	6	1.01E-05	['LME p-value']
19300500	2	3	4	6.27E-06	['FBAT p-value', '*']
19300500	4	2	8	6.18E-06	['Airflow Obstruction p-value', '(a)', '0.004']
19300500	2	12	6	6.79E-06	['LME p-value']
19300500	2	17	6	1.26E-05	['LME p-value']
19300500	2	16	6	1.09E-05	['LME p-value']
19300500	2	4	4	6.54E-06	['FBAT p-value', '*']
19300500	2	7	6	7.14E-06	['LME p-value']
19300500	3	1	5	2.0E-04	['p-value', '0.33']
19300500	2	1	6	3.55E-09	['LME p-value']
19300500	2	6	6	2.93E-06	['LME p-value']
19300500	6	2	8	6.18E-06	['Smokers: 185 cases, 226 controls', 'p-value']
19300500	2	2	6	2.31E-08	['LME p-value']
19300500	5	3	4	8.1E-05	['Framingham Heart Study', 'N = 4141 smokers', 'p-value smokers']
19300500	2	18	6	1.41E-05	['LME p-value']
19300500	2	5	6	3.83E-07	['LME p-value']
19300500	4	2	6	2.24E-06	['Ratio p-value', '0.01']
19300500	2	9	6	3.12E-06	['LME p-value']
19300500	2	11	6	4.22E-06	['LME p-value']
19300500	2	13	4	4.06E-05	['FBAT p-value', '*']
19300500	2	1	4	1.31E-06	['FBAT p-value', '*']
19359265	2	10	5	1.80E-04	['p Values GWA']
19359265	2	19	9	7.40E-02	['p Values combined']
19359265	2	27	5	1.24E-03	['p Values GWA']
19359265	2	23	5	1.90E-05	['p Values GWA']
19359265	2	14	7	8.30E-01	['p Values replication', '1.00E+00']
19359265	2	22	5	1.48E-04	['p Values GWA']
19359265	2	34	9	2.70E-03	['p Values combined']
19359265	2	24	5	8.10E-03	['p Values GWA']
19359265	2	12	7	6.10E-01	['p Values replication', '1.00E+00']
19359265	2	2	5	1.60E-04	['p Values GWA']
19359265	2	26	9	1.14E-02	['p Values combined']
19359265	2	38	5	8.80E-03	['p Values GWA']
19359265	2	15	7	2.60E-01	['p Values replication', '1.00E+00']
19359265	2	8	5	8.40E-04	['p Values GWA']
19359265	2	33	7	6.00E-01	['p Values replication', '1.00E+00']
19359265	2	22	9	1.10E-01	['p Values combined']
19359265	2	26	7	8.80E-01	['p Values replication', '1.00E+00']
19359265	2	23	9	5.70E-04	['p Values combined']
19359265	2	3	9	2.10E-03	['p Values combined']
19359265	2	8	7	4.70E-01	['p Values replication', '1.00E+00']
19359265	2	36	5	9.70E-04	['p Values GWA']
19359265	2	8	9	3.30E-02	['p Values combined']
19359265	2	15	9	6.50E-03	['p Values combined']
19359265	2	1	7	3.30E-01	['p Values replication', '1.00E+00']
19359265	2	7	5	1.01E-03	['p Values GWA']
19359265	2	33	9	4.80E-02	['p Values combined']
19359265	2	34	5	9.65E-05	['p Values GWA']
19359265	2	15	5	8.80E-06	['p Values GWA']
19359265	2	22	7	3.70E-01	['p Values replication', '1.00E+00']
19359265	2	1	9	1.45E-02	['p Values combined']
19359265	2	37	9	8.50E-02	['p Values combined']
19359265	2	41	5	1.30E-03	['p Values GWA']
19359265	2	7	7	4.20E-01	['p Values replication', '1.00E+00']
19359265	2	31	5	3.70E-04	['p Values GWA']
19359265	2	2	9	6.30E-03	['p Values combined']
19359265	2	3	5	9.73E-05	['p Values GWA']
19359265	2	4	7	8.60E-01	['p Values replication', '1.00E+00']
19359265	2	14	9	1.34E-02	['p Values combined']
19359265	2	30	7	1.06E-01	['p Values replication', '1.00E+00']
19359265	2	32	5	4.53E-04	['p Values GWA']
19359265	2	23	7	8.30E-01	['p Values replication', '1.00E+00']
19359265	2	9	5	1.10E-04	['p Values GWA']
19359265	2	29	9	4.40E-02	['p Values combined']
19359265	2	41	7	2.20E-01	['p Values replication', '1.00E+00']
19359265	2	32	7	8.00E-01	['p Values replication', '1.00E+00']
19359265	2	36	9	4.20E-01	['p Values combined']
19359265	2	9	7	1.49E-01	['p Values replication', '1.00E+00']
19359265	2	7	9	3.30E-02	['p Values combined']
19359265	2	3	7	3.80E-01	['p Values replication', '1.00E+00']
19359265	2	37	5	9.20E-04	['p Values GWA']
19359265	2	37	7	3.80E-01	['p Values replication', '1.00E+00']
19359265	2	30	9	2.20E-03	['p Values combined']
19359265	2	41	9	2.10E-03	['p Values combined']
19359265	2	26	5	2.52E-04	['p Values GWA']
19359265	2	13	7	2.50E-01	['p Values replication', '1.00E+00']
19359265	2	25	9	7.80E-02	['p Values combined']
19359265	2	13	9	1.03E-03	['p Values combined']
19359265	2	35	9	2.10E-01	['p Values combined']
19359265	2	18	7	6.00E-02	['p Values replication', '1.00E+00']
19359265	2	18	9	5.70E-02	['p Values combined']
19359265	2	19	7	1.48E-01	['p Values replication', '1.00E+00']
19359265	2	35	5	2.80E-03	['p Values GWA']
19359265	2	28	7	9.10E-01	['p Values replication', '1.00E+00']
19359265	2	5	9	5.70E-02	['p Values combined']
19359265	2	29	7	5.50E-01	['p Values replication', '1.00E+00']
19359265	2	21	5	2.72E-04	['p Values GWA']
19359265	2	34	7	3.90E-01	['p Values replication', '1.00E+00']
19359265	2	10	9	1.32E-03	['p Values combined']
19359265	2	19	5	1.20E-04	['p Values GWA']
19359265	2	38	9	4.40E-02	['p Values combined']
19359265	2	5	7	9.70E-01	['p Values replication', '1.00E+00']
19359265	2	4	5	2.58E-04	['p Values GWA']
19359265	2	28	5	1.50E-02	['p Values GWA']
19359265	2	20	7	7.40E-01	['p Values replication', '1.00E+00']
19359265	2	9	9	6.20E-05	['p Values combined']
19359265	2	33	5	7.90E-04	['p Values GWA']
19359265	2	21	7	4.80E-01	['p Values replication', '1.00E+00']
19359265	2	31	7	1.60E-01	['p Values replication', '1.00E+00']
19359265	2	5	5	1.38E-03	['p Values GWA']
19359265	2	30	5	5.25E-04	['p Values GWA']
19359265	2	21	9	1.01E-01	['p Values combined']
19359265	2	28	9	8.30E-02	['p Values combined']
19359265	2	24	9	1.48E-03	['p Values combined']
19359265	2	11	7	4.70E-01	['p Values replication', '1.00E+00']
19359265	2	1	5	1.30E-05	['p Values GWA']
19359265	2	10	7	6.60E-01	['p Values replication', '1.00E+00']
19359265	2	18	5	3.70E-05	['p Values GWA']
19359265	2	14	5	3.40E-04	['p Values GWA']
19359265	2	20	5	3.40E-04	['p Values GWA']
19359265	2	27	7	4.60E-01	['p Values replication', '1.00E+00']
19359265	2	17	9	3.80E-02	['p Values combined']
19359265	2	6	9	2.40E-02	['p Values combined']
19359265	2	36	7	2.30E-02	['p Values replication', '1.00E+00']
19359265	2	4	9	1.70E-02	['p Values combined']
19359265	2	12	5	3.90E-04	['p Values GWA']
19359265	2	11	9	1.50E-03	['p Values combined']
19359265	2	25	7	5.20E-01	['p Values replication', '1.00E+00']
19359265	2	29	5	1.23E-03	['p Values GWA']
19359265	2	11	5	6.00E-04	['p Values GWA']
19359265	2	32	9	2.90E-02	['p Values combined']
19359265	2	20	9	4.90E-02	['p Values combined']
19359265	2	13	5	4.30E-04	['p Values GWA']
19359265	2	17	7	8.60E-02	['p Values replication', '1.00E+00']
19359265	2	16	9	4.00E-03	['p Values combined']
19359265	2	17	5	3.10E-05	['p Values GWA']
19359265	2	6	5	2.10E-03	['p Values GWA']
19359265	2	16	5	5.20E-06	['p Values GWA']
19359265	2	16	7	4.80E-01	['p Values replication', '1.00E+00']
19359265	2	27	9	2.90E-02	['p Values combined']
19359265	2	25	5	3.60E-03	['p Values GWA']
19359265	2	24	7	8.40E-02	['p Values replication', '1.00E+00']
19359265	2	31	9	3.50E-03	['p Values combined']
19359265	2	35	7	1.12E-01	['p Values replication', '1.00E+00']
19359265	2	12	9	8.90E-04	['p Values combined']
19401414	1	3	7	8.0E-10	['Stage 1 + 2 (1,629 case subjects/1,517 control subjects)', 'P', 'trend']
19401414	1	6	11	1.4E-05	['All combined (5,629 case subjects/6,406 control subjects)', '\xe2\x80\xa0', 'P', 'trend']
19401414	1	3	9	4.0E-12	['Stage 3 (4,000 case subjects/4,889 control subjects)', '\xe2\x80\xa0', 'P', 'trend', '\xe2\x80\xa1']
19401414	1	16	9	5.8E-13	['Stage 3 (4,000 case subjects/4,889 control subjects)', '\xe2\x80\xa0', 'P', 'trend', '\xe2\x80\xa1']
19401414	1	20	11	7.6E-12	['All combined (5,629 case subjects/6,406 control subjects)', '\xe2\x80\xa0', 'P', 'trend']
19401414	1	20	9	5.3E-11	['Stage 3 (4,000 case subjects/4,889 control subjects)', '\xe2\x80\xa0', 'P', 'trend', '\xe2\x80\xa1']
19401414	1	4	7	1.6E-07	['Stage 1 + 2 (1,629 case subjects/1,517 control subjects)', 'P', 'trend']
19401414	1	3	11	7.2E-20	['All combined (5,629 case subjects/6,406 control subjects)', '\xe2\x80\xa0', 'P', 'trend']
19401414	1	5	9	8.0E-23	['Stage 3 (4,000 case subjects/4,889 control subjects)', '\xe2\x80\xa0', 'P', 'trend', '\xe2\x80\xa1']
19401414	1	17	7	2.2E-08	['Stage 1 + 2 (1,629 case subjects/1,517 control subjects)', 'P', 'trend']
19401414	1	19	9	2.6E-09	['Stage 3 (4,000 case subjects/4,889 control subjects)', '\xe2\x80\xa0', 'P', 'trend', '\xe2\x80\xa1']
19401414	1	5	11	1.1E-26	['All combined (5,629 case subjects/6,406 control subjects)', '\xe2\x80\xa0', 'P', 'trend']
19401414	1	4	11	2.1E-29	['All combined (5,629 case subjects/6,406 control subjects)', '\xe2\x80\xa0', 'P', 'trend']
19401414	1	12	9	2.5E-05	['Stage 3 (4,000 case subjects/4,889 control subjects)', '\xe2\x80\xa0', 'P', 'trend', '\xe2\x80\xa1']
19401414	1	13	7	1.7E-10	['Stage 1 + 2 (1,629 case subjects/1,517 control subjects)', 'P', 'trend']
19401414	1	12	11	1.0E-06	['All combined (5,629 case subjects/6,406 control subjects)', '\xe2\x80\xa0', 'P', 'trend']
19401414	1	21	7	2.5E-04	['Stage 1 + 2 (1,629 case subjects/1,517 control subjects)', 'P', 'trend']
19401414	1	6	7	3.6E-04	['Stage 1 + 2 (1,629 case subjects/1,517 control subjects)', 'P', 'trend']
19401414	1	5	7	2.3E-05	['Stage 1 + 2 (1,629 case subjects/1,517 control subjects)', 'P', 'trend']
19401414	1	16	11	1.8E-14	['All combined (5,629 case subjects/6,406 control subjects)', '\xe2\x80\xa0', 'P', 'trend']
19401414	1	14	7	4.6E-09	['Stage 1 + 2 (1,629 case subjects/1,517 control subjects)', 'P', 'trend']
19401414	1	4	9	4.8E-22	['Stage 3 (4,000 case subjects/4,889 control subjects)', '\xe2\x80\xa0', 'P', 'trend', '\xe2\x80\xa1']
19401414	1	19	11	6.7E-12	['All combined (5,629 case subjects/6,406 control subjects)', '\xe2\x80\xa0', 'P', 'trend']
19448621	1	17	14	1.1E-14	['Joint analysis', 'P value', 'e', ',', 'f', 'Age at Menarche']
19448621	1	9	14	3.6E-08	['Joint analysis', 'P value', 'e', ',', 'f', 'Age at Menarche']
19448621	1	3	11	3.4E-13	['WGHS', 'P value', 'e', 'Age at Menarche']
19448621	1	23	11	2.9E-10	['WGHS', 'P value', 'e', 'Age at Menarche']
19448621	1	22	11	8.4E-08	['WGHS', 'P value', 'e', 'Age at Menarche']
19448621	1	4	14	3.2E-13	['Joint analysis', 'P value', 'e', ',', 'f', 'Age at Menarche']
19448621	1	6	14	3.4E-09	['Joint analysis', 'P value', 'e', ',', 'f', 'Age at Menarche']
19448621	1	24	11	4.5E-08	['WGHS', 'P value', 'e', 'Age at Menarche']
19448621	1	23	14	3.9E-12	['Joint analysis', 'P value', 'e', ',', 'f', 'Age at Menarche']
19448621	1	17	8	4.0E-05	['NHS', 'P value', 'e', 'Age at Menarche']
19448621	1	11	11	4.1E-07	['WGHS', 'P value', 'e', 'Age at Menarche']
19448621	1	18	11	7.6E-11	['WGHS', 'P value', 'e', 'Age at Menarche']
19448621	1	8	14	3.1E-08	['Joint analysis', 'P value', 'e', ',', 'f', 'Age at Menarche']
19448621	1	24	14	6.6E-10	['Joint analysis', 'P value', 'e', ',', 'f', 'Age at Menarche']
19448621	1	7	11	2.3E-08	['WGHS', 'P value', 'e', 'Age at Menarche']
19448621	1	12	11	6.5E-08	['WGHS', 'P value', 'e', 'Age at Menarche']
19448621	1	26	11	7.9E-07	['WGHS', 'P value', 'e', 'Age at Menarche']
19448621	1	22	8	8.8E-07	['NHS', 'P value', 'e', 'Age at Menarche']
19448621	1	12	14	9.7E-08	['Joint analysis', 'P value', 'e', ',', 'f', 'Age at Menarche']
19448621	1	26	14	7.2E-08	['Joint analysis', 'P value', 'e', ',', 'f', 'Age at Menarche']
19448621	1	14	8	4.1E-05	['NHS', 'P value', 'e', 'Age at Menarche']
19448621	1	16	8	5.1E-07	['NHS', 'P value', 'e', 'Age at Menarche']
19448621	1	5	11	6.7E-13	['WGHS', 'P value', 'e', 'Age at Menarche']
19448621	1	8	11	3.0E-08	['WGHS', 'P value', 'e', 'Age at Menarche']
19448621	1	17	11	4.8E-11	['WGHS', 'P value', 'e', 'Age at Menarche']
19448621	1	20	14	1.4E-13	['Joint analysis', 'P value', 'e', ',', 'f', 'Age at Menarche']
19448621	1	15	14	1.8E-19	['Joint analysis', 'P value', 'e', ',', 'f', 'Age at Menarche']
19448621	1	7	14	2.3E-08	['Joint analysis', 'P value', 'e', ',', 'f', 'Age at Menarche']
19448621	1	20	11	1.2E-10	['WGHS', 'P value', 'e', 'Age at Menarche']
19448621	1	9	11	2.1E-07	['WGHS', 'P value', 'e', 'Age at Menarche']
19448621	1	22	14	2.6E-12	['Joint analysis', 'P value', 'e', ',', 'f', 'Age at Menarche']
19448621	1	3	14	2.7E-13	['Joint analysis', 'P value', 'e', ',', 'f', 'Age at Menarche']
19448621	1	4	11	4.7E-15	['WGHS', 'P value', 'e', 'Age at Menarche']
19448621	1	16	11	4.5E-13	['WGHS', 'P value', 'e', 'Age at Menarche']
19448621	1	5	14	2.4E-11	['Joint analysis', 'P value', 'e', ',', 'f', 'Age at Menarche']
19448621	1	14	11	7.6E-18	['WGHS', 'P value', 'e', 'Age at Menarche']
19448621	1	21	14	2.3E-12	['Joint analysis', 'P value', 'e', ',', 'f', 'Age at Menarche']
19448621	1	25	11	2.5E-07	['WGHS', 'P value', 'e', 'Age at Menarche']
19448621	1	11	14	9.7E-08	['Joint analysis', 'P value', 'e', ',', 'f', 'Age at Menarche']
19448621	1	14	14	1.2E-21	['Joint analysis', 'P value', 'e', ',', 'f', 'Age at Menarche']
19448621	1	19	11	1.1E-10	['WGHS', 'P value', 'e', 'Age at Menarche']
19448621	1	19	14	1.3E-13	['Joint analysis', 'P value', 'e', ',', 'f', 'Age at Menarche']
19448621	1	6	11	2.1E-09	['WGHS', 'P value', 'e', 'Age at Menarche']
19448621	1	25	14	5.1E-08	['Joint analysis', 'P value', 'e', ',', 'f', 'Age at Menarche']
19448621	1	15	8	3.4E-07	['NHS', 'P value', 'e', 'Age at Menarche']
19448621	1	10	14	7.9E-08	['Joint analysis', 'P value', 'e', ',', 'f', 'Age at Menarche']
19448621	1	18	14	8.4E-14	['Joint analysis', 'P value', 'e', ',', 'f', 'Age at Menarche']
19448621	1	21	11	3.2E-09	['WGHS', 'P value', 'e', 'Age at Menarche']
19448621	1	16	14	2.4E-18	['Joint analysis', 'P value', 'e', ',', 'f', 'Age at Menarche']
19448621	1	15	11	5.0E-14	['WGHS', 'P value', 'e', 'Age at Menarche']
19448621	1	10	11	4.2E-07	['WGHS', 'P value', 'e', 'Age at Menarche']
19454037	3	5	2	9.62E-05	['GWAS Cases and Controls (101 pairs)', 'P']
19454037	3	14	2	3.12E-05	['GWAS Cases and Controls (101 pairs)', 'P']
19454037	2	8	4	9.09E-05	['P', '\xe2\x80\xa0']
19454037	4	8	2	2.26E-05	['GWAS Cases and Controls (101 pairs)', 'P']
19454037	2	10	4	8.33E-05	['P', '\xe2\x80\xa0']
19454037	4	4	2	6.43E-05	['GWAS Cases and Controls (101 pairs)', 'P']
19454037	4	5	2	9.62E-05	['GWAS Cases and Controls (101 pairs)', 'P']
19454037	5	12	2	9.10E-05	['GWAS Cases and Controls (101 pairs)', 'P']
19454037	2	1	4	8.47E-07	['P', '\xe2\x80\xa0']
19454037	3	9	2	5.19E-05	['GWAS Cases and Controls (101 pairs)', 'P']
19454037	5	10	2	9.09E-05	['GWAS Cases and Controls (101 pairs)', 'P']
19454037	5	3	2	8.47E-07	['GWAS Cases and Controls (101 pairs)', 'P']
19454037	3	6	2	7.34E-05	['GWAS Cases and Controls (101 pairs)', 'P']
19454037	2	9	4	8.68E-05	['P', '\xe2\x80\xa0']
19454037	2	5	4	3.27E-06	['P', '\xe2\x80\xa0']
19454037	5	13	2	3.12E-05	['GWAS Cases and Controls (101 pairs)', 'P']
19454037	3	10	2	9.09E-05	['GWAS Cases and Controls (101 pairs)', 'P']
19454037	3	12	2	9.10E-05	['GWAS Cases and Controls (101 pairs)', 'P']
19454037	3	8	2	2.26E-05	['GWAS Cases and Controls (101 pairs)', 'P']
19454037	5	7	2	3.27E-06	['GWAS Cases and Controls (101 pairs)', 'P']
19454037	4	10	2	9.09E-05	['GWAS Cases and Controls (101 pairs)', 'P']
19454037	4	9	2	5.19E-05	['GWAS Cases and Controls (101 pairs)', 'P']
19454037	4	7	2	3.27E-06	['GWAS Cases and Controls (101 pairs)', 'P']
19454037	2	2	4	6.43E-05	['P', '\xe2\x80\xa0']
19454037	2	3	4	9.62E-05	['P', '\xe2\x80\xa0']
19454037	2	6	4	2.26E-05	['P', '\xe2\x80\xa0']
19454037	4	3	2	8.47E-07	['GWAS Cases and Controls (101 pairs)', 'P']
19454037	5	4	2	6.43E-05	['GWAS Cases and Controls (101 pairs)', 'P']
19454037	4	12	2	9.10E-05	['GWAS Cases and Controls (101 pairs)', 'P']
19454037	5	9	2	5.19E-05	['GWAS Cases and Controls (101 pairs)', 'P']
19454037	3	7	2	3.27E-06	['GWAS Cases and Controls (101 pairs)', 'P']
19454037	5	11	2	8.33E-05	['GWAS Cases and Controls (101 pairs)', 'P']
19454037	3	3	2	8.47E-07	['GWAS Cases and Controls (101 pairs)', 'P']
19454037	3	11	2	8.33E-05	['GWAS Cases and Controls (101 pairs)', 'P']
19454037	4	6	2	7.34E-05	['GWAS Cases and Controls (101 pairs)', 'P']
19454037	2	4	4	7.34E-05	['P', '\xe2\x80\xa0']
19454037	2	7	4	5.19E-05	['P', '\xe2\x80\xa0']
19454037	3	4	2	6.43E-05	['GWAS Cases and Controls (101 pairs)', 'P']
19454037	4	14	2	3.12E-05	['GWAS Cases and Controls (101 pairs)', 'P']
19454037	4	11	2	8.33E-05	['GWAS Cases and Controls (101 pairs)', 'P']
19454037	5	6	2	7.34E-05	['GWAS Cases and Controls (101 pairs)', 'P']
19454037	2	11	4	9.10E-05	['P', '\xe2\x80\xa0']
19454037	5	5	2	9.62E-05	['GWAS Cases and Controls (101 pairs)', 'P']
19454037	5	8	2	2.26E-05	['GWAS Cases and Controls (101 pairs)', 'P']
19454037	2	12	4	3.12E-05	['P', '\xe2\x80\xa0']
19503597	2	4	12	3.11E-07	['Women', 'p-value']
19503597	2	14	8	3.57E-05	['Men', 'p-value']
19503597	2	6	14	3.8E-17	['Difference', 'p-value', '0.140']
19503597	1	3	10	1.40E-09	['All individuals', 'p-value']
19503597	2	11	12	4.48E-08	['Women', 'p-value']
19503597	2	16	8	1.62E-06	['Men', 'p-value']
19503597	2	10	8	2.68E-05	['Men', 'p-value']
19503597	2	3	8	2.94E-07	['Men', 'p-value']
19503597	2	17	8	7.22E-07	['Men', 'p-value']
19503597	1	4	10	5.22E-201	['All individuals', 'p-value']
19503597	2	5	8	6.18E-04	['Men', 'p-value']
19503597	2	9	12	6.85E-10	['Women', 'p-value']
19503597	2	16	12	3.22E-09	['Women', 'p-value']
19503597	2	7	12	2.36E-196	['Women', 'p-value']
19503597	1	6	10	8.50E-09	['All individuals', 'p-value']
19503597	1	5	10	3.10E-26	['All individuals', 'p-value']
19503597	2	14	12	3.29E-05	['Women', 'p-value']
19503597	2	8	12	1.13E-10	['Women', 'p-value']
19503597	2	7	14	2.1E-19	['Difference', 'p-value', '0.140']
19503597	1	7	10	3.04E-14	['All individuals', 'p-value']
19503597	2	6	8	1.13E-41	['Men', 'p-value']
19503597	2	8	8	2.25E-18	['Men', 'p-value']
19503597	1	8	10	1.07E-08	['All individuals', 'p-value']
19503597	2	2	12	9.10E-04	['Women', 'p-value']
19503597	1	2	10	2.68E-09	['All individuals', 'p-value']
19503597	2	4	8	3.05E-04	['Men', 'p-value']
19503597	2	5	12	2.30E-07	['Women', 'p-value']
19503597	2	9	8	1.65E-18	['Men', 'p-value']
19503597	2	13	12	1.01E-07	['Women', 'p-value']
19503597	2	3	12	1.10E-03	['Women', 'p-value']
19503597	2	12	12	2.77E-08	['Women', 'p-value']
19503597	1	9	10	6.68E-14	['All individuals', 'p-value']
19503597	2	2	8	3.68E-07	['Men', 'p-value']
19503597	2	13	8	2.24E-08	['Men', 'p-value']
19503597	2	10	12	8.14E-05	['Women', 'p-value']
19503597	2	15	12	3.60E-09	['Women', 'p-value']
19503597	2	11	8	2.52E-08	['Men', 'p-value']
19503597	1	10	10	2.04E-09	['All individuals', 'p-value']
19503597	2	6	12	1.05E-192	['Women', 'p-value']
19503597	2	7	8	1.50E-38	['Men', 'p-value']
19503597	2	12	8	6.22E-08	['Men', 'p-value']
19503597	2	15	8	1.50E-06	['Men', 'p-value']
19503597	2	17	12	1.02E-04	['Women', 'p-value']
19557197	2	38	5	9.2E-03	['COMBINED pvalue']
19557197	2	19	5	8.0E-07	['COMBINED pvalue']
19557197	2	6	3	2.5E-06	['CHARGE pvalue']
19557197	2	42	5	2.6E-05	['COMBINED pvalue']
19557197	2	20	5	4.2E-06	['COMBINED pvalue']
19557197	2	38	3	6.2E-05	['CHARGE pvalue']
19557197	2	45	5	3.5E-03	['COMBINED pvalue']
19557197	2	18	5	1.9E-03	['COMBINED pvalue']
19557197	2	6	5	2.3E-06	['COMBINED pvalue']
19557197	2	34	3	3.7E-05	['CHARGE pvalue']
19557197	2	10	5	5.0E-06	['COMBINED pvalue']
19557197	2	28	3	2.5E-05	['CHARGE pvalue']
19557197	2	2	5	3.4E-03	['COMBINED pvalue']
19557197	2	42	3	9.5E-05	['CHARGE pvalue']
19557197	2	2	3	9.8E-07	['CHARGE pvalue']
19557197	2	39	5	4.4E-04	['COMBINED pvalue']
19557197	2	8	5	3.4E-03	['COMBINED pvalue']
19557197	2	25	5	8.0E-04	['COMBINED pvalue']
19557197	2	48	3	1.8E-04	['CHARGE pvalue']
19557197	2	47	3	5.3E-04	['CHARGE pvalue']
19557197	2	9	3	4.5E-06	['CHARGE pvalue']
19557197	2	40	3	7.4E-05	['CHARGE pvalue']
19557197	2	31	5	1.9E-03	['COMBINED pvalue']
19557197	2	14	3	7.9E-06	['CHARGE pvalue']
19557197	2	33	5	4.9E-05	['COMBINED pvalue']
19557197	2	35	3	4.2E-05	['CHARGE pvalue']
19557197	2	34	5	2.1E-05	['COMBINED pvalue']
19557197	2	13	5	2.9E-03	['COMBINED pvalue']
19557197	2	45	3	2.4E-04	['CHARGE pvalue']
19557197	2	5	3	1.9E-06	['CHARGE pvalue']
19557197	2	26	5	1.8E-04	['COMBINED pvalue']
19557197	2	11	5	3.7E-04	['COMBINED pvalue']
19557197	2	37	5	1.2E-03	['COMBINED pvalue']
19557197	2	12	5	1.1E-03	['COMBINED pvalue']
19557197	2	13	3	7.3E-06	['CHARGE pvalue']
19557197	2	3	5	4.4E-04	['COMBINED pvalue']
19557197	2	12	3	5.2E-06	['CHARGE pvalue']
19557197	2	17	3	1.4E-05	['CHARGE pvalue']
19557197	2	43	5	9.7E-05	['COMBINED pvalue']
19557197	2	19	3	1.6E-05	['CHARGE pvalue']
19557197	2	32	3	3.1E-05	['CHARGE pvalue']
19557197	2	31	3	3.1E-05	['CHARGE pvalue']
19557197	2	11	3	4.7E-06	['CHARGE pvalue']
19557197	2	35	5	6.1E-03	['COMBINED pvalue']
19557197	2	5	5	3.3E-06	['COMBINED pvalue']
19557197	2	25	3	2.3E-05	['CHARGE pvalue']
19557197	2	30	3	3.1E-05	['CHARGE pvalue']
19557197	2	7	3	3.6E-06	['CHARGE pvalue']
19557197	2	36	5	1.4E-04	['COMBINED pvalue']
19557197	2	20	3	1.7E-05	['CHARGE pvalue']
19557197	2	23	5	1.2E-05	['COMBINED pvalue']
19557197	2	21	3	1.7E-05	['CHARGE pvalue']
19557197	2	7	5	3.8E-04	['COMBINED pvalue']
19557197	2	15	5	3.8E-04	['COMBINED pvalue']
19557197	2	22	3	1.8E-05	['CHARGE pvalue']
19557197	2	15	3	8.0E-06	['CHARGE pvalue']
19557197	2	43	3	1.3E-04	['CHARGE pvalue']
19557197	2	23	3	2.0E-05	['CHARGE pvalue']
19557197	2	46	3	2.9E-04	['CHARGE pvalue']
19557197	2	3	3	1.1E-06	['CHARGE pvalue']
19557197	2	24	3	2.1E-05	['CHARGE pvalue']
19557197	2	17	5	1.7E-04	['COMBINED pvalue']
19557197	2	1	3	6.4E-07	['CHARGE pvalue']
19557197	2	18	3	1.6E-05	['CHARGE pvalue']
19557197	2	1	5	5.3E-08	['COMBINED pvalue']
19557197	2	41	3	8.0E-05	['CHARGE pvalue']
19557197	2	37	3	6.0E-05	['CHARGE pvalue']
19557197	2	26	3	2.4E-05	['CHARGE pvalue']
19557197	2	41	5	1.1E-04	['COMBINED pvalue']
19557197	2	4	3	1.9E-06	['CHARGE pvalue']
19557197	2	39	3	6.2E-05	['CHARGE pvalue']
19557197	2	27	3	2.4E-05	['CHARGE pvalue']
19557197	2	44	3	1.9E-04	['CHARGE pvalue']
19557197	2	14	5	1.1E-04	['COMBINED pvalue']
19557197	2	21	5	2.0E-03	['COMBINED pvalue']
19557197	2	4	5	2.9E-03	['COMBINED pvalue']
19557197	2	29	3	3.0E-05	['CHARGE pvalue']
19557197	2	10	3	4.6E-06	['CHARGE pvalue']
19557197	2	36	3	5.8E-05	['CHARGE pvalue']
19557197	2	30	5	5.2E-04	['COMBINED pvalue']
19557197	2	16	5	5.4E-03	['COMBINED pvalue']
19557197	2	16	3	1.2E-05	['CHARGE pvalue']
19557197	2	33	3	3.5E-05	['CHARGE pvalue']
19557197	2	9	5	5.7E-05	['COMBINED pvalue']
19557197	2	8	3	4.1E-06	['CHARGE pvalue']
19571809	2	23	9	2.16E-03	['----------------P-values----------------', 'SGENE']
19571809	2	27	6	3.22E-07	['----------------P-values----------------', 'COMB']
19571809	2	14	6	1.12E-07	['----------------P-values----------------', 'COMB']
19571809	2	23	7	1.22E-02	['----------------P-values----------------', 'MGS']
19571809	2	30	6	6.88E-08	['----------------P-values----------------', 'COMB']
19571809	1	19	4	8.00E-06	['P-value']
19571809	2	26	8	6.00E-05	['----------------P-values----------------', 'ISC']
19571809	1	9	4	4.06E-06	['P-value']
19571809	2	3	7	1.40E-01	['----------------P-values----------------', 'MGS']
19571809	2	27	8	1.13E-04	['----------------P-values----------------', 'ISC']
19571809	2	17	8	3.96E-04	['----------------P-values----------------', 'ISC']
19571809	2	19	8	2.23E-03	['----------------P-values----------------', 'ISC']
19571809	2	13	6	9.54E-09	['----------------P-values----------------', 'COMB']
19571809	2	21	8	8.77E-04	['----------------P-values----------------', 'ISC']
19571809	2	27	9	6.51E-03	['----------------P-values----------------', 'SGENE']
19571809	1	17	4	4.59E-06	['P-value']
19571809	2	12	9	2.05E-04	['----------------P-values----------------', 'SGENE']
19571809	2	3	8	5.66E-04	['----------------P-values----------------', 'ISC']
19571809	2	30	7	1.32E-02	['----------------P-values----------------', 'MGS']
19571809	2	17	9	1.11E-03	['----------------P-values----------------', 'SGENE']
19571809	2	22	6	6.38E-08	['----------------P-values----------------', 'COMB']
19571809	2	7	7	5.91E-03	['----------------P-values----------------', 'MGS']
19571809	2	13	7	1.45E-02	['----------------P-values----------------', 'MGS']
19571809	2	19	7	3.37E-03	['----------------P-values----------------', 'MGS']
19571809	2	28	8	7.17E-05	['----------------P-values----------------', 'ISC']
19571809	2	17	7	4.51E-02	['----------------P-values----------------', 'MGS']
19571809	2	3	6	4.90E-07	['----------------P-values----------------', 'COMB']
19571809	2	7	8	2.80E-04	['----------------P-values----------------', 'ISC']
19571809	2	6	6	1.65E-07	['----------------P-values----------------', 'COMB']
19571809	2	10	6	1.06E-08	['----------------P-values----------------', 'COMB']
19571809	2	8	7	5.53E-03	['----------------P-values----------------', 'MGS']
19571809	1	24	4	1.68E-05	['P-value']
19571809	2	20	8	3.51E-03	['----------------P-values----------------', 'ISC']
19571809	2	11	9	3.35E-04	['----------------P-values----------------', 'SGENE']
19571809	2	31	6	8.87E-08	['----------------P-values----------------', 'COMB']
19571809	2	6	7	5.32E-02	['----------------P-values----------------', 'MGS']
19571809	2	6	8	7.47E-04	['----------------P-values----------------', 'ISC']
19571809	2	27	7	2.83E-02	['----------------P-values----------------', 'MGS']
19571809	1	7	4	3.04E-06	['P-value']
19571809	2	23	8	6.40E-04	['----------------P-values----------------', 'ISC']
19571809	1	25	4	1.70E-05	['P-value']
19571809	2	11	7	1.71E-02	['----------------P-values----------------', 'MGS']
19571809	2	11	8	3.03E-04	['----------------P-values----------------', 'ISC']
19571809	2	12	6	1.29E-08	['----------------P-values----------------', 'COMB']
19571809	2	12	8	3.03E-04	['----------------P-values----------------', 'ISC']
19571809	2	21	7	6.85E-04	['----------------P-values----------------', 'MGS']
19571809	2	18	6	3.02E-07	['----------------P-values----------------', 'COMB']
19571809	2	28	6	4.77E-07	['----------------P-values----------------', 'COMB']
19571809	2	10	9	2.08E-04	['----------------P-values----------------', 'SGENE']
19571809	2	26	6	2.81E-07	['----------------P-values----------------', 'COMB']
19571809	1	8	4	3.94E-06	['P-value']
19571809	2	18	7	5.28E-02	['----------------P-values----------------', 'MGS']
19571809	2	18	8	2.40E-03	['----------------P-values----------------', 'ISC']
19571809	2	8	6	8.19E-07	['----------------P-values----------------', 'COMB']
19571809	2	30	8	2.24E-05	['----------------P-values----------------', 'ISC']
19571809	2	11	6	2.36E-08	['----------------P-values----------------', 'COMB']
19571809	2	10	8	3.03E-04	['----------------P-values----------------', 'ISC']
19571809	1	18	4	6.73E-06	['P-value']
19571809	2	18	9	1.51E-04	['----------------P-values----------------', 'SGENE']
19571809	2	10	7	1.22E-02	['----------------P-values----------------', 'MGS']
19571809	2	7	9	3.40E-02	['----------------P-values----------------', 'SGENE']
19571809	2	21	6	5.03E-08	['----------------P-values----------------', 'COMB']
19571809	2	12	7	1.47E-02	['----------------P-values----------------', 'MGS']
19571809	2	14	7	3.59E-02	['----------------P-values----------------', 'MGS']
19571809	2	28	7	2.99E-02	['----------------P-values----------------', 'MGS']
19571809	1	5	4	2.16E-06	['P-value']
19571809	2	16	8	5.76E-04	['----------------P-values----------------', 'ISC']
19571809	2	5	9	2.52E-04	['----------------P-values----------------', 'SGENE']
19571809	1	13	4	1.49E-05	['P-value']
19571809	2	25	9	8.69E-03	['----------------P-values----------------', 'SGENE']
19571809	2	13	8	3.03E-04	['----------------P-values----------------', 'ISC']
19571809	2	26	9	8.85E-03	['----------------P-values----------------', 'SGENE']
19571809	1	6	4	3.02E-06	['P-value']
19571809	1	4	4	9.49E-07	['P-value']
19571809	2	19	6	7.13E-08	['----------------P-values----------------', 'COMB']
19571809	1	23	4	1.59E-05	['P-value']
19571809	2	5	7	4.99E-02	['----------------P-values----------------', 'MGS']
19571809	2	15	7	1.34E-02	['----------------P-values----------------', 'MGS']
19571809	2	7	6	9.27E-07	['----------------P-values----------------', 'COMB']
19571809	2	31	9	9.92E-03	['----------------P-values----------------', 'SGENE']
19571809	2	25	7	1.09E-01	['----------------P-values----------------', 'MGS']
19571809	2	15	8	3.35E-03	['----------------P-values----------------', 'ISC']
19571809	1	12	4	1.29E-05	['P-value']
19571809	2	25	6	3.50E-07	['----------------P-values----------------', 'COMB']
19571809	2	16	7	3.09E-02	['----------------P-values----------------', 'MGS']
19571809	1	26	4	1.94E-05	['P-value']
19571809	2	25	8	8.58E-06	['----------------P-values----------------', 'ISC']
19571809	2	24	6	2.50E-07	['----------------P-values----------------', 'COMB']
19571809	2	31	8	2.47E-05	['----------------P-values----------------', 'ISC']
19571809	2	8	9	3.23E-02	['----------------P-values----------------', 'SGENE']
19571809	2	3	9	2.85E-04	['----------------P-values----------------', 'SGENE']
19571809	2	14	9	4.39E-04	['----------------P-values----------------', 'SGENE']
19571809	1	20	4	9.19E-06	['P-value']
19571809	2	24	9	2.82E-03	['----------------P-values----------------', 'SGENE']
19571809	1	11	4	7.59E-06	['P-value']
19571809	1	3	4	8.10E-07	['P-value']
19571809	2	9	8	3.03E-04	['----------------P-values----------------', 'ISC']
19571809	2	20	7	7.19E-04	['----------------P-values----------------', 'MGS']
19571809	1	22	4	1.56E-05	['P-value']
19571809	2	15	6	4.35E-08	['----------------P-values----------------', 'COMB']
19571809	2	9	9	3.72E-04	['----------------P-values----------------', 'SGENE']
19571809	2	17	6	2.68E-07	['----------------P-values----------------', 'COMB']
19571809	2	22	8	8.82E-04	['----------------P-values----------------', 'ISC']
19571809	1	10	4	7.58E-06	['P-value']
19571809	2	21	9	5.70E-03	['----------------P-values----------------', 'SGENE']
19571809	2	16	9	5.53E-04	['----------------P-values----------------', 'SGENE']
19571809	2	22	9	2.27E-03	['----------------P-values----------------', 'SGENE']
19571809	2	14	8	5.11E-04	['----------------P-values----------------', 'ISC']
19571809	1	27	4	2.14E-05	['P-value']
19571809	2	4	9	2.57E-04	['----------------P-values----------------', 'SGENE']
19571809	2	28	9	1.22E-02	['----------------P-values----------------', 'SGENE']
19571809	1	16	4	2.14E-06	['P-value']
19571809	2	31	7	1.63E-02	['----------------P-values----------------', 'MGS']
19571809	2	4	7	5.12E-02	['----------------P-values----------------', 'MGS']
19571809	2	5	6	4.72E-07	['----------------P-values----------------', 'COMB']
19571809	2	26	7	2.87E-02	['----------------P-values----------------', 'MGS']
19571809	2	19	9	8.48E-04	['----------------P-values----------------', 'SGENE']
19571809	2	4	8	5.66E-04	['----------------P-values----------------', 'ISC']
19571809	2	23	6	1.83E-07	['----------------P-values----------------', 'COMB']
19571809	2	20	6	3.81E-08	['----------------P-values----------------', 'COMB']
19571809	1	21	4	9.59E-06	['P-value']
19571809	2	4	6	1.19E-07	['----------------P-values----------------', 'COMB']
19571809	2	9	6	1.78E-08	['----------------P-values----------------', 'COMB']
19571809	2	30	9	1.03E-02	['----------------P-values----------------', 'SGENE']
19571809	2	24	7	1.04E-01	['----------------P-values----------------', 'MGS']
19571809	2	5	8	2.68E-03	['----------------P-values----------------', 'ISC']
19571809	2	15	9	6.12E-05	['----------------P-values----------------', 'SGENE']
19571809	2	20	9	1.09E-03	['----------------P-values----------------', 'SGENE']
19571809	2	22	7	2.80E-03	['----------------P-values----------------', 'MGS']
19571809	2	9	7	1.21E-02	['----------------P-values----------------', 'MGS']
19571809	1	2	4	4.59E-07	['P-value']
19571809	2	24	8	3.00E-05	['----------------P-values----------------', 'ISC']
19571809	2	16	6	1.28E-07	['----------------P-values----------------', 'COMB']
19571809	2	13	9	1.48E-04	['----------------P-values----------------', 'SGENE']
19571809	2	6	9	2.68E-04	['----------------P-values----------------', 'SGENE']
19571809	2	8	8	2.80E-04	['----------------P-values----------------', 'ISC']
19578366	1	13	1	3.40E-08	['rs1412829', '9', '22033926']
19578366	1	13	2	1.50E-07	['rs6010620', '20', '61780283']
19578366	1	27	2	3.40E-09	['rs6010620', '20', '61780283']
19578366	1	13	3	1.50E-07	['rs4809324', '20', '61788664']
19578366	1	27	1	1.85E-10	['rs1412829', '9', '22033926']
19578366	1	27	3	1.70E-09	['rs4809324', '20', '61788664']
19609347	2	5	9	1.03e-05	['P']
19609347	3	6	9	4.80E-08	['P', 'Systolic BP']
19609347	3	21	9	6.29E-06	['P', 'Systolic BP']
19609347	3	22	9	6.66E-06	['P', 'Systolic BP']
19609347	6	3	3	2.59e-05	['P in African American discovery sample']
19609347	6	2	3	3.45e-06	['P in African American discovery sample']
19609347	2	10	9	1.95e-05	['P']
19609347	6	7	3	1.54e-08	['P in African American discovery sample']
19609347	3	17	9	4.73E-06	['P', 'Systolic BP']
19609347	3	13	9	5.80E-07	['P', 'Systolic BP']
19609347	2	8	9	1.66e-05	['P']
19609347	3	16	9	4.53E-06	['P', 'Systolic BP']
19609347	5	7	1	6.740e-2	['p']
19609347	6	9	3	7.73e-06	['P in African American discovery sample']
19609347	3	3	9	3.42E-09	['P', 'Systolic BP']
19609347	6	8	3	1.59e-08	['P in African American discovery sample']
19609347	2	3	9	3.45e-06	['P']
19609347	2	2	9	2.97e-06	['P']
19609347	3	20	9	5.73E-06	['P', 'Systolic BP']
19609347	5	5	1	4.986e-2	['p']
19609347	4	4	1	3.387e-2	['p']
19609347	3	9	9	5.06E-07	['P', 'Systolic BP']
19609347	5	1	1	4.525e-3	['p']
19609347	4	5	1	4.807e-2	['p']
19609347	6	5	5	3.32e-06	['Combined p value', '0.009', '***']
19609347	4	6	1	5.277e-2	['p']
19609347	3	15	9	4.47E-06	['P', 'Systolic BP']
19609347	4	1	1	2.292e-5	['p']
19609347	6	4	3	1.66e-05	['P in African American discovery sample']
19609347	3	4	9	1.54E-08	['P', 'Systolic BP']
19609347	6	12	3	8.76e-07	['P in African American discovery sample']
19609347	3	11	9	1.21E-06	['P', 'Systolic BP']
19609347	6	11	3	4.47e-06	['P in African American discovery sample']
19609347	6	6	3	3.42e-09	['P in African American discovery sample']
19609347	4	3	1	1.407e-3	['p']
19609347	3	14	9	8.76E-07	['P', 'Systolic BP']
19609347	3	7	9	6.71E-08	['P', 'Systolic BP']
19609347	3	2	9	2.09E-11	['P', 'Systolic BP']
19609347	5	4	1	4.885e-2	['p']
19609347	5	2	1	1.050e-2	['p']
19609347	6	10	3	6.29e-06	['P in African American discovery sample']
19609347	5	6	1	5.213e-2	['p']
19609347	6	13	3	5.8e-07	['P in African American discovery sample']
19609347	3	10	9	1.12E-06	['P', 'Systolic BP']
19609347	2	9	9	1.73e-05	['P']
19609347	5	10	1	2.599e-1	['p']
19609347	2	4	9	6.14e-06	['P']
19609347	2	6	9	1.14e-05	['P']
19609347	5	8	1	1.250e-1	['p']
19609347	2	1	9	5.10e-07	['P']
19609347	3	18	9	4.99E-06	['P', 'Systolic BP']
19609347	6	2	5	4.73e-06	['Combined p value', '0.009', '***']
19609347	3	5	9	1.59E-08	['P', 'Systolic BP']
19609347	3	8	9	2.13E-07	['P', 'Systolic BP']
19609347	4	7	1	5.394e-2	['p']
19609347	6	1	3	5.10e-07	['P in African American discovery sample']
19609347	2	7	9	1.54e-05	['P']
19609347	3	19	9	5.10E-06	['P', 'Systolic BP']
19609347	5	9	1	1.595e-1	['p']
19609347	5	3	1	3.169e-2	['p']
19609347	6	5	3	1.03e-05	['P in African American discovery sample']
19609347	4	2	1	1.179e-3	['p']
19721433	2	12	9	1.84E-06	['Test', 'p', 'value']
19721433	2	9	9	5.41E-07	['Test', 'p', 'value']
19721433	2	16	9	3.07E-06	['Test', 'p', 'value']
19721433	2	4	9	9.82E-08	['Test', 'p', 'value']
19721433	2	15	9	2.98E-06	['Test', 'p', 'value']
19721433	2	17	9	3.30E-06	['Test', 'p', 'value']
19721433	2	8	9	3.20E-07	['Test', 'p', 'value']
19721433	2	5	9	5.38E-07	['Test', 'p', 'value']
19721433	2	10	9	1.41E-06	['Test', 'p', 'value']
19721433	2	13	9	2.67E-06	['Test', 'p', 'value']
19721433	2	7	9	2.25E-07	['Test', 'p', 'value']
19798445	3	4	6	2.05E-03	['P gwasI (N = 2503)', '0.0109']
19798445	3	3	12	1.83E-03	['Combined P', '0.0180']
19798445	3	20	12	3.54E-03	['Combined P', '0.0180']
19798445	3	6	6	1.89E-03	['P gwasI (N = 2503)', '0.0109']
19798445	3	2	12	5.13E-04	['Combined P', '0.0180']
19798445	3	4	12	7.44E-03	['Combined P', '0.0180']
19798445	3	2	6	7.25E-03	['P gwasI (N = 2503)', '0.0109']
19798445	3	13	12	2.01E-03	['Combined P', '0.0180']
19798445	3	21	6	8.04E-03	['P gwasI (N = 2503)', '0.0109']
19798445	3	20	6	8.04E-03	['P gwasI (N = 2503)', '0.0109']
19798445	3	13	6	2.49E-03	['P gwasI (N = 2503)', '0.0109']
19798445	3	21	12	2.75E-03	['Combined P', '0.0180']
19801982	1	22	15	4.8E-08	['Femoral neck BMD', 'Effect estimate (in SD)', 'P-value']
19801982	1	7	16	1.1E-12	['Femoral neck BMD', 'OMA-GC', 'P-value']
19801982	1	24	15	2.0E-10	['Femoral neck BMD', 'Effect estimate (in SD)', 'P-value']
19801982	1	8	9	1.1E-09	['Lumbar spine BMD', 'Effect estimate (in SD)', 'P-value']
19801982	1	26	9	1.1E-15	['Lumbar spine BMD', 'Effect estimate (in SD)', 'P-value']
19801982	1	11	9	2.3E-09	['Lumbar spine BMD', 'Effect estimate (in SD)', 'P-value']
19801982	1	26	10	1.6E-14	['Lumbar spine BMD', 'OMA-GC', 'P-value']
19801982	1	25	10	5.7E-15	['Lumbar spine BMD', 'OMA-GC', 'P-value']
19801982	1	9	15	9.4E-12	['Femoral neck BMD', 'Effect estimate (in SD)', 'P-value']
19801982	1	18	9	1.1E-05	['Lumbar spine BMD', 'Effect estimate (in SD)', 'P-value']
19801982	1	9	10	9.5E-10	['Lumbar spine BMD', 'OMA-GC', 'P-value']
19801982	1	19	16	5.8E-08	['Femoral neck BMD', 'OMA-GC', 'P-value']
19801982	1	13	10	6.0E-08	['Lumbar spine BMD', 'OMA-GC', 'P-value']
19801982	1	23	10	3.7E-10	['Lumbar spine BMD', 'OMA-GC', 'P-value']
19801982	1	23	9	6.1E-11	['Lumbar spine BMD', 'Effect estimate (in SD)', 'P-value']
19801982	1	12	16	2.7E-09	['Femoral neck BMD', 'OMA-GC', 'P-value']
19801982	1	26	15	7.1E-09	['Femoral neck BMD', 'Effect estimate (in SD)', 'P-value']
19801982	1	26	16	2.6E-08	['Femoral neck BMD', 'OMA-GC', 'P-value']
19801982	1	27	9	4.7E-08	['Lumbar spine BMD', 'Effect estimate (in SD)', 'P-value']
19801982	1	9	16	5.4E-11	['Femoral neck BMD', 'OMA-GC', 'P-value']
19801982	1	21	9	3.2E-10	['Lumbar spine BMD', 'Effect estimate (in SD)', 'P-value']
19801982	1	28	15	1.9E-04	['Femoral neck BMD', 'Effect estimate (in SD)', 'P-value']
19801982	1	21	10	1.7E-09	['Lumbar spine BMD', 'OMA-GC', 'P-value']
19801982	1	17	9	1.5E-08	['Lumbar spine BMD', 'Effect estimate (in SD)', 'P-value']
19801982	1	28	9	1.3E-08	['Lumbar spine BMD', 'Effect estimate (in SD)', 'P-value']
19801982	1	5	16	1.1E-11	['Femoral neck BMD', 'OMA-GC', 'P-value']
19801982	1	17	10	5.7E-08	['Lumbar spine BMD', 'OMA-GC', 'P-value']
19801982	1	5	9	3.3E-13	['Lumbar spine BMD', 'Effect estimate (in SD)', 'P-value']
19801982	1	23	16	9.6E-08	['Femoral neck BMD', 'OMA-GC', 'P-value']
19801982	1	14	10	5.0E-08	['Lumbar spine BMD', 'OMA-GC', 'P-value']
19801982	1	6	16	3.4E-09	['Femoral neck BMD', 'OMA-GC', 'P-value']
19801982	1	21	15	8.8E-08	['Femoral neck BMD', 'Effect estimate (in SD)', 'P-value']
19801982	1	10	10	5.5E-09	['Lumbar spine BMD', 'OMA-GC', 'P-value']
19801982	1	25	9	3.5E-16	['Lumbar spine BMD', 'Effect estimate (in SD)', 'P-value']
19801982	1	21	16	2.6E-07	['Femoral neck BMD', 'OMA-GC', 'P-value']
19801982	1	11	10	1.0E-08	['Lumbar spine BMD', 'OMA-GC', 'P-value']
19801982	1	19	15	1.7E-08	['Femoral neck BMD', 'Effect estimate (in SD)', 'P-value']
19801982	1	27	15	9.7E-05	['Femoral neck BMD', 'Effect estimate (in SD)', 'P-value']
19801982	1	7	19	3.2E-08	['Site', 'Specificity', 'H', 'o', ':\xce\xb2', 'LS', '=\xce\xb2', 'FN', 'P-value']
19801982	1	14	15	3.6E-06	['Femoral neck BMD', 'Effect estimate (in SD)', 'P-value']
19801982	1	5	10	3.1E-12	['Lumbar spine BMD', 'OMA-GC', 'P-value']
19801982	1	29	9	5.4E-25	['Lumbar spine BMD', 'Effect estimate (in SD)', 'P-value']
19801982	1	29	10	4.6E-23	['Lumbar spine BMD', 'OMA-GC', 'P-value']
19801982	1	24	10	9.3E-09	['Lumbar spine BMD', 'OMA-GC', 'P-value']
19801982	1	30	10	3.8E-08	['Lumbar spine BMD', 'OMA-GC', 'P-value']
19801982	1	6	9	1.7E-04	['Lumbar spine BMD', 'Effect estimate (in SD)', 'P-value']
19801982	1	6	10	3.1E-04	['Lumbar spine BMD', 'OMA-GC', 'P-value']
19801982	1	8	15	8.9E-04	['Femoral neck BMD', 'Effect estimate (in SD)', 'P-value']
19801982	1	17	15	7.8E-07	['Femoral neck BMD', 'Effect estimate (in SD)', 'P-value']
19801982	1	4	16	1.2E-11	['Femoral neck BMD', 'OMA-GC', 'P-value']
19801982	1	12	19	1.5E-10	['Site', 'Specificity', 'H', 'o', ':\xce\xb2', 'LS', '=\xce\xb2', 'FN', 'P-value']
19801982	1	30	9	9.4E-09	['Lumbar spine BMD', 'Effect estimate (in SD)', 'P-value']
19801982	1	4	9	2.6E-13	['Lumbar spine BMD', 'Effect estimate (in SD)', 'P-value']
19801982	1	25	15	5.4E-08	['Femoral neck BMD', 'Effect estimate (in SD)', 'P-value']
19801982	1	23	15	3.0E-08	['Femoral neck BMD', 'Effect estimate (in SD)', 'P-value']
19801982	1	4	10	2.5E-12	['Lumbar spine BMD', 'OMA-GC', 'P-value']
19801982	1	7	15	1.3E-13	['Femoral neck BMD', 'Effect estimate (in SD)', 'P-value']
19801982	1	6	15	8.1E-10	['Femoral neck BMD', 'Effect estimate (in SD)', 'P-value']
19801982	1	10	9	1.1E-09	['Lumbar spine BMD', 'Effect estimate (in SD)', 'P-value']
19801982	1	22	9	7.6E-10	['Lumbar spine BMD', 'Effect estimate (in SD)', 'P-value']
19801982	1	17	16	2.0E-06	['Femoral neck BMD', 'OMA-GC', 'P-value']
19801982	1	22	10	3.8E-09	['Lumbar spine BMD', 'OMA-GC', 'P-value']
19801982	1	24	16	9.1E-10	['Femoral neck BMD', 'OMA-GC', 'P-value']
19801982	1	8	10	5.2E-09	['Lumbar spine BMD', 'OMA-GC', 'P-value']
19801982	1	28	10	5.2E-08	['Lumbar spine BMD', 'OMA-GC', 'P-value']
19801982	1	19	9	4.0E-06	['Lumbar spine BMD', 'Effect estimate (in SD)', 'P-value']
19801982	1	29	15	3.9E-04	['Femoral neck BMD', 'Effect estimate (in SD)', 'P-value']
19801982	1	25	16	1.7E-07	['Femoral neck BMD', 'OMA-GC', 'P-value']
19801982	1	18	10	2.4E-05	['Lumbar spine BMD', 'OMA-GC', 'P-value']
19801982	1	24	9	2.0E-09	['Lumbar spine BMD', 'Effect estimate (in SD)', 'P-value']
19801982	1	16	9	1.6E-08	['Lumbar spine BMD', 'Effect estimate (in SD)', 'P-value']
19801982	1	29	19	1.1E-06	['Site', 'Specificity', 'H', 'o', ':\xce\xb2', 'LS', '=\xce\xb2', 'FN', 'P-value']
19801982	1	4	15	1.8E-12	['Femoral neck BMD', 'Effect estimate (in SD)', 'P-value']
19801982	1	13	9	1.7E-08	['Lumbar spine BMD', 'Effect estimate (in SD)', 'P-value']
19801982	1	14	16	8.3E-06	['Femoral neck BMD', 'OMA-GC', 'P-value']
19801982	1	22	16	1.5E-07	['Femoral neck BMD', 'OMA-GC', 'P-value']
19801982	1	14	9	1.4E-08	['Lumbar spine BMD', 'Effect estimate (in SD)', 'P-value']
19801982	1	8	16	1.4E-03	['Femoral neck BMD', 'OMA-GC', 'P-value']
19801982	1	16	10	6.3E-08	['Lumbar spine BMD', 'OMA-GC', 'P-value']
19801982	1	18	15	4.0E-09	['Femoral neck BMD', 'Effect estimate (in SD)', 'P-value']
19801982	1	5	15	1.7E-12	['Femoral neck BMD', 'Effect estimate (in SD)', 'P-value']
19801982	1	19	10	1.0E-05	['Lumbar spine BMD', 'OMA-GC', 'P-value']
19801982	1	27	10	1.7E-07	['Lumbar spine BMD', 'OMA-GC', 'P-value']
19801982	1	10	16	2.9E-11	['Femoral neck BMD', 'OMA-GC', 'P-value']
19801982	1	18	16	1.5E-08	['Femoral neck BMD', 'OMA-GC', 'P-value']
19801982	1	9	9	1.7E-10	['Lumbar spine BMD', 'Effect estimate (in SD)', 'P-value']
19801982	1	10	15	4.7E-12	['Femoral neck BMD', 'Effect estimate (in SD)', 'P-value']
19801982	1	13	15	1.7E-07	['Femoral neck BMD', 'Effect estimate (in SD)', 'P-value']
19801982	1	12	15	6.4E-10	['Femoral neck BMD', 'Effect estimate (in SD)', 'P-value']
19801982	1	13	16	4.9E-07	['Femoral neck BMD', 'OMA-GC', 'P-value']
19812673	2	2	5	4.50E-06	['P']
19812673	2	3	5	7.20E-05	['P']
19812673	2	1	5	0.000009581	['P']
19915575	2	6	10	5.52E-09	['Stage II', 'p value', 'Genome-wide significant loci']
19915575	2	7	6	3.60E-08	['Stage I', 'p-value', 'Genome-wide significant loci']
19915575	2	8	10	3.75E-08	['Stage II', 'p value', 'Genome-wide significant loci']
19915575	2	5	14	1.67E-14	['Stage I + II combined', 'p value', 'Genome-wide significant loci']
19915575	2	3	10	1.69E-09	['Stage II', 'p value', 'Genome-wide significant loci']
19915575	2	13	6	4.31E-03	['Stage I', 'p-value', 'Genome-wide significant loci']
19915575	2	12	14	6.11E-07	['Stage I + II combined', 'p value', 'Genome-wide significant loci']
19915575	2	5	6	3.44E-07	['Stage I', 'p-value', 'Genome-wide significant loci']
19915575	2	4	6	5.05E-08	['Stage I', 'p-value', 'Genome-wide significant loci']
19915575	2	19	14	1.55E-05	['Stage I + II combined', 'p value', 'Genome-wide significant loci']
19915575	2	12	10	1.81E-03	['Stage II', 'p value', 'Genome-wide significant loci']
19915575	2	17	14	9.52E-05	['Stage I + II combined', 'p value', 'Genome-wide significant loci']
19915575	2	13	14	7.60E-04	['Stage I + II combined', 'p value', 'Genome-wide significant loci']
19915575	2	12	6	1.30E-04	['Stage I', 'p-value', 'Genome-wide significant loci']
19915575	2	6	14	2.24E-16	['Stage I + II combined', 'p value', 'Genome-wide significant loci']
19915575	2	11	14	7.29E-08	['Stage I + II combined', 'p value', 'Genome-wide significant loci']
19915575	2	16	6	6.50E-03	['Stage I', 'p-value', 'Genome-wide significant loci']
19915575	2	11	6	1.90E-04	['Stage I', 'p-value', 'Genome-wide significant loci']
19915575	2	5	10	3.21E-08	['Stage II', 'p value', 'Genome-wide significant loci']
19915575	2	3	6	1.42E-07	['Stage I', 'p-value', 'Genome-wide significant loci']
19915575	2	7	14	3.74E-15	['Stage I + II combined', 'p value', 'Genome-wide significant loci']
19915575	2	17	6	4.00E-05	['Stage I', 'p-value', 'Genome-wide significant loci']
19915575	2	6	6	5.69E-09	['Stage I', 'p-value', 'Genome-wide significant loci']
19915575	2	18	6	5.03E-06	['Stage I', 'p-value', 'Genome-wide significant loci']
19915575	2	7	10	3.39E-08	['Stage II', 'p value', 'Genome-wide significant loci']
19915575	2	3	14	1.95E-16	['Stage I + II combined', 'p value', 'Genome-wide significant loci']
19915575	2	19	6	2.20E-04	['Stage I', 'p-value', 'Genome-wide significant loci']
19915575	2	18	14	7.81E-03	['Stage I + II combined', 'p value', 'Genome-wide significant loci']
19915575	2	8	6	4.78E-08	['Stage I', 'p-value', 'Genome-wide significant loci']
19915575	2	8	14	1.62E-14	['Stage I + II combined', 'p value', 'Genome-wide significant loci']
19915575	2	11	10	1.96E-04	['Stage II', 'p value', 'Genome-wide significant loci']
19915575	2	4	10	7.95E-08	['Stage II', 'p value', 'Genome-wide significant loci']
19915575	2	4	14	1.09E-14	['Stage I + II combined', 'p value', 'Genome-wide significant loci']
19961619	4	7	7	0.00005	['p-value', 'reference']
20011104	2	5	7	3.0E-12	['P-Value']
20011104	2	3	7	9.2E-19	['P-Value']
20011104	2	2	7	1.2E-21	['P-Value']
20011104	2	4	7	2.2E-18	['P-Value']
20011104	2	1	7	2.9E-08	['P-Value']
20038947	6	33	15	6.01E-06	['Meta-analysis', 'P', 'ALL-NARROW']
20038947	6	20	11	2.33E-04	['--GenRED--', 'P', 'ALL-NARROW']
20038947	6	21	15	9.64E-07	['Meta-analysis', 'P', 'ALL-NARROW']
20038947	5	27	13	4.30E-02	['--STAR*D--', 'P', 'ALL-BROAD']
20038947	5	4	9	3.93E-03	['--GAIN-MDD--', 'P', 'ALL-BROAD']
20038947	6	33	13	1.70E-05	['--STAR*D--', 'P', 'ALL-NARROW']
20038947	5	33	13	9.19E-06	['--STAR*D--', 'P', 'ALL-BROAD']
20038947	5	12	15	6.98E-06	['Meta-analysis', 'P', 'ALL-BROAD']
20038947	6	28	9	5.08E-03	['--GAIN-MDD--', 'P', 'ALL-NARROW']
20038947	5	20	9	3.38E-03	['--GAIN-MDD--', 'P', 'ALL-BROAD']
20038947	5	31	11	2.46E-03	['--GenRED--', 'P', 'ALL-BROAD']
20038947	5	34	13	6.05E-03	['--STAR*D--', 'P', 'ALL-BROAD']
20038947	5	4	11	5.39E-03	['--GenRED--', 'P', 'ALL-BROAD']
20038947	6	13	13	4.03E-03	['--STAR*D--', 'P', 'ALL-NARROW']
20038947	5	34	15	7.80E-06	['Meta-analysis', 'P', 'ALL-BROAD']
20038947	6	10	9	1.99E-02	['--GAIN-MDD--', 'P', 'ALL-NARROW']
20038947	5	21	15	6.84E-06	['Meta-analysis', 'P', 'ALL-BROAD']
20038947	5	27	15	3.18E-08	['Meta-analysis', 'P', 'ALL-BROAD']
20038947	5	23	9	8.53E-03	['--GAIN-MDD--', 'P', 'ALL-BROAD']
20038947	4	5	7	3.20E-05	['P']
20038947	6	22	9	2.46E-02	['--GAIN-MDD--', 'P', 'ALL-NARROW']
20038947	4	3	7	1.96E-05	['P']
20038947	6	7	11	4.19E-03	['--GenRED--', 'P', 'ALL-NARROW']
20038947	6	5	9	3.62E-02	['--GAIN-MDD--', 'P', 'ALL-NARROW']
20038947	5	21	13	8.66E-05	['--STAR*D--', 'P', 'ALL-BROAD']
20038947	5	19	11	2.92E-04	['--GenRED--', 'P', 'ALL-BROAD']
20038947	5	6	15	1.11E-06	['Meta-analysis', 'P', 'ALL-BROAD']
20038947	5	32	9	1.86E-03	['--GAIN-MDD--', 'P', 'ALL-BROAD']
20038947	5	6	13	6.89E-02	['--STAR*D--', 'P', 'ALL-BROAD']
20038947	6	27	11	7.23E-03	['--GenRED--', 'P', 'ALL-NARROW']
20038947	6	29	9	1.36E-02	['--GAIN-MDD--', 'P', 'ALL-NARROW']
20038947	6	26	11	1.64E-05	['--GenRED--', 'P', 'ALL-NARROW']
20038947	6	20	15	5.75E-07	['Meta-analysis', 'P', 'ALL-NARROW']
20038947	6	19	15	6.54E-08	['Meta-analysis', 'P', 'ALL-NARROW']
20038947	5	10	13	5.27E-03	['--STAR*D--', 'P', 'ALL-BROAD']
20038947	6	22	11	2.42E-03	['--GenRED--', 'P', 'ALL-NARROW']
20038947	6	30	11	1.30E-03	['--GenRED--', 'P', 'ALL-NARROW']
20038947	5	20	11	4.18E-02	['--GenRED--', 'P', 'ALL-BROAD']
20038947	5	28	15	4.54E-06	['Meta-analysis', 'P', 'ALL-BROAD']
20038947	6	27	15	1.71E-06	['Meta-analysis', 'P', 'ALL-NARROW']
20038947	6	14	11	9.00E-05	['--GenRED--', 'P', 'ALL-NARROW']
20038947	5	10	9	2.90E-03	['--GAIN-MDD--', 'P', 'ALL-BROAD']
20038947	5	19	13	3.68E-03	['--STAR*D--', 'P', 'ALL-BROAD']
20038947	6	7	15	4.73E-06	['Meta-analysis', 'P', 'ALL-NARROW']
20038947	6	21	11	3.39E-03	['--GenRED--', 'P', 'ALL-NARROW']
20038947	5	27	9	3.23E-07	['--GAIN-MDD--', 'P', 'ALL-BROAD']
20038947	6	8	15	5.39E-06	['Meta-analysis', 'P', 'ALL-NARROW']
20038947	5	10	15	6.11E-06	['Meta-analysis', 'P', 'ALL-BROAD']
20038947	5	33	9	4.61 E-02	['--GAIN-MDD--', 'P', 'ALL-BROAD']
20038947	5	11	15	6.52E-06	['Meta-analysis', 'P', 'ALL-BROAD']
20038947	6	9	13	5.13E-02	['--STAR*D--', 'P', 'ALL-NARROW']
20038947	5	19	15	5.42E-06	['Meta-analysis', 'P', 'ALL-BROAD']
20038947	6	15	11	1.16E-02	['--GenRED--', 'P', 'ALL-NARROW']
20038947	5	9	11	1.51E-01	['--GenRED--', 'P', 'ALL-BROAD']
20038947	5	22	9	1.39E-02	['--GAIN-MDD--', 'P', 'ALL-BROAD']
20038947	4	8	7	4.13E-05	['P']
20038947	6	7	9	5.41 E-03	['--GAIN-MDD--', 'P', 'ALL-NARROW']
20038947	5	34	11	7.23E-03	['--GenRED--', 'P', 'ALL-BROAD']
20038947	4	22	7	1.22E-04	['P']
20038947	5	7	9	7.64E-05	['--GAIN-MDD--', 'P', 'ALL-BROAD']
20038947	6	28	15	1.91E-06	['Meta-analysis', 'P', 'ALL-NARROW']
20038947	6	4	13	3.94E-02	['--STAR*D--', 'P', 'ALL-NARROW']
20038947	4	1	7	1.73E-06	['P']
20038947	5	5	13	1.47E-01	['--STAR*D--', 'P', 'ALL-BROAD']
20038947	4	13	7	6.84E-05	['P']
20038947	5	18	9	2.75E-02	['--GAIN-MDD--', 'P', 'ALL-BROAD']
20038947	5	17	11	4.07E-02	['--GenRED--', 'P', 'ALL-BROAD']
20038947	5	20	13	7.37E-04	['--STAR*D--', 'P', 'ALL-BROAD']
20038947	6	6	11	1.87E-02	['--GenRED--', 'P', 'ALL-NARROW']
20038947	6	22	13	2.58E-03	['--STAR*D--', 'P', 'ALL-NARROW']
20038947	4	6	7	3.85E-05	['P']
20038947	5	23	15	9.10E-06	['Meta-analysis', 'P', 'ALL-BROAD']
20038947	6	14	13	7.64E-04	['--STAR*D--', 'P', 'ALL-NARROW']
20038947	5	29	13	3.42E-01	['--STAR*D--', 'P', 'ALL-BROAD']
20038947	6	19	11	6.06E-05	['--GenRED--', 'P', 'ALL-NARROW']
20038947	5	17	13	7.75E-04	['--STAR*D--', 'P', 'ALL-BROAD']
20038947	6	32	13	1.40E-02	['--STAR*D--', 'P', 'ALL-NARROW']
20038947	5	28	11	4.44E-05	['--GenRED--', 'P', 'ALL-BROAD']
20038947	6	5	13	3.56E-02	['--STAR*D--', 'P', 'ALL-NARROW']
20038947	6	22	15	9.53E-06	['Meta-analysis', 'P', 'ALL-NARROW']
20038947	4	11	7	6.05E-05	['P']
20038947	6	4	9	2.93E-01	['--GAIN-MDD--', 'P', 'ALL-NARROW']
20038947	5	22	15	7.55E-06	['Meta-analysis', 'P', 'ALL-BROAD']
20038947	5	6	9	1.23E-04	['--GAIN-MDD--', 'P', 'ALL-BROAD']
20038947	6	29	15	2.71E-06	['Meta-analysis', 'P', 'ALL-NARROW']
20038947	6	8	9	1.48E-03	['--GAIN-MDD--', 'P', 'ALL-NARROW']
20038947	4	4	7	2.96E-05	['P']
20038947	5	17	15	1.88E-06	['Meta-analysis', 'P', 'ALL-BROAD']
20038947	5	11	11	1.84E-03	['--GenRED--', 'P', 'ALL-BROAD']
20038947	6	9	9	1.97E-03	['--GAIN-MDD--', 'P', 'ALL-NARROW']
20038947	5	8	9	3.06E-07	['--GAIN-MDD--', 'P', 'ALL-BROAD']
20038947	6	8	11	2.38E-03	['--GenRED--', 'P', 'ALL-NARROW']
20038947	5	21	9	8.53E-02	['--GAIN-MDD--', 'P', 'ALL-BROAD']
20038947	5	6	11	4.76E-04	['--GenRED--', 'P', 'ALL-BROAD']
20038947	5	11	13	1.07E-05	['--STAR*D--', 'P', 'ALL-BROAD']
20038947	6	31	9	3.77E-03	['--GAIN-MDD--', 'P', 'ALL-NARROW']
20038947	6	31	11	3.47E-03	['--GenRED--', 'P', 'ALL-NARROW']
20038947	5	33	15	6.44E-06	['Meta-analysis', 'P', 'ALL-BROAD']
20038947	5	12	11	2.38E-03	['--GenRED--', 'P', 'ALL-BROAD']
20038947	5	20	15	6.49E-06	['Meta-analysis', 'P', 'ALL-BROAD']
20038947	6	13	9	6.85E-02	['--GAIN-MDD--', 'P', 'ALL-NARROW']
20038947	6	28	11	1.44E-04	['--GenRED--', 'P', 'ALL-NARROW']
20038947	5	16	9	1.68E-03	['--GAIN-MDD--', 'P', 'ALL-BROAD']
20038947	6	12	9	1.41E-02	['--GAIN-MDD--', 'P', 'ALL-NARROW']
20038947	5	30	13	1.72E-02	['--STAR*D--', 'P', 'ALL-BROAD']
20038947	5	11	9	7.29E-02	['--GAIN-MDD--', 'P', 'ALL-BROAD']
20038947	5	21	11	2.05E-03	['--GenRED--', 'P', 'ALL-BROAD']
20038947	5	12	13	4.34E-03	['--STAR*D--', 'P', 'ALL-BROAD']
20038947	5	30	9	1.93E-03	['--GAIN-MDD--', 'P', 'ALL-BROAD']
20038947	6	10	11	9.11E-04	['--GenRED--', 'P', 'ALL-NARROW']
20038947	6	29	11	5.91E-05	['--GenRED--', 'P', 'ALL-NARROW']
20038947	6	26	15	3.71E-07	['Meta-analysis', 'P', 'ALL-NARROW']
20038947	6	5	15	1.88E-06	['Meta-analysis', 'P', 'ALL-NARROW']
20038947	5	23	11	1.91E-02	['--GenRED--', 'P', 'ALL-BROAD']
20038947	4	21	7	1.18E-04	['P']
20038947	5	16	13	6.72E-03	['--STAR*D--', 'P', 'ALL-BROAD']
20038947	6	7	13	1.55E-03	['--STAR*D--', 'P', 'ALL-NARROW']
20038947	6	29	13	1.20E-02	['--STAR*D--', 'P', 'ALL-NARROW']
20038947	6	5	11	2.49E-06	['--GenRED--', 'P', 'ALL-NARROW']
20038947	5	29	9	4.92E-05	['--GAIN-MDD--', 'P', 'ALL-BROAD']
20038947	5	17	9	8.80E-04	['--GAIN-MDD--', 'P', 'ALL-BROAD']
20038947	5	32	11	1.27E-03	['--GenRED--', 'P', 'ALL-BROAD']
20038947	6	15	15	9.50E-06	['Meta-analysis', 'P', 'ALL-NARROW']
20038947	6	31	13	1.96E-03	['--STAR*D--', 'P', 'ALL-NARROW']
20038947	5	5	15	7.68E-07	['Meta-analysis', 'P', 'ALL-BROAD']
20038947	6	30	9	9.52E-02	['--GAIN-MDD--', 'P', 'ALL-NARROW']
20038947	4	16	7	8.10E-05	['P']
20038947	6	30	13	1.01E-06	['--STAR*D--', 'P', 'ALL-NARROW']
20038947	4	19	7	1.05E-04	['P']
20038947	6	26	9	3.47E-02	['--GAIN-MDD--', 'P', 'ALL-NARROW']
20038947	6	12	13	2.77E-03	['--STAR*D--', 'P', 'ALL-NARROW']
20038947	4	18	7	1.04E-04	['P']
20038947	6	31	15	5.29E-06	['Meta-analysis', 'P', 'ALL-NARROW']
20038947	6	21	13	1.13E-03	['--STAR*D--', 'P', 'ALL-NARROW']
20038947	5	27	11	1.80E-02	['--GenRED--', 'P', 'ALL-BROAD']
20038947	5	31	9	5.16E-03	['--GAIN-MDD--', 'P', 'ALL-BROAD']
20038947	4	12	7	6.23E-05	['P']
20038947	6	9	15	5.56E-06	['Meta-analysis', 'P', 'ALL-NARROW']
20038947	5	33	11	2.72E-04	['--GenRED--', 'P', 'ALL-BROAD']
20038947	4	14	7	7.10E-05	['P']
20038947	4	7	7	3.98E-05	['P']
20038947	5	9	9	2.58E-04	['--GAIN-MDD--', 'P', 'ALL-BROAD']
20038947	6	30	15	3.40E-06	['Meta-analysis', 'P', 'ALL-NARROW']
20038947	6	15	13	8.94E-02	['--STAR*D--', 'P', 'ALL-NARROW']
20038947	4	2	7	1.87E-05	['P']
20038947	5	4	13	8.18E-05	['--STAR*D--', 'P', 'ALL-BROAD']
20038947	5	12	9	4.51E-03	['--GAIN-MDD--', 'P', 'ALL-BROAD']
20038947	4	17	7	8.43E-05	['P']
20038947	6	13	11	1.67E-04	['--GenRED--', 'P', 'ALL-NARROW']
20038947	5	5	9	4.82E-03	['--GAIN-MDD--', 'P', 'ALL-BROAD']
20038947	5	16	15	1.23E-06	['Meta-analysis', 'P', 'ALL-BROAD']
20038947	6	4	15	6.04E-07	['Meta-analysis', 'P', 'ALL-NARROW']
20038947	4	10	7	5.01E-05	['P']
20038947	5	9	15	5.32E-06	['Meta-analysis', 'P', 'ALL-BROAD']
20038947	5	10	11	3.70E-03	['--GenRED--', 'P', 'ALL-BROAD']
20038947	5	18	11	1.80E-03	['--GenRED--', 'P', 'ALL-BROAD']
20038947	5	32	15	6.19E-06	['Meta-analysis', 'P', 'ALL-BROAD']
20038947	6	6	13	2.10E-03	['--STAR*D--', 'P', 'ALL-NARROW']
20038947	6	10	15	7.92E-06	['Meta-analysis', 'P', 'ALL-NARROW']
20038947	5	9	13	1.68E-03	['--STAR*D--', 'P', 'ALL-BROAD']
20038947	6	32	9	1.94E-03	['--GAIN-MDD--', 'P', 'ALL-NARROW']
20038947	5	29	15	4.89E-06	['Meta-analysis', 'P', 'ALL-BROAD']
20038947	6	19	13	2.70E-03	['--STAR*D--', 'P', 'ALL-NARROW']
20038947	5	18	13	5.23E-05	['--STAR*D--', 'P', 'ALL-BROAD']
20038947	6	14	15	9.34E-06	['Meta-analysis', 'P', 'ALL-NARROW']
20038947	6	32	15	5.67E-06	['Meta-analysis', 'P', 'ALL-NARROW']
20038947	5	28	13	1.69E-01	['--STAR*D--', 'P', 'ALL-BROAD']
20038947	6	27	13	1.33E-02	['--STAR*D--', 'P', 'ALL-NARROW']
20038947	6	26	13	1.53E-04	['--STAR*D--', 'P', 'ALL-NARROW']
20038947	5	8	11	3.20E-02	['--GenRED--', 'P', 'ALL-BROAD']
20038947	6	20	13	1.64E-04	['--STAR*D--', 'P', 'ALL-NARROW']
20038947	6	33	9	1.56E-03	['--GAIN-MDD--', 'P', 'ALL-NARROW']
20038947	6	21	9	1.75E-03	['--GAIN-MDD--', 'P', 'ALL-NARROW']
20038947	6	13	15	8.70E-06	['Meta-analysis', 'P', 'ALL-NARROW']
20038947	6	8	13	1.78E-02	['--STAR*D--', 'P', 'ALL-NARROW']
20038947	5	18	15	2.20E-06	['Meta-analysis', 'P', 'ALL-BROAD']
20038947	5	22	13	8.40E-04	['--STAR*D--', 'P', 'ALL-BROAD']
20038947	6	12	15	8.11E-06	['Meta-analysis', 'P', 'ALL-NARROW']
20038947	6	9	11	4.76E-04	['--GenRED--', 'P', 'ALL-NARROW']
20038947	4	9	7	4.65E-05	['P']
20038947	6	32	11	1.98E-03	['--GenRED--', 'P', 'ALL-NARROW']
20038947	6	33	11	5.59E-02	['--GenRED--', 'P', 'ALL-NARROW']
20038947	4	25	7	1.33E-04	['P']
20038947	4	20	7	1.10E-04	['P']
20038947	6	15	9	7.88E-05	['--GAIN-MDD--', 'P', 'ALL-NARROW']
20038947	5	31	15	5.85E-06	['Meta-analysis', 'P', 'ALL-BROAD']
20038947	4	24	7	1.32E-04	['P']
20038947	5	7	11	3.12E-02	['--GenRED--', 'P', 'ALL-BROAD']
20038947	5	34	9	1.27E-03	['--GAIN-MDD--', 'P', 'ALL-BROAD']
20038947	6	14	9	2.00E-01	['--GAIN-MDD--', 'P', 'ALL-NARROW']
20038947	6	28	13	1.13E-02	['--STAR*D--', 'P', 'ALL-NARROW']
20038947	5	16	11	6.70E-04	['--GenRED--', 'P', 'ALL-BROAD']
20038947	6	4	11	1.83E-07	['--GenRED--', 'P', 'ALL-NARROW']
20038947	5	30	15	5.70E-06	['Meta-analysis', 'P', 'ALL-BROAD']
20038947	5	8	15	4.46E-06	['Meta-analysis', 'P', 'ALL-BROAD']
20038947	5	7	13	2.32E-02	['--STAR*D--', 'P', 'ALL-BROAD']
20038947	6	10	13	3.40E-03	['--STAR*D--', 'P', 'ALL-NARROW']
20038947	4	15	7	7.14E-05	['P']
20038947	6	6	9	5.50E-04	['--GAIN-MDD--', 'P', 'ALL-NARROW']
20038947	5	19	9	1.93E-02	['--GAIN-MDD--', 'P', 'ALL-BROAD']
20038947	4	23	7	1.26E-04	['P']
20038947	5	23	13	7.86E-04	['--STAR*D--', 'P', 'ALL-BROAD']
20038947	5	29	11	1.14E-02	['--GenRED--', 'P', 'ALL-BROAD']
20038947	6	19	9	2.46E-03	['--GAIN-MDD--', 'P', 'ALL-NARROW']
20038947	5	7	15	3.02E-06	['Meta-analysis', 'P', 'ALL-BROAD']
20038947	5	31	13	9.91 E-04	['--STAR*D--', 'P', 'ALL-BROAD']
20038947	5	28	9	7.17E-03	['--GAIN-MDD--', 'P', 'ALL-BROAD']
20038947	5	22	11	7.27E-03	['--GenRED--', 'P', 'ALL-BROAD']
20038947	5	5	11	5.97E-06	['--GenRED--', 'P', 'ALL-BROAD']
20038947	6	27	9	1.14E-04	['--GAIN-MDD--', 'P', 'ALL-NARROW']
20038947	5	32	13	1.47E-02	['--STAR*D--', 'P', 'ALL-BROAD']
20038947	6	6	15	3.84E-06	['Meta-analysis', 'P', 'ALL-NARROW']
20038947	5	8	13	9.85E-01	['--STAR*D--', 'P', 'ALL-BROAD']
20038947	6	20	9	8.23E-02	['--GAIN-MDD--', 'P', 'ALL-NARROW']
20038947	5	4	15	6.78E-07	['Meta-analysis', 'P', 'ALL-BROAD']
20038947	5	30	11	9.14E-04	['--GenRED--', 'P', 'ALL-BROAD']
20038947	6	12	11	1.69E-03	['--GenRED--', 'P', 'ALL-NARROW']
20041166	3	10	10	6.3E-01	['p progression']
20041166	2	8	2	3.9E-05	['Model with HLA allele, rs2395029']
20041166	3	5	8	6.0E-01	['p setpoint']
20041166	2	12	2	4.9E-02	['Model with HLA allele, rs2395029']
20041166	3	5	10	8.2E-01	['p progression']
20041166	2	7	1	5.2E-05	['Model with HLA allele only']
20041166	2	9	3	1.9E-01	['Model with HLA allele, rs2395029, rs9264942']
20041166	3	4	8	1.5E-01	['p setpoint']
20041166	2	7	4	3.0E-03	['Model with HLA allele, rs2395029, rs9264942, rs259919, rs9468692, rs9266409, rs8192591']
20041166	3	19	8	9.0E-01	['p setpoint']
20041166	2	10	4	5.0E-02	['Model with HLA allele, rs2395029, rs9264942, rs259919, rs9468692, rs9266409, rs8192591']
20041166	2	6	3	1.2E-02	['Model with HLA allele, rs2395029, rs9264942']
20041166	2	10	1	1.0E-03	['Model with HLA allele only']
20041166	2	6	2	2.1E-04	['Model with HLA allele, rs2395029']
20041166	3	2	10	3.8E-04	['p progression']
20041166	3	11	8	6.5E-02	['p setpoint']
20041166	2	9	1	4.2E-02	['Model with HLA allele only']
20041166	2	11	1	5.0E-03	['Model with HLA allele only']
20041166	2	3	4	2.9E-02	['Model with HLA allele, rs2395029, rs9264942, rs259919, rs9468692, rs9266409, rs8192591']
20041166	2	12	1	1.2E-11	['Model with HLA allele only']
20041166	3	3	8	8.1E-03	['p setpoint']
20041166	2	8	3	6.2E-04	['Model with HLA allele, rs2395029, rs9264942']
20041166	2	12	3	7.1E-01	['Model with HLA allele, rs2395029, rs9264942']
20041166	2	5	1	7.0E-03	['Model with HLA allele only']
20041166	2	5	2	3.3E-02	['Model with HLA allele, rs2395029']
20041166	3	21	10	2.9E-01	['p progression']
20041166	2	6	1	2.0E-03	['Model with HLA allele only']
20041166	2	4	2	1.5E-02	['Model with HLA allele, rs2395029']
20041166	3	14	8	7.7E-01	['p setpoint']
20041166	3	18	8	7.3E-01	['p setpoint']
20041166	2	7	3	2.0E-03	['Model with HLA allele, rs2395029, rs9264942']
20041166	3	12	10	2.5E-01	['p progression']
20041166	3	20	8	9.2E-01	['p setpoint']
20041166	2	3	1	5.0E-03	['Model with HLA allele only']
20041166	3	24	10	7.9E-01	['p progression']
20041166	2	5	3	5.8E-01	['Model with HLA allele, rs2395029, rs9264942']
20041166	2	11	4	8.5E-01	['Model with HLA allele, rs2395029, rs9264942, rs259919, rs9468692, rs9266409, rs8192591']
20041166	3	6	10	2.3E-01	['p progression']
20041166	3	6	8	2.9E-01	['p setpoint']
20041166	2	10	2	2.5E-04	['Model with HLA allele, rs2395029']
20041166	2	11	3	9.3E-01	['Model with HLA allele, rs2395029, rs9264942']
20041166	2	14	4	9.5E-01	['Model with HLA allele, rs2395029, rs9264942, rs259919, rs9468692, rs9266409, rs8192591']
20041166	2	8	4	2.0E-03	['Model with HLA allele, rs2395029, rs9264942, rs259919, rs9468692, rs9266409, rs8192591']
20041166	2	9	4	1.2E-01	['Model with HLA allele, rs2395029, rs9264942, rs259919, rs9468692, rs9266409, rs8192591']
20041166	2	11	2	3.0E-02	['Model with HLA allele, rs2395029']
20041166	2	7	2	4.9E-06	['Model with HLA allele, rs2395029']
20041166	2	10	3	6.0E-02	['Model with HLA allele, rs2395029, rs9264942']
20041166	2	6	4	1.6E-02	['Model with HLA allele, rs2395029, rs9264942, rs259919, rs9468692, rs9266409, rs8192591']
20041166	3	17	10	5.2E-01	['p progression']
20041166	2	8	1	1.9E-05	['Model with HLA allele only']
20041166	2	9	2	7.8E-02	['Model with HLA allele, rs2395029']
20041166	3	11	10	1.4E-01	['p progression']
20041166	2	4	4	3.8E-01	['Model with HLA allele, rs2395029, rs9264942, rs259919, rs9468692, rs9266409, rs8192591']
20041166	3	26	8	5.0E-01	['p setpoint']
20041166	2	4	1	7.0E-03	['Model with HLA allele only']
20041166	3	23	10	8.5E-01	['p progression']
20041166	2	4	3	4.3E-01	['Model with HLA allele, rs2395029, rs9264942']
20041166	2	12	4	7.8E-01	['Model with HLA allele, rs2395029, rs9264942, rs259919, rs9468692, rs9266409, rs8192591']
20041166	2	5	4	2.4E-01	['Model with HLA allele, rs2395029, rs9264942, rs259919, rs9468692, rs9266409, rs8192591']
20041166	3	4	10	6.0E-01	['p progression']
20041166	3	22	10	9.0E-01	['p progression']
20041166	3	1	8	1.7E-10	['p setpoint']
20041166	3	28	8	7.9E-01	['p setpoint']
20041166	2	1	2	6.9E-02	['Model with HLA allele, rs2395029']
20041166	1	1	7	4.5E-35	['P-value (all, N = 2362)']
20041166	2	2	2	2.7E-02	['Model with HLA allele, rs2395029']
20041166	3	1	10	3.5E-07	['p progression']
20041166	3	20	10	1.2E-01	['p progression']
20041166	1	1	5	4.2E-23	['P-value (replication, N = 1896)']
20041166	3	9	8	8.6E-01	['p setpoint']
20041166	2	14	2	6.3E-02	['Model with HLA allele, rs2395029']
20041166	3	15	10	1.9E-01	['p progression']
20041166	2	3	2	1.0E-03	['Model with HLA allele, rs2395029']
20041166	2	15	4	2.5E-01	['Model with HLA allele, rs2395029, rs9264942, rs259919, rs9468692, rs9266409, rs8192591']
20041166	2	13	3	1.8E-01	['Model with HLA allele, rs2395029, rs9264942']
20041166	3	22	8	4.3E-01	['p setpoint']
20041166	3	23	8	5.5E-01	['p setpoint']
20041166	3	19	10	8.3E-01	['p progression']
20041166	2	14	1	3.4E-02	['Model with HLA allele only']
20041166	3	18	10	9.3E-01	['p progression']
20041166	3	13	10	6.3E-01	['p progression']
20041166	1	2	5	1.6E-23	['P-value (replication, N = 1896)']
20041166	3	28	10	2.0E-01	['p progression']
20041166	3	21	8	4.5E-01	['p setpoint']
[truncated: 9,598 more rows]
