# Supplementary material for: A machine-compiled database of genome-wide association studies
Source: Nat Commun. 2019 Jul 26;10:3341. doi: 10.1038/s41467-019-11026-x (PMC6659642; doi:10.1038/s41467-019-11026-x)
Supplement: Supplementary file 3 — Source Data [file 41467_2019_11026_MOESM3_ESM.zip › Supplementary Files/notebooks/acronym-extraction.ipynb]

# %% [markdown]
# Phenotype acronym extraction

# %% [markdown]
This module looks at both tables and text to identify acronyms used to refer to phenotypes. These acronyms are then used to further expand SNP/phenotype relations.

# %% [markdown]
## Preparations

# %% [markdown]
We start by configuring Jupyter and setting up our environment.

# %% [code]
%load_ext autoreload
%autoreload 2

import sys
import cPickle
import numpy as np
import sqlalchemy

# set the paths to snorkel and gwaskb
sys.path.append('../snorkel-tables')
sys.path.append('../src')
sys.path.append('../src/crawler')

# set up the directory with the input papers
abstract_dir = '../data/db/papers'

# set up matplotlib
import matplotlib
%matplotlib inline
matplotlib.rcParams['figure.figsize'] = (12,4)

# create a Snorkel session
from snorkel import SnorkelSession
session = SnorkelSession()

# %% [markdown]
## Load corpus

# %% [markdown]
We load our usual corpus of GWAS papers.

# %% [markdown]
### Tables corpus

# %% [markdown]
Part of the acronyms are found in tables. We parse these like in the other table-based modules.

# %% [code]
from snorkel.parser import XMLMultiDocParser

xml_parser = XMLMultiDocParser(
    path=abstract_dir,
    doc='./*',
    text='.//table',
    id='.//article-id[@pub-id-type="pmid"]/text()',
    keep_xml_tree=True)

# %% [code]
from snorkel.parser import CorpusParser, OmniParser
from snorkel.models import Corpus

# parses tables into rows, cols, cells...
table_parser = OmniParser(timeout=1000000)

try:
    table_corpus = session.query(Corpus).filter(Corpus.name == 'GWAS Table Corpus').one()
except:
    cp = CorpusParser(xml_parser, table_parser)
    %time table_corpus = cp.parse_corpus(name='GWAS Table Corpus', session=session)
    session.add(table_corpus)
    session.commit()

print 'Loaded corpus of %d documents' % len(table_corpus)

# %% [markdown]
### Text copus

# %% [markdown]
We also seek mentions of acronyms in the paper text.

The following parser extracts sentences from each paper abstract, title, and the first 5 paragraphs.

# %% [code]
from snorkel.parser import SentenceParser
from snorkel.parser import CorpusParser
from snorkel.models import Corpus

from extractor.parser import UnicodeXMLDocParser, GWASXMLDocParser

xml_parser = GWASXMLDocParser(
    path=abstract_dir,
    doc='./*',
    title='.//front//article-title//text()',
    abstract='.//abstract//p//text()',
    n_par=5,
    id='.//article-id[@pub-id-type="pmid"]/text()',
    keep_xml_tree=True)

sent_parser = SentenceParser()

try:
    text_corpus = session.query(Corpus).filter(Corpus.name == 'GWAS Text Corpus').one()
except:
    cp = CorpusParser(xml_parser, sent_parser)
    %time text_corpus = cp.parse_corpus(name='GWAS Text Corpus', session=session)
    session.add(text_corpus)
    session.commit()

print 'Loaded corpus of %d documents' % len(text_corpus)

# %% [markdown]
## Candidate extraction

# %% [markdown]
Next, we generate candidates from both tables and text.

# %% [markdown]
### From phenotype / acronym tables

# %% [markdown]
Many papers have tables with an acronym column and a phenotype column. In this section, we extract candidates from these tables.

# %% [markdown]
We define matchers for cells whose header contains a word that is indicative of a phenotype or an acronym.

# %% [code]
# create a Snorkel class for the relation we will extract
from snorkel.models import candidate_subclass
AcroPhenRel = candidate_subclass('AcroPhenRel', ['acro','phen'])

# Define a candidate space
from snorkel.candidates import TableCells
cells = TableCells()

# Create a list of possible words that could denote phenotypes
acro_words = ['abbreviation', 'acronym', 'phenotype']
phen_words = ['trait', 'phenotype', 'description']

# Define matchers
from snorkel.matchers import CellNameDictionaryMatcher
phen_matcher = CellNameDictionaryMatcher(axis='col', d=phen_words, n_max=3, ignore_case=True)
acro_matcher = CellNameDictionaryMatcher(axis='col', d=acro_words, n_max=3, ignore_case=True)

# we will be looking only at aligned cells
from snorkel.throttlers import AlignmentThrottler
row_align_filter = AlignmentThrottler(axis='row', infer=True)

# create the candidate extractor
from snorkel.candidates import CandidateExtractor
ce1 = CandidateExtractor(AcroPhenRel, [cells, cells], [acro_matcher, phen_matcher], throttler=row_align_filter)

# collect that cells that will be searched for candidates
tables = [table for doc in table_corpus.documents for table in doc.tables]

# %% [markdown]
We are now ready to perform relation extraction.

# %% [code]
from snorkel.models import CandidateSet

try:
    tab_rels = session.query(CandidateSet).filter(CandidateSet.name == 'AcroPhenRel Tables Set').one()
except:
    %time tab_rels = ce1.extract(tables, 'AcroPhenRel Tables Set', session)
    
print "%s relations extracted, e.g." % len(tab_rels)
for cand in tab_rels[:10]:
    print cand

# %% [markdown]
### From table phrases

# %% [markdown]
Another way of definining acronyms is in text, e.g. as in "Body Mass Index (BMI)". We are now going to extract such candidates from phrases that are found in paper tables.

# %% [code]
# Define a candidate space
from snorkel.candidates import OmniNgrams
ngrams3 = OmniNgrams(n_max=3)
ngrams8 = OmniNgrams(n_max=8)

# Define matchers
from snorkel.matchers import RegexMatchSpan
phen_matcher = RegexMatchSpan(rgx=r'.+ \([a-zA-Z0-9_-]{1,10}[\);]')
acro_matcher = RegexMatchSpan(rgx=r'\([a-zA-Z0-9_-]{1,10}[\);]')

# We only look at phenotype and acronym matches that overlap
from snorkel.throttlers import ContainmentThrottler, WordLengthThrottler, CombinedThrottler
containment_filter = ContainmentThrottler()
# length_filter = WordLengthThrottler(op='max', idx=1, lim=15)
# ovl_len_filter = CombinedThrottler([overlap_filter, length_filter])

# create the candidate extractor
from snorkel.candidates import CandidateExtractor
ce2 = CandidateExtractor(AcroPhenRel, [ngrams3, ngrams8], [acro_matcher, phen_matcher], self_relations=True, nested_relations=True, throttler=containment_filter)

# %% [markdown]
Let us now extract these candidates.

# %% [code]
from snorkel.models import CandidateSet

try:
    txt_tab_rels = session.query(CandidateSet).filter(CandidateSet.name == 'AcroPhenRel Tables Set 2').one()
except:
    %time txt_tab_rels = ce2.extract(table_corpus.documents, 'AcroPhenRel Tables Set 2', session)
    
print "%s relations extracted, e.g." % len(txt_tab_rels)
for cand in txt_tab_rels[:10]:
    print cand

# %% [markdown]
### From text

# %% [markdown]
Finally, we repeat the same extraction process for candidates that are found in text.

# %% [code]
# Define a candidate space
from snorkel.candidates import Ngrams
ngrams3 = Ngrams(n_max=3)
ngrams8 = Ngrams(n_max=8)

# Define matchers
from snorkel.matchers import RegexMatchSpan
phen_matcher = RegexMatchSpan(rgx=r'.+ \([a-zA-Z0-9_-]{1,10}[\);]')
acro_matcher = RegexMatchSpan(rgx=r'\([a-zA-Z0-9_-]{1,10}[\);]')

# We only look at phenotype and acronym matches that overlap
from snorkel.throttlers import ContainmentThrottler, WordLengthThrottler, CombinedThrottler
containment_filter = ContainmentThrottler()
# length_filter = WordLengthThrottler(op='max', idx=1, lim=15)
# ovl_len_filter = CombinedThrottler([overlap_filter, length_filter])

# create the candidate extractor
from snorkel.candidates import CandidateExtractor
ce3 = CandidateExtractor(AcroPhenRel, [ngrams3, ngrams8], [acro_matcher, phen_matcher], self_relations=True, nested_relations=True, throttler=containment_filter)

# %% [markdown]
We extract the candidates.

# %% [code]
from snorkel.models import CandidateSet

try:
    txt_txt_rels = session.query(CandidateSet).filter(CandidateSet.name == 'AcroPhenRel Text Set5').one()
except:
    sentences = [s for doc in text_corpus for s in doc.sentences]
    %time txt_txt_rels = ce3.extract(sentences, 'AcroPhenRel Text Set5', session)
    
print "%s relations extracted, e.g." % len(txt_txt_rels)
for cand in txt_txt_rels[:10]:
    print cand

# %% [markdown]
### Combining the results

# %% [markdown]
Finally, we merge all the candiates into a single set.

# %% [code]
from snorkel.models import CandidateSet

try:
    rels = session.query(CandidateSet).filter(CandidateSet.name == 'AcroPhenRel Canidates').one()
except:
    rels = CandidateSet(name='AcroPhenRel Canidates')
    for c in tab_rels: rels.append(c)
    for c in txt_tab_rels: rels.append(c)
    for c in txt_txt_rels: rels.append(c)

    session.add(rels)
    session.commit()

print '%d candidates in total' % len(rels)

# %% [markdown]
Write down our results (for debugging)

# %% [code]
with open('acronyms.tmp.tsv', 'w') as f:
    for rel in rels:
        pmid = rel[0].parent.document.name
        try:
            out_str = '%s\t%s\t%s\n' % (pmid, unicode(rel[1].get_span()), unicode(rel[0].get_span()))
        except:
            print (pmid, unicode(rel[1].get_span()), rel[0].get_span())
        f.write(out_str.encode("UTF-8"))

# %% [markdown]
## Creating a gold set

# %% [markdown]
It will be helpful to have a list of gold labels against which to evaluate the accuracy of our system.

We are going to load here a list of candidates that we have previously labeled by hand.

# %% [code]
annotations = dict()
with open('util/acronyms.anotated.txt') as f:
    text = f.read()
    for line in text.split('\r'):
        doc_id, str1, str2, res = line.strip().split('\t')
        res = 1 if int(res) == 1 else -1
        annotations[(doc_id, str2, str1)] = res

# %% [markdown]
The format of this file is: pmid, phenotype, acronym, label. We originally generated it from 100 random candidates.

# %% [markdown]
## Learning the correctness of relations extracted from tables

# %% [markdown]
Next, we are going to use a machine learning classifier to identify correct acronyms amond our set of candidates.

# %% [markdown]
First, we are going to train a classifier for candidates that have been extracted from tables (that had a phenotype and an acronym column).

# %% [markdown]
### Creating training and test sets

# %% [markdown]
We first split data into an (unlabeled) training set (since we will use unsupervised risk estimation to train a candidate on it), and a dev/test set.

# %% [code]
# helper fn
def r2id(r):
    doc_id = r[0].parent.document.name
    str1, str2 = r[0].get_span(), r[1].get_span()
    return (doc_id, str1, str2)

try:
    tab_train_c = session.query(CandidateSet).filter(CandidateSet.name == 'AcroPhenRel Table Training Candidates').one()
    tab_devtest_c = session.query(CandidateSet).filter(CandidateSet.name == 'AcroPhenRel Table Dev/Test Candidates').one()
except:
    # delete any previous sets with that name
    session.query(CandidateSet).filter(CandidateSet.name == 'AcroPhenRel Table Training Candidates').delete()
    session.query(CandidateSet).filter(CandidateSet.name == 'AcroPhenRel Table Dev/Test Candidates').delete()

    # helpers/config
    frac_test = 0.5

    # initialize the new sets
    tab_train_c = CandidateSet(name='AcroPhenRel Table Training Candidates')
    tab_devtest_c = CandidateSet(name='AcroPhenRel Table Dev/Test Candidates')

    # choose a random subset for the labeled set
    n_test = len(tab_rels) * frac_test
    test_idx = set(np.random.choice(len(tab_rels), size=(n_test,), replace=False))

    # add to the sets
    for i, c in enumerate(tab_rels):
        if i in test_idx:
            tab_devtest_c.append(c)
        elif r2id(c) in annotations:
            tab_devtest_c.append(c)
        else:
            tab_train_c.append(c)

    # save the results
    session.add(tab_train_c)
    session.add(tab_devtest_c)
    session.commit()

print 'Initialized %d training and %d dev/testing candidates' % (len(tab_train_c), len(tab_devtest_c))
print "Positive labels in dev/test set: %s" % len([c for c in tab_devtest_c if annotations.get(r2id(c),0)==1])
print "Negative labels in dev/test set: %s" % len([c for c in tab_devtest_c if annotations.get(r2id(c),0)==-1])

# %% [markdown]
### Labeling functions

# %% [markdown]
Following the data programming approach, we define set of labeling functions. We will learn their accuracy via unsupervised learning and use them for classifying candidates.

# %% [code]
def LF1_digits(m):
    txt = m[1].get_span()
    frac_num = len([ch for ch in txt if ch.isdigit()]) / float(len(txt))
    return -1 if frac_num > 0.5 else +1
def LF1_short(m):
    txt = m[1].get_span()
    return -1 if len(txt) < 5 else 0

LF_tables = [LF1_digits, LF1_short]

# %% [markdown]
We compute the LFs's on our training set.

# %% [code]
from snorkel.annotations import LabelManager
label_manager = LabelManager()

try:
    %time L_tab_train = label_manager.load(session, tab_train_c, 'AcroPhenRel Table Training LF Labels')
except sqlalchemy.orm.exc.NoResultFound:
    %time L_tab_train = label_manager.create(session, tab_train_c, 'AcroPhenRel Table Training LF Labels', f=LF_tables)

# %% [markdown]
And we learn their accuracy.

# %% [code]
from snorkel.learning import NaiveBayes

tab_model = NaiveBayes()
tab_model.train(L_tab_train, n_iter=10000, rate=1e-2)

# %% [markdown]
### Candidate classification

# %% [markdown]
Finally, we classify the entire set of candidates. We start by applying the labelling functions.

# %% [code]
from snorkel.annotations import LabelManager
label_manager = LabelManager()

try:
    %time L_tab_all = label_manager.load(session, tab_rels, 'AcroPhenRel Table LF Labels')
except sqlalchemy.orm.exc.NoResultFound:
    %time L_tab_all = label_manager.create(session, tab_rels, 'AcroPhenRel Table LF Labels', f=LF_tables)

# %% [markdown]
We use the model to predict which ones are correct.

# %% [code]
scores = tab_model.odds_unw(L_tab_all)
tab_acronyms = [r2id(c) for (c, s) in zip(tab_rels, scores) if s > 0]

print 'Identified %d acronyms predicted to be correct, e.g.' % len(tab_acronyms)
print tab_acronyms[:10]

# %% [markdown]
## Learning the correctness of relations extracted from text

# %% [markdown]
Next, we repeat our classification procedure on relations that have been extracted from phrases.

# %% [markdown]
We start by creating the set of all phrase relations.

# %% [code]
from snorkel.models import CandidateSet

try:
    txt_rels = session.query(CandidateSet).filter(CandidateSet.name == 'AcroPhenRel Text Canidates').one()
except:
    txt_rels = CandidateSet(name='AcroPhenRel Text Canidates')
    for c in txt_tab_rels: txt_rels.append(c)
    for c in txt_txt_rels: txt_rels.append(c)

    session.add(txt_rels)
    session.commit()

print 'Collected %d candidates from phrases' % len(txt_rels)

# %% [markdown]
### Creating training and test sets

# %% [markdown]
We first split data into an (unlabeled) training set (since we will use unsupervised risk estimation to train a candidate on it), and a dev/test set.

# %% [code]
# helper
def r2id(r):
    doc_id = r[0].parent.document.name
    str1, str2 = r[0].get_span(), r[1].get_span()
    return (doc_id, str1, str2)
    
try:
    txt_train_c = session.query(CandidateSet).filter(CandidateSet.name == 'AcroPhenRel Phrase Training Candidates').one()
    txt_devtest_c = session.query(CandidateSet).filter(CandidateSet.name == 'AcroPhenRel Phrase Dev/Test Candidates').one()
except:
    # delete any previous sets with that name
    session.query(CandidateSet).filter(CandidateSet.name == 'AcroPhenRel Phrase Training Candidates').delete()
    session.query(CandidateSet).filter(CandidateSet.name == 'AcroPhenRel Phrase Dev/Test Candidates').delete()

    # helpers/config
    frac_test = 0.5

    # initialize the new sets
    txt_train_c = CandidateSet(name='AcroPhenRel Phrase Training Candidates')
    txt_devtest_c = CandidateSet(name='AcroPhenRel Phrase Dev/Test Candidates')

    # choose a random subset for the labeled set
    n_test = len(txt_rels) * frac_test
    test_idx = set(np.random.choice(len(txt_rels), size=(n_test,), replace=False))

    # add to the sets
    for i, c in enumerate(txt_rels):
        if i in test_idx:
            txt_devtest_c.append(c)
        elif r2id(c) in annotations:
            txt_devtest_c.append(c)
        else:
            txt_train_c.append(c)

    # save the results
    session.add(txt_train_c)
    session.add(txt_devtest_c)
    session.commit()

print 'Initialized %d training and %d dev/testing candidates' % (len(txt_train_c), len(txt_devtest_c))
print "Positive labels in dev/test set: %s" % len([c for c in txt_devtest_c if annotations.get(r2id(c),0)==1])
print "Negative labels in dev/test set: %s" % len([c for c in txt_devtest_c if annotations.get(r2id(c),0)==-1])

# %% [markdown]
### Labelling functions

# %% [markdown]
Following the data programming approach, we define set of labeling functions. We will learn their accuracy via unsupervised learning and use them for classifying candidates.

# %% [code]
import re
from bs4 import BeautifulSoup as soup
from snorkel.lf_helpers import get_left_tokens, left_text

# helper fn
def r2id(r):
    doc_id = r[0].parent.document.name
    str1, str2 = r[0].get_span(), r[1].get_span()
    acro = str1[1:-1]
    phen = str2.split(' (')[0]
    return (doc_id, acro, phen)

# positive LFs
def LF_acro_matches(m):
    _, acro, phen = r2id(m)
    words = phen.strip().split()
    if len(acro) == len(words):
        w_acro = ''.join([w[0] for w in words])
        if w_acro.lower() == acro.lower():
            return +1
    return 0

def LF_acro_matches_with_dashes(m):
    _, acro, phen = r2id(m)
    words = re.split(' |-', phen)
    if len(acro) == len(words) and len(words) > 0:
        w_acro = ''.join([w[0] for w in words if w])
        if w_acro.lower() == acro.lower():
            return +1
    return 0

def LF_acro_first_letter(m):
    _, acro, phen = r2id(m)
    if not any(l.islower() for l in phen): return 0
    words = phen.strip().split()
    if len(acro) <= len(words):
        if words[0].lower() == acro[0].lower():
            return +1
    return 0

def LF_acro_prefix(m):
    _, acro, phen = r2id(m)
    phen = phen.replace('-', '')
    if phen[:2].lower() == acro[:2].lower():
        return +5
    return 0

def LF_acro_matches_last_letters(m):
    _, acro, phen = r2id(m)
    words = phen.strip().split()
#     prev_words = m.span1.pre_window(d=1) + words
    prev_words = left_text(m[1], window=1) + words
    w_prev_acro = ''.join([w[0] for w in prev_words])
    if w_prev_acro.lower() == acro.lower(): return 0
    for r in (1,2):
        new_acro = acro[r:]
        if len(new_acro) < 3: continue
        if len(new_acro) == len(words):
            w_acro = ''.join([w[0] for w in words])
            if w_acro.lower() == new_acro.lower():
                return +1
    return 0

def LF_full_cell(m):
    """If only phrase in cell is A B C (XYZ), then it's correct"""
    if not hasattr(m[1].parent, 'cell'): return 0
    _, acro, phen = r2id(m)
#     if not phen[0].lower() == acro[0].lower(): return 0
    cell = m[1].parent.cell
    txt_cell = soup(cell.text).text if cell.text is not None else ''
    txt_span = m[1].get_span()
    return 1 if cell.text == txt_span or txt_cell == txt_span else 0
#     return 1 if m[1].parent.cell.text == m[1].get_span() else 0

def LF_start(m):
    punc = ',.;!?()\'"'
    if hasattr(m[1].parent, 'cell'): return 0 # this is only for when we're within a sentence
    if m[1].get_word_start() == 0 or any(c in punc for c in left_text(m[1], window=1)):
        _, acro, phen = r2id(m)
        if phen[0].lower() == acro[0].lower(): 
            return +1
    return 0

LF_txt_pos = [LF_acro_matches, LF_acro_matches_with_dashes, LF_acro_first_letter, LF_acro_prefix, LF_acro_matches_last_letters, LF_full_cell, LF_start]

# negative LFs
def LF_digits(m):
    txt = m[1].get_span()
    frac_num = len([ch for ch in txt if ch.isdigit()]) / float(len(txt))
    return -1 if frac_num > 0.5 else +1

def LF_short(m):
    _, acro, phen = r2id(m)
    return -1 if len(acro) == 1 else 0

def LF_lc(m):
    _, acro, phen = r2id(m)
    return -1 if all(l.islower() for l in acro) else 0

def LF_uc(m):
    _, acro, phen = r2id(m)
    return -2 if not any(l.islower() for l in phen) else 0

def LF_punc(m):
    _, acro, phen = r2id(m)
    punc = ',.;!?()'
    return -1 if any(c in punc for c in phen) else 0
    

LF_txt_neg = [LF_digits, LF_short, LF_lc, LF_uc, LF_punc]

LF_txt = LF_txt_pos + LF_txt_neg

# %% [markdown]
We compute the LFs on our training set.

# %% [code]
from snorkel.annotations import LabelManager
label_manager = LabelManager()

try:
    %time L_txt_train = label_manager.load(session, txt_train_c, 'AcroPhenRel Phrase Training LF Labels k')
except sqlalchemy.orm.exc.NoResultFound:
    %time L_txt_train = label_manager.create(session, txt_train_c, 'AcroPhenRel Phrase Training LF Labels k', f=LF_txt)

# %% [markdown]
And we learn their accuracy.

# %% [code]
from snorkel.learning import NaiveBayes

txt_model = NaiveBayes()
txt_model.train(L_txt_train, n_iter=10000, rate=1e-1)

# %% [markdown]
### Candidate classification

# %% [markdown]
Finally, we classify the entire set of candidates. We start by applying the labelling functions.

# %% [code]
from snorkel.annotations import LabelManager
label_manager = LabelManager()

try:
    %time L_txt_all = label_manager.load(session, txt_rels, 'AcroPhenRel Table LF Labels f')
except sqlalchemy.orm.exc.NoResultFound:
    %time L_txt_all = label_manager.create(session, txt_rels, 'AcroPhenRel Table LF Labels f', f=LF_txt)

# %% [markdown]
We use the model to predict which ones are correct.

# %% [code]
scores = txt_model.odds_unw(L_txt_all)
txt_acronyms = [r2id(c) for (c, s) in zip(txt_rels, scores) if s > 0]

print 'Identified %d acronyms predicted to be correct, e.g.' % len(txt_acronyms)
print txt_acronyms[:10]

# %% [markdown]
### Store the predicted candidates

# %% [code]
acronyms = tab_acronyms + txt_acronyms
print '%d acronyms resolved' % len(acronyms)

# store relations to annotate
with open('results/nb-output/acronyms.extracted.all.tsv', 'w') as f:
    for doc_id, str1, str2 in acronyms:
        if doc_id.endswith('-doc'): doc_id = doc_id[:-4]
        try:
            out = u'{}\t{}\t{}\n'.format(doc_id, unicode(str2), str1)
            f.write(out.encode("UTF-8"))
        except:
            print 'ERROR:', str1, str2
