# Supplementary material for: A machine-compiled database of genome-wide association studies
Source: Nat Commun. 2019 Jul 26;10:3341. doi: 10.1038/s41467-019-11026-x (PMC6659642; doi:10.1038/s41467-019-11026-x)
Supplement: Supplementary file 3 — Source Data [file 41467_2019_11026_MOESM3_ESM.zip › Supplementary Files/notebooks/supp-evaluation.ipynb]

# %% [markdown]
# Evaluation notebook

# %% [markdown]
Here, we will evaluate the relations extracted in all the other notebooks

# %% [code]
%load_ext autoreload
%autoreload 2
%matplotlib inline

import sys
import cPickle
import numpy as np

# import snorkel and gwaskb
sys.path.append('../snorkel')
sys.path.append('../src')
sys.path.append('../src/crawler')

# set up paths
abstract_dir = '../data/db/papers'

# %% [markdown]
Load documents ids from paper/phenotype relation set.

# %% [code]
pmids = list()
with open('results/nb-output/phenotypes.extracted.tsv') as f:
    for line in f:
        pmid, _ = line.strip().split('\t')
        pmids.append(pmid)
        
print len(pmids), 'paper ids loaded, e.g.:'
print pmids[:5]                           

# %% [markdown]
## Loading results from other notebooks

# %% [markdown]
We are going to collect the relations that have been extracted by the previous modules. 

The paths below point to pre-computed results; you will need to modify these paths to run them on your own input.

# %% [markdown]
#### Phenotype/rsid relations from tables

# %% [code]
phen_table_associations = dict()
with open('results/nb-output/phen-rsid.table.rel.all.tsv') as f:
    for line in f:
        fields = line.strip().split('\t')
        pmid, rsid, phen, pval, _, table_id, row_id, col_id = fields
        pval, table_id, row_id, col_id = float(pval), int(table_id), int(row_id), int(col_id)
        # note that we assume that an rsid at a givel location will correspond to 1 phenotype
        phen_table_associations[pmid, table_id, row_id, col_id] = (rsid, phen)
        
print len(phen_table_associations), 'loaded, e.g.:'
print phen_table_associations.items()[:5]

# %% [markdown]
#### PMID/Phenotype relations extracted from titles/abstracts

# %% [code]
phen_text_associations = dict()
with open('results/nb-output/phenotypes.extracted.tsv') as f:
    for line in f:
        pmid, phen = line.strip().split('\t')
        phen_text_associations[pmid] = phen
        
print len(phen_text_associations), 'phenotypes loaded, e.g.:'
print phen_text_associations.items()[:5]                           

# %% [markdown]
#### RSID/Pvalue relations extracted from tables

# %% [markdown]
Main papers

# %% [code]
pval_table_associations = dict()
with open('results/nb-output/pval-rsid.filtered.tsv') as f:
    for line in f:
        pmid, rsid, table_id, row_id, col_id, pval = line.strip().split('\t')
        pval, table_id, row_id, col_id = float(pval), int(table_id), int(row_id), int(col_id)
        
        key = pmid, table_id, row_id, col_id, rsid
        if key not in pval_table_associations: pval_table_associations[key] = set()
        pval_table_associations[key].add(pval)

print len(pval_table_associations), 'relations loaded, e.g.:'
print pval_table_associations.items()[:5]      

# %% [markdown]
Supplementary material

# %% [code]
supp_pval_table_associations = dict()
with open('results/nb-output/supp-pval-rsid.filtered.tsv') as f:
    for line in f:
        pmid, rsid, table_id, row_id, col_id, pval = line.strip().split('\t')
        pval, table_id, row_id, col_id = float(pval), int(table_id), int(row_id), int(col_id)
        
        key = pmid, table_id, row_id, col_id, rsid
        if key not in supp_pval_table_associations: supp_pval_table_associations[key] = set()
        supp_pval_table_associations[key].add(pval)

print len(supp_pval_table_associations), 'relations loaded, e.g.:'
print supp_pval_table_associations.items()[:5]      

# %% [markdown]
#### Table annotations

# %% [code]
non_gwas_tables = set()
with open('results/nb-output/table-annotations.tsv') as f:
    for line in f:
        pmid, table_id, pval_found, lod_found = line.strip().split('\t')
        if int(pval_found) or int(lod_found):
            non_gwas_tables.add((pmid, int(table_id)))
                                  
print len(non_gwas_tables), 'suspcious table ids loaded, e.g.:'
print list(non_gwas_tables)[:5]   

# %% [markdown]
#### Singleton RSids

# %% [code]
singleton_associations = dict()
with open('results/nb-output/rsids.singletons.all.tsv') as f:
    for line in f:
        pmid, table_id, row_id, col_id, rsid = line.strip().split()
        table_id, row_id, col_id = int(table_id), int(row_id), int(col_id)
        singleton_associations[pmid, table_id, row_id, col_id] = rsid

print len(singleton_associations), 'loaded, e.g.:'
print singleton_associations.items()[:5]

n_singletons_by_table = dict()
for (pmid, table_id, row_id, col_id), rsid in singleton_associations.items():
    key = pmid, table_id
    if key not in n_singletons_by_table: n_singletons_by_table[key] = 0
    n_singletons_by_table[key] += 1

# %% [markdown]
## Construct a list valid relations

# %% [markdown]
Next, we combine all of the above relations into a single set of associations.

# %% [code]
import re

def clean(phen):
    phen = re.sub('[)():.]+', '', phen)
    phen = re.sub('^or ', '', phen)
    phen = phen.strip()
    return phen

associations = []

tables_found = {(pmid, table_id) for pmid, table_id, _, _, _ in pval_table_associations} # with pvalues
tables_found.update(non_gwas_tables)

# record table associations wth pval < 1e-5 or no pval reported
chosen_rsids = set()
for (pmid, table_id, row_id, col_id), (rsid, loc_phen) in phen_table_associations.items():
    pvals = pval_table_associations.get((pmid, table_id, row_id, col_id, rsid), [])
    glob_phen = clean(phen_text_associations[pmid])
    if (pvals and 10**min(pvals) < 1e-5) or (not pvals and (pmid, table_id) not in tables_found):
        associations.append((pmid, rsid, (table_id, row_id, col_id), (glob_phen, loc_phen)))
        chosen_rsids.add((pmid, table_id, row_id, col_id, rsid))


# record associations with no local phenotype
for (pmid, table_id, row_id, col_id, rsid), pvals in pval_table_associations.items():
    # skip low-pvalue snps and snps that we already added
    if pvals and 10**min(pvals) > 1e-5: continue
    if (pmid, table_id, row_id, col_id, rsid) in chosen_rsids: continue
    
    # append with global phenotype
    phen = clean(phen_text_associations[pmid])
    associations.append((pmid, rsid, (table_id, row_id, col_id), (phen, '')))    
    chosen_rsids.add((pmid, table_id, row_id, col_id, rsid))

# record singletons
n_singletons_added = 0
for (pmid, table_id, row_id, col_id), rsid in singleton_associations.items():
    if (pmid, table_id, row_id, col_id, rsid) in chosen_rsids: continue
    if (pmid, table_id) in tables_found: continue
    if n_singletons_by_table[(pmid, table_id)] < 30: continue
    phen = clean(phen_text_associations[pmid])
    associations.append((pmid, rsid, (table_id, row_id, col_id), (phen, ''))) 
    n_singletons_added += 1
    
# record supplementary material associations if they are not reported already
chosen_main_rsids = { (pmid, rsid) for (pmid, rsid, loc, phen) in associations }
for (pmid, table_id, row_id, col_id, rsid), pvals in supp_pval_table_associations.items():
    if (pmid, rsid) in chosen_main_rsids: continue
    if pvals and 10**max(pvals) > 1e-5: continue
    phen = clean(phen_text_associations[pmid])
    associations.append((pmid, rsid, (table_id, row_id, col_id), (phen, '')))    

print len(associations), 'associations, e.g.:'
print associations[:5]    
print 'There were %d singletons' % n_singletons_added

# %% [markdown]
These are the associations extracted by our system.

# %% [code]
with open('results/supp-associations.tsv', 'w') as f:
    for (pmid, rsid, (table_id, row_id, col_id), (glob_phen, loc_phen)) in associations:
        pvals = pval_table_associations.get((pmid, table_id, row_id, col_id, rsid), [])
        pval = min(pvals) if pvals else -1000
        loc_phen = '-' if not loc_phen else loc_phen

        f.write('%s\t%s\t%s\t%s\t%f\n' % (pmid, rsid, glob_phen, loc_phen, pval))

# %% [markdown]
We now proceed to evaluate these relations.

# %% [markdown]
## Comparing to GWAS Central

# %% [markdown]
First, we want to evalaute the recall relative to existing databases.

We start with GWAS Central, which is more extensive than GWAS Catalog (for papers up to ~2013), and which contains very precise phenotype labels.

# %% [code]
from db.kb import KnowledgeBase

kb = KnowledgeBase()
assocs = [assoc for pmid in pmids for assoc in kb.assoc_by_pmid(pmid) if assoc.source == 'gwas_central' and assoc.pvalue < 1e-5]
# assocs = [assoc for pmid in pmids for assoc in kb.assoc_by_pmid(pmid) if assoc.source == 'gwas_central']

print '%d documents, %d associations' % (len(pmids), len(assocs))

# %% [markdown]
### Set up map of GWC to GWASkb phenotypes

# %% [markdown]
Because each database uses different words to describe phenotypes (words chosen by the human curators), we need a mapping between equivalent phenotype names.

# %% [code]
# This cell records phenotypes associated with each (pmid, rsid) pair
# in both our relations and ones in GWC.

rel_dict = { (pmid, rsid) : set() for (pmid, rsid, _, _) in associations }
for (pmid, rsid, loc, phen) in associations:
    rel_dict[(pmid, rsid)].add(phen)

gold_rel_dict = { (a.paper.pubmed_id, a.snp.rs_id) : set() for a in assocs }
for a in assocs:
    gold_rel_dict[(a.paper.pubmed_id, a.snp.rs_id)].add(a.phenotype.name)

# %% [markdown]
We generate a map of all potential matches. 

Phenotypes `p1`, `p2` could match if we find `(pmid, rsid, p1)` in GWC and
`(pmid, rsid, p2)` in our relations.

We save this to a file and manually specify if each `(p1, p2)` are 
equivalent. We can also load existing mappings via the `phen_scores` dict

# %% [code]
out_set = set()
for a in assocs:
    s1 = gold_rel_dict[(a.paper.pubmed_id, a.snp.rs_id)]
    s2 = rel_dict.get((str(a.paper.pubmed_id), a.snp.rs_id), None)
    if s1 and s2:
        for name1 in s1:
            for name2a, name2b in s2:
                name1 = str(name1)
                try:
                    score = phen_scores.get((name1.lower(), name2a.lower(), name2b.lower()), '')
                except:
                    score = ''
                out_set.add('%s\t%s\t%s\t%s\n' % (name1, name2a, name2b, score))

with open('phenotype.mapping.tsv', 'w') as f:                    
    for out_str in out_set:
        f.write(out_str)

# %% [markdown]
This loads our pre-annotated mapping of phenotypes.

Each pair of phenotypes has a score: 0: incorrect, 1: incorrect because acronym could not be resolve, 2: generally correct, but imprecise, 3: fully correct (at least as precise as the human-created label)

# %% [code]
phen_map = dict()
phen_scores = dict()
with open('util/phenotype.mapping.annotated.tsv') as f:                    
    for line in f:
        fields = line.strip().split('\t')
        fields = [re.sub('"', '', f) for f in fields]
        orig_name, glob_name, loc_name, score = fields

        phen_scores[(orig_name.lower(), glob_name.lower(), loc_name.lower())] = score
        # change the tuple below to ('3',) in order to look at only maximally 
        # precise phenotypes
        if score in ('2', '3',):
            key = (glob_name, loc_name)
            if key not in phen_map: phen_map[key] = set()
            phen_map[key].add(orig_name) 

print 'Loaded mapping for %d relations.' % len(phen_map)

# %% [markdown]
### Look at recall relative to GWAS Central

# %% [markdown]
We compute recall over the subset of "recoverable" relations, which are ones that are found in the paper XML body. The following function determines if an RSID is present anywhere in the paper.

# %% [code]
import re

def paper_contains(pmid, quote):
    with open('../data/db/papers/%d.xml' % pmid) as f:
        txt = f.read()
        return True if re.search(quote, txt) else False

# %% [markdown]
We now use our mapping to comapre against GWAS Central

# %% [code]
confirmed_assocs_gwcen = list()

# display directly the results we found
n_correct, n_imprecise, n_missing, n_wrong, n_total, n_new = 0, 0, 0, 0, 0, 0
invalid_per_paper = { a.paper.pubmed_id : 0 for a in assocs }
seen = set()
for a in assocs:
    if (a.paper.pubmed_id, a.snp.rs_id, a.phenotype.name) in seen: continue
    seen.add((a.paper.pubmed_id, a.snp.rs_id, a.phenotype.name))
    
    gold_phen_set = {a.phenotype.name} # gwc phenotype string
    # load the set of gwaskb phenotypes to which the snp was mapped in this paper
    pred_phen_set = rel_dict.get((str(a.paper.pubmed_id), a.snp.rs_id), {}) 
    # translate these phenotypes into gwc phenotypes using our map
    pred_phen_transl_set = {m for p in pred_phen_set for m in phen_map.get(p, {})}

    if gold_phen_set & pred_phen_transl_set: 
        n_correct += 1
        n_total += 1
        # record the corresponding gwaskb associations as having been correctly recovered
        correct_phenotypes = [p for p in pred_phen_set if phen_map.get(p, set()) & gold_phen_set]
        for p in correct_phenotypes:
            confirmed_assocs_gwcen.append( (str(a.paper.pubmed_id), a.snp.rs_id, p) )
    else:
        if paper_contains(a.paper.pubmed_id, a.snp.rs_id):
            # this can be used to diagnose errors
            if a.paper.pubmed_id == 888:
                # print phenotypes
                print a.snp.rs_id, gold_phen_set, pred_phen_set, pred_phen_transl_set
            if pred_phen_set:
                n_wrong += 1
            else:
                n_missing += 1
            n_total += 1
            invalid_per_paper[a.paper.pubmed_id] += 1

print 'Correctly identifed relations:', n_correct
print 'Incorrectly identifed b/c of wrong phenotype:', n_wrong
print 'Relations not found at all:', n_missing
print 'Total relations in GWC:', n_total

print 'Papers with most missed relations:', sorted(invalid_per_paper.items(), key=lambda x: x[1], reverse=True)[:10]

# %% [markdown]
## Comparison to GWAS Catalog

# %% [markdown]
Next, we repeat the same analysis with GWAS Catalog relations.

GWAS Catalog uses less precise phenotypes, but contains many recent papers that are not in GWAS Central.

# %% [code]
from db.kb import KnowledgeBase

kb = KnowledgeBase()
assocs = [assoc for pmid in pmids for assoc in kb.assoc_by_pmid(pmid) if assoc.source == 'gwas_catalog' and assoc.pvalue < 1e-5]

print '%d documents, %d associations' % (len(pmids), len(assocs))

# %% [markdown]
### Set up map of GWASkb to GWASCat phenotypes

# %% [markdown]
We set up a phenotype map in the same way as above

# %% [code]
rel_dict = { (pmid, rsid) : set() for (pmid, rsid, _, _) in associations }
for (pmid, rsid, loc, phen) in associations:
    rel_dict[(pmid, rsid)].add(phen)

gold_rel_dict = { (a.paper.pubmed_id, a.snp.rs_id) : set() for a in assocs }
for a in assocs:
    gold_rel_dict[(a.paper.pubmed_id, a.snp.rs_id)].add(a.phenotype.name)

# %% [code]
out_set = set()
for a in assocs:
    s1 = gold_rel_dict[(a.paper.pubmed_id, a.snp.rs_id)]
    s2 = rel_dict.get((str(a.paper.pubmed_id), a.snp.rs_id), None)
    if s1 and s2:
        for name1 in s1:
            for name2a, name2b in s2:
                name1 = str(name1)
                score = phen_scores.get((name1.lower(), name2a.lower(), name2b.lower()), '')
                out_set.add('%s\t%s\t%s\t%s\n' % (name1, name2a, name2b, score))

with open('phenotype.mapping.gwascat.tsv', 'w') as f:                    
    for out_str in out_set:
        f.write(out_str)

# %% [markdown]
We load pre-labeled annotations.

# %% [code]
phen_map = dict()
phen_scores = dict()
with open('util/phenotype.mapping.gwascat.annotated.tsv') as f:                    
    for line in f:
        fields = line.strip().split('\t')
        fields = [re.sub('"', '', f) for f in fields]
        orig_name, glob_name, loc_name, score = fields

        phen_scores[(orig_name.lower(), glob_name.lower(), loc_name.lower())] = score
        # change the tuple below to ('3',) in order to look at only maximally 
        # precise phenotypes
        if score in ('2', '3',):
            key = (glob_name, loc_name)
            if key not in phen_map: phen_map[key] = set()
            phen_map[key].add(orig_name) 

print 'Loaded mapping for %d relations.' % len(phen_map)            

# %% [markdown]
### Recall relative to GWAS Catalog

# %% [code]
confirmed_assocs_gwcat = list()

# display directly the results we found
n_correct, n_imprecise, n_missing, n_wrong, n_total, n_new = 0, 0, 0, 0, 0, 0
invalid_per_paper = { a.paper.pubmed_id : 0 for a in assocs }
seen = set()
for a in assocs:
    if (a.paper.pubmed_id, a.snp.rs_id, a.phenotype.name) in seen: continue
    seen.add((a.paper.pubmed_id, a.snp.rs_id, a.phenotype.name))
    
    gold_phen_set = {a.phenotype.name} # gwc phenotype string
    # load the set of gwaskb phenotypes to which the snp was mapped in this paper
    pred_phen_set = rel_dict.get((str(a.paper.pubmed_id), a.snp.rs_id), {}) 
    # translate these phenotypes into gwc phenotypes using our map
    pred_phen_transl_set = {m for p in pred_phen_set for m in phen_map.get(p, {})}

    if gold_phen_set & pred_phen_transl_set: 
        n_correct += 1
        n_total += 1
        # record the corresponding gwaskb associations as having been correctly recovered
        correct_phenotypes = [p for p in pred_phen_set if phen_map.get(p, set()) & gold_phen_set]
        for p in correct_phenotypes:
            confirmed_assocs_gwcat.append( (str(a.paper.pubmed_id), a.snp.rs_id, p) )
        
    else:
        if paper_contains(a.paper.pubmed_id, a.snp.rs_id):
            if a.paper.pubmed_id == 25133637:
                print a.snp.rs_id, gold_phen_set, pred_phen_set, pred_phen_transl_set
            if pred_phen_set:
                n_wrong += 1
            else:
                n_missing += 1
            n_total += 1
            invalid_per_paper[a.paper.pubmed_id] += 1

print n_correct, n_wrong, n_missing, n_total

print 'Biggest omissions:', sorted(invalid_per_paper.items(), key=lambda x: x[1], reverse=True)[:15]

# %% [markdown]
## Manually evaluating precision

# %% [markdown]
We measure precision over associations that haven't been confirmed by either GWAS Catalog or GWAS Central.

# %% [code]
assocs_gwdb = set([(pmid, rsid, phen) for pmid, rsid, _, phen in associations])
print 'Relations in GWASkb: %d' % len(assocs_gwdb)

confirmed_assocs_gwcen, confirmed_assocs_gwcat = set(confirmed_assocs_gwcen), set(confirmed_assocs_gwcat)
print 'Relations confirmed via GWAS Central: %d' % len(confirmed_assocs_gwcen)
print 'Relations confirmed via GWAS Catalog: %d' % len(confirmed_assocs_gwcat)

confirmed_assocs = (assocs_gwdb & set(confirmed_assocs_gwcen)) | (assocs_gwdb & set(confirmed_assocs_gwcat))
unconfirmed_assocs = assocs_gwdb - confirmed_assocs

print 'Relations confirmed via at least one database: %d' % len(confirmed_assocs)
print 'Unconfirmed assocs: %d' % len(unconfirmed_assocs)

# %% [markdown]
Let's write down the confimred and unconfirmed associations that we found.

# %% [code]
with open('results/associations.new.tsv', 'w') as f: 
    for (pmid, rsid, (table_id, row_id, col_id), (loc_phen, glob_phen)) in sorted(associations):
        if (pmid, rsid, (loc_phen, glob_phen)) in unconfirmed_assocs:
            pvals = pval_table_associations.get((pmid, table_id, row_id, col_id, rsid), [])
            pval = min(pvals) if pvals else -1000
            loc_phen = '-' if not loc_phen else loc_phen
            f.write('%s\t%s\t%s\t%s\t%f\n' % (pmid, rsid, loc_phen, glob_phen, pval))
    
with open('results/associations.known.tsv', 'w') as f:
    for (pmid, rsid, (table_id, row_id, col_id), (loc_phen, glob_phen)) in sorted(associations):
        if (pmid, rsid, (loc_phen, glob_phen)) in confirmed_assocs:
            pvals = pval_table_associations.get((pmid, table_id, row_id, col_id, rsid), [])
            pval = min(pvals) if pvals else -1000
            loc_phen = '-' if not loc_phen else loc_phen
            f.write('%s\t%s\t%s\t%s\t%f\n' % (pmid, rsid, loc_phen, glob_phen, pval))

# %% [markdown]
We are also going to store all the associations found in GWAS Catalog and GWAS Central in a file.

# %% [code]
gwcat_assocs = [assoc for pmid in pmids for assoc in kb.assoc_by_pmid(pmid) if assoc.source == 'gwas_catalog' and assoc.pvalue < 1e-5]
gwcen_assocs = [assoc for pmid in pmids for assoc in kb.assoc_by_pmid(pmid) if assoc.source == 'gwas_central' and assoc.pvalue < 1e-5]

with open('util/associations.gwcat.tsv', 'w') as f:
    for a in gwcat_assocs:
        f.write('%s\t%s\t%s\t%f\n' % (a.paper.pubmed_id, a.snp.rs_id, a.phenotype.name, np.log(a.pvalue)))
        
with open('util/associations.gwcen.tsv', 'w') as f:
    for a in gwcen_assocs:
        f.write('%s\t%s\t%s\t%f\n' % (a.paper.pubmed_id, a.snp.rs_id, a.phenotype.name, np.log(a.pvalue)))        

# %% [markdown]
In order to inverstigate the validity of the new relations that we found, we are going to sample 100 random relations and later ask independent annotators to verify them.

# %% [code]
import random 
U = list(unconfirmed_assocs)
random.shuffle(U)
random_subset = list(U[:100])
random_subset = sorted(random_subset)
if False: # write random subset
    with open('rels.discovered.tsv', 'w') as f:
        for pmid, rsid, (glob_phen, loc_phen) in random_subset:
    #         print pmid, rsid, (glob_phen, loc_phen)
            f.write('%s\t%s\t%s\t%s\n' % (pmid, rsid, glob_phen, loc_phen) )

# %% [markdown]
## Look at statistics of GWAS Catalog and GWAS Central

# %% [code]
from db.kb import KnowledgeBase

# load all the associations in each database
kb = KnowledgeBase()
gwcen_a = set([(str(a.paper.pubmed_id), a.snp.rs_id, a.phenotype.name) for pmid in pmids for a in kb.assoc_by_pmid(pmid) if a.source == 'gwas_central' and a.pvalue < 1e-5])
gwcat_a = [(str(a.paper.pubmed_id), a.snp.rs_id, a.phenotype.name) for pmid in pmids for a in kb.assoc_by_pmid(pmid) if a.source == 'gwas_catalog' and a.pvalue < 1e-5]

# how many of these documents were actually in GWAS Central?
gwcen_papers = set([a[0] for a in gwcen_a])

print 'Searching over %d documents' % len(pmids)
print 'Of these, %d are in GWAS Central' % len(gwcen_papers)
print
print 'GWAS Central has %d associations' % len(gwcen_a)
print 'GWAS Catalog has %d associations' % len(gwcat_a)
print 'GWASkb has %d associations' % len(associations)
print

# we can't compare them directly, because phenotypes don't match; insteal we look at (pmid, rsid) tuples
gwcen_t = set([ (a[0], a[1]) for a in gwcen_a ])
gwcat_t = set([ (a[0], a[1]) for a in gwcat_a ])
gwdb_t = set([ (pmid, rsid) for pmid, rsid, _, _ in associations ])

print 'GWAS Central has %d significant variant tuples' % len(gwcen_t)
print 'GWAS Catalog has %d significant variant tuples' % len(gwcat_t)
print 'GWASkb has %d significant variant tuples' % len(gwdb_t)
print

# how many of these are unique to each database
all_t = gwcen_t | gwcat_t | gwdb_t
gwcen_t_uq = gwcen_t - gwcat_t - gwdb_t
gwcat_t_uq = gwcat_t - gwcen_t - gwdb_t
gwdb_t_uq = gwdb_t - gwcen_t - gwcat_t

print 'GWAS Central has %d unique significant variant tuples' % len(gwcen_t_uq)
print 'GWAS Catalog has %d unique significant variant tuples' % len(gwcat_t_uq)
print 'GWASkb has %d unique significant variant tuples' % len(gwdb_t_uq)

# %% [markdown]
## Storing associations in a SQL database

# %% [markdown]
Finally, in many applications it is preferrable to have the GWAS associations in the form of the structured database. We generate such associations here.

# %% [markdown]
We start by defining a few helpers.

# %% [code]
import unicodedata
def normalize_str(s):
    s = s.decode('utf-8')
    return unicodedata.normalize('NFKD', s).encode('ascii','ignore')

# %% [markdown]
### Storing phenotypes

# %% [markdown]
The format for the phenotype name is: `keyword1|keyword2|...|keywordn(\\local_phenotype)`, where the first set of keyword refer to the global phenotype, and the `local_phenotype` is omitted when it is not available (hence we put it in parantheses).

# %% [code]
from db import db_session
from db.schema import *

# this assumes that the cells in the first part of the notebook have been executed
phen_dict = dict()
for (pmid, rsid, (table_id, row_id, col_id), (glob_phen, loc_phen)) in associations:
    name = glob_phen + '\\\\' + loc_phen if loc_phen else glob_phen
    name = normalize_str(name)
    key = name.lower()
    if key not in phen_dict:
        phenotype = Phenotype(name=name, source='gwaskb')      
        db_session.add(phenotype)
        db_session.commit()
        phen_dict[key] = phenotype

# %% [markdown]
### Storing SNPs

# %% [code]
from db import db_session
from db.schema import *

for (pmid, rsid, (table_id, row_id, col_id), (glob_phen, loc_phen)) in associations:
    snp = db_session.query(SNP).filter(SNP.rs_id==rsid).first()
    if not snp:
        snp = SNP(rs_id=rsid)
        db_session.add(snp)
        db_session.commit()

# %% [markdown]
### Storing associations

# %% [code]
from db import db_session
from db.schema import *

for (pmid, rsid, location, (glob_phen, loc_phen)) in associations:
    # retrieve phenotype
    name = glob_phen + '\\\\' + loc_phen if loc_phen else glob_phen
    name = normalize_str(name)
    key = name.lower()
    phenotype = phen_dict[key]
    
    # retrieve SNP
    snp = db_session.query(SNP).filter(SNP.rs_id==rsid).first()
    
    # retrieve paper
    paper = db_session.query(Paper).filter(Paper.pubmed_id==pmid).first()
    
    # retrieve p-value
    pvals = pval_table_associations.get((pmid, table_id, row_id, col_id, rsid), [None])
    
    # we will store the location in the 'description' field as table_id|row_id|col_id
    loc_str = '%d|%d|%d' % location
    
    # we create one association for each p-value associated with this SNP
    for pval in pvals:
        db_session.add(Association(
            snp=snp,
            phenotype=phenotype,
            paper=paper,
            pvalue=10**pval if pval else None,
            source='gwaskb',
            description=loc_str
          ))

db_session.commit()

# %% [markdown]
## Visualizing the associations

# %% [markdown]
We are going to first plot the distribution of pvalues for confirmed vs. newly-discoreved variants.

# %% [code]
old_pvals, new_pvals = list(), list()
for (pmid, rsid, (table_id, row_id, col_id), (glob_phen, loc_phen)) in associations:
        pvals = pval_table_associations.get((pmid, table_id, row_id, col_id, rsid), [])
        if not pvals: continue
        if (pmid, rsid) in gwcen_t or (pmid, rsid) in gwcat_t:
            old_pvals.append(min(pvals))
#             old_pvals.extend((pvals))
        else:
            new_pvals.append(min(pvals))
#             new_pvals.extend((pvals))
print len(old_pvals), len(new_pvals)

# %% [code]
import numpy as np 
from matplotlib import pyplot as plt
import scipy.stats as stats

stats.probplot([np.exp(p) for p in old_pvals], plot=plt)
# plt.show()

# %% [code]
from matplotlib import pyplot as plt

plt.hist([10**(p) for p in old_pvals], bins=np.logspace(-20, -5, 25))
plt.gca().set_xscale("log")
# plt.ylim(0,900)
plt.show()

# %% [code]
plt.hist([10**(p) for p in new_pvals], bins=np.logspace(-20, -5, 25))
plt.gca().set_xscale("log")
# plt.ylim(0,500)
plt.show()

# %% [code]
