# Supplementary material for: A machine-compiled database of genome-wide association studies
Source: Nat Commun. 2019 Jul 26;10:3341. doi: 10.1038/s41467-019-11026-x (PMC6659642; doi:10.1038/s41467-019-11026-x)
Supplement: Supplementary file 3 — Source Data [file 41467_2019_11026_MOESM3_ESM.zip › Supplementary Files/src/crawler/parse_efo_ontology.py]

"""Load and parse EFO ontology into database

This parse the EFO csv file into Phenotype objects.
  name: receives the main EFO name
  synonyms: join of synonyms on '|'
  source: 'efo'
  ontology_ref: the EFO id
"""


import argparse
import string
import unicodedata

from sqlalchemy.sql import exists, and_, or_

from db import db_session
from db.schema import *

# ----------------------------------------------------------------------------

def main():
  parser = argparse.ArgumentParser()

  parser.add_argument('--init', action='store_true', help='Init db')
  parser.add_argument('--csv', help='Load phenotype/ontology mapping')
  parser.add_argument('--filters', nargs='*', help='Take only these names')
  args = parser.parse_args()

  if args.init:
    init_db()

  if args.filters:
    filter_set = parse_filters(args.filters)

  if args.csv:
    parse_ontology(args.csv, filter_set, db_session)

def parse_filters(filters):
  filter_set = set()
  for filter in filters:
    with open(filter) as f:
      for line in f:
        line = line.strip()
        if line.startswith('\''): line = line[1:]
        if line.endswith('\''): line = line[:-1]
        filter_set.add(line)

  return filter_set

def parse_ontology(fname, filter_set, db_session):
  phenotypes = set()
  with open(fname) as f:
    f.readline()
    for line in f:
      fields = line.split(',')
      fields[2] = fields[2].replace('~', ',') # b/c of our pre-processing
      ontology_id = fields[0]
      name = _normalize_str(fields[1].lower())
      synonyms = _normalize_str(fields[2].lower())
      # print line
      # print fields

      phenotype = Phenotype(
                    name=name,
                    source='efo',
                    synonyms=synonyms,
                    ontology_ref=ontology_id
                  )
      db_session.add(phenotype)

      if filter_set and fields[1] not in filter_set: continue

      # create phenotype for matching
      phenotype = Phenotype(
                    name=name,
                    source='efo-matching',
                    synonyms=synonyms,
                    ontology_ref=ontology_id
                  )
      db_session.add(phenotype)
  
  db_session.commit()

def _normalize_str(s):
  s = s.replace("\"", "") # remove quotes
  s = s.decode('utf-8')
  s = unicodedata.normalize('NFKD', s).encode('ascii','ignore')
  # print s
  return s
  # return unicode(s)


# ----------------------------------------------------------------------------

if __name__ == '__main__':
  main()
