# Supplementary material for: A machine-compiled database of genome-wide association studies
Source: Nat Commun. 2019 Jul 26;10:3341. doi: 10.1038/s41467-019-11026-x (PMC6659642; doi:10.1038/s41467-019-11026-x)
Supplement: Supplementary file 3 — Source Data [file 41467_2019_11026_MOESM3_ESM.zip › Supplementary Files/src/extractor/dictionary.py]

import re

# ----------------------------------------------------------------------------
# dictionary for resolving acronyms

class Dictionary(object):
  def __init__(self):
    self.storage = dict()
    self.evidence = dict()

  def load(self, fname):
    with open(fname) as f:
      for line in f:
        doc_id, phen, acro = line.strip().split('\t')
        acro = acro.lower()
        phen = phen.lower()

        # add document
        if doc_id not in self.storage:
          self.storage[doc_id] = dict()
          self.evidence[doc_id] = dict()
        
        # add phenotype
        L = self.storage[doc_id].get(acro, set())
        L.add(phen)
        self.storage[doc_id][acro] = L

        # add evidence
        ev = self.evidence[doc_id].get((acro, phen), 0)
        ev += 1
        self.evidence[doc_id][(acro, phen)] = ev

  def find(self, doc_id, acronym):
    acronym = acronym.lower()
    if doc_id not in self.storage: return None
    L = list(self.storage[doc_id].get(acronym, []))
    
    if len(L) == 1: 
      return L[0]
    
    if len(L) > 1:
      L = sorted(L, key=lambda x: self.evidence[doc_id][(acronym, x)], reverse=True)
      return L[0]

    if len(L) == 0: 
      acronym2 = acronym[1:]
      L = list(self.storage[doc_id].get(acronym2, []))
      if L:
        return self.find(doc_id, acronym2)
    
    return None


  def __len__(self):
    return sum(len(v) for v in self.storage.values())

# ----------------------------------------------------------------------------
# transform strings with dictionary

def unravel(doc_id, text, D):
  words = text.split()
  replace_word = lambda w : D.find(doc_id, w) if D.find(doc_id, w) else w
  new_words = ' '.join(replace_word(_clean(w)) for w in words)

  return new_words

def _clean(word):
  return re.sub(u'\u2020', '', word)
